# Supplementary material for: Asymmetric gene expression in grain development of reciprocal crosses between tetraploid and hexaploid wheats
Source: Commun Biol. 2022 Dec 23;5:1412. doi: 10.1038/s42003-022-04374-w (PMC9789062; doi:10.1038/s42003-022-04374-w)
Supplement: Supplementary file 4 — Supplementary Data 1 [file 42003_2022_4374_MOESM4_ESM.xlsx]

## Sheet: Supplementary Data 1
Supplementary Data 1 Sample information in this study. Embryo and endosperm stages are determined based on hours(HAF) or days(DAF) after pollination and the morphologies of developing embryos. A, AC Barrie; C, Commander; S, Strong Field; Z,Chinese Spring.CxS, Commander(♀) x Strong Field(♂); SxC, Strong Field (♀) x Commander(♂); CxA, Commander(♀) x AC Barrie(♂); AxC, AC Barrie(♀) x Commander(♂); S…
♀x♂ F1		F1 progeny
	Stage	AxC	CxA	AxS	SxA	AxZ	ZxA	CxS	SxC
embryo	E1	2 cell (24-36HAF)	2 cell (24-36HAF)	2 cell (24-36HAF)	2 cell (24-36HAF)	2 cell (24-36HAF)	2 cell (24-36HAF)	2 cell (24-36HAF)	2 cell (24-36HAF)
	E2	octant (72-84HAF)	octant (72-84HAF)	octant (72-84HAF)	octant (72-84HAF)	octant (72-84HAF)	octant (72-84HAF)	octant (72-84HAF)	octant (72-84HAF)
	E3	transition (9DAF)	transition (8DAF)	transition (9DAF)	transition (8DAF)	transition (9DAF)	transition (9DAF)	transition (8DAF)	transition (8DAF)
	E4	leaf early (12DAF)	leaf early (11DAF)	leaf early (12DAF)	leaf early (11DAF)	leaf early (12DAF)	leaf early (12DAF)	leaf early (11DAF)	leaf early (11DAF)
	E5	leaf middle (17DAF)	leaf middle (16DAF)	leaf middle (17DAF)	leaf middle (16DAF)	leaf middle (17DAF)	leaf middle (17DAF)	leaf middle (16DAF)	leaf middle (16DAF)
	E6	leaf late (24DAF)	leaf late (22DAF)	leaf late (24DAF)	leaf late (22DAF)	leaf late (24DAF)	leaf late (24DAF)	leaf late (22DAF)	leaf late (22DAF)
	E7	mature (34DAF)	mature (31DAF)	mature (34DAF)	mature (31DAF)	mature (34DAF)	mature (34DAF)	mature (31DAF)	mature (31DAF)
endosperm	E8	early endosperm (9DAF)	early endosperm (8DAF)	early endosperm (9DAF)	early endosperm (8DAF)	early endosperm (9DAF)	early endosperm (9DAF)	early endosperm (8DAF)	early endosperm (8DAF)
	E9	late endosperm (24DAF)	late endosperm (22DAF)	late endosperm (24DAF)	late endosperm (22DAF)	late endosperm (24DAF)	late endosperm (24DAF)	late endosperm (22DAF)	late endosperm (22DAF)
