# Supplementary material for: Asymmetric gene expression in grain development of reciprocal crosses between tetraploid and hexaploid wheats
Source: Commun Biol. 2022 Dec 23;5:1412. doi: 10.1038/s42003-022-04374-w (PMC9789062; doi:10.1038/s42003-022-04374-w)
Supplement: Supplementary file 5 — Supplementary Data 2 [file 42003_2022_4374_MOESM5_ESM.xlsx]

## Sheet: Supplementary Data 2
Supplementary Data 2 Mapping statistics of RNA sequencing data
Raw ID	Sample ID	Stage	Sample_stage	Number_of_input_reads	Average_input_read_length	Uniquely_mapped_reads_number	Uniquely_mapped_reads_%	Average_mapped_length	Number_of_splices:_Total	Number_of_splices:_Annotated_(sjdb)	Number_of_splices:_GT/AG	Number_of_splices:_GC/AG	Number_of_splices:_AT/AC	Number_of_splices:_Non-canonical	Mismatch_rate_per_base_%	Deletion_rate_per_base	Deletion_average_length	Insertion_rate_per_base	Insertion_average_length	Number_of_reads_mapped_to_multiple_loci	%_of_reads_mapped_to_multiple_loci	Number_of_reads_mapped_to_too_many_loci	%_of_reads_mapped_to_too_many_loci	%_of_reads_unmapped:_too_many_mismatches	%_of_reads_unmapped:_too_short	%_of_reads_unmapped:_other	% of mapped
S0020F0	AxC1	E1	AxC_2_cell	22377186	183	18322723	0.8188	183.07	5369313	5345582	5232647	74314	5795	56557	0.0026	0.0003	2.36	0.0236	2.07	2000310	0.0894	206004	0.0092	0	0.0784	0.0042	0.9082
S0020F6	AxC11	E1	AxC_2_cell	16326061	183	13459742	0.8244	183.52	3924070	3906826	3819417	56586	3860	44207	0.0027	0.0003	2.32	0.0232	2.13	1467008	0.0899	151173	0.0093	0	0.0727	0.0037	0.9143
S0020E9	AxC18	E8	AxC_early_endosperm	13603605	182	9581550	0.7043	181.47	2380534	2290000	2180499	32733	9885	157417	0.0052	0.0002	2.64	0.0264	2.03	2972614	0.2185	291705	0.0214	0	0.0501	0.0056	0.9228
S0020F5	AxC8	E8	AxC_early_endosperm	13699909	184	11208419	0.8181	183.77	4049604	4031740	3940753	50242	3775	54834	0.0027	0.0002	2.34	0.0234	2.19	1511289	0.1103	46568	0.0034	0	0.0658	0.0024	0.9284
S0020F8	AxC19	E9	AxC_late_endosperm	15503151	182	10524544	0.6789	181.7	2067221	1943618	1842330	33941	14056	176894	0.0055	0.0003	2.63	0.0263	1.93	3810841	0.2458	348896	0.0225	0	0.0476	0.0052	0.9247
S0020EC	AxC9	E9	AxC_late_endosperm	14317532	184	9767252	0.6822	183.11	2005466	1894849	1770169	27635	13665	193997	0.0056	0.0002	2.55	0.0255	1.99	3443354	0.2405	312659	0.0218	0	0.05	0.0055	0.9227
S0020F1	AxC14	E4	AxC_leaf_early	14219662	182	11579064	0.8143	182.4	4189564	4178023	4097344	51533	4083	36604	0.0025	0.0002	2.38	0.0238	2.22	1443188	0.1015	60277	0.0042	0	0.0761	0.0039	0.9158
S0020F4	AxC4	E4	AxC_leaf_early	21266360	183	17024592	0.8005	183.12	6433093	6415667	6298911	76727	6007	51448	0.0024	0.0002	2.36	0.0236	2.21	2162353	0.1017	91047	0.0043	0	0.0896	0.0039	0.9022
S0020EA	AxC16	E6	AxC_leaf_late	10543780	182	8505650	0.8067	182.09	3322271	3312569	3252460	44633	2431	22747	0.0025	0.0002	2.3	0.023	2.27	1100073	0.1043	32670	0.0031	0	0.0833	0.0026	0.911
S0020F2	AxC6	E6	AxC_leaf_late	18783425	183	15249431	0.8119	183.1	5899340	5880505	5771176	80669	4410	43085	0.0025	0.0002	2.3	0.023	2.2	1909956	0.1017	58720	0.0031	0	0.0807	0.0027	0.9136
S0020EF	AxC15	E5	AxC_leaf_middle	39822392	182	33944684	0.8524	182.29	12620543	12585598	12339979	165853	8470	106241	0.0023	0.0002	2.36	0.0236	2.35	3857116	0.0969	82116	0.0021	0	0.0465	0.0022	0.9493
S0020EB	AxC5	E5	AxC_leaf_middle	17197264	183	14240758	0.8281	183.19	5679111	5662590	5556182	75149	4322	43458	0.0024	0.0002	2.33	0.0233	2.24	1721597	0.1001	38848	0.0023	0	0.0674	0.0022	0.9282
S0020EE	AxC17	E7	AxC_mature	11686234	181	9625651	0.8237	181.27	3491050	3472582	3405156	51678	2612	31604	0.0028	0.0002	2.28	0.0228	2.4	1330145	0.1138	45168	0.0039	0	0.0493	0.0093	0.9375
S0020E8	AxC7	E7	AxC_mature	13007118	184	10750369	0.8265	183.48	3918724	3899257	3825203	58267	2810	32444	0.0027	0.0002	2.16	0.0216	2.28	1395124	0.1073	53713	0.0041	0	0.0532	0.0089	0.9338
S0020F3	AxC12	E2	AxC_octant	14912296	184	12835786	0.8608	183.66	4071033	4057868	3974304	56043	4451	36235	0.0026	0.0002	2.37	0.0237	2.22	1306343	0.0876	56605	0.0038	0	0.0453	0.0025	0.9484
S0020E7	AxC2	E2	AxC_octant	18840759	183	16117597	0.8555	183.26	4906931	4890622	4788537	67102	4625	46667	0.0025	0.0002	2.41	0.0241	2.3	1637980	0.0869	69655	0.0037	0	0.0517	0.0022	0.9424
S0020ED	AxC13	E3	AxC_transition	13323874	184	11208808	0.8413	183.86	3405848	3392863	3315855	44709	3724	41560	0.0026	0.0002	2.3	0.023	2.19	1270784	0.0954	59742	0.0045	0	0.0552	0.0037	0.9367
S0020F7	AxC3	E3	AxC_transition	17434010	183	14503078	0.8319	183.32	4626564	4609367	4512623	60676	4422	48843	0.0025	0.0002	2.34	0.0234	2.24	1682879	0.0965	75786	0.0043	0	0.0635	0.0038	0.9284
S0020F9	AxS1	E1	AxS_2_cell	16177201	183	12523894	0.7742	183.51	4346557	4333832	4255358	57458	5252	28489	0.0027	0.0002	2.37	0.0237	2.03	1539415	0.0952	138053	0.0085	0	0.1195	0.0027	0.8694
S0020FA	AxS11	E1	AxS_2_cell	17125995	182	13354707	0.7798	182.6	4551977	4539232	4458900	57962	5029	30086	0.0026	0.0002	2.39	0.0239	2.07	1617486	0.0944	141817	0.0083	0	0.0862	0.0313	0.8742
S002106	AxS8	E8	AxS_early_endosperm	20338599	183	15646816	0.7693	182.67	4551884	4463449	4312684	59088	17937	162175	0.0038	0.0002	2.5	0.025	2.07	3330346	0.1637	267034	0.0131	0	0.049	0.0048	0.933
S00210A	AxS18	E8	AxS_early_endosperm	34864640	183	26389776	0.7569	182.52	7825975	7649552	7411118	130193	25978	258686	0.0041	0.0002	2.46	0.0246	2.01	5991122	0.1718	487937	0.014	0	0.0524	0.0049	0.9287
S002108	AxS9	E9	AxS_late_endosperm	38522461	183	26777622	0.6951	182.02	5753556	5391030	5261658	69680	33779	388439	0.0056	0.0002	2.7	0.027	2.13	8832092	0.2293	668799	0.0174	0	0.0531	0.0051	0.9244
S002103	AxS19	E9	AxS_late_endosperm	17452344	183	12281109	0.7037	182.24	2624954	2478283	2361343	31486	8118	224007	0.0055	0.0002	2.64	0.0264	2.13	3869599	0.2217	286514	0.0164	0	0.0534	0.0048	0.9254
S002100	AxS4	E4	AxS_leaf_early	14966101	183	11839140	0.7911	183.51	5524518	5512096	5427231	68821	4625	23841	0.0023	0.0002	2.45	0.0245	2.22	1698044	0.1135	38732	0.0026	0	0.0902	0.0027	0.9046
S002102	AxS14	E4	AxS_leaf_early	19261781	183	15470598	0.8032	182.82	7041668	7025882	6913793	88299	6366	33210	0.0024	0.0002	2.4	0.024	2.2	2217654	0.1151	51455	0.0027	0	0.0762	0.0028	0.9183
S002105	AxS6	E6	AxS_leaf_late	12120018	183	10004328	0.8254	183.54	3850519	3839533	3772363	50436	2932	24788	0.0025	0.0002	2.35	0.0235	2.18	1191854	0.0983	29694	0.0024	0	0.0718	0.0019	0.9237
S0020FB	AxS16	E6	AxS_leaf_late	22140070	183	18072014	0.8163	182.63	7075867	7056857	6926981	96081	5067	47738	0.0025	0.0002	2.33	0.0233	2.21	2255130	0.1019	52397	0.0024	0	0.0776	0.0019	0.9182
S0020FC	AxS5	E5	AxS_leaf_middle	14440465	183	11855167	0.821	183.63	4806680	4794123	4718628	57788	3691	26573	0.0023	0.0002	2.41	0.0241	2.23	1395841	0.0967	31662	0.0022	0	0.0778	0.0024	0.9177
S002104	AxS15	E5	AxS_leaf_middle	17532024	183	14433908	0.8233	182.83	5891037	5876515	5779866	72478	4364	34329	0.0024	0.0002	2.37	0.0237	2.15	1724923	0.0984	38124	0.0022	0	0.0736	0.0025	0.9217
S0020FD	AxS7	E7	AxS_mature	20349289	183	16558094	0.8137	182.49	5794956	5765898	5658266	86976	4389	45325	0.0026	0.0002	2.29	0.0229	2.05	2279415	0.112	155370	0.0076	0	0.0455	0.0212	0.9257
S0020FF	AxS17	E7	AxS_mature	19903332	182	16244630	0.8162	182.34	5590458	5562587	5432636	108394	3769	45659	0.0027	0.0002	2.24	0.0224	2.14	2193322	0.1102	155075	0.0078	0	0.0444	0.0215	0.9264
S002107	AxS2	E2	AxS_octant	16384106	184	13666005	0.8341	183.73	4339324	4322662	4243356	59194	4681	32093	0.0026	0.0002	2.36	0.0236	2.08	1528012	0.0933	89576	0.0055	0	0.0624	0.0048	0.9274
S002109	AxS12	E2	AxS_octant	19644113	183	16252882	0.8274	182.74	5421212	5400482	5301055	75097	5155	39905	0.0025	0.0002	2.36	0.0236	2.04	1847207	0.094	107879	0.0055	0	0.0697	0.0034	0.9214
S002101	AxS3	E3	AxS_transition	15001238	184	12696148	0.8463	183.8	4095840	4082260	4010763	51979	3462	29636	0.0025	0.0002	2.39	0.0239	2.13	1402454	0.0935	56196	0.0037	0	0.0536	0.0028	0.9398
S0020FE	AxS13	E3	AxS_transition	16756450	183	14197136	0.8473	183.03	4544831	4529648	4452107	55909	4193	32622	0.0024	0.0002	2.39	0.0239	2.06	1554955	0.0928	63149	0.0038	0	0.0533	0.0028	0.9401
S001FED	AxZ1	E1	AxZ_2_cell	17034783	182	14038957	0.8241	182.95	2332695	2322728	2276162	31911	1821	22801	0.0016	0.0002	2.13	0.0213	1.89	1182254	0.0694	102789	0.006	0	0.0985	0.0019	0.8935
S001FEC	AxZ11	E1	AxZ_2_cell	18272872	182	14690136	0.8039	183.17	2722230	2710810	2660940	37695	1808	21787	0.0016	0.0002	2.16	0.0216	1.98	1254581	0.0687	123201	0.0067	0	0.1185	0.0022	0.8726
S001FEA	AxZ8	E8	AxZ_early_endosperm	18629908	183	14482338	0.7774	183.14	3603719	3567157	3492395	52495	7877	50952	0.0023	0.0001	2.09	0.0209	1.87	2375585	0.1275	115452	0.0062	0	0.0849	0.0041	0.9049
S001FEF	AxZ18	E8	AxZ_early_endosperm	16881338	184	14152189	0.8383	183.68	3390137	3360619	3285246	45237	10834	48820	0.002	0.0001	2.06	0.0206	1.91	1931973	0.1144	77584	0.0046	0	0.0392	0.0034	0.9527
S001FF0	AxZ9	E9	AxZ_late_endosperm	16606565	183	12443566	0.7493	183.15	1724037	1655389	1574213	36253	21735	91836	0.0031	0.0002	2.38	0.0238	1.64	2511749	0.1513	157819	0.0095	0	0.0836	0.0063	0.9006
S001FE9	AxZ19	E9	AxZ_late_endosperm	14733279	184	11965394	0.8121	183.65	1626192	1573861	1531197	29169	2595	63231	0.0026	0.0002	2.22	0.0222	1.72	1943622	0.1319	115120	0.0078	0	0.0413	0.0069	0.944
S001FE5	AxZ4	E4	AxZ_leaf_early	19509590	182	16293876	0.8352	182.71	7220702	7208815	7106533	89782	5154	19233	0.0014	0.0001	2.08	0.0208	1.83	2077274	0.1065	47766	0.0024	0	0.0532	0.0027	0.9417
S001FE0	AxZ14	E4	AxZ_leaf_early	48016234	184	41367820	0.8615	183.93	16901237	16870593	16624191	209744	12643	54659	0.0011	0.0001	2.1	0.021	1.77	4537648	0.0945	121508	0.0025	0	0.0388	0.0026	0.956
S001FEE	AxZ6	E6	AxZ_leaf_late	17397216	182	14074765	0.809	182.77	4204616	4190230	4116702	62560	2535	22819	0.0015	0.0001	1.95	0.0195	1.69	1544694	0.0888	45197	0.0026	0	0.0977	0.0018	0.8978
S001FE3	AxZ16	E6	AxZ_leaf_late	21042900	184	18290192	0.8692	183.64	5569298	5550631	5452481	84821	3062	28934	0.0013	0.0001	2.02	0.0202	1.84	1750954	0.0832	51764	0.0025	0	0.0433	0.0019	0.9524
S001FE7	AxZ5	E5	AxZ_leaf_middle	41551239	182	33532301	0.807	182.69	13694130	13667772	13466033	172799	10400	44898	0.0014	0.0001	2.03	0.0203	1.81	4112690	0.099	105871	0.0025	0	0.089	0.0025	0.906
S001FF1	AxZ15	E5	AxZ_leaf_middle	18090835	184	15614653	0.8631	183.84	6306145	6293822	6204575	78010	3992	19568	0.0012	0.0001	2.07	0.0207	1.86	1663105	0.0919	49313	0.0027	0	0.0397	0.0025	0.955
S001FE6	AxZ7	E7	AxZ_mature	16594052	183	13500879	0.8136	182.93	3163292	3148316	3088119	50193	2332	22648	0.0014	0.0001	2.03	0.0203	1.9	1303501	0.0786	56522	0.0034	0	0.1014	0.003	0.8922
S001FE2	AxZ17	E7	AxZ_mature	15518848	183	13468297	0.8679	183.35	3132405	3116654	3054195	54411	1931	21868	0.0013	0.0001	2.04	0.0204	1.95	1189342	0.0766	57930	0.0037	0	0.0486	0.0031	0.9445
S001FEB	AxZ2	E2	AxZ_octant	17176591	181	13390430	0.7796	182.45	2379603	2367771	2320776	33939	2610	22278	0.0017	0.0002	2.15	0.0215	2.31	1181207	0.0688	56109	0.0033	0	0.1451	0.0033	0.8484
S001FE8	AxZ12	E2	AxZ_octant	18141766	182	14731435	0.812	183.02	2598931	2585855	2533905	35099	2555	27372	0.0016	0.0002	2.19	0.0219	2.28	1286305	0.0709	67033	0.0037	0	0.1103	0.0031	0.8829
S001FE1	AxZ3	E3	AxZ_transition	18149045	183	14539698	0.8011	182.86	4063763	4050893	3984618	54920	2538	21687	0.0015	0.0001	2.09	0.0209	2.05	1527326	0.0842	48265	0.0027	0	0.1102	0.0018	0.8853
S001FE4	AxZ13	E3	AxZ_transition	18033952	183	14644075	0.812	183.32	4013217	4000546	3933444	51792	2853	25128	0.0015	0.0001	2.09	0.0209	1.96	1480930	0.0821	48844	0.0027	0	0.1014	0.0018	0.8941
S001FC3	CxA1	E1	CxA_2_cell	18203127	183	15894479	0.8732	182.93	2923238	2905136	2817771	42977	3800	58690	0.0026	0.0003	2.4	0.024	3.07	1284257	0.0706	62775	0.0034	0	0.0515	0.0013	0.9438
S001FB8	CxA11	E1	CxA_2_cell	18603593	182	16136497	0.8674	181.46	2589373	2572252	2490795	37020	3473	58085	0.0028	0.0003	2.4	0.024	2.82	1282835	0.069	61635	0.0033	0	0.0593	0.0011	0.9364
S001FC6	CxA8	E8	CxA_early_endosperm	26750483	182	23034789	0.8611	181.57	7578466	7545866	7395701	103673	4308	74784	0.0028	0.0002	2.2	0.022	2.8	2442849	0.0913	68279	0.0026	0	0.0388	0.0062	0.9524
S001FC2	CxA18	E8	CxA_early_endosperm	15225334	182	13073529	0.8587	181.92	4256885	4239100	4154988	56292	2686	42919	0.0027	0.0002	2.18	0.0218	2.8	1374563	0.0903	42420	0.0028	0	0.0422	0.006	0.949
S001FBA	CxA9	E9	CxA_late_endosperm	25132389	182	20883240	0.8309	181.42	6332084	6289368	6088961	105056	14365	123702	0.0034	0.0002	2.24	0.0224	2.81	2987943	0.1189	120020	0.0048	0	0.0406	0.0049	0.9498
S001FBC	CxA19	E9	CxA_late_endosperm	22924317	182	18967698	0.8274	182.01	5619733	5582648	5432892	84698	12107	90036	0.0034	0.0002	2.21	0.0221	2.7	2807726	0.1225	118323	0.0052	0	0.0402	0.0048	0.9499
S001FBB	CxA4	E4	CxA_leaf_early	15246980	183	13283692	0.8712	182.65	4048471	4032331	3950074	55522	2135	40740	0.0023	0.0002	2.29	0.0229	2.85	1220915	0.0801	16461	0.0011	0	0.0455	0.0021	0.9513
S001FBD	CxA14	E4	CxA_leaf_early	22544724	182	19741794	0.8757	181.97	6787333	6765924	6632189	93900	3592	57652	0.0023	0.0002	2.3	0.023	2.74	1788791	0.0793	23478	0.001	0	0.0418	0.0021	0.955
S001FC1	CxA6	E6	CxA_leaf_late	18168762	183	15892718	0.8747	182.75	4442709	4417530	4313859	67173	3951	57726	0.0023	0.0002	2.36	0.0236	2.55	1476448	0.0813	62261	0.0034	0	0.0386	0.002	0.956
S001FC7	CxA16	E6	CxA_leaf_late	20068450	182	17574795	0.8757	181.87	4913758	4885927	4769502	75276	4205	64775	0.0023	0.0002	2.35	0.0235	2.44	1635117	0.0815	68282	0.0034	0	0.0373	0.0021	0.9572
S001FB9	CxA5	E5	CxA_leaf_middle	18225475	183	16159007	0.8866	182.69	2902329	2877469	2782093	44091	3089	73056	0.0024	0.0003	2.42	0.0242	2.68	1215358	0.0667	58018	0.0032	0	0.0415	0.0021	0.9533
S001FC5	CxA15	E5	CxA_leaf_middle	27739661	182	24409120	0.8799	181.88	4491413	4451065	4314340	72375	5271	99427	0.0024	0.0003	2.42	0.0242	2.58	1906993	0.0687	89976	0.0032	0	0.0459	0.0022	0.9486
S001FC0	CxA7	E7	CxA_mature	24149850	182	21027464	0.8707	181.27	6520676	6491050	6348137	102014	4290	66235	0.0025	0.0002	2.28	0.0228	2.35	2116980	0.0877	71675	0.003	0	0.0365	0.0022	0.9584
S001FBF	CxA17	E7	CxA_mature	17446186	182	15070873	0.8638	181.46	4729189	4707059	4604611	74436	3111	47031	0.0025	0.0002	2.26	0.0226	2.39	1544029	0.0885	51842	0.003	0	0.0424	0.0023	0.9523
S001FC4	CxA2	E2	CxA_octant	12961161	183	11381867	0.8782	182.9	2246484	2230960	2171651	32058	2550	40225	0.0025	0.0003	2.38	0.0238	2.99	931993	0.0719	37190	0.0029	0	0.045	0.0021	0.9501
S001FBE	CxA12	E2	CxA_octant	21574557	182	18787719	0.8708	181.61	4089138	4062538	3954599	61142	5554	67843	0.0026	0.0003	2.37	0.0237	3	1636208	0.0758	65900	0.0031	0	0.0479	0.0023	0.9466
S001FB6	CxA3	E3	CxA_transition	17731734	180	14247735	0.8035	180.82	5899799	5881737	5782019	84274	2630	30876	0.0022	0.0002	2.44	0.0244	4.15	1741708	0.0982	39206	0.0022	0	0.0932	0.0028	0.9017
S001FB7	CxA13	E3	CxA_transition	22686347	182	19938321	0.8789	181.66	5185196	5163027	5042072	75009	3939	64176	0.0024	0.0003	2.28	0.0228	3.17	1755577	0.0774	30678	0.0014	0	0.0411	0.0013	0.9563
S001FF5	CxS1	E1	CxS_2_cell	22603447	183	17257056	0.7635	183.38	5185142	5162778	5052909	68756	3849	59628	0.0033	0.0003	2.38	0.0238	2.33	1280994	0.0567	81842	0.0036	0	0.1678	0.0085	0.8202
S001FF6	CxS11	E1	CxS_2_cell	14977305	183	11116213	0.7422	183.31	3372097	3357417	3285869	43411	2508	40309	0.0034	0.0003	2.38	0.0238	2.36	829076	0.0554	54334	0.0036	0	0.1892	0.0096	0.7976
S001FF8	CxS8	E8	CxS_early_endosperm	17468222	184	15267692	0.874	183.71	6313171	6277576	6150040	77281	4821	81029	0.0037	0.0002	2.48	0.0248	2.76	1409455	0.0807	62576	0.0036	0	0.0384	0.0033	0.9547
S001FFB	CxS18	E8	CxS_early_endosperm	33477269	184	29234769	0.8733	183.46	12288922	12214742	11930478	167458	11078	179908	0.0041	0.0002	2.4	0.024	2.72	2733993	0.0817	144326	0.0043	0	0.0371	0.0036	0.955
S001FFE	CxS9	E9	CxS_late_endosperm	17163307	184	13901066	0.8099	183.27	2877974	2827945	2680298	52972	5755	138949	0.0053	0.0002	2.27	0.0227	2.51	2220275	0.1294	156139	0.0091	0	0.0451	0.0065	0.9393
S001FF7	CxS19	E9	CxS_late_endosperm	27948582	184	22761840	0.8144	183.12	4454498	4381124	4247924	74362	8783	123429	0.0055	0.0003	2.23	0.0223	2.45	3456816	0.1237	232129	0.0083	0	0.0442	0.0094	0.9381
S002003	CxS4	E4	CxS_leaf_early	17398669	184	15550720	0.8938	183.45	5127580	5111235	4988233	66894	3393	69060	0.0029	0.0003	2.4	0.024	2.6	993233	0.0571	50291	0.0029	0	0.0435	0.0028	0.9509
S001FF2	CxS14	E4	CxS_leaf_early	17586662	184	15705739	0.893	183.43	5109095	5091182	4965714	71078	3499	68804	0.0034	0.0003	2.34	0.0234	2.54	1013606	0.0576	48193	0.0027	0	0.0439	0.0027	0.9506
S001FF4	CxS6	E6	CxS_leaf_late	26495920	184	23301048	0.8794	183.36	8299753	8256883	8094780	119919	4843	80211	0.0031	0.0003	2.22	0.0222	2.45	1808795	0.0683	87526	0.0033	0	0.0424	0.0066	0.9477
S001FFA	CxS16	E6	CxS_leaf_late	16270950	183	14300333	0.8789	183.19	5147811	5121430	5017602	73730	2669	53810	0.0036	0.0003	2.19	0.0219	2.44	1119227	0.0688	55060	0.0034	0	0.0429	0.0061	0.9477
S001FFC	CxS5	E5	CxS_leaf_middle	21146173	184	18850908	0.8915	183.58	8427337	8403374	8242728	105526	5601	73482	0.0027	0.0002	2.35	0.0235	2.45	1282602	0.0607	44655	0.0021	0	0.0433	0.0025	0.9522
S001FF3	CxS15	E5	CxS_leaf_middle	13216640	184	11836178	0.8956	183.48	5239432	5224963	5125698	63442	3558	46734	0.0032	0.0002	2.28	0.0228	2.42	796744	0.0603	27750	0.0021	0	0.0398	0.0022	0.9559
S002000	CxS7	E7	CxS_mature	17133582	183	15035051	0.8775	183	3205635	3181072	3091831	56699	1812	55293	0.0031	0.0004	2.32	0.0232	2.64	897115	0.0524	46761	0.0027	0	0.0583	0.0091	0.9299
S002002	CxS17	E7	CxS_mature	15054354	183	13085483	0.8692	182.72	2850825	2831156	2749297	51910	1718	47900	0.0037	0.0004	2.29	0.0229	2.66	813268	0.054	37471	0.0025	0	0.0646	0.0097	0.9232
S001FFD	CxS2	E2	CxS_octant	17581932	184	15626893	0.8888	183.4	2703250	2681683	2609899	40852	2268	50231	0.0032	0.0004	2.41	0.0241	2.55	794805	0.0452	34738	0.002	0	0.063	0.001	0.934
S002001	CxS12	E2	CxS_octant	20106247	184	17859894	0.8883	183.59	3042623	3019400	2912879	46565	3286	79893	0.0032	0.0004	2.41	0.0241	2.54	909763	0.0452	39308	0.002	0	0.0634	0.0011	0.9335
S001FF9	CxS3	E3	CxS_transition	19680609	184	17691918	0.899	183.66	5542161	5526929	5406363	72570	4383	58845	0.0028	0.0003	2.42	0.0242	2.58	1049783	0.0533	43261	0.0022	0	0.0437	0.0018	0.9523
S001FFF	CxS13	E3	CxS_transition	24552514	184	22142962	0.9019	183.7	6799467	6776519	6631803	88173	6554	72937	0.0029	0.0003	2.45	0.0245	2.6	1286865	0.0524	52450	0.0021	0	0.0417	0.0019	0.9543
S001FB4	SxA1	E1	SxA_2_cell	34678825	182	29257966	0.8437	182.03	5245130	5208534	5077415	76217	9473	82025	0.0027	0.0003	2.44	0.0244	2.54	2530822	0.073	177977	0.0051	0	0.0758	0.0024	0.9167
S001FA6	SxA11	E1	SxA_2_cell	27839016	182	24304098	0.873	182.14	4549559	4521175	4415905	62582	6950	64122	0.0027	0.0003	2.44	0.0244	2.72	1978669	0.0711	139677	0.005	0	0.0486	0.0023	0.9441
S001FAA	SxA8	E8	SxA_early_endosperm	21396574	182	17744492	0.8293	182.1	5253269	5222891	5075163	84138	3760	90208	0.0032	0.0002	2.32	0.0232	3.01	2507817	0.1172	93086	0.0044	0	0.0427	0.0064	0.9465
S001FAB	SxA18	E8	SxA_early_endosperm	34064003	182	28478638	0.836	181.89	8412365	8359072	8148925	138364	12922	112154	0.0033	0.0002	2.35	0.0235	3.21	4003657	0.1175	159685	0.0047	0	0.0351	0.0066	0.9535
S001FA8	SxA9	E9	SxA_late_endosperm	22318763	182	18837806	0.844	182.13	5009855	4976403	4849609	74595	7958	77693	0.0032	0.0002	2.31	0.0231	3	2475756	0.1109	91687	0.0041	0	0.0355	0.0054	0.9549
S001FAE	SxA19	E9	SxA_late_endosperm	21282968	182	17876437	0.8399	182	4789127	4758916	4642454	70633	7585	68455	0.0033	0.0002	2.32	0.0232	3.11	2443714	0.1148	105585	0.005	0	0.0345	0.0058	0.9547
S001FB0	SxA4	E4	SxA_leaf_early	15423793	182	13348996	0.8655	181.73	4163447	4148753	4074022	54095	2680	32650	0.0022	0.0002	2.31	0.0231	2.66	1335084	0.0866	38223	0.0025	0	0.0438	0.0017	0.9521
S001FB2	SxA14	E4	SxA_leaf_early	14328958	182	12520714	0.8738	182.28	3907756	3894184	3820734	50285	2633	34104	0.0023	0.0002	2.33	0.0233	2.4	1250600	0.0873	34532	0.0024	0	0.0348	0.0017	0.9611
S001FAD	SxA6	E6	SxA_leaf_late	17639264	182	15256310	0.8649	181.79	5254283	5236639	5134802	75486	3079	40916	0.0023	0.0002	2.31	0.0231	2.44	1603708	0.0909	44505	0.0025	0	0.0397	0.0019	0.9558
S001FB3	SxA16	E6	SxA_leaf_late	24240991	182	21126680	0.8715	182.02	7355528	7331594	7192109	103618	4309	55492	0.0024	0.0002	2.29	0.0229	2.42	2187109	0.0902	59763	0.0025	0	0.0339	0.0019	0.9617
S001FA4	SxA5	E5	SxA_leaf_middle	18786397	182	16203204	0.8625	181.86	5650027	5632795	5535478	72657	3433	38459	0.0022	0.0002	2.32	0.0232	2.41	1704891	0.0908	41133	0.0022	0	0.0431	0.0015	0.9533
S001FA9	SxA15	E5	SxA_leaf_middle	20322293	182	17720588	0.872	182.19	6143225	6125234	6016684	79777	3448	43316	0.0023	0.0002	2.31	0.0231	2.43	1823054	0.0897	44930	0.0022	0	0.0348	0.0013	0.9617
S001FA7	SxA7	E7	SxA_mature	16355057	182	14083548	0.8611	181.82	4061081	4041907	3957277	61783	3206	38815	0.0025	0.0002	2.28	0.0228	2.56	1414334	0.0865	48189	0.0029	0	0.0443	0.0051	0.9476
S001FB5	SxA17	E7	SxA_mature	14936422	182	12950159	0.867	181.66	3696228	3679047	3598685	58147	2924	36472	0.0025	0.0002	2.31	0.0231	2.58	1299071	0.087	42599	0.0029	0	0.0384	0.0048	0.954
S001FB1	SxA2	E2	SxA_octant	15657718	182	13321961	0.8508	181.77	2032702	2019545	1956697	29374	2962	43669	0.0027	0.0003	2.45	0.0245	3.21	1050780	0.0671	47832	0.0031	0	0.0778	0.0012	0.9179
S001FA5	SxA12	E2	SxA_octant	20178067	182	17752985	0.8798	182.04	2753863	2735766	2659653	41534	3248	49428	0.0027	0.0003	2.47	0.0247	3.23	1338192	0.0663	54930	0.0027	0	0.0499	0.0013	0.9461
S001FAC	SxA3	E3	SxA_transition	31221919	182	26888567	0.8612	181.65	4971597	4938642	4789081	76308	7531	98677	0.0024	0.0003	2.37	0.0237	3.27	2268235	0.0726	105547	0.0034	0	0.0606	0.0022	0.9338
S001FAF	SxA13	E3	SxA_transition	14747940	182	12925067	0.8764	182.12	2421108	2406077	2340700	36022	2156	42230	0.0024	0.0003	2.37	0.0237	3.01	1067987	0.0724	51618	0.0035	0	0.0458	0.0019	0.9488
S002093	SxC1	E1	SxC_2_cell	30940897	183	26143399	0.8449	182.4	3624483	3590583	3425035	57163	3931	138354	0.0042	0.0004	2.29	0.0229	2.75	1555233	0.0503	100002	0.0032	0	0.0999	0.0017	0.8952
S002096	SxC11	E1	SxC_2_cell	18517238	183	15833870	0.8551	182.37	2437596	2416201	2328334	34998	3053	71211	0.0042	0.0004	2.31	0.0231	2.77	937707	0.0506	63804	0.0034	0	0.089	0.0018	0.9057
S002090	SxC8	E8	SxC_early_endosperm	29634957	183	25265910	0.8526	182.62	7698789	7650669	7444303	132260	11706	110520	0.0046	0.0002	2.16	0.0216	2.97	2642099	0.0892	154549	0.0052	0	0.0503	0.0028	0.9418
S00208E	SxC18	E8	SxC_early_endosperm	19116834	181	16282098	0.8517	180.89	5038093	5009059	4892284	75484	5766	64559	0.0047	0.0002	2.16	0.0216	2.82	1877175	0.0982	79160	0.0041	0	0.0435	0.0024	0.9499
S002097	SxC9	E9	SxC_late_endosperm	22862561	183	17330931	0.758	182.32	4793956	4699923	4538692	85116	9260	160888	0.0067	0.0002	2.03	0.0203	2.5	4140293	0.1811	279847	0.0122	0	0.0418	0.0068	0.9391
S00208D	SxC19	E9	SxC_late_endosperm	29035555	181	22356625	0.77	180.69	6156834	6051759	5818796	92625	10697	234716	0.0066	0.0002	2.06	0.0206	2.32	4970868	0.1712	313203	0.0108	0	0.0387	0.0093	0.9412
S002094	SxC4	E4	SxC_leaf_early	25305386	182	22088150	0.8729	182.26	7755779	7731635	7586097	104746	3527	61409	0.0033	0.0003	2.23	0.0223	2.94	1404487	0.0555	29063	0.0011	0	0.069	0.0015	0.9284
S002088	SxC14	E4	SxC_leaf_early	27929195	181	25093166	0.8985	180.99	9331397	9304133	9130472	125508	4168	71249	0.0033	0.0003	2.27	0.0227	2.8	1547037	0.0554	32232	0.0012	0	0.0436	0.0014	0.9539
S00208C	SxC6	E6	SxC_leaf_late	35340960	182	31033104	0.8781	182.35	12082496	12034517	11786423	167618	7245	121210	0.0035	0.0002	2.2	0.022	2.44	2261235	0.064	80847	0.0023	0	0.0529	0.0027	0.9421
S002098	SxC16	E6	SxC_leaf_late	27423257	181	24406624	0.89	180.76	9843791	9808810	9628915	129694	5620	79562	0.0035	0.0002	2.23	0.0223	2.44	1763095	0.0643	61118	0.0022	0	0.0408	0.0026	0.9543
S00208F	SxC5	E5	SxC_leaf_middle	26262532	183	23207116	0.8837	182.37	8540605	8511223	8325597	106045	5874	103089	0.0034	0.0003	2.3	0.023	2.39	1558876	0.0594	55693	0.0021	0	0.0526	0.0022	0.9431
S00208A	SxC15	E5	SxC_leaf_middle	29696055	181	26669319	0.8981	180.73	10255136	10218638	10005246	132148	6647	111095	0.0035	0.0002	2.32	0.0232	2.41	1760860	0.0593	57638	0.0019	0	0.0385	0.0022	0.9574
S002092	SxC7	E7	SxC_mature	37424672	183	32704912	0.8739	182.54	13363544	13310706	13047031	190204	7151	119158	0.0034	0.0003	2.2	0.022	2.42	2660553	0.0711	107753	0.0029	0	0.0458	0.0063	0.945
S002095	SxC17	E7	SxC_mature	24303869	181	21313316	0.877	180.59	8794863	8761031	8614079	114563	4651	61570	0.0035	0.0003	2.22	0.0222	2.44	1757784	0.0723	71653	0.0029	0	0.0419	0.0059	0.9493
S002091	SxC2	E2	SxC_octant	26933378	183	23690045	0.8796	182.43	4399947	4371665	4230465	64851	4860	99771	0.0037	0.0004	2.32	0.0232	2.79	1269224	0.0471	55859	0.0021	0	0.0701	0.0011	0.9267
S002099	SxC12	E2	SxC_octant	28256824	183	25084507	0.8877	182.57	4892205	4865538	4711508	68284	4460	107953	0.0037	0.0004	2.31	0.0231	2.7	1336653	0.0473	55834	0.002	0	0.0619	0.0011	0.935
S002089	SxC3	E3	SxC_transition	25767352	183	22541226	0.8748	182.33	5664121	5629052	5476109	84804	5061	98147	0.0035	0.0003	2.26	0.0226	3.12	1352091	0.0525	55336	0.0021	0	0.0687	0.0019	0.9273
S00208B	SxC13	E3	SxC_transition	21165705	183	18547653	0.8763	182.58	4649522	4617633	4504240	68864	3521	72897	0.0035	0.0003	2.26	0.0226	2.95	1115402	0.0527	46063	0.0022	0	0.0669	0.0019	0.929
S0020C9	ZxA1	E1	ZxA_2_cell	23254708	183	20478729	0.8806	182.85	3204255	3187981	3121572	47758	2438	32487	0.0015	0.0002	2.16	0.0216	1.87	1466216	0.0631	95869	0.0041	0	0.0506	0.0016	0.9437
S0020C7	ZxA11	E1	ZxA_2_cell	18861138	180	16234302	0.8607	180.46	2586589	2573174	2523434	35940	2428	24787	0.0015	0.0002	2.17	0.0217	1.88	1268346	0.0672	88960	0.0047	0	0.0656	0.0017	0.9279
S0020C8	ZxA8	E8	ZxA_early_endosperm	34049554	179	24711115	0.7257	179.53	5973343	5798962	5646856	84694	17656	224137	0.0029	0.0001	2.35	0.0235	1.67	6490157	0.1906	412710	0.0121	0	0.0661	0.0055	0.9163
S0020C0	ZxA18	E8	ZxA_early_endosperm	23554416	183	18459120	0.7837	182.55	4015250	3906039	3804466	54439	7468	148877	0.0028	0.0001	2.47	0.0247	1.71	4014853	0.1705	197281	0.0084	0	0.0341	0.0034	0.9542
S0020C5	ZxA9	E9	ZxA_late_endosperm	19450097	180	15889802	0.817	180.11	3329332	3306055	3229639	44220	2390	53083	0.0017	0.0001	2.13	0.0213	2.1	1671712	0.0859	70890	0.0036	0	0.0719	0.0215	0.9029
S0020CB	ZxA19	E9	ZxA_late_endosperm	21598799	182	16031190	0.7422	182.77	1918553	1819018	1755646	25754	8255	128898	0.0029	0.0002	2.15	0.0215	1.62	3422930	0.1585	203540	0.0094	0	0.0779	0.012	0.9007
S0020C1	ZxA4	E4	ZxA_leaf_early	22167744	182	19541243	0.8815	182.43	6351467	6338942	6243031	81475	4084	22877	0.0014	0.0001	2.18	0.0218	1.84	1729689	0.078	64425	0.0029	0	0.0346	0.0029	0.9595
S0020C6	ZxA14	E4	ZxA_leaf_early	22189691	183	19180734	0.8644	183.06	6017708	6005606	5915947	75060	3955	22746	0.0016	0.0001	2.15	0.0215	1.8	1785851	0.0805	65971	0.003	0	0.0493	0.0029	0.9449
S0020C4	ZxA6	E6	ZxA_leaf_late	28334970	182	24658120	0.8702	182.47	8407252	8384498	8250000	118399	5367	33486	0.0015	0.0001	2.01	0.0201	1.72	2447423	0.0864	78506	0.0028	0	0.0376	0.0031	0.9566
S0020C3	ZxA16	E6	ZxA_leaf_late	22068778	183	18981925	0.8601	182.88	6685797	6668780	6559447	95601	4390	26359	0.0017	0.0001	2	0.02	1.73	2015485	0.0913	64025	0.0029	0	0.0426	0.003	0.9514
S0020CE	ZxA5	E5	ZxA_leaf_middle	23496609	182	20541024	0.8742	182.37	6935348	6914523	6801046	97902	5882	30518	0.0015	0.0001	2.1	0.021	1.77	1921467	0.0818	56329	0.0024	0	0.0392	0.0024	0.956
S0020CD	ZxA15	E5	ZxA_leaf_middle	25385267	183	21853285	0.8609	182.83	7304099	7282669	7164007	100839	5814	33439	0.0017	0.0001	2.09	0.0209	1.76	2119070	0.0835	64607	0.0025	0	0.0507	0.0024	0.9444
S0020CC	ZxA7	E7	ZxA_mature	35080525	180	29600448	0.8438	180.02	10687521	10650171	10459421	164853	10184	53063	0.0015	0.0001	1.96	0.0196	1.66	3744780	0.1067	139000	0.004	0	0.0408	0.0047	0.9505
S0020BF	ZxA17	E7	ZxA_mature	24284157	182	19956534	0.8218	182.38	7292871	7267066	7141891	105885	4958	40137	0.0018	0.0001	1.94	0.0194	1.66	2611426	0.1075	98147	0.004	0	0.0619	0.0047	0.9293
S0020CA	ZxA2	E2	ZxA_octant	23633641	183	20886776	0.8838	182.7	3753569	3735483	3662589	56918	2645	31417	0.0015	0.0001	2.17	0.0217	2.22	1521818	0.0644	63371	0.0027	0	0.0465	0.0027	0.9482
S0020C2	ZxA12	E2	ZxA_octant	14402693	180	12471796	0.8659	180.55	2098776	2088804	2050318	28349	1599	18510	0.0015	0.0002	2.21	0.0221	2.32	1005084	0.0698	43062	0.003	0	0.0585	0.0028	0.9357
S0020BD	ZxA3	E3	ZxA_transition	20408723	182	17967268	0.8804	182.64	4479055	4461101	4385651	61362	3006	29036	0.0015	0.0001	2.11	0.0211	2.16	1513439	0.0742	45287	0.0022	0	0.0418	0.0015	0.9546
S0020BE	ZxA13	E3	ZxA_transition	24711080	180	21372570	0.8649	180.53	5136234	5115131	5026342	69123	3961	36808	0.0015	0.0001	2.12	0.0212	2.03	1943153	0.0786	60243	0.0024	0	0.0525	0.0015	0.9435
