# Supplementary material for: Asymmetric gene expression in grain development of reciprocal crosses between tetraploid and hexaploid wheats
Source: Commun Biol. 2022 Dec 23;5:1412. doi: 10.1038/s42003-022-04374-w (PMC9789062; doi:10.1038/s42003-022-04374-w)
Supplement: Supplementary file 6 — Supplementary Data 3 [file 42003_2022_4374_MOESM6_ESM.xlsx]

## Sheet: Supplementary Data 3
Supplementary Data 3 Genes identified in this study and gene annotation.See Methods section for details.
gene_id	Chr	Start	End	IWGSC RefID	TAIR10.ID	TAIR10.Evalue	Osa.ID	Osa.Eavlue	Go	KEGG
TraesCS1A02G000100	chr1A	40098	70338	TraesCS1A02G000100	AT4G01080	NA	Os02t0184000	NA	NA	NA
TraesCS1A02G000200	chr1A	70239	89245	TraesCS1A02G000200	AT1G50240	NA	Os06t0212100	NA	NA	NA
TraesCS1A02G000300	chr1A	95906	104903	TraesCS1A02G000300	AT5G59990	NA	Os08t0175600	NA	NA	NA
TraesCS1A02G000400	chr1A	102794	122504	TraesCS1A02G000400	NA	NA	Os01t0190500	NA	NA	NA
TraesCS1A02G000500	chr1A	149490	154559	TraesCS1A02G000500	AT1G79720	NA	Os07t0152301	NA	NA	NA
TraesCS1A02G000600	chr1A	162313	162609	TraesCS1A02G000600	AT3G06470	NA	Os08t0241400	NA	NA	NA
TraesCS1A02G000700	chr1A	169592	169969	TraesCS1A02G000700	AT3G55550	NA	Os05t0295100	NA	NA	NA
TraesCS1A02G000800	chr1A	180175	180552	TraesCS1A02G000800	AT4G00830	NA	Os08t0273000	NA	NA	NA
TraesCS1A02G000900	chr1A	233818	245051	TraesCS1A02G000900	AT1G64340	NA	Os09t0448200	NA	NA	NA
TraesCS1A02G001000	chr1A	270605	272936	TraesCS1A02G001000	AT1G79130	NA	Os09t0461500	NA	NA	NA
TraesCS1A02G001100	chr1A	269472	289602	TraesCS1A02G001100	AT3G27700	NA	Os09t0461500	NA	NA	NA
TraesCS1A02G001200	chr1A	287697	287957	TraesCS1A02G001200	AT4G01080	NA	Os02t0184000	NA	NA	NA
TraesCS1A02G001300	chr1A	297266	297652	TraesCS1A02G001300	AT3G55550	NA	Os05t0295100	NA	NA	NA
TraesCS1A02G001400	chr1A	294611	305428	TraesCS1A02G001400	AT1G05180	NA	Os01t0190500	NA	NA	NA
TraesCS1A02G001500	chr1A	326099	326518	TraesCS1A02G001500	AT4G30310	NA	NA	NA	NA	NA
TraesCS1A02G001600	chr1A	337960	338256	TraesCS1A02G001600	AT3G11385	NA	Os09t0296900	NA	NA	NA
TraesCS1A02G001700	chr1A	403455	403751	TraesCS1A02G001700	AT1G07180	NA	Os01t0190500	NA	NA	NA
TraesCS1A02G003500	chr1A	2184957	2185397	TraesCS1A02G003500	AT4G01200	NA	Os12t0455000	NA	NA	NA
TraesCS1A02G007236	chr1A	3795056	3795948	TraesCS1A02G007236	AT1G34360	NA	Os06t0507200	NA	NA	NA
TraesCS1A02G007344	chr1A	3910395	3911267	TraesCS1A02G007344	AT1G49490	NA	NA	NA	GO:0045735	NA
TraesCS1A02G007600	chr1A	4047966	4048290	TraesCS1A02G007600	AT5G18160	NA	Os06t0295700	NA	GO:0003755,GO:0000413	NA
TraesCS1A02G007800	chr1A	4054742	4054960	TraesCS1A02G007800	AT5G08391	1.38e-21	Os05t0103300	1.03e-33	NA	NA
TraesCS1A02G007900	chr1A	4063197	4063406	TraesCS1A02G007900	AT5G08391	2.18e-25	Os05t0103400	4.2e-39	NA	NA
TraesCS1A02G008700	chr1A	5132497	5132754	TraesCS1A02G008700	AT5G45900	NA	Os04t0189800	NA	NA	NA
TraesCS1A02G008900	chr1A	5233610	5235545	TraesCS1A02G008900	AT4G09090	NA	Os03t0700200	NA	NA	NA
TraesCS1A02G010000	chr1A	6223835	6224092	TraesCS1A02G010000	AT4G11470	NA	Os03t0700200	NA	NA	NA
TraesCS1A02G011500	chr1A	6765240	6765452	TraesCS1A02G011500	AT2G43780	6.21e-21	Os05t0103800	2.3e-30	NA	NA
TraesCS1A02G012300	chr1A	7108623	7109053	TraesCS1A02G012300	AT2G17265	NA	Os02t0831800	1.21e-18	NA	NA
TraesCS1A02G013300	chr1A	7522337	7522531	TraesCS1A02G013300	AT2G45290	5.16e-11	Os06t0133800	5.28e-13	NA	NA
TraesCS1A02G013400	chr1A	7525852	7526447	TraesCS1A02G013400	AT5G26310	NA	Os07t0479300	NA	NA	NA
TraesCS1A02G013500	chr1A	7536155	7536445	TraesCS1A02G013500	AT3G25165	NA	Os05t0151000	NA	NA	NA
TraesCS1A02G013600	chr1A	7642614	7643473	TraesCS1A02G013600	AT2G02100	4.82e-21	Os02t0629800	5.77e-36	GO:0006952	NA
TraesCS1A02G014100	chr1A	7697292	7698190	TraesCS1A02G014100	AT2G02120	2.59e-17	Os02t0629800	9.36e-25	GO:0006952	NA
TraesCS1A02G014800	chr1A	7962375	7963154	TraesCS1A02G014800	AT2G02120	1.93e-22	Os02t0629800	2.91e-37	GO:0006952	NA
TraesCS1A02G016500	chr1A	8732467	8732691	TraesCS1A02G016500	AT4G14410	NA	Os05t0580550	NA	NA	NA
TraesCS1A02G017100	chr1A	9125924	9126091	TraesCS1A02G017100	AT3G47640	NA	Os01t0547000	2.46e-13	NA	NA
TraesCS1A02G021000	chr1A	10135659	10136038	TraesCS1A02G021000	AT1G61420	NA	Os03t0823400	9.02e-23	GO:0004867,GO:0005576	NA
TraesCS1A02G021400	chr1A	10210714	10211293	TraesCS1A02G021400	AT1G61420	NA	Os03t0823400	2.03e-23	GO:0004867,GO:0005576	NA
TraesCS1A02G022000	chr1A	10602386	10607440	TraesCS1A02G022000	AT1G14740	NA	Os03t0823400	1.71e-17	GO:0004867,GO:0005576	NA
TraesCS1A02G022100	chr1A	10696702	10696917	TraesCS1A02G022100	AT3G46860	NA	Os02t0124300	2.64e-12	GO:0004867,GO:0009611	NA
TraesCS1A02G022200	chr1A	10709502	10709744	TraesCS1A02G022200	AT5G43580	NA	Os08t0441300	1.15e-11	GO:0004867,GO:0009611	NA
TraesCS1A02G022300	chr1A	10715760	10715975	TraesCS1A02G022300	AT3G46860	NA	Os02t0124300	1.08e-14	GO:0004867,GO:0009611	NA
TraesCS1A02G022600	chr1A	11025585	11025879	TraesCS1A02G022600	AT5G50460	8.05e-38	Os02t0178400	6.29e-41	GO:0006605,GO:0006886,GO:0015031,GO:0015450,GO:0016020	NA
TraesCS1A02G024800	chr1A	12109358	12109555	TraesCS1A02G024800	AT2G38870	5.02e-11	Os08t0441300	9.36e-31	GO:0004867,GO:0009611	NA
TraesCS1A02G024900	chr1A	12129622	12129819	TraesCS1A02G024900	AT2G38870	7.47e-14	Os08t0441300	8.45e-32	GO:0004867,GO:0009611	NA
TraesCS1A02G025000	chr1A	12138837	12139034	TraesCS1A02G025000	AT2G38870	5.22e-12	Os08t0441300	2.93e-27	GO:0004867,GO:0009611	NA
TraesCS1A02G025300	chr1A	12170678	12170875	TraesCS1A02G025300	AT2G38870	5.02e-11	Os08t0441300	9.36e-31	GO:0004867,GO:0009611	NA
TraesCS1A02G026600	chr1A	12669534	12669800	TraesCS1A02G026600	AT1G08140	NA	Os09t0463300	NA	NA	NA
TraesCS1A02G026700	chr1A	12684835	12685050	TraesCS1A02G026700	AT2G38870	2.07e-09	Os12t0548401	1.9e-26	GO:0004867,GO:0009611	NA
TraesCS1A02G026800	chr1A	12698221	12698445	TraesCS1A02G026800	AT2G38870	3.8e-08	Os12t0548401	4.13e-29	GO:0004867,GO:0009611	NA
TraesCS1A02G027200	chr1A	12915087	12917028	TraesCS1A02G027200	AT1G12400	1.49e-28	Os07t0573600	2.27e-41	GO:0006289,GO:0006355,GO:0000439	NA
TraesCS1A02G028100	chr1A	13278118	13278353	TraesCS1A02G028100	AT2G38870	4.75e-09	Os12t0548401	3.62e-27	GO:0004867,GO:0009611	NA
TraesCS1A02G028200	chr1A	13281440	13281658	TraesCS1A02G028200	AT2G38870	1.74e-08	Os12t0437800	1.11e-28	GO:0004867,GO:0009611	NA
TraesCS1A02G033400	chr1A	16225729	16226364	TraesCS1A02G033400	AT1G02260	4.94e-15	Os02t0822100	5.72e-17	NA	NA
TraesCS1A02G034000	chr1A	16838175	16839176	TraesCS1A02G034000	AT4G39830	5.5e-10	Os09t0365900	4.93e-15	NA	NA
TraesCS1A02G034200	chr1A	16924974	16925261	TraesCS1A02G034200	AT2G24690	NA	Os03t0621900	2.95e-11	GO:0003677	NA
TraesCS1A02G035800	chr1A	19895297	19897721	TraesCS1A02G035800	AT5G59613	3.5e-27	Os03t0606200	1.09e-32	NA	NA
TraesCS1A02G036600	chr1A	20371800	20371919	TraesCS1A02G036600	AT1G13245	4.31e-08	Os08t0357700	2.3e-19	NA	NA
TraesCS1A02G038000	chr1A	20989266	20991207	TraesCS1A02G038000	AT5G20490	NA	Os09t0268600	NA	NA	NA
TraesCS1A02G038800	chr1A	21085585	21085875	TraesCS1A02G038800	AT2G21380	NA	Os11t0406945	NA	NA	NA
TraesCS1A02G039600	chr1A	21714451	21714793	TraesCS1A02G039600	AT4G22230	NA	Os02t0107350	NA	NA	NA
TraesCS1A02G040800	chr1A	22342219	22342440	TraesCS1A02G040800	AT1G63940	NA	Os10t0530800	NA	NA	NA
TraesCS1A02G041000	chr1A	22561344	22561535	TraesCS1A02G041000	AT3G31900	NA	Os02t0763800	NA	NA	NA
TraesCS1A02G041300	chr1A	22633431	22634135	TraesCS1A02G041300	AT2G38870	1.09e-08	Os12t0548401	5.73e-30	GO:0004867,GO:0009611	NA
TraesCS1A02G041400	chr1A	22656561	22657221	TraesCS1A02G041400	AT2G38870	3.01e-09	Os12t0548401	6.75e-27	GO:0004867,GO:0009611	NA
TraesCS1A02G041500	chr1A	22657694	22657945	TraesCS1A02G041500	AT2G38870	NA	Os12t0437800	4.36e-18	GO:0004867,GO:0009611	NA
TraesCS1A02G041600	chr1A	22659754	22659984	TraesCS1A02G041600	AT2G38870	NA	Os12t0548401	5.9e-19	GO:0004867,GO:0009611	NA
TraesCS1A02G045500	chr1A	27054357	27056618	TraesCS1A02G045500	AT1G33980	NA	Os09t0125400	5.95e-07	NA	NA
TraesCS1A02G049200	chr1A	30787033	30787626	TraesCS1A02G049200	AT2G07689	3.25e-131	Os04t0369100	NA	NA	NA
TraesCS1A02G050600	chr1A	32291317	32292106	TraesCS1A02G050600	AT2G02100	4.4e-20	Os02t0629800	6.94e-37	GO:0006952	NA
TraesCS1A02G050700	chr1A	32302130	32302932	TraesCS1A02G050700	AT2G02100	6.31e-23	Os02t0629800	8.56e-36	GO:0006952	NA
TraesCS1A02G050800	chr1A	32451297	32452090	TraesCS1A02G050800	AT2G02100	3.15e-21	Os02t0629800	1.14e-33	GO:0006952	NA
TraesCS1A02G050900	chr1A	32454117	32455183	TraesCS1A02G050900	AT2G02100	1.34e-22	Os02t0629800	8.53e-38	GO:0006952	NA
TraesCS1A02G054600	chr1A	36172789	36174008	TraesCS1A02G054600	AT2G40670	NA	Os12t0589400	NA	GO:0005515	NA
TraesCS1A02G055100	chr1A	36271402	36272082	TraesCS1A02G055100	AT3G23633	NA	Os04t0674300	NA	NA	NA
TraesCS1A02G055700	chr1A	36606494	36606873	TraesCS1A02G055700	AT2G40670	NA	Os09t0540300	NA	GO:0005515	NA
TraesCS1A02G057500	chr1A	37510298	37510492	TraesCS1A02G057500	AT4G35460	NA	Os07t0245200	NA	GO:0005515	NA
TraesCS1A02G058000	chr1A	38484393	38485543	TraesCS1A02G058000	AT1G58400	NA	NA	NA	NA	NA
TraesCS1A02G059400	chr1A	40280184	40280621	TraesCS1A02G059400	AT4G17240	NA	Os01t0126200	NA	NA	NA
TraesCS1A02G060000	chr1A	41340141	41340639	TraesCS1A02G060000	AT1G36020	NA	Os04t0422000	NA	NA	NA
TraesCS1A02G062000	chr1A	42505024	42505283	TraesCS1A02G062000	AT3G05880	1.17e-23	Os03t0286900	2.74e-25	GO:0016021	NA
TraesCS1A02G063200	chr1A	43391541	43392029	TraesCS1A02G063200	AT4G30880	1.46e-17	Os03t0369100	2.65e-33	NA	NA
TraesCS1A02G063800	chr1A	45498142	45498411	TraesCS1A02G063800	AT1G07850	NA	Os02t0302500	8.53e-12	NA	NA
TraesCS1A02G065500	chr1A	47805904	47806140	TraesCS1A02G065500	AT5G65750	NA	Os10t0364900	2.08e-09	NA	NA
TraesCS1A02G067100	chr1A	49247035	49247229	TraesCS1A02G067100	AT2G40670	NA	Os11t0597400	NA	GO:0005515	NA
TraesCS1A02G067900	chr1A	49361011	49363692	TraesCS1A02G067900	AT4G23410	1.58e-100	Os05t0126100	5.37e-106	GO:0016021	NA
TraesCS1A02G068700	chr1A	49972817	49973452	TraesCS1A02G068700	AT5G01790	5.62e-07	Os01t0166500	1.12e-11	NA	NA
TraesCS1A02G068900	chr1A	50538726	50539888	TraesCS1A02G068900	AT2G23170	2.04e-32	Os07t0592600	1.23e-35	NA	NA
TraesCS1A02G071500	chr1A	54000806	54002679	TraesCS1A02G071500	AT5G20090	4.79e-56	Os09t0373000	2.98e-67	GO:0006850,GO:0005743	NA
TraesCS1A02G071600	chr1A	54008577	54009363	TraesCS1A02G071600	AT5G39410	6.43e-08	Os12t0145400	NA	NA	NA
TraesCS1A02G072500	chr1A	56601206	56601499	TraesCS1A02G072500	AT5G19000	4.75e-24	Os02t0309200	3.59e-26	NA	NA
TraesCS1A02G079200	chr1A	62010260	62010532	TraesCS1A02G079200	AT1G27480	1.22e-11	Os03t0232800	1.1e-12	NA	NA
TraesCS1A02G081800	chr1A	64890102	64890386	TraesCS1A02G081800	AT1G35530	NA	Os08t0263000	NA	NA	NA
TraesCS1A02G082500	chr1A	65758591	65759654	TraesCS1A02G082500	AT3G05880	1.23e-23	Os07t0635900	2.77e-25	GO:0016021	NA
TraesCS1A02G082900	chr1A	65854549	65863756	TraesCS1A02G082900	AT5G37940	NA	Os02t0613000	NA	NA	NA
TraesCS1A02G083600	chr1A	67960741	67961244	TraesCS1A02G083600	AT5G18250	NA	Os04t0623700	3.29e-30	GO:0006614,GO:0008312,GO:0005786,GO:0048500,GO:0030942	NA
TraesCS1A02G083700	chr1A	68301422	68301858	TraesCS1A02G083700	AT3G11440	NA	Os09t0555600	NA	NA	NA
TraesCS1A02G084900	chr1A	71075742	71076608	TraesCS1A02G084900	AT3G19190	NA	Os05t0142200	1.21e-10	NA	NA
TraesCS1A02G085200	chr1A	71302354	71302629	TraesCS1A02G085200	AT4G02340	NA	Os05t0142200	2.41e-11	NA	NA
TraesCS1A02G085300	chr1A	71444521	71445104	TraesCS1A02G085300	AT2G13900	NA	Os05t0142400	7.21e-15	NA	NA
TraesCS1A02G086700	chr1A	73308803	73309039	TraesCS1A02G086700	AT3G46860	4.78e-07	Os12t0437800	1.75e-21	GO:0004867,GO:0009611	NA
TraesCS1A02G090800	chr1A	82079657	82080221	TraesCS1A02G090800	AT1G04610	NA	Os05t0198000	NA	NA	NA
TraesCS1A02G094600	chr1A	89420679	89423269	TraesCS1A02G094600	AT1G23260	NA	Os01t0268600	NA	NA	NA
TraesCS1A02G096700	chr1A	92581063	92581344	TraesCS1A02G096700	AT2G13980	NA	Os06t0629687	NA	GO:0004523,GO:0003676	NA
TraesCS1A02G097800	chr1A	94579684	94579917	TraesCS1A02G097800	AT4G32640	NA	Os06t0271500	NA	NA	NA
TraesCS1A02G097900	chr1A	94580982	94581629	TraesCS1A02G097900	ATMG00270	2.48e-113	Os02t0187800	NA	GO:0008137,GO:0055114	NA
TraesCS1A02G098100	chr1A	94664914	94665147	TraesCS1A02G098100	AT3G44200	NA	Os06t0158200	NA	NA	NA
TraesCS1A02G098200	chr1A	94678456	94678710	TraesCS1A02G098200	ATMG00513	1.98e-41	Os07t0648266	NA	NA	NA
TraesCS1A02G098300	chr1A	94763255	94764608	TraesCS1A02G098300	ATCG00580	1.59e-18	Os03t0659233	1.05e-18	GO:0009767,GO:0019684,GO:0020037,GO:0009539,GO:0046872,GO:0016021,GO:0009523,GO:0015979	NA
TraesCS1A02G098500	chr1A	94774998	94775720	TraesCS1A02G098500	ATMG00900	1.14e-143	Os08t0203400	NA	GO:0015886,GO:0020037,GO:0015232,GO:0016020,GO:0017004	NA
TraesCS1A02G098600	chr1A	94784308	94784794	TraesCS1A02G098600	ATMG01275	2.3e-58	Os09t0369400	NA	GO:0055114,GO:0016020	NA
TraesCS1A02G098700	chr1A	94797483	94797796	TraesCS1A02G098700	AT5G06043	2.82e-08	Os09t0473966	NA	NA	NA
TraesCS1A02G100700	chr1A	96747342	96748040	TraesCS1A02G100700	AT4G31800	NA	Os01t0890900	NA	NA	NA
TraesCS1A02G102000	chr1A	98022360	98022626	TraesCS1A02G102000	AT1G09320	NA	Os02t0822500	NA	NA	NA
TraesCS1A02G103400	chr1A	99642032	99642292	TraesCS1A02G103400	AT5G19180	NA	Os01t0774400	1.21e-08	NA	NA
TraesCS1A02G105100	chr1A	100418788	100418988	TraesCS1A02G105100	AT4G26250	NA	Os06t0691200	NA	NA	NA
TraesCS1A02G109900	chr1A	108919004	108919279	TraesCS1A02G109900	AT3G01410	NA	Os03t0756200	NA	GO:0004523,GO:0003676	NA
TraesCS1A02G110100	chr1A	109428845	109429628	TraesCS1A02G110100	AT5G39410	1.7e-07	Os12t0145400	NA	NA	NA
TraesCS1A02G110500	chr1A	110158192	110159022	TraesCS1A02G110500	AT3G01015	NA	Os07t0224900	NA	NA	NA
TraesCS1A02G110600	chr1A	110159869	110160352	TraesCS1A02G110600	AT5G25510	NA	Os07t0618500	NA	NA	NA
TraesCS1A02G111400	chr1A	112777324	112777672	TraesCS1A02G111400	ATCG00670	1.6e-51	Os06t0136800	6.04e-29	GO:0006508,GO:0004252	NA
TraesCS1A02G113100	chr1A	115939762	115940521	TraesCS1A02G113100	AT2G46330	4.46e-21	Os01t0657000	2.66e-22	NA	NA
TraesCS1A02G114800	chr1A	118877092	118877385	TraesCS1A02G114800	AT1G70895	NA	Os01t0170900	4.2e-13	NA	NA
TraesCS1A02G115900	chr1A	121129148	121129901	TraesCS1A02G115900	AT3G09390	NA	Os12t0571000	4.85e-19	GO:0046872	NA
TraesCS1A02G116600	chr1A	123552798	123554818	TraesCS1A02G116600	AT1G68680	9.46e-23	Os05t0176600	9.72e-22	NA	NA
TraesCS1A02G116800	chr1A	124013826	124014422	TraesCS1A02G116800	AT1G67120	NA	Os07t0182000	NA	NA	NA
TraesCS1A02G117100	chr1A	124189801	124190159	TraesCS1A02G117100	AT3G13060	NA	Os12t0595800	NA	NA	NA
TraesCS1A02G118200	chr1A	126853151	126854907	TraesCS1A02G118200	AT1G19110	NA	Os06t0143100	3.91e-19	NA	NA
TraesCS1A02G119000	chr1A	128634284	128634541	TraesCS1A02G119000	AT4G13395	1.17e-12	Os05t0179100	2.46e-20	NA	NA
TraesCS1A02G119200	chr1A	129723933	129724205	TraesCS1A02G119200	AT3G44530	NA	Os12t0555600	NA	NA	NA
TraesCS1A02G121600	chr1A	135507797	135508081	TraesCS1A02G121600	AT2G23840	NA	Os05t0298200	NA	NA	NA
TraesCS1A02G122400	chr1A	137411359	137412518	TraesCS1A02G122400	AT4G11920	NA	Os03t0758300	NA	NA	NA
TraesCS1A02G123100	chr1A	142101442	142102131	TraesCS1A02G123100	AT3G10020	NA	Os05t0188100	7.37e-23	NA	NA
TraesCS1A02G123400	chr1A	143377562	143377964	TraesCS1A02G123400	AT1G29270	NA	Os11t0109400	NA	NA	NA
TraesCS1A02G123500	chr1A	143378956	143379553	TraesCS1A02G123500	AT1G71080	NA	Os06t0331300	NA	NA	NA
TraesCS1A02G123700	chr1A	144552721	144553014	TraesCS1A02G123700	AT5G17710	NA	Os05t0206100	2.3e-09	NA	NA
TraesCS1A02G123800	chr1A	144559153	144559437	TraesCS1A02G123800	AT5G02290	NA	Os01t0973500	NA	NA	NA
TraesCS1A02G124000	chr1A	145876666	145877186	TraesCS1A02G124000	AT5G28390	NA	Os11t0432600	NA	NA	NA
TraesCS1A02G127100	chr1A	154075853	154100902	TraesCS1A02G127100	ATCG00190	3.44e-102	Os09t0272900	NA	GO:0006351,GO:0003899,GO:0003677,GO:0032549	NA
TraesCS1A02G127300	chr1A	154077351	154077658	TraesCS1A02G127300	ATCG00540	2.2e-36	Os04t0443801	NA	GO:0020037,GO:0009055,GO:0031361,GO:0005506,GO:0015979	NA
TraesCS1A02G128200	chr1A	156593825	156594201	TraesCS1A02G128200	AT3G62710	NA	Os01t0940800	NA	NA	NA
TraesCS1A02G130200	chr1A	168447538	168447969	TraesCS1A02G130200	ATCG00720	2.01e-97	Os02t0299600	NA	GO:0022904,GO:0009055,GO:0016491,GO:0016020	NA
TraesCS1A02G130300	chr1A	168449054	168449275	TraesCS1A02G130300	ATCG00710	4.93e-37	Os04t0287400	NA	GO:0050821,GO:0042301,GO:0016020,GO:0009523,GO:0015979	NA
TraesCS1A02G130400	chr1A	168449377	168449508	TraesCS1A02G130400	ATCG00700	8.04e-25	Os02t0313400	NA	GO:0009539,GO:0009523,GO:0015979,GO:0016020	NA
TraesCS1A02G130500	chr1A	168451321	168451533	TraesCS1A02G130500	ATCG01100	1.62e-27	Os11t0220500	NA	GO:0055114,GO:0016020	NA
TraesCS1A02G131800	chr1A	177432274	177432799	TraesCS1A02G131800	AT4G39740	NA	Os01t0800900	NA	NA	NA
TraesCS1A02G132700	chr1A	181969322	181969719	TraesCS1A02G132700	AT5G27680	NA	Os04t0623700	2.64e-31	GO:0006614,GO:0008312,GO:0005786,GO:0048500,GO:0030942	NA
TraesCS1A02G133600	chr1A	188140665	188140934	TraesCS1A02G133600	AT5G35180	NA	Os04t0639700	NA	NA	NA
TraesCS1A02G134400	chr1A	201753131	201753412	TraesCS1A02G134400	AT1G31310	NA	Os01t0120800	NA	NA	NA
TraesCS1A02G135000	chr1A	206202068	206202968	TraesCS1A02G135000	AT5G23460	NA	Os01t0179800	NA	NA	NA
TraesCS1A02G135800	chr1A	212017043	212018086	TraesCS1A02G135800	AT4G35905	2.37e-27	Os10t0438700	4.32e-33	NA	NA
TraesCS1A02G136300	chr1A	215664561	215664827	TraesCS1A02G136300	AT5G45300	NA	Os11t0669100	NA	NA	NA
TraesCS1A02G139000	chr1A	234158354	234158566	TraesCS1A02G139000	AT2G46290	NA	Os01t0878300	NA	NA	NA
TraesCS1A02G140000	chr1A	238075954	238076241	TraesCS1A02G140000	AT3G53310	NA	Os03t0621900	4.1e-12	GO:0003677	NA
TraesCS1A02G140200	chr1A	238107966	238108343	TraesCS1A02G140200	ATMG00980	1.96e-75	Os01t0834500	NA	GO:0005840,GO:0003735,GO:0006412,GO:0015935	NA
TraesCS1A02G140300	chr1A	238108388	238108744	TraesCS1A02G140300	ATMG00990	1.82e-64	Os12t0423142	2.7e-43	GO:0008137,GO:0055114	NA
TraesCS1A02G140500	chr1A	238153773	238154129	TraesCS1A02G140500	ATMG00990	1.53e-63	Os12t0423142	6.11e-41	GO:0008137,GO:0055114	NA
TraesCS1A02G140600	chr1A	238647818	238652541	TraesCS1A02G140600	AT5G01420	9.57e-13	Os03t0648800	1.47e-17	GO:0045454,GO:0009055,GO:0015035	NA
TraesCS1A02G147800	chr1A	255203431	255205326	TraesCS1A02G147800	AT2G29620	NA	Os07t0456900	NA	NA	NA
TraesCS1A02G148500	chr1A	256026883	256027134	TraesCS1A02G148500	ATCG00580	1.72e-54	Os03t0659233	1.71e-56	GO:0009767,GO:0019684,GO:0009539,GO:0020037,GO:0046872,GO:0016021,GO:0009523,GO:0015979	NA
TraesCS1A02G148600	chr1A	256027145	256027264	TraesCS1A02G148600	ATCG00570	3.58e-22	Os03t0659266	3e-23	GO:0009767,GO:0019684,GO:0009539,GO:0020037,GO:0016021,GO:0009523,GO:0015979	NA
TraesCS1A02G148700	chr1A	256027287	256027403	TraesCS1A02G148700	ATCG00560	2.05e-20	Os03t0667201	5.38e-21	GO:0009539,GO:0009523,GO:0015979,GO:0016020	NA
TraesCS1A02G148800	chr1A	256027528	256027650	TraesCS1A02G148800	ATCG00550	1.85e-19	Os01t0890600	NA	GO:0009539,GO:0009523,GO:0015979,GO:0016020	NA
TraesCS1A02G151300	chr1A	259892863	259893126	TraesCS1A02G151300	AT5G06540	NA	Os12t0638400	NA	NA	NA
TraesCS1A02G152700	chr1A	263957445	263957835	TraesCS1A02G152700	AT5G16930	NA	Os04t0660500	NA	NA	NA
TraesCS1A02G154000	chr1A	267882516	267883117	TraesCS1A02G154000	AT2G29600	NA	Os08t0304900	NA	NA	NA
TraesCS1A02G155600	chr1A	274781284	274782385	TraesCS1A02G155600	AT5G10745	7.09e-09	Os10t0478900	4.21e-14	NA	NA
TraesCS1A02G155700	chr1A	275764472	275764765	TraesCS1A02G155700	AT5G60580	7.75e-09	Os04t0105100	1.76e-09	NA	NA
TraesCS1A02G156700	chr1A	278507749	278508126	TraesCS1A02G156700	ATMG00980	2.09e-75	Os01t0834500	NA	GO:0005840,GO:0003735,GO:0006412,GO:0015935	NA
TraesCS1A02G157000	chr1A	278522195	278522386	TraesCS1A02G157000	AT3G31900	NA	Os02t0763800	NA	NA	NA
TraesCS1A02G157100	chr1A	278527011	278527579	TraesCS1A02G157100	ATCG01240	2.62e-89	Os09t0110750	1.78e-24	GO:0015935,GO:0003723,GO:0006412,GO:0003735	NA
TraesCS1A02G157300	chr1A	278533300	278533572	TraesCS1A02G157300	ATMG00650	1.81e-50	Os02t0149700	NA	GO:0016651,GO:0042773,GO:0055114	NA
TraesCS1A02G157400	chr1A	278538404	278538858	TraesCS1A02G157400	AT5G36140	NA	Os10t0324900	NA	NA	NA
TraesCS1A02G158300	chr1A	281656689	281659441	TraesCS1A02G158300	AT2G28430	1.73e-18	Os10t0481400	4.02e-40	NA	NA
TraesCS1A02G159900	chr1A	287040075	287040320	TraesCS1A02G159900	AT1G11220	NA	Os11t0109633	NA	NA	NA
TraesCS1A02G163800	chr1A	295022534	295022968	TraesCS1A02G163800	AT1G25510	1.03e-11	Os01t0140100	9.89e-17	NA	NA
TraesCS1A02G165100	chr1A	297885172	297885423	TraesCS1A02G165100	ATCG00580	2.84e-52	Os03t0659233	2.57e-53	GO:0009767,GO:0019684,GO:0020037,GO:0046872,GO:0016021,GO:0009523,GO:0015979	NA
TraesCS1A02G165200	chr1A	297885575	297885691	TraesCS1A02G165200	ATCG00560	2.67e-18	Os03t0667201	6.93e-19	GO:0009539,GO:0009523,GO:0015979,GO:0016020	NA
TraesCS1A02G174300	chr1A	311771378	311771641	TraesCS1A02G174300	AT5G22750	NA	Os02t0754500	NA	NA	NA
TraesCS1A02G175100	chr1A	313006745	313007070	TraesCS1A02G175100	AT1G66850	7.27e-20	Os10t0505700	1.47e-29	GO:0006869	NA
TraesCS1A02G179100	chr1A	323894492	323894761	TraesCS1A02G179100	AT5G51670	NA	Os02t0148100	NA	NA	NA
TraesCS1A02G179200	chr1A	323895149	323895469	TraesCS1A02G179200	NA	NA	NA	NA	NA	NA
TraesCS1A02G179300	chr1A	323961240	323961536	TraesCS1A02G179300	NA	NA	NA	NA	NA	NA
TraesCS1A02G181800	chr1A	328125255	328125624	TraesCS1A02G181800	AT1G06850	NA	Os09t0411600	NA	NA	NA
TraesCS1A02G184700	chr1A	335115860	335116228	TraesCS1A02G184700	AT5G67340	NA	Os06t0130800	NA	NA	NA
TraesCS1A02G186900	chr1A	337781454	337781669	TraesCS1A02G186900	AT1G10370	3.82e-25	Os10t0528400	1.67e-34	GO:0005515	NA
TraesCS1A02G188400	chr1A	340249595	340250151	TraesCS1A02G188400	AT5G15330	NA	Os10t0522700	1.73e-19	NA	NA
TraesCS1A02G192000	chr1A	347417439	347418136	TraesCS1A02G192000	AT5G26240	NA	Os06t0676000	NA	NA	NA
TraesCS1A02G192100	chr1A	347593383	347593670	TraesCS1A02G192100	AT4G31690	NA	Os03t0621900	4.67e-11	GO:0003677	NA
TraesCS1A02G193800	chr1A	351340625	351340980	TraesCS1A02G193800	AT2G35470	NA	Os02t0695600	NA	NA	NA
TraesCS1A02G199100	chr1A	357785911	357786153	TraesCS1A02G199100	AT3G59140	NA	Os03t0603800	NA	NA	NA
TraesCS1A02G199800	chr1A	359191690	359192088	TraesCS1A02G199800	AT5G27680	NA	Os04t0623700	1.95e-31	GO:0006614,GO:0008312,GO:0005786,GO:0048500,GO:0030942	NA
TraesCS1A02G202900	chr1A	364046611	364046856	TraesCS1A02G202900	AT2G42000	1.47e-15	Os10t0542100	1.01e-31	GO:0008270	NA
TraesCS1A02G209300	chr1A	371941152	371941316	TraesCS1A02G209300	AT2G23190	NA	Os01t0695700	NA	NA	NA
TraesCS1A02G209900	chr1A	372315641	372316077	TraesCS1A02G209900	AT5G46890	1.59e-17	Os10t0349300	4.92e-22	NA	NA
TraesCS1A02G212100	chr1A	374953915	374954181	TraesCS1A02G212100	AT3G48187	NA	Os07t0539200	NA	NA	NA
TraesCS1A02G212500	chr1A	375466022	375466378	TraesCS1A02G212500	AT2G44370	NA	Os10t0352500	NA	NA	NA
TraesCS1A02G213200	chr1A	376510853	376511170	TraesCS1A02G213200	AT3G32130	NA	Os10t0352500	NA	NA	NA
TraesCS1A02G214900	chr1A	379616881	379617282	TraesCS1A02G214900	AT2G41830	NA	Os12t0223700	NA	NA	NA
TraesCS1A02G215200	chr1A	380401017	380401310	TraesCS1A02G215200	AT5G50460	2.93e-40	Os02t0178400	2.21e-43	GO:0006605,GO:0006886,GO:0015031,GO:0015450,GO:0016020	NA
TraesCS1A02G216400	chr1A	382595281	382598098	TraesCS1A02G216400	AT5G24740	NA	Os10t0413400	NA	NA	NA
TraesCS1A02G217200	chr1A	385274610	385277432	TraesCS1A02G217200	AT4G09320	3.6e-90	Os10t0563700	1.2e-97	GO:0006241,GO:0006165,GO:0006183,GO:0006228,GO:0004550	ko00230,ko00240,ko00983
TraesCS1A02G219300	chr1A	387996190	387996477	TraesCS1A02G219300	AT3G53310	NA	Os03t0621900	3.07e-14	GO:0003677	NA
TraesCS1A02G220800	chr1A	389823428	389828026	TraesCS1A02G220800	AT1G08845	8.04e-56	Os10t0559900	8.39e-81	GO:0005840,GO:0003735,GO:0006412	NA
TraesCS1A02G224200	chr1A	394482047	394482797	TraesCS1A02G224200	AT2G40170	1.95e-43	Os05t0349800	2.58e-52	NA	NA
TraesCS1A02G224500	chr1A	394566812	394567183	TraesCS1A02G224500	AT2G40170	1.95e-43	Os05t0349800	2.58e-52	NA	NA
TraesCS1A02G224600	chr1A	394587930	394588284	TraesCS1A02G224600	AT2G40170	1.46e-41	Os05t0349800	1.96e-52	NA	NA
TraesCS1A02G224900	chr1A	394852001	394852690	TraesCS1A02G224900	AT3G01880	NA	Os03t0310500	NA	GO:0046907	NA
TraesCS1A02G225800	chr1A	396262416	396262722	TraesCS1A02G225800	AT3G09390	2.44e-10	Os12t0570700	1.41e-24	GO:0046872	NA
TraesCS1A02G227800	chr1A	398857217	398859267	TraesCS1A02G227800	AT4G08028	NA	Os09t0286501	NA	NA	NA
TraesCS1A02G229200	chr1A	401548457	401548803	TraesCS1A02G229200	AT2G01310	NA	Os01t0248500	1.96e-11	NA	NA
TraesCS1A02G230800	chr1A	403610979	403611725	TraesCS1A02G230800	AT1G02820	2.01e-11	Os05t0362600	4.85e-23	NA	NA
TraesCS1A02G231400	chr1A	404388548	404390160	TraesCS1A02G231400	AT2G23140	NA	NA	NA	NA	NA
TraesCS1A02G233300	chr1A	407129068	407129516	TraesCS1A02G233300	AT2G32210	NA	Os03t0646100	NA	NA	NA
TraesCS1A02G235400	chr1A	415655131	415655481	TraesCS1A02G235400	AT1G61810	NA	Os03t0119500	NA	NA	NA
TraesCS1A02G235600	chr1A	416542613	416546310	TraesCS1A02G235600	AT5G41010	2.2e-28	Os01t0530366	4.36e-33	GO:0006351,GO:0003899,GO:0003677,GO:0008270	NA
TraesCS1A02G236300	chr1A	418917935	418918084	TraesCS1A02G236300	AT5G18661	NA	Os05t0372833	2.34e-25	NA	NA
TraesCS1A02G237000	chr1A	420379852	420382755	TraesCS1A02G237000	AT3G62920	3.46e-21	Os05t0371500	3.14e-30	NA	NA
TraesCS1A02G237400	chr1A	423162973	423163982	TraesCS1A02G237400	AT1G56233	NA	Os03t0130300	NA	NA	NA
TraesCS1A02G237500	chr1A	423288440	423289493	TraesCS1A02G237500	AT4G22212	NA	Os01t0218032	NA	NA	NA
TraesCS1A02G237600	chr1A	423461394	423462378	TraesCS1A02G237600	AT5G48945	NA	Os01t0218032	NA	NA	NA
TraesCS1A02G237700	chr1A	423593151	423594162	TraesCS1A02G237700	AT5G48945	NA	Os01t0218032	NA	NA	NA
TraesCS1A02G238200	chr1A	424236779	424237772	TraesCS1A02G238200	AT1G61070	NA	Os01t0218032	NA	NA	NA
TraesCS1A02G238300	chr1A	424273017	424274098	TraesCS1A02G238300	AT4G22212	NA	Os03t0130300	NA	NA	NA
TraesCS1A02G238400	chr1A	424801652	424802085	TraesCS1A02G238400	AT5G04600	NA	Os08t0412200	1.02e-12	NA	NA
TraesCS1A02G238500	chr1A	425065648	425067383	TraesCS1A02G238500	AT5G12180	NA	Os12t0133500	1.39e-18	GO:0005509	NA
TraesCS1A02G244000	chr1A	432524268	432524489	TraesCS1A02G244000	AT5G20490	NA	Os10t0530800	NA	NA	NA
TraesCS1A02G244600	chr1A	432759699	432760295	TraesCS1A02G244600	AT1G17760	NA	Os06t0190700	NA	NA	NA
TraesCS1A02G245200	chr1A	434046757	434047173	TraesCS1A02G245200	AT5G04940	NA	Os03t0429800	NA	NA	NA
TraesCS1A02G247600	chr1A	439488018	439488380	TraesCS1A02G247600	AT3G18510	1.3e-10	Os06t0618300	2.26e-16	GO:0051537,GO:0016491,GO:0055114	NA
TraesCS1A02G252800	chr1A	444167007	444168216	TraesCS1A02G252800	AT1G15310	3.5e-10	Os05t0509500	2.44e-11	NA	NA
TraesCS1A02G252900	chr1A	444170819	444171236	TraesCS1A02G252900	AT3G03770	NA	Os07t0166700	9.43e-08	NA	NA
TraesCS1A02G254700	chr1A	446218137	446219390	TraesCS1A02G254700	AT1G15310	4.51e-10	Os05t0509500	2.64e-11	NA	NA
TraesCS1A02G254900	chr1A	446244779	446245000	TraesCS1A02G254900	AT1G63940	NA	Os10t0528900	NA	NA	NA
TraesCS1A02G258900	chr1A	452024993	452025618	TraesCS1A02G258900	AT1G55320	NA	Os09t0525200	NA	NA	NA
TraesCS1A02G265300	chr1A	460967358	460968123	TraesCS1A02G265300	AT5G28180	NA	Os01t0131900	2.27e-14	GO:0004867,GO:0005576	NA
TraesCS1A02G265500	chr1A	461047826	461048232	TraesCS1A02G265500	AT3G53150	NA	Os01t0131900	1.17e-14	GO:0004867,GO:0005576	NA
TraesCS1A02G265600	chr1A	461337578	461338417	TraesCS1A02G265600	AT5G62020	NA	Os01t0131900	3.5e-14	GO:0004867,GO:0005576	NA
TraesCS1A02G265700	chr1A	461351279	461352000	TraesCS1A02G265700	AT5G24275	NA	Os01t0131900	2.93e-17	GO:0004867,GO:0005576	NA
TraesCS1A02G265800	chr1A	461356735	461357498	TraesCS1A02G265800	AT4G19140	NA	Os01t0131900	4.69e-16	GO:0004867,GO:0005576	NA
TraesCS1A02G265900	chr1A	461372711	461373455	TraesCS1A02G265900	AT2G26695	NA	Os01t0131900	3.39e-18	GO:0004867,GO:0005576	NA
TraesCS1A02G268000	chr1A	463029972	463030624	TraesCS1A02G268000	AT2G25810	NA	Os01t0232000	NA	NA	NA
TraesCS1A02G268100	chr1A	463031416	463031844	TraesCS1A02G268100	AT2G25810	NA	Os02t0658100	NA	NA	NA
TraesCS1A02G268300	chr1A	463194919	463195428	TraesCS1A02G268300	AT5G41650	NA	NA	NA	NA	NA
TraesCS1A02G269700	chr1A	463958836	463959090	TraesCS1A02G269700	AT3G24220	NA	Os01t0871733	2.12e-13	GO:0022857,GO:0055085,GO:0016020	NA
TraesCS1A02G269800	chr1A	463959468	463959974	TraesCS1A02G269800	AT5G20910	NA	Os05t0336000	1.55e-11	GO:0022857,GO:0055085,GO:0016020	NA
TraesCS1A02G269900	chr1A	463970300	463970587	TraesCS1A02G269900	AT2G24690	NA	Os03t0621900	2.08e-11	GO:0003677	NA
TraesCS1A02G270200	chr1A	464247356	464249467	TraesCS1A02G270200	AT1G71865	2.53e-25	Os01t0871350	1.33e-46	NA	NA
TraesCS1A02G271200	chr1A	465076086	465076346	TraesCS1A02G271200	AT1G10000	NA	Os02t0302500	7.81e-12	NA	NA
TraesCS1A02G272800	chr1A	466341017	466341241	TraesCS1A02G272800	AT5G38380	NA	Os09t0101100	NA	NA	NA
TraesCS1A02G273400	chr1A	467181438	467183931	TraesCS1A02G273400	AT1G21190	3.58e-58	Os01t0866700	4.89e-57	GO:0003723,GO:0000398,GO:0000956	NA
TraesCS1A02G274500	chr1A	468684277	468685156	TraesCS1A02G274500	AT3G10910	2.13e-30	Os05t0439000	2.95e-42	NA	NA
TraesCS1A02G274700	chr1A	468822195	468822629	TraesCS1A02G274700	AT5G20610	NA	Os11t0128700	NA	GO:0005515	NA
TraesCS1A02G275100	chr1A	469355980	469356781	TraesCS1A02G275100	AT5G12120	NA	NA	NA	NA	NA
TraesCS1A02G277200	chr1A	472172188	472172431	TraesCS1A02G277200	AT3G16750	NA	Os02t0640401	NA	NA	NA
TraesCS1A02G278500	chr1A	474260219	474260633	TraesCS1A02G278500	AT5G42110	6.24e-09	Os10t0162100	3.26e-09	NA	NA
TraesCS1A02G279500	chr1A	476908622	476911179	TraesCS1A02G279500	AT1G32540	NA	Os08t0159500	1.29e-82	NA	NA
TraesCS1A02G279900	chr1A	477022188	477023923	TraesCS1A02G279900	AT2G37975	2.47e-28	Os03t0331900	9e-28	NA	NA
TraesCS1A02G282900	chr1A	480754639	480754957	TraesCS1A02G282900	AT4G21105	1.01e-13	Os02t0162000	3.55e-33	NA	ko00190
TraesCS1A02G283300	chr1A	480931446	480931628	TraesCS1A02G283300	AT3G55515	1.02e-13	Os01t0844200	1.18e-13	NA	NA
TraesCS1A02G283500	chr1A	480960761	480961068	TraesCS1A02G283500	AT4G08350	NA	Os06t0227200	NA	NA	NA
TraesCS1A02G284200	chr1A	481756973	481758350	TraesCS1A02G284200	AT5G46070	NA	Os05t0442400	NA	NA	NA
TraesCS1A02G289100	chr1A	486581084	486581326	TraesCS1A02G289100	AT3G02710	NA	Os05t0464200	NA	NA	NA
TraesCS1A02G289200	chr1A	486598214	486598468	TraesCS1A02G289200	AT1G65760	NA	Os05t0464200	NA	NA	NA
TraesCS1A02G289300	chr1A	486663234	486663428	TraesCS1A02G289300	AT5G66200	NA	Os05t0464300	2.53e-15	NA	NA
TraesCS1A02G289400	chr1A	486667938	486668126	TraesCS1A02G289400	AT3G16740	NA	Os05t0464300	1.13e-16	NA	NA
TraesCS1A02G289600	chr1A	486743602	486743796	TraesCS1A02G289600	AT1G51310	NA	Os05t0465000	4.92e-12	NA	NA
TraesCS1A02G289700	chr1A	486746813	486747007	TraesCS1A02G289700	AT1G50260	NA	Os05t0464300	3.96e-15	NA	NA
TraesCS1A02G289800	chr1A	486750894	486751073	TraesCS1A02G289800	AT1G74540	NA	Os05t0464300	1.04e-11	NA	NA
TraesCS1A02G289900	chr1A	486816908	486817108	TraesCS1A02G289900	AT1G74540	NA	Os05t0465000	3.58e-13	NA	NA
TraesCS1A02G290000	chr1A	486818895	486819086	TraesCS1A02G290000	AT1G72520	NA	Os05t0464300	8.72e-12	NA	NA
TraesCS1A02G290200	chr1A	486953459	486953967	TraesCS1A02G290200	AT1G74540	NA	Os05t0465000	3.8e-11	NA	NA
TraesCS1A02G293300	chr1A	488390846	488391179	TraesCS1A02G293300	AT3G17712	NA	Os05t0523200	NA	NA	NA
TraesCS1A02G295500	chr1A	490470142	490470402	TraesCS1A02G295500	AT5G54040	NA	Os12t0287300	NA	NA	NA
TraesCS1A02G298500	chr1A	493294905	493295192	TraesCS1A02G298500	AT2G24690	NA	Os03t0621900	2.46e-12	GO:0003677	NA
TraesCS1A02G303500	chr1A	497182100	497182705	TraesCS1A02G303500	AT1G78940	NA	Os01t0937300	NA	NA	NA
TraesCS1A02G305600	chr1A	498052810	498055126	TraesCS1A02G305600	AT1G78750	NA	Os04t0488500	NA	NA	NA
TraesCS1A02G306800	chr1A	498685524	498686167	TraesCS1A02G306800	AT4G09680	NA	Os01t0148000	NA	NA	NA
TraesCS1A02G307000	chr1A	498690625	498691064	TraesCS1A02G307000	AT4G32750	NA	Os06t0143700	NA	NA	NA
TraesCS1A02G310900	chr1A	501994403	501994783	TraesCS1A02G310900	AT2G22125	NA	Os09t0470900	NA	NA	NA
TraesCS1A02G312100	chr1A	504202430	504202724	TraesCS1A02G312100	AT5G50460	2.69e-37	Os02t0178400	2.3e-40	GO:0006605,GO:0006886,GO:0015031,GO:0015450,GO:0016020	NA
TraesCS1A02G312500	chr1A	504397252	504398719	TraesCS1A02G312500	AT4G37390	NA	Os01t0743600	NA	NA	NA
TraesCS1A02G313000	chr1A	504740305	504740520	TraesCS1A02G313000	AT5G07800	NA	Os03t0215800	NA	NA	NA
TraesCS1A02G313100	chr1A	504840221	504840508	TraesCS1A02G313100	AT3G53310	NA	Os03t0621900	3.24e-10	GO:0003677	NA
TraesCS1A02G314700	chr1A	506308248	506308901	TraesCS1A02G314700	AT3G14850	NA	Os09t0533100	NA	NA	NA
TraesCS1A02G315800	chr1A	507959475	507960056	TraesCS1A02G315800	AT4G02660	NA	Os01t0975000	NA	NA	NA
TraesCS1A02G317400	chr1A	508838446	508839654	TraesCS1A02G317400	AT5G57320	NA	Os11t0440200	NA	NA	NA
TraesCS1A02G325200	chr1A	516064202	516064450	TraesCS1A02G325200	AT2G36290	NA	NA	NA	NA	NA
TraesCS1A02G325700	chr1A	516454500	516454949	TraesCS1A02G325700	AT3G16570	NA	Os10t0340450	NA	NA	NA
TraesCS1A02G333400	chr1A	521322211	521323613	TraesCS1A02G333400	AT3G06320	3.45e-25	Os05t0452600	9.52e-37	GO:0005840,GO:0003735,GO:0006412	NA
TraesCS1A02G334500	chr1A	521907397	521907627	TraesCS1A02G334500	AT2G31085	NA	Os06t0155750	NA	NA	NA
TraesCS1A02G334600	chr1A	521912319	521912588	TraesCS1A02G334600	AT5G55580	NA	Os07t0539200	NA	NA	NA
TraesCS1A02G337700	chr1A	527083065	527083310	TraesCS1A02G337700	AT5G61780	NA	Os07t0406300	NA	NA	NA
TraesCS1A02G338000	chr1A	527757783	527758231	TraesCS1A02G338000	AT3G55650	NA	Os09t0286501	NA	NA	NA
TraesCS1A02G342200	chr1A	531499029	531499576	TraesCS1A02G342200	AT3G42860	NA	Os03t0648250	NA	NA	NA
TraesCS1A02G343100	chr1A	531839554	531839847	TraesCS1A02G343100	AT5G50460	5.61e-40	Os02t0178400	1.1e-42	GO:0006605,GO:0006886,GO:0015031,GO:0015450,GO:0016020	NA
TraesCS1A02G343500	chr1A	532074888	532075259	TraesCS1A02G343500	AT2G29460	NA	Os08t0292000	NA	NA	NA
TraesCS1A02G343600	chr1A	532086502	532086741	TraesCS1A02G343600	AT1G50660	NA	Os07t0676900	NA	NA	NA
TraesCS1A02G343900	chr1A	532232889	532233173	TraesCS1A02G343900	AT5G43580	NA	Os02t0124300	1.08e-08	GO:0004867,GO:0009611	NA
TraesCS1A02G346000	chr1A	532797640	532797871	TraesCS1A02G346000	ATCG01120	2.16e-28	Os06t0176150	NA	GO:0005840,GO:0003735,GO:0006412	NA
TraesCS1A02G349700	chr1A	534685713	534686348	TraesCS1A02G349700	AT1G02260	1.3e-15	Os02t0822100	1.61e-17	NA	NA
TraesCS1A02G354800	chr1A	537817963	537818229	TraesCS1A02G354800	AT5G19151	1.6e-08	Os05t0532800	6.87e-29	NA	NA
TraesCS1A02G360800	chr1A	541774805	541775298	TraesCS1A02G360800	AT1G36160	NA	Os01t0909000	NA	NA	NA
TraesCS1A02G363400	chr1A	543965747	543965959	TraesCS1A02G363400	AT3G15010	NA	Os05t0541750	7.89e-14	NA	NA
TraesCS1A02G371200	chr1A	548444211	548444354	TraesCS1A02G371200	AT1G13245	1.43e-09	Os05t0549232	1.69e-13	NA	NA
TraesCS1A02G371300	chr1A	548454410	548454952	TraesCS1A02G371300	AT1G13245	6.43e-11	Os05t0549232	1.29e-12	NA	NA
TraesCS1A02G374200	chr1A	549637888	549638532	TraesCS1A02G374200	AT3G18280	2.67e-32	Os05t0550300	2.06e-36	GO:0006869	NA
TraesCS1A02G374300	chr1A	549666495	549666785	TraesCS1A02G374300	AT3G18280	3.08e-29	Os05t0550300	5.59e-36	GO:0006869	NA
TraesCS1A02G374400	chr1A	549670654	549670950	TraesCS1A02G374400	AT3G18280	1.38e-22	Os05t0550600	7.64e-36	GO:0006869	NA
TraesCS1A02G374500	chr1A	549695442	549695735	TraesCS1A02G374500	AT3G18280	1.06e-22	Os05t0550600	7.35e-36	GO:0006869	NA
TraesCS1A02G376200	chr1A	550446699	550446986	TraesCS1A02G376200	AT2G13980	NA	Os06t0629687	NA	GO:0004523,GO:0003676	NA
TraesCS1A02G376700	chr1A	550649769	550650011	TraesCS1A02G376700	AT5G25240	NA	Os10t0466800	6.15e-09	NA	NA
TraesCS1A02G376900	chr1A	550661303	550661545	TraesCS1A02G376900	AT5G25240	NA	Os10t0466800	5e-07	NA	NA
TraesCS1A02G377000	chr1A	550669384	550669599	TraesCS1A02G377000	AT5G25240	NA	Os10t0466800	NA	NA	NA
TraesCS1A02G377100	chr1A	550674756	550674998	TraesCS1A02G377100	AT5G25240	NA	Os10t0466800	NA	NA	NA
TraesCS1A02G377200	chr1A	550695653	550695886	TraesCS1A02G377200	AT5G25240	NA	Os10t0466800	3.06e-07	NA	NA
TraesCS1A02G377300	chr1A	550700640	550700882	TraesCS1A02G377300	AT5G25240	NA	Os10t0466800	NA	NA	NA
TraesCS1A02G377400	chr1A	550704228	550705323	TraesCS1A02G377400	AT5G25240	NA	Os10t0466800	6.94e-07	NA	NA
TraesCS1A02G377500	chr1A	550793412	550793654	TraesCS1A02G377500	AT5G44005	NA	Os10t0467100	1.15e-08	NA	NA
TraesCS1A02G377600	chr1A	550824653	550824895	TraesCS1A02G377600	AT5G25240	NA	Os10t0466800	2.82e-07	NA	NA
TraesCS1A02G380100	chr1A	551632964	551633413	TraesCS1A02G380100	AT4G06643	NA	Os11t0579300	1.08e-41	NA	NA
TraesCS1A02G380400	chr1A	551662498	551663107	TraesCS1A02G380400	NA	NA	NA	NA	NA	NA
TraesCS1A02G381400	chr1A	552119048	552119308	TraesCS1A02G381400	AT1G32928	NA	Os06t0133400	2.51e-20	NA	NA
TraesCS1A02G381700	chr1A	552201760	552202432	TraesCS1A02G381700	AT2G30810	1.16e-22	Os10t0115550	3.17e-29	NA	NA
TraesCS1A02G384400	chr1A	554447900	554448262	TraesCS1A02G384400	ATCG00440	3.63e-70	Os12t0423142	1.84e-08	GO:0008137,GO:0016651,GO:0055114	NA
TraesCS1A02G384600	chr1A	554458618	554458812	TraesCS1A02G384600	ATCG00070	5.03e-26	Os11t0592350	6.13e-36	GO:0009539,GO:0009523,GO:0015979	NA
TraesCS1A02G384800	chr1A	554464172	554464465	TraesCS1A02G384800	AT3G45490	NA	Os09t0395300	NA	NA	NA
TraesCS1A02G384900	chr1A	554464368	554464568	TraesCS1A02G384900	AT1G33770	NA	Os01t0838900	NA	NA	NA
TraesCS1A02G385200	chr1A	554512737	554512898	TraesCS1A02G385200	AT1G78920	NA	Os07t0457300	NA	NA	NA
TraesCS1A02G390700	chr1A	558016387	558016647	TraesCS1A02G390700	AT4G00830	NA	Os01t0663800	NA	NA	NA
TraesCS1A02G393000	chr1A	559800433	559800693	TraesCS1A02G393000	AT1G06225	NA	Os01t0673400	2.02e-08	NA	NA
TraesCS1A02G393200	chr1A	559841631	559841983	TraesCS1A02G393200	AT2G31081	NA	Os01t0673400	1.5e-07	NA	NA
TraesCS1A02G393300	chr1A	559881495	559881758	TraesCS1A02G393300	AT2G31081	NA	Os01t0673400	NA	NA	NA
TraesCS1A02G393900	chr1A	560248619	560249770	TraesCS1A02G393900	AT2G16385	4.5e-08	Os01t0260800	2.08e-13	NA	NA
TraesCS1A02G394700	chr1A	560486475	560486738	TraesCS1A02G394700	AT1G73165	3.73e-07	Os05t0561400	NA	NA	NA
TraesCS1A02G395500	chr1A	561333203	561333506	TraesCS1A02G395500	AT2G13980	NA	Os06t0629687	NA	GO:0004523,GO:0003676	NA
TraesCS1A02G396300	chr1A	562118320	562118556	TraesCS1A02G396300	AT2G02520	NA	Os02t0302500	8.82e-12	NA	NA
TraesCS1A02G397600	chr1A	563185774	563186055	TraesCS1A02G397600	AT2G06500	9.34e-29	Os09t0101200	NA	GO:0046983	NA
TraesCS1A02G400100	chr1A	564259937	564260206	TraesCS1A02G400100	AT5G28920	NA	Os04t0278000	NA	NA	NA
TraesCS1A02G400400	chr1A	564320153	564320347	TraesCS1A02G400400	AT4G33920	4.58e-20	Os03t0104100	1.15e-24	GO:0003824,GO:0006470,GO:0004722	ko05235,ko04660,ko04658
TraesCS1A02G401500	chr1A	565009754	565010526	TraesCS1A02G401500	AT1G24062	NA	Os12t0223700	NA	NA	NA
TraesCS1A02G401600	chr1A	565021713	565022206	TraesCS1A02G401600	AT5G54540	NA	Os12t0223700	NA	NA	NA
TraesCS1A02G401700	chr1A	565085889	565086380	TraesCS1A02G401700	AT5G54540	NA	Os12t0223700	NA	NA	NA
TraesCS1A02G402600	chr1A	566123959	566124144	TraesCS1A02G402600	AT3G16690	NA	Os04t0352066	2.12e-14	NA	NA
TraesCS1A02G404900	chr1A	568265964	568267251	TraesCS1A02G404900	AT4G39250	9.17e-24	Os01t0663051	4.61e-36	GO:0003677	NA
TraesCS1A02G405000	chr1A	568328023	568328289	TraesCS1A02G405000	AT4G39250	3.56e-24	Os07t0443500	3.75e-36	GO:0003677	NA
TraesCS1A02G405200	chr1A	568388993	568389259	TraesCS1A02G405200	AT4G39250	4.4e-23	Os01t0663051	2.42e-34	GO:0003677	NA
TraesCS1A02G405400	chr1A	568398641	568398883	TraesCS1A02G405400	AT4G39250	3.88e-23	Os07t0443500	1.18e-35	GO:0003677	NA
TraesCS1A02G407400	chr1A	570009440	570009814	TraesCS1A02G407400	AT3G42860	NA	Os02t0473200	NA	NA	NA
TraesCS1A02G411000	chr1A	571881557	571881754	TraesCS1A02G411000	AT2G40360	NA	Os01t0800000	5.94e-17	NA	NA
TraesCS1A02G411800	chr1A	572338152	572338394	TraesCS1A02G411800	AT1G78410	NA	Os01t0653300	3.75e-08	NA	NA
TraesCS1A02G412600	chr1A	572883079	572883515	TraesCS1A02G412600	AT5G66170	NA	Os03t0769000	1.81e-07	NA	NA
TraesCS1A02G417600	chr1A	575398452	575400542	TraesCS1A02G417600	AT4G21390	NA	Os02t0507600	NA	NA	NA
TraesCS1A02G418800	chr1A	575872791	575873468	TraesCS1A02G418800	NA	NA	Os11t0209000	2.48e-11	NA	NA
TraesCS1A02G419000	chr1A	576065343	576065888	TraesCS1A02G419000	AT4G39250	2.66e-29	Os05t0579600	1.97e-43	GO:0003677	NA
TraesCS1A02G419200	chr1A	576138618	576139247	TraesCS1A02G419200	AT1G75250	8.31e-30	Os05t0579600	7.22e-41	GO:0003677	NA
TraesCS1A02G421100	chr1A	577508919	577509161	TraesCS1A02G421100	AT3G55860	NA	Os01t0631800	2.04e-15	NA	NA
TraesCS1A02G422000	chr1A	577834282	577834497	TraesCS1A02G422000	AT5G07800	NA	Os10t0352500	NA	NA	NA
TraesCS1A02G423300	chr1A	578758767	578759054	TraesCS1A02G423300	AT3G53310	NA	Os03t0621900	9.69e-13	GO:0003677	NA
TraesCS1A02G426400	chr1A	581206186	581206386	TraesCS1A02G426400	AT5G51830	NA	Os01t0800000	NA	NA	NA
TraesCS1A02G426500	chr1A	581255339	581255539	TraesCS1A02G426500	AT5G51830	NA	Os01t0800000	NA	NA	NA
TraesCS1A02G426600	chr1A	581256148	581256664	TraesCS1A02G426600	AT5G57655	NA	Os01t0800000	NA	NA	NA
TraesCS1A02G428800	chr1A	582509400	582509812	TraesCS1A02G428800	AT1G14755	NA	Os03t0729800	NA	NA	NA
TraesCS1A02G430300	chr1A	582862495	582863031	TraesCS1A02G430300	AT4G14280	NA	Os05t0402700	NA	GO:0005524	NA
TraesCS1A02G431300	chr1A	583587305	583587663	TraesCS1A02G431300	AT1G72060	7.8e-23	Os03t0734300	2.2e-15	GO:0004867	NA
TraesCS1A02G433800	chr1A	584779150	584779605	TraesCS1A02G433800	ATCG00790	1.34e-78	Os11t0269100	1.67e-76	GO:0005840,GO:0003735,GO:0006412,GO:0019843	NA
TraesCS1A02G434500	chr1A	585231211	585231673	TraesCS1A02G434500	AT4G23750	5.03e-10	Os12t0582900	4.07e-15	GO:0003700,GO:0006355,GO:0003677	NA
TraesCS1A02G434800	chr1A	585576238	585576680	TraesCS1A02G434800	AT4G00990	NA	Os02t0281200	NA	NA	NA
TraesCS1A02G443300	chr1A	591728181	591728692	TraesCS1A02G443300	AT1G10717	NA	Os11t0453550	NA	NA	NA
TraesCS1B02G005400	chr1B	3562921	3563202	TraesCS1B02G005400	AT4G26490	NA	Os02t0743500	NA	NA	NA
TraesCS1B02G011200	chr1B	5159471	5159817	TraesCS1B02G011200	AT3G10960	NA	Os04t0167900	NA	GO:0003755,GO:0000413	NA
TraesCS1B02G011400	chr1B	5177355	5177573	TraesCS1B02G011400	AT5G08391	1.12e-18	Os05t0103300	1.89e-31	NA	NA
TraesCS1B02G011471	chr1B	5381333	5381602	TraesCS1B02G011471	AT2G15690	NA	Os05t0164900	NA	NA	NA
TraesCS1B02G011500	chr1B	5509787	5510370	TraesCS1B02G011500	AT5G08391	1.03e-26	Os05t0103400	2.52e-40	NA	NA
TraesCS1B02G013700	chr1B	6456473	6456724	TraesCS1B02G013700	AT5G17880	NA	Os04t0189800	NA	NA	NA
TraesCS1B02G013800	chr1B	6462742	6463043	TraesCS1B02G013800	AT1G58230	NA	Os03t0700200	NA	NA	NA
TraesCS1B02G015500	chr1B	7543681	7544112	TraesCS1B02G015500	AT4G23130	NA	Os07t0231900	NA	NA	NA
TraesCS1B02G015600	chr1B	7547943	7548374	TraesCS1B02G015600	AT4G23130	NA	Os01t0375100	NA	NA	NA
TraesCS1B02G015700	chr1B	7552212	7552643	TraesCS1B02G015700	AT4G23130	NA	Os01t0375100	NA	NA	NA
TraesCS1B02G016800	chr1B	8180389	8182007	TraesCS1B02G016800	AT2G43780	6.07e-19	Os05t0103800	2.86e-29	NA	NA
TraesCS1B02G017400	chr1B	8395175	8396240	TraesCS1B02G017400	AT1G79090	NA	Os08t0129500	NA	NA	NA
TraesCS1B02G018000	chr1B	8710313	8710965	TraesCS1B02G018000	AT2G02120	2.05e-18	Os02t0629800	3.35e-27	GO:0006952	NA
TraesCS1B02G018100	chr1B	8715177	8715969	TraesCS1B02G018100	AT2G02130	7.68e-21	Os02t0629800	1.24e-29	GO:0006952	NA
TraesCS1B02G019300	chr1B	9081222	9082450	TraesCS1B02G019300	AT1G22630	1.52e-33	Os05t0105800	1.7e-24	NA	NA
TraesCS1B02G025000	chr1B	12343414	12343656	TraesCS1B02G025000	AT5G43580	NA	Os02t0124300	3.44e-11	GO:0004867,GO:0009611	NA
TraesCS1B02G025200	chr1B	12357937	12358152	TraesCS1B02G025200	AT3G46860	NA	Os02t0124300	1.43e-14	GO:0004867,GO:0009611	NA
TraesCS1B02G025300	chr1B	12373475	12373717	TraesCS1B02G025300	AT5G43580	NA	Os08t0441300	2.49e-12	GO:0004867,GO:0009611	NA
TraesCS1B02G025600	chr1B	12500563	12500805	TraesCS1B02G025600	AT5G43580	NA	Os08t0441300	2.49e-12	GO:0004867,GO:0009611	NA
TraesCS1B02G025700	chr1B	12570754	12570996	TraesCS1B02G025700	AT5G43580	NA	Os08t0441300	2.49e-12	GO:0004867,GO:0009611	NA
TraesCS1B02G025900	chr1B	12738008	12738798	TraesCS1B02G025900	AT1G61420	NA	Os03t0823400	1.28e-22	GO:0004867,GO:0005576	NA
TraesCS1B02G026100	chr1B	12764054	12764269	TraesCS1B02G026100	AT3G46860	NA	Os02t0124300	1.68e-14	GO:0004867,GO:0009611	NA
TraesCS1B02G026800	chr1B	13009896	13010111	TraesCS1B02G026800	AT3G46860	NA	Os02t0124300	8.93e-14	GO:0004867,GO:0009611	NA
TraesCS1B02G026900	chr1B	13014085	13014327	TraesCS1B02G026900	AT5G43580	NA	Os08t0441300	6.64e-13	GO:0004867,GO:0009611	NA
TraesCS1B02G027800	chr1B	13447836	13448543	TraesCS1B02G027800	AT1G61420	NA	Os03t0823400	8.18e-21	GO:0004867,GO:0005576	NA
TraesCS1B02G027900	chr1B	13497470	13497685	TraesCS1B02G027900	AT3G46860	NA	Os02t0124300	8.93e-14	GO:0004867,GO:0009611	NA
TraesCS1B02G028000	chr1B	13501496	13501738	TraesCS1B02G028000	AT5G43580	NA	Os08t0441300	1.11e-13	GO:0008168,GO:0003676,GO:0004867,GO:0032259,GO:0009611	NA
TraesCS1B02G028100	chr1B	13504294	13504509	TraesCS1B02G028100	AT3G46860	2.04e-07	Os02t0124300	3.16e-14	GO:0004867,GO:0009611	NA
TraesCS1B02G028200	chr1B	13564868	13565083	TraesCS1B02G028200	AT3G46860	NA	Os08t0441300	2.58e-14	GO:0004867,GO:0009611	NA
TraesCS1B02G028400	chr1B	13672066	13672302	TraesCS1B02G028400	AT2G38870	NA	Os08t0441300	2.76e-09	GO:0004867,GO:0009611	NA
TraesCS1B02G028500	chr1B	13677909	13678139	TraesCS1B02G028500	AT2G38870	NA	Os11t0279750	2.07e-09	GO:0004867,GO:0009611	NA
TraesCS1B02G029300	chr1B	14170248	14170505	TraesCS1B02G029300	AT4G29905	NA	Os02t0276900	NA	NA	NA
TraesCS1B02G031200	chr1B	15339921	15340166	TraesCS1B02G031200	AT2G38870	3.59e-14	Os08t0441300	2.6e-29	GO:0004867,GO:0009611	NA
TraesCS1B02G031400	chr1B	15421816	15422013	TraesCS1B02G031400	AT2G38870	1.56e-11	Os08t0441300	2.06e-31	GO:0004867,GO:0009611	NA
TraesCS1B02G031900	chr1B	15530721	15530918	TraesCS1B02G031900	AT2G38870	3.82e-13	Os08t0441300	6.66e-31	GO:0004867,GO:0009611	NA
TraesCS1B02G032900	chr1B	16123707	16123940	TraesCS1B02G032900	AT5G35450	NA	Os11t0227100	4.18e-23	NA	NA
TraesCS1B02G033800	chr1B	16462616	16462846	TraesCS1B02G033800	AT2G38870	NA	Os12t0548401	8.59e-20	GO:0004867,GO:0009611	NA
TraesCS1B02G033900	chr1B	16464518	16464769	TraesCS1B02G033900	AT2G38870	NA	Os12t0437800	5.12e-21	GO:0004867,GO:0009611	NA
TraesCS1B02G034000	chr1B	16465496	16465732	TraesCS1B02G034000	AT2G38870	4.28e-10	Os12t0548401	1.57e-25	GO:0004867,GO:0009611	NA
TraesCS1B02G034100	chr1B	16478350	16479064	TraesCS1B02G034100	AT2G38870	1.08e-07	Os12t0548401	2.39e-29	GO:0004867,GO:0009611	NA
TraesCS1B02G034300	chr1B	16501939	16502688	TraesCS1B02G034300	AT2G38870	3.55e-09	Os12t0437800	5.69e-22	GO:0004867,GO:0009611	NA
TraesCS1B02G034400	chr1B	16506028	16506678	TraesCS1B02G034400	AT2G38870	3.05e-08	Os12t0437800	1.06e-22	GO:0004867,GO:0009611	NA
TraesCS1B02G034900	chr1B	16644449	16645738	TraesCS1B02G034900	AT2G38870	6.66e-10	Os12t0548401	1.82e-29	GO:0004867,GO:0009611	NA
TraesCS1B02G035000	chr1B	16658285	16658539	TraesCS1B02G035000	AT2G38870	3.74e-09	Os12t0437800	1.56e-22	GO:0004867,GO:0009611	NA
TraesCS1B02G035100	chr1B	16693069	16693803	TraesCS1B02G035100	AT2G38870	2.36e-08	Os12t0548401	2.57e-30	GO:0004867,GO:0009611	NA
TraesCS1B02G035300	chr1B	16794949	16795182	TraesCS1B02G035300	AT2G38870	6.76e-11	Os12t0548401	1.29e-30	GO:0004867,GO:0009611	NA
TraesCS1B02G036100	chr1B	17288018	17288641	TraesCS1B02G036100	AT2G38870	2.73e-08	Os12t0437800	1.3e-22	GO:0004867,GO:0009611	NA
TraesCS1B02G039900	chr1B	19314295	19314714	TraesCS1B02G039900	AT1G59833	NA	Os02t0171500	NA	NA	NA
TraesCS1B02G042200	chr1B	22069090	22069961	TraesCS1B02G042200	AT1G74030	NA	Os12t0570700	2.93e-08	GO:0046872	NA
TraesCS1B02G043800	chr1B	23839433	23840104	TraesCS1B02G043800	AT3G46860	NA	Os12t0437800	6.37e-21	GO:0004867,GO:0009611	NA
TraesCS1B02G044000	chr1B	23980078	23980388	TraesCS1B02G044000	AT1G12400	3.06e-28	Os07t0573600	5.11e-41	GO:0006289,GO:0006355,GO:0000439	NA
TraesCS1B02G046900	chr1B	26650834	26651469	TraesCS1B02G046900	AT1G02260	8.45e-16	Os02t0822100	2.83e-17	NA	NA
TraesCS1B02G047300	chr1B	27149962	27150081	TraesCS1B02G047300	AT1G13245	7.85e-09	Os08t0357700	6.25e-19	NA	NA
TraesCS1B02G049000	chr1B	28710689	28711262	TraesCS1B02G049000	AT5G19315	NA	Os04t0501700	NA	GO:0005576,GO:0050832	NA
TraesCS1B02G052700	chr1B	33065679	33067109	TraesCS1B02G052700	AT5G35570	NA	Os03t0162725	3.03e-31	GO:0016747,GO:0006633,GO:0003824,GO:0016020	ko00061,ko00062
TraesCS1B02G054800	chr1B	36186535	36187232	TraesCS1B02G054800	AT1G48320	6.87e-19	Os05t0137700	8.69e-22	NA	NA
TraesCS1B02G055500	chr1B	38184391	38184654	TraesCS1B02G055500	AT5G22750	NA	Os03t0632200	NA	NA	NA
TraesCS1B02G057300	chr1B	39687344	39687802	TraesCS1B02G057300	ATCG00770	6.16e-48	Os09t0381850	NA	GO:0005840,GO:0003735,GO:0006412	NA
TraesCS1B02G058800	chr1B	41366476	41367409	TraesCS1B02G058800	AT4G29380	NA	Os09t0125400	1.74e-13	NA	NA
TraesCS1B02G064000	chr1B	48563922	48564290	TraesCS1B02G064000	AT5G26780	NA	Os01t0803900	NA	NA	NA
TraesCS1B02G065200	chr1B	49783379	49783720	TraesCS1B02G065200	ATMG01120	1.92e-10	Os10t0162838	NA	GO:0055114,GO:0016020	NA
TraesCS1B02G065600	chr1B	49819047	49819388	TraesCS1B02G065600	ATMG01120	3.92e-09	Os02t0788500	NA	GO:0055114,GO:0016020	NA
TraesCS1B02G066200	chr1B	50302948	50303445	TraesCS1B02G066200	AT1G71380	NA	Os04t0577800	2.98e-24	GO:0016020	NA
TraesCS1B02G067000	chr1B	51299894	51300391	TraesCS1B02G067000	AT2G02120	1.83e-20	Os02t0629800	6.37e-35	GO:0006952	NA
TraesCS1B02G067100	chr1B	51323223	51323911	TraesCS1B02G067100	AT1G61070	2.25e-20	Os02t0629800	4.32e-34	GO:0006952	NA
TraesCS1B02G067300	chr1B	51590002	51590822	TraesCS1B02G067300	AT2G02100	1.39e-19	Os02t0629800	3.1e-39	GO:0006952	NA
TraesCS1B02G068800	chr1B	53332466	53332784	TraesCS1B02G068800	AT3G05600	NA	Os10t0369900	NA	NA	NA
TraesCS1B02G071900	chr1B	56883391	56884076	TraesCS1B02G071900	AT4G21640	NA	Os04t0674300	NA	NA	NA
TraesCS1B02G074300	chr1B	57712410	57713327	TraesCS1B02G074300	AT4G34600	NA	Os11t0412484	5.55e-29	NA	NA
TraesCS1B02G074800	chr1B	58049015	58049209	TraesCS1B02G074800	AT2G40670	NA	Os01t0115750	NA	GO:0005515	NA
TraesCS1B02G074900	chr1B	58087949	58088143	TraesCS1B02G074900	AT2G40670	NA	Os01t0115750	NA	GO:0005515	NA
TraesCS1B02G075100	chr1B	58114594	58114788	TraesCS1B02G075100	AT2G40670	NA	Os01t0115750	NA	GO:0005515	NA
TraesCS1B02G075400	chr1B	58326648	58326967	TraesCS1B02G075400	AT5G55740	NA	Os07t0501800	NA	GO:0005515	NA
TraesCS1B02G078300	chr1B	61319764	61320054	TraesCS1B02G078300	AT4G29090	NA	Os02t0302500	2.23e-12	NA	NA
TraesCS1B02G078500	chr1B	61487679	61488400	TraesCS1B02G078500	AT1G36020	NA	Os04t0422000	NA	NA	NA
TraesCS1B02G080300	chr1B	62681663	62681947	TraesCS1B02G080300	AT3G05880	1.17e-23	Os03t0286900	2.74e-25	GO:0016021	NA
TraesCS1B02G081100	chr1B	63759503	63759903	TraesCS1B02G081100	AT4G30880	1.18e-20	Os03t0369100	3.4e-39	NA	NA
TraesCS1B02G081300	chr1B	63889226	63889982	TraesCS1B02G081300	AT4G30880	6.22e-25	Os03t0369100	1.23e-46	NA	NA
TraesCS1B02G081800	chr1B	64751113	64751515	TraesCS1B02G081800	AT1G75700	2.98e-23	Os09t0533800	4.47e-33	NA	NA
TraesCS1B02G082000	chr1B	65450265	65450483	TraesCS1B02G082000	ATCG00710	2.29e-37	Os02t0617075	NA	GO:0050821,GO:0042301,GO:0016020,GO:0009523,GO:0015979	NA
TraesCS1B02G083600	chr1B	67540597	67540827	TraesCS1B02G083600	AT5G09550	NA	Os10t0364900	3.49e-11	NA	NA
TraesCS1B02G085700	chr1B	70278482	70278736	TraesCS1B02G085700	AT3G51390	NA	Os08t0545000	NA	NA	NA
TraesCS1B02G087000	chr1B	80709160	80709456	TraesCS1B02G087000	AT5G13120	NA	Os06t0212100	NA	NA	NA
TraesCS1B02G087100	chr1B	80745726	80746103	TraesCS1B02G087100	AT1G29400	NA	Os02t0733001	NA	NA	NA
TraesCS1B02G087200	chr1B	80845842	80846138	TraesCS1B02G087200	AT5G62370	NA	Os01t0190500	NA	NA	NA
TraesCS1B02G087800	chr1B	83534337	83534549	TraesCS1B02G087800	ATCG01100	2.31e-28	Os11t0220500	NA	GO:0055114,GO:0016020	NA
TraesCS1B02G091400	chr1B	92852782	92852976	TraesCS1B02G091400	AT3G16800	NA	Os06t0119900	NA	NA	NA
TraesCS1B02G094100	chr1B	95496093	95496329	TraesCS1B02G094100	AT3G29000	NA	Os06t0595700	4.4e-17	NA	NA
TraesCS1B02G094800	chr1B	97370021	97370224	TraesCS1B02G094800	AT5G52340	NA	Os05t0193600	NA	NA	NA
TraesCS1B02G094900	chr1B	97808482	97808872	TraesCS1B02G094900	AT1G75700	2.86e-23	Os09t0533800	1.87e-30	NA	NA
TraesCS1B02G100100	chr1B	108209953	108210922	TraesCS1B02G100100	AT3G05880	1.01e-24	Os07t0635900	1.55e-26	GO:0016021	NA
TraesCS1B02G101400	chr1B	111191819	111192115	TraesCS1B02G101400	AT4G23370	NA	Os08t0175600	NA	NA	NA
TraesCS1B02G102100	chr1B	112194672	112194938	TraesCS1B02G102100	AT3G19190	NA	Os05t0142200	1.21e-10	NA	NA
TraesCS1B02G102400	chr1B	112412173	112412451	TraesCS1B02G102400	AT3G17611	NA	Os05t0142400	6.46e-15	NA	NA
TraesCS1B02G103900	chr1B	113799586	113800580	TraesCS1B02G103900	AT4G27640	NA	Os03t0438100	NA	NA	NA
TraesCS1B02G104300	chr1B	114691532	114692129	TraesCS1B02G104300	AT3G61175	NA	Os03t0310600	NA	NA	NA
TraesCS1B02G105900	chr1B	117532530	117532691	TraesCS1B02G105900	ATCG01090	7.34e-27	Os01t0900900	NA	GO:0008137,GO:0055114	NA
TraesCS1B02G106300	chr1B	118090678	118091537	TraesCS1B02G106300	AT3G51050	NA	Os01t0711900	NA	NA	NA
TraesCS1B02G111100	chr1B	127285071	127295110	TraesCS1B02G111100	AT5G64070	NA	Os06t0678700	NA	NA	NA
TraesCS1B02G112400	chr1B	130361887	130362153	TraesCS1B02G112400	AT1G09320	NA	Os06t0535300	NA	NA	NA
TraesCS1B02G114200	chr1B	133125192	133125407	TraesCS1B02G114200	AT2G37010	NA	Os06t0731200	NA	NA	NA
TraesCS1B02G116600	chr1B	136927705	136927905	TraesCS1B02G116600	AT3G20480	NA	Os06t0603600	NA	NA	NA
TraesCS1B02G118500	chr1B	139084080	139084451	TraesCS1B02G118500	AT2G25220	NA	Os05t0198000	2.12e-08	NA	NA
TraesCS1B02G120400	chr1B	142516489	142517391	TraesCS1B02G120400	AT1G27080	NA	NA	NA	NA	NA
TraesCS1B02G121900	chr1B	145444988	145445338	TraesCS1B02G121900	AT5G01680	NA	Os10t0352500	NA	NA	NA
TraesCS1B02G129100	chr1B	159162407	159162823	TraesCS1B02G129100	AT5G25510	NA	Os07t0604100	NA	NA	NA
TraesCS1B02G133200	chr1B	168330607	168331383	TraesCS1B02G133200	AT2G46330	1.43e-21	Os01t0657000	1.61e-22	NA	NA
TraesCS1B02G134700	chr1B	171200783	171201079	TraesCS1B02G134700	AT1G05065	NA	Os01t0170900	1.33e-13	NA	NA
TraesCS1B02G135800	chr1B	173121735	173122646	TraesCS1B02G135800	AT3G09390	NA	Os12t0571000	1.87e-18	GO:0046872	NA
TraesCS1B02G137000	chr1B	174783916	174784250	TraesCS1B02G137000	AT3G13060	NA	Os12t0595800	NA	NA	NA
TraesCS1B02G137900	chr1B	176996762	176998479	TraesCS1B02G137900	AT3G11650	NA	Os06t0143100	8.78e-20	NA	NA
TraesCS1B02G138500	chr1B	179507171	179507428	TraesCS1B02G138500	AT4G13395	1.65e-12	Os05t0179100	1.14e-19	NA	NA
TraesCS1B02G141000	chr1B	188260590	188262227	TraesCS1B02G141000	AT4G31800	NA	Os09t0418800	NA	NA	NA
TraesCS1B02G141200	chr1B	188262417	188265318	TraesCS1B02G141200	AT1G15380	3.98e-13	Os07t0160400	6.49e-104	NA	NA
TraesCS1B02G143300	chr1B	194357575	194357865	TraesCS1B02G143300	AT5G11700	NA	Os05t0206100	1.46e-10	NA	NA
TraesCS1B02G143600	chr1B	195102203	195102701	TraesCS1B02G143600	AT3G10020	NA	Os05t0188100	7.37e-23	NA	NA
TraesCS1B02G144100	chr1B	196059537	196059824	TraesCS1B02G144100	AT3G18990	NA	Os03t0621900	5.42e-11	GO:0003677	NA
TraesCS1B02G144200	chr1B	196061123	196062663	TraesCS1B02G144200	AT2G03630	4.26e-10	Os05t0196700	4.12e-24	NA	NA
TraesCS1B02G144900	chr1B	198407262	198407498	TraesCS1B02G144900	AT1G10000	NA	Os02t0302500	1.62e-11	NA	NA
TraesCS1B02G148700	chr1B	217977884	217993825	TraesCS1B02G148700	ATCG00360	1.8e-76	Os08t0559300	NA	GO:0005515	NA
TraesCS1B02G149300	chr1B	222285838	222286286	TraesCS1B02G149300	AT1G49780	NA	Os10t0154600	NA	NA	NA
TraesCS1B02G151000	chr1B	235382390	235382758	TraesCS1B02G151000	AT5G67340	NA	Os06t0130800	NA	NA	NA
TraesCS1B02G151100	chr1B	235898002	235898295	TraesCS1B02G151100	AT5G50460	3.77e-35	Os02t0178400	1.55e-37	GO:0015031,GO:0015450,GO:0016020	NA
TraesCS1B02G154300	chr1B	256212070	256212354	TraesCS1B02G154300	AT4G38600	NA	Os07t0539200	NA	NA	NA
TraesCS1B02G155500	chr1B	263265842	263266549	TraesCS1B02G155500	NA	NA	NA	NA	NA	NA
TraesCS1B02G156400	chr1B	263979343	263983113	TraesCS1B02G156400	AT4G35905	8.11e-28	Os10t0438700	1.51e-33	NA	NA
TraesCS1B02G158700	chr1B	269071901	269072170	TraesCS1B02G158700	AT1G12860	NA	Os07t0539200	4.43e-07	NA	NA
TraesCS1B02G163600	chr1B	286024615	286025026	TraesCS1B02G163600	ATMG00980	3.33e-71	Os01t0834500	NA	GO:0005840,GO:0003735,GO:0006412,GO:0015935	NA
TraesCS1B02G163700	chr1B	286025108	286025393	TraesCS1B02G163700	AT2G07751	1.22e-30	Os12t0423142	8.65e-46	GO:0008137,GO:0055114	NA
TraesCS1B02G166400	chr1B	292348817	292349283	TraesCS1B02G166400	AT3G51280	1.31e-09	Os08t0130300	2.9e-33	NA	NA
TraesCS1B02G173800	chr1B	311134657	311134944	TraesCS1B02G173800	AT2G24690	NA	Os03t0621900	6.37e-14	GO:0003677	NA
TraesCS1B02G174300	chr1B	312927450	312930134	TraesCS1B02G174300	AT2G28430	3.7e-19	Os10t0481400	1.3e-41	NA	NA
TraesCS1B02G183900	chr1B	330509781	330510345	TraesCS1B02G183900	AT2G01790	NA	Os02t0637000	9.33e-45	NA	NA
TraesCS1B02G185100	chr1B	332091601	332091926	TraesCS1B02G185100	AT1G36380	3.6e-21	Os02t0552400	1.21e-27	NA	NA
TraesCS1B02G185500	chr1B	332159612	332159743	TraesCS1B02G185500	ATCG00700	1.73e-22	Os06t0476900	NA	GO:0009539,GO:0009523,GO:0015979,GO:0016020	NA
TraesCS1B02G188600	chr1B	338430229	338430516	TraesCS1B02G188600	AT1G66850	1.42e-21	Os10t0505700	7.02e-31	GO:0006869	NA
TraesCS1B02G189100	chr1B	338941259	338941930	TraesCS1B02G189100	ATCG00350	6.33e-123	Os01t0899425	NA	GO:0016021,GO:0046872,GO:0015979,GO:0009579	NA
TraesCS1B02G189400	chr1B	339364373	339364810	TraesCS1B02G189400	AT5G38170	2.79e-22	Os10t0505700	1.15e-33	GO:0006869	NA
TraesCS1B02G189600	chr1B	340367218	340367505	TraesCS1B02G189600	AT1G66850	2.15e-21	Os10t0505700	2.11e-29	GO:0006869	NA
TraesCS1B02G191300	chr1B	342122341	342123053	TraesCS1B02G191300	AT1G63245	7.52e-08	Os10t0502300	3.22e-26	NA	NA
TraesCS1B02G193400	chr1B	347444245	347444373	TraesCS1B02G193400	ATCG00630	2.12e-23	Os04t0519975	1.45e-08	GO:0009522,GO:0015979	NA
TraesCS1B02G193900	chr1B	348909187	348909378	TraesCS1B02G193900	AT4G01100	NA	Os05t0168500	NA	NA	NA
TraesCS1B02G196100	chr1B	352530115	352530312	TraesCS1B02G196100	AT3G49450	NA	Os10t0522700	6.31e-18	NA	NA
TraesCS1B02G199800	chr1B	357900898	357901161	TraesCS1B02G199800	AT5G22750	NA	Os03t0632200	NA	NA	NA
TraesCS1B02G201200	chr1B	360364226	360364522	TraesCS1B02G201200	NA	NA	NA	NA	NA	NA
TraesCS1B02G201300	chr1B	360511569	360512987	TraesCS1B02G201300	NA	NA	NA	NA	NA	NA
TraesCS1B02G203100	chr1B	364504850	364506646	TraesCS1B02G203100	AT5G52910	NA	Os08t0152366	3.56e-16	GO:0020037,GO:0005506,GO:0055114,GO:0016705	NA
TraesCS1B02G204200	chr1B	368231238	368231579	TraesCS1B02G204200	ATMG01120	8.46e-11	Os04t0514500	NA	GO:0055114,GO:0016020	NA
TraesCS1B02G207000	chr1B	374316756	374319338	TraesCS1B02G207000	AT1G22140	1.51e-21	Os03t0385301	7.47e-27	NA	NA
TraesCS1B02G208200	chr1B	377803237	377803491	TraesCS1B02G208200	AT5G51760	NA	Os03t0119500	NA	NA	NA
TraesCS1B02G210100	chr1B	381500527	381500763	TraesCS1B02G210100	AT1G10000	NA	Os02t0302500	3.16e-11	NA	NA
TraesCS1B02G211500	chr1B	385029458	385029745	TraesCS1B02G211500	AT1G49475	NA	Os03t0621900	6.45e-13	GO:0003677	NA
TraesCS1B02G214600	chr1B	389552532	389552720	TraesCS1B02G214600	AT4G11880	1.9e-35	Os03t0122600	1.14e-33	GO:0046983,GO:0045944,GO:0003677,GO:0000977	NA
TraesCS1B02G216800	chr1B	392758257	392758502	TraesCS1B02G216800	AT2G42000	6.49e-15	Os10t0542100	6.56e-33	GO:0008270	NA
TraesCS1B02G224400	chr1B	402503388	402503788	TraesCS1B02G224400	AT2G41830	NA	Os12t0223700	NA	NA	NA
TraesCS1B02G236300	chr1B	423583546	423587344	TraesCS1B02G236300	AT4G35980	1.34e-32	Os05t0352800	1.14e-39	NA	NA
TraesCS1B02G238100	chr1B	426071999	426072688	TraesCS1B02G238100	AT2G14440	NA	Os03t0310500	NA	GO:0046907	NA
TraesCS1B02G238500	chr1B	426497810	426498025	TraesCS1B02G238500	AT2G37010	NA	Os06t0731200	NA	NA	NA
TraesCS1B02G239200	chr1B	427523059	427523658	TraesCS1B02G239200	AT3G09390	8.6e-08	Os12t0570700	1.55e-24	GO:0046872	NA
TraesCS1B02G239300	chr1B	427543191	427543505	TraesCS1B02G239300	AT3G09390	1.31e-07	Os12t0570700	1.23e-25	GO:0046872	NA
TraesCS1B02G239400	chr1B	427596468	427597071	TraesCS1B02G239400	AT3G09390	NA	Os12t0571000	3.29e-19	GO:0046872	NA
TraesCS1B02G239600	chr1B	427651091	427651323	TraesCS1B02G239600	ATCG00140	6.77e-37	Os07t0188000	NA	GO:0033177,GO:0015986,GO:0045263,GO:0015078,GO:1902600	NA
TraesCS1B02G239700	chr1B	427651987	427652148	TraesCS1B02G239700	AT4G16470	NA	Os12t0502800	NA	NA	NA
TraesCS1B02G239800	chr1B	427774150	427774445	TraesCS1B02G239800	AT3G09390	2.86e-07	Os03t0288000	7.72e-24	GO:0046872	NA
TraesCS1B02G239900	chr1B	427776745	427777360	TraesCS1B02G239900	AT3G09390	NA	Os12t0571000	1.62e-22	GO:0046872	NA
TraesCS1B02G240800	chr1B	428616071	428616446	TraesCS1B02G240800	AT2G16535	NA	Os01t0606200	NA	NA	NA
TraesCS1B02G241800	chr1B	429313908	429314409	TraesCS1B02G241800	AT2G36970	2.34e-45	Os10t0442400	1.29e-62	NA	NA
TraesCS1B02G246800	chr1B	436929895	436932481	TraesCS1B02G246800	AT3G62920	3.46e-21	Os05t0371500	3.14e-30	NA	NA
TraesCS1B02G247400	chr1B	438038739	438039387	TraesCS1B02G247400	AT5G18661	NA	Os05t0372833	3.24e-24	NA	NA
TraesCS1B02G249900	chr1B	442151917	442152352	TraesCS1B02G249900	AT2G32210	NA	Os03t0646100	NA	NA	NA
TraesCS1B02G250200	chr1B	442196959	442197276	TraesCS1B02G250200	AT1G80600	NA	Os10t0352500	3.23e-08	NA	NA
TraesCS1B02G253800	chr1B	447563393	447564450	TraesCS1B02G253800	AT1G52690	1.07e-20	Os05t0542500	4.65e-18	NA	NA
TraesCS1B02G262800	chr1B	461438825	461439079	TraesCS1B02G262800	AT2G07641	6.86e-35	Os06t0704400	NA	NA	NA
TraesCS1B02G276100	chr1B	483866397	483866885	TraesCS1B02G276100	AT1G05720	NA	Os01t0131900	1.75e-11	GO:0004867,GO:0005576	NA
TraesCS1B02G276200	chr1B	484146951	484147772	TraesCS1B02G276200	AT1G77860	NA	Os01t0131900	4.25e-16	GO:0004867,GO:0005576	NA
TraesCS1B02G276300	chr1B	484213939	484214829	TraesCS1B02G276300	AT1G77860	NA	Os01t0131900	4.25e-16	GO:0004867,GO:0005576	NA
TraesCS1B02G276400	chr1B	484217580	484218026	TraesCS1B02G276400	NA	NA	Os01t0131900	1.75e-13	GO:0004867,GO:0005576	NA
TraesCS1B02G276500	chr1B	484297163	484298026	TraesCS1B02G276500	AT5G50930	NA	Os01t0132000	3.13e-14	GO:0004867,GO:0005576	NA
TraesCS1B02G276700	chr1B	484360535	484360926	TraesCS1B02G276700	AT3G50750	NA	Os01t0131900	1.14e-18	GO:0004867,GO:0005576	NA
TraesCS1B02G276900	chr1B	484376294	484377037	TraesCS1B02G276900	AT5G24275	NA	Os01t0131900	4.12e-18	GO:0004867,GO:0005576	NA
TraesCS1B02G278700	chr1B	487011915	487012456	TraesCS1B02G278700	AT5G47450	NA	Os02t0658100	NA	NA	NA
TraesCS1B02G278900	chr1B	487170528	487171191	TraesCS1B02G278900	AT5G10880	NA	Os05t0382200	NA	NA	NA
TraesCS1B02G280200	chr1B	488474138	488474392	TraesCS1B02G280200	AT3G24220	NA	Os01t0871733	2.72e-11	GO:0022857,GO:0055085,GO:0016020	NA
TraesCS1B02G280300	chr1B	488474761	488475276	TraesCS1B02G280300	AT1G14330	NA	Os05t0336000	1.26e-10	GO:0022857,GO:0055085,GO:0016020	NA
TraesCS1B02G283200	chr1B	492302341	492305377	TraesCS1B02G283200	AT1G21190	3.58e-58	Os01t0866700	4.89e-57	GO:0003723,GO:0000398,GO:0000956	NA
TraesCS1B02G284800	chr1B	494557318	494558805	TraesCS1B02G284800	AT3G49050	3.62e-30	Os09t0569300	7.23e-40	GO:0006629,GO:0016042	NA
TraesCS1B02G284900	chr1B	495094598	495095305	TraesCS1B02G284900	AT3G11600	6.2e-26	Os01t0863500	1.94e-28	NA	NA
TraesCS1B02G288900	chr1B	503622726	503624114	TraesCS1B02G288900	AT2G37975	7.97e-27	Os03t0331900	3.48e-27	NA	NA
TraesCS1B02G289400	chr1B	504246685	504246947	TraesCS1B02G289400	AT5G06540	NA	Os02t0102400	NA	NA	NA
TraesCS1B02G291800	chr1B	509006629	509006951	TraesCS1B02G291800	AT4G21105	1.77e-13	Os02t0162000	7.92e-33	NA	ko00190
TraesCS1B02G292500	chr1B	509898243	509898425	TraesCS1B02G292500	AT3G55515	3.53e-13	Os01t0844200	1.47e-14	NA	NA
TraesCS1B02G296400	chr1B	515050824	515051485	TraesCS1B02G296400	AT5G02550	NA	Os05t0461600	2.2e-29	NA	NA
TraesCS1B02G298600	chr1B	520242844	520243092	TraesCS1B02G298600	AT4G10320	NA	Os05t0464200	NA	NA	NA
TraesCS1B02G298900	chr1B	520358076	520358270	TraesCS1B02G298900	AT4G13420	NA	Os05t0464300	1.6e-13	NA	NA
TraesCS1B02G299100	chr1B	520366251	520366445	TraesCS1B02G299100	AT3G16740	NA	Os05t0464550	4.81e-11	NA	NA
TraesCS1B02G299200	chr1B	520368529	520368723	TraesCS1B02G299200	AT1G50260	NA	Os05t0464300	5.27e-15	NA	NA
TraesCS1B02G299400	chr1B	520399270	520399461	TraesCS1B02G299400	AT5G67010	NA	Os05t0465000	1.39e-11	NA	NA
TraesCS1B02G299600	chr1B	520468925	520469119	TraesCS1B02G299600	AT1G74540	NA	Os05t0465000	2.34e-11	NA	NA
TraesCS1B02G306900	chr1B	529998432	529998758	TraesCS1B02G306900	AT1G43170	NA	Os12t0126100	NA	NA	NA
TraesCS1B02G309500	chr1B	532235626	532235847	TraesCS1B02G309500	AT5G59550	1.04e-15	Os05t0110000	2.73e-24	NA	NA
TraesCS1B02G310600	chr1B	533812578	533812896	TraesCS1B02G310600	AT1G10000	NA	Os01t0930300	2.48e-09	NA	NA
TraesCS1B02G313200	chr1B	536770542	536773153	TraesCS1B02G313200	AT3G08610	8.99e-33	Os05t0481600	1.41e-32	NA	NA
TraesCS1B02G313900	chr1B	538155357	538155908	TraesCS1B02G313900	AT1G01770	NA	Os12t0222900	NA	NA	NA
TraesCS1B02G315800	chr1B	540298884	540299147	TraesCS1B02G315800	AT5G13920	NA	Os03t0632200	NA	NA	NA
TraesCS1B02G317700	chr1B	542589615	542589803	TraesCS1B02G317700	ATCG00300	5.05e-33	Os12t0504050	1.16e-30	GO:0009539,GO:0009523,GO:0015979,GO:0042549	NA
TraesCS1B02G319600	chr1B	543600893	543603697	TraesCS1B02G319600	AT3G43740	2.01e-44	Os01t0809300	4.03e-47	NA	NA
TraesCS1B02G320300	chr1B	544614002	544614298	TraesCS1B02G320300	AT1G05790	NA	Os01t0190500	NA	NA	NA
TraesCS1B02G321400	chr1B	545434178	545434453	TraesCS1B02G321400	AT3G01410	NA	Os06t0629687	NA	GO:0004523,GO:0003676	NA
TraesCS1B02G324600	chr1B	549917652	549917915	TraesCS1B02G324600	AT5G22750	NA	Os02t0754500	NA	NA	NA
TraesCS1B02G324800	chr1B	550438835	550439098	TraesCS1B02G324800	AT3G42860	NA	Os11t0599101	NA	NA	NA
TraesCS1B02G324900	chr1B	550681009	550681299	TraesCS1B02G324900	AT4G29090	NA	Os02t0302500	7.21e-13	NA	NA
TraesCS1B02G326300	chr1B	551766799	551766894	TraesCS1B02G326300	ATCG00590	3.18e-10	Os04t0616300	NA	GO:0009512,GO:0009055	NA
TraesCS1B02G328900	chr1B	555068889	555069416	TraesCS1B02G328900	AT2G32300	6.02e-35	Os08t0137800	2.74e-48	GO:0009055	NA
TraesCS1B02G336900	chr1B	563996095	563997859	TraesCS1B02G336900	AT1G69970	3.7e-08	Os05t0505900	6.77e-17	GO:0045168	NA
TraesCS1B02G338400	chr1B	566449681	566449932	TraesCS1B02G338400	AT5G07760	NA	NA	NA	NA	NA
TraesCS1B02G338700	chr1B	566610765	566611052	TraesCS1B02G338700	AT2G24690	NA	Os03t0621900	1.15e-13	GO:0003677	NA
TraesCS1B02G338900	chr1B	566720877	566721457	TraesCS1B02G338900	AT3G16570	NA	Os10t0340450	NA	NA	NA
TraesCS1B02G342900	chr1B	571421140	571421403	TraesCS1B02G342900	AT5G22750	NA	Os02t0754500	NA	NA	NA
TraesCS1B02G346800	chr1B	575867620	575867793	TraesCS1B02G346800	AT3G06320	3.45e-25	Os05t0452600	9.52e-37	GO:0005840,GO:0003735,GO:0006412	NA
TraesCS1B02G350400	chr1B	581104704	581105131	TraesCS1B02G350400	AT1G64530	NA	Os09t0286501	NA	NA	NA
TraesCS1B02G353000	chr1B	583551509	583551850	TraesCS1B02G353000	ATMG01120	1.86e-10	Os04t0561500	NA	GO:0055114,GO:0016020	NA
TraesCS1B02G353100	chr1B	583560328	583560570	TraesCS1B02G353100	AT2G07671	3.82e-33	Os01t0899275	1.16e-16	GO:0033177,GO:0015986,GO:0045263,GO:0015078,GO:1902600	NA
TraesCS1B02G355300	chr1B	584654558	584654941	TraesCS1B02G355300	AT2G46020	NA	Os03t0369250	8.85e-26	GO:0020037,GO:0004601,GO:0006979,GO:0055114	ko00940
TraesCS1B02G359600	chr1B	588516968	588517199	TraesCS1B02G359600	ATCG01120	1.13e-26	Os02t0596500	NA	GO:0005840,GO:0003735,GO:0006412	NA
TraesCS1B02G360000	chr1B	588762039	588763188	TraesCS1B02G360000	AT4G29180	8.95e-52	Os05t0525800	2.25e-77	NA	NA
TraesCS1B02G361900	chr1B	590920698	590920793	TraesCS1B02G361900	ATCG00590	1.69e-09	NA	NA	GO:0009512,GO:0009055	NA
TraesCS1B02G366900	chr1B	597667404	597668158	TraesCS1B02G366900	AT5G19151	3.31e-09	Os05t0532800	1.42e-28	NA	NA
TraesCS1B02G367000	chr1B	597669538	597669678	TraesCS1B02G367000	ATCG01280	NA	Os04t0542900	NA	NA	NA
TraesCS1B02G372200	chr1B	602897618	602897905	TraesCS1B02G372200	AT3G53310	NA	Os03t0621900	3.61e-12	GO:0003677	NA
TraesCS1B02G379400	chr1B	612424574	612424837	TraesCS1B02G379400	AT5G22750	NA	Os04t0661100	NA	NA	NA
TraesCS1B02G380600	chr1B	613340150	613340644	TraesCS1B02G380600	AT3G15010	NA	Os05t0541750	7.89e-14	NA	NA
TraesCS1B02G381100	chr1B	613726905	613727702	TraesCS1B02G381100	AT5G53486	NA	Os05t0542300	1.08e-11	NA	NA
TraesCS1B02G383500	chr1B	615477936	615478257	TraesCS1B02G383500	AT1G30060	NA	Os01t0531200	NA	NA	NA
TraesCS1B02G384000	chr1B	616566343	616566577	TraesCS1B02G384000	AT5G26660	1.31e-28	Os05t0543600	8.61e-35	GO:0003677	NA
TraesCS1B02G385400	chr1B	619123243	619123530	TraesCS1B02G385400	AT2G24690	NA	Os03t0621900	6.03e-11	GO:0003677	NA
TraesCS1B02G385500	chr1B	619185699	619185971	TraesCS1B02G385500	ATMG00650	1.13e-49	Os01t0174300	NA	GO:0016651,GO:0042773,GO:0055114	NA
TraesCS1B02G385700	chr1B	619194139	619194330	TraesCS1B02G385700	AT3G31900	NA	Os02t0763800	NA	NA	NA
TraesCS1B02G389000	chr1B	622697630	622699890	TraesCS1B02G389000	AT4G14342	6.24e-60	Os08t0444100	7.09e-62	GO:0000398	NA
TraesCS1B02G390600	chr1B	623989266	623989406	TraesCS1B02G390600	AT1G13245	2.62e-10	Os05t0549232	6.47e-13	NA	NA
TraesCS1B02G390700	chr1B	624019089	624019226	TraesCS1B02G390700	AT1G13245	2.43e-10	Os05t0549232	1.49e-12	NA	NA
TraesCS1B02G394100	chr1B	626506996	626507286	TraesCS1B02G394100	AT3G18280	1.23e-31	Os05t0550300	8.87e-38	GO:0006869	NA
TraesCS1B02G394400	chr1B	626595085	626595375	TraesCS1B02G394400	AT3G18280	3.26e-31	Os05t0550300	7.28e-37	GO:0006869	NA
TraesCS1B02G394700	chr1B	626649020	626649753	TraesCS1B02G394700	AT3G18280	6.73e-25	Os05t0550600	1.33e-37	GO:0006869	NA
TraesCS1B02G397200	chr1B	628811487	628812147	TraesCS1B02G397200	AT5G25240	NA	Os10t0466800	1.46e-07	NA	NA
TraesCS1B02G397300	chr1B	628827507	628827752	TraesCS1B02G397300	AT5G25240	NA	Os10t0466800	8.35e-08	NA	NA
TraesCS1B02G397400	chr1B	628875051	628875300	TraesCS1B02G397400	AT5G25240	NA	Os10t0466800	8.72e-08	NA	NA
TraesCS1B02G397500	chr1B	628918372	628918614	TraesCS1B02G397500	AT5G25240	NA	Os10t0466800	3.28e-07	NA	NA
TraesCS1B02G397700	chr1B	628994638	628995358	TraesCS1B02G397700	AT5G25240	NA	Os10t0466800	3.28e-07	NA	NA
TraesCS1B02G397800	chr1B	629054060	629054302	TraesCS1B02G397800	AT5G44005	NA	Os10t0467100	2.55e-07	NA	NA
TraesCS1B02G397900	chr1B	629092324	629092566	TraesCS1B02G397900	AT5G25240	NA	Os10t0467100	4.1e-07	NA	NA
TraesCS1B02G398000	chr1B	629096724	629096966	TraesCS1B02G398000	AT5G25240	NA	Os10t0467100	NA	NA	NA
TraesCS1B02G399800	chr1B	630711553	630711868	TraesCS1B02G399800	AT2G02130	2.36e-12	Os02t0629800	2.89e-09	NA	NA
TraesCS1B02G400000	chr1B	630741857	630742054	TraesCS1B02G400000	AT1G67220	NA	Os08t0340601	6.65e-07	GO:0005515	NA
TraesCS1B02G403100	chr1B	632751553	632752549	TraesCS1B02G403100	AT5G17210	NA	Os05t0434800	NA	NA	NA
TraesCS1B02G404500	chr1B	633708708	633708920	TraesCS1B02G404500	ATCG00300	4.37e-32	Os12t0504050	2.06e-33	GO:0009539,GO:0009523,GO:0015979,GO:0042549	NA
TraesCS1B02G404600	chr1B	633709753	633709909	TraesCS1B02G404600	AT5G44345	NA	Os04t0677000	NA	NA	NA
TraesCS1B02G404800	chr1B	633715794	633715967	TraesCS1B02G404800	AT5G10380	NA	Os10t0194300	NA	GO:0015986,GO:0015078,GO:0045263	NA
TraesCS1B02G404900	chr1B	633716629	633716874	TraesCS1B02G404900	ATCG00140	3.71e-48	Os01t0962300	NA	GO:0033177,GO:0015986,GO:0045263,GO:0015078,GO:1902600	NA
TraesCS1B02G405300	chr1B	633720914	633721225	TraesCS1B02G405300	ATCG00330	1.43e-34	Os05t0214900	NA	GO:0005840,GO:0003735,GO:0006412	NA
TraesCS1B02G405500	chr1B	633727461	633727865	TraesCS1B02G405500	ATCG01080	2.6e-57	Os03t0823100	NA	GO:0008137,GO:0055114	NA
TraesCS1B02G405700	chr1B	633728767	633728979	TraesCS1B02G405700	ATCG01100	5.2e-28	Os11t0220500	NA	GO:0055114,GO:0016020	NA
TraesCS1B02G406000	chr1B	633732218	633732490	TraesCS1B02G406000	ATCG01120	1.43e-38	Os06t0176150	NA	GO:0005840,GO:0003735,GO:0006412	NA
TraesCS1B02G406100	chr1B	633735146	633735346	TraesCS1B02G406100	AT1G02980	NA	Os04t0538800	NA	NA	NA
TraesCS1B02G406200	chr1B	633737882	633738253	TraesCS1B02G406200	AT1G69500	NA	Os08t0292000	NA	NA	NA
TraesCS1B02G406300	chr1B	633739774	633740082	TraesCS1B02G406300	AT2G38800	NA	Os06t0537300	NA	NA	NA
TraesCS1B02G406400	chr1B	633744345	633744599	TraesCS1B02G406400	AT2G24630	NA	Os08t0529300	NA	NA	NA
TraesCS1B02G406500	chr1B	633744659	633744835	TraesCS1B02G406500	AT2G48060	NA	Os05t0552100	NA	NA	NA
TraesCS1B02G406600	chr1B	633746674	633747143	TraesCS1B02G406600	ATCG01240	1.23e-85	Os09t0110750	9.63e-23	GO:0015935,GO:0003735,GO:0006412,GO:0003723	NA
TraesCS1B02G406800	chr1B	633750012	633750222	TraesCS1B02G406800	AT1G56720	NA	Os01t0911700	NA	NA	NA
TraesCS1B02G407900	chr1B	634999818	635000531	TraesCS1B02G407900	AT5G56480	1.76e-09	Os03t0369100	NA	NA	NA
TraesCS1B02G408800	chr1B	636489846	636490049	TraesCS1B02G408800	AT1G76810	NA	Os02t0259100	NA	NA	NA
TraesCS1B02G408900	chr1B	636492172	636492375	TraesCS1B02G408900	AT3G46540	NA	Os02t0123200	NA	NA	NA
TraesCS1B02G412600	chr1B	638696666	638697025	TraesCS1B02G412600	ATMG00660	NA	Os03t0573500	NA	NA	NA
TraesCS1B02G412700	chr1B	638701228	638701482	TraesCS1B02G412700	AT5G06310	NA	Os03t0119500	NA	NA	NA
TraesCS1B02G413100	chr1B	638729835	638730206	TraesCS1B02G413100	AT4G22050	NA	Os08t0292000	NA	NA	NA
TraesCS1B02G414500	chr1B	639443127	639444647	TraesCS1B02G414500	AT5G61820	2.94e-117	Os08t0538600	1.53e-179	NA	NA
TraesCS1B02G414600	chr1B	639446564	639448858	TraesCS1B02G414600	AT2G43780	7.21e-20	Os05t0103800	3.39e-28	NA	NA
TraesCS1B02G417300	chr1B	641683522	641683773	TraesCS1B02G417300	AT4G13180	1.69e-35	Os07t0561500	2.13e-48	NA	NA
TraesCS1B02G421300	chr1B	645275021	645275290	TraesCS1B02G421300	AT2G31081	NA	Os01t0673400	NA	NA	NA
TraesCS1B02G421400	chr1B	645280128	645280388	TraesCS1B02G421400	AT1G06225	NA	Os01t0673400	5e-08	NA	NA
TraesCS1B02G421500	chr1B	645294141	645294407	TraesCS1B02G421500	AT2G31081	NA	Os01t0673400	NA	NA	NA
TraesCS1B02G421600	chr1B	645303652	645303918	TraesCS1B02G421600	AT2G31081	NA	Os01t0673400	6.15e-07	NA	NA
TraesCS1B02G421700	chr1B	645308072	645308350	TraesCS1B02G421700	AT2G31081	NA	Os01t0673400	NA	NA	NA
TraesCS1B02G421800	chr1B	645319905	645320168	TraesCS1B02G421800	AT1G73165	NA	Os01t0673400	NA	NA	NA
TraesCS1B02G422000	chr1B	645340575	645340838	TraesCS1B02G422000	AT1G73165	NA	Os01t0673400	NA	NA	NA
TraesCS1B02G423900	chr1B	646775147	646776631	TraesCS1B02G423900	AT3G22760	NA	Os06t0332700	2.04e-08	NA	NA
TraesCS1B02G430200	chr1B	654524605	654525080	TraesCS1B02G430200	AT1G24062	NA	Os12t0223700	NA	NA	NA
TraesCS1B02G430300	chr1B	654685912	654686360	TraesCS1B02G430300	AT2G44350	NA	Os09t0555600	NA	NA	NA
TraesCS1B02G430600	chr1B	654866942	654867317	TraesCS1B02G430600	AT5G13920	NA	Os03t0648250	1.3e-08	NA	NA
TraesCS1B02G433700	chr1B	658446860	658447655	TraesCS1B02G433700	AT3G48140	6.87e-42	Os07t0274700	3.73e-47	NA	NA
TraesCS1B02G433900	chr1B	658503635	658503933	TraesCS1B02G433900	AT5G50460	4.02e-41	Os02t0178400	3.27e-44	GO:0006605,GO:0006886,GO:0015031,GO:0015450,GO:0016020	NA
TraesCS1B02G434700	chr1B	658969109	658970073	TraesCS1B02G434700	AT4G39250	7.96e-25	Os01t0663051	1.4e-35	GO:0003677	NA
TraesCS1B02G434800	chr1B	659002724	659003764	TraesCS1B02G434800	AT4G39250	4.87e-25	Os01t0663051	1.15e-35	GO:0003677	NA
TraesCS1B02G434900	chr1B	659033817	659034558	TraesCS1B02G434900	AT4G36570	1.95e-07	Os01t0663051	6.66e-13	GO:0003677	NA
TraesCS1B02G435000	chr1B	659073605	659073871	TraesCS1B02G435000	AT4G39250	6.56e-24	Os01t0663051	1.45e-34	GO:0003677	NA
TraesCS1B02G435100	chr1B	659285955	659287009	TraesCS1B02G435100	AT4G39250	2.97e-25	Os01t0663051	9.14e-35	GO:0003677	NA
TraesCS1B02G435200	chr1B	659294619	659295606	TraesCS1B02G435200	AT4G39250	5.73e-25	Os01t0663051	3.37e-35	GO:0003677	NA
TraesCS1B02G435300	chr1B	659316866	659317132	TraesCS1B02G435300	AT4G39250	1.51e-22	Os01t0663051	8.84e-35	GO:0003677	NA
TraesCS1B02G435400	chr1B	659321648	659321914	TraesCS1B02G435400	AT1G75250	4.31e-24	Os01t0663051	6.95e-37	GO:0003677	NA
TraesCS1B02G436200	chr1B	659716973	659717244	TraesCS1B02G436200	AT3G25270	NA	Os05t0418901	NA	GO:0004523,GO:0003676	NA
TraesCS1B02G436400	chr1B	659734976	659735260	TraesCS1B02G436400	AT2G04940	NA	Os08t0130300	NA	NA	NA
TraesCS1B02G442100	chr1B	662787898	662788143	TraesCS1B02G442100	AT1G78410	NA	Os01t0653300	1.01e-07	NA	NA
TraesCS1B02G448800	chr1B	667824570	667824980	TraesCS1B02G448800	NA	NA	Os11t0209000	9.25e-11	NA	NA
TraesCS1B02G449100	chr1B	667930685	667931664	TraesCS1B02G449100	AT1G75250	4.18e-28	Os05t0579600	3.39e-41	GO:0003677	NA
TraesCS1B02G449300	chr1B	667996876	667997245	TraesCS1B02G449300	AT4G39250	3.73e-30	Os05t0579600	1.11e-42	GO:0003677	NA
TraesCS1B02G449400	chr1B	668030709	668031078	TraesCS1B02G449400	AT1G75250	5.73e-30	Os05t0579600	4.97e-42	GO:0003677	NA
TraesCS1B02G450800	chr1B	668805723	668805977	TraesCS1B02G450800	AT5G06310	NA	Os03t0119500	NA	NA	NA
TraesCS1B02G451200	chr1B	668911879	668912613	TraesCS1B02G451200	AT1G77740	NA	Os03t0393300	NA	GO:0009765,GO:0016020	NA
TraesCS1B02G452300	chr1B	669191911	669192153	TraesCS1B02G452300	AT5G49525	NA	Os01t0631800	1.06e-14	NA	NA
TraesCS1B02G452700	chr1B	669336052	669336794	TraesCS1B02G452700	AT2G22720	NA	Os01t0631800	2.82e-14	NA	NA
TraesCS1B02G453500	chr1B	669751414	669751683	TraesCS1B02G453500	AT1G64220	5.69e-14	Os01t0626300	1.8e-15	GO:0030150,GO:0005742	NA
TraesCS1B02G458100	chr1B	672478345	672478599	TraesCS1B02G458100	AT5G06310	NA	Os03t0119500	NA	NA	NA
TraesCS1B02G458300	chr1B	672507194	672507550	TraesCS1B02G458300	ATMG00990	9.35e-64	Os12t0423142	1.54e-41	GO:0008137,GO:0055114	NA
TraesCS1B02G458400	chr1B	672526670	672526983	TraesCS1B02G458400	AT5G06043	4.5e-08	Os04t0641200	NA	NA	NA
TraesCS1B02G458500	chr1B	672540013	672540246	TraesCS1B02G458500	AT4G19470	NA	Os06t0271500	NA	NA	NA
TraesCS1B02G458600	chr1B	672541211	672541954	TraesCS1B02G458600	ATMG00270	2.01e-122	Os02t0187800	NA	GO:0008137,GO:0055114	NA
TraesCS1B02G458700	chr1B	672557208	672557780	TraesCS1B02G458700	ATMG00070	4.13e-128	Os12t0422971	1.01e-54	GO:0008137,GO:0055114	NA
TraesCS1B02G460800	chr1B	674075840	674076040	TraesCS1B02G460800	AT5G51830	NA	Os01t0800000	NA	NA	NA
TraesCS1B02G460900	chr1B	674076656	674077072	TraesCS1B02G460900	AT5G51830	NA	Os01t0800000	NA	NA	NA
TraesCS1B02G461100	chr1B	674188483	674189674	TraesCS1B02G461100	AT1G47730	NA	Os01t0231900	NA	NA	NA
TraesCS1B02G461500	chr1B	674495007	674495207	TraesCS1B02G461500	AT5G51830	NA	Os11t0247400	NA	NA	NA
TraesCS1B02G463600	chr1B	675655243	675655609	TraesCS1B02G463600	AT1G14755	NA	Os03t0729800	NA	NA	NA
TraesCS1B02G464200	chr1B	675825708	675825917	TraesCS1B02G464200	AT5G08315	NA	Os01t0136100	NA	GO:0005576,GO:0050832	NA
TraesCS1B02G466600	chr1B	676879333	676879620	TraesCS1B02G466600	AT2G24690	NA	Os03t0621900	1.49e-12	GO:0003677	NA
TraesCS1B02G467500	chr1B	677273709	677274005	TraesCS1B02G467500	AT4G37940	1.48e-17	Os05t0423400	2.32e-19	GO:0046983,GO:0003677	NA
TraesCS1B02G469000	chr1B	678206080	678207042	TraesCS1B02G469000	AT2G37060	NA	Os01t0148500	NA	NA	NA
TraesCS1B02G470700	chr1B	678907766	678908358	TraesCS1B02G470700	AT2G29045	NA	Os01t0364400	NA	NA	NA
TraesCS1B02G481600	chr1B	689851522	689851782	TraesCS1B02G481600	AT5G05890	4.84e-11	Os11t0444000	5.34e-17	NA	NA
TraesCS1D02G000400	chr1D	111463	112058	TraesCS1D02G000400	AT5G08391	1.03e-26	Os05t0103400	2.52e-40	NA	NA
TraesCS1D02G000500	chr1D	121980	122198	TraesCS1D02G000500	AT5G08391	1.96e-23	Os05t0103300	2e-34	NA	NA
TraesCS1D02G000524	chr1D	133936	134199	TraesCS1D02G000524	NA	NA	NA	NA	NA	NA
TraesCS1D02G000600	chr1D	208450	208668	TraesCS1D02G000600	AT5G08391	7.48e-21	Os05t0103300	2.55e-33	NA	NA
TraesCS1D02G000900	chr1D	216924	217245	TraesCS1D02G000900	AT3G28060	NA	Os06t0295700	NA	GO:0003755,GO:0000413	NA
TraesCS1D02G000906	chr1D	232648	233202	TraesCS1D02G000906	AT1G80750	NA	Os06t0507200	NA	GO:0045735	NA
TraesCS1D02G003600	chr1D	1836498	1836833	TraesCS1D02G003600	AT2G20870	NA	Os07t0565800	1.6e-35	NA	NA
TraesCS1D02G007600	chr1D	3801946	3802203	TraesCS1D02G007600	AT4G26200	NA	Os03t0700200	NA	NA	NA
TraesCS1D02G008472	chr1D	4279561	4280651	TraesCS1D02G008472	AT4G12020	NA	Os10t0370100	2.28e-16	NA	NA
TraesCS1D02G011500	chr1D	6280456	6281010	TraesCS1D02G011500	AT4G35260	NA	Os02t0172300	NA	NA	NA
TraesCS1D02G011547	chr1D	6297476	6298116	TraesCS1D02G011547	AT5G47280	NA	Os11t0606500	2e-14	NA	NA
TraesCS1D02G011900	chr1D	6366655	6367389	TraesCS1D02G011900	AT2G02120	5.36e-20	Os02t0629800	2.32e-31	GO:0006952	NA
TraesCS1D02G012000	chr1D	6399253	6400001	TraesCS1D02G012000	AT2G02120	6.02e-22	Os02t0629800	4.27e-30	GO:0006952	NA
TraesCS1D02G012100	chr1D	6410934	6411261	TraesCS1D02G012100	AT2G02100	1.35e-21	Os02t0629800	2.33e-30	GO:0006952	NA
TraesCS1D02G016983	chr1D	7671168	7676063	TraesCS1D02G016983	AT3G14470	NA	Os08t0543500	8.22e-33	GO:0043531	NA
TraesCS1D02G020500	chr1D	8819239	8819770	TraesCS1D02G020500	AT1G14790	NA	Os03t0151400	NA	NA	NA
TraesCS1D02G021400	chr1D	9217396	9217915	TraesCS1D02G021400	AT1G61420	NA	Os03t0823400	4.71e-22	GO:0004867,GO:0005576	NA
TraesCS1D02G022100	chr1D	9420345	9420560	TraesCS1D02G022100	AT3G46860	7.91e-07	Os02t0124300	1.94e-14	GO:0004867,GO:0009611	NA
TraesCS1D02G022200	chr1D	9426158	9426373	TraesCS1D02G022200	AT3G46860	NA	Os08t0441300	3.2e-13	GO:0004867,GO:0009611	NA
TraesCS1D02G023200	chr1D	9857891	9858145	TraesCS1D02G023200	AT5G57260	NA	Os10t0570200	NA	NA	NA
TraesCS1D02G024900	chr1D	10390612	10390809	TraesCS1D02G024900	AT2G38870	1.56e-11	Os08t0441300	2.06e-31	GO:0004867,GO:0009611	NA
TraesCS1D02G026400	chr1D	10736974	10738674	TraesCS1D02G026400	AT1G12400	3.06e-28	Os07t0573600	5.11e-41	GO:0006289,GO:0006355,GO:0000439	NA
TraesCS1D02G027300	chr1D	10955802	10956223	TraesCS1D02G027300	AT2G38870	3.36e-08	Os12t0548401	6.16e-25	GO:0004867,GO:0009611	NA
TraesCS1D02G027400	chr1D	10986794	10987030	TraesCS1D02G027400	AT2G38870	6.96e-09	Os12t0548401	6.68e-26	GO:0004867,GO:0009611	NA
TraesCS1D02G027700	chr1D	11091137	11091352	TraesCS1D02G027700	AT3G46860	NA	Os12t0437800	8.2e-28	GO:0004867,GO:0009611	NA
TraesCS1D02G027800	chr1D	11097340	11097594	TraesCS1D02G027800	AT2G38870	3.29e-09	Os12t0437800	2.07e-21	GO:0004867,GO:0009611	NA
TraesCS1D02G027900	chr1D	11123707	11124424	TraesCS1D02G027900	AT2G38870	7.03e-09	Os12t0548401	2.41e-30	GO:0004867,GO:0009611	NA
TraesCS1D02G028000	chr1D	11125698	11125913	TraesCS1D02G028000	AT2G38870	9.72e-08	Os12t0437800	2.03e-29	GO:0004867,GO:0009611	NA
TraesCS1D02G028100	chr1D	11131789	11132043	TraesCS1D02G028100	AT2G38870	7.75e-09	Os12t0437800	3.75e-21	GO:0004867,GO:0009611	NA
TraesCS1D02G028300	chr1D	11199941	11200159	TraesCS1D02G028300	AT2G38870	1.33e-08	Os12t0548401	3.65e-25	GO:0004867,GO:0009611	NA
TraesCS1D02G028400	chr1D	11200656	11202233	TraesCS1D02G028400	AT2G38870	5.26e-09	Os12t0437800	3.75e-28	GO:0004867,GO:0009611	NA
TraesCS1D02G028500	chr1D	11206074	11206537	TraesCS1D02G028500	AT2G38870	4.84e-10	Os12t0437800	5.46e-24	GO:0004867,GO:0009611	NA
TraesCS1D02G034800	chr1D	15321414	15322306	TraesCS1D02G034800	AT5G02380	NA	Os12t0570700	6.97e-10	GO:0046872	NA
TraesCS1D02G035100	chr1D	16225155	16226099	TraesCS1D02G035100	AT4G39830	1e-12	Os09t0365900	3.86e-17	GO:0005507	NA
TraesCS1D02G037300	chr1D	17642532	17642711	TraesCS1D02G037300	AT5G59613	8.71e-27	Os03t0606200	1.44e-32	NA	NA
TraesCS1D02G038200	chr1D	18396295	18396414	TraesCS1D02G038200	AT1G13245	1.44e-07	Os08t0357700	7.38e-19	NA	NA
TraesCS1D02G039700	chr1D	19136862	19137068	TraesCS1D02G039700	AT4G00040	NA	Os11t0530600	1.09e-30	GO:0016747,GO:0009058,GO:0003824	NA
TraesCS1D02G041000	chr1D	19928566	19928763	TraesCS1D02G041000	AT3G44770	NA	Os06t0597400	NA	NA	NA
TraesCS1D02G046200	chr1D	25771850	25773238	TraesCS1D02G046200	AT4G29380	NA	Os09t0125400	4.66e-07	NA	NA
TraesCS1D02G046900	chr1D	26676841	26678321	TraesCS1D02G046900	NA	NA	Os05t0117300	1.71e-12	NA	NA
TraesCS1D02G047000	chr1D	26690926	26692665	TraesCS1D02G047000	NA	NA	Os05t0117300	4.02e-08	NA	NA
TraesCS1D02G047500	chr1D	27681700	27684170	TraesCS1D02G047500	AT3G44550	NA	Os01t0699600	NA	NA	NA
TraesCS1D02G051800	chr1D	32530086	32531118	TraesCS1D02G051800	AT5G10480	1.37e-14	Os01t0150200	6.3e-15	NA	ko00062
TraesCS1D02G052800	chr1D	33663752	33664212	TraesCS1D02G052800	AT2G02100	9.47e-20	Os02t0629800	5.82e-37	GO:0006952	NA
TraesCS1D02G052900	chr1D	33705560	33706322	TraesCS1D02G052900	AT1G61070	1.56e-21	Os02t0629800	5.25e-35	GO:0006952	NA
TraesCS1D02G055400	chr1D	36616166	36616529	TraesCS1D02G055400	AT1G06143	NA	Os12t0589400	NA	GO:0005515	NA
TraesCS1D02G055800	chr1D	36835981	36836644	TraesCS1D02G055800	AT1G77220	NA	Os04t0648500	NA	NA	NA
TraesCS1D02G056300	chr1D	37431737	37432212	TraesCS1D02G056300	AT2G40670	NA	Os09t0540300	NA	GO:0005515	NA
TraesCS1D02G057600	chr1D	37897572	37898140	TraesCS1D02G057600	AT4G34600	NA	Os11t0412484	3.39e-29	NA	NA
TraesCS1D02G062600	chr1D	42513510	42524209	TraesCS1D02G062600	AT2G03870	5.13e-28	Os08t0177700	8.16e-28	NA	NA
TraesCS1D02G062900	chr1D	42845163	42845821	TraesCS1D02G062900	AT3G05880	1.17e-23	Os03t0286900	2.74e-25	GO:0016021	NA
TraesCS1D02G063059	chr1D	43179699	43180938	TraesCS1D02G063059	AT1G19520	NA	Os01t0549400	NA	NA	NA
TraesCS1D02G063100	chr1D	43233811	43234041	TraesCS1D02G063100	AT4G13550	NA	Os05t0519500	NA	NA	NA
TraesCS1D02G063200	chr1D	43235441	43236034	TraesCS1D02G063200	AT2G07689	4.88e-131	Os04t0369100	NA	NA	NA
TraesCS1D02G063300	chr1D	43236401	43236839	TraesCS1D02G063300	AT4G32750	NA	Os06t0143700	NA	NA	NA
TraesCS1D02G066200	chr1D	47879474	47879710	TraesCS1D02G066200	AT2G45690	NA	Os10t0364900	8.26e-12	NA	NA
TraesCS1D02G069200	chr1D	50110368	50110642	TraesCS1D02G069200	AT5G55740	NA	Os03t0136900	NA	GO:0005515	NA
TraesCS1D02G069300	chr1D	50192345	50194739	TraesCS1D02G069300	AT4G23410	1.91e-100	Os05t0126100	4.6e-106	GO:0016021	NA
TraesCS1D02G070500	chr1D	51830243	51830506	TraesCS1D02G070500	ATCG00130	3.08e-34	Os03t0682100	NA	GO:0015986,GO:0015078,GO:0045263	NA
TraesCS1D02G070600	chr1D	51832057	51832302	TraesCS1D02G070600	ATCG00140	7.24e-48	Os01t0962300	NA	GO:0033177,GO:0015986,GO:0045263,GO:0015078,GO:1902600	NA
TraesCS1D02G070700	chr1D	51832966	51833139	TraesCS1D02G070700	AT5G10380	NA	Os10t0194300	NA	GO:0015986,GO:0015078,GO:0045263	NA
TraesCS1D02G070800	chr1D	51865912	51866016	TraesCS1D02G070800	ATCG00220	6.26e-16	NA	NA	GO:0016021,GO:0019684,GO:0009523,GO:0015979	NA
TraesCS1D02G070900	chr1D	51867361	51867492	TraesCS1D02G070900	AT3G04580	NA	Os01t0698200	NA	NA	NA
TraesCS1D02G071000	chr1D	51870717	51870929	TraesCS1D02G071000	ATCG00300	4.82e-32	Os12t0504050	7.46e-33	GO:0009539,GO:0009523,GO:0015979,GO:0042549	NA
TraesCS1D02G071100	chr1D	51877217	51877327	TraesCS1D02G071100	ATCG00080	3.07e-20	Os08t0433350	1.31e-15	GO:0009539,GO:0009523,GO:0015979,GO:0016020	NA
TraesCS1D02G071200	chr1D	51877729	51877923	TraesCS1D02G071200	ATCG00070	9.33e-25	Os11t0592350	4.38e-35	GO:0009539,GO:0009523,GO:0015979	NA
TraesCS1D02G071500	chr1D	51917189	51917443	TraesCS1D02G071500	AT2G24630	NA	Os08t0529300	NA	NA	NA
TraesCS1D02G071600	chr1D	51917503	51917679	TraesCS1D02G071600	AT2G48060	NA	Os05t0552100	NA	NA	NA
TraesCS1D02G071700	chr1D	51922788	51922998	TraesCS1D02G071700	AT2G23410	NA	Os01t0911700	NA	NA	NA
TraesCS1D02G072400	chr1D	52717364	52717561	TraesCS1D02G072400	AT1G18360	NA	Os08t0504600	NA	NA	NA
TraesCS1D02G073700	chr1D	54925825	54927301	TraesCS1D02G073700	AT1G22360	1.34e-79	Os04t0326201	9.15e-108	NA	NA
TraesCS1D02G078700	chr1D	60392843	60393952	TraesCS1D02G078700	AT1G77620	NA	Os01t0868200	NA	NA	NA
TraesCS1D02G083900	chr1D	66987130	66988105	TraesCS1D02G083900	AT3G05880	1.01e-24	Os07t0635900	1.55e-26	GO:0016021	NA
TraesCS1D02G084300	chr1D	68404220	68404396	TraesCS1D02G084300	AT2G48060	NA	Os05t0552100	NA	NA	NA
TraesCS1D02G084800	chr1D	69165462	69166228	TraesCS1D02G084800	AT1G73805	NA	Os02t0793800	NA	NA	NA
TraesCS1D02G085100	chr1D	69474062	69474505	TraesCS1D02G085100	AT5G41310	NA	NA	NA	NA	NA
TraesCS1D02G086300	chr1D	70571121	70571752	TraesCS1D02G086300	AT3G19190	NA	Os05t0142200	3.18e-09	NA	NA
TraesCS1D02G086500	chr1D	70892465	70892692	TraesCS1D02G086500	AT4G17080	NA	Os05t0142200	5.56e-12	NA	NA
TraesCS1D02G095700	chr1D	80888076	80888504	TraesCS1D02G095700	AT3G53310	NA	Os03t0621900	8.79e-14	GO:0003677	NA
TraesCS1D02G097300	chr1D	83915582	83915782	TraesCS1D02G097300	AT3G14720	NA	Os06t0691200	NA	NA	NA
TraesCS1D02G099300	chr1D	86516156	86516495	TraesCS1D02G099300	AT4G11320	NA	Os05t0198000	3.18e-07	NA	NA
TraesCS1D02G102800	chr1D	92055256	92055522	TraesCS1D02G102800	AT1G06570	NA	Os02t0551900	NA	NA	NA
TraesCS1D02G105700	chr1D	97546608	97546889	TraesCS1D02G105700	AT2G13980	NA	Os06t0629687	NA	GO:0004523,GO:0003676	NA
TraesCS1D02G106100	chr1D	97922255	97924399	TraesCS1D02G106100	AT5G26930	8.34e-19	Os05t0155400	6.99e-44	GO:0006355,GO:0043565,GO:0008270	NA
TraesCS1D02G110200	chr1D	104092465	104092695	TraesCS1D02G110200	AT1G43722	NA	Os06t0595433	1.92e-28	NA	NA
TraesCS1D02G110500	chr1D	104447179	104447430	TraesCS1D02G110500	AT5G44160	NA	Os02t0211000	NA	NA	NA
TraesCS1D02G110800	chr1D	105951002	105951556	TraesCS1D02G110800	AT3G21240	NA	Os11t0567900	NA	NA	NA
TraesCS1D02G112100	chr1D	107598633	107614431	TraesCS1D02G112100	AT5G25510	NA	Os07t0618500	NA	NA	NA
TraesCS1D02G112600	chr1D	108679597	108679836	TraesCS1D02G112600	AT3G21470	NA	Os01t0922700	NA	NA	NA
TraesCS1D02G114500	chr1D	110566504	110567191	TraesCS1D02G114500	AT2G46330	1.11e-21	Os01t0657000	5.73e-23	NA	NA
TraesCS1D02G118200	chr1D	114083286	114083635	TraesCS1D02G118200	AT3G13060	NA	Os01t0742100	NA	NA	NA
TraesCS1D02G119300	chr1D	115571162	115574421	TraesCS1D02G119300	AT3G11650	NA	Os06t0143100	3.28e-19	NA	NA
TraesCS1D02G126100	chr1D	137430256	137430525	TraesCS1D02G126100	AT2G46220	3.01e-31	Os05t0215600	4.03e-44	NA	NA
TraesCS1D02G128600	chr1D	141897573	141897860	TraesCS1D02G128600	AT2G24690	NA	Os03t0621900	4.62e-11	GO:0003677	NA
TraesCS1D02G128700	chr1D	141898867	141900438	TraesCS1D02G128700	AT2G03630	4.06e-10	Os05t0196700	1.21e-23	NA	NA
TraesCS1D02G130700	chr1D	144677303	144678020	TraesCS1D02G130700	AT5G11700	NA	Os05t0206100	1.58e-10	NA	NA
TraesCS1D02G131400	chr1D	152626962	152627598	TraesCS1D02G131400	AT1G02260	3.58e-16	Os02t0822100	3.99e-18	NA	NA
TraesCS1D02G132400	chr1D	156777733	156778352	TraesCS1D02G132400	AT2G39740	NA	Os09t0525200	NA	NA	NA
TraesCS1D02G132500	chr1D	157726310	157726675	TraesCS1D02G132500	AT1G78950	NA	Os03t0158600	NA	GO:0004523,GO:0003676	NA
TraesCS1D02G134900	chr1D	176206318	176206494	TraesCS1D02G134900	AT4G35270	NA	Os05t0552100	NA	NA	NA
TraesCS1D02G135000	chr1D	176206554	176206808	TraesCS1D02G135000	AT2G24630	NA	Os08t0529300	NA	NA	NA
TraesCS1D02G135100	chr1D	176209284	176209653	TraesCS1D02G135100	AT4G37900	NA	Os01t0236800	NA	NA	NA
TraesCS1D02G135600	chr1D	178674108	178674278	TraesCS1D02G135600	ATCG01250	2.98e-27	Os09t0353200	NA	NA	NA
TraesCS1D02G136100	chr1D	180356349	180356660	TraesCS1D02G136100	ATCG00440	1.28e-53	Os12t0423142	1.43e-07	GO:0008137,GO:0055114	NA
TraesCS1D02G137200	chr1D	185763555	185763812	TraesCS1D02G137200	ATMG00980	2.11e-44	Os10t0577800	NA	GO:0005840,GO:0003735,GO:0006412	NA
TraesCS1D02G137300	chr1D	185770456	185770774	TraesCS1D02G137300	AT3G05600	NA	Os02t0101100	NA	NA	NA
TraesCS1D02G138900	chr1D	190763503	190763832	TraesCS1D02G138900	AT4G32600	1.27e-16	Os10t0438800	2.62e-34	NA	NA
TraesCS1D02G143912	chr1D	199431430	199432213	TraesCS1D02G143912	AT5G48320	NA	Os12t0498500	NA	NA	NA
TraesCS1D02G145200	chr1D	200551926	200552090	TraesCS1D02G145200	AT4G34330	NA	Os01t0743200	NA	NA	NA
TraesCS1D02G146300	chr1D	202546347	202546583	TraesCS1D02G146300	AT5G25240	NA	Os10t0466800	8.83e-07	NA	NA
TraesCS1D02G149600	chr1D	206072905	206073429	TraesCS1D02G149600	ATCG00730	1.13e-108	Os02t0715000	NA	GO:0009767,GO:0042651,GO:0009055,GO:0016491,GO:0016020,GO:0045156	NA
TraesCS1D02G152600	chr1D	212430140	212430415	TraesCS1D02G152600	ATMG01120	1.29e-10	Os04t0514500	NA	GO:0055114,GO:0016020	NA
TraesCS1D02G152700	chr1D	212446078	212446419	TraesCS1D02G152700	AT2G44660	NA	Os04t0677000	NA	NA	NA
TraesCS1D02G152800	chr1D	212446550	212446783	TraesCS1D02G152800	AT3G44200	NA	Os06t0271500	NA	NA	NA
TraesCS1D02G152900	chr1D	212459839	212460152	TraesCS1D02G152900	AT5G06043	4.9e-08	Os09t0473966	NA	NA	NA
TraesCS1D02G154300	chr1D	215619880	215620244	TraesCS1D02G154300	AT5G10745	2.81e-13	Os10t0478900	1.12e-18	NA	NA
TraesCS1D02G155600	chr1D	218898513	218904795	TraesCS1D02G155600	AT2G28430	1.73e-18	Os10t0481400	4.02e-40	NA	NA
TraesCS1D02G164000	chr1D	234656387	234656674	TraesCS1D02G164000	AT1G66850	3.02e-21	Os10t0505700	1.76e-29	GO:0006869	NA
TraesCS1D02G165700	chr1D	236808855	236809127	TraesCS1D02G165700	AT1G63245	2.9e-07	Os10t0502300	3.6e-27	NA	NA
TraesCS1D02G165900	chr1D	236925450	236925713	TraesCS1D02G165900	AT4G10810	7.67e-09	Os10t0502100	1.4e-39	NA	NA
TraesCS1D02G169500	chr1D	244194285	244194533	TraesCS1D02G169500	ATCG00360	5.91e-50	Os08t0559300	NA	GO:0005515	NA
TraesCS1D02G169600	chr1D	244196432	244197033	TraesCS1D02G169600	ATCG00380	1.16e-94	Os11t0602500	NA	GO:0003723,GO:0006412,GO:0015935,GO:0019843,GO:0003735	NA
TraesCS1D02G169700	chr1D	244199670	244200158	TraesCS1D02G169700	ATCG00420	6.65e-91	Os12t0422971	2.94e-07	GO:0008137,GO:0016651,GO:0055114	NA
TraesCS1D02G170100	chr1D	244393600	244393878	TraesCS1D02G170100	AT5G08310	NA	Os11t0572100	NA	GO:0000287	ko00630,ko00710
TraesCS1D02G170200	chr1D	244396853	244396963	TraesCS1D02G170200	ATCG00510	2.15e-12	Os04t0120100	NA	GO:0009522,GO:0015979	NA
TraesCS1D02G170300	chr1D	244401069	244401188	TraesCS1D02G170300	ATCG00570	1.7e-21	Os03t0659266	1.41e-22	GO:0009767,GO:0019684,GO:0009539,GO:0020037,GO:0016021,GO:0009523,GO:0015979	NA
TraesCS1D02G170400	chr1D	244407132	244407275	TraesCS1D02G170400	ATCG00550	1.57e-17	Os05t0521500	NA	GO:0009539,GO:0009523,GO:0015979,GO:0016020	NA
TraesCS1D02G170500	chr1D	244407519	244407638	TraesCS1D02G170500	ATCG00570	1.7e-21	Os03t0659266	1.41e-22	GO:0009767,GO:0019684,GO:0009539,GO:0020037,GO:0016021,GO:0009523,GO:0015979	NA
TraesCS1D02G170700	chr1D	244422671	244422814	TraesCS1D02G170700	ATCG00550	7.1e-18	Os05t0521500	NA	GO:0009539,GO:0009523,GO:0015979,GO:0016020	NA
TraesCS1D02G170800	chr1D	244444478	244444573	TraesCS1D02G170800	ATCG00590	1.1e-09	Os03t0276700	NA	GO:0009512,GO:0009055	NA
TraesCS1D02G170900	chr1D	244444753	244444866	TraesCS1D02G170900	ATCG00600	5.84e-16	Os12t0175700	NA	GO:0009512	NA
TraesCS1D02G171000	chr1D	244446201	244446399	TraesCS1D02G171000	ATCG00640	6.32e-25	Os02t0331200	NA	GO:0005840,GO:0003735,GO:0006412	NA
TraesCS1D02G171100	chr1D	244482858	244482989	TraesCS1D02G171100	ATCG00700	1.67e-21	Os03t0760200	NA	GO:0009539,GO:0009523,GO:0015979,GO:0016020	NA
TraesCS1D02G171200	chr1D	244483038	244483154	TraesCS1D02G171200	ATCG00690	2.55e-11	Os06t0289900	NA	GO:0009539,GO:0009523,GO:0015979,GO:0016020	NA
TraesCS1D02G172100	chr1D	246004124	246004448	TraesCS1D02G172100	AT1G36380	8.37e-21	Os02t0552400	5.11e-28	NA	NA
TraesCS1D02G172500	chr1D	246429631	246429854	TraesCS1D02G172500	AT5G61160	NA	Os08t0559300	NA	GO:0006351,GO:0003899,GO:0003677,GO:0032549	NA
TraesCS1D02G173700	chr1D	247307937	247309948	TraesCS1D02G173700	AT1G63855	NA	Os03t0335500	NA	NA	NA
TraesCS1D02G177500	chr1D	252567153	252567455	TraesCS1D02G177500	NA	NA	NA	NA	NA	NA
TraesCS1D02G177600	chr1D	252596112	252596408	TraesCS1D02G177600	NA	NA	NA	NA	NA	NA
TraesCS1D02G178700	chr1D	254380433	254380804	TraesCS1D02G178700	AT4G22050	NA	Os08t0292000	NA	NA	NA
TraesCS1D02G178800	chr1D	254382256	254382474	TraesCS1D02G178800	AT1G52320	NA	Os08t0487900	NA	NA	NA
TraesCS1D02G178900	chr1D	254384954	254385208	TraesCS1D02G178900	AT2G24630	NA	Os08t0529300	NA	NA	NA
TraesCS1D02G179000	chr1D	254385268	254385444	TraesCS1D02G179000	AT2G48060	NA	Os05t0552100	NA	NA	NA
TraesCS1D02G179100	chr1D	254387863	254388333	TraesCS1D02G179100	ATCG01240	7.91e-87	Os09t0110750	9.4e-23	GO:0015935,GO:0003735,GO:0006412,GO:0003723	NA
TraesCS1D02G179300	chr1D	254394230	254394440	TraesCS1D02G179300	AT1G56720	NA	Os01t0911700	NA	NA	NA
TraesCS1D02G179500	chr1D	254397459	254397620	TraesCS1D02G179500	AT4G13440	NA	Os12t0587100	NA	NA	NA
TraesCS1D02G179600	chr1D	254397759	254398860	TraesCS1D02G179600	AT3G15990	NA	Os06t0143700	NA	GO:0005840,GO:0003735,GO:0006412,GO:0009507	NA
TraesCS1D02G179700	chr1D	254397850	254398966	TraesCS1D02G179700	ATCG00830	3.34e-96	Os12t0567700	1.32e-19	GO:0005840,GO:0003723,GO:0006412,GO:0016740,GO:0003735,GO:0015934,GO:0009507	NA
TraesCS1D02G179800	chr1D	254399294	254399509	TraesCS1D02G179800	ATCG00820	6.65e-27	Os05t0181902	7.3e-08	GO:0005840,GO:0003735,GO:0006412,GO:0015935	NA
TraesCS1D02G180100	chr1D	254417216	254417410	TraesCS1D02G180100	ATCG00070	5.78e-27	Os11t0592350	1.58e-34	GO:0009539,GO:0009523,GO:0015979	NA
TraesCS1D02G180200	chr1D	254417801	254417911	TraesCS1D02G180200	ATCG00080	3.07e-20	Os08t0433350	1.31e-15	GO:0009539,GO:0009523,GO:0015979,GO:0016020	NA
TraesCS1D02G180300	chr1D	254419276	254419521	TraesCS1D02G180300	ATCG01060	8.24e-52	Os09t0485201	9e-53	GO:0042651,GO:0009522,GO:0009055,GO:0009773,GO:0015979,GO:0051539	NA
TraesCS1D02G180400	chr1D	254436049	254436261	TraesCS1D02G180400	ATCG00300	6.4e-33	Os12t0504050	2.89e-34	GO:0009539,GO:0009523,GO:0015979,GO:0042549	NA
TraesCS1D02G180500	chr1D	254440969	254441073	TraesCS1D02G180500	ATCG00220	1.47e-16	NA	NA	GO:0016021,GO:0019684,GO:0009523,GO:0015979	NA
TraesCS1D02G180700	chr1D	254458239	254458412	TraesCS1D02G180700	AT5G10380	NA	Os12t0152700	NA	GO:0015986,GO:0015078,GO:0045263	NA
TraesCS1D02G180800	chr1D	254459073	254459318	TraesCS1D02G180800	ATCG00140	2.06e-49	Os01t0962300	NA	GO:1902600,GO:0033177,GO:0015986,GO:0015078,GO:0045263	NA
TraesCS1D02G180900	chr1D	254460860	254461114	TraesCS1D02G180900	ATCG00130	1.14e-37	Os03t0682100	NA	GO:0015986,GO:0015078,GO:0045263	NA
TraesCS1D02G181300	chr1D	254475954	254476631	TraesCS1D02G181300	ATCG00430	2.51e-140	Os03t0639233	1.74e-57	GO:0008137,GO:0051536,GO:0055114,GO:0048038,GO:0051539	NA
TraesCS1D02G181500	chr1D	254479531	254479746	TraesCS1D02G181500	AT1G48540	NA	Os12t0238100	NA	GO:0015986,GO:0046933,GO:0045261	NA
TraesCS1D02G181700	chr1D	254484221	254485521	TraesCS1D02G181700	ATCG00520	2.22e-86	Os05t0153400	NA	GO:0016021,GO:0009522,GO:0015979,GO:0009579	NA
TraesCS1D02G181800	chr1D	254488210	254488353	TraesCS1D02G181800	ATCG00550	8.02e-20	Os05t0521500	NA	GO:0009539,GO:0009523,GO:0015979,GO:0016020	NA
TraesCS1D02G181900	chr1D	254488458	254488574	TraesCS1D02G181900	ATCG00560	3.53e-21	Os03t0667201	9.8e-22	GO:0009539,GO:0009523,GO:0015979,GO:0016020	NA
TraesCS1D02G182000	chr1D	254488597	254488716	TraesCS1D02G182000	ATCG00570	2.36e-22	Os03t0659266	2.47e-22	GO:0009767,GO:0019684,GO:0009539,GO:0020037,GO:0016021,GO:0009523,GO:0015979	NA
TraesCS1D02G182100	chr1D	254488727	254488978	TraesCS1D02G182100	ATCG00580	1.83e-52	Os03t0659233	2.48e-54	GO:0009767,GO:0019684,GO:0020037,GO:0009539,GO:0046872,GO:0016021,GO:0009523,GO:0015979	NA
TraesCS1D02G182200	chr1D	254490129	254490224	TraesCS1D02G182200	ATCG00590	5.73e-11	Os04t0616300	NA	GO:0009512,GO:0009055	NA
TraesCS1D02G182300	chr1D	254490404	254490517	TraesCS1D02G182300	ATCG00600	6.7e-19	Os01t0867900	NA	GO:0009512	NA
TraesCS1D02G182400	chr1D	254491251	254491379	TraesCS1D02G182400	ATCG00630	5.23e-23	Os04t0519975	7.76e-09	GO:0009522,GO:0015979	NA
TraesCS1D02G182700	chr1D	254498893	254499009	TraesCS1D02G182700	ATCG00690	3.3e-14	Os07t0608100	NA	GO:0009539,GO:0009523,GO:0015979,GO:0016020	NA
TraesCS1D02G182800	chr1D	254499058	254499189	TraesCS1D02G182800	ATCG00700	8.04e-25	Os02t0313400	NA	GO:0009539,GO:0009523,GO:0015979,GO:0016020	NA
TraesCS1D02G182900	chr1D	254499293	254499514	TraesCS1D02G182900	ATCG00710	1.65e-39	Os02t0617075	NA	GO:0050821,GO:0042301,GO:0016020,GO:0009523,GO:0015979	NA
TraesCS1D02G183000	chr1D	254500341	254501039	TraesCS1D02G183000	ATCG00720	1.95e-153	Os12t0588900	NA	GO:0022904,GO:0009055,GO:0016491,GO:0016020	NA
TraesCS1D02G183100	chr1D	254501933	254503318	TraesCS1D02G183100	ATCG00730	4.85e-107	Os06t0589800	NA	GO:0009767,GO:0042651,GO:0009055,GO:0016491,GO:0016020,GO:0045156	NA
TraesCS1D02G183300	chr1D	254523717	254524090	TraesCS1D02G183300	ATCG00800	1.73e-29	Os02t0504500	NA	GO:0003723	NA
TraesCS1D02G183400	chr1D	254524151	254524594	TraesCS1D02G183400	AT1G52370	8.42e-08	Os12t0488300	4.49e-64	GO:0005840,GO:0003735,GO:0006412,GO:0015934	NA
TraesCS1D02G183500	chr1D	254525154	254525459	TraesCS1D02G183500	AT1G56130	NA	Os06t0537300	NA	NA	NA
TraesCS1D02G183600	chr1D	254526803	254527174	TraesCS1D02G183600	AT1G69500	NA	Os03t0232200	NA	NA	NA
TraesCS1D02G183700	chr1D	254529099	254529338	TraesCS1D02G183700	AT1G76710	NA	Os07t0676900	NA	NA	NA
TraesCS1D02G183800	chr1D	254529732	254529932	TraesCS1D02G183800	AT1G02980	NA	Os03t0336700	NA	NA	NA
TraesCS1D02G183900	chr1D	254532613	254532849	TraesCS1D02G183900	ATCG01120	9.59e-38	Os01t0347100	NA	GO:0005840,GO:0003735,GO:0006412	NA
TraesCS1D02G188000	chr1D	260402177	260402374	TraesCS1D02G188000	AT5G15330	NA	Os10t0522700	1.33e-19	NA	NA
TraesCS1D02G188300	chr1D	260892267	260892452	TraesCS1D02G188300	ATCG00070	5.36e-22	Os11t0592350	1.63e-33	GO:0009539,GO:0009523,GO:0015979	NA
TraesCS1D02G188400	chr1D	260892852	260892962	TraesCS1D02G188400	ATCG00080	4.66e-18	Os08t0433350	2.69e-13	GO:0009539,GO:0009523,GO:0015979,GO:0016020	NA
TraesCS1D02G193000	chr1D	269403185	269403757	TraesCS1D02G193000	ATMG00070	2.37e-126	Os12t0422971	7.3e-53	GO:0008137,GO:0055114	NA
TraesCS1D02G193100	chr1D	269406965	269407403	TraesCS1D02G193100	AT4G32750	NA	Os06t0143700	NA	NA	NA
TraesCS1D02G193200	chr1D	269407767	269408360	TraesCS1D02G193200	AT2G07689	4.27e-133	Os04t0369100	NA	NA	NA
TraesCS1D02G195600	chr1D	274943574	274951320	TraesCS1D02G195600	AT1G22140	1.84e-21	Os03t0385301	2.21e-27	NA	NA
TraesCS1D02G196300	chr1D	275787563	275787796	TraesCS1D02G196300	AT3G44200	NA	Os06t0271500	NA	NA	NA
TraesCS1D02G205200	chr1D	290507574	290507987	TraesCS1D02G205200	AT1G52370	NA	Os12t0488300	5.79e-65	GO:0005840,GO:0003735,GO:0006412,GO:0015934	NA
TraesCS1D02G206300	chr1D	291806777	291807373	TraesCS1D02G206300	AT2G42000	6.49e-15	Os10t0542100	6.56e-33	GO:0008270	NA
TraesCS1D02G212000	chr1D	297550873	297551136	TraesCS1D02G212000	AT5G22750	NA	Os03t0632200	NA	NA	NA
TraesCS1D02G212500	chr1D	298346704	298346808	TraesCS1D02G212500	ATCG00220	1.59e-15	NA	NA	GO:0016021,GO:0019684,GO:0009523,GO:0015979	NA
TraesCS1D02G212600	chr1D	298349062	298349433	TraesCS1D02G212600	AT1G69500	NA	Os08t0292000	NA	NA	NA
TraesCS1D02G212700	chr1D	298350650	298351076	TraesCS1D02G212700	AT5G26280	NA	Os01t0236800	NA	NA	NA
TraesCS1D02G220200	chr1D	307841985	307842505	TraesCS1D02G220200	AT1G48120	2.08e-15	Os02t0592600	4e-17	NA	NA
TraesCS1D02G224600	chr1D	313206969	313211141	TraesCS1D02G224600	AT4G35980	4.59e-32	Os05t0352800	1.08e-39	NA	NA
TraesCS1D02G225900	chr1D	314418857	314419650	TraesCS1D02G225900	AT2G40170	1.95e-43	Os05t0349800	2.58e-52	NA	NA
TraesCS1D02G226000	chr1D	314426343	314426721	TraesCS1D02G226000	AT2G40170	1.46e-41	Os05t0349800	1.96e-52	NA	NA
TraesCS1D02G226300	chr1D	314573825	314574514	TraesCS1D02G226300	AT2G14440	NA	Os03t0310500	NA	GO:0046907	NA
TraesCS1D02G227000	chr1D	315616881	315617187	TraesCS1D02G227000	AT3G09390	2.46e-08	Os12t0570700	1.39e-21	GO:0046872	NA
TraesCS1D02G227100	chr1D	315640320	315640930	TraesCS1D02G227100	AT3G09390	6.01e-08	Os12t0570700	1.25e-24	GO:0046872	NA
TraesCS1D02G227200	chr1D	315643459	315643774	TraesCS1D02G227200	AT3G09390	NA	Os12t0571000	2.28e-23	GO:0046872	NA
TraesCS1D02G228200	chr1D	316236547	316244143	TraesCS1D02G228200	AT5G07830	NA	Os09t0421300	NA	NA	NA
TraesCS1D02G230400	chr1D	318515387	318515674	TraesCS1D02G230400	AT4G01580	NA	Os03t0621900	5.65e-09	GO:0003677	NA
TraesCS1D02G230500	chr1D	318665375	318665491	TraesCS1D02G230500	ATCG00690	1.81e-13	Os07t0508200	NA	GO:0009539,GO:0009523,GO:0015979,GO:0016020	NA
TraesCS1D02G231400	chr1D	319641965	319642637	TraesCS1D02G231400	AT1G02820	7.09e-13	Os05t0362600	3.11e-24	NA	NA
TraesCS1D02G234300	chr1D	322758212	322759032	TraesCS1D02G234300	AT4G08028	NA	Os09t0286501	NA	NA	NA
TraesCS1D02G234400	chr1D	323498503	323499269	TraesCS1D02G234400	AT4G08028	NA	Os09t0286501	NA	NA	NA
TraesCS1D02G235400	chr1D	324622388	324625088	TraesCS1D02G235400	AT3G62920	3.46e-21	Os05t0371500	3.14e-30	NA	NA
TraesCS1D02G236600	chr1D	326009726	326012323	TraesCS1D02G236600	AT5G41010	1.2e-24	Os01t0530366	6.76e-29	GO:0006351,GO:0003899,GO:0003677,GO:0008270	NA
TraesCS1D02G237000	chr1D	326168371	326168711	TraesCS1D02G237000	AT5G24600	NA	Os01t0939000	3.31e-34	NA	NA
TraesCS1D02G238000	chr1D	327014269	327014508	TraesCS1D02G238000	AT3G12270	NA	Os08t0244100	NA	NA	NA
TraesCS1D02G238400	chr1D	327996837	327997282	TraesCS1D02G238400	AT2G32210	NA	Os07t0109100	NA	NA	NA
TraesCS1D02G246900	chr1D	339364222	339364377	TraesCS1D02G246900	AT3G23637	NA	Os09t0306500	NA	NA	NA
TraesCS1D02G247000	chr1D	339734139	339735232	TraesCS1D02G247000	AT2G29125	NA	Os09t0306500	NA	NA	NA
TraesCS1D02G249900	chr1D	342230037	342232003	TraesCS1D02G249900	AT3G52730	1.3e-30	Os04t0679200	NA	GO:0005743,GO:0006122,GO:0005750	NA
TraesCS1D02G258100	chr1D	350952211	350952486	TraesCS1D02G258100	ATMG01120	6.02e-10	Os08t0414700	NA	GO:0055114,GO:0016020	NA
TraesCS1D02G258200	chr1D	350971601	350971891	TraesCS1D02G258200	AT5G10800	NA	Os09t0331100	NA	NA	NA
TraesCS1D02G258300	chr1D	350977829	350978125	TraesCS1D02G258300	ATMG01270	3.97e-56	Os12t0524750	4.05e-64	GO:0006412	NA
TraesCS1D02G258500	chr1D	351038674	351038865	TraesCS1D02G258500	AT3G31900	NA	Os06t0112000	NA	NA	NA
TraesCS1D02G258600	chr1D	351076969	351077253	TraesCS1D02G258600	AT3G50040	NA	Os03t0722500	NA	NA	NA
TraesCS1D02G258700	chr1D	351077934	351078421	TraesCS1D02G258700	ATMG01275	4.32e-58	Os04t0496800	NA	GO:0055114,GO:0016020	NA
TraesCS1D02G260600	chr1D	355076896	355083304	TraesCS1D02G260600	AT1G05615	NA	Os07t0421000	1.84e-117	NA	NA
TraesCS1D02G265500	chr1D	361205246	361205593	TraesCS1D02G265500	AT5G28180	NA	Os01t0131900	6.07e-10	GO:0004867,GO:0005576	NA
TraesCS1D02G265600	chr1D	361213414	361214241	TraesCS1D02G265600	AT3G19170	NA	Os01t0132000	4.37e-12	GO:0004867,GO:0005576	NA
TraesCS1D02G265800	chr1D	361802498	361803272	TraesCS1D02G265800	AT5G50930	NA	Os01t0132000	3.57e-14	GO:0004867,GO:0005576	NA
TraesCS1D02G265900	chr1D	361844934	361845327	TraesCS1D02G265900	AT3G50750	NA	Os01t0131900	1.7e-18	GO:0004867,GO:0005576	NA
TraesCS1D02G266000	chr1D	361907486	361908378	TraesCS1D02G266000	AT4G19140	NA	Os01t0131900	2.84e-16	GO:0004867,GO:0005576	NA
TraesCS1D02G267900	chr1D	363794691	363795151	TraesCS1D02G267900	AT4G17340	NA	Os02t0658100	NA	NA	NA
TraesCS1D02G268000	chr1D	363795831	363796429	TraesCS1D02G268000	AT2G25810	NA	Os02t0658100	NA	NA	NA
TraesCS1D02G268200	chr1D	363857048	363857557	TraesCS1D02G268200	AT1G18470	NA	Os01t0259400	NA	NA	NA
TraesCS1D02G269800	chr1D	365082428	365082682	TraesCS1D02G269800	AT3G24220	NA	Os01t0871733	3.16e-12	GO:0022857,GO:0055085,GO:0016020	NA
TraesCS1D02G269900	chr1D	365083068	365083583	TraesCS1D02G269900	AT1G74830	NA	Os05t0336000	2.31e-10	GO:0022857,GO:0055085,GO:0016020	NA
TraesCS1D02G270300	chr1D	365297955	365298824	TraesCS1D02G270300	AT4G09600	7.59e-27	Os05t0432200	1.38e-47	NA	NA
TraesCS1D02G270400	chr1D	365435450	365435743	TraesCS1D02G270400	AT1G71865	6.44e-26	Os01t0871350	6.44e-47	NA	NA
TraesCS1D02G278800	chr1D	376620599	376623226	TraesCS1D02G278800	AT1G32540	NA	Os08t0159500	1.29e-82	NA	NA
TraesCS1D02G282100	chr1D	379586173	379586495	TraesCS1D02G282100	AT4G21105	2.91e-11	Os02t0162000	1.67e-32	NA	ko00190
TraesCS1D02G285900	chr1D	384126115	384126942	TraesCS1D02G285900	AT5G02550	NA	Os05t0461600	1.04e-30	NA	NA
TraesCS1D02G288100	chr1D	386749800	386750042	TraesCS1D02G288100	AT5G35770	NA	Os05t0464200	NA	NA	NA
TraesCS1D02G288200	chr1D	386786759	386787019	TraesCS1D02G288200	NA	NA	Os05t0464200	NA	NA	NA
TraesCS1D02G288400	chr1D	386896204	386896392	TraesCS1D02G288400	AT3G16740	NA	Os05t0464300	9.95e-17	NA	NA
TraesCS1D02G288500	chr1D	386940673	386941283	TraesCS1D02G288500	AT1G51310	NA	Os05t0465000	2.82e-12	NA	NA
TraesCS1D02G288600	chr1D	386944007	386944195	TraesCS1D02G288600	AT5G25770	NA	Os05t0465000	1.27e-14	NA	NA
TraesCS1D02G288800	chr1D	387060054	387060527	TraesCS1D02G288800	AT1G74540	NA	Os05t0465000	2.53e-13	NA	NA
TraesCS1D02G289000	chr1D	387193732	387193926	TraesCS1D02G289000	AT1G74540	NA	Os05t0465000	5.02e-12	NA	NA
TraesCS1D02G294900	chr1D	393950537	393951163	TraesCS1D02G294900	AT3G57520	1.75e-24	Os08t0495800	1.12e-24	NA	NA
TraesCS1D02G295200	chr1D	394176613	394176729	TraesCS1D02G295200	ATCG00560	3.53e-21	Os03t0667201	9.8e-22	GO:0009539,GO:0009523,GO:0015979,GO:0016020	NA
TraesCS1D02G295300	chr1D	394176752	394176871	TraesCS1D02G295300	ATCG00570	3.58e-22	Os03t0659266	3e-23	GO:0009767,GO:0019684,GO:0009539,GO:0020037,GO:0016021,GO:0009523,GO:0015979	NA
TraesCS1D02G295400	chr1D	394176882	394177133	TraesCS1D02G295400	ATCG00580	1.72e-54	Os03t0659233	1.71e-56	GO:0009767,GO:0019684,GO:0020037,GO:0009539,GO:0046872,GO:0016021,GO:0009523,GO:0015979	NA
TraesCS1D02G295500	chr1D	394179344	394179439	TraesCS1D02G295500	ATCG00590	5.73e-11	Os04t0616300	NA	GO:0009512,GO:0009055	NA
TraesCS1D02G295600	chr1D	394181077	394181277	TraesCS1D02G295600	ATCG00640	1.3e-29	Os04t0678400	NA	GO:0005840,GO:0003735,GO:0006412	NA
TraesCS1D02G298600	chr1D	397087174	397087452	TraesCS1D02G298600	ATCG01280	NA	Os05t0533900	NA	GO:0005524,GO:0009507	NA
TraesCS1D02G298700	chr1D	397088283	397088444	TraesCS1D02G298700	AT1G16780	NA	Os12t0587100	NA	NA	NA
TraesCS1D02G298800	chr1D	397089360	397089737	TraesCS1D02G298800	ATCG00830	1.22e-65	Os12t0567700	1.87e-12	GO:0005840,GO:0003735,GO:0006412,GO:0009507	NA
TraesCS1D02G298900	chr1D	397089804	397090022	TraesCS1D02G298900	AT3G04370	NA	Os02t0640401	NA	NA	NA
TraesCS1D02G299000	chr1D	397109214	397109461	TraesCS1D02G299000	ATCG00820	5.05e-27	Os05t0181902	NA	GO:0005840,GO:0003723,GO:0006412,GO:0015935,GO:0003735	NA
TraesCS1D02G299600	chr1D	397634723	397635204	TraesCS1D02G299600	AT4G24670	NA	Os06t0551800	NA	NA	NA
TraesCS1D02G303000	chr1D	400950658	400951120	TraesCS1D02G303000	AT1G01770	NA	Os09t0130901	NA	NA	NA
TraesCS1D02G307000	chr1D	403666998	403667793	TraesCS1D02G307000	AT4G32090	1.29e-07	Os12t0465100	1.6e-14	NA	NA
TraesCS1D02G308500	chr1D	404288262	404305136	TraesCS1D02G308500	AT5G21090	2.18e-40	Os05t0491400	1.13e-43	NA	NA
TraesCS1D02G321800	chr1D	415267671	415267952	TraesCS1D02G321800	AT4G22120	NA	Os10t0465300	1.38e-09	NA	NA
TraesCS1D02G322800	chr1D	415597483	415597963	TraesCS1D02G322800	AT3G03910	7.24e-28	Os03t0794500	4.8e-35	GO:0006520,GO:0016491,GO:0055114	NA
TraesCS1D02G323400	chr1D	416125454	416125831	TraesCS1D02G323400	AT5G44950	NA	Os11t0209200	1.65e-08	GO:0005515	NA
TraesCS1D02G324100	chr1D	416468759	416469625	TraesCS1D02G324100	NA	NA	Os02t0186900	NA	NA	NA
TraesCS1D02G325000	chr1D	417366373	417367571	TraesCS1D02G325000	AT1G69970	2.04e-07	Os05t0505900	1.44e-16	GO:0045168	NA
TraesCS1D02G326100	chr1D	418736578	418736829	TraesCS1D02G326100	NA	NA	NA	NA	NA	NA
TraesCS1D02G326200	chr1D	418755320	418756086	TraesCS1D02G326200	AT5G58160	NA	NA	NA	NA	NA
TraesCS1D02G326800	chr1D	419212371	419212622	TraesCS1D02G326800	AT5G54650	NA	NA	NA	NA	NA
TraesCS1D02G327400	chr1D	419602087	419602525	TraesCS1D02G327400	AT1G78230	NA	Os10t0340450	NA	NA	NA
TraesCS1D02G328400	chr1D	420077908	420078123	TraesCS1D02G328400	AT1G16445	2.96e-13	Os05t0511700	6.98e-20	NA	NA
TraesCS1D02G329900	chr1D	420742425	420742694	TraesCS1D02G329900	AT1G58370	1.16e-19	Os01t0134900	3.87e-31	NA	NA
TraesCS1D02G336000	chr1D	426180034	426181449	TraesCS1D02G336000	AT3G06320	3.45e-25	Os05t0452600	9.52e-37	GO:0005840,GO:0003735,GO:0006412	NA
TraesCS1D02G337000	chr1D	426920281	426920514	TraesCS1D02G337000	AT2G31085	NA	Os05t0561400	NA	NA	NA
TraesCS1D02G339300	chr1D	429025557	429026567	TraesCS1D02G339300	AT3G15890	NA	Os10t0331866	NA	GO:0016758	NA
TraesCS1D02G345700	chr1D	433538484	433538768	TraesCS1D02G345700	AT2G38870	NA	Os08t0441300	7.7e-10	GO:0004867,GO:0009611	NA
TraesCS1D02G345800	chr1D	433542556	433542840	TraesCS1D02G345800	AT2G38870	NA	Os08t0441300	7.7e-10	GO:0004867,GO:0009611	NA
TraesCS1D02G346000	chr1D	433813965	433814249	TraesCS1D02G346000	AT2G38870	NA	Os08t0441300	7.29e-10	GO:0004867,GO:0009611	NA
TraesCS1D02G346300	chr1D	433951630	433951962	TraesCS1D02G346300	AT5G51540	NA	Os10t0352500	NA	NA	NA
TraesCS1D02G348600	chr1D	435274883	435278024	TraesCS1D02G348600	AT4G14342	4.2e-60	Os08t0444100	5.69e-62	GO:0000398	NA
TraesCS1D02G348700	chr1D	435294434	435294607	TraesCS1D02G348700	ATCG01120	2.3e-15	Os03t0213600	NA	GO:0005840,GO:0003735,GO:0006412	NA
TraesCS1D02G355700	chr1D	440087055	440087327	TraesCS1D02G355700	AT5G19151	3.73e-09	Os05t0532800	3.85e-29	NA	NA
TraesCS1D02G357800	chr1D	441631112	441631372	TraesCS1D02G357800	AT5G55160	1.07e-09	Os07t0574200	2.09e-13	NA	NA
TraesCS1D02G362100	chr1D	444523773	444524507	TraesCS1D02G362100	AT1G80530	NA	Os12t0473900	NA	NA	NA
TraesCS1D02G362300	chr1D	444729617	444729994	TraesCS1D02G362300	AT5G46900	NA	Os12t0473900	NA	NA	NA
TraesCS1D02G362400	chr1D	444788824	444789201	TraesCS1D02G362400	AT5G46900	NA	Os12t0473900	NA	NA	NA
TraesCS1D02G366100	chr1D	446420304	446420567	TraesCS1D02G366100	AT5G22750	NA	Os02t0754500	NA	NA	NA
TraesCS1D02G368500	chr1D	447913548	447914037	TraesCS1D02G368500	AT3G15010	NA	Os05t0541750	1.99e-14	NA	NA
TraesCS1D02G369000	chr1D	448238900	448239986	TraesCS1D02G369000	AT5G53486	NA	Os05t0542300	2.37e-11	NA	NA
TraesCS1D02G376100	chr1D	452617066	452620594	TraesCS1D02G376100	AT4G14342	6.24e-60	Os08t0444100	7.09e-62	GO:0000398	NA
TraesCS1D02G377100	chr1D	453405353	453405820	TraesCS1D02G377100	AT3G63000	NA	Os11t0217300	NA	GO:0005515	NA
TraesCS1D02G377300	chr1D	453553334	453553483	TraesCS1D02G377300	AT1G13245	5.72e-11	Os05t0549232	4.86e-12	NA	NA
TraesCS1D02G377400	chr1D	453571148	453571288	TraesCS1D02G377400	AT1G13245	1.34e-10	Os05t0549232	3.93e-14	NA	NA
TraesCS1D02G377500	chr1D	453573670	453573807	TraesCS1D02G377500	AT1G13245	6.43e-11	Os05t0549232	1.29e-12	NA	NA
TraesCS1D02G381100	chr1D	456199600	456200246	TraesCS1D02G381100	AT3G18280	1.76e-30	Os05t0550300	7.12e-37	GO:0006869	NA
TraesCS1D02G381600	chr1D	457033363	457033659	TraesCS1D02G381600	AT3G18280	3.36e-24	Os05t0550600	4.28e-36	GO:0006869	NA
TraesCS1D02G382700	chr1D	457577429	457577904	TraesCS1D02G382700	AT3G11440	NA	Os11t0639300	NA	NA	NA
TraesCS1D02G383900	chr1D	458161019	458161261	TraesCS1D02G383900	AT5G25240	NA	Os10t0466800	3.5e-07	NA	NA
TraesCS1D02G384000	chr1D	458167037	458167279	TraesCS1D02G384000	AT5G44005	NA	Os10t0466800	4.25e-07	NA	NA
TraesCS1D02G384100	chr1D	458207750	458207995	TraesCS1D02G384100	AT5G44005	NA	Os10t0466800	NA	NA	NA
TraesCS1D02G384200	chr1D	458230195	458230437	TraesCS1D02G384200	AT5G25240	NA	Os10t0466800	2.53e-07	NA	NA
TraesCS1D02G384300	chr1D	458233858	458234592	TraesCS1D02G384300	AT5G44005	NA	Os10t0466800	2.18e-08	NA	NA
TraesCS1D02G384500	chr1D	458280217	458280706	TraesCS1D02G384500	AT5G25240	NA	Os10t0466800	NA	NA	NA
TraesCS1D02G384600	chr1D	458286036	458286266	TraesCS1D02G384600	AT5G25240	NA	Os10t0466800	NA	NA	NA
TraesCS1D02G385700	chr1D	458831570	458831884	TraesCS1D02G385700	AT2G02130	4.96e-12	Os02t0629800	5.36e-09	NA	NA
TraesCS1D02G385900	chr1D	458872825	458873022	TraesCS1D02G385900	AT1G77620	NA	Os08t0340601	4.8e-08	GO:0005515	NA
TraesCS1D02G387400	chr1D	459903149	459903520	TraesCS1D02G387400	AT1G69500	NA	Os08t0292000	NA	NA	NA
TraesCS1D02G387700	chr1D	460152897	460159561	TraesCS1D02G387700	AT5G11490	NA	Os02t0227900	NA	NA	NA
TraesCS1D02G389200	chr1D	460995287	460995553	TraesCS1D02G389200	AT1G32928	NA	Os06t0133500	7.25e-20	NA	NA
TraesCS1D02G391900	chr1D	462300718	462301781	TraesCS1D02G391900	AT2G29310	1.51e-29	Os11t0654400	6.84e-38	NA	NA
TraesCS1D02G393400	chr1D	462977906	462978336	TraesCS1D02G393400	AT2G17265	NA	Os02t0831800	9.59e-18	NA	NA
TraesCS1D02G394700	chr1D	463495693	463496846	TraesCS1D02G394700	AT3G10950	1.94e-58	Os05t0557000	3.53e-62	GO:0005840,GO:0003735,GO:0006412	NA
TraesCS1D02G398000	chr1D	465260057	465260513	TraesCS1D02G398000	AT3G05880	NA	Os07t0635900	NA	GO:0016021	NA
TraesCS1D02G401100	chr1D	467456154	467456655	TraesCS1D02G401100	AT1G43245	NA	Os07t0301200	NA	NA	NA
TraesCS1D02G401200	chr1D	467467355	467467621	TraesCS1D02G401200	AT2G31081	NA	Os01t0673400	NA	NA	NA
TraesCS1D02G401300	chr1D	467471899	467472171	TraesCS1D02G401300	AT2G31081	NA	Os01t0673400	2.54e-07	NA	NA
TraesCS1D02G401400	chr1D	467487520	467491489	TraesCS1D02G401400	AT2G31081	NA	Os01t0673400	NA	NA	NA
TraesCS1D02G401500	chr1D	467494685	467494951	TraesCS1D02G401500	AT1G73165	NA	Os01t0673400	7.96e-07	NA	NA
TraesCS1D02G401600	chr1D	467501594	467501915	TraesCS1D02G401600	AT1G73165	5.22e-07	Os01t0673400	NA	NA	NA
TraesCS1D02G401700	chr1D	467510704	467510967	TraesCS1D02G401700	AT2G31081	NA	Os01t0673400	NA	NA	NA
TraesCS1D02G406000	chr1D	470076475	470076672	TraesCS1D02G406000	AT3G02170	NA	Os01t0848766	1.51e-17	GO:0003924,GO:0005525	NA
TraesCS1D02G408700	chr1D	470840331	470846826	TraesCS1D02G408700	AT3G06210	2.43e-10	Os12t0285100	3.29e-20	NA	NA
TraesCS1D02G408900	chr1D	470918297	470918712	TraesCS1D02G408900	AT1G24062	NA	Os12t0223700	NA	NA	NA
TraesCS1D02G411100	chr1D	472534519	472534728	TraesCS1D02G411100	AT3G27030	3.18e-33	Os02t0509500	9.53e-30	NA	NA
TraesCS1D02G412800	chr1D	473872157	473873284	TraesCS1D02G412800	AT1G75250	1.48e-24	Os07t0443500	9.52e-37	GO:0003677	NA
TraesCS1D02G412900	chr1D	473879706	473881198	TraesCS1D02G412900	AT1G75250	6.78e-24	Os07t0443500	8.02e-33	GO:0003677	NA
TraesCS1D02G413000	chr1D	473961138	473962177	TraesCS1D02G413000	AT4G39250	8.59e-25	Os01t0663051	7.18e-35	GO:0003677	NA
TraesCS1D02G413100	chr1D	473965962	473966988	TraesCS1D02G413100	AT4G39250	2.22e-24	Os07t0443500	1.65e-35	GO:0003677	NA
TraesCS1D02G413200	chr1D	473987361	473987627	TraesCS1D02G413200	AT4G39250	8.04e-22	Os01t0663051	7.93e-35	GO:0003677	NA
TraesCS1D02G413300	chr1D	473992300	473992566	TraesCS1D02G413300	AT4G39250	2.4e-24	Os01t0663051	8.37e-37	GO:0003677	NA
TraesCS1D02G413400	chr1D	473997063	473997305	TraesCS1D02G413400	AT4G39250	3.84e-23	Os01t0663051	4.91e-36	GO:0003677	NA
TraesCS1D02G417800	chr1D	475810592	475812085	TraesCS1D02G417800	AT2G39490	NA	Os12t0183100	NA	NA	NA
TraesCS1D02G418300	chr1D	475893218	475893391	TraesCS1D02G418300	AT1G10000	NA	Os04t0659200	7.96e-10	NA	NA
TraesCS1D02G418800	chr1D	475966984	475967181	TraesCS1D02G418800	AT5G06905	NA	Os01t0800000	8.75e-18	NA	NA
TraesCS1D02G424400	chr1D	478815523	478817321	TraesCS1D02G424400	AT5G46030	4.09e-47	Os07t0631100	3.8e-59	NA	NA
TraesCS1D02G426500	chr1D	479596576	479596989	TraesCS1D02G426500	NA	NA	Os11t0209000	3.47e-10	NA	NA
TraesCS1D02G426700	chr1D	479687712	479688355	TraesCS1D02G426700	AT4G39250	1.5e-29	Os05t0579600	7.98e-44	GO:0003677	NA
TraesCS1D02G426900	chr1D	479750230	479750826	TraesCS1D02G426900	AT1G75250	1.14e-28	Os05t0579600	1.43e-40	GO:0003677	NA
TraesCS1D02G427000	chr1D	479758741	479759639	TraesCS1D02G427000	AT1G75250	1.25e-29	Os05t0579600	2.57e-42	GO:0003677	NA
TraesCS1D02G428300	chr1D	480555043	480555288	TraesCS1D02G428300	AT3G30775	NA	Os01t0631800	6.99e-16	NA	NA
TraesCS1D02G429100	chr1D	480972258	480972500	TraesCS1D02G429100	AT3G55860	NA	Os01t0631800	4.6e-16	NA	NA
TraesCS1D02G430200	chr1D	481381666	481381935	TraesCS1D02G430200	AT1G64220	3.33e-13	Os01t0626300	8.74e-15	GO:0030150,GO:0005742	NA
TraesCS1D02G435200	chr1D	483918015	483918527	TraesCS1D02G435200	ATCG00650	1.99e-34	Os01t0523401	6.38e-67	GO:0005840,GO:0003735,GO:0006412	NA
TraesCS1D02G435300	chr1D	483920600	483920800	TraesCS1D02G435300	ATCG00640	5.58e-29	Os09t0115400	NA	GO:0005840,GO:0003735,GO:0006412	NA
TraesCS1D02G435400	chr1D	483921241	483921369	TraesCS1D02G435400	ATCG00630	4.68e-23	Os04t0519975	1.71e-08	GO:0009522,GO:0015979	NA
TraesCS1D02G435500	chr1D	483922141	483922254	TraesCS1D02G435500	ATCG00600	1.22e-19	Os08t0453700	NA	GO:0009512	NA
TraesCS1D02G435600	chr1D	483922433	483922528	TraesCS1D02G435600	ATCG00590	5.73e-11	Os04t0616300	NA	GO:0009512,GO:0009055	NA
TraesCS1D02G435900	chr1D	484113668	484113868	TraesCS1D02G435900	AT5G51830	NA	Os01t0800000	NA	NA	NA
TraesCS1D02G436000	chr1D	484114477	484114892	TraesCS1D02G436000	AT5G57655	NA	Os01t0800000	NA	NA	NA
TraesCS1D02G436400	chr1D	484251498	484251698	TraesCS1D02G436400	AT2G43570	NA	Os04t0281900	NA	NA	NA
TraesCS1D02G438300	chr1D	485325800	485326355	TraesCS1D02G438300	AT1G14755	NA	Os03t0347300	NA	NA	NA
TraesCS1D02G438900	chr1D	485503274	485503621	TraesCS1D02G438900	AT5G08315	7.93e-08	Os01t0136100	NA	GO:0005576,GO:0050832	NA
TraesCS1D02G440400	chr1D	486006974	486007468	TraesCS1D02G440400	AT1G72060	7.8e-23	Os03t0734300	2.2e-15	GO:0004867	NA
TraesCS1D02G443500	chr1D	487305636	487306374	TraesCS1D02G443500	AT5G46540	NA	Os07t0464600	NA	NA	NA
TraesCS1D02G443800	chr1D	487354940	487355510	TraesCS1D02G443800	AT2G29045	NA	Os01t0364400	NA	NA	NA
TraesCS1D02G443900	chr1D	487497564	487498128	TraesCS1D02G443900	AT4G00990	NA	Os02t0281200	NA	NA	NA
TraesCS1D02G448500	chr1D	490889673	490889936	TraesCS1D02G448500	AT1G22170	NA	Os03t0632200	NA	NA	NA
TraesCS1D02G451500	chr1D	493636782	493638868	TraesCS1D02G451500	AT4G00190	1.64e-81	Os08t0220400	1.44e-88	GO:0030599,GO:0042545	ko00040
TraesCS1D02G454800	chr1D	495408217	495408690	TraesCS1D02G454800	AT3G11440	NA	Os07t0447000	NA	NA	NA
TraesCS2A02G000500	chr2A	326106	327106	TraesCS2A02G000500	AT3G03330	NA	Os10t0346300	NA	NA	NA
TraesCS2A02G004400	chr2A	2402808	2403208	TraesCS2A02G004400	AT4G24230	NA	Os07t0604100	NA	NA	NA
TraesCS2A02G007300	chr2A	3111972	3114111	TraesCS2A02G007300	AT5G15320	2.35e-14	Os04t0117100	3.24e-22	NA	NA
TraesCS2A02G007600	chr2A	3351281	3351679	TraesCS2A02G007600	AT5G58290	NA	Os02t0325100	NA	NA	NA
TraesCS2A02G007700	chr2A	3400981	3406474	TraesCS2A02G007700	AT2G39540	8.72e-17	Os05t0432200	1.31e-14	NA	NA
TraesCS2A02G008600	chr2A	3629933	3630902	TraesCS2A02G008600	AT1G27620	NA	Os01t0721500	1.05e-21	NA	NA
TraesCS2A02G010000	chr2A	3954553	3955387	TraesCS2A02G010000	AT1G32920	7.78e-07	Os04t0119000	2.25e-14	NA	NA
TraesCS2A02G013300	chr2A	5404732	5405312	TraesCS2A02G013300	AT2G02140	NA	Os02t0172000	NA	NA	NA
TraesCS2A02G015000	chr2A	6055857	6056102	TraesCS2A02G015000	AT2G21620	2.48e-18	Os02t0705400	1.71e-19	NA	NA
TraesCS2A02G015300	chr2A	6243555	6243800	TraesCS2A02G015300	AT2G21620	7.38e-17	Os02t0705400	1.97e-18	NA	NA
TraesCS2A02G023300	chr2A	11349517	11349807	TraesCS2A02G023300	AT2G26390	6.21e-16	Os11t0231800	3.33e-21	GO:0005615	NA
TraesCS2A02G024000	chr2A	11649921	11650453	TraesCS2A02G024000	AT4G08028	NA	Os05t0450600	NA	GO:0006952	NA
TraesCS2A02G024100	chr2A	11690963	11691530	TraesCS2A02G024100	AT4G08028	NA	Os05t0450600	NA	GO:0006952	NA
TraesCS2A02G031700	chr2A	14628242	14628505	TraesCS2A02G031700	AT5G22750	NA	Os02t0754500	NA	NA	NA
TraesCS2A02G033800	chr2A	15007339	15010436	TraesCS2A02G033800	AT4G39300	3.19e-13	Os01t0551400	1.56e-17	NA	NA
TraesCS2A02G034100	chr2A	15077447	15077734	TraesCS2A02G034100	AT2G02147	NA	Os04t0544100	NA	NA	NA
TraesCS2A02G034200	chr2A	15099650	15099937	TraesCS2A02G034200	AT2G02147	NA	Os04t0544100	NA	NA	NA
TraesCS2A02G034300	chr2A	15115436	15115723	TraesCS2A02G034300	AT2G02147	NA	Os04t0544100	NA	NA	NA
TraesCS2A02G043400	chr2A	17300138	17301783	TraesCS2A02G043400	AT5G62850	7.05e-88	Os01t0605700	4.73e-128	GO:0016021	NA
TraesCS2A02G043900	chr2A	17501882	17502112	TraesCS2A02G043900	AT4G27190	NA	Os04t0166000	2.63e-29	NA	NA
TraesCS2A02G047500	chr2A	18414109	18414453	TraesCS2A02G047500	AT5G24860	1.84e-27	Os07t0671000	1.3e-47	GO:0009909	NA
TraesCS2A02G047900	chr2A	18584592	18584831	TraesCS2A02G047900	AT3G45160	NA	Os04t0188500	NA	NA	NA
TraesCS2A02G048700	chr2A	18859329	18859544	TraesCS2A02G048700	AT2G44560	NA	Os03t0789900	NA	NA	NA
TraesCS2A02G048800	chr2A	18909894	18910628	TraesCS2A02G048800	AT4G15560	NA	Os01t0220100	NA	NA	NA
TraesCS2A02G048900	chr2A	18911829	18912552	TraesCS2A02G048900	AT2G02100	6.68e-21	Os04t0189400	2.11e-20	GO:0006952	NA
TraesCS2A02G049000	chr2A	19027547	19027920	TraesCS2A02G049000	AT2G02100	2.21e-20	Os04t0189800	4.09e-26	GO:0006952	NA
TraesCS2A02G051000	chr2A	19926667	19927189	TraesCS2A02G051000	AT4G03230	1.34e-15	Os07t0301500	2.7e-31	NA	NA
TraesCS2A02G053700	chr2A	21731439	21731916	TraesCS2A02G053700	AT4G19190	NA	Os06t0670100	NA	GO:0007142	NA
TraesCS2A02G053900	chr2A	22039020	22039423	TraesCS2A02G053900	AT4G16650	NA	Os05t0130400	NA	NA	NA
TraesCS2A02G054400	chr2A	22628152	22629131	TraesCS2A02G054400	AT5G37500	NA	Os07t0105200	NA	NA	NA
TraesCS2A02G054500	chr2A	22801007	22801294	TraesCS2A02G054500	AT5G50260	3.26e-44	Os04t0206300	3.71e-60	GO:0006508,GO:0008234	NA
TraesCS2A02G054600	chr2A	23132036	23132323	TraesCS2A02G054600	AT5G50260	3.26e-44	Os04t0206300	3.71e-60	GO:0006508,GO:0008234	NA
TraesCS2A02G054900	chr2A	23288678	23288965	TraesCS2A02G054900	AT5G50260	1.07e-43	Os04t0206300	1.42e-59	GO:0006508,GO:0008234	NA
TraesCS2A02G055100	chr2A	23796346	23796681	TraesCS2A02G055100	AT5G50460	7.27e-41	Os02t0178400	5.72e-44	GO:0006605,GO:0006886,GO:0015031,GO:0015450,GO:0016020	NA
TraesCS2A02G055700	chr2A	23883802	23884068	TraesCS2A02G055700	AT4G22214	NA	Os10t0570700	NA	NA	NA
TraesCS2A02G055800	chr2A	23926469	23926720	TraesCS2A02G055800	AT5G11700	NA	Os12t0582800	NA	NA	NA
TraesCS2A02G055900	chr2A	23936776	23936958	TraesCS2A02G055900	AT3G01740	4.33e-15	Os12t0244200	4e-20	NA	NA
TraesCS2A02G058600	chr2A	24529691	24530066	TraesCS2A02G058600	AT2G20480	3.11e-15	Os09t0446000	1.32e-20	NA	NA
TraesCS2A02G060100	chr2A	26866041	26866838	TraesCS2A02G060100	AT5G06120	NA	Os12t0485600	NA	GO:0005524	NA
TraesCS2A02G073900	chr2A	32526778	32527014	TraesCS2A02G073900	ATCG00280	7.73e-37	Os08t0230000	NA	GO:0009767,GO:0019684,GO:0009521,GO:0016020,GO:0016168	NA
TraesCS2A02G077000	chr2A	34832006	34832478	TraesCS2A02G077000	AT2G44350	NA	Os11t0538900	NA	NA	NA
TraesCS2A02G078400	chr2A	35658074	35658283	TraesCS2A02G078400	AT3G09320	NA	Os11t0171700	NA	NA	NA
TraesCS2A02G080900	chr2A	36672354	36672811	TraesCS2A02G080900	AT3G23620	NA	Os01t0513800	2.3e-24	NA	NA
TraesCS2A02G083100	chr2A	38299127	38299348	TraesCS2A02G083100	AT3G17450	NA	Os05t0592400	NA	NA	NA
TraesCS2A02G083200	chr2A	38299803	38300000	TraesCS2A02G083200	AT1G61640	NA	Os05t0389000	NA	NA	NA
TraesCS2A02G083500	chr2A	38309395	38309586	TraesCS2A02G083500	AT4G10150	NA	Os03t0219300	NA	GO:0055085	NA
TraesCS2A02G084500	chr2A	38812129	38813109	TraesCS2A02G084500	AT1G60010	6.05e-33	Os08t0420700	7.87e-62	NA	NA
TraesCS2A02G087500	chr2A	41150319	41150965	TraesCS2A02G087500	AT4G39880	NA	NA	NA	NA	NA
TraesCS2A02G087600	chr2A	41172572	41172886	TraesCS2A02G087600	AT4G09490	NA	Os01t0930300	6.26e-09	GO:0004523,GO:0003676	NA
TraesCS2A02G089700	chr2A	42772719	42772862	TraesCS2A02G089700	ATCG00550	1.12e-16	Os06t0704400	NA	GO:0009539,GO:0009523,GO:0015979,GO:0016020	NA
TraesCS2A02G089800	chr2A	42773622	42773813	TraesCS2A02G089800	ATCG00640	1.06e-25	Os08t0557400	NA	GO:0005840,GO:0003735,GO:0006412	NA
TraesCS2A02G093200	chr2A	47349311	47349547	TraesCS2A02G093200	AT2G02520	NA	Os10t0465300	2.35e-12	NA	NA
TraesCS2A02G094100	chr2A	47913592	47914354	TraesCS2A02G094100	AT5G11970	1.11e-13	Os07t0690200	2e-24	NA	NA
TraesCS2A02G094600	chr2A	48259086	48259307	TraesCS2A02G094600	AT1G11390	NA	Os10t0528900	NA	NA	NA
TraesCS2A02G095000	chr2A	48456275	48456707	TraesCS2A02G095000	AT2G31957	NA	Os02t0172000	NA	NA	NA
TraesCS2A02G095100	chr2A	48622979	48623242	TraesCS2A02G095100	AT5G13920	NA	Os02t0754500	NA	NA	NA
TraesCS2A02G097000	chr2A	50964857	50965072	TraesCS2A02G097000	AT5G49525	5.23e-08	Os03t0313800	3.95e-14	NA	NA
TraesCS2A02G103100	chr2A	56917794	56918054	TraesCS2A02G103100	AT2G26390	3.15e-17	Os11t0231800	4.34e-30	GO:0005615	NA
TraesCS2A02G105400	chr2A	57998127	58000527	TraesCS2A02G105400	AT2G40765	NA	Os07t0680300	1.06e-28	NA	NA
TraesCS2A02G111000	chr2A	62368982	62371951	TraesCS2A02G111000	AT3G05550	6.95e-30	Os07t0673900	2.92e-47	NA	NA
TraesCS2A02G121300	chr2A	71112767	71113633	TraesCS2A02G121300	AT5G65640	NA	Os01t0115800	NA	NA	NA
TraesCS2A02G122800	chr2A	72708507	72709279	TraesCS2A02G122800	AT4G03140	1.01e-17	Os07t0663500	1.93e-24	NA	NA
TraesCS2A02G125900	chr2A	74248358	74248823	TraesCS2A02G125900	AT4G26720	NA	Os10t0141600	NA	NA	NA
TraesCS2A02G126400	chr2A	74766921	74767418	TraesCS2A02G126400	AT1G51200	NA	Os07t0131001	2.69e-31	GO:0006468,GO:0004672,GO:0005524	NA
TraesCS2A02G127000	chr2A	74968700	74968900	TraesCS2A02G127000	AT3G45740	NA	Os03t0793500	NA	NA	NA
TraesCS2A02G132800	chr2A	79747810	79748106	TraesCS2A02G132800	ATMG00285	1.46e-41	Os04t0473025	3.55e-07	NA	NA
TraesCS2A02G142700	chr2A	87891227	87892366	TraesCS2A02G142700	AT5G57860	1.64e-43	Os03t0364000	6.66e-49	GO:0005515	NA
TraesCS2A02G144000	chr2A	88835934	88836179	TraesCS2A02G144000	AT1G77300	NA	Os11t0109633	NA	NA	NA
TraesCS2A02G144600	chr2A	89585614	89585856	TraesCS2A02G144600	AT4G36020	9.88e-19	Os02t0121100	4.61e-21	GO:0003676	NA
TraesCS2A02G144700	chr2A	89596901	89597107	TraesCS2A02G144700	AT4G36020	1.57e-16	Os02t0121100	9.43e-21	GO:0003676	NA
TraesCS2A02G148000	chr2A	94222812	94223060	TraesCS2A02G148000	AT5G61780	NA	Os07t0406300	NA	NA	NA
TraesCS2A02G148500	chr2A	95024200	95024533	TraesCS2A02G148500	AT5G14040	1.25e-29	Os02t0767500	1.26e-29	NA	NA
TraesCS2A02G148700	chr2A	95158372	95158728	TraesCS2A02G148700	AT1G55050	NA	Os03t0369250	3.29e-23	GO:0020037,GO:0004601,GO:0006979,GO:0055114	ko00940
TraesCS2A02G151400	chr2A	99151707	99152193	TraesCS2A02G151400	AT4G01790	4.59e-14	Os07t0636400	4.84e-38	NA	NA
TraesCS2A02G152600	chr2A	100781549	100781818	TraesCS2A02G152600	AT3G20898	NA	Os03t0371600	2.6e-08	NA	NA
TraesCS2A02G154500	chr2A	101912720	101914972	TraesCS2A02G154500	AT1G73177	1.16e-10	Os07t0633800	4.99e-34	GO:0005680	NA
TraesCS2A02G155000	chr2A	102132435	102132671	TraesCS2A02G155000	AT5G17600	NA	Os08t0486200	NA	NA	NA
TraesCS2A02G155800	chr2A	102883574	102884456	TraesCS2A02G155800	AT3G10800	NA	Os02t0608000	NA	NA	NA
TraesCS2A02G156700	chr2A	103239429	103240678	TraesCS2A02G156700	AT3G47510	NA	Os07t0631300	1.42e-22	NA	NA
TraesCS2A02G158600	chr2A	105522417	105523242	TraesCS2A02G158600	AT2G38900	1.75e-07	Os01t0615050	1.49e-29	GO:0004867,GO:0009611	NA
TraesCS2A02G158700	chr2A	105531352	105532272	TraesCS2A02G158700	AT2G38900	1.79e-10	Os01t0615050	1.36e-26	GO:0004867,GO:0009611	NA
TraesCS2A02G158800	chr2A	105541272	105541541	TraesCS2A02G158800	AT2G38900	2.75e-09	Os01t0615050	3.87e-29	GO:0004867,GO:0009611	NA
TraesCS2A02G164400	chr2A	116698176	116698594	TraesCS2A02G164400	AT1G61070	3.16e-07	Os02t0172300	NA	NA	NA
TraesCS2A02G164500	chr2A	116830927	116831541	TraesCS2A02G164500	AT1G61070	2.03e-08	Os02t0172300	NA	NA	NA
TraesCS2A02G165400	chr2A	117769080	117769382	TraesCS2A02G165400	AT1G77490	NA	Os04t0435100	NA	NA	NA
TraesCS2A02G165500	chr2A	117849727	117849999	TraesCS2A02G165500	AT1G03870	NA	Os06t0285100	NA	NA	NA
TraesCS2A02G166200	chr2A	118488633	118489186	TraesCS2A02G166200	AT1G18210	NA	Os07t0619200	2.5e-31	GO:0005509	NA
TraesCS2A02G166300	chr2A	118667616	118668577	TraesCS2A02G166300	AT5G37780	NA	Os07t0619200	3.39e-50	GO:0005509	NA
TraesCS2A02G172800	chr2A	130064643	130065349	TraesCS2A02G172800	AT3G04970	NA	Os09t0392000	NA	NA	NA
TraesCS2A02G172900	chr2A	130178589	130178795	TraesCS2A02G172900	AT1G71480	NA	Os09t0266000	NA	NA	NA
TraesCS2A02G174600	chr2A	133469197	133469631	TraesCS2A02G174600	AT3G29970	1.19e-36	Os07t0604600	1.96e-48	NA	NA
TraesCS2A02G180300	chr2A	139132583	139133302	TraesCS2A02G180300	AT5G49470	NA	Os03t0296500	NA	NA	NA
TraesCS2A02G180400	chr2A	139474186	139474410	TraesCS2A02G180400	AT1G31540	NA	Os03t0208600	NA	NA	NA
TraesCS2A02G191165	chr2A	158061833	158062309	TraesCS2A02G191165	AT3G49510	NA	Os05t0496300	NA	NA	NA
TraesCS2A02G193500	chr2A	161922796	161923032	TraesCS2A02G193500	NA	NA	NA	NA	NA	NA
TraesCS2A02G195100	chr2A	164875694	164876897	TraesCS2A02G195100	AT1G62630	NA	Os02t0221800	NA	NA	NA
TraesCS2A02G195700	chr2A	165346289	165346576	TraesCS2A02G195700	AT2G24690	NA	Os03t0621900	1.44e-13	GO:0003677	NA
TraesCS2A02G196100	chr2A	166062860	166063849	TraesCS2A02G196100	AT5G43150	NA	Os07t0572400	3.21e-33	NA	NA
TraesCS2A02G198300	chr2A	170069995	170070356	TraesCS2A02G198300	AT1G45180	NA	Os06t0633500	NA	NA	NA
TraesCS2A02G199200	chr2A	171850911	171851198	TraesCS2A02G199200	AT2G24690	NA	Os03t0621900	2.43e-13	GO:0003677	NA
TraesCS2A02G200600	chr2A	173506962	173508450	TraesCS2A02G200600	AT2G32210	6.66e-13	Os07t0567900	1.23e-09	NA	NA
TraesCS2A02G205900	chr2A	184551808	184552026	TraesCS2A02G205900	AT4G10265	8.11e-07	Os07t0558900	5.51e-21	NA	NA
TraesCS2A02G207100	chr2A	186589321	186589608	TraesCS2A02G207100	AT2G24690	NA	Os03t0621900	3.35e-12	GO:0003677	NA
TraesCS2A02G207300	chr2A	187238580	187238831	TraesCS2A02G207300	AT2G26760	NA	Os02t0211000	NA	NA	NA
TraesCS2A02G208900	chr2A	191996060	191998960	TraesCS2A02G208900	NA	NA	Os05t0177100	NA	NA	NA
TraesCS2A02G210200	chr2A	194306238	194306973	TraesCS2A02G210200	AT2G40700	NA	Os01t0846450	NA	NA	NA
TraesCS2A02G210600	chr2A	194538485	194539412	TraesCS2A02G210600	AT5G63920	NA	Os11t0256300	3.42e-18	GO:0008270	NA
TraesCS2A02G210800	chr2A	194953076	194953215	TraesCS2A02G210800	ATCG01280	NA	Os01t0957000	NA	NA	NA
TraesCS2A02G210900	chr2A	194953528	194953809	TraesCS2A02G210900	ATCG01300	3.37e-55	Os07t0415200	NA	GO:0005840,GO:0003735,GO:0006412	NA
TraesCS2A02G211000	chr2A	194953806	194953967	TraesCS2A02G211000	AT4G02725	NA	Os09t0381850	NA	NA	NA
TraesCS2A02G213300	chr2A	197924386	197925132	TraesCS2A02G213300	AT5G01015	NA	Os12t0438100	7.23e-21	NA	NA
TraesCS2A02G215500	chr2A	202839054	202839513	TraesCS2A02G215500	AT1G10745	NA	Os02t0227900	NA	NA	NA
TraesCS2A02G220500	chr2A	208242928	208243194	TraesCS2A02G220500	AT1G68400	NA	Os01t0607900	2.4e-07	NA	NA
TraesCS2A02G222900	chr2A	214724473	214725172	TraesCS2A02G222900	AT4G31800	NA	Os02t0106900	NA	NA	NA
TraesCS2A02G225000	chr2A	227630396	227631463	TraesCS2A02G225000	NA	NA	NA	NA	GO:0004553,GO:0005975	ko00500
TraesCS2A02G228200	chr2A	249739477	249748683	TraesCS2A02G228200	AT2G19830	1.79e-14	Os07t0490700	5.03e-58	GO:0007034	NA
TraesCS2A02G228500	chr2A	251255160	251255460	TraesCS2A02G228500	AT2G31750	NA	Os01t0182100	NA	NA	NA
TraesCS2A02G230500	chr2A	265332236	265332517	TraesCS2A02G230500	AT1G25350	NA	Os07t0665900	NA	NA	NA
TraesCS2A02G232000	chr2A	275352218	275352580	TraesCS2A02G232000	AT5G62000	NA	Os08t0143400	NA	NA	NA
TraesCS2A02G232100	chr2A	275352365	275352616	TraesCS2A02G232100	AT1G14315	NA	Os10t0363300	NA	NA	NA
TraesCS2A02G232500	chr2A	276441802	276442053	TraesCS2A02G232500	ATCG00580	2.98e-51	Os03t0659233	3.42e-53	GO:0009767,GO:0019684,GO:0020037,GO:0046872,GO:0016021,GO:0009523,GO:0015979	NA
TraesCS2A02G232600	chr2A	276442206	276442322	TraesCS2A02G232600	ATCG00560	3.2e-19	Os03t0667201	8.59e-20	GO:0009539,GO:0009523,GO:0015979,GO:0016020	NA
TraesCS2A02G233200	chr2A	278344103	278344420	TraesCS2A02G233200	AT3G18524	NA	Os03t0791700	NA	NA	NA
TraesCS2A02G233900	chr2A	279138826	279139859	TraesCS2A02G233900	AT5G12180	NA	Os12t0133500	1.21e-18	GO:0005509	NA
TraesCS2A02G236500	chr2A	304964515	304965467	TraesCS2A02G236500	NA	NA	NA	NA	NA	NA
TraesCS2A02G238100	chr2A	319220832	319221224	TraesCS2A02G238100	AT5G61380	NA	Os02t0781600	NA	NA	NA
TraesCS2A02G239600	chr2A	332944858	332945112	TraesCS2A02G239600	AT4G14150	NA	Os03t0119500	NA	NA	NA
TraesCS2A02G240100	chr2A	334595209	334595319	TraesCS2A02G240100	ATCG00080	3.91e-18	Os08t0433350	2.32e-14	GO:0009539,GO:0009523,GO:0015979,GO:0016020	NA
TraesCS2A02G240500	chr2A	335818512	335823693	TraesCS2A02G240500	AT1G29710	NA	Os11t0483900	NA	NA	NA
TraesCS2A02G240600	chr2A	335819071	335819310	TraesCS2A02G240600	AT1G76710	NA	Os07t0676900	NA	NA	NA
TraesCS2A02G240800	chr2A	335825182	335825301	TraesCS2A02G240800	ATCG00570	3.15e-21	Os03t0659266	3.18e-22	GO:0009767,GO:0019684,GO:0009539,GO:0020037,GO:0016021,GO:0009523,GO:0015979	NA
TraesCS2A02G240900	chr2A	335825312	335825562	TraesCS2A02G240900	ATCG00580	7.47e-49	Os03t0659233	1.09e-50	GO:0009767,GO:0019684,GO:0020037,GO:0009539,GO:0046872,GO:0016021,GO:0009523,GO:0015979	NA
TraesCS2A02G241000	chr2A	335826549	335826670	TraesCS2A02G241000	AT5G56530	NA	Os08t0249100	NA	NA	NA
TraesCS2A02G241100	chr2A	335826693	335826806	TraesCS2A02G241100	ATCG00590	1.78e-11	NA	NA	GO:0009512,GO:0009055	NA
TraesCS2A02G241200	chr2A	335826985	335827098	TraesCS2A02G241200	ATCG00600	1.22e-19	Os08t0453700	NA	GO:0009512	NA
TraesCS2A02G241500	chr2A	335829496	335829711	TraesCS2A02G241500	ATCG00820	4.48e-28	Os05t0181902	2.15e-07	GO:0005840,GO:0003723,GO:0006412,GO:0015935,GO:0003735	NA
TraesCS2A02G241600	chr2A	335830275	335830468	TraesCS2A02G241600	ATCG00070	5.68e-23	Os11t0592350	5.9e-32	GO:0009539,GO:0009523,GO:0015979	NA
TraesCS2A02G241700	chr2A	335831613	335832664	TraesCS2A02G241700	ATCG00050	1.68e-37	Os08t0517900	4.51e-11	GO:0005840,GO:0003735,GO:0006412	NA
TraesCS2A02G241800	chr2A	335837242	335837457	TraesCS2A02G241800	ATCG00820	5.84e-29	Os05t0181902	3.73e-09	GO:0005840,GO:0003723,GO:0006412,GO:0015935,GO:0003735	NA
TraesCS2A02G242000	chr2A	335837878	335838978	TraesCS2A02G242000	AT3G49210	NA	Os01t0719300	NA	GO:0005840,GO:0003735,GO:0006412,GO:0009507	NA
TraesCS2A02G242100	chr2A	335839117	335839278	TraesCS2A02G242100	AT4G02725	NA	Os09t0381850	NA	NA	NA
TraesCS2A02G242200	chr2A	335843890	335844066	TraesCS2A02G242200	AT2G48060	NA	Os05t0552100	NA	NA	NA
TraesCS2A02G242300	chr2A	335844126	335844380	TraesCS2A02G242300	AT5G05560	NA	Os03t0393900	NA	NA	NA
TraesCS2A02G243900	chr2A	345461885	345462175	TraesCS2A02G243900	AT2G13980	NA	Os05t0134800	NA	GO:0004523,GO:0003676	NA
TraesCS2A02G244400	chr2A	349224534	349224902	TraesCS2A02G244400	AT5G67340	NA	Os06t0130800	NA	NA	NA
TraesCS2A02G244600	chr2A	349739300	349739470	TraesCS2A02G244600	AT2G41460	NA	Os01t0801000	NA	NA	NA
TraesCS2A02G245300	chr2A	352644370	352644651	TraesCS2A02G245300	AT5G14720	NA	Os03t0179000	NA	NA	NA
TraesCS2A02G247200	chr2A	365062701	365062901	TraesCS2A02G247200	AT1G23450	NA	Os11t0527000	NA	NA	NA
TraesCS2A02G247600	chr2A	367579841	367580134	TraesCS2A02G247600	AT1G12470	NA	Os10t0457700	NA	NA	NA
TraesCS2A02G250300	chr2A	377136286	377136522	TraesCS2A02G250300	AT2G34585	8.92e-18	Os07t0154300	3.36e-29	NA	NA
TraesCS2A02G252600	chr2A	384330542	384331485	TraesCS2A02G252600	AT1G30380	3.01e-57	Os07t0148900	5.54e-83	GO:0009522,GO:0015979,GO:0016020	NA
TraesCS2A02G253400	chr2A	385442117	385442335	TraesCS2A02G253400	AT4G19210	NA	Os01t0357500	NA	NA	NA
TraesCS2A02G257100	chr2A	394049746	394050024	TraesCS2A02G257100	ATCG01120	2.75e-28	Os06t0176150	NA	GO:0005840,GO:0003735,GO:0006412	NA
TraesCS2A02G260300	chr2A	410193062	410193978	TraesCS2A02G260300	AT1G74850	NA	Os10t0495000	NA	NA	NA
TraesCS2A02G261300	chr2A	412033706	412034068	TraesCS2A02G261300	AT3G46920	NA	Os05t0532800	NA	NA	NA
TraesCS2A02G262200	chr2A	413336340	413339121	TraesCS2A02G262200	AT5G20165	3.32e-40	Os05t0251500	1.18e-44	NA	NA
TraesCS2A02G263300	chr2A	417745058	417747241	TraesCS2A02G263300	AT2G35240	NA	Os07t0114300	1.44e-46	NA	NA
TraesCS2A02G265500	chr2A	421570328	421570603	TraesCS2A02G265500	AT3G01410	NA	Os06t0629687	NA	GO:0004523,GO:0003676	NA
TraesCS2A02G266300	chr2A	423418814	423419401	TraesCS2A02G266300	AT2G07727	7.67e-121	Os03t0597600	NA	GO:0022904,GO:0009055,GO:0016491,GO:0016020	NA
TraesCS2A02G266400	chr2A	423432654	423432971	TraesCS2A02G266400	AT4G39800	NA	Os10t0369900	NA	NA	NA
TraesCS2A02G267800	chr2A	429466280	429466805	TraesCS2A02G267800	AT1G69730	NA	Os09t0563300	NA	NA	NA
TraesCS2A02G271100	chr2A	442716644	442716859	TraesCS2A02G271100	AT2G34810	NA	Os01t0549300	NA	NA	NA
TraesCS2A02G271200	chr2A	442766329	442768095	TraesCS2A02G271200	AT1G60860	NA	Os09t0361700	NA	NA	NA
TraesCS2A02G271500	chr2A	444304125	444304466	TraesCS2A02G271500	ATMG01120	6.96e-10	Os01t0108200	NA	GO:0055114,GO:0016020	NA
TraesCS2A02G271600	chr2A	444323490	444324083	TraesCS2A02G271600	AT2G07689	1.82e-130	Os04t0369100	NA	NA	NA
TraesCS2A02G275500	chr2A	453516361	453516704	TraesCS2A02G275500	AT1G05540	NA	Os04t0351800	NA	NA	NA
TraesCS2A02G276500	chr2A	457219912	457220109	TraesCS2A02G276500	AT1G67950	NA	Os04t0351800	3.86e-10	NA	NA
TraesCS2A02G276600	chr2A	457221647	457221838	TraesCS2A02G276600	AT5G05660	NA	Os04t0352066	1.11e-20	NA	NA
TraesCS2A02G277800	chr2A	460472317	460472683	TraesCS2A02G277800	AT3G47690	1.21e-22	Os04t0642100	6.2e-25	GO:0005515,GO:0008017	NA
TraesCS2A02G283400	chr2A	474796657	474796967	TraesCS2A02G283400	AT4G30160	NA	Os01t0922700	NA	NA	NA
TraesCS2A02G283500	chr2A	475528390	475528653	TraesCS2A02G283500	AT3G30260	9.25e-16	Os01t0922800	2.45e-16	GO:0046983,GO:0003677	NA
TraesCS2A02G283600	chr2A	475582378	475582587	TraesCS2A02G283600	AT3G48660	6.78e-31	Os04t0387600	1.99e-39	NA	NA
TraesCS2A02G283700	chr2A	475812223	475812441	TraesCS2A02G283700	AT3G27030	2.2e-28	Os02t0509500	3.41e-23	NA	NA
TraesCS2A02G284600	chr2A	478456590	478457216	TraesCS2A02G284600	AT3G57520	2.44e-23	Os08t0495800	7.59e-24	NA	NA
TraesCS2A02G284800	chr2A	478762584	478762775	TraesCS2A02G284800	AT3G59900	NA	Os03t0298700	NA	GO:0055085	NA
TraesCS2A02G285800	chr2A	485220429	485220825	TraesCS2A02G285800	AT3G07860	1.67e-18	Os04t0663500	1.71e-45	GO:0005689,GO:0000398	NA
TraesCS2A02G286400	chr2A	485967670	485967933	TraesCS2A02G286400	AT1G32210	NA	Os03t0151800	NA	NA	NA
TraesCS2A02G287000	chr2A	488962498	488963254	TraesCS2A02G287000	AT5G07760	NA	NA	NA	NA	NA
TraesCS2A02G288500	chr2A	496341961	496342874	TraesCS2A02G288500	AT5G58800	NA	Os05t0501300	NA	NA	NA
TraesCS2A02G290400	chr2A	500530458	500530745	TraesCS2A02G290400	AT3G45420	NA	Os04t0403600	3.24e-21	NA	NA
TraesCS2A02G292500	chr2A	504066941	504067228	TraesCS2A02G292500	AT2G24690	NA	Os03t0621900	4.06e-12	GO:0003677	NA
TraesCS2A02G296900	chr2A	510989878	510990634	TraesCS2A02G296900	AT2G24693	NA	Os07t0489100	NA	NA	NA
TraesCS2A02G301200	chr2A	516397167	516397388	TraesCS2A02G301200	AT1G61640	NA	Os10t0530800	NA	NA	NA
TraesCS2A02G306900	chr2A	527899967	527901484	TraesCS2A02G306900	AT3G56410	NA	NA	NA	GO:0016567,GO:0004842	NA
TraesCS2A02G309800	chr2A	533179513	533180039	TraesCS2A02G309800	AT1G26810	3.53e-12	Os06t0229200	1.4e-21	GO:0016020,GO:0006486,GO:0008378	NA
TraesCS2A02G312000	chr2A	535737893	535739353	TraesCS2A02G312000	AT3G53600	NA	Os05t0569900	NA	GO:0046622	NA
TraesCS2A02G319300	chr2A	544359272	544360258	TraesCS2A02G319300	AT1G05530	NA	Os08t0503800	NA	NA	NA
TraesCS2A02G322900	chr2A	552495979	552496731	TraesCS2A02G322900	AT3G17840	NA	Os04t0482600	1.47e-31	NA	NA
TraesCS2A02G323700	chr2A	554012069	554019812	TraesCS2A02G323700	AT4G14615	5.21e-32	Os07t0181800	2.48e-29	GO:0005739,GO:0033617	NA
TraesCS2A02G330800	chr2A	563259874	563260173	TraesCS2A02G330800	AT5G51290	NA	Os02t0656200	NA	NA	NA
TraesCS2A02G331500	chr2A	564499953	564500123	TraesCS2A02G331500	AT3G13275	NA	Os04t0470150	7.07e-15	NA	NA
TraesCS2A02G334400	chr2A	568300975	568301687	TraesCS2A02G334400	AT3G05858	NA	Os04t0466000	7.55e-28	NA	NA
TraesCS2A02G335900	chr2A	569905400	569905852	TraesCS2A02G335900	AT4G32760	NA	Os01t0871733	NA	GO:0022857,GO:0055085,GO:0016020	NA
TraesCS2A02G337500	chr2A	571019338	571019631	TraesCS2A02G337500	AT5G50460	1.36e-35	Os02t0178400	7.97e-39	GO:0006605,GO:0006886,GO:0015031,GO:0015450,GO:0016020	NA
TraesCS2A02G338500	chr2A	572705588	572705749	TraesCS2A02G338500	AT3G29034	5.14e-11	Os04t0460350	1.57e-21	NA	NA
TraesCS2A02G340200	chr2A	575061393	575061871	TraesCS2A02G340200	AT1G01690	NA	Os11t0211300	NA	NA	NA
TraesCS2A02G340500	chr2A	575680267	575683559	TraesCS2A02G340500	AT1G14520	NA	Os04t0491100	NA	NA	NA
TraesCS2A02G343000	chr2A	579971900	579972442	TraesCS2A02G343000	AT1G34245	1.26e-21	Os04t0457700	1.98e-29	GO:0010374	NA
TraesCS2A02G349900	chr2A	589692595	589692804	TraesCS2A02G349900	AT4G34520	NA	Os02t0817000	NA	GO:0016021,GO:0022857,GO:0055085	NA
TraesCS2A02G350400	chr2A	590690194	590690457	TraesCS2A02G350400	AT2G43570	1.87e-13	Os04t0494100	1.49e-14	GO:0008061	NA
TraesCS2A02G350500	chr2A	590719738	590720001	TraesCS2A02G350500	AT2G43570	1.93e-13	Os04t0494100	1.67e-14	GO:0008061	NA
TraesCS2A02G350600	chr2A	590725618	590726198	TraesCS2A02G350600	AT2G43570	1.71e-13	Os04t0494100	1.52e-14	GO:0008061	NA
TraesCS2A02G351800	chr2A	592096206	592096436	TraesCS2A02G351800	AT4G28460	NA	Os09t0515550	NA	GO:0006952	NA
TraesCS2A02G356100	chr2A	600112936	600113229	TraesCS2A02G356100	AT5G50460	2.9e-34	Os02t0178400	6.3e-37	NA	NA
TraesCS2A02G357300	chr2A	601814428	601814691	TraesCS2A02G357300	AT1G22170	NA	Os11t0599101	NA	NA	NA
TraesCS2A02G360100	chr2A	604494566	604495201	TraesCS2A02G360100	AT5G19350	NA	Os01t0716800	NA	NA	NA
TraesCS2A02G363200	chr2A	607517820	607521203	TraesCS2A02G363200	AT5G01350	2.62e-17	Os04t0508100	2.23e-31	NA	NA
TraesCS2A02G363300	chr2A	607597019	607600759	TraesCS2A02G363300	AT5G01350	1.11e-18	Os04t0508100	3.63e-33	NA	NA
TraesCS2A02G365100	chr2A	608934444	608934713	TraesCS2A02G365100	AT1G12860	NA	Os07t0539200	5.94e-07	NA	NA
TraesCS2A02G369200	chr2A	612276133	612276962	TraesCS2A02G369200	AT5G23760	2.19e-19	Os04t0533900	3.13e-35	GO:0046872,GO:0030001	NA
TraesCS2A02G369700	chr2A	612407909	612410262	TraesCS2A02G369700	AT4G25570	2.75e-94	Os04t0533500	6.85e-124	NA	NA
TraesCS2A02G371900	chr2A	614384466	614385129	TraesCS2A02G371900	AT3G24225	NA	Os04t0531200	4.71e-12	NA	NA
TraesCS2A02G375600	chr2A	617854391	617854943	TraesCS2A02G375600	AT5G06230	NA	Os01t0223200	NA	NA	NA
TraesCS2A02G376100	chr2A	618276738	618277460	TraesCS2A02G376100	ATMG00900	1.95e-150	Os02t0832500	NA	GO:0015886,GO:0020037,GO:0015232,GO:0016020,GO:0017004	NA
TraesCS2A02G377300	chr2A	619739692	619739913	TraesCS2A02G377300	AT5G06820	NA	Os10t0528900	NA	NA	NA
TraesCS2A02G379100	chr2A	622181739	622182656	TraesCS2A02G379100	AT4G32410	NA	Os04t0522100	NA	NA	NA
TraesCS2A02G379700	chr2A	622740515	622740769	TraesCS2A02G379700	AT5G49015	NA	Os04t0521300	1.91e-25	NA	NA
TraesCS2A02G380700	chr2A	624310237	624313325	TraesCS2A02G380700	AT1G06515	1.88e-18	Os04t0518650	4.62e-37	NA	NA
TraesCS2A02G382100	chr2A	625564976	625565248	TraesCS2A02G382100	AT5G43970	8.82e-29	Os02t0496900	4.46e-35	GO:0005741,GO:0006886	NA
TraesCS2A02G382800	chr2A	627541722	627542021	TraesCS2A02G382800	AT1G73460	NA	Os03t0773300	NA	NA	NA
TraesCS2A02G383200	chr2A	627926415	627926663	TraesCS2A02G383200	AT3G11600	1.21e-17	Os04t0684600	4.39e-31	NA	NA
TraesCS2A02G383900	chr2A	628671761	628675156	TraesCS2A02G383900	AT1G16000	3.48e-32	Os08t0272000	4.06e-42	NA	NA
TraesCS2A02G384500	chr2A	629999870	630003092	TraesCS2A02G384500	AT1G61820	1.34e-22	Os04t0513400	4.77e-34	GO:0004553,GO:0005975	NA
TraesCS2A02G386900	chr2A	632622549	632622842	TraesCS2A02G386900	AT2G21640	NA	Os03t0151500	4.04e-15	NA	NA
TraesCS2A02G390400	chr2A	639977693	639977917	TraesCS2A02G390400	AT3G28920	NA	Os02t0639700	NA	NA	NA
TraesCS2A02G393200	chr2A	642960699	642961945	TraesCS2A02G393200	AT1G28500	NA	Os01t0115750	NA	NA	NA
TraesCS2A02G394400	chr2A	644248413	644248706	TraesCS2A02G394400	AT2G44140	NA	Os08t0434000	NA	GO:0045926,GO:0006952	NA
TraesCS2A02G394800	chr2A	645910401	645911020	TraesCS2A02G394800	AT2G20960	NA	Os12t0116000	NA	NA	NA
TraesCS2A02G395700	chr2A	649483868	649485499	TraesCS2A02G395700	NA	NA	Os11t0118950	8.3e-10	NA	NA
TraesCS2A02G397500	chr2A	651437520	651437720	TraesCS2A02G397500	AT5G44290	NA	Os06t0166100	NA	NA	NA
TraesCS2A02G398200	chr2A	651616675	651617151	TraesCS2A02G398200	AT5G62770	NA	Os08t0413850	NA	NA	NA
TraesCS2A02G405200	chr2A	661122377	661122598	TraesCS2A02G405200	AT1G12740	NA	Os05t0592400	NA	NA	NA
TraesCS2A02G405500	chr2A	661227402	661227680	TraesCS2A02G405500	AT1G70900	NA	Os10t0365800	NA	NA	NA
TraesCS2A02G411300	chr2A	669435871	669437980	TraesCS2A02G411300	AT2G21580	3.74e-36	Os08t0559200	3.23e-38	NA	NA
TraesCS2A02G411500	chr2A	669557386	669558741	TraesCS2A02G411500	AT2G45180	NA	Os03t0103300	NA	NA	NA
TraesCS2A02G411900	chr2A	669627774	669628111	TraesCS2A02G411900	AT2G40280	NA	Os07t0457300	NA	NA	NA
TraesCS2A02G415700	chr2A	672348794	672348991	TraesCS2A02G415700	AT5G03380	NA	Os10t0522700	5.11e-12	NA	NA
TraesCS2A02G419000	chr2A	674493561	674494666	TraesCS2A02G419000	AT1G05450	1.44e-29	Os07t0175500	6.77e-32	NA	NA
TraesCS2A02G420700	chr2A	676371324	676372467	TraesCS2A02G420700	AT2G32210	5.41e-09	Os03t0800200	NA	NA	NA
TraesCS2A02G421200	chr2A	676976877	676977594	TraesCS2A02G421200	AT3G61620	NA	Os02t0529500	NA	NA	NA
TraesCS2A02G425000	chr2A	678964271	678966014	TraesCS2A02G425000	AT1G79480	4.27e-38	Os09t0560850	7.43e-37	NA	NA
TraesCS2A02G426600	chr2A	679982235	679982444	TraesCS2A02G426600	AT3G48660	6.72e-28	Os11t0496500	1.8e-34	NA	NA
TraesCS2A02G426700	chr2A	679985597	679985806	TraesCS2A02G426700	AT3G48660	2.56e-29	Os11t0496500	6.16e-33	NA	NA
TraesCS2A02G429500	chr2A	682559167	682559615	TraesCS2A02G429500	AT1G49780	NA	Os10t0154600	NA	NA	NA
TraesCS2A02G432200	chr2A	685373666	685373863	TraesCS2A02G432200	AT4G29905	3.23e-15	Os04t0606200	8.82e-33	NA	NA
TraesCS2A02G432400	chr2A	685410655	685410885	TraesCS2A02G432400	AT4G29905	8.33e-16	Os04t0606200	5.05e-35	NA	NA
TraesCS2A02G435600	chr2A	687889999	687890395	TraesCS2A02G435600	AT3G07860	2.74e-22	Os04t0663500	4.13e-49	GO:0005689,GO:0000398	NA
TraesCS2A02G437300	chr2A	689165513	689169219	TraesCS2A02G437300	AT5G43150	NA	Os04t0603400	2.03e-39	NA	NA
TraesCS2A02G437800	chr2A	689380740	689381255	TraesCS2A02G437800	AT5G23860	6.26e-44	Os01t0805900	3.52e-44	GO:0005874,GO:0003924,GO:0007017,GO:0005525,GO:0005200	NA
TraesCS2A02G439000	chr2A	690343163	690343483	TraesCS2A02G439000	AT1G30060	NA	Os01t0531200	NA	NA	NA
TraesCS2A02G440400	chr2A	691119964	691120284	TraesCS2A02G440400	AT5G48490	3.31e-12	Os07t0290200	1.39e-25	GO:0005504,GO:0009627	NA
TraesCS2A02G440432	chr2A	691124661	691124981	TraesCS2A02G440432	AT5G48490	1.32e-09	Os07t0290200	4.66e-26	GO:0005504,GO:0009627	NA
TraesCS2A02G440576	chr2A	691159618	691159938	TraesCS2A02G440576	AT5G48490	6.74e-12	Os07t0290200	3.45e-28	GO:0005504,GO:0009627	NA
TraesCS2A02G440800	chr2A	691181151	691183029	TraesCS2A02G440800	AT5G27760	7.54e-28	Os02t0592400	4.17e-60	NA	NA
TraesCS2A02G441600	chr2A	691478480	691480515	TraesCS2A02G441600	AT3G07230	6.02e-18	Os12t0405700	1.74e-27	NA	NA
TraesCS2A02G444500	chr2A	694742482	694743735	TraesCS2A02G444500	AT1G15310	6.35e-10	Os05t0509500	8.69e-11	NA	NA
TraesCS2A02G445200	chr2A	694955237	694955570	TraesCS2A02G445200	AT2G35470	4.56e-08	Os02t0695600	NA	NA	NA
TraesCS2A02G445400	chr2A	695001090	695001377	TraesCS2A02G445400	AT2G24690	NA	Os03t0621900	4.28e-12	GO:0003677	NA
TraesCS2A02G450800	chr2A	700236463	700237462	TraesCS2A02G450800	AT1G17420	NA	Os02t0153300	NA	NA	NA
TraesCS2A02G453500	chr2A	702951018	702951308	TraesCS2A02G453500	AT5G47060	3.74e-17	Os04t0586100	1.13e-41	NA	NA
TraesCS2A02G453700	chr2A	703095278	703096258	TraesCS2A02G453700	AT4G17670	1.39e-15	Os04t0586100	7.21e-41	NA	NA
TraesCS2A02G454200	chr2A	703282420	703282710	TraesCS2A02G454200	AT4G17670	2.1e-14	Os04t0586100	7.62e-41	NA	NA
TraesCS2A02G454400	chr2A	703346045	703346275	TraesCS2A02G454400	AT5G47060	2.82e-16	Os04t0586100	1.03e-30	NA	NA
TraesCS2A02G454600	chr2A	703402975	703403265	TraesCS2A02G454600	AT4G17670	4.96e-16	Os04t0586100	2.52e-41	NA	NA
TraesCS2A02G454700	chr2A	703448223	703448513	TraesCS2A02G454700	AT4G17670	1.21e-15	Os04t0586100	1.62e-43	NA	NA
TraesCS2A02G460300	chr2A	706885751	706886038	TraesCS2A02G460300	AT3G53310	NA	Os03t0621900	6.71e-12	GO:0003677	NA
TraesCS2A02G460500	chr2A	706919368	706919598	TraesCS2A02G460500	AT2G46380	NA	Os04t0618400	NA	NA	NA
TraesCS2A02G460900	chr2A	707069398	707069628	TraesCS2A02G460900	AT2G47210	NA	Os09t0103100	NA	NA	NA
TraesCS2A02G461000	chr2A	707105253	707105486	TraesCS2A02G461000	AT1G07615	NA	Os04t0618400	NA	NA	NA
TraesCS2A02G461100	chr2A	707168726	707168965	TraesCS2A02G461100	AT2G26610	NA	Os08t0499700	NA	NA	NA
TraesCS2A02G461200	chr2A	707222123	707222374	TraesCS2A02G461200	AT2G46380	NA	Os04t0618400	NA	NA	NA
TraesCS2A02G461300	chr2A	707234932	707235478	TraesCS2A02G461300	AT1G44224	NA	Os04t0499300	NA	NA	NA
TraesCS2A02G461500	chr2A	707269543	707269779	TraesCS2A02G461500	AT1G44224	NA	Os04t0499300	NA	NA	NA
TraesCS2A02G470300	chr2A	713026035	713026283	TraesCS2A02G470300	ATCG00180	8.74e-22	Os10t0497700	NA	GO:0016021,GO:0009579,GO:0015979	NA
TraesCS2A02G470800	chr2A	713223026	713223136	TraesCS2A02G470800	ATCG00510	1.69e-14	Os04t0120100	NA	GO:0009522,GO:0015979	NA
TraesCS2A02G472100	chr2A	713931827	713932285	TraesCS2A02G472100	AT5G09520	NA	Os08t0478000	3.94e-31	NA	NA
TraesCS2A02G475100	chr2A	715899784	715900017	TraesCS2A02G475100	AT3G52590	2.61e-49	Os09t0452700	8.37e-49	GO:0005515	NA
TraesCS2A02G484300	chr2A	719541015	719541206	TraesCS2A02G484300	AT2G27650	NA	Os05t0596000	NA	GO:0055085	NA
TraesCS2A02G485900	chr2A	721450369	721450986	TraesCS2A02G485900	AT5G04140	NA	Os03t0693400	NA	NA	NA
TraesCS2A02G486000	chr2A	721454463	721454976	TraesCS2A02G486000	AT1G06150	NA	Os10t0130600	NA	NA	NA
TraesCS2A02G487300	chr2A	722060800	722061738	TraesCS2A02G487300	AT5G53760	NA	Os10t0331866	7.58e-10	GO:0016758	NA
TraesCS2A02G488800	chr2A	722826739	722829182	TraesCS2A02G488800	AT1G02160	3.91e-22	Os04t0665000	4.2e-33	NA	NA
TraesCS2A02G490600	chr2A	724002013	724003546	TraesCS2A02G490600	AT3G52150	NA	Os07t0520400	NA	NA	NA
TraesCS2A02G490900	chr2A	724272018	724272338	TraesCS2A02G490900	ATCG00490	3.73e-46	Os01t0791033	5e-55	GO:0000287	ko00630,ko00710
TraesCS2A02G497500	chr2A	728357425	728360487	TraesCS2A02G497500	AT1G06010	8.34e-16	NA	NA	NA	NA
TraesCS2A02G500100	chr2A	729228144	729228461	TraesCS2A02G500100	AT5G27100	NA	Os01t0930300	3.19e-10	GO:0004523,GO:0003676	NA
TraesCS2A02G501700	chr2A	729833272	729833558	TraesCS2A02G501700	AT4G00760	NA	Os04t0657900	1.55e-15	NA	NA
TraesCS2A02G505100	chr2A	733579785	733580018	TraesCS2A02G505100	AT3G52640	NA	Os02t0736500	NA	NA	NA
TraesCS2A02G505400	chr2A	733721453	733721662	TraesCS2A02G505400	AT3G13380	NA	Os03t0779500	NA	NA	NA
TraesCS2A02G509300	chr2A	735195150	735195871	TraesCS2A02G509300	ATMG00900	6.39e-146	Os06t0691400	NA	GO:0015886,GO:0020037,GO:0015232,GO:0016020,GO:0017004	NA
TraesCS2A02G509400	chr2A	735224472	735224879	TraesCS2A02G509400	AT1G30920	NA	Os07t0420700	NA	NA	NA
TraesCS2A02G509500	chr2A	735228367	735228985	TraesCS2A02G509500	ATMG00110	5.6e-112	NA	NA	GO:0017004,GO:0015886,GO:0015232,GO:0016020	NA
TraesCS2A02G510600	chr2A	735698856	735699140	TraesCS2A02G510600	AT2G30010	NA	Os11t0431400	NA	NA	NA
TraesCS2A02G511000	chr2A	735787351	735787966	TraesCS2A02G511000	AT2G31020	NA	Os08t0416800	3.26e-30	NA	NA
TraesCS2A02G512800	chr2A	737829707	737829949	TraesCS2A02G512800	ATMG01190	NA	Os04t0649600	4.62e-10	NA	NA
TraesCS2A02G513100	chr2A	738040178	738041032	TraesCS2A02G513100	AT2G42490	NA	Os04t0649600	3.22e-07	NA	NA
TraesCS2A02G513200	chr2A	738043662	738043886	TraesCS2A02G513200	AT1G44110	NA	Os04t0649600	NA	NA	NA
TraesCS2A02G513400	chr2A	738202605	738202865	TraesCS2A02G513400	AT2G33280	NA	Os04t0649600	2.94e-11	NA	NA
TraesCS2A02G513500	chr2A	738206126	738206431	TraesCS2A02G513500	AT1G52970	NA	Os04t0649500	7.22e-08	NA	NA
TraesCS2A02G513900	chr2A	738342018	738343398	TraesCS2A02G513900	AT2G05530	NA	Os02t0587000	NA	NA	NA
TraesCS2A02G516000	chr2A	739879902	739880714	TraesCS2A02G516000	AT1G55720	NA	Os05t0198000	NA	NA	NA
TraesCS2A02G517700	chr2A	740874041	740874241	TraesCS2A02G517700	AT3G05670	NA	Os06t0111300	NA	NA	NA
TraesCS2A02G519200	chr2A	742576097	742576354	TraesCS2A02G519200	AT3G42860	NA	Os03t0632200	NA	NA	NA
TraesCS2A02G521500	chr2A	744408404	744409772	TraesCS2A02G521500	AT3G28857	2.29e-25	Os04t0641700	5.55e-42	GO:0046983	NA
TraesCS2A02G523000	chr2A	744979658	744979783	TraesCS2A02G523000	AT3G03730	NA	Os01t0686300	NA	NA	NA
TraesCS2A02G523800	chr2A	745066412	745067032	TraesCS2A02G523800	AT5G26310	NA	Os04t0639000	1.33e-09	NA	NA
TraesCS2A02G524000	chr2A	745091535	745092968	TraesCS2A02G524000	AT5G11180	NA	Os04t0639000	4.62e-09	NA	NA
TraesCS2A02G524100	chr2A	745096524	745097199	TraesCS2A02G524100	AT5G11180	NA	Os04t0639000	9.43e-10	NA	NA
TraesCS2A02G524200	chr2A	745111564	745112306	TraesCS2A02G524200	AT2G30020	NA	Os04t0639000	NA	NA	NA
TraesCS2A02G524400	chr2A	745276805	745277100	TraesCS2A02G524400	AT5G61500	NA	Os04t0639000	2.81e-17	NA	NA
TraesCS2A02G526100	chr2A	746610597	746611884	TraesCS2A02G526100	AT1G34245	4.55e-25	Os04t0637300	4.58e-36	GO:0010374	NA
TraesCS2A02G529705	chr2A	747816373	747816774	TraesCS2A02G529705	AT5G46900	NA	Os12t0473900	NA	NA	NA
TraesCS2A02G529750	chr2A	747841650	747842051	TraesCS2A02G529750	AT4G38200	NA	Os12t0473900	NA	NA	NA
TraesCS2A02G531200	chr2A	748524468	748524740	TraesCS2A02G531200	AT4G10265	4.32e-22	Os04t0635500	2.56e-35	NA	NA
TraesCS2A02G531300	chr2A	748528076	748528422	TraesCS2A02G531300	AT4G10265	1.18e-15	Os04t0635500	5.29e-30	NA	NA
TraesCS2A02G531400	chr2A	748534868	748535389	TraesCS2A02G531400	AT4G10265	2.01e-25	Os04t0635500	2.64e-37	NA	NA
TraesCS2A02G531500	chr2A	748542328	748542600	TraesCS2A02G531500	AT4G10265	1.5e-23	Os04t0635100	2.54e-35	NA	NA
TraesCS2A02G531800	chr2A	748558310	748558576	TraesCS2A02G531800	AT4G10265	5.28e-26	Os04t0635500	2.71e-40	NA	NA
TraesCS2A02G531900	chr2A	748560004	748560276	TraesCS2A02G531900	AT4G10265	7.93e-23	Os04t0635100	4.58e-38	NA	NA
TraesCS2A02G532000	chr2A	748685194	748685677	TraesCS2A02G532000	AT4G10265	6.93e-25	Os04t0635500	2.48e-39	NA	NA
TraesCS2A02G532100	chr2A	748688522	748688779	TraesCS2A02G532100	AT4G10265	1.49e-27	Os04t0635500	1.44e-37	NA	NA
TraesCS2A02G532200	chr2A	748698132	748698389	TraesCS2A02G532200	AT4G10265	2.81e-27	Os04t0635500	1.29e-37	NA	NA
TraesCS2A02G532400	chr2A	748775884	748776467	TraesCS2A02G532400	AT4G10265	4.44e-23	Os04t0635100	5.9e-37	NA	NA
TraesCS2A02G533300	chr2A	749103629	749104084	TraesCS2A02G533300	AT4G14150	NA	Os01t0356951	4.2e-33	GO:0050661,GO:0004499,GO:0050660,GO:0055114	NA
TraesCS2A02G534700	chr2A	750149439	750149870	TraesCS2A02G534700	AT1G54710	NA	Os06t0642400	1.44e-12	GO:0020037,GO:0005506,GO:0055114,GO:0016705	NA
TraesCS2A02G535400	chr2A	750324857	750325280	TraesCS2A02G535400	AT1G07350	NA	Os03t0564200	3.05e-37	NA	NA
TraesCS2A02G535600	chr2A	750334124	750334345	TraesCS2A02G535600	AT2G01379	NA	Os05t0324700	4.92e-12	NA	NA
TraesCS2A02G536000	chr2A	750452349	750452591	TraesCS2A02G536000	AT2G07671	9.4e-32	Os01t0899275	1.33e-17	GO:1902600,GO:0033177,GO:0015986,GO:0015078,GO:0045263	NA
TraesCS2A02G543700	chr2A	753439405	753441499	TraesCS2A02G543700	AT1G28600	3.3e-108	Os01t0216500	0	GO:0016788	NA
TraesCS2A02G544700	chr2A	753965622	753966355	TraesCS2A02G544700	AT3G50950	NA	Os11t0704100	3.05e-22	NA	NA
TraesCS2A02G546000	chr2A	755058248	755061833	TraesCS2A02G546000	AT3G53690	NA	Os09t0419600	NA	GO:0046872,GO:0016567,GO:0004842	NA
TraesCS2A02G555700	chr2A	760024043	760025606	TraesCS2A02G555700	AT2G21440	NA	Os10t0457700	NA	NA	NA
TraesCS2A02G561000	chr2A	762974464	762974849	TraesCS2A02G561000	AT1G66960	NA	Os06t0692050	NA	NA	NA
TraesCS2A02G564100	chr2A	764494170	764494541	TraesCS2A02G564100	AT1G22900	NA	Os12t0227500	2.58e-18	NA	NA
TraesCS2A02G565100	chr2A	764909900	764910287	TraesCS2A02G565100	AT4G10200	2.5e-23	Os04t0588200	NA	NA	NA
TraesCS2A02G565300	chr2A	764944839	764945102	TraesCS2A02G565300	AT5G13920	NA	Os02t0754500	NA	NA	NA
TraesCS2A02G566900	chr2A	765850264	765850485	TraesCS2A02G566900	AT2G26470	NA	Os11t0228800	NA	NA	NA
TraesCS2A02G568100	chr2A	766618625	766618998	TraesCS2A02G568100	AT5G13920	NA	Os03t0648250	2.48e-08	NA	NA
TraesCS2A02G569600	chr2A	767162381	767162602	TraesCS2A02G569600	AT1G11390	NA	Os11t0599101	NA	NA	NA
TraesCS2A02G571400	chr2A	768285729	768286016	TraesCS2A02G571400	AT3G53310	NA	Os03t0621900	3.93e-12	GO:0003677	NA
TraesCS2A02G573800	chr2A	769100147	769100542	TraesCS2A02G573800	AT3G26610	NA	Os04t0631100	NA	NA	NA
TraesCS2A02G579000	chr2A	771934078	771934508	TraesCS2A02G579000	AT1G61070	NA	Os03t0130300	NA	NA	NA
TraesCS2A02G581300	chr2A	773379399	773380303	TraesCS2A02G581300	AT3G58050	NA	Os12t0106900	2.64e-15	NA	NA
TraesCS2A02G582200	chr2A	774573474	774573830	TraesCS2A02G582200	AT4G39600	NA	Os08t0296900	NA	GO:0004602,GO:0006979,GO:0055114	NA
TraesCS2A02G582800	chr2A	775064732	775065621	TraesCS2A02G582800	AT3G05880	3.72e-18	Os03t0370600	7.9e-24	GO:0016021	NA
TraesCS2A02G588400	chr2A	777684408	777685001	TraesCS2A02G588400	AT1G54445	NA	Os07t0604100	NA	NA	NA
TraesCS2A02G588600	chr2A	777786058	777786662	TraesCS2A02G588600	AT1G54445	NA	Os07t0604100	NA	NA	NA
TraesCS2A02G588800	chr2A	777826234	777826838	TraesCS2A02G588800	AT1G54445	NA	Os02t0518600	NA	NA	NA
TraesCS2A02G589800	chr2A	778396549	778396812	TraesCS2A02G589800	AT1G22170	NA	Os03t0632200	NA	NA	NA
TraesCS2B02G000800	chr2B	432358	433095	TraesCS2B02G000800	AT5G46540	NA	Os01t0545500	NA	NA	NA
TraesCS2B02G001200	chr2B	632838	633239	TraesCS2B02G001200	AT1G29270	NA	Os11t0109400	NA	NA	NA
TraesCS2B02G001300	chr2B	810865	811158	TraesCS2B02G001300	AT5G50460	1.09e-36	Os02t0178400	8.68e-40	GO:0006605,GO:0006886,GO:0015031,GO:0015450,GO:0016020	NA
TraesCS2B02G002300	chr2B	1452850	1453224	TraesCS2B02G002300	AT2G19310	NA	Os08t0292000	NA	NA	NA
TraesCS2B02G002400	chr2B	1499379	1499731	TraesCS2B02G002400	AT1G79000	NA	Os04t0621900	NA	NA	NA
TraesCS2B02G004300	chr2B	2335787	2336388	TraesCS2B02G004300	AT2G02140	NA	Os03t0233500	NA	NA	NA
TraesCS2B02G006400	chr2B	4117000	4118048	TraesCS2B02G006400	AT4G37680	2.09e-94	Os03t0200000	4.75e-156	GO:0016021	NA
TraesCS2B02G009700	chr2B	5592643	5593403	TraesCS2B02G009700	AT5G46330	NA	Os02t0227900	NA	NA	NA
TraesCS2B02G009800	chr2B	5596473	5596973	TraesCS2B02G009800	AT1G77300	NA	Os02t0227900	NA	NA	NA
TraesCS2B02G011700	chr2B	6132796	6133192	TraesCS2B02G011700	AT5G59845	9.41e-17	Os05t0432200	1.02e-15	NA	NA
TraesCS2B02G012400	chr2B	6253373	6253722	TraesCS2B02G012400	AT1G32920	NA	Os04t0119000	8.6e-12	NA	NA
TraesCS2B02G013400	chr2B	6426314	6426511	TraesCS2B02G013400	AT5G23960	NA	Os04t0344400	5.74e-23	NA	NA
TraesCS2B02G013600	chr2B	6718207	6720144	TraesCS2B02G013600	AT5G15320	3.31e-12	Os04t0117100	6.12e-22	NA	NA
TraesCS2B02G017100	chr2B	7912589	7912843	TraesCS2B02G017100	AT1G61680	2.09e-11	Os04t0344400	1.97e-30	GO:0016829,GO:0010333	NA
TraesCS2B02G017800	chr2B	8272928	8274588	TraesCS2B02G017800	AT5G53150	NA	Os04t0442100	NA	NA	NA
TraesCS2B02G017900	chr2B	8275358	8275759	TraesCS2B02G017900	AT5G53150	NA	Os04t0442100	NA	NA	NA
TraesCS2B02G018000	chr2B	8276722	8278488	TraesCS2B02G018000	AT5G53150	NA	Os08t0240800	NA	NA	NA
TraesCS2B02G021600	chr2B	10367719	10368012	TraesCS2B02G021600	AT1G70720	NA	Os03t0336000	NA	NA	NA
TraesCS2B02G032200	chr2B	15207242	15207505	TraesCS2B02G032200	AT5G22750	NA	Os03t0632200	NA	NA	NA
TraesCS2B02G034400	chr2B	16828794	16829313	TraesCS2B02G034400	AT5G63660	NA	Os05t0450600	NA	GO:0006952	NA
TraesCS2B02G034500	chr2B	16847680	16848057	TraesCS2B02G034500	AT3G27835	NA	Os01t0901200	NA	NA	NA
TraesCS2B02G035000	chr2B	16905748	16907712	TraesCS2B02G035000	AT5G58940	NA	Os03t0148700	5.18e-13	NA	NA
TraesCS2B02G039000	chr2B	17994890	17995279	TraesCS2B02G039000	AT5G10900	NA	Os01t0674700	NA	GO:0008270	NA
TraesCS2B02G046900	chr2B	23537700	23538373	TraesCS2B02G046900	AT3G18440	NA	Os05t0372833	NA	NA	NA
TraesCS2B02G047500	chr2B	23589764	23591507	TraesCS2B02G047500	AT4G39300	4.32e-12	Os01t0551400	3.27e-18	NA	NA
TraesCS2B02G051200	chr2B	25071378	25071701	TraesCS2B02G051200	AT5G35840	NA	Os11t0556132	NA	NA	NA
TraesCS2B02G059700	chr2B	28921385	28921651	TraesCS2B02G059700	AT4G12570	NA	Os04t0188500	4.14e-21	NA	NA
TraesCS2B02G059900	chr2B	29005488	29005807	TraesCS2B02G059900	AT5G27700	1.64e-30	Os03t0345200	2.01e-37	GO:0005840,GO:0003735,GO:0006412	NA
TraesCS2B02G060400	chr2B	29044623	29044862	TraesCS2B02G060400	AT1G06520	NA	Os04t0188500	NA	NA	NA
TraesCS2B02G060500	chr2B	29046775	29047549	TraesCS2B02G060500	AT4G35300	NA	Os04t0188500	9.93e-21	NA	NA
TraesCS2B02G060600	chr2B	29056527	29056781	TraesCS2B02G060600	AT5G50115	NA	Os10t0405500	NA	NA	NA
TraesCS2B02G061500	chr2B	29350461	29350733	TraesCS2B02G061500	AT1G22060	NA	Os04t0191400	7.7e-09	NA	NA
TraesCS2B02G062000	chr2B	29556274	29556647	TraesCS2B02G062000	AT2G02100	5.87e-21	Os04t0189800	4.8e-27	GO:0006952	NA
TraesCS2B02G062100	chr2B	29706691	29707410	TraesCS2B02G062100	AT2G02100	7.85e-20	Os04t0189400	1.59e-22	GO:0006952	NA
TraesCS2B02G062200	chr2B	29721101	29721623	TraesCS2B02G062200	AT2G44560	NA	Os07t0623100	NA	NA	NA
TraesCS2B02G062300	chr2B	29742846	29743443	TraesCS2B02G062300	AT2G44560	NA	Os05t0188600	NA	NA	NA
TraesCS2B02G062600	chr2B	29869438	29870571	TraesCS2B02G062600	AT4G33620	NA	Os05t0350700	NA	NA	NA
TraesCS2B02G062800	chr2B	29993173	29993412	TraesCS2B02G062800	AT1G06520	NA	Os04t0188500	NA	NA	NA
TraesCS2B02G064400	chr2B	30668143	30668442	TraesCS2B02G064400	AT5G46690	NA	Os03t0722500	NA	NA	NA
TraesCS2B02G064500	chr2B	30669128	30669612	TraesCS2B02G064500	ATMG01275	5.02e-56	Os02t0771400	NA	GO:0055114,GO:0016020	NA
TraesCS2B02G064700	chr2B	31060285	31060920	TraesCS2B02G064700	AT5G23960	1.7e-28	Os04t0344100	8.18e-75	GO:0016829,GO:0010333	NA
TraesCS2B02G073700	chr2B	39941664	39942461	TraesCS2B02G073700	AT5G06120	NA	Os12t0485600	NA	GO:0005524	NA
TraesCS2B02G075600	chr2B	41087093	41087807	TraesCS2B02G075600	AT4G38770	2.54e-10	Os10t0150300	2.54e-65	NA	NA
TraesCS2B02G077000	chr2B	42194401	42194658	TraesCS2B02G077000	AT5G35180	NA	Os01t0546900	NA	NA	NA
TraesCS2B02G083200	chr2B	46494446	46494733	TraesCS2B02G083200	AT2G24690	NA	Os03t0621900	1.06e-14	GO:0003677	NA
TraesCS2B02G084400	chr2B	47185713	47185928	TraesCS2B02G084400	AT2G38870	2.07e-09	Os12t0548401	1.9e-26	GO:0004867,GO:0009611	NA
TraesCS2B02G084700	chr2B	47386520	47386783	TraesCS2B02G084700	AT1G22170	NA	Os03t0632200	NA	NA	NA
TraesCS2B02G086600	chr2B	48303957	48304124	TraesCS2B02G086600	AT3G16857	NA	Os04t0212450	1.48e-10	GO:0000160	NA
TraesCS2B02G095700	chr2B	55894863	55897074	TraesCS2B02G095700	AT2G45110	5.57e-95	Os05t0246300	8.69e-111	GO:0005576,GO:0019953	NA
TraesCS2B02G097200	chr2B	57499160	57500533	TraesCS2B02G097200	AT5G51200	NA	Os02t0202300	NA	NA	NA
TraesCS2B02G097500	chr2B	57664625	57664816	TraesCS2B02G097500	AT1G64740	NA	Os11t0247300	NA	GO:0055085	NA
TraesCS2B02G097700	chr2B	57672678	57672869	TraesCS2B02G097700	AT2G27650	NA	Os11t0689300	NA	GO:0055085	NA
TraesCS2B02G102100	chr2B	63130591	63131209	TraesCS2B02G102100	AT1G26690	NA	Os02t0106100	NA	NA	NA
TraesCS2B02G102600	chr2B	63585407	63586042	TraesCS2B02G102600	AT1G02260	1.99e-15	Os02t0822100	8.28e-16	NA	NA
TraesCS2B02G106300	chr2B	67280448	67280744	TraesCS2B02G106300	AT3G29631	NA	Os08t0271600	1.45e-08	NA	NA
TraesCS2B02G108900	chr2B	69417481	69417732	TraesCS2B02G108900	AT3G62640	1.76e-13	Os07t0690200	2.34e-24	NA	NA
TraesCS2B02G110000	chr2B	71315520	71315992	TraesCS2B02G110000	AT2G02147	NA	Os02t0172000	NA	NA	NA
TraesCS2B02G110100	chr2B	71367117	71367580	TraesCS2B02G110100	AT2G31953	NA	Os02t0171500	NA	NA	NA
TraesCS2B02G110200	chr2B	71642214	71642478	TraesCS2B02G110200	AT5G13920	NA	Os09t0498800	NA	NA	NA
TraesCS2B02G110400	chr2B	72429815	72431991	TraesCS2B02G110400	AT4G16146	1.15e-27	Os03t0304800	3.88e-43	NA	NA
TraesCS2B02G112300	chr2B	75686201	75686416	TraesCS2B02G112300	AT5G49525	6.02e-08	Os03t0313800	6.73e-14	NA	NA
TraesCS2B02G122300	chr2B	89551172	89553337	TraesCS2B02G122300	AT2G40765	NA	Os07t0680300	5.04e-29	NA	NA
TraesCS2B02G128100	chr2B	95945953	95946470	TraesCS2B02G128100	AT4G10603	NA	Os04t0205200	NA	NA	NA
TraesCS2B02G136900	chr2B	104008689	104009482	TraesCS2B02G136900	AT3G46920	3.25e-13	Os06t0646400	1.88e-14	NA	NA
TraesCS2B02G142300	chr2B	109162176	109162791	TraesCS2B02G142300	AT5G65640	NA	Os01t0115800	NA	NA	NA
TraesCS2B02G143300	chr2B	109972892	109973101	TraesCS2B02G143300	AT1G55020	NA	Os03t0700700	8.48e-16	NA	NA
TraesCS2B02G143500	chr2B	110038232	110038453	TraesCS2B02G143500	AT1G02140	NA	Os09t0459600	NA	NA	NA
TraesCS2B02G146500	chr2B	112837389	112837961	TraesCS2B02G146500	ATMG00070	2.85e-127	Os12t0422971	6.85e-56	GO:0008137,GO:0055114	NA
TraesCS2B02G146600	chr2B	112841199	112841637	TraesCS2B02G146600	AT2G35550	NA	Os06t0143700	NA	NA	NA
TraesCS2B02G146700	chr2B	112842002	112842595	TraesCS2B02G146700	AT2G07689	5.68e-134	Os04t0369100	NA	NA	NA
TraesCS2B02G146800	chr2B	112846260	112846905	TraesCS2B02G146800	AT4G09680	NA	Os04t0661200	NA	NA	NA
TraesCS2B02G146900	chr2B	112867748	112868113	TraesCS2B02G146900	AT2G14530	NA	Os07t0420700	NA	NA	NA
TraesCS2B02G149200	chr2B	115850608	115850877	TraesCS2B02G149200	AT2G20300	NA	Os02t0302500	1.13e-11	NA	NA
TraesCS2B02G149800	chr2B	116319256	116319543	TraesCS2B02G149800	AT3G53310	NA	Os03t0621900	4.11e-13	GO:0003677	NA
TraesCS2B02G155200	chr2B	123100351	123101922	TraesCS2B02G155200	NA	NA	Os07t0657300	1.36e-143	GO:0016757	NA
TraesCS2B02G157300	chr2B	131306611	131306881	TraesCS2B02G157300	AT1G50160	NA	Os06t0629687	NA	GO:0004523,GO:0003676	NA
TraesCS2B02G163500	chr2B	135775359	135776864	TraesCS2B02G163500	NA	NA	Os04t0530801	7.05e-49	GO:0016757	NA
TraesCS2B02G165900	chr2B	138732795	138733058	TraesCS2B02G165900	AT3G60330	NA	Os11t0599101	NA	NA	NA
TraesCS2B02G168100	chr2B	140851844	140853271	TraesCS2B02G168100	AT3G12320	NA	Os01t0154950	NA	GO:0016787	NA
TraesCS2B02G169500	chr2B	142446070	142446566	TraesCS2B02G169500	AT4G36020	4.87e-18	Os02t0121100	1.45e-22	GO:0003676	NA
TraesCS2B02G173700	chr2B	147830405	147830761	TraesCS2B02G173700	AT1G17270	NA	Os03t0369250	1.7e-22	GO:0020037,GO:0004601,GO:0006979,GO:0055114	ko00940
TraesCS2B02G177100	chr2B	152175060	152176107	TraesCS2B02G177100	AT3G05890	5.35e-23	Os07t0635900	8.09e-31	GO:0016021	NA
TraesCS2B02G177700	chr2B	152701699	152701962	TraesCS2B02G177700	AT1G60783	NA	Os03t0371600	5e-07	NA	NA
TraesCS2B02G179700	chr2B	154253960	154255945	TraesCS2B02G179700	AT1G73177	9.7e-12	Os07t0633800	5.74e-35	GO:0005680	NA
TraesCS2B02G180100	chr2B	154594579	154594806	TraesCS2B02G180100	AT4G32160	NA	Os08t0486200	NA	NA	NA
TraesCS2B02G182200	chr2B	157265390	157266652	TraesCS2B02G182200	AT3G47510	NA	Os07t0631300	5.76e-25	NA	NA
TraesCS2B02G184300	chr2B	159299697	159300526	TraesCS2B02G184300	AT2G38900	1.78e-09	Os01t0615050	6.38e-30	GO:0004867,GO:0009611	NA
TraesCS2B02G184400	chr2B	159319089	159319352	TraesCS2B02G184400	AT2G38900	2.26e-09	Os01t0615050	2.33e-28	GO:0004867,GO:0009611	NA
TraesCS2B02G187800	chr2B	163231487	163232095	TraesCS2B02G187800	AT1G10570	NA	Os02t0153450	NA	GO:0005515	NA
TraesCS2B02G189400	chr2B	165067641	165067991	TraesCS2B02G189400	AT2G26390	2.81e-15	Os11t0231800	1.88e-28	GO:0005615	NA
TraesCS2B02G190300	chr2B	165927800	165928406	TraesCS2B02G190300	AT1G61070	NA	Os02t0172300	NA	NA	NA
TraesCS2B02G190600	chr2B	166210292	166210606	TraesCS2B02G190600	ATCG00580	2.49e-52	Os03t0659233	3.81e-54	GO:0009767,GO:0019684,GO:0020037,GO:0009539,GO:0046872,GO:0016021,GO:0009523,GO:0015979	NA
TraesCS2B02G190800	chr2B	166406777	166406887	TraesCS2B02G190800	AT3G09455	1.29e-16	Os07t0620500	3.64e-17	NA	NA
TraesCS2B02G192200	chr2B	167795802	167796416	TraesCS2B02G192200	AT1G18210	2.96e-07	Os07t0619200	1.76e-49	GO:0005509	NA
TraesCS2B02G193400	chr2B	169574850	169576028	TraesCS2B02G193400	AT4G39370	NA	Os12t0121000	NA	NA	NA
TraesCS2B02G194300	chr2B	171101284	171101523	TraesCS2B02G194300	AT3G21470	NA	Os12t0587100	NA	NA	NA
TraesCS2B02G198200	chr2B	175634053	175636972	TraesCS2B02G198200	AT3G11500	3.43e-43	Os03t0410900	3.07e-44	GO:0000387,GO:0005681	NA
TraesCS2B02G200200	chr2B	178758874	178759101	TraesCS2B02G200200	AT5G61412	NA	Os07t0605350	1.21e-18	NA	NA
TraesCS2B02G201000	chr2B	180436517	180437318	TraesCS2B02G201000	AT3G29970	8.01e-38	Os07t0604600	2.04e-50	NA	NA
TraesCS2B02G202100	chr2B	181980712	181980999	TraesCS2B02G202100	AT2G24690	NA	Os03t0621900	5.49e-13	GO:0003677	NA
TraesCS2B02G213100	chr2B	197701663	197701932	TraesCS2B02G213100	AT1G12860	NA	Os07t0539200	NA	NA	NA
TraesCS2B02G215400	chr2B	200690011	200690854	TraesCS2B02G215400	AT3G58550	NA	Os07t0585200	2.47e-23	NA	NA
TraesCS2B02G215500	chr2B	200863762	200864349	TraesCS2B02G215500	AT3G43720	NA	Os07t0585200	3.76e-19	NA	NA
TraesCS2B02G215800	chr2B	201365731	201368056	TraesCS2B02G215800	AT2G32210	1.96e-10	Os03t0819300	NA	NA	NA
TraesCS2B02G222300	chr2B	212060912	212061133	TraesCS2B02G222300	AT1G31540	NA	Os01t0975000	NA	NA	NA
TraesCS2B02G230700	chr2B	226705997	226706897	TraesCS2B02G230700	AT1G52855	5.34e-29	Os07t0564200	1.24e-49	NA	NA
TraesCS2B02G231300	chr2B	227311604	227311971	TraesCS2B02G231300	AT3G01930	NA	Os01t0147700	NA	NA	NA
TraesCS2B02G232200	chr2B	229826951	229827100	TraesCS2B02G232200	AT1G76405	NA	Os02t0832200	1.95e-09	NA	NA
TraesCS2B02G233100	chr2B	231657494	231657995	TraesCS2B02G233100	AT4G10265	1.32e-07	Os07t0558900	2.88e-22	NA	NA
TraesCS2B02G235000	chr2B	234539968	234540159	TraesCS2B02G235000	AT3G31900	NA	Os02t0763800	NA	NA	NA
TraesCS2B02G238100	chr2B	239465532	239465998	TraesCS2B02G238100	AT5G01015	NA	Os12t0438100	5.18e-22	NA	NA
TraesCS2B02G238700	chr2B	239997184	239997555	TraesCS2B02G238700	AT3G05700	3.64e-09	Os05t0562200	1.53e-29	NA	NA
TraesCS2B02G240500	chr2B	244870488	244870947	TraesCS2B02G240500	AT4G03610	NA	Os02t0227900	NA	NA	NA
TraesCS2B02G247800	chr2B	254328561	254328839	TraesCS2B02G247800	AT4G21920	NA	Os07t0516400	7.36e-12	NA	NA
TraesCS2B02G248300	chr2B	254644265	254645398	TraesCS2B02G248300	AT3G21790	NA	Os10t0505900	NA	GO:0003824,GO:0006470,GO:0004722	ko05235,ko04660,ko04658
TraesCS2B02G249300	chr2B	257721758	257722393	TraesCS2B02G249300	AT1G02260	7.96e-16	Os02t0822100	1.42e-17	NA	NA
TraesCS2B02G251800	chr2B	265222264	265223011	TraesCS2B02G251800	AT3G50470	NA	Os07t0498300	2.41e-48	NA	NA
TraesCS2B02G252500	chr2B	272610385	272610738	TraesCS2B02G252500	AT3G52820	NA	Os01t0974000	NA	NA	NA
TraesCS2B02G252600	chr2B	272613216	272613470	TraesCS2B02G252600	AT5G05560	NA	Os08t0529300	NA	NA	NA
TraesCS2B02G252700	chr2B	272615552	272616022	TraesCS2B02G252700	ATCG01240	6.21e-81	Os09t0110750	1.62e-22	GO:0015935,GO:0003735,GO:0006412,GO:0003723	NA
TraesCS2B02G253400	chr2B	276492151	276492495	TraesCS2B02G253400	AT5G27820	1.82e-28	Os01t0256600	1.42e-36	GO:0005840,GO:0003735,GO:0006412	NA
TraesCS2B02G257700	chr2B	310496029	310501367	TraesCS2B02G257700	AT4G14615	5.38e-32	Os07t0181800	1.31e-28	GO:0005739,GO:0033617	NA
TraesCS2B02G257900	chr2B	311334678	311334920	TraesCS2B02G257900	AT5G57123	8e-22	Os06t0660400	1.72e-39	NA	NA
TraesCS2B02G260400	chr2B	327769623	327770259	TraesCS2B02G260400	AT1G02260	1.03e-15	Os02t0822100	4.62e-17	NA	NA
TraesCS2B02G262300	chr2B	341620341	341620460	TraesCS2B02G262300	ATCG00570	3.58e-22	Os03t0659266	3e-23	GO:0009767,GO:0019684,GO:0009539,GO:0020037,GO:0016021,GO:0009523,GO:0015979	NA
TraesCS2B02G263400	chr2B	353964835	353965101	TraesCS2B02G263400	ATCG00730	1.06e-36	Os06t0347300	NA	GO:0009055,GO:0016491,GO:0016020	NA
TraesCS2B02G264300	chr2B	357206275	357206520	TraesCS2B02G264300	ATMG00160	4.48e-38	Os04t0220501	NA	GO:0004129,GO:0016020,GO:0005507	NA
TraesCS2B02G264400	chr2B	357227577	357227810	TraesCS2B02G264400	AT4G32640	NA	Os01t0615100	NA	NA	NA
TraesCS2B02G264700	chr2B	357308679	357308870	TraesCS2B02G264700	AT3G31900	NA	Os01t0554150	NA	NA	NA
TraesCS2B02G265000	chr2B	357486667	357487191	TraesCS2B02G265000	AT2G13275	NA	Os06t0659200	NA	GO:0006397	NA
TraesCS2B02G265100	chr2B	357519483	357520128	TraesCS2B02G265100	AT2G19240	NA	Os05t0566500	NA	NA	NA
TraesCS2B02G265200	chr2B	357539373	357539729	TraesCS2B02G265200	ATMG00990	6.24e-61	Os12t0423142	1.22e-40	GO:0008137,GO:0055114	NA
TraesCS2B02G265400	chr2B	357690428	357690897	TraesCS2B02G265400	ATMG00480	2.77e-78	Os01t0169400	NA	GO:0005739,GO:0016021	ko00195,ko00190
TraesCS2B02G265600	chr2B	357725578	357726184	TraesCS2B02G265600	AT2G07689	1.74e-117	Os05t0399700	NA	NA	NA
TraesCS2B02G266500	chr2B	358774526	358774762	TraesCS2B02G266500	AT2G34585	8.09e-18	Os07t0154300	5.95e-29	NA	NA
TraesCS2B02G269100	chr2B	364336828	364337091	TraesCS2B02G269100	AT1G22170	NA	Os03t0632200	NA	NA	NA
TraesCS2B02G269500	chr2B	366015556	366015864	TraesCS2B02G269500	AT5G07980	NA	Os03t0790500	NA	NA	NA
TraesCS2B02G270800	chr2B	369622714	369623187	TraesCS2B02G270800	ATCG00770	4.11e-66	Os07t0208000	NA	GO:0005840,GO:0003735,GO:0006412	NA
TraesCS2B02G272300	chr2B	373746850	373747706	TraesCS2B02G272300	AT1G30380	2.76e-57	Os07t0148900	1.23e-83	GO:0009522,GO:0015979,GO:0016020	NA
TraesCS2B02G275300	chr2B	379880897	379881274	TraesCS2B02G275300	AT4G37720	1.26e-07	Os03t0232400	7.56e-10	GO:0005576,GO:0008283,GO:0008083	NA
TraesCS2B02G279300	chr2B	385561922	385562353	TraesCS2B02G279300	AT1G54710	NA	Os06t0642400	1.33e-13	GO:0020037,GO:0005506,GO:0055114,GO:0016705	NA
TraesCS2B02G280000	chr2B	386285823	386288613	TraesCS2B02G280000	AT5G20165	3.32e-40	Os05t0251500	1.18e-44	NA	NA
TraesCS2B02G280900	chr2B	387202353	387202718	TraesCS2B02G280900	AT3G46920	NA	Os04t0543200	NA	NA	NA
TraesCS2B02G283200	chr2B	391113398	391113652	TraesCS2B02G283200	AT5G06310	NA	Os03t0119500	NA	NA	NA
TraesCS2B02G283300	chr2B	391143594	391143827	TraesCS2B02G283300	AT3G57240	NA	Os06t0271500	NA	NA	NA
TraesCS2B02G283400	chr2B	391144792	391145400	TraesCS2B02G283400	ATMG00270	5.11e-113	Os03t0758300	NA	GO:0008137,GO:0055114	NA
TraesCS2B02G283600	chr2B	391162764	391163476	TraesCS2B02G283600	AT4G34710	NA	Os10t0524400	NA	NA	NA
TraesCS2B02G283700	chr2B	391163678	391163908	TraesCS2B02G283700	AT1G74310	NA	Os05t0519500	NA	NA	NA
TraesCS2B02G283800	chr2B	391166069	391166714	TraesCS2B02G283800	AT5G15680	NA	Os04t0661200	NA	NA	NA
TraesCS2B02G283900	chr2B	391170338	391171730	TraesCS2B02G283900	ATCG00580	6.76e-45	Os03t0659233	9.12e-45	GO:0009767,GO:0019684,GO:0020037,GO:0046872,GO:0016021,GO:0009523,GO:0015979	NA
TraesCS2B02G284000	chr2B	391224509	391225252	TraesCS2B02G284000	ATMG00270	5.53e-119	Os02t0187800	NA	GO:0008137,GO:0055114	NA
TraesCS2B02G284100	chr2B	391248603	391248857	TraesCS2B02G284100	ATMG00513	8.58e-43	Os02t0707000	NA	NA	NA
TraesCS2B02G293100	chr2B	408292528	408292713	TraesCS2B02G293100	AT2G29450	NA	Os04t0351800	9.95e-12	NA	NA
TraesCS2B02G294200	chr2B	410941340	410941537	TraesCS2B02G294200	AT1G67950	NA	Os04t0351800	3.74e-11	NA	NA
TraesCS2B02G294300	chr2B	410943005	410943196	TraesCS2B02G294300	AT1G79940	NA	Os04t0352066	1.14e-20	NA	NA
TraesCS2B02G298100	chr2B	417496622	417496897	TraesCS2B02G298100	AT3G48990	NA	Os01t0930300	NA	GO:0004523,GO:0003676	NA
TraesCS2B02G299900	chr2B	421247098	421247878	TraesCS2B02G299900	AT5G43260	2.39e-21	Os02t0506600	2.01e-37	NA	NA
TraesCS2B02G300700	chr2B	423345202	423345414	TraesCS2B02G300700	AT3G27030	2.16e-29	Os02t0509500	3.25e-24	NA	NA
TraesCS2B02G301500	chr2B	424380596	424381713	TraesCS2B02G301500	AT3G30340	NA	Os06t0107600	3.34e-11	GO:0016021,GO:0022857	NA
TraesCS2B02G301900	chr2B	425353232	425353423	TraesCS2B02G301900	AT5G48595	NA	Os03t0298700	NA	GO:0055085	NA
TraesCS2B02G306900	chr2B	439223934	439224221	TraesCS2B02G306900	AT1G12805	NA	Os04t0403600	1.2e-19	NA	NA
TraesCS2B02G309100	chr2B	442310352	442310708	TraesCS2B02G309100	AT3G53370	5.52e-11	Os04t0408700	9.09e-28	GO:0006355,GO:0003677,GO:0005634	NA
TraesCS2B02G310600	chr2B	443762052	443763331	TraesCS2B02G310600	AT3G52770	4.42e-21	Os02t0530500	2.59e-21	NA	NA
TraesCS2B02G313100	chr2B	448578834	448579337	TraesCS2B02G313100	AT2G24693	NA	Os12t0161700	NA	NA	NA
TraesCS2B02G314300	chr2B	449209697	449209969	TraesCS2B02G314300	ATMG00650	3.64e-51	Os02t0149700	NA	GO:0016651,GO:0042773,GO:0055114	NA
TraesCS2B02G314400	chr2B	449213039	449213509	TraesCS2B02G314400	ATCG01240	6.56e-90	Os09t0110750	4.16e-22	GO:0015935,GO:0003735,GO:0006412	NA
TraesCS2B02G316200	chr2B	451459670	451459993	TraesCS2B02G316200	ATCG00660	4.02e-49	Os05t0528200	3.17e-15	GO:0005840,GO:0003735,GO:0006412,GO:0019843	NA
TraesCS2B02G319300	chr2B	454925776	454926030	TraesCS2B02G319300	AT2G24630	NA	Os05t0140000	NA	NA	NA
TraesCS2B02G319400	chr2B	454927424	454927537	TraesCS2B02G319400	ATCG00600	2.66e-17	Os06t0645400	NA	GO:0009512	NA
TraesCS2B02G321100	chr2B	457684330	457684620	TraesCS2B02G321100	AT1G72020	1.76e-30	Os04t0432600	1.65e-41	NA	NA
TraesCS2B02G321200	chr2B	458071294	458082182	TraesCS2B02G321200	AT5G41010	6.64e-27	Os01t0530366	1.29e-31	GO:0006351,GO:0003899,GO:0003677,GO:0008270	NA
TraesCS2B02G325000	chr2B	464672494	464672781	TraesCS2B02G325000	AT2G24690	NA	Os03t0621900	3.2e-10	GO:0003677	NA
TraesCS2B02G325400	chr2B	464997298	464997508	TraesCS2B02G325400	AT4G29060	NA	Os12t0541500	NA	NA	NA
TraesCS2B02G325500	chr2B	464999848	464999988	TraesCS2B02G325500	ATCG01280	NA	Os11t0148700	NA	NA	NA
TraesCS2B02G328800	chr2B	471435683	471436963	TraesCS2B02G328800	AT3G53600	NA	Os03t0310600	NA	GO:0046622	NA
TraesCS2B02G330400	chr2B	474896938	474897192	TraesCS2B02G330400	AT2G24630	NA	Os12t0512800	NA	NA	NA
TraesCS2B02G330500	chr2B	474900493	474900687	TraesCS2B02G330500	ATCG00070	1.04e-24	Os11t0592350	1.16e-34	GO:0009539,GO:0009523,GO:0015979	NA
TraesCS2B02G330600	chr2B	474901078	474901188	TraesCS2B02G330600	ATCG00080	1.51e-19	Os08t0433350	6.56e-15	GO:0009539,GO:0009523,GO:0015979,GO:0016020	NA
TraesCS2B02G330900	chr2B	474907328	474908712	TraesCS2B02G330900	ATCG00830	1.57e-93	Os12t0567700	1.24e-17	GO:0005840,GO:0003723,GO:0006412,GO:0016740,GO:0003735,GO:0015934,GO:0009507	NA
TraesCS2B02G331000	chr2B	474908938	474909099	TraesCS2B02G331000	AT1G78920	NA	Os07t0457300	NA	NA	NA
TraesCS2B02G331100	chr2B	474909096	474909377	TraesCS2B02G331100	ATCG01300	4.67e-51	Os07t0415200	NA	GO:0005840,GO:0003735,GO:0006412	NA
TraesCS2B02G331300	chr2B	474909947	474910516	TraesCS2B02G331300	ATCG01280	2.32e-46	Os01t0886600	NA	GO:0005524,GO:0009507	NA
TraesCS2B02G331400	chr2B	474912117	474912327	TraesCS2B02G331400	AT1G56720	NA	Os01t0911700	NA	NA	NA
TraesCS2B02G331500	chr2B	474914537	474914895	TraesCS2B02G331500	AT5G37810	NA	Os04t0309100	1.36e-25	NA	NA
TraesCS2B02G331600	chr2B	474917508	474917684	TraesCS2B02G331600	AT2G48060	NA	Os05t0552100	NA	NA	NA
TraesCS2B02G331700	chr2B	474920477	474920785	TraesCS2B02G331700	AT1G01770	NA	Os06t0537300	NA	NA	NA
TraesCS2B02G331800	chr2B	474922131	474922502	TraesCS2B02G331800	AT1G32520	NA	Os09t0298400	NA	NA	NA
TraesCS2B02G331900	chr2B	474924427	474924666	TraesCS2B02G331900	AT1G50660	NA	Os03t0655700	NA	NA	NA
TraesCS2B02G332000	chr2B	474937404	474937619	TraesCS2B02G332000	AT1G48540	NA	Os10t0485100	NA	GO:0015986,GO:0046933,GO:0045261	NA
TraesCS2B02G338800	chr2B	483681723	483682184	TraesCS2B02G338800	AT5G58930	NA	Os01t0884400	NA	GO:0016021,GO:0022857,GO:0055085	NA
TraesCS2B02G339300	chr2B	484608524	484608832	TraesCS2B02G339300	AT4G02700	NA	Os08t0504600	NA	NA	NA
TraesCS2B02G341900	chr2B	488004400	488004687	TraesCS2B02G341900	AT2G24690	NA	Os03t0621900	1.82e-12	GO:0003677	NA
TraesCS2B02G343700	chr2B	489485318	489485617	TraesCS2B02G343700	AT5G57920	NA	Os01t0233100	NA	NA	NA
TraesCS2B02G344300	chr2B	491022654	491023363	TraesCS2B02G344300	AT3G22600	2.93e-11	Os04t0462200	3.03e-56	NA	NA
TraesCS2B02G347600	chr2B	494278600	494279246	TraesCS2B02G347600	AT3G05858	NA	Os04t0466000	3.21e-27	NA	NA
TraesCS2B02G348300	chr2B	495054721	495055008	TraesCS2B02G348300	AT2G24690	NA	Os03t0621900	4.97e-12	GO:0003677	NA
TraesCS2B02G350700	chr2B	497856535	497856705	TraesCS2B02G350700	AT3G13275	NA	Os04t0470150	7.75e-17	NA	NA
TraesCS2B02G359700	chr2B	513279344	513279855	TraesCS2B02G359700	AT3G17840	NA	Os04t0482600	4.23e-31	NA	NA
TraesCS2B02G365600	chr2B	521299162	521299401	TraesCS2B02G365600	AT1G76710	NA	Os07t0676900	NA	NA	NA
TraesCS2B02G368300	chr2B	525522066	525522275	TraesCS2B02G368300	AT3G17140	NA	Os06t0125000	NA	GO:0016021,GO:0022857,GO:0055085	NA
TraesCS2B02G368800	chr2B	526397293	526397556	TraesCS2B02G368800	AT3G54420	7.94e-13	Os04t0494100	4.65e-14	GO:0008061	NA
TraesCS2B02G368900	chr2B	526524553	526524816	TraesCS2B02G368900	AT2G43570	7.58e-14	Os04t0494100	1.55e-14	GO:0008061	NA
TraesCS2B02G370000	chr2B	526999475	526999705	TraesCS2B02G370000	AT4G28460	NA	Os09t0515550	NA	GO:0006952	NA
TraesCS2B02G373900	chr2B	533440052	533440918	TraesCS2B02G373900	AT1G69500	NA	Os03t0168600	NA	NA	NA
TraesCS2B02G381100	chr2B	545158021	545160917	TraesCS2B02G381100	AT5G01350	5.82e-17	Os04t0508100	8.53e-30	NA	NA
TraesCS2B02G381200	chr2B	545226203	545229998	TraesCS2B02G381200	AT5G01350	2.33e-18	Os04t0508100	8.33e-34	NA	NA
TraesCS2B02G382500	chr2B	546410720	546411267	TraesCS2B02G382500	AT1G13980	NA	Os11t0256300	NA	NA	NA
TraesCS2B02G382800	chr2B	546620168	546620431	TraesCS2B02G382800	AT5G22750	NA	Os03t0632200	NA	NA	NA
TraesCS2B02G383500	chr2B	547056949	547058622	TraesCS2B02G383500	NA	NA	NA	NA	GO:0008519,GO:0072488,GO:0015696,GO:0016020	NA
TraesCS2B02G386700	chr2B	549677676	549679865	TraesCS2B02G386700	AT4G25570	2.75e-94	Os04t0533500	2.21e-123	NA	NA
TraesCS2B02G390100	chr2B	553881046	553882255	TraesCS2B02G390100	AT1G15310	2.21e-10	Os05t0509500	8.03e-11	NA	NA
TraesCS2B02G392000	chr2B	556426396	556426608	TraesCS2B02G392000	AT5G25240	NA	Os02t0637200	2.65e-12	NA	NA
TraesCS2B02G394000	chr2B	558284284	558289518	TraesCS2B02G394000	AT2G25240	2.83e-14	Os11t0224800	2.31e-29	GO:0005615	NA
TraesCS2B02G396100	chr2B	562704706	562705399	TraesCS2B02G396100	AT2G02120	4.63e-20	Os02t0629800	1.03e-31	GO:0006952	NA
TraesCS2B02G396600	chr2B	563036923	563037186	TraesCS2B02G396600	AT5G49015	NA	Os04t0521300	3.11e-25	NA	NA
TraesCS2B02G397100	chr2B	563766488	563767123	TraesCS2B02G397100	AT1G02260	8.28e-16	Os02t0822100	2.73e-17	NA	NA
TraesCS2B02G397800	chr2B	564874418	564877729	TraesCS2B02G397800	AT1G06515	1.88e-18	Os04t0518650	4.62e-37	NA	NA
TraesCS2B02G399500	chr2B	567578048	567578320	TraesCS2B02G399500	AT5G43970	2.33e-27	Os02t0496900	4.75e-32	GO:0005741,GO:0006886	NA
TraesCS2B02G400400	chr2B	568744875	568745126	TraesCS2B02G400400	AT3G11600	6.05e-18	Os04t0684600	1.29e-32	NA	NA
TraesCS2B02G404500	chr2B	572586531	572586818	TraesCS2B02G404500	AT2G21640	NA	Os03t0151500	5.75e-16	NA	NA
TraesCS2B02G408200	chr2B	579909111	579909374	TraesCS2B02G408200	AT1G22170	NA	Os03t0632200	NA	NA	NA
TraesCS2B02G412300	chr2B	587240243	587240569	TraesCS2B02G412300	AT1G51350	NA	NA	NA	NA	NA
TraesCS2B02G412400	chr2B	587242543	587242836	TraesCS2B02G412400	AT1G65910	NA	Os08t0434000	NA	GO:0045926,GO:0006952	NA
TraesCS2B02G412600	chr2B	587254982	587255179	TraesCS2B02G412600	AT5G24570	NA	Os04t0581700	9.86e-22	NA	NA
TraesCS2B02G414000	chr2B	591912478	591913986	TraesCS2B02G414000	NA	NA	Os11t0118950	1.05e-08	NA	NA
TraesCS2B02G416800	chr2B	596099523	596099786	TraesCS2B02G416800	AT5G22750	NA	Os03t0632200	NA	NA	NA
TraesCS2B02G417800	chr2B	598483696	598483950	TraesCS2B02G417800	AT2G04865	3.24e-08	Os01t0738500	NA	NA	NA
TraesCS2B02G420000	chr2B	601890313	601892701	TraesCS2B02G420000	AT5G47120	4.33e-14	Os02t0125300	1.29e-17	NA	NA
TraesCS2B02G420500	chr2B	602993671	602998933	TraesCS2B02G420500	AT1G01230	2.9e-95	Os04t0567700	5.21e-104	GO:0005789,GO:0016021	NA
TraesCS2B02G420700	chr2B	603662501	603663088	TraesCS2B02G420700	AT1G17530	3.13e-41	Os02t0672500	1.42e-64	NA	NA
TraesCS2B02G425300	chr2B	611189140	611189322	TraesCS2B02G425300	AT5G03280	NA	Os04t0225001	NA	NA	NA
TraesCS2B02G426400	chr2B	612692227	612696520	TraesCS2B02G426400	AT2G24690	NA	Os03t0621900	1.81e-11	GO:0003677	NA
TraesCS2B02G429000	chr2B	616460236	616461142	TraesCS2B02G429000	AT2G01420	NA	Os01t0178700	NA	NA	NA
TraesCS2B02G430500	chr2B	619391291	619391622	TraesCS2B02G430500	AT3G04943	NA	Os02t0827200	NA	NA	NA
TraesCS2B02G433600	chr2B	622904776	622905076	TraesCS2B02G433600	AT3G18660	NA	Os10t0417800	NA	NA	NA
TraesCS2B02G437700	chr2B	629693346	629694376	TraesCS2B02G437700	AT1G05450	1.55e-29	Os07t0175500	8.4e-32	NA	NA
TraesCS2B02G439700	chr2B	631601733	631602338	TraesCS2B02G439700	AT2G32210	1.9e-08	Os04t0615200	NA	NA	NA
TraesCS2B02G440600	chr2B	632518822	632521057	TraesCS2B02G440600	AT1G30440	NA	Os03t0769000	NA	NA	NA
TraesCS2B02G443200	chr2B	636459540	636459827	TraesCS2B02G443200	AT4G01580	NA	Os03t0621900	2.28e-09	GO:0003677	NA
TraesCS2B02G443300	chr2B	636461355	636463343	TraesCS2B02G443300	AT1G16320	1.37e-82	Os04t0613300	2.02e-160	NA	NA
TraesCS2B02G447100	chr2B	640085470	640085994	TraesCS2B02G447100	AT3G48660	6.72e-28	Os11t0496500	1.8e-34	NA	NA
TraesCS2B02G447200	chr2B	640101638	640101847	TraesCS2B02G447200	AT3G48660	2.56e-29	Os11t0496500	6.16e-33	NA	NA
TraesCS2B02G447700	chr2B	640503151	640504152	TraesCS2B02G447700	AT5G11650	NA	NA	NA	NA	NA
TraesCS2B02G448800	chr2B	641859339	641859593	TraesCS2B02G448800	AT2G24630	NA	Os08t0529300	NA	NA	NA
TraesCS2B02G448900	chr2B	641859653	641859829	TraesCS2B02G448900	AT5G38970	NA	Os05t0552100	NA	NA	NA
TraesCS2B02G449800	chr2B	643126130	643126417	TraesCS2B02G449800	AT2G24690	NA	Os03t0621900	4.06e-12	GO:0003677	NA
TraesCS2B02G451200	chr2B	644524499	644524732	TraesCS2B02G451200	AT1G10000	NA	Os04t0659200	NA	NA	NA
TraesCS2B02G452100	chr2B	646066328	646066640	TraesCS2B02G452100	AT3G53980	1.5e-15	Os04t0415800	1.31e-19	GO:0005504,GO:0009627	NA
TraesCS2B02G453600	chr2B	647451070	647451267	TraesCS2B02G453600	AT4G29905	1.98e-16	Os04t0606200	2.76e-33	NA	NA
TraesCS2B02G453700	chr2B	647539053	647539283	TraesCS2B02G453700	AT4G29905	2.23e-15	Os04t0606200	9.56e-34	NA	NA
TraesCS2B02G454700	chr2B	649656198	649656461	TraesCS2B02G454700	AT1G22170	NA	Os03t0632200	NA	NA	NA
TraesCS2B02G460200	chr2B	654357650	654360679	TraesCS2B02G460200	AT3G05550	4e-27	Os02t0592400	9.39e-60	NA	NA
TraesCS2B02G460341	chr2B	654421924	654422244	TraesCS2B02G460341	AT5G48490	5.5e-13	Os07t0290200	8.73e-28	GO:0005504,GO:0009627	NA
TraesCS2B02G461217	chr2B	654726495	654726815	TraesCS2B02G461217	AT5G55410	4.47e-13	Os07t0290200	1.01e-27	GO:0005504,GO:0009627	NA
TraesCS2B02G461219	chr2B	654731998	654732231	TraesCS2B02G461219	AT5G48490	NA	Os07t0290500	8.98e-08	GO:0005504,GO:0009627	NA
TraesCS2B02G461800	chr2B	655304738	655306488	TraesCS2B02G461800	AT3G07230	6.02e-18	Os12t0405700	1.74e-27	NA	NA
TraesCS2B02G466200	chr2B	661778270	661778625	TraesCS2B02G466200	AT2G35470	1.22e-10	Os02t0695600	6.02e-07	NA	NA
TraesCS2B02G472100	chr2B	668569124	668571005	TraesCS2B02G472100	AT1G32460	NA	Os04t0589500	5.2e-19	NA	NA
TraesCS2B02G472600	chr2B	669195573	669198108	TraesCS2B02G472600	AT3G17668	1.34e-32	Os04t0589200	3.96e-70	NA	NA
TraesCS2B02G474800	chr2B	671910137	671911494	TraesCS2B02G474800	AT5G47060	5.17e-18	Os04t0586100	1.18e-42	NA	NA
TraesCS2B02G475100	chr2B	672081196	672082083	TraesCS2B02G475100	AT5G47060	1.01e-14	Os04t0586100	4.21e-41	NA	NA
TraesCS2B02G475300	chr2B	672530846	672531136	TraesCS2B02G475300	AT4G17670	5.35e-15	Os04t0586100	4.07e-45	NA	NA
TraesCS2B02G475500	chr2B	672668680	672668970	TraesCS2B02G475500	AT4G17670	6.7e-15	Os04t0586100	1.09e-41	NA	NA
TraesCS2B02G475700	chr2B	672775438	672776239	TraesCS2B02G475700	AT5G47060	5.08e-14	Os04t0586100	2.43e-29	NA	NA
TraesCS2B02G476000	chr2B	672858797	672859093	TraesCS2B02G476000	AT4G17670	5.96e-17	Os04t0586100	1.94e-44	NA	NA
TraesCS2B02G476100	chr2B	672860660	672860890	TraesCS2B02G476100	AT5G47060	8.48e-16	Os04t0586100	4.49e-31	NA	NA
TraesCS2B02G476200	chr2B	673003719	673004009	TraesCS2B02G476200	AT4G17670	5.44e-13	Os04t0586100	8.3e-37	NA	NA
TraesCS2B02G476300	chr2B	673050938	673051234	TraesCS2B02G476300	AT4G17670	1.22e-16	Os04t0586100	3.08e-40	NA	NA
TraesCS2B02G476500	chr2B	673241943	673242233	TraesCS2B02G476500	AT4G17670	2.69e-16	Os04t0586100	1.18e-44	NA	NA
TraesCS2B02G476600	chr2B	673628677	673628967	TraesCS2B02G476600	AT5G47060	4.25e-17	Os04t0586100	8.88e-42	NA	NA
TraesCS2B02G482100	chr2B	680046536	680046847	TraesCS2B02G482100	AT5G09350	NA	Os04t0528600	NA	NA	NA
TraesCS2B02G482200	chr2B	680063314	680063550	TraesCS2B02G482200	AT1G55540	NA	Os04t0618400	NA	NA	NA
TraesCS2B02G482500	chr2B	680221363	680221596	TraesCS2B02G482500	AT3G60290	NA	Os09t0103100	NA	NA	NA
TraesCS2B02G482700	chr2B	680308732	680308962	TraesCS2B02G482700	AT2G35530	NA	Os09t0103100	NA	NA	NA
TraesCS2B02G482800	chr2B	680322477	680323041	TraesCS2B02G482800	AT2G46380	NA	Os04t0618400	NA	NA	NA
TraesCS2B02G482900	chr2B	680408988	680409227	TraesCS2B02G482900	AT2G46380	NA	Os08t0499700	NA	NA	NA
TraesCS2B02G483000	chr2B	680446023	680446607	TraesCS2B02G483000	AT2G46380	NA	Os04t0618400	NA	NA	NA
TraesCS2B02G483100	chr2B	680521970	680522596	TraesCS2B02G483100	AT1G44224	NA	Os04t0499300	NA	NA	NA
TraesCS2B02G485900	chr2B	683030340	683030830	TraesCS2B02G485900	AT5G55850	6.56e-19	Os04t0620600	3.02e-26	NA	NA
TraesCS2B02G486800	chr2B	683170934	683172344	TraesCS2B02G486800	NA	NA	NA	NA	NA	NA
TraesCS2B02G487200	chr2B	683728900	683729163	TraesCS2B02G487200	ATCG00130	2.02e-36	Os03t0682100	NA	GO:0015986,GO:0015078,GO:0045263	NA
TraesCS2B02G489200	chr2B	686783473	686783685	TraesCS2B02G489200	AT3G46940	7.19e-21	Os03t0669100	8.81e-26	GO:0046081,GO:0006226,GO:0000287,GO:0004170	ko00240,ko00983
TraesCS2B02G506200	chr2B	701490662	701490934	TraesCS2B02G506200	AT2G21640	NA	Os03t0151500	3.47e-16	NA	NA
TraesCS2B02G509800	chr2B	705889584	705889776	TraesCS2B02G509800	AT1G08460	NA	Os01t0798800	NA	GO:0055085	NA
TraesCS2B02G510400	chr2B	706418220	706418411	TraesCS2B02G510400	AT2G27650	NA	Os05t0596000	NA	GO:0055085	NA
TraesCS2B02G512600	chr2B	707987138	707987628	TraesCS2B02G512600	AT1G15000	NA	Os01t0952100	NA	NA	NA
TraesCS2B02G513500	chr2B	708696350	708696634	TraesCS2B02G513500	AT2G04940	NA	Os09t0456100	NA	NA	NA
TraesCS2B02G513800	chr2B	708826271	708826803	TraesCS2B02G513800	AT4G10265	3.45e-26	Os04t0635100	5.32e-41	NA	NA
TraesCS2B02G513900	chr2B	708862863	708863426	TraesCS2B02G513900	AT4G10265	2.33e-23	Os04t0635500	4.66e-39	NA	NA
TraesCS2B02G516600	chr2B	711534505	711537114	TraesCS2B02G516600	AT1G02160	6.16e-24	Os04t0665000	5.95e-32	NA	NA
TraesCS2B02G518800	chr2B	713703458	713703745	TraesCS2B02G518800	AT3G53310	NA	Os03t0621900	1.6e-09	GO:0003677	NA
TraesCS2B02G520000	chr2B	714737585	714737812	TraesCS2B02G520000	AT2G06845	NA	Os02t0302500	1.46e-10	NA	NA
TraesCS2B02G521400	chr2B	716360929	716361300	TraesCS2B02G521400	AT3G04850	NA	Os08t0292000	NA	NA	NA
TraesCS2B02G523000	chr2B	717653052	717653315	TraesCS2B02G523000	AT5G22750	NA	Os11t0599101	NA	NA	NA
TraesCS2B02G525700	chr2B	719795079	719798058	TraesCS2B02G525700	AT1G06010	3.86e-17	NA	NA	NA	NA
TraesCS2B02G527200	chr2B	721724156	721724377	TraesCS2B02G527200	AT5G20490	NA	Os10t0528900	NA	NA	NA
TraesCS2B02G529900	chr2B	724741324	724741610	TraesCS2B02G529900	AT4G00760	NA	Os04t0657900	2.4e-15	NA	NA
TraesCS2B02G533500	chr2B	729877980	729878189	TraesCS2B02G533500	AT1G15020	NA	Os07t0545500	NA	NA	NA
TraesCS2B02G536800	chr2B	732223289	732223837	TraesCS2B02G536800	AT5G02065	NA	Os12t0504050	NA	GO:0006468,GO:0004672,GO:0005524	NA
TraesCS2B02G537900	chr2B	733267240	733267973	TraesCS2B02G537900	AT5G14800	4.61e-14	Os01t0948400	2.43e-25	NA	NA
TraesCS2B02G539000	chr2B	734185174	734185410	TraesCS2B02G539000	AT5G13530	NA	Os08t0416800	1.58e-25	NA	NA
TraesCS2B02G540200	chr2B	736408593	736410217	TraesCS2B02G540200	AT5G18610	3.46e-91	Os07t0695300	4.42e-99	GO:0006468,GO:0004672,GO:0005524	NA
TraesCS2B02G541100	chr2B	737449892	737450158	TraesCS2B02G541100	AT2G38025	NA	Os04t0649600	7.08e-20	NA	NA
TraesCS2B02G541300	chr2B	737634980	737636277	TraesCS2B02G541300	AT2G42490	NA	Os04t0649600	2.49e-08	NA	NA
TraesCS2B02G541400	chr2B	737688736	737689597	TraesCS2B02G541400	AT1G76780	NA	Os04t0649600	NA	NA	NA
TraesCS2B02G541500	chr2B	737694184	737694728	TraesCS2B02G541500	AT1G76780	NA	Os04t0649600	NA	NA	NA
TraesCS2B02G541900	chr2B	738338193	738338689	TraesCS2B02G541900	NA	NA	Os02t0587000	2.3e-09	NA	NA
TraesCS2B02G542000	chr2B	738410225	738411177	TraesCS2B02G542000	AT2G05530	NA	Os02t0587600	NA	NA	NA
TraesCS2B02G544500	chr2B	741744997	741745987	TraesCS2B02G544500	AT3G46630	NA	Os05t0198000	NA	NA	NA
TraesCS2B02G546200	chr2B	742893185	742893382	TraesCS2B02G546200	AT1G15550	NA	Os03t0294900	NA	NA	NA
TraesCS2B02G547900	chr2B	744189079	744190139	TraesCS2B02G547900	AT2G02130	NA	Os06t0705300	NA	NA	NA
TraesCS2B02G549900	chr2B	746032158	746033425	TraesCS2B02G549900	AT3G50530	NA	Os02t0147500	NA	NA	NA
TraesCS2B02G550800	chr2B	746680516	746680928	TraesCS2B02G550800	AT3G28857	1.84e-25	Os04t0641700	2.44e-41	GO:0046983	NA
TraesCS2B02G550900	chr2B	747077042	747078098	TraesCS2B02G550900	AT3G28857	9.07e-27	Os04t0641700	1.22e-43	GO:0046983	NA
TraesCS2B02G552000	chr2B	747920882	747921157	TraesCS2B02G552000	AT3G09510	NA	Os01t0930300	NA	GO:0004523,GO:0003676	NA
TraesCS2B02G552700	chr2B	748700757	748700882	TraesCS2B02G552700	AT2G34940	NA	Os04t0611400	NA	NA	NA
TraesCS2B02G553700	chr2B	749043905	749044536	TraesCS2B02G553700	AT3G50290	NA	Os04t0639000	1.43e-09	NA	NA
TraesCS2B02G553800	chr2B	749138661	749139216	TraesCS2B02G553800	AT5G11180	NA	Os04t0639000	1.23e-09	NA	NA
TraesCS2B02G553900	chr2B	749147672	749148106	TraesCS2B02G553900	AT5G11180	NA	Os04t0639000	2.48e-10	NA	NA
TraesCS2B02G556500	chr2B	751313812	751314129	TraesCS2B02G556500	AT1G75000	NA	Os12t0635700	2.22e-16	GO:0016021	ko00062
TraesCS2B02G559800	chr2B	753784693	753784908	TraesCS2B02G559800	AT4G10265	2.84e-09	Os04t0635100	1.3e-18	NA	NA
TraesCS2B02G560800	chr2B	753950057	753950323	TraesCS2B02G560800	AT4G10265	3.75e-25	Os04t0635500	1.23e-36	NA	NA
TraesCS2B02G560900	chr2B	753952477	753952749	TraesCS2B02G560900	AT4G10265	3.29e-25	Os04t0635100	2.48e-38	NA	NA
TraesCS2B02G561000	chr2B	753974091	753974360	TraesCS2B02G561000	AT4G10265	1.07e-24	Os04t0635100	2.14e-36	NA	NA
TraesCS2B02G561100	chr2B	753986874	753987422	TraesCS2B02G561100	AT4G10265	2.01e-25	Os04t0635500	4.18e-38	NA	NA
TraesCS2B02G562200	chr2B	754661148	754661405	TraesCS2B02G562200	AT4G05070	NA	Os04t0634800	4.16e-09	NA	NA
TraesCS2B02G562900	chr2B	754927689	754928126	TraesCS2B02G562900	AT4G14150	NA	Os01t0356951	6.01e-30	GO:0050661,GO:0004499,GO:0050660,GO:0055114	NA
TraesCS2B02G565500	chr2B	757015674	757015928	TraesCS2B02G565500	AT5G28900	NA	Os05t0324700	4.43e-14	NA	NA
TraesCS2B02G566000	chr2B	757241375	757241617	TraesCS2B02G566000	AT1G16950	NA	Os05t0324700	4.36e-15	NA	NA
TraesCS2B02G566400	chr2B	757394280	757394531	TraesCS2B02G566400	AT2G42465	NA	Os05t0324700	7.97e-18	NA	NA
TraesCS2B02G570200	chr2B	760899181	760899738	TraesCS2B02G570200	ATCG00790	8.52e-28	Os11t0269100	1.43e-18	GO:0005840,GO:0003735,GO:0006412,GO:0019843	NA
TraesCS2B02G573900	chr2B	763498266	763503595	TraesCS2B02G573900	AT1G28570	1.21e-86	Os01t0216500	3.47e-157	NA	NA
TraesCS2B02G575000	chr2B	764117278	764117965	TraesCS2B02G575000	AT1G58400	NA	Os11t0704100	2.08e-15	NA	NA
TraesCS2B02G577600	chr2B	765874245	765874478	TraesCS2B02G577600	AT2G04865	NA	Os07t0238800	NA	NA	NA
TraesCS2B02G577900	chr2B	766110450	766110737	TraesCS2B02G577900	AT2G24690	NA	Os03t0621900	4.74e-10	GO:0003677	NA
TraesCS2B02G578600	chr2B	766615884	766619276	TraesCS2B02G578600	AT5G52470	1.51e-28	Os02t0821800	1.85e-32	GO:0006364,GO:0003723,GO:0008168	NA
TraesCS2B02G584400	chr2B	771413997	771414404	TraesCS2B02G584400	AT2G28290	8.78e-07	Os05t0571000	NA	NA	NA
TraesCS2B02G586100	chr2B	772923378	772923774	TraesCS2B02G586100	AT3G07860	1.23e-22	Os04t0663500	6.6e-49	GO:0005689,GO:0000398	NA
TraesCS2B02G587363	chr2B	774639802	774657283	TraesCS2B02G587363	AT1G64580	1.39e-10	Os04t0675600	2.24e-122	GO:0005515	NA
TraesCS2B02G589500	chr2B	775767945	775768214	TraesCS2B02G589500	AT5G08290	3.23e-14	Os07t0202300	1.27e-14	GO:0000398,GO:0046540	NA
TraesCS2B02G592300	chr2B	777367046	777367333	TraesCS2B02G592300	AT4G34400	NA	Os03t0621900	6.28e-09	GO:0003677	NA
TraesCS2B02G594800	chr2B	779186799	779187200	TraesCS2B02G594800	AT1G54445	NA	Os07t0604100	NA	NA	NA
TraesCS2B02G600700	chr2B	783918219	783918503	TraesCS2B02G600700	AT2G24690	NA	Os03t0621900	2.96e-09	GO:0003677	NA
TraesCS2B02G601700	chr2B	784320240	784320524	TraesCS2B02G601700	AT2G24690	NA	Os03t0621900	1.22e-08	GO:0003677	NA
TraesCS2B02G601900	chr2B	784378024	784378308	TraesCS2B02G601900	AT3G18990	NA	Os03t0621900	4.13e-07	GO:0003677	NA
TraesCS2B02G603700	chr2B	785820781	785821748	TraesCS2B02G603700	AT3G05880	2.29e-19	Os03t0370600	9.88e-25	GO:0016021	NA
TraesCS2B02G604900	chr2B	786226635	786226994	TraesCS2B02G604900	AT3G22510	NA	Os04t0517500	NA	GO:0004602,GO:0006979,GO:0055114	NA
TraesCS2B02G605600	chr2B	786813636	786814084	TraesCS2B02G605600	AT2G44350	NA	Os07t0447000	NA	NA	NA
TraesCS2B02G610600	chr2B	790225491	790225742	TraesCS2B02G610600	AT2G07775	NA	Os05t0493600	NA	NA	NA
TraesCS2B02G614300	chr2B	793166315	793166774	TraesCS2B02G614300	AT5G13920	NA	Os03t0648250	7.29e-10	GO:0008270	NA
TraesCS2B02G614600	chr2B	793229921	793230211	TraesCS2B02G614600	AT4G32210	NA	Os07t0521000	5.23e-45	GO:0045281,GO:0000104,GO:0006099,GO:0016020	NA
TraesCS2B02G619800	chr2B	794832625	794832922	TraesCS2B02G619800	ATCG01070	2.91e-35	Os04t0542200	NA	GO:0016651,GO:0042773,GO:0055114	NA
TraesCS2D02G003000	chr2D	2222670	2223061	TraesCS2D02G003000	AT4G24230	NA	Os07t0604100	NA	NA	NA
TraesCS2D02G004400	chr2D	2515567	2515967	TraesCS2D02G004400	AT4G24230	NA	Os07t0604100	NA	NA	NA
TraesCS2D02G005900	chr2D	2934170	2934364	TraesCS2D02G005900	AT3G26290	3.48e-14	Os03t0593600	3.8e-24	GO:0020037,GO:0005506,GO:0055114,GO:0016705	NA
TraesCS2D02G008600	chr2D	4671310	4671573	TraesCS2D02G008600	AT2G24210	6.15e-08	Os03t0347900	8.45e-31	GO:0016829,GO:0010333	NA
TraesCS2D02G009400	chr2D	5118501	5118866	TraesCS2D02G009400	AT2G39540	1.35e-19	Os05t0432200	5.3e-17	NA	NA
TraesCS2D02G009500	chr2D	5151304	5151784	TraesCS2D02G009500	AT2G36255	NA	Os06t0296100	NA	GO:0005576,GO:0050832	NA
TraesCS2D02G010600	chr2D	5315405	5316140	TraesCS2D02G010600	AT1G32920	NA	Os04t0119000	1.24e-15	NA	NA
TraesCS2D02G013800	chr2D	6705968	6707428	TraesCS2D02G013800	NA	NA	Os03t0145050	1.1e-21	GO:0006468,GO:0005515,GO:0004672,GO:0005524	NA
TraesCS2D02G017200	chr2D	8327680	8327940	TraesCS2D02G017200	AT5G35525	4.29e-21	Os04t0461600	3.55e-35	NA	NA
TraesCS2D02G020800	chr2D	9785294	9785488	TraesCS2D02G020800	ATCG00070	2.34e-25	Os11t0592350	2.67e-35	GO:0009539,GO:0009523,GO:0015979	NA
TraesCS2D02G020900	chr2D	9785879	9785989	TraesCS2D02G020900	ATCG00080	3.07e-20	Os08t0433350	1.31e-15	GO:0009539,GO:0009523,GO:0015979,GO:0016020	NA
TraesCS2D02G025200	chr2D	10986657	10987050	TraesCS2D02G025200	AT1G19610	NA	Os05t0450600	NA	GO:0006952	NA
TraesCS2D02G025300	chr2D	11030130	11030556	TraesCS2D02G025300	AT3G27831	NA	Os01t0901200	NA	NA	NA
TraesCS2D02G033300	chr2D	12890096	12892253	TraesCS2D02G033300	AT4G39300	6.13e-13	Os01t0551400	1.43e-17	NA	NA
TraesCS2D02G033700	chr2D	13066732	13067019	TraesCS2D02G033700	AT2G02147	NA	Os04t0544100	NA	NA	NA
TraesCS2D02G036000	chr2D	13633576	13633803	TraesCS2D02G036000	AT2G25240	2.53e-15	Os11t0231800	4.29e-25	GO:0005615	NA
TraesCS2D02G042500	chr2D	15228745	15230408	TraesCS2D02G042500	AT5G62850	3.36e-88	Os01t0605700	1.32e-129	GO:0016021	NA
TraesCS2D02G044500	chr2D	16065869	16066415	TraesCS2D02G044500	AT2G07505	NA	Os03t0648250	NA	NA	NA
TraesCS2D02G046000	chr2D	16791001	16791343	TraesCS2D02G046000	AT2G36690	NA	Os08t0560000	NA	NA	NA
TraesCS2D02G046800	chr2D	17169611	17170272	TraesCS2D02G046800	AT5G07360	NA	Os04t0188500	3.54e-18	NA	NA
TraesCS2D02G047000	chr2D	17236946	17237191	TraesCS2D02G047000	AT2G25660	NA	Os11t0187100	NA	NA	NA
TraesCS2D02G047100	chr2D	17310691	17310930	TraesCS2D02G047100	AT1G06520	NA	Os04t0188500	NA	NA	NA
TraesCS2D02G047300	chr2D	17346625	17347382	TraesCS2D02G047300	AT1G09050	NA	Os10t0533000	NA	NA	NA
TraesCS2D02G047400	chr2D	17355932	17356742	TraesCS2D02G047400	AT1G09050	NA	Os10t0533000	NA	NA	NA
TraesCS2D02G047600	chr2D	17457205	17457420	TraesCS2D02G047600	AT2G44560	NA	Os05t0188600	NA	NA	NA
TraesCS2D02G047700	chr2D	17497443	17498242	TraesCS2D02G047700	AT4G15560	NA	Os01t0220100	NA	NA	NA
TraesCS2D02G047800	chr2D	17499514	17499899	TraesCS2D02G047800	AT2G02100	1.08e-20	Os04t0189400	7.18e-22	GO:0006952	NA
TraesCS2D02G047900	chr2D	17605330	17605703	TraesCS2D02G047900	AT2G02100	3.75e-21	Os04t0189800	6.17e-27	GO:0006952	NA
TraesCS2D02G048200	chr2D	17631081	17631454	TraesCS2D02G048200	AT2G02100	1.23e-21	Os04t0189800	4.89e-28	GO:0006952	NA
TraesCS2D02G049400	chr2D	18210500	18210766	TraesCS2D02G049400	AT5G23280	5.33e-22	Os04t0194600	5.3e-41	GO:0003700	NA
TraesCS2D02G049700	chr2D	18268801	18269730	TraesCS2D02G049700	AT2G33290	NA	Os05t0131500	NA	GO:0008146	NA
TraesCS2D02G053500	chr2D	20917753	20918041	TraesCS2D02G053500	AT3G53310	NA	Os03t0621900	1.15e-12	GO:0003677	NA
TraesCS2D02G054500	chr2D	21809929	21810195	TraesCS2D02G054500	AT1G68765	NA	Os08t0147001	NA	NA	NA
TraesCS2D02G058734	chr2D	23317566	23317862	TraesCS2D02G058734	NA	NA	NA	NA	NA	NA
TraesCS2D02G059100	chr2D	24488173	24488970	TraesCS2D02G059100	AT3G16910	NA	Os12t0485600	NA	GO:0005524	NA
TraesCS2D02G059200	chr2D	24557013	24557527	TraesCS2D02G059200	AT3G23620	NA	Os01t0513800	2.32e-18	NA	NA
TraesCS2D02G068200	chr2D	28725611	28725754	TraesCS2D02G068200	ATCG00550	8.02e-20	Os05t0521500	NA	GO:0009539,GO:0009523,GO:0015979,GO:0016020	NA
TraesCS2D02G079000	chr2D	33878259	33878715	TraesCS2D02G079000	AT3G23620	4.39e-08	Os01t0513800	4.05e-26	GO:0019843,GO:0000470,GO:0000027	NA
TraesCS2D02G079300	chr2D	33934810	33935341	TraesCS2D02G079300	ATCG01080	2.66e-83	Os03t0823100	NA	GO:0008137,GO:0055114	NA
TraesCS2D02G080600	chr2D	34377552	34377819	TraesCS2D02G080600	AT1G25510	NA	Os12t0207200	4.43e-15	NA	NA
TraesCS2D02G081100	chr2D	34988120	34988311	TraesCS2D02G081100	AT4G10150	NA	Os01t0617700	NA	GO:0055085	NA
TraesCS2D02G081300	chr2D	34994875	34995066	TraesCS2D02G081300	AT2G27650	NA	Os11t0689300	NA	GO:0055085	NA
TraesCS2D02G081700	chr2D	35081075	35081607	TraesCS2D02G081700	AT5G02660	NA	Os03t0247200	NA	NA	NA
TraesCS2D02G083400	chr2D	36090969	36092054	TraesCS2D02G083400	AT3G01370	NA	Os03t0158700	NA	NA	NA
TraesCS2D02G087100	chr2D	37490490	37490699	TraesCS2D02G087100	NA	NA	NA	NA	NA	NA
TraesCS2D02G087200	chr2D	37532426	37532521	TraesCS2D02G087200	ATCG00590	5.73e-11	Os04t0616300	NA	GO:0009512,GO:0009055	NA
TraesCS2D02G089700	chr2D	39590461	39590757	TraesCS2D02G089700	ATMG00285	1.4e-39	Os04t0473025	2.55e-07	NA	NA
TraesCS2D02G090000	chr2D	39720199	39720576	TraesCS2D02G090000	AT1G30920	NA	Os11t0598300	NA	NA	NA
TraesCS2D02G090100	chr2D	39830682	39830942	TraesCS2D02G090100	AT1G47710	1.55e-14	Os11t0231800	9.67e-29	GO:0005615	NA
TraesCS2D02G091300	chr2D	43294442	43295420	TraesCS2D02G091300	AT3G10985	1.22e-28	Os03t0299600	6.38e-41	NA	NA
TraesCS2D02G092700	chr2D	44082701	44083381	TraesCS2D02G092700	AT3G62640	7.57e-14	Os07t0690200	9.11e-25	NA	NA
TraesCS2D02G092900	chr2D	44139269	44139828	TraesCS2D02G092900	AT5G63660	NA	Os02t0172300	NA	NA	NA
TraesCS2D02G093400	chr2D	44599603	44600087	TraesCS2D02G093400	AT2G02147	NA	Os02t0172000	NA	NA	NA
TraesCS2D02G093600	chr2D	45506198	45508360	TraesCS2D02G093600	AT4G16146	9.15e-26	Os03t0304800	1.19e-43	NA	NA
TraesCS2D02G095700	chr2D	47427809	47428024	TraesCS2D02G095700	AT5G49525	1.58e-07	Os03t0313800	1.92e-14	NA	NA
TraesCS2D02G105000	chr2D	56575579	56577875	TraesCS2D02G105000	AT2G40765	NA	Os07t0680300	5.04e-29	NA	NA
TraesCS2D02G105800	chr2D	57167912	57168196	TraesCS2D02G105800	AT1G34300	5.81e-11	Os06t0241100	2.81e-32	NA	NA
TraesCS2D02G110400	chr2D	61272443	61272901	TraesCS2D02G110400	AT4G10603	NA	Os08t0398300	NA	NA	NA
TraesCS2D02G110500	chr2D	61300139	61300625	TraesCS2D02G110500	AT4G10603	NA	NA	NA	NA	NA
TraesCS2D02G117300	chr2D	66820793	66821139	TraesCS2D02G117300	AT3G04710	2.4e-18	Os09t0124800	4.49e-29	GO:0005515	NA
TraesCS2D02G119800	chr2D	69027631	69028365	TraesCS2D02G119800	AT1G09070	NA	Os01t0934100	3.67e-12	NA	NA
TraesCS2D02G123400	chr2D	72371614	72372229	TraesCS2D02G123400	AT5G65640	NA	Os01t0115800	NA	NA	NA
TraesCS2D02G123800	chr2D	72489053	72489274	TraesCS2D02G123800	AT1G04410	NA	Os09t0459600	NA	NA	NA
TraesCS2D02G124000	chr2D	72652074	72652689	TraesCS2D02G124000	AT5G65640	NA	Os01t0115800	NA	NA	NA
TraesCS2D02G131100	chr2D	76634429	76634623	TraesCS2D02G131100	AT1G74010	NA	NA	NA	NA	NA
TraesCS2D02G132800	chr2D	78319770	78320033	TraesCS2D02G132800	AT5G22750	NA	Os03t0632200	NA	NA	NA
TraesCS2D02G138600	chr2D	81458148	81458414	TraesCS2D02G138600	AT2G24210	3.75e-10	Os03t0347900	1.26e-25	GO:0016829,GO:0010333	NA
TraesCS2D02G140200	chr2D	82578514	82578783	TraesCS2D02G140200	AT4G14280	1.17e-12	Os07t0543500	1.79e-23	NA	NA
TraesCS2D02G146700	chr2D	87815352	87816548	TraesCS2D02G146700	AT2G24650	NA	Os09t0462000	NA	GO:0016787	NA
TraesCS2D02G147400	chr2D	88300467	88300754	TraesCS2D02G147400	AT2G24690	NA	Os03t0621900	7.64e-14	GO:0003677	NA
TraesCS2D02G148500	chr2D	89907995	89908656	TraesCS2D02G148500	AT4G36020	2.23e-18	Os02t0121100	3.69e-21	GO:0003676	NA
TraesCS2D02G149800	chr2D	92463244	92463602	TraesCS2D02G149800	AT1G68290	4.06e-14	Os01t0128100	3.48e-17	GO:0006308,GO:0004519,GO:0003676	NA
TraesCS2D02G158000	chr2D	101453710	101453970	TraesCS2D02G158000	AT3G20898	NA	Os03t0371600	2.91e-09	NA	NA
TraesCS2D02G160300	chr2D	103129160	103129396	TraesCS2D02G160300	AT2G25350	NA	Os07t0584500	NA	NA	NA
TraesCS2D02G161000	chr2D	104928276	104928539	TraesCS2D02G161000	AT5G22750	NA	Os02t0694100	NA	NA	NA
TraesCS2D02G163500	chr2D	107821028	107838105	TraesCS2D02G163500	AT2G31953	NA	Os09t0529900	NA	NA	NA
TraesCS2D02G165500	chr2D	109737229	109738129	TraesCS2D02G165500	AT5G43580	3.47e-07	Os01t0615050	3.53e-29	GO:0004867,GO:0009611	NA
TraesCS2D02G165600	chr2D	109793124	109793858	TraesCS2D02G165600	AT2G38900	1.7e-08	Os01t0615050	4.73e-27	GO:0004867,GO:0009611	NA
TraesCS2D02G165700	chr2D	109830908	109831114	TraesCS2D02G165700	AT2G38900	2.31e-08	Os01t0615050	5.37e-29	GO:0004867,GO:0009611	NA
TraesCS2D02G165800	chr2D	109901630	109902556	TraesCS2D02G165800	AT2G38900	1.24e-09	Os01t0615050	1.47e-28	GO:0004867,GO:0009611	NA
TraesCS2D02G168900	chr2D	112865289	112865897	TraesCS2D02G168900	AT5G46330	NA	Os02t0153450	NA	GO:0005515	NA
TraesCS2D02G171400	chr2D	115149417	115149868	TraesCS2D02G171400	AT1G61070	NA	Os02t0629800	NA	NA	NA
TraesCS2D02G171900	chr2D	115942192	115944295	TraesCS2D02G171900	AT3G09455	4.63e-18	Os07t0620500	5.35e-19	NA	NA
TraesCS2D02G173500	chr2D	117199808	117200068	TraesCS2D02G173500	AT1G18210	NA	Os07t0619200	1.07e-30	GO:0005509	NA
TraesCS2D02G180900	chr2D	125343715	125344950	TraesCS2D02G180900	AT3G13860	NA	NA	NA	GO:0008146	NA
TraesCS2D02G181600	chr2D	126688499	126688762	TraesCS2D02G181600	AT1G06570	NA	Os02t0694100	NA	NA	NA
TraesCS2D02G184800	chr2D	129944993	129945630	TraesCS2D02G184800	AT5G09520	NA	Os07t0142500	NA	NA	NA
TraesCS2D02G185700	chr2D	130838921	130839397	TraesCS2D02G185700	AT3G11440	NA	Os07t0447000	NA	NA	NA
TraesCS2D02G194500	chr2D	139745821	139746102	TraesCS2D02G194500	AT3G19615	NA	Os07t0587300	2.31e-10	NA	NA
TraesCS2D02G194900	chr2D	141105066	141105227	TraesCS2D02G194900	AT4G02725	NA	Os01t0571000	NA	NA	NA
TraesCS2D02G196000	chr2D	142521927	142522399	TraesCS2D02G196000	AT3G11440	NA	Os07t0447000	NA	NA	NA
TraesCS2D02G196300	chr2D	142711066	142711578	TraesCS2D02G196300	AT3G43720	8.52e-07	Os07t0585200	1.09e-20	NA	NA
TraesCS2D02G196400	chr2D	143117075	143118040	TraesCS2D02G196400	AT3G58550	NA	Os07t0585200	2.89e-23	NA	NA
TraesCS2D02G199000	chr2D	147958638	147959108	TraesCS2D02G199000	AT3G11440	NA	Os07t0447000	NA	NA	NA
TraesCS2D02G200200	chr2D	152002061	152002324	TraesCS2D02G200200	AT5G22750	NA	Os03t0241100	NA	NA	NA
TraesCS2D02G201500	chr2D	153002618	153003010	TraesCS2D02G201500	AT4G29270	NA	Os08t0520550	NA	GO:0030246	NA
TraesCS2D02G204200	chr2D	155973385	155973723	TraesCS2D02G204200	AT5G43150	NA	Os07t0572400	3.21e-33	NA	NA
TraesCS2D02G204600	chr2D	156597847	156601216	TraesCS2D02G204600	AT2G22640	3.87e-44	Os02t0829900	5.81e-53	GO:0031209,GO:0007015,GO:0044877	NA
TraesCS2D02G208400	chr2D	162506050	162507131	TraesCS2D02G208400	AT2G32210	5.54e-12	Os07t0567900	3.62e-10	NA	NA
TraesCS2D02G210300	chr2D	166136857	166137075	TraesCS2D02G210300	AT4G10265	3.98e-07	Os07t0558900	3.22e-22	NA	NA
TraesCS2D02G212300	chr2D	170606926	170607150	TraesCS2D02G212300	AT1G52855	5.34e-29	Os07t0564200	1.24e-49	NA	NA
TraesCS2D02G216400	chr2D	179266403	179266534	TraesCS2D02G216400	ATCG00700	1.02e-23	Os06t0476900	NA	GO:0009539,GO:0009523,GO:0015979,GO:0016020	NA
TraesCS2D02G219200	chr2D	183619697	183629766	TraesCS2D02G219200	AT5G01015	NA	Os12t0438100	4.68e-21	NA	NA
TraesCS2D02G221100	chr2D	188552576	188553173	TraesCS2D02G221100	AT1G10745	NA	Os02t0227900	NA	NA	NA
TraesCS2D02G227100	chr2D	195710340	195713815	TraesCS2D02G227100	AT3G20510	9.13e-13	Os03t0568500	5.6e-07	GO:0016020	NA
TraesCS2D02G228800	chr2D	197873905	197875342	TraesCS2D02G228800	AT1G51350	NA	Os06t0727900	NA	GO:0006470,GO:0003824,GO:0004722	ko05235,ko04660,ko04658
TraesCS2D02G230300	chr2D	200935935	200937328	TraesCS2D02G230300	ATCG00580	1.61e-44	Os03t0659233	2.08e-44	GO:0009767,GO:0019684,GO:0020037,GO:0009539,GO:0046872,GO:0016021,GO:0009523,GO:0015979	NA
TraesCS2D02G239000	chr2D	250611334	250618065	TraesCS2D02G239000	AT2G19830	1.08e-15	Os07t0490700	5.77e-60	GO:0007034	NA
TraesCS2D02G239400	chr2D	253814399	253814611	TraesCS2D02G239400	AT1G34410	NA	Os12t0591500	NA	NA	NA
TraesCS2D02G241200	chr2D	261208353	261211367	TraesCS2D02G241200	AT1G63850	1.22e-07	Os04t0579700	3.13e-12	NA	NA
TraesCS2D02G242800	chr2D	272564444	272564605	TraesCS2D02G242800	AT1G78920	NA	Os12t0587100	NA	NA	NA
TraesCS2D02G242900	chr2D	272564602	272564883	TraesCS2D02G242900	ATCG01300	8.96e-54	Os07t0415200	NA	GO:0005840,GO:0003735,GO:0006412	NA
TraesCS2D02G243000	chr2D	272790087	272790297	TraesCS2D02G243000	AT1G56720	NA	Os01t0911700	NA	NA	NA
TraesCS2D02G243400	chr2D	272800052	272800483	TraesCS2D02G243400	ATCG00750	2.2e-59	Os02t0162500	1.54e-11	GO:0005840,GO:0003735,GO:0006412	NA
TraesCS2D02G243600	chr2D	272801561	272801773	TraesCS2D02G243600	ATCG01100	2.31e-28	Os11t0220500	NA	GO:0055114,GO:0016020	NA
TraesCS2D02G243800	chr2D	272805006	272805269	TraesCS2D02G243800	ATCG01120	5.46e-37	Os06t0176150	NA	GO:0005840,GO:0003735,GO:0006412	NA
TraesCS2D02G243900	chr2D	272807922	272808122	TraesCS2D02G243900	AT1G79270	NA	Os03t0336700	NA	NA	NA
TraesCS2D02G244000	chr2D	272808515	272808754	TraesCS2D02G244000	AT5G46310	NA	Os03t0655700	NA	NA	NA
TraesCS2D02G244800	chr2D	276943514	276943750	TraesCS2D02G244800	AT3G47730	NA	Os06t0595700	2.68e-13	NA	NA
TraesCS2D02G247000	chr2D	291442287	291442529	TraesCS2D02G247000	AT2G07671	1.94e-32	Os01t0899275	2.9e-18	GO:1902600,GO:0033177,GO:0015986,GO:0015078,GO:0045263	NA
TraesCS2D02G247100	chr2D	291638981	291639277	TraesCS2D02G247100	ATMG00285	2.77e-40	Os04t0473025	NA	NA	NA
TraesCS2D02G247200	chr2D	291639570	291640182	TraesCS2D02G247200	AT1G30920	NA	Os02t0736600	NA	NA	NA
TraesCS2D02G247300	chr2D	291670755	291671030	TraesCS2D02G247300	ATMG01120	9.35e-11	Os08t0414700	NA	GO:0055114,GO:0016020	NA
TraesCS2D02G247400	chr2D	291706127	291706360	TraesCS2D02G247400	AT4G32640	NA	Os06t0271500	NA	NA	NA
TraesCS2D02G247600	chr2D	291729514	291730000	TraesCS2D02G247600	ATMG01275	1.27e-58	Os09t0369400	NA	GO:0055114,GO:0016020	NA
TraesCS2D02G247700	chr2D	291764596	291765317	TraesCS2D02G247700	ATMG00900	3.51e-138	Os06t0691400	NA	GO:0015886,GO:0020037,GO:0015232,GO:0016020,GO:0017004	NA
TraesCS2D02G248100	chr2D	291910659	291911823	TraesCS2D02G248100	AT4G23030	NA	Os12t0224500	NA	NA	NA
TraesCS2D02G253700	chr2D	306154154	306154429	TraesCS2D02G253700	ATMG01120	1.01e-10	Os02t0788500	NA	GO:0055114,GO:0016020	NA
TraesCS2D02G256000	chr2D	309060744	309066458	TraesCS2D02G256000	AT5G49630	0	Os07t0134000	0	NA	NA
TraesCS2D02G256700	chr2D	311963653	311963770	TraesCS2D02G256700	ATCG00570	3.07e-18	Os03t0659266	2.4e-19	GO:0009767,GO:0019684,GO:0009539,GO:0020037,GO:0016021,GO:0009523,GO:0015979	NA
TraesCS2D02G257200	chr2D	313025981	313026178	TraesCS2D02G257200	AT2G39730	NA	Os08t0504600	NA	NA	NA
TraesCS2D02G258400	chr2D	314344613	314344901	TraesCS2D02G258400	AT2G24690	NA	Os03t0621900	1.29e-12	GO:0003677	NA
TraesCS2D02G258600	chr2D	314479160	314479425	TraesCS2D02G258600	AT3G18610	NA	Os03t0229500	NA	NA	NA
TraesCS2D02G260600	chr2D	317054987	317055430	TraesCS2D02G260600	AT5G41310	NA	Os08t0240800	NA	NA	NA
TraesCS2D02G261200	chr2D	317941956	317942387	TraesCS2D02G261200	AT1G54710	NA	Os06t0642400	1.33e-13	GO:0020037,GO:0005506,GO:0055114,GO:0016705	NA
TraesCS2D02G261800	chr2D	318323071	318325857	TraesCS2D02G261800	AT5G20165	3.32e-40	Os05t0251500	1.18e-44	NA	NA
TraesCS2D02G262600	chr2D	318818813	318819181	TraesCS2D02G262600	AT3G46920	NA	NA	NA	NA	NA
TraesCS2D02G263900	chr2D	322926442	322926855	TraesCS2D02G263900	AT3G15990	NA	Os06t0143700	NA	GO:0005840,GO:0003735,GO:0006412,GO:0009507	NA
TraesCS2D02G264100	chr2D	322926978	322927227	TraesCS2D02G264100	AT2G36050	NA	Os07t0209800	NA	NA	NA
TraesCS2D02G265200	chr2D	324036894	324037190	TraesCS2D02G265200	AT2G19410	NA	Os03t0369250	7.18e-08	GO:0020037,GO:0004601,GO:0006979,GO:0055114	ko00940
TraesCS2D02G270500	chr2D	334224676	334224792	TraesCS2D02G270500	ATCG00560	2.05e-20	Os03t0667201	5.38e-21	GO:0009539,GO:0009523,GO:0015979,GO:0016020	NA
TraesCS2D02G270600	chr2D	334224815	334224934	TraesCS2D02G270600	ATCG00570	2.29e-21	Os03t0659266	2.21e-22	GO:0009767,GO:0019684,GO:0009539,GO:0020037,GO:0016021,GO:0009523,GO:0015979	NA
TraesCS2D02G270700	chr2D	334224945	334225196	TraesCS2D02G270700	ATCG00580	1.72e-54	Os03t0659233	1.71e-56	GO:0009767,GO:0019684,GO:0009539,GO:0020037,GO:0046872,GO:0016021,GO:0009523,GO:0015979	NA
TraesCS2D02G270800	chr2D	334226349	334226444	TraesCS2D02G270800	ATCG00590	5.73e-11	Os04t0616300	NA	GO:0009512,GO:0009055	NA
TraesCS2D02G270900	chr2D	334226621	334226734	TraesCS2D02G270900	ATCG00600	3.45e-18	Os08t0105400	NA	GO:0009512	NA
TraesCS2D02G271000	chr2D	334228074	334228274	TraesCS2D02G271000	ATCG00640	1.9e-30	Os02t0331200	NA	GO:0005840,GO:0003735,GO:0006412	NA
TraesCS2D02G271100	chr2D	334229279	334229605	TraesCS2D02G271100	ATCG00660	1.12e-34	Os01t0734100	1.67e-09	GO:0005840,GO:0003735,GO:0006412,GO:0019843	NA
TraesCS2D02G275500	chr2D	345246670	345246849	TraesCS2D02G275500	AT1G67950	NA	Os04t0351800	2.15e-11	NA	NA
TraesCS2D02G275600	chr2D	345248090	345248281	TraesCS2D02G275600	AT2G44770	NA	Os04t0352066	2.24e-20	NA	NA
TraesCS2D02G281300	chr2D	354379086	354379807	TraesCS2D02G281300	AT5G43260	2.39e-21	Os02t0506600	2.01e-37	NA	NA
TraesCS2D02G282100	chr2D	354968360	354968674	TraesCS2D02G282100	AT2G42180	NA	Os04t0387000	NA	NA	NA
TraesCS2D02G282200	chr2D	355292628	355292967	TraesCS2D02G282200	AT3G30260	2.31e-16	Os01t0922800	6.81e-17	GO:0046983,GO:0003677	NA
TraesCS2D02G282700	chr2D	355630239	355630451	TraesCS2D02G282700	AT3G27030	1.62e-17	Os02t0509500	8.71e-24	NA	NA
TraesCS2D02G283500	chr2D	357701587	357701778	TraesCS2D02G283500	AT5G48595	NA	Os03t0298700	NA	GO:0055085	NA
TraesCS2D02G288300	chr2D	369479989	369480273	TraesCS2D02G288300	AT1G12805	NA	Os04t0403600	1.38e-17	NA	NA
TraesCS2D02G294200	chr2D	376355757	376356749	TraesCS2D02G294200	AT3G47220	NA	NA	NA	GO:0005515	NA
TraesCS2D02G294800	chr2D	377108468	377108971	TraesCS2D02G294800	AT2G24693	NA	Os08t0542000	NA	NA	NA
TraesCS2D02G295400	chr2D	377261071	377261504	TraesCS2D02G295400	AT1G52950	NA	Os03t0121300	NA	NA	NA
TraesCS2D02G296000	chr2D	378166270	378170916	TraesCS2D02G296000	AT3G04545	NA	Os02t0172300	NA	NA	NA
TraesCS2D02G296600	chr2D	378909527	378909790	TraesCS2D02G296600	AT3G18715	NA	Os04t0418100	2.77e-26	GO:0010227	NA
TraesCS2D02G302100	chr2D	385286275	385287462	TraesCS2D02G302100	AT5G57790	NA	Os08t0444440	7.4e-25	NA	NA
TraesCS2D02G303100	chr2D	386702931	386706978	TraesCS2D02G303100	AT5G41010	2.2e-28	Os01t0530366	4.36e-33	GO:0006351,GO:0003899,GO:0003677,GO:0008270	NA
TraesCS2D02G306500	chr2D	392362578	392362850	TraesCS2D02G306500	AT2G34840	NA	Os02t0302500	NA	NA	NA
TraesCS2D02G310300	chr2D	398507095	398508399	TraesCS2D02G310300	AT3G53600	NA	Os05t0569900	NA	GO:0046622	NA
TraesCS2D02G317200	chr2D	406695655	406695903	TraesCS2D02G317200	AT3G57550	NA	Os04t0451700	1.09e-17	NA	NA
TraesCS2D02G317300	chr2D	406733288	406733542	TraesCS2D02G317300	AT3G57550	NA	Os04t0451700	2.97e-17	NA	NA
TraesCS2D02G318000	chr2D	407453693	407453839	TraesCS2D02G318000	AT3G57062	1.96e-13	Os07t0213500	2.46e-22	NA	NA
TraesCS2D02G318600	chr2D	408362401	408362862	TraesCS2D02G318600	AT5G58930	NA	Os01t0884400	NA	GO:0016021,GO:0022857,GO:0055085	NA
TraesCS2D02G323000	chr2D	414955174	414956462	TraesCS2D02G323000	AT4G19490	NA	Os08t0129700	NA	GO:0016620,GO:0055114	NA
TraesCS2D02G324500	chr2D	417212833	417212994	TraesCS2D02G324500	AT3G29034	5.14e-11	Os04t0460350	1.57e-21	NA	NA
TraesCS2D02G325100	chr2D	418763556	418764067	TraesCS2D02G325100	AT5G35525	1.26e-27	Os04t0461600	2.31e-42	NA	NA
TraesCS2D02G325300	chr2D	419024828	419025750	TraesCS2D02G325300	AT2G13820	1.2e-12	Os04t0462200	1.62e-58	NA	NA
TraesCS2D02G328600	chr2D	421814733	421815432	TraesCS2D02G328600	AT3G05858	NA	Os04t0466000	4.36e-28	NA	NA
TraesCS2D02G331400	chr2D	423875706	423875876	TraesCS2D02G331400	AT3G13275	NA	Os04t0470150	1.02e-16	NA	NA
TraesCS2D02G339300	chr2D	433213478	433221116	TraesCS2D02G339300	AT4G14615	5.21e-32	Os07t0181800	2.48e-29	GO:0005739,GO:0033617	NA
TraesCS2D02G340000	chr2D	434354623	434355470	TraesCS2D02G340000	AT1G57650	NA	Os04t0482600	9.24e-30	NA	NA
TraesCS2D02G345100	chr2D	441080753	441081175	TraesCS2D02G345100	AT2G30290	NA	Os01t0189800	1.56e-09	NA	NA
TraesCS2D02G348300	chr2D	446260265	446260474	TraesCS2D02G348300	AT4G34520	NA	Os02t0817000	NA	GO:0016021,GO:0022857,GO:0055085	NA
TraesCS2D02G348700	chr2D	446640621	446640884	TraesCS2D02G348700	AT2G43570	7.58e-14	Os04t0494100	1.07e-14	GO:0008061	NA
TraesCS2D02G350000	chr2D	447346034	447346264	TraesCS2D02G350000	AT4G28460	NA	Os09t0515550	NA	GO:0006952	NA
TraesCS2D02G352300	chr2D	450399083	450399367	TraesCS2D02G352300	AT3G02065	1.22e-20	Os07t0566800	NA	NA	NA
TraesCS2D02G353900	chr2D	452604479	452604709	TraesCS2D02G353900	AT5G59060	NA	Os02t0302500	2.09e-11	NA	NA
TraesCS2D02G358800	chr2D	460774573	460774842	TraesCS2D02G358800	AT2G33160	NA	Os02t0302500	4.2e-12	NA	NA
TraesCS2D02G360500	chr2D	462245283	462248287	TraesCS2D02G360500	AT5G01350	6.95e-18	Os04t0508100	3.83e-30	NA	NA
TraesCS2D02G360800	chr2D	462783887	462787248	TraesCS2D02G360800	AT5G01350	1.11e-18	Os04t0508100	3.63e-33	NA	NA
TraesCS2D02G362400	chr2D	468361347	468361635	TraesCS2D02G362400	AT2G25625	1.59e-12	Os05t0575000	5.07e-19	NA	NA
TraesCS2D02G363300	chr2D	469162861	469163148	TraesCS2D02G363300	AT4G31690	NA	Os03t0621900	1.11e-12	GO:0003677	NA
TraesCS2D02G365800	chr2D	470434995	470436074	TraesCS2D02G365800	AT5G23760	2.37e-20	Os04t0533900	1.5e-36	GO:0046872,GO:0030001	NA
TraesCS2D02G368200	chr2D	472860703	472861362	TraesCS2D02G368200	AT3G24225	NA	Os04t0531200	7.07e-12	NA	NA
TraesCS2D02G372900	chr2D	476790247	476790514	TraesCS2D02G372900	AT5G22750	NA	Os02t0754500	NA	NA	NA
TraesCS2D02G375900	chr2D	480172601	480172864	TraesCS2D02G375900	AT5G49015	NA	Os04t0521300	4.73e-26	NA	NA
TraesCS2D02G377000	chr2D	481571548	481574693	TraesCS2D02G377000	AT1G06515	1.88e-18	Os04t0518650	4.62e-37	NA	NA
TraesCS2D02G377100	chr2D	481574749	481575553	TraesCS2D02G377100	AT1G31335	NA	Os04t0518600	3.06e-14	NA	NA
TraesCS2D02G379500	chr2D	484071972	484072721	TraesCS2D02G379500	AT3G11600	1.21e-17	Os04t0684600	4.39e-31	NA	NA
TraesCS2D02G383000	chr2D	487335889	487336164	TraesCS2D02G383000	AT3G53310	NA	Os03t0621900	3.35e-13	GO:0003677	NA
TraesCS2D02G392300	chr2D	499751079	499751695	TraesCS2D02G392300	AT1G13500	NA	Os04t0581700	1.63e-21	NA	NA
TraesCS2D02G392600	chr2D	500488663	500489484	TraesCS2D02G392600	AT4G00305	5.39e-10	Os04t0580866	1.54e-24	GO:0008270	NA
TraesCS2D02G393800	chr2D	503548013	503548359	TraesCS2D02G393800	AT4G23493	1.41e-10	Os04t0578550	NA	NA	NA
TraesCS2D02G399200	chr2D	512095667	512095960	TraesCS2D02G399200	AT2G18780	NA	Os08t0165901	NA	NA	NA
TraesCS2D02G400000	chr2D	513093652	513094636	TraesCS2D02G400000	AT3G62760	1.22e-62	Os01t0371200	8.08e-118	GO:0005515	ko00982,ko00983,ko00480,ko00980
TraesCS2D02G405900	chr2D	521221409	521221815	TraesCS2D02G405900	AT5G13500	NA	Os12t0618600	NA	NA	NA
TraesCS2D02G412700	chr2D	527393531	527393728	TraesCS2D02G412700	AT4G05420	NA	Os10t0522700	2.44e-11	NA	NA
TraesCS2D02G414400	chr2D	528534078	528534388	TraesCS2D02G414400	AT1G07745	NA	Os03t0326300	NA	NA	NA
TraesCS2D02G415000	chr2D	528998896	528999200	TraesCS2D02G415000	AT5G59970	4.94e-50	Os10t0539500	5.02e-50	GO:0046982,GO:0003677	NA
TraesCS2D02G415900	chr2D	529657114	529658173	TraesCS2D02G415900	AT1G05450	7.14e-30	Os07t0175500	8.76e-32	NA	NA
TraesCS2D02G417600	chr2D	531895303	531895891	TraesCS2D02G417600	AT2G32210	1.54e-08	Os10t0148100	NA	NA	NA
TraesCS2D02G418300	chr2D	532286073	532286759	TraesCS2D02G418300	AT3G61620	NA	Os02t0529500	NA	NA	NA
TraesCS2D02G421300	chr2D	534955374	534957610	TraesCS2D02G421300	AT5G23740	1.38e-96	Os04t0502300	2.25e-96	GO:0005840,GO:0003735,GO:0006412	NA
TraesCS2D02G423000	chr2D	536152310	536154110	TraesCS2D02G423000	AT1G79480	4.17e-38	Os09t0560850	4.32e-37	NA	NA
TraesCS2D02G424800	chr2D	537448195	537448404	TraesCS2D02G424800	AT3G48660	3.75e-26	Os11t0496500	7.24e-34	NA	NA
TraesCS2D02G424900	chr2D	537456739	537456948	TraesCS2D02G424900	AT3G48660	4.83e-29	Os11t0496500	2.05e-33	NA	NA
TraesCS2D02G428628	chr2D	540670565	540670894	TraesCS2D02G428628	AT3G53980	1.95e-11	Os04t0415800	4.8e-20	GO:0005504,GO:0009627	NA
TraesCS2D02G430100	chr2D	542328812	542329009	TraesCS2D02G430100	AT4G29905	3.24e-16	Os04t0606200	1.46e-33	NA	NA
TraesCS2D02G430200	chr2D	542543934	542544164	TraesCS2D02G430200	AT4G29905	1.86e-14	Os04t0606200	3.86e-32	NA	NA
TraesCS2D02G430400	chr2D	542778023	542778220	TraesCS2D02G430400	AT4G29905	3.57e-15	Os04t0606200	1.33e-33	NA	NA
TraesCS2D02G432700	chr2D	544684331	544688409	TraesCS2D02G432700	AT1G48330	NA	Os04t0603400	1.86e-38	NA	NA
TraesCS2D02G438000	chr2D	547762760	547764965	TraesCS2D02G438000	AT3G05550	2.63e-28	Os02t0592400	7.52e-61	NA	NA
TraesCS2D02G439300	chr2D	548271210	548273237	TraesCS2D02G439300	AT3G07230	6.02e-18	Os12t0405700	1.74e-27	NA	NA
TraesCS2D02G442400	chr2D	552880831	552881400	TraesCS2D02G442400	AT3G42860	NA	Os03t0786500	NA	NA	NA
TraesCS2D02G444100	chr2D	555223382	555223737	TraesCS2D02G444100	AT2G35470	1.83e-09	Os02t0695600	NA	NA	NA
TraesCS2D02G450800	chr2D	560859778	560862362	TraesCS2D02G450800	AT3G17668	2.2e-32	Os04t0589200	3.01e-68	NA	NA
TraesCS2D02G453400	chr2D	562340880	562341688	TraesCS2D02G453400	AT5G47060	1.59e-16	Os04t0586100	9.83e-42	NA	NA
TraesCS2D02G453600	chr2D	562362396	562363217	TraesCS2D02G453600	AT5G47060	1.89e-14	Os04t0586100	3.35e-39	NA	NA
TraesCS2D02G453800	chr2D	562581089	562583208	TraesCS2D02G453800	AT4G17670	1.41e-16	Os04t0586100	1.66e-45	NA	NA
TraesCS2D02G453900	chr2D	562685012	562685302	TraesCS2D02G453900	AT4G17670	1.37e-16	Os04t0586100	1.17e-38	NA	NA
TraesCS2D02G454000	chr2D	562735113	562735403	TraesCS2D02G454000	AT4G17670	2.04e-15	Os04t0586100	6.53e-39	NA	NA
TraesCS2D02G454100	chr2D	562754102	562754392	TraesCS2D02G454100	AT4G17670	7.78e-16	Os04t0586100	1.36e-41	NA	NA
TraesCS2D02G454200	chr2D	562785603	562785893	TraesCS2D02G454200	AT4G17670	4.27e-15	Os04t0586100	8.32e-40	NA	NA
TraesCS2D02G454300	chr2D	562807916	562808206	TraesCS2D02G454300	AT4G17670	2.18e-15	Os04t0586100	1.09e-40	NA	NA
TraesCS2D02G454400	chr2D	562839563	562840457	TraesCS2D02G454400	AT4G17670	3.13e-15	Os04t0586100	8.88e-41	NA	NA
TraesCS2D02G454500	chr2D	562845265	562846193	TraesCS2D02G454500	AT5G47060	4.06e-14	Os04t0586100	4.75e-39	NA	NA
TraesCS2D02G454600	chr2D	562850821	562851114	TraesCS2D02G454600	AT5G47060	8.75e-14	Os04t0586100	2.62e-44	NA	NA
TraesCS2D02G454700	chr2D	562859104	562859394	TraesCS2D02G454700	AT5G47060	1.24e-15	Os04t0586100	4.39e-46	NA	NA
TraesCS2D02G454800	chr2D	562895784	562896074	TraesCS2D02G454800	AT5G47060	6.76e-16	Os04t0586100	2.28e-43	NA	NA
TraesCS2D02G460700	chr2D	567051604	567051834	TraesCS2D02G460700	AT1G04930	NA	Os04t0618400	NA	NA	NA
TraesCS2D02G461100	chr2D	567584703	567584930	TraesCS2D02G461100	AT1G21650	NA	Os04t0618400	NA	NA	NA
TraesCS2D02G461200	chr2D	567589870	567590100	TraesCS2D02G461200	AT2G47210	NA	Os09t0103100	NA	NA	NA
TraesCS2D02G461300	chr2D	567642046	567642285	TraesCS2D02G461300	AT2G26610	NA	Os08t0499700	NA	NA	NA
TraesCS2D02G461400	chr2D	567677908	567678159	TraesCS2D02G461400	AT2G46380	NA	Os04t0524900	NA	NA	NA
TraesCS2D02G465700	chr2D	571537244	571538245	TraesCS2D02G465700	NA	NA	Os02t0587000	NA	NA	NA
TraesCS2D02G474400	chr2D	577468393	577471509	TraesCS2D02G474400	ATCG00070	3.86e-23	Os11t0592350	9.73e-30	GO:0009539,GO:0009523,GO:0015979	NA
TraesCS2D02G480500	chr2D	582494579	582494851	TraesCS2D02G480500	AT2G21640	NA	Os03t0151500	9.76e-15	NA	NA
TraesCS2D02G482600	chr2D	584836022	584837490	TraesCS2D02G482600	AT3G12440	NA	Os12t0102350	NA	NA	NA
[truncated: 131,365 more rows]
