# Supplementary material for: Asymmetric gene expression in grain development of reciprocal crosses between tetraploid and hexaploid wheats
Source: Commun Biol. 2022 Dec 23;5:1412. doi: 10.1038/s42003-022-04374-w (PMC9789062; doi:10.1038/s42003-022-04374-w)
Supplement: Supplementary file 7 — Supplementary Data 4 [file 42003_2022_4374_MOESM7_ESM.xlsx]

## Sheet: Supplementary Data 4
Supplementary Data 4 Differetially expressed genes (DEGs) between stages in embryos. DEGs were identified through comparisons between each time point against the two-cell stage (E1) for each sample. Results from each of the eight samples can be found in different sheets. Log2FC and adjusted pvalues are shown.

## Sheet: AxC-stage-DEGs
	log2FC_E2vsE1	padj_E2vsE1	log2FC_E3vsE1	padj_E3vsE1	log2FC_E4vsE1	padj_E4vsE1	log2FC_E5vsE1	padj_E5vsE1	log2FC_E6vsE1	padj_E6vsE1	log2FC_E7vsE1	padj_E7vsE1
TraesCS1A02G007900	NA	NA	NA	NA	NA	NA	-4.13436	0.00965701	NA	NA	NA	NA
TraesCS1A02G013600	NA	NA	8.71426	8.23587e-11	8.22471	4.61812e-10	9.1471	2.03412e-12	8.32584	3.0556e-10	5.48121	5.50359e-05
TraesCS1A02G014100	NA	NA	NA	NA	NA	NA	11.1643	1.32716e-13	11.9865	2.70392e-15	12.1028	9.48148e-16
TraesCS1A02G027200	NA	NA	NA	NA	NA	NA	NA	NA	1.31377	1.00834e-14	1.93014	5.72067e-31
TraesCS1A02G041300	NA	NA	NA	NA	NA	NA	5.95477	3.31907e-10	6.78758	1.02642e-12	5.30117	4.518e-08
TraesCS1A02G045500	NA	NA	-6.12553	0.000119814	-7.96618	2.76295e-07	-8.60684	1.76182e-08	-7.66495	9.52282e-07	-7.03781	5.28172e-06
TraesCS1A02G050600	-1.68144	0.000248443	-1.77548	0.000132263	-1.79089	1.88306e-05	-1.45165	0.00010273	-2.566	2.17738e-07	-7.4382	1.8453e-06
TraesCS1A02G050700	-2.51694	2.21198e-05	-5.78885	0.000370226	-7.63126	1.20146e-06	-5.94359	1.02883e-07	-7.33002	3.90756e-06	-6.70288	1.88642e-05
TraesCS1A02G050800	-3.91571	2.43928e-13	-5.08316	4.80638e-10	NA	NA	NA	NA	NA	NA	-7.98783	2.15822e-07
TraesCS1A02G050900	-2.64282	4.2177e-05	4.68445	9.47648e-20	4.78626	5.2587e-21	3.78063	1.16831e-13	NA	NA	-6.69887	2.33517e-05
TraesCS1A02G062000	NA	NA	NA	NA	NA	NA	6.75715	3.18279e-05	9.86186	8.84429e-10	11.7653	9.78352e-14
TraesCS1A02G082500	NA	NA	-1.86675	3.94468e-06	-2.21084	1.02158e-08	-2.2015	1.44059e-09	-1.38066	0.000356325	NA	NA
TraesCS1A02G110100	NA	NA	NA	NA	NA	NA	NA	NA	2.12423	0.000832259	2.81173	3.25062e-06
TraesCS1A02G110600	-7.59566	1.10569e-11	-9.73926	4.01502e-10	-10.1427	2.80079e-11	-9.39897	5.50907e-12	-9.84148	1.21781e-10	-9.21434	1.2964e-09
TraesCS1A02G113100	NA	NA	4.13855	1.15026e-33	4.28702	5.85602e-37	3.47557	9.874e-25	1.88503	5.5845e-07	NA	NA
TraesCS1A02G115900	NA	NA	NA	NA	1.38413	0.00725612	NA	NA	NA	NA	2.00763	5.95786e-05
TraesCS1A02G116600	NA	NA	NA	NA	NA	NA	NA	NA	NA	NA	-2.08287	1.83375e-12
TraesCS1A02G123100	-1.6831	1.73268e-06	-1.05432	0.00272396	NA	NA	NA	NA	NA	NA	NA	NA
TraesCS1A02G155600	NA	NA	NA	NA	NA	NA	2.4351	0.000427314	2.26627	0.00288496	2.74801	0.000161931
TraesCS1A02G175100	-2.72875	1.18136e-17	-6.89478	7.37401e-10	-9.72797	2.26745e-10	-10.3686	7.92491e-12	-8.01808	2.39946e-08	-8.79959	8.61793e-09
TraesCS1A02G188400	NA	NA	NA	NA	2.06479	0.000755212	5.0312	8.28072e-21	5.14191	3.13305e-21	2.9421	7.79145e-07
TraesCS1A02G202900	NA	NA	NA	NA	NA	NA	10.5329	5.80961e-17	12.4163	6.26381e-23	14.842	1.28068e-32
TraesCS1A02G217200	NA	NA	NA	NA	-1.80611	5.03671e-20	-1.91099	1.31402e-22	-1.95694	2.5122e-23	NA	NA
TraesCS1A02G220800	NA	NA	NA	NA	NA	NA	NA	NA	NA	NA	2.5413	2.30265e-11
TraesCS1A02G224200	NA	NA	NA	NA	NA	NA	7.34999	4.93192e-05	12.9672	3.08636e-13	18.4606	3.81156e-26
TraesCS1A02G224600	NA	NA	NA	NA	NA	NA	8.18219	1.26904e-06	11.8748	1.42296e-12	15.1421	4.36713e-20
TraesCS1A02G236300	NA	NA	NA	NA	NA	NA	NA	NA	NA	NA	3.32679	3.96058e-07
TraesCS1A02G237000	NA	NA	NA	NA	NA	NA	NA	NA	5.30052	0.0016573	NA	NA
TraesCS1A02G237400	NA	NA	-7.47578	3.86895e-06	-6.4514	1.7911e-05	-8.51989	3.13512e-08	-7.57799	1.55356e-06	-6.95086	8.1396e-06
TraesCS1A02G237500	NA	NA	-10.9276	1.32786e-12	-11.3311	7.04813e-14	-11.9717	1.37075e-15	-11.0298	3.51028e-13	-10.4027	5.36254e-12
TraesCS1A02G237600	NA	NA	-9.78329	3.16719e-10	-10.1867	2.1707e-11	-10.8274	6.26001e-13	-8.47477	2.4759e-09	-9.25836	1.03246e-09
TraesCS1A02G237700	NA	NA	-8.78434	2.3233e-08	-7.75911	1.25893e-07	-9.82845	8.25834e-11	-8.88655	7.85844e-09	-8.25941	6.33427e-08
TraesCS1A02G238200	NA	NA	-7.98373	4.36884e-13	-8.40578	8.29469e-15	-10.074	1.55577e-13	-8.14603	6.27353e-14	-9.88895	7.29496e-11
TraesCS1A02G238300	NA	NA	-8.5411	7.1178e-08	-8.94455	6.5807e-09	-9.58521	3.03046e-10	-8.64332	2.48988e-08	-8.01618	1.82572e-07
TraesCS1A02G265600	NA	NA	NA	NA	NA	NA	3.00361	3.37944e-08	3.17272	1.0982e-08	4.38734	3.48542e-16
TraesCS1A02G265700	NA	NA	NA	NA	NA	NA	NA	NA	NA	NA	4.26184	4.40432e-05
TraesCS1A02G265800	-3.07487	0.00151352	-5.37999	0.00200172	-2.31916	0.00255417	3.05259	1.41885e-07	5.73998	5.74876e-24	7.31367	1.11984e-38
TraesCS1A02G265900	NA	NA	NA	NA	NA	NA	5.15269	0.00346509	7.01901	6.78166e-05	9.93364	3.23873e-09
TraesCS1A02G268000	NA	NA	NA	NA	-6.09706	0.000198044	-6.73772	2.67062e-05	-5.79582	0.000537269	-5.16868	0.00157794
TraesCS1A02G268100	NA	NA	-7.73889	5.9388e-07	-9.58082	4.57242e-10	-10.2215	1.69214e-11	-9.27959	1.8445e-09	-8.65245	1.62117e-08
TraesCS1A02G268300	NA	NA	NA	NA	NA	NA	NA	NA	NA	NA	NA	NA
TraesCS1A02G273400	NA	NA	NA	NA	NA	NA	-1.62068	9.23489e-22	-1.21724	2.62023e-11	NA	NA
TraesCS1A02G279900	NA	NA	NA	NA	NA	NA	NA	NA	NA	NA	NA	NA
TraesCS1A02G303500	NA	NA	-6.27908	0.000191744	-6.68253	3.09251e-05	-7.32319	3.28582e-06	-6.38129	9.01527e-05	-5.75416	0.000321092
TraesCS1A02G338000	-3.29992	1.68573e-20	-9.24583	3.93293e-09	-9.64928	3.08819e-10	-10.2899	1.10158e-11	-9.34804	1.26583e-09	-7.28287	1.17211e-06
TraesCS1A02G354800	NA	NA	NA	NA	NA	NA	2.64726	1.67952e-06	1.81547	0.00459778	4.29844	2.21244e-15
TraesCS1A02G381400	NA	NA	NA	NA	NA	NA	NA	NA	NA	NA	4.08948	0.0043114
TraesCS1A02G401500	-7.8546	2.30887e-06	-7.56463	2.96189e-06	-7.96808	3.47264e-07	-8.60874	2.31002e-08	-7.66684	1.17793e-06	-7.0397	6.3124e-06
TraesCS1A02G401600	NA	NA	-5.89428	0.000630045	-6.29773	0.000114113	-6.93839	1.43499e-05	-5.99649	0.00031494	-5.36935	0.000978473
TraesCS1A02G401700	-4.39467	1.72329e-07	-7.53676	2.66714e-06	-7.9402	3.07415e-07	-8.58087	1.98527e-08	-7.63897	1.05653e-06	-7.01183	5.80057e-06
TraesCS1A02G404900	NA	NA	10.3849	8.28168e-27	10.596	2.45833e-28	9.25742	4.39583e-22	NA	NA	NA	NA
TraesCS1A02G426400	-2.25646	6.80908e-10	-8.04286	4.00002e-07	-7.01678	2.031e-06	-9.08697	2.1626e-09	-8.14507	1.47579e-07	-7.51794	9.57297e-07
TraesCS1A02G426600	NA	NA	-6.60294	0.000198038	-7.00639	3.40202e-05	-7.64705	4.04999e-06	-6.70516	9.46991e-05	-4.64441	0.00560514
TraesCS1A02G428800	NA	NA	-8.65038	2.09403e-08	-9.06561	8.1585e-10	-11.1336	2.69905e-13	-10.1917	4.17142e-11	-9.56459	4.61971e-10
TraesCS1A02G433800	NA	NA	NA	NA	NA	NA	NA	NA	NA	NA	-4.37645	0.00946116
TraesCS1A02G443300	-1.98837	4.63566e-07	-6.54744	3.466e-05	-8.38923	6.02192e-08	-9.0299	3.38212e-09	-8.088	2.15465e-07	-7.46086	1.34338e-06
TraesCS1B02G011500	NA	NA	NA	NA	NA	NA	-5.87174	0.000423007	NA	NA	2.85214	1.38265e-05
TraesCS1B02G016800	NA	NA	-1.20646	2.93875e-08	-1.13591	9.29809e-09	-1.05585	4.72746e-09	NA	NA	1.11761	6.75618e-11
TraesCS1B02G017400	NA	NA	-16.6354	2.16476e-26	-10.2374	1.58729e-11	-10.9847	3.15003e-14	-17.0576	3.34906e-28	-15.3657	3.09473e-23
TraesCS1B02G018100	NA	NA	NA	NA	4.88796	2.61702e-05	10.9231	3.53893e-23	12.2322	1.45842e-28	11.804	7.53401e-27
TraesCS1B02G034300	NA	NA	NA	NA	NA	NA	6.39727	0.000281949	6.20622	0.000726247	6.72367	0.000145223
TraesCS1B02G035100	NA	NA	NA	NA	8.25387	2.29336e-07	10.7713	4.3617e-12	11.2701	6.5412e-13	10.7729	4.94976e-12
TraesCS1B02G042200	-3.90513	8.61314e-13	NA	NA	1.9967	3.53677e-06	2.93925	1.87902e-12	2.63921	5.30639e-10	2.43164	9.27583e-09
TraesCS1B02G043800	NA	NA	NA	NA	NA	NA	5.56139	0.00179115	NA	NA	5.77178	0.00133091
TraesCS1B02G044000	NA	NA	NA	NA	NA	NA	NA	NA	1.45121	6.02616e-08	1.67445	4.49651e-10
TraesCS1B02G058800	NA	NA	-7.46151	3.6826e-06	-5.45379	1.10678e-06	-7.11749	3.17855e-07	-7.56372	1.47388e-06	-6.93659	7.82367e-06
TraesCS1B02G065200	NA	NA	NA	NA	NA	NA	-2.62012	0.000698995	NA	NA	NA	NA
TraesCS1B02G080300	NA	NA	NA	NA	NA	NA	7.76404	4.16745e-07	8.9062	8.43214e-09	9.1484	2.09932e-09
TraesCS1B02G081300	NA	NA	-5.27178	0.00827792	-5.67523	0.00204552	-6.31589	0.000435375	-5.37399	0.00480429	NA	NA
TraesCS1B02G104300	NA	NA	-9.16152	1.68298e-09	-9.57498	4.91497e-11	-11.6439	1.10553e-14	-10.702	2.33873e-12	-10.0749	3.15021e-11
TraesCS1B02G129100	-5.05452	1.52857e-41	-9.01132	2.86466e-09	-10.8528	8.88928e-13	-11.4934	2.04504e-14	-10.5515	4.17122e-12	-9.9244	5.4829e-11
TraesCS1B02G133200	NA	NA	3.12378	1.77517e-12	3.69857	2.07009e-18	2.87809	1.243e-11	1.56282	0.00185239	NA	NA
TraesCS1B02G135800	NA	NA	NA	NA	1.93685	0.000489456	NA	NA	NA	NA	NA	NA
TraesCS1B02G143600	-1.80782	9.34154e-05	-2.48839	1.43284e-07	-2.61025	4.59207e-09	-2.58614	5.49829e-10	-2.36522	1.73732e-07	NA	NA
TraesCS1B02G155500	NA	NA	NA	NA	NA	NA	NA	NA	NA	NA	2.46092	7.849e-09
TraesCS1B02G156400	NA	NA	NA	NA	NA	NA	NA	NA	NA	NA	NA	NA
TraesCS1B02G174300	NA	NA	NA	NA	NA	NA	NA	NA	NA	NA	-1.03171	2.1256e-12
TraesCS1B02G185100	NA	NA	NA	NA	NA	NA	NA	NA	NA	NA	4.47554	0.000838771
TraesCS1B02G188600	NA	NA	-8.64932	5.44926e-08	-9.05277	5.0169e-09	-9.69343	2.28352e-10	-8.75153	1.89633e-08	-8.1244	1.40573e-07
TraesCS1B02G196100	NA	NA	NA	NA	4.67268	0.00611592	6.47303	3.96195e-05	7.7885	9.3716e-07	5.62451	0.000687115
TraesCS1B02G207000	-1.01581	0.000243574	NA	NA	NA	NA	NA	NA	NA	NA	1.73673	9.6091e-18
TraesCS1B02G216800	NA	NA	NA	NA	NA	NA	11.4523	4.20394e-12	14.3933	2.82794e-18	16.6927	1.75953e-24
TraesCS1B02G246800	-1.01413	1.51901e-06	NA	NA	NA	NA	NA	NA	NA	NA	1.61186	2.19933e-23
TraesCS1B02G247400	-3.22784	0.00878925	NA	NA	NA	NA	NA	NA	NA	NA	4.24349	1.11211e-14
TraesCS1B02G253800	NA	NA	NA	NA	NA	NA	10.3452	1.28815e-10	12.5178	7.8498e-15	13.6786	1.01588e-17
TraesCS1B02G276500	NA	NA	NA	NA	NA	NA	NA	NA	NA	NA	NA	NA
TraesCS1B02G276900	NA	NA	NA	NA	NA	NA	NA	NA	5.61723	0.00216994	8.72127	2.16746e-07
TraesCS1B02G278700	-3.91392	1.14911e-20	-9.56951	1.29471e-09	-8.5415	7.24397e-09	-10.6136	3.24873e-12	-9.67172	4.06009e-10	-9.04458	3.89472e-09
TraesCS1B02G278900	NA	NA	NA	NA	NA	NA	NA	NA	NA	NA	NA	NA
TraesCS1B02G283200	NA	NA	NA	NA	NA	NA	-1.81083	2.7799e-15	-1.76817	1.62318e-11	-1.1131	2.76714e-05
TraesCS1B02G284900	NA	NA	6.15369	0.000327479	7.16328	7.09423e-06	5.86325	0.000242959	NA	NA	NA	NA
TraesCS1B02G288900	NA	NA	NA	NA	-2.04924	0.000731743	-3.7697	6.23002e-07	-2.11419	0.00174841	NA	NA
TraesCS1B02G296400	NA	NA	NA	NA	NA	NA	NA	NA	NA	NA	8.92665	1.89165e-09
TraesCS1B02G336900	NA	NA	6.29014	0.000202901	5.8634	0.00031331	5.49964	0.00058807	6.04259	0.000254562	NA	NA
TraesCS1B02G350400	-3.32106	1.72376e-39	-9.18629	1.91624e-09	-9.51531	4.20703e-11	-17.6191	2.4715e-32	-15.0578	1.15581e-23	-13.6653	8.0429e-20
TraesCS1B02G366900	-1.08267	0.00469543	-1.55813	6.60651e-05	-1.52802	1.13227e-05	NA	NA	NA	NA	NA	NA
TraesCS1B02G404500	NA	NA	NA	NA	NA	NA	-2.37131	0.000248053	NA	NA	NA	NA
TraesCS1B02G407900	2.00781	3.78583e-05	-6.55562	9.87001e-05	-6.95907	1.51911e-05	-7.59973	1.52195e-06	-6.65783	4.51208e-05	-6.0307	0.00017025
TraesCS1B02G414600	-1.03332	5.39648e-07	NA	NA	NA	NA	NA	NA	NA	NA	NA	NA
TraesCS1B02G434700	NA	NA	8.1301	4.12747e-07	8.39124	6.83018e-08	NA	NA	NA	NA	NA	NA
TraesCS1B02G434800	NA	NA	9.65355	1.60342e-10	9.11274	8.33432e-10	NA	NA	NA	NA	NA	NA
TraesCS1B02G434900	NA	NA	6.09957	0.000426893	5.68544	0.0006041	NA	NA	NA	NA	NA	NA
TraesCS1B02G435100	NA	NA	5.45953	0.00195485	6.83292	1.79913e-05	NA	NA	NA	NA	NA	NA
TraesCS1B02G435200	NA	NA	7.58132	7.21961e-07	9.24765	2.94946e-10	6.91311	2.71981e-06	NA	NA	NA	NA
TraesCS1B02G453500	NA	NA	-1.74849	0.0030645	-3.07083	2.88349e-06	-3.37817	9.04247e-09	-4.21685	1.454e-05	-1.9661	0.00214234
TraesCS1B02G460800	-2.06434	7.05945e-15	-9.31403	2.74917e-09	-8.289	1.53463e-08	-10.3581	7.28715e-12	-9.41624	8.75883e-10	-8.78911	8.17295e-09
TraesCS1B02G460900	NA	NA	-5.25356	0.00566872	-5.65701	0.00130499	-6.29767	0.00024611	-5.35577	0.0031861	-4.72864	0.00716683
TraesCS1B02G461500	-6.90421	3.80724e-05	-8.05033	8.30879e-07	-7.01981	3.99616e-06	-9.09444	5.63134e-09	-8.15255	3.17522e-07	-7.52541	1.83567e-06
TraesCS1B02G469000	-5.06289	0.00420761	-6.21048	0.00019234	-6.61393	3.06345e-05	-7.25459	3.17983e-06	-6.31269	9.01527e-05	-5.68555	0.000326761
TraesCS1B02G470700	NA	NA	-10.9114	3.36457e-12	-11.3577	1.54268e-13	-12.2477	8.5457e-16	-11.075	6.73382e-13	-10.4273	1.04069e-11
TraesCS1D02G011500	NA	NA	NA	NA	NA	NA	-26.1392	7.85788e-11	-23.2084	1.45105e-08	-21.3656	1.43601e-07
TraesCS1D02G012000	NA	NA	NA	NA	NA	NA	10.5763	1.47172e-06	12.5123	1.55172e-08	12.9082	3.36125e-09
TraesCS1D02G012100	NA	NA	NA	NA	NA	NA	10.6249	1.45232e-10	11.6385	3.02518e-12	12.9223	4.53725e-15
TraesCS1D02G028000	NA	NA	NA	NA	NA	NA	5.07799	0.00150702	5.19888	0.00221231	NA	NA
TraesCS1D02G034800	-2.83333	0.00240834	NA	NA	3.26146	1.21817e-07	5.11876	1.02802e-17	5.01595	8.45818e-17	5.42578	1.10945e-19
TraesCS1D02G046200	NA	NA	-6.34069	0.000132736	-5.31359	0.00051266	-7.3848	2.04427e-06	-6.4429	6.12651e-05	-5.81576	0.000231059
TraesCS1D02G052900	-2.75805	2.49347e-07	-6.14798	2.30369e-07	-5.24852	3.07368e-11	-4.37609	4.9442e-15	-3.95455	3.25591e-10	-8.05659	3.06931e-07
TraesCS1D02G062900	NA	NA	NA	NA	NA	NA	9.71926	5.18502e-09	11.2451	1.72059e-11	12.8989	5.10229e-15
TraesCS1D02G078700	NA	NA	6.81952	4.90497e-05	7.00405	1.2695e-05	7.13689	5.87141e-06	7.31792	5.78444e-06	5.85938	0.000394352
TraesCS1D02G106100	NA	NA	NA	NA	NA	NA	2.31265	0.00625074	2.68453	0.00267408	4.2716	1.38571e-07
TraesCS1D02G114500	NA	NA	NA	NA	3.15972	3.47343e-09	1.74198	0.00183248	NA	NA	NA	NA
TraesCS1D02G137200	NA	NA	-2.01818	2.12904e-06	-1.9681	3.37846e-07	-2.48977	2.04514e-11	-1.66157	2.35926e-05	NA	NA
TraesCS1D02G154300	NA	NA	NA	NA	NA	NA	2.31141	0.000747291	NA	NA	3.80259	1.44372e-08
TraesCS1D02G155600	NA	NA	NA	NA	NA	NA	NA	NA	NA	NA	NA	NA
TraesCS1D02G164000	NA	NA	-6.29375	0.000201082	-3.75555	2.61861e-06	-7.40495	6.42459e-07	-7.83948	2.20583e-06	-7.21234	1.02495e-05
TraesCS1D02G172100	NA	NA	NA	NA	NA	NA	3.83227	0.00127306	3.77528	0.00292472	4.76384	6.35413e-05
TraesCS1D02G195600	-1.066	0.000754796	-1.05684	0.000720057	-1.51268	2.23672e-07	-1.4596	5.98753e-08	-1.41466	3.04488e-06	NA	NA
TraesCS1D02G206300	NA	NA	NA	NA	NA	NA	9.97371	1.71666e-17	11.9752	1.60129e-24	13.8757	7.55925e-33
TraesCS1D02G224600	NA	NA	NA	NA	NA	NA	NA	NA	NA	NA	NA	NA
TraesCS1D02G225900	NA	NA	NA	NA	NA	NA	6.36631	6.52107e-06	8.65038	8.80515e-10	15.0624	4.37017e-28
TraesCS1D02G226000	NA	NA	NA	NA	NA	NA	4.63494	0.0032303	8.27835	6.81525e-08	13.5251	7.94489e-20
TraesCS1D02G234400	-2.40082	4.08442e-09	-9.53662	6.39361e-10	-9.90996	1.57582e-11	-10.6345	2.09165e-14	-15.8151	6.41919e-25	-14.5373	2.26637e-21
TraesCS1D02G235400	NA	NA	NA	NA	NA	NA	NA	NA	NA	NA	1.44099	2.48867e-09
TraesCS1D02G236600	-1.28085	1.9795e-08	-1.14027	8.4847e-07	-1.86056	1.30037e-15	-1.7317	1.1934e-17	-1.96145	5.3722e-15	-1.26943	4.84206e-07
TraesCS1D02G249900	NA	NA	NA	NA	NA	NA	NA	NA	-1.02556	1.72243e-05	NA	NA
TraesCS1D02G265800	NA	NA	1.49403	0.00628702	NA	NA	NA	NA	NA	NA	NA	NA
TraesCS1D02G266000	NA	NA	NA	NA	NA	NA	5.18209	1.74087e-10	7.62879	2.73183e-21	7.31864	7.98021e-20
TraesCS1D02G268000	NA	NA	-9.97437	3.27919e-10	-8.94481	1.84777e-09	-11.0185	7.23517e-13	-10.0766	9.97025e-11	-9.44944	1.02179e-09
TraesCS1D02G270300	NA	NA	NA	NA	6.09263	0.000202455	10.1439	9.83552e-11	9.83229	6.18562e-10	4.61616	0.00656073
TraesCS1D02G278800	-3.74979	0.000614409	-5.03593	0.00293668	-3.48435	9.10896e-05	-1.69263	0.00158719	NA	NA	NA	NA
TraesCS1D02G285900	NA	NA	NA	NA	NA	NA	5.08348	0.00112122	4.67436	0.00521501	9.48129	3.00394e-10
TraesCS1D02G307000	-2.58474	1.87398e-14	-8.97432	1.25653e-08	-9.37777	1.05647e-09	-10.0184	4.16432e-11	-7.66443	1.04508e-07	-8.4494	3.48519e-08
TraesCS1D02G394700	NA	NA	NA	NA	NA	NA	-1.32326	8.04868e-07	-1.66974	1.2127e-09	NA	NA
TraesCS1D02G411100	NA	NA	NA	NA	NA	NA	2.59137	2.52034e-06	2.43321	2.22185e-05	3.07025	3.20117e-08
TraesCS1D02G412900	NA	NA	8.59543	1.14416e-07	9.00653	1.02276e-08	6.42781	5.32761e-05	NA	NA	NA	NA
TraesCS1D02G413000	NA	NA	11.6762	1.10479e-13	12.0843	5.2923e-15	9.20719	2.8813e-09	NA	NA	NA	NA
TraesCS1D02G413100	NA	NA	6.51282	9.03556e-05	8.36516	6.73278e-08	6.86748	9.46016e-06	NA	NA	NA	NA
TraesCS1D02G430200	NA	NA	-2.11862	6.32753e-12	-2.41801	3.27376e-16	-2.99066	3.28455e-25	-4.92138	3.43781e-19	-2.63374	5.25912e-13
TraesCS1D02G435900	-1.91744	0.000502464	-8.73925	8.6888e-08	-9.1427	8.51473e-09	-9.78336	4.34491e-10	-8.84147	3.09504e-08	-8.21433	2.09226e-07
TraesCS1D02G436000	NA	NA	-6.37325	0.00158162	-5.31507	0.0042338	-7.41736	6.48708e-05	-6.47547	0.000854886	-5.84833	0.001988
TraesCS1D02G436400	-6.72842	4.52828e-05	-7.87571	9.67331e-07	-8.27916	1.05301e-07	-7.53659	6.67415e-08	-7.97793	3.69927e-07	-7.35079	2.18549e-06
TraesCS1D02G438300	NA	NA	-8.98746	1.60906e-08	-9.39091	1.3931e-09	-10.0316	5.75411e-11	-9.08967	5.42163e-09	-8.46253	4.35175e-08
TraesCS2A02G004400	3.99007	7.04664e-14	NA	NA	-9.2681	8.45854e-09	-10.3139	7.96313e-11	-8.94619	3.27382e-08	-8.21893	3.03639e-07
TraesCS2A02G007300	NA	NA	NA	NA	NA	NA	NA	NA	NA	NA	-1.12095	9.30022e-10
TraesCS2A02G094100	NA	NA	3.75773	4.33174e-14	4.57616	6.89637e-22	4.68345	1.96936e-23	4.61392	4.09907e-22	2.49539	3.90458e-06
TraesCS2A02G111000	NA	NA	NA	NA	1.10973	1.27782e-06	NA	NA	NA	NA	NA	NA
TraesCS2A02G121300	NA	NA	-8.56223	7.4733e-08	-5.23574	6.24195e-13	-9.60634	3.26026e-10	-8.66445	2.61915e-08	-8.03731	1.89704e-07
TraesCS2A02G142700	NA	NA	NA	NA	NA	NA	NA	NA	NA	NA	2.02211	2.77513e-06
TraesCS2A02G156700	NA	NA	7.97069	1.44505e-07	8.75377	2.407e-09	8.01282	3.84867e-08	7.99089	6.99118e-08	7.15767	1.26193e-06
TraesCS2A02G158700	NA	NA	NA	NA	5.1592	0.00175519	5.85214	0.000198588	5.18619	0.00230052	5.10163	0.00244867
TraesCS2A02G158800	NA	NA	5.22238	0.00310521	5.92749	0.000216974	5.91565	0.00015649	5.50848	0.000942421	7.82106	4.15958e-07
TraesCS2A02G164400	NA	NA	-5.32599	0.00427755	-5.72944	0.000949456	-6.3701	0.000168862	-5.4282	0.0023663	-4.80107	0.00557996
TraesCS2A02G174600	-2.28374	1.05261e-05	-4.36477	1.34323e-18	-5.60648	1.10734e-28	-5.18008	6.659e-27	-7.25297	2.5556e-33	-8.16061	5.45988e-24
TraesCS2A02G205900	3.52393	2.82034e-07	3.594	8.16977e-08	3.86561	1.80451e-09	5.43466	1.54182e-18	2.9444	1.38655e-05	NA	NA
TraesCS2A02G210600	NA	NA	NA	NA	5.42564	0.000891929	8.4629	3.10569e-08	7.3539	3.30554e-06	6.6185	3.01031e-05
TraesCS2A02G213300	-6.35014	1.30476e-39	-8.76952	2.41738e-15	-10.1745	3.30054e-12	-12.2464	5.76584e-16	-11.3045	1.50752e-13	-10.6774	2.34765e-12
TraesCS2A02G252600	-4.19084	0.000656263	-5.50147	0.00190427	-3.63376	0.000189946	NA	NA	-4.07945	0.000390136	NA	NA
TraesCS2A02G262200	NA	NA	NA	NA	NA	NA	1.00846	7.72825e-12	1.12318	9.1676e-14	1.07538	2.28111e-12
TraesCS2A02G263300	NA	NA	NA	NA	NA	NA	NA	NA	NA	NA	2.05149	5.96001e-13
TraesCS2A02G283600	-1.32126	0.000793691	-2.1487	3.23756e-09	-1.77842	4.60129e-07	-2.28039	3.75465e-11	-2.15422	1.37313e-09	-1.63528	4.59727e-06
TraesCS2A02G319300	NA	NA	-1.39288	0.00203407	-1.10657	0.00280561	-1.29788	7.79263e-05	-2.13385	1.12479e-05	-1.34877	0.0046209
TraesCS2A02G322900	NA	NA	NA	NA	NA	NA	6.94098	6.56945e-06	7.9704	3.06985e-07	9.29967	9.63795e-10
TraesCS2A02G350500	NA	NA	NA	NA	NA	NA	NA	NA	5.51326	0.00631907	6.30272	0.000915255
TraesCS2A02G350600	NA	NA	NA	NA	NA	NA	6.65228	3.63542e-05	7.94853	1.00548e-06	8.05222	5.04183e-07
TraesCS2A02G363300	NA	NA	-1.25856	1.09032e-08	NA	NA	-1.11174	4.20068e-08	-1.06171	7.70619e-07	NA	NA
TraesCS2A02G369700	NA	NA	NA	NA	3.09489	0.000326887	3.24441	8.84746e-05	3.08648	0.000501063	4.71125	8.43734e-09
TraesCS2A02G375600	NA	NA	4.80455	6.46813e-05	6.70071	1.83392e-09	8.12955	9.75478e-14	8.26624	6.30267e-14	6.72813	1.3456e-09
TraesCS2A02G379700	NA	NA	NA	NA	NA	NA	-2.37843	0.00143255	NA	NA	NA	NA
TraesCS2A02G380700	NA	NA	1.64593	1.59417e-27	2.07955	9.74598e-47	2.78896	6.31858e-88	2.26627	4.63153e-55	NA	NA
TraesCS2A02G382100	NA	NA	NA	NA	-1.42473	8.58736e-09	-1.12421	1.745e-07	-1.78584	1.26545e-10	NA	NA
TraesCS2A02G383900	NA	NA	NA	NA	NA	NA	NA	NA	NA	NA	1.39036	2.95386e-09
TraesCS2A02G411900	NA	NA	-6.8028	0.000284521	-7.20625	5.30963e-05	-7.84691	7.30011e-06	-5.51188	0.00169142	-6.27788	0.000411193
TraesCS2A02G432400	NA	NA	NA	NA	NA	NA	NA	NA	NA	NA	NA	NA
TraesCS2A02G440800	NA	NA	NA	NA	NA	NA	-1.60499	0.00243347	-3.22953	0.0014204	-5.5611	0.00049303
TraesCS2A02G441600	NA	NA	NA	NA	NA	NA	-1.02989	2.50406e-07	NA	NA	NA	NA
TraesCS2A02G453700	NA	NA	NA	NA	NA	NA	2.4746	0.000252743	NA	NA	6.40536	2.52093e-24
TraesCS2A02G460500	7.03693	5.16291e-05	NA	NA	NA	NA	NA	NA	5.50473	0.00132323	NA	NA
TraesCS2A02G461100	NA	NA	NA	NA	NA	NA	7.44526	3.78791e-06	6.59673	8.96306e-05	5.45936	0.00152396
TraesCS2A02G461200	NA	NA	NA	NA	6.03914	0.000187405	9.64103	3.01441e-10	10.1866	4.25514e-11	12.3865	3.50878e-16
TraesCS2A02G461300	NA	NA	NA	NA	5.15614	1.77116e-09	8.94148	3.78355e-27	9.94987	3.85529e-33	9.23444	7.90204e-29
TraesCS2A02G461500	NA	NA	NA	NA	NA	NA	NA	NA	4.59388	3.94884e-08	6.05861	7.02712e-14
TraesCS2A02G488800	NA	NA	NA	NA	NA	NA	NA	NA	NA	NA	1.55	9.38301e-14
TraesCS2A02G513900	NA	NA	3.21716	5.55301e-13	2.63384	3.10751e-09	4.22859	2.22606e-23	4.81387	1.14503e-29	7.10554	1.08242e-64
TraesCS2A02G531200	NA	NA	NA	NA	6.15575	0.00237056	8.39196	1.43209e-05	NA	NA	NA	NA
TraesCS2A02G531400	NA	NA	2.64245	3.26533e-06	NA	NA	2.89141	7.51386e-08	NA	NA	2.30042	3.30091e-05
TraesCS2A02G531800	NA	NA	NA	NA	-1.31081	0.00116305	NA	NA	-2.58815	2.36728e-10	NA	NA
TraesCS2A02G532000	NA	NA	2.4621	2.13916e-16	1.74042	8.09444e-09	3.60212	3.71987e-36	NA	NA	2.45542	1.23797e-16
TraesCS2A02G532100	NA	NA	5.24381	0.00426957	NA	NA	7.60928	1.72587e-06	5.20774	0.00308951	5.10591	0.00326212
TraesCS2A02G532200	NA	NA	NA	NA	NA	NA	1.12774	0.000456404	-1.89972	2.56342e-08	NA	NA
TraesCS2A02G532400	NA	NA	NA	NA	NA	NA	2.39617	1.27732e-10	NA	NA	NA	NA
TraesCS2A02G579000	NA	NA	NA	NA	NA	NA	NA	NA	NA	NA	NA	NA
TraesCS2A02G588400	NA	NA	-16.4567	1.49775e-25	-6.19649	0.000151488	-18.5354	5.00571e-33	-5.89068	0.00028053	-15.471	2.76379e-23
TraesCS2A02G588800	5.99965	0.00261118	NA	NA	NA	NA	NA	NA	NA	NA	NA	NA
TraesCS2B02G009800	5.28422	0.00427961	NA	NA	NA	NA	NA	NA	NA	NA	NA	NA
TraesCS2B02G011700	-6.52969	8.14481e-05	-7.6771	1.87486e-06	-8.08054	2.12299e-07	-8.72121	1.34305e-08	-7.77931	7.33146e-07	-7.15217	4.11066e-06
TraesCS2B02G034400	2.66539	1.19801e-10	-10.4693	4.98987e-11	-10.9664	2.11234e-12	-11.9802	8.10292e-15	-5.36212	0.000601132	-9.93434	1.71804e-10
TraesCS2B02G046900	NA	NA	NA	NA	NA	NA	2.57908	0.0017769	3.75707	4.74647e-06	5.33029	8.96811e-12
TraesCS2B02G047500	NA	NA	NA	NA	NA	NA	NA	NA	-1.21217	0.000207954	NA	NA
TraesCS2B02G108900	NA	NA	6.22374	0.000258558	6.72172	2.72863e-05	6.56962	3.06474e-05	5.66568	0.000763566	6.3791	7.92319e-05
TraesCS2B02G110400	NA	NA	NA	NA	NA	NA	-3.44105	0.000395438	NA	NA	NA	NA
TraesCS2B02G112300	NA	NA	NA	NA	NA	NA	4.74675	0.00336417	6.87211	1.70347e-05	10.6197	2.66573e-12
TraesCS2B02G122300	NA	NA	NA	NA	NA	NA	-1.03016	2.72134e-13	-1.29206	5.39495e-18	NA	NA
TraesCS2B02G128100	-8.54874	1.60266e-07	-8.25876	2.24034e-07	-8.66221	2.21511e-08	-9.30287	1.14413e-09	-8.36098	8.11336e-08	-7.73384	5.43318e-07
TraesCS2B02G142300	-3.02594	6.976e-07	-7.49369	3.888e-06	-7.89714	4.66026e-07	-8.5378	3.18642e-08	-7.59591	1.56321e-06	-6.96877	8.14387e-06
TraesCS2B02G177100	-2.50656	0.000121006	NA	NA	1.37684	0.00186424	NA	NA	NA	NA	NA	NA
TraesCS2B02G179700	NA	NA	NA	NA	NA	NA	NA	NA	NA	NA	-1.13623	7.68591e-06
TraesCS2B02G182200	NA	NA	4.2868	7.50014e-15	5.35032	5.04391e-24	4.25392	1.25618e-15	4.29289	2.50234e-15	3.2944	9.66537e-09
TraesCS2B02G184300	NA	NA	NA	NA	8.3307	7.00726e-08	6.37509	4.15672e-05	4.927	0.00429605	NA	NA
TraesCS2B02G184400	NA	NA	5.26068	5.7951e-06	7.19539	4.08336e-11	4.25227	0.000144166	NA	NA	NA	NA
TraesCS2B02G190300	-1.61132	0.00569313	-5.31772	0.00125884	-7.1579	5.66374e-06	-7.79857	4.92928e-07	-6.85667	1.75792e-05	-6.22953	7.45569e-05
TraesCS2B02G193400	NA	NA	-7.59778	2.79566e-06	-8.00122	3.2773e-07	-8.64189	2.18304e-08	-7.69999	1.1125e-06	-7.07285	5.9624e-06
TraesCS2B02G201000	-3.0901	1.21437e-10	-4.94968	2.31541e-21	-4.52034	9.50844e-21	-4.36969	3.76395e-21	-5.46669	3.22577e-24	-8.32055	4.27359e-13
TraesCS2B02G215800	NA	NA	NA	NA	-1.56818	2.11869e-06	-1.75072	6.67038e-08	-2.64934	7.33453e-16	-2.81779	2.12576e-17
TraesCS2B02G230700	-1.13365	5.62013e-12	-2.41572	2.09648e-44	-2.68941	1.01113e-56	-2.46852	5.11136e-54	-3.53687	2.72774e-75	-6.52839	2.28865e-44
TraesCS2B02G233100	NA	NA	NA	NA	NA	NA	2.08623	8.17401e-07	-1.60164	0.00747942	-3.52764	0.000369593
TraesCS2B02G238100	-6.18371	7.31868e-11	-8.91507	1.9444e-08	-7.89091	1.05185e-07	-9.95918	7.05388e-11	-9.01728	6.57355e-09	-8.39015	5.24321e-08
TraesCS2B02G264300	NA	NA	NA	NA	NA	NA	-3.68989	0.00971347	NA	NA	NA	NA
TraesCS2B02G272300	NA	NA	-2.75547	0.00819119	NA	NA	NA	NA	NA	NA	NA	NA
TraesCS2B02G275300	NA	NA	-3.35179	0.00652271	NA	NA	NA	NA	NA	NA	NA	NA
TraesCS2B02G310600	NA	NA	5.80104	0.000384101	5.0036	0.0015431	NA	NA	NA	NA	NA	NA
TraesCS2B02G321100	NA	NA	NA	NA	NA	NA	NA	NA	-1.6572	3.03831e-17	NA	NA
TraesCS2B02G344300	-7.10181	0.000100724	-6.81184	0.000111694	-5.79397	0.00040253	-7.85595	2.04947e-06	-6.91405	5.20822e-05	-4.84177	0.0036369
TraesCS2B02G359700	NA	NA	NA	NA	NA	NA	2.9998	2.93296e-05	5.17197	9.81209e-14	5.97428	2.91668e-18
TraesCS2B02G381100	-1.60296	4.45193e-14	-6.66889	1.0597e-13	-7.09265	9.00504e-16	-6.5949	4.7625e-30	-6.09012	7.73658e-19	-6.14472	3.11873e-12
TraesCS2B02G386700	NA	NA	NA	NA	2.58356	0.00162028	2.38286	0.00274162	3.10532	0.000133188	3.8902	5.9479e-07
TraesCS2B02G396100	NA	NA	NA	NA	NA	NA	5.82828	0.000205369	8.58362	3.05437e-08	10.8573	7.01135e-13
TraesCS2B02G397800	NA	NA	1.07207	1.13169e-07	1.1538	2.30233e-09	1.55601	4.71374e-17	1.48061	9.23443e-15	NA	NA
TraesCS2B02G404500	-6.03665	0.000513513	-7.18792	1.66462e-05	-7.59137	2.26755e-06	-8.23203	1.88148e-07	-7.29013	7.10351e-06	-5.22151	0.000955233
TraesCS2B02G412600	NA	NA	NA	NA	NA	NA	NA	NA	-6.05876	8.40141e-07	-2.58169	0.000219573
TraesCS2B02G420500	NA	NA	NA	NA	-1.8088	2.37504e-09	-1.2449	5.69014e-06	-2.01782	4.09361e-10	NA	NA
TraesCS2B02G430500	NA	NA	-6.27537	0.000637538	-6.67775	9.52108e-05	-6.52828	3.49888e-06	-7.82822	1.14198e-05	-7.20109	4.15164e-05
TraesCS2B02G433600	NA	NA	NA	NA	NA	NA	NA	NA	NA	NA	-4.4604	0.00666198
TraesCS2B02G443300	NA	NA	NA	NA	NA	NA	-1.04471	0.00264992	NA	NA	NA	NA
TraesCS2B02G460200	NA	NA	NA	NA	NA	NA	-1.10914	0.0046251	-2.14394	6.72937e-05	-2.26108	0.000391067
TraesCS2B02G461800	NA	NA	NA	NA	-1.4383	1.81084e-21	-2.1198	9.1762e-46	-1.93431	2.22633e-36	NA	NA
TraesCS2B02G472100	NA	NA	NA	NA	NA	NA	NA	NA	NA	NA	1.38231	0.000428906
TraesCS2B02G472600	NA	NA	1.25104	0.000726393	1.39775	2.26914e-05	1.67576	3.27037e-08	2.06973	4.40851e-11	4.26308	1.2398e-50
TraesCS2B02G474800	2.69201	0.00886556	4.90718	5.85942e-09	5.11958	3.72354e-10	6.22043	5.92767e-15	3.63742	2.69147e-05	4.35804	2.05053e-07
TraesCS2B02G476200	NA	NA	NA	NA	NA	NA	5.30824	6.29077e-05	NA	NA	NA	NA
TraesCS2B02G482100	NA	NA	NA	NA	5.22332	4.9777e-05	11.8382	2.67098e-22	13.0649	1.07218e-26	11.8409	2.89327e-22
TraesCS2B02G482900	NA	NA	NA	NA	6.03729	0.000246583	8.39006	9.09071e-08	8.56901	7.90792e-08	5.74976	0.000582917
TraesCS2B02G483000	NA	NA	13.5507	2.97868e-17	14.8798	3.78697e-21	16.9373	1.89861e-27	16.9293	3.51759e-27	18.5597	1.01526e-32
TraesCS2B02G483100	NA	NA	5.23829	0.00561095	8.19209	6.82683e-07	13.5101	2.32025e-17	14.7195	3.50874e-20	13.2149	1.32727e-16
TraesCS2B02G513800	NA	NA	NA	NA	NA	NA	NA	NA	-1.51768	0.000826124	NA	NA
TraesCS2B02G513900	NA	NA	NA	NA	-1.60807	6.41102e-05	NA	NA	-2.26577	2.25916e-08	NA	NA
TraesCS2B02G516600	NA	NA	NA	NA	NA	NA	NA	NA	NA	NA	1.75104	1.15839e-11
TraesCS2B02G525700	NA	NA	NA	NA	NA	NA	NA	NA	NA	NA	1.22875	7.56326e-11
TraesCS2B02G541300	NA	NA	NA	NA	NA	NA	NA	NA	NA	NA	6.52389	5.86476e-05
TraesCS2B02G541400	-2.06273	0.00699448	-5.34718	0.00163496	-4.77312	7.19627e-05	-4.55693	5.76508e-07	-5.48577	0.000433399	-6.26342	0.000104213
TraesCS2B02G541900	NA	NA	NA	NA	NA	NA	NA	NA	NA	NA	9.84803	1.25252e-10
TraesCS2B02G542000	NA	NA	NA	NA	2.46215	9.5347e-05	4.34063	1.58666e-13	4.8765	1.66856e-16	7.88236	1.28626e-42
TraesCS2B02G547900	-1.23102	1.36763e-05	-9.95972	5.66997e-11	-10.3721	1.23669e-12	-12.4405	1.91251e-16	-11.4986	5.48859e-14	-10.8714	9.01896e-13
TraesCS2B02G553700	NA	NA	NA	NA	NA	NA	7.57437	2.25751e-07	8.80835	2.22253e-09	5.71416	0.000160544
TraesCS2B02G560800	1.73355	0.00407764	2.19933	5.08603e-05	NA	NA	2.95789	6.81908e-10	NA	NA	3.53942	4.21594e-13
TraesCS2B02G560900	NA	NA	1.68143	0.00480974	NA	NA	2.57837	4.42062e-07	NA	NA	NA	NA
TraesCS2B02G561000	NA	NA	1.98519	0.000439511	2.33567	7.687e-06	4.69756	8.22743e-22	1.66376	0.00324964	4.08217	2.68376e-16
TraesCS2B02G561100	NA	NA	NA	NA	-1.58094	0.000476788	NA	NA	-1.69802	0.000256571	NA	NA
TraesCS2B02G562200	NA	NA	NA	NA	1.6761	0.000504494	2.20396	2.0799e-06	NA	NA	NA	NA
TraesCS2B02G578600	NA	NA	NA	NA	NA	NA	-1.27333	2.90098e-06	-2.41689	1.39318e-09	NA	NA
TraesCS2B02G594800	-1.31461	0.00193621	-6.24486	5.99451e-05	-11.5148	5.93737e-14	-12.6233	8.56504e-17	-11.1741	3.54698e-13	-10.4106	9.92174e-12
TraesCS2D02G004400	2.57974	0.00191634	-17.1636	6.03187e-25	-17.7756	3.83494e-27	-18.5808	7.21056e-30	-6.24228	0.000125151	-16.2994	3.46311e-23
TraesCS2D02G081700	NA	NA	-8.66581	5.96788e-08	-9.07926	2.83722e-09	-11.1442	1.30041e-12	-10.2023	1.55237e-10	-9.57515	1.45878e-09
TraesCS2D02G092700	NA	NA	7.94295	8.23204e-07	8.95587	7.30003e-09	8.97795	4.54287e-09	8.16574	1.93438e-07	7.59011	1.20307e-06
TraesCS2D02G110500	-9.44854	6.74612e-09	-9.15857	1.02159e-08	-9.56201	8.70179e-10	-10.2027	3.52562e-11	-9.26078	3.39595e-09	-8.63364	2.77085e-08
TraesCS2D02G165800	NA	NA	5.46349	0.00164898	7.88337	3.56456e-07	6.57392	2.15542e-05	5.18053	0.0022171	6.74703	1.80888e-05
TraesCS2D02G171900	NA	NA	NA	NA	-1.15484	2.63884e-06	-1.33107	2.33224e-08	-1.61211	1.32414e-10	-1.55384	1.74301e-09
TraesCS2D02G210300	NA	NA	NA	NA	NA	NA	3.89764	2.14928e-06	NA	NA	NA	NA
TraesCS2D02G212300	-1.08696	0.00105928	-2.81462	3.74734e-14	-2.42758	8.85239e-14	-2.71976	1.16831e-18	-3.80178	1.20545e-18	-6.36551	7.40658e-09
TraesCS2D02G221100	NA	NA	-5.48008	0.00155885	-4.4562	0.00492037	-6.52419	4.21185e-05	-5.5823	0.000813002	-4.95516	0.00230773
TraesCS2D02G239000	-1.64948	0.00302454	-1.63634	0.00377866	NA	NA	NA	NA	NA	NA	NA	NA
TraesCS2D02G241200	NA	NA	NA	NA	1.19802	0.00092436	1.38558	2.83046e-05	1.95404	8.08505e-09	NA	NA
TraesCS2D02G248100	NA	NA	1.27754	0.00251247	1.3018	0.000629913	2.23983	2.41059e-11	2.13269	2.24239e-09	NA	NA
TraesCS2D02G256000	NA	NA	7.80366	1.16755e-06	9.27443	1.55207e-09	9.72574	1.41558e-10	9.50791	6.31954e-10	7.95917	2.63321e-07
TraesCS2D02G261800	NA	NA	NA	NA	NA	NA	NA	NA	NA	NA	1.0442	3.62945e-10
TraesCS2D02G264100	-1.10644	0.00246563	-1.263	0.000564927	-1.30907	6.39083e-05	-2.81766	5.27674e-15	-2.02336	1.40504e-07	-1.66941	4.64582e-05
TraesCS2D02G296600	NA	NA	NA	NA	NA	NA	-2.5589	0.00308132	-6.15214	0.000404751	NA	NA
TraesCS2D02G302100	NA	NA	NA	NA	2.86437	7.44418e-05	4.64382	6.08007e-12	5.60242	1.11939e-16	6.14066	4.9236e-20
TraesCS2D02G340000	NA	NA	NA	NA	NA	NA	6.83101	9.38966e-06	8.50678	3.77046e-08	8.17284	1.03849e-07
TraesCS2D02G360800	NA	NA	NA	NA	-1.03894	0.00233665	-1.41621	1.22535e-05	-1.04675	0.00369457	NA	NA
TraesCS2D02G377000	NA	NA	NA	NA	NA	NA	1.19691	1.56017e-08	1.21734	4.75083e-08	NA	NA
TraesCS2D02G377100	NA	NA	NA	NA	NA	NA	5.99203	0.000454768	7.26245	2.67822e-05	6.20035	0.000369698
TraesCS2D02G392300	NA	NA	NA	NA	NA	NA	1.05032	0.00375581	-2.25053	3.40186e-07	-3.69684	6.4433e-09
TraesCS2D02G393800	NA	NA	NA	NA	NA	NA	NA	NA	7.39595	7.44316e-05	9.85093	3.61134e-08
TraesCS2D02G421300	NA	NA	NA	NA	-1.49969	1.6523e-10	-1.98185	7.47262e-18	-2.38983	5.51175e-25	NA	NA
TraesCS2D02G438000	NA	NA	-1.60373	0.0071352	NA	NA	-2.74132	2.10787e-07	-4.34789	0.000187157	-6.09039	0.000104551
TraesCS2D02G439300	NA	NA	-1.0373	0.00141543	-1.5277	3.64346e-07	-2.62841	4.23233e-19	-2.55101	5.22874e-17	-2.08084	1.10695e-11
TraesCS2D02G450800	NA	NA	NA	NA	NA	NA	1.41771	0.00133105	2.33356	1.01787e-07	4.45736	1.83687e-28
TraesCS2D02G453400	NA	NA	6.59028	2.79588e-05	6.79703	6.64228e-06	8.7623	2.37619e-09	5.83443	0.000177519	8.0204	6.08572e-08
TraesCS2D02G453600	NA	NA	NA	NA	NA	NA	NA	NA	NA	NA	4.83477	2.11851e-07
TraesCS2D02G453800	NA	NA	NA	NA	NA	NA	1.89767	0.00487532	NA	NA	3.34162	3.61129e-07
TraesCS2D02G454500	NA	NA	NA	NA	NA	NA	4.82031	0.00233062	NA	NA	NA	NA
TraesCS2D02G454600	NA	NA	NA	NA	NA	NA	NA	NA	NA	NA	3.96924	5.79986e-05
TraesCS2D02G461100	2.82007	1.59928e-05	2.80488	1.17719e-05	NA	NA	NA	NA	NA	NA	NA	NA
TraesCS2D02G461400	NA	NA	NA	NA	3.97548	0.000675596	6.56515	2.00486e-09	7.30141	3.49998e-11	8.10735	9.24978e-14
TraesCS2D02G482600	NA	NA	NA	NA	-1.45672	6.94163e-08	-1.43278	1.16193e-08	-2.25065	3.62752e-13	NA	NA
TraesCS2D02G487100	NA	NA	3.4408	0.000291036	2.85672	0.00198199	5.27127	5.20358e-10	2.62604	0.00743479	3.6298	5.70457e-05
TraesCS2D02G489100	NA	NA	NA	NA	NA	NA	NA	NA	NA	NA	1.85701	4.74083e-11
TraesCS2D02G515500	-1.8214	0.000788327	-1.86528	0.000365962	-1.68631	0.000581277	NA	NA	NA	NA	2.75138	9.31593e-10
TraesCS3A02G006000	NA	NA	NA	NA	NA	NA	NA	NA	NA	NA	NA	NA
TraesCS3A02G045100	-1.68941	1.08415e-07	-10.0561	4.49956e-11	-8.89813	1.3707e-22	-12.5365	1.52393e-16	-10.1872	1.0832e-12	-10.9674	7.14479e-13
TraesCS3A02G049300	-1.09156	5.34437e-09	-1.39377	1.75025e-14	-1.9305	1.69819e-27	-2.60157	1.9903e-49	-2.96798	3.77319e-58	-2.80372	1.56998e-49
TraesCS3A02G050400	3.35965	7.39893e-10	-5.31115	0.00214834	-5.74846	0.000323717	-5.33444	5.06086e-06	-12.3237	1.00048e-14	-11.3272	9.42551e-13
TraesCS3A02G066100	-1.79472	2.03522e-11	-8.75029	4.61594e-09	-13.8349	6.46597e-20	-9.87321	1.87689e-13	-13.5599	3.47864e-19	-12.9387	1.00547e-17
TraesCS3A02G066200	NA	NA	-9.97846	2.2192e-10	-7.38394	5.24622e-16	-9.63973	3.02564e-12	-10.0807	6.61854e-11	-9.45353	7.14279e-10
TraesCS3A02G066300	-1.39604	0.000321022	-15.1534	9.22475e-23	-15.9459	1.48506e-25	-17.4581	9.11983e-31	-15.4483	4.40216e-24	-14.2335	9.3515e-21
TraesCS3A02G066400	-1.19418	0.00055012	-10.5966	1.43259e-11	-11	8.73498e-13	-11.6407	2.09718e-14	-9.29141	1.05964e-10	-10.0717	5.10412e-11
TraesCS3A02G066500	-2.92477	2.24805e-08	-7.97237	7.48162e-07	-8.37582	8.04505e-08	-9.01648	4.71946e-09	-8.07459	2.83603e-07	-7.44745	1.70016e-06
TraesCS3A02G066900	-3.42939	5.43077e-17	-8.65866	3.78382e-08	-9.06211	3.3597e-09	-9.70277	1.43904e-10	-8.76087	1.2992e-08	-8.13374	1.01091e-07
TraesCS3A02G068100	NA	NA	NA	NA	-1.40208	6.64934e-11	-1.33037	7.57726e-12	-1.8529	1.41151e-14	NA	NA
TraesCS3A02G070200	-3.76956	6.23549e-18	-7.47247	1.46997e-06	-9.31417	1.31949e-09	-9.95483	5.27769e-11	-9.01293	5.20461e-09	-8.3858	4.2862e-08
TraesCS3A02G074600	-1.81236	7.1718e-07	-1.66523	4.65379e-06	NA	NA	5.2482	1.18544e-74	5.75163	3.75208e-89	4.75987	3.11388e-61
TraesCS3A02G075800	NA	NA	NA	NA	NA	NA	-1.64137	4.01517e-06	-3.17387	3.13276e-19	-9.06948	6.41446e-44
TraesCS3A02G081000	3.29326	8.86597e-06	NA	NA	NA	NA	NA	NA	NA	NA	NA	NA
TraesCS3A02G107700	NA	NA	NA	NA	NA	NA	NA	NA	NA	NA	3.09266	0.00656856
TraesCS3A02G121900	NA	NA	-15.8525	1.35931e-24	-6.26402	6.91999e-08	-7.87435	2.36633e-08	-16.146	5.90217e-26	-15.0204	9.0873e-23
TraesCS3A02G135600	NA	NA	-1.61672	2.02306e-07	-1.76192	1.18307e-09	-2.81971	4.57314e-21	-2.61899	5.76951e-14	-1.47089	4.93357e-06
TraesCS3A02G149200	NA	NA	NA	NA	NA	NA	-2.58991	0.00128216	NA	NA	NA	NA
TraesCS3A02G151600	NA	NA	NA	NA	NA	NA	NA	NA	NA	NA	1.33189	1.10166e-12
TraesCS3A02G161400	NA	NA	NA	NA	NA	NA	1.44427	0.000159963	2.5844	5.91586e-12	2.98489	9.50765e-16
TraesCS3A02G186600	NA	NA	NA	NA	-1.54101	7.04093e-10	-1.63599	2.60851e-11	-1.69577	1.56186e-11	NA	NA
TraesCS3A02G187100	NA	NA	NA	NA	-1.82622	1.98555e-08	-1.73138	1.75739e-08	-1.82884	5.32683e-08	NA	NA
TraesCS3A02G207800	-2.53716	6.18691e-15	-2.79688	1.65347e-17	-2.42908	1.15652e-14	-2.59977	2.76828e-17	-2.37645	8.7813e-14	-2.35499	5.18391e-13
TraesCS3A02G232000	NA	NA	NA	NA	6.50596	0.000116144	11.8023	1.68365e-13	13.5148	3.7759e-17	14.0987	9.23512e-19
TraesCS3A02G238200	NA	NA	NA	NA	NA	NA	NA	NA	NA	NA	3.8264	1.42953e-05
TraesCS3A02G240900	-3.96932	4.03972e-05	-3.69609	8.90666e-05	-7.85041	1.76531e-06	-8.49107	1.50758e-07	-7.54917	5.44087e-06	-5.48738	0.000702158
TraesCS3A02G281300	NA	NA	NA	NA	NA	NA	NA	NA	-1.85529	0.000505731	-2.13096	0.000568624
TraesCS3A02G299600	-3.05211	0.00742982	-5.78351	0.000686448	-4.75936	0.00233592	-4.49944	0.000100463	-2.9389	0.00483357	NA	NA
TraesCS3A02G310300	NA	NA	NA	NA	NA	NA	NA	NA	2.99363	0.000938383	3.56642	4.07658e-05
TraesCS3A02G313200	NA	NA	NA	NA	NA	NA	NA	NA	7.07868	0.000430765	NA	NA
TraesCS3A02G330000	NA	NA	NA	NA	NA	NA	NA	NA	7.4568	3.92963e-06	11.3046	2.76953e-13
TraesCS3A02G346000	NA	NA	3.17799	8.2976e-06	4.15987	1.9014e-10	2.68462	6.28889e-05	2.65425	0.000231224	NA	NA
TraesCS3A02G353900	-3.0598	2.06485e-30	-8.44271	3.24948e-08	-10.2834	1.46507e-11	-10.9241	4.13442e-13	-8.57301	1.69765e-09	-9.35502	7.19731e-10
TraesCS3A02G361000	1.864	2.80842e-10	2.22043	8.1374e-15	1.78472	3.69234e-10	1.18787	3.518e-05	NA	NA	-8.00397	2.22537e-07
TraesCS3A02G361200	NA	NA	2.25578	0.00129574	2.07161	0.00166829	1.70383	0.00845909	NA	NA	2.28523	0.000743632
TraesCS3A02G378100	NA	NA	-1.40602	5.5547e-06	-1.63113	1.84635e-08	NA	NA	NA	NA	1.21101	1.18568e-06
TraesCS3A02G382000	NA	NA	NA	NA	NA	NA	NA	NA	-1.10182	0.00100811	NA	NA
TraesCS3A02G430800	NA	NA	NA	NA	NA	NA	-3.51416	0.00858562	NA	NA	NA	NA
TraesCS3A02G436600	NA	NA	-1.25322	0.00275109	-2.56081	5.50009e-08	-1.8164	7.39635e-08	-2.40595	9.52282e-07	NA	NA
TraesCS3A02G441800	NA	NA	-9.4231	5.25665e-17	-9.84257	6.80767e-19	-11.5187	9.5966e-17	-11.9585	8.68769e-15	-11.3314	1.53829e-13
TraesCS3A02G441900	NA	NA	-5.822	0.000851451	-6.22544	0.000159165	-6.86611	2.11788e-05	-4.5194	0.00529162	-5.29707	0.00128481
TraesCS3A02G442400	NA	NA	NA	NA	NA	NA	NA	NA	NA	NA	NA	NA
TraesCS3A02G442500	NA	NA	NA	NA	NA	NA	NA	NA	NA	NA	NA	NA
TraesCS3A02G454700	NA	NA	NA	NA	NA	NA	NA	NA	NA	NA	NA	NA
TraesCS3A02G458900	-2.7344	0.000537349	-2.1562	0.00401949	NA	NA	-2.94306	6.96317e-06	-3.12748	8.30872e-05	-2.42011	0.00191521
TraesCS3A02G480500	NA	NA	NA	NA	NA	NA	NA	NA	NA	NA	2.87755	2.55141e-46
TraesCS3A02G491200	NA	NA	5.86383	0.000961031	5.08793	0.00301251	NA	NA	NA	NA	NA	NA
TraesCS3A02G495200	NA	NA	-7.52466	3.04951e-06	-7.92811	3.56287e-07	-8.56877	2.34951e-08	-6.21456	2.49599e-05	-6.99974	6.53658e-06
TraesCS3A02G505800	NA	NA	NA	NA	6.35785	7.05861e-05	7.74815	5.16349e-07	6.16684	0.000163634	NA	NA
TraesCS3A02G509300	NA	NA	NA	NA	-1.05094	2.36489e-07	-1.17139	4.07277e-09	-1.5132	8.71084e-14	NA	NA
TraesCS3A02G530600	NA	NA	NA	NA	-1.06616	1.0951e-07	-1.87167	8.98192e-22	-2.34219	6.50903e-32	-1.71684	9.57494e-18
TraesCS3A02G530800	NA	NA	NA	NA	5.33961	5.54214e-09	6.33622	1.64493e-12	6.95058	1.32848e-14	4.60199	6.69727e-07
TraesCS3A02G531500	NA	NA	-13.3949	2.7901e-18	-13.7773	1.06431e-19	-9.48258	4.45176e-12	-8.50993	2.52394e-09	-13.0023	7.76914e-18
TraesCS3A02G532400	NA	NA	1.34177	3.20132e-06	NA	NA	NA	NA	NA	NA	NA	NA
TraesCS3A02G539500	2.143	1.73186e-06	-6.06553	0.000223302	-7.90441	6.82474e-07	-7.16428	5.70467e-07	-7.60318	2.2283e-06	-6.97604	1.0945e-05
TraesCS3B02G037000	NA	NA	NA	NA	5.18806	0.00164325	NA	NA	NA	NA	NA	NA
TraesCS3B02G059200	1.52449	0.00239037	-14.1773	1.99146e-19	-14.7386	2.35493e-21	-15.8421	8.43992e-25	-14.3851	2.09981e-20	-13.5347	2.44415e-18
TraesCS3B02G061900	1.704	0.000964067	NA	NA	-4.53195	0.00403542	-6.60018	3.18656e-05	-5.65828	0.000643654	-5.03114	0.00188285
TraesCS3B02G079500	NA	NA	-5.83363	0.000879887	-6.23708	0.000165638	-6.87774	2.23001e-05	-5.93584	0.000447754	-5.30871	0.00131793
TraesCS3B02G079700	-2.77134	2.52961e-32	-11.1466	5.84732e-13	-8.55133	4.72692e-22	-12.1907	5.64089e-16	-9.84015	3.77447e-12	-10.6217	2.39102e-12
TraesCS3B02G081200	NA	NA	NA	NA	-1.30321	5.53506e-05	-1.49787	3.69031e-07	-1.66351	4.2349e-06	NA	NA
TraesCS3B02G084300	-3.22216	0.00288238	-5.95012	0.000376661	-6.35357	6.34661e-05	-6.99423	7.11634e-06	-6.05233	0.000182513	-5.4252	0.000620472
TraesCS3B02G095700	3.57457	9.363e-17	-5.34054	0.00205703	-4.316	0.00636376	-6.38465	5.83535e-05	-5.44275	0.00108471	-4.81562	0.00300068
TraesCS3B02G100900	-2.22474	0.00175587	-7.55546	6.93321e-06	-7.9589	9.03091e-07	-7.22126	8.21462e-07	-7.65767	2.86877e-06	-5.59511	0.000451567
TraesCS3B02G105900	NA	NA	NA	NA	NA	NA	7.38464	1.93209e-06	8.93963	9.55376e-09	10.0332	5.64658e-11
TraesCS3B02G115900	NA	NA	NA	NA	NA	NA	NA	NA	NA	NA	1.78531	5.79397e-07
TraesCS3B02G157900	-3.3113	5.51734e-28	-9.36091	1.9171e-09	-9.76436	1.43957e-10	-9.0193	3.49107e-11	-9.46312	6.03475e-10	-8.83599	5.83661e-09
TraesCS3B02G158700	NA	NA	NA	NA	NA	NA	8.6933	1.76098e-08	10.1187	6.64147e-11	8.9883	6.47006e-09
TraesCS3B02G165600	NA	NA	NA	NA	NA	NA	NA	NA	NA	NA	-1.69829	5.26509e-34
TraesCS3B02G171700	NA	NA	7.5112	3.57679e-06	6.84723	1.48398e-05	NA	NA	NA	NA	NA	NA
TraesCS3B02G173400	NA	NA	NA	NA	-4.71644	0.00807691	-5.40572	0.00114697	-5.83175	0.00171212	-5.20461	0.00395592
TraesCS3B02G189000	NA	NA	NA	NA	NA	NA	-2.0177	0.00208652	NA	NA	NA	NA
TraesCS3B02G204300	NA	NA	NA	NA	2.0457	0.000131538	1.97572	0.000153763	NA	NA	NA	NA
TraesCS3B02G216100	NA	NA	NA	NA	-1.21513	2.89367e-07	-1.03869	9.07371e-06	-1.0313	2.03589e-05	NA	NA
TraesCS3B02G216500	NA	NA	NA	NA	-1.69132	3.54791e-09	-1.70583	2.48993e-10	-1.54445	1.4805e-07	NA	NA
TraesCS3B02G217500	NA	NA	NA	NA	NA	NA	-1.14259	7.84091e-14	-2.25777	8.44919e-41	-1.11508	1.25153e-11
TraesCS3B02G234900	-1.7604	1.64518e-10	-1.90065	2.54885e-12	-1.68302	2.13558e-10	-1.33027	3.76655e-07	-1.23367	5.33479e-06	-1.06912	7.5847e-05
TraesCS3B02G241700	NA	NA	NA	NA	NA	NA	NA	NA	NA	NA	-1.36177	0.00579984
TraesCS3B02G261300	NA	NA	NA	NA	4.05421	0.00131226	8.33965	1.0954e-12	10.2319	2.4215e-18	10.9692	3.86015e-21
TraesCS3B02G262800	NA	NA	NA	NA	NA	NA	10.2614	4.81659e-13	11.1464	5.63935e-15	12.8043	1.14816e-19
TraesCS3B02G269100	-4.4669	4.2105e-23	-7.25616	1.86976e-14	-9.23402	4.92881e-10	-11.3076	1.61519e-13	-10.3657	2.53457e-11	-9.73852	2.84979e-10
TraesCS3B02G270800	-2.60157	0.00247733	-3.50343	0.000546099	-5.9194	0.000200949	-6.60612	8.80557e-06	-7.04171	2.30851e-05	-6.41458	8.93843e-05
TraesCS3B02G271400	NA	NA	NA	NA	NA	NA	NA	NA	6.04123	0.000262312	NA	NA
TraesCS3B02G315000	NA	NA	-2.24653	0.004478	NA	NA	NA	NA	NA	NA	NA	NA
TraesCS3B02G332600	NA	NA	NA	NA	NA	NA	NA	NA	-1.01706	1.24965e-06	NA	NA
TraesCS3B02G377700	NA	NA	NA	NA	1.67668	0.00352206	NA	NA	NA	NA	NA	NA
TraesCS3B02G387600	NA	NA	NA	NA	-1.10503	1.27952e-09	-1.19558	1.67739e-11	-1.3932	3.9748e-14	NA	NA
TraesCS3B02G407900	2.50899	0.000145611	3.53021	2.28277e-09	4.56853	1.54191e-16	3.4516	6.46554e-10	2.38568	0.000147646	NA	NA
TraesCS3B02G423300	NA	NA	NA	NA	NA	NA	1.86979	0.0069041	2.89695	2.65652e-05	4.4253	1.34449e-11
TraesCS3B02G436300	NA	NA	NA	NA	5.03171	0.00265187	6.34723	5.65166e-05	5.58239	0.000920535	9.17429	2.92129e-09
TraesCS3B02G450100	NA	NA	-15.2409	6.88114e-23	-16.0202	1.20913e-25	-10.0836	1.56946e-19	-15.5305	3.38807e-24	-14.3474	5.85448e-21
TraesCS3B02G475700	-3.15687	5.25892e-39	-11.211	4.24193e-13	-11.6145	2.1436e-14	-12.2551	3.93531e-16	-11.3132	1.08839e-13	-10.6861	1.75076e-12
TraesCS3B02G493300	NA	NA	NA	NA	NA	NA	NA	NA	NA	NA	NA	NA
TraesCS3B02G523500	-1.4714	5.80647e-06	NA	NA	NA	NA	-1.48899	2.6057e-07	NA	NA	NA	NA
TraesCS3B02G557000	NA	NA	NA	NA	-4.80924	0.00427665	-5.4499	0.000876028	NA	NA	NA	NA
TraesCS3B02G560800	NA	NA	NA	NA	-2.96812	0.00625562	-4.26547	0.000482942	-5.66238	0.000880579	-5.03524	0.00241275
TraesCS3B02G563300	NA	NA	NA	NA	NA	NA	-6.37242	1.89564e-05	NA	NA	-3.76051	0.00258565
TraesCS3B02G594000	-2.68894	5.25918e-07	-6.96667	1.48651e-05	-7.37958	1.18422e-06	-9.44621	1.31278e-09	-8.50431	8.58276e-08	-7.87718	5.4916e-07
TraesCS3B02G601100	NA	NA	NA	NA	5.95653	1.63486e-06	5.96153	1.12433e-06	6.4354	2.24372e-07	3.96369	0.0024902
TraesCS3B02G601900	NA	NA	-7.10725	1.36476e-05	-7.5107	1.78797e-06	-8.15136	1.38389e-07	-7.20946	5.74728e-06	-6.58232	2.68835e-05
TraesCS3B02G605300	2.15994	0.000429474	-5.65789	0.00128512	-6.06134	0.000248934	-6.702	3.4994e-05	-5.7601	0.000665921	-5.13297	0.00188675
TraesCS3B02G607800	NA	NA	-5.68931	0.000926402	-6.09276	0.000171132	-6.73342	2.22322e-05	-5.79152	0.00046953	-5.16438	0.00141828
TraesCS3B02G609800	NA	NA	1.60918	9.46588e-07	1.0559	0.00135716	1.43344	3.65979e-06	NA	NA	NA	NA
TraesCS3D02G048200	NA	NA	NA	NA	NA	NA	NA	NA	-1.24577	2.71959e-06	NA	NA
TraesCS3D02G048300	-1.08174	4.94393e-05	-2.05822	1.39062e-16	-3.28847	1.68284e-39	-3.99028	1.26462e-57	-5.3542	4.63112e-67	-5.98012	6.36719e-52
TraesCS3D02G049800	NA	NA	-17.2663	0.00114701	NA	NA	-20.6891	2.37482e-05	-17.7363	0.000517572	-15.9948	0.00134341
TraesCS3D02G049900	1.7356	0.00134971	-6.40782	0.000103411	-8.24592	2.74675e-07	-7.50735	2.17006e-07	-7.94468	9.13731e-07	-7.31755	4.7459e-06
TraesCS3D02G052100	-1.88137	4.84669e-06	-8.04779	5.11929e-07	-7.0202	2.55213e-06	-3.11105	1.47324e-14	1.17697	9.40074e-05	1.1089	0.000285388
TraesCS3D02G066800	-5.20744	1.62762e-09	-6.90431	1.4185e-05	-8.74395	2.14135e-08	-9.38461	1.12808e-09	-8.44271	7.77511e-08	-7.81557	5.12621e-07
TraesCS3D02G069200	-4.5241	9.64451e-09	-7.98827	7.54688e-07	-8.39172	8.14891e-08	-9.03238	4.81493e-09	-8.09049	2.86496e-07	-6.02602	8.63331e-05
TraesCS3D02G091200	NA	NA	NA	NA	NA	NA	8.79532	4.53072e-08	9.35353	9.06806e-09	10.9275	7.76383e-12
TraesCS3D02G094200	NA	NA	2.71166	1.49055e-07	3.31745	5.80228e-12	NA	NA	NA	NA	2.47849	2.04078e-06
TraesCS3D02G099800	NA	NA	NA	NA	-6.273	0.000299476	-6.91367	4.68098e-05	-5.97177	0.000772119	-5.34463	0.00202315
TraesCS3D02G140400	-3.69857	1.33923e-27	-7.60656	7.952e-12	-8.03637	2.03069e-13	-3.87733	4.09026e-38	-4.01916	1.06063e-27	-6.08305	7.76789e-15
TraesCS3D02G141100	NA	NA	-5.75892	0.00442574	2.74136	0.00928036	7.44165	2.45401e-14	7.92448	6.88723e-16	6.39509	8.10858e-11
TraesCS3D02G153700	NA	NA	8.20514	2.77572e-07	6.68274	2.42629e-05	5.25556	0.000978226	NA	NA	NA	NA
TraesCS3D02G159400	NA	NA	NA	NA	NA	NA	NA	NA	-1.01671	0.000172551	1.13235	1.33519e-06
TraesCS3D02G168000	NA	NA	NA	NA	NA	NA	NA	NA	-1.20667	0.000515751	-1.09332	0.00354302
TraesCS3D02G180800	NA	NA	NA	NA	NA	NA	NA	NA	5.2373	1.26187e-05	8.72275	1.68195e-14
TraesCS3D02G190900	NA	NA	NA	NA	NA	NA	-1.22191	0.000505582	-1.09054	0.00608044	1.39247	2.77698e-05
TraesCS3D02G208200	-2.68546	7.54043e-09	-2.8166	1.11026e-09	-2.44949	2.8289e-08	-2.17146	4.23929e-07	-1.80874	5.87112e-05	-2.01759	7.34317e-06
TraesCS3D02G214000	NA	NA	NA	NA	NA	NA	NA	NA	-1.23659	2.44367e-06	-1.41134	2.12413e-06
TraesCS3D02G221300	NA	NA	NA	NA	NA	NA	7.1074	7.73942e-06	9.15488	8.37161e-09	10.9221	2.35448e-12
TraesCS3D02G232900	NA	NA	NA	NA	1.18321	0.000859928	NA	NA	NA	NA	NA	NA
TraesCS3D02G298100	NA	NA	NA	NA	NA	NA	NA	NA	NA	NA	1.31082	0.000774465
TraesCS3D02G365100	NA	NA	NA	NA	NA	NA	NA	NA	1.04534	9.36834e-05	1.58953	7.43062e-10
TraesCS3D02G371500	NA	NA	NA	NA	NA	NA	-1.0047	1.01025e-06	-1.71075	1.00612e-14	NA	NA
TraesCS3D02G384200	NA	NA	NA	NA	NA	NA	NA	NA	NA	NA	2.18224	0.00691457
TraesCS3D02G429100	-1.33982	0.00256857	-1.37011	0.00232625	-1.98848	4.12778e-06	-2.64992	2.16243e-10	-2.54299	1.25447e-06	NA	NA
TraesCS3D02G434600	NA	NA	-8.75046	1.10165e-13	-20.1527	5.266e-39	-22.897	1.70566e-50	-9.90426	2.65673e-11	-16.9901	3.37686e-28
TraesCS3D02G435300	3.36308	2.04962e-06	-5.32736	0.00373932	-5.73081	0.000811848	-4.99504	0.00130741	NA	NA	-4.80243	0.00498156
TraesCS3D02G457600	NA	NA	NA	NA	-2.03477	0.00118604	NA	NA	NA	NA	2.15823	1.52832e-05
TraesCS3D02G466400	NA	NA	NA	NA	-1.08409	0.00638197	-1.75595	3.57027e-06	-1.81998	9.07891e-05	-2.30439	9.9665e-05
TraesCS3D02G474500	-2.39883	3.09264e-08	-3.11554	1.50764e-12	-2.99018	9.85939e-13	-3.11605	1.60563e-14	-2.89338	1.1108e-11	-2.69294	6.69397e-10
TraesCS3D02G484000	NA	NA	-6.38536	0.000769585	-5.37272	0.002259	-3.31143	0.00209212	NA	NA	NA	NA
TraesCS3D02G502100	NA	NA	-6.66583	6.86359e-05	-7.06928	1.02739e-05	-6.32859	1.12169e-05	-6.76804	3.08923e-05	-6.14091	0.00012139
TraesCS3D02G508900	NA	NA	-5.51929	0.00119746	-5.94045	0.000167073	-8.00541	5.84093e-07	-7.06351	1.85906e-05	-6.43637	7.4214e-05
TraesCS3D02G513600	NA	NA	NA	NA	NA	NA	6.69601	2.18391e-05	6.50329	7.19122e-05	NA	NA
TraesCS3D02G517900	NA	NA	NA	NA	NA	NA	-1.25664	1.52606e-06	NA	NA	NA	NA
TraesCS3D02G531800	-2.92744	1.82566e-11	-8.83376	3.05735e-08	-9.23721	2.74696e-09	-9.87787	1.202e-10	-6.55714	5.43944e-09	-6.87148	6.21956e-06
TraesCS3D02G535900	NA	NA	NA	NA	NA	NA	-1.42066	4.8331e-09	-1.82675	1.28615e-11	NA	NA
TraesCS3D02G536300	NA	NA	NA	NA	3.41734	8.57267e-05	4.66739	2.55656e-08	5.04606	2.62491e-09	2.80156	0.00164235
TraesCS3D02G536800	NA	NA	-8.94769	2.23648e-08	-9.35114	1.9879e-09	-9.9918	8.58171e-11	-7.64303	1.88989e-07	-8.42276	5.9012e-08
TraesCS3D02G539800	NA	NA	NA	NA	-2.69247	0.000269435	-2.1674	0.00042921	-2.94198	0.000418652	-2.53722	0.00345253
TraesCS4A02G001000	NA	NA	-5.00833	0.00619863	NA	NA	-6.05244	0.000248572	-5.11054	0.00347203	-4.48341	0.00809745
TraesCS4A02G015700	1.67347	0.00226167	3.14045	3.14793e-11	2.99693	1.07977e-10	4.17018	2.22928e-20	2.28733	1.97404e-06	3.3657	3.10935e-13
TraesCS4A02G016000	7.31698	1.4936e-05	7.05081	1.84329e-05	5.25516	0.00147837	6.91722	9.06295e-06	7.17023	7.13906e-06	6.45941	5.54347e-05
TraesCS4A02G028600	3.80951	3.60202e-09	6.19151	5.84623e-25	7.1019	2.36503e-33	8.38597	9.74345e-47	8.89374	3.58683e-52	8.0533	5.48433e-43
TraesCS4A02G049100	NA	NA	-4.06711	0.00138229	-1.77932	0.00561078	NA	NA	2.28732	9.19673e-07	4.65845	1.22566e-26
TraesCS4A02G049800	NA	NA	NA	NA	NA	NA	NA	NA	NA	NA	1.06086	6.54684e-11
TraesCS4A02G086900	NA	NA	4.50794	0.00946429	4.75883	0.00264609	4.23169	0.006813	NA	NA	NA	NA
TraesCS4A02G098800	NA	NA	NA	NA	NA	NA	8.69554	5.25094e-08	10.5574	4.32344e-11	12.4309	3.19989e-15
TraesCS4A02G100200	NA	NA	NA	NA	NA	NA	NA	NA	-1.41003	2.4196e-06	-4.44806	1.22282e-24
TraesCS4A02G107000	NA	NA	NA	NA	NA	NA	5.06989	7.15852e-06	5.16855	8.63583e-06	4.58338	8.98673e-05
TraesCS4A02G107100	NA	NA	NA	NA	2.34406	3.57061e-05	6.25439	1.52244e-33	7.3171	2.49717e-45	5.93573	5.43564e-30
TraesCS4A02G144800	-2.96714	0.00911036	-5.31455	0.00372176	-4.67412	0.000422568	-4.67721	2.87459e-05	-4.52653	0.00125154	-3.78329	0.00491559
TraesCS4A02G167400	NA	NA	NA	NA	-1.56879	5.93112e-14	-2.34042	3.82769e-30	-2.92142	5.75861e-45	-2.305	1.62225e-28
TraesCS4A02G172500	NA	NA	NA	NA	NA	NA	NA	NA	1.52423	2.11802e-07	1.17922	0.000312618
TraesCS4A02G186800	-1.30993	0.00885826	-3.9923	5.92298e-08	-5.02724	2.9453e-09	-3.65737	9.17369e-13	-2.56814	6.76975e-07	NA	NA
TraesCS4A02G202000	NA	NA	-6.62528	8.16841e-05	-5.59491	0.000318048	-5.33495	4.32529e-06	-5.32155	0.000593123	-6.10035	0.000142375
TraesCS4A02G224600	NA	NA	NA	NA	NA	NA	-1.66886	0.000120551	NA	NA	NA	NA
TraesCS4A02G233300	NA	NA	-1.02929	1.2471e-05	-1.40621	3.26301e-10	-1.98331	1.41618e-19	-2.72844	2.42632e-32	NA	NA
TraesCS4A02G244400	NA	NA	NA	NA	NA	NA	-1.22196	6.08744e-17	-1.20978	3.05636e-14	NA	NA
TraesCS4A02G250200	NA	NA	NA	NA	NA	NA	NA	NA	5.21803	2.53998e-08	6.71488	1.59892e-13
TraesCS4A02G250400	NA	NA	NA	NA	NA	NA	NA	NA	NA	NA	5.07775	0.000735412
TraesCS4A02G260700	NA	NA	NA	NA	NA	NA	NA	NA	NA	NA	2.56154	3.74261e-49
TraesCS4A02G308500	NA	NA	-6.89734	8.07667e-10	-9.73348	2.3919e-10	-10.3741	8.43593e-12	-9.43225	9.80824e-10	-8.80511	8.97492e-09
TraesCS4A02G311600	NA	NA	NA	NA	NA	NA	8.4268	9.84095e-08	9.4738	2.79666e-09	9.86283	3.77095e-10
TraesCS4A02G377000	-4.2945	1.27702e-51	-10.6811	4.84909e-12	-9.65593	2.80928e-11	-11.7252	5.81624e-15	-10.7833	1.31755e-12	-10.1562	1.85415e-11
TraesCS4A02G383700	NA	NA	NA	NA	NA	NA	NA	NA	5.51967	0.00101125	NA	NA
TraesCS4A02G389900	NA	NA	NA	NA	NA	NA	2.57418	6.00433e-08	NA	NA	NA	NA
TraesCS4A02G439500	NA	NA	NA	NA	NA	NA	1.00937	0.000120789	NA	NA	2.04314	1.60421e-15
TraesCS4A02G477900	-1.78316	0.00050187	1.18488	0.00104301	1.46064	7.72173e-06	2.6515	1.73331e-18	3.57946	1.27085e-32	5.78301	2.42475e-86
TraesCS4A02G495300	-6.04719	2.3201e-14	-9.19095	4.38691e-09	-8.16576	2.42948e-08	-10.2351	1.22729e-11	-9.29316	1.41359e-09	-8.66602	1.28051e-08
TraesCS4B02G030600	NA	NA	1.297	6.63594e-14	1.14991	1.42243e-11	NA	NA	NA	NA	-1.30902	1.41099e-09
TraesCS4B02G065500	NA	NA	NA	NA	2.55774	0.000909415	3.8995	2.81935e-08	3.94026	5.42387e-08	4.55087	1.65855e-10
TraesCS4B02G077900	1.58705	0.00490479	4.84272	7.80288e-26	5.79412	1.89432e-37	7.11263	1.27878e-56	7.29138	3.83336e-59	6.5337	1.04003e-47
TraesCS4B02G091800	3.98285	7.88652e-12	3.3876	1.17974e-08	3.38498	3.58505e-09	2.93539	2.40934e-07	2.31363	0.000237951	NA	NA
TraesCS4B02G125000	NA	NA	NA	NA	-1.52406	0.000689081	-1.18757	0.00177211	NA	NA	1.22379	0.000437736
TraesCS4B02G129800	NA	NA	NA	NA	NA	NA	NA	NA	NA	NA	2.10292	3.20833e-08
TraesCS4B02G142200	-1.73746	0.00147886	-3.54426	3.93493e-10	-2.63914	1.2973e-07	-3.72875	1.49552e-13	-3.94552	6.78543e-12	-4.45742	1.32708e-10
TraesCS4B02G197300	NA	NA	NA	NA	5.82905	7.19139e-10	8.40869	5.7789e-20	8.60071	1.37694e-20	6.10028	9.04971e-11
TraesCS4B02G202900	NA	NA	NA	NA	NA	NA	3.33796	0.00131814	3.75814	0.000493377	8.11384	1.17606e-16
TraesCS4B02G205500	NA	NA	NA	NA	NA	NA	8.97765	2.30353e-08	10.4307	1.04418e-10	11.7857	1.32427e-13
TraesCS4B02G217500	NA	NA	6.48517	0.000161192	6.3329	0.000116357	6.01374	0.00020147	NA	NA	NA	NA
TraesCS4B02G248900	NA	NA	-2.22336	9.85013e-37	-3.27711	1.01677e-72	-3.68571	1.79045e-95	-3.18385	4.41211e-66	-2.34218	9.24487e-38
TraesCS4B02G254900	NA	NA	NA	NA	NA	NA	NA	NA	NA	NA	1.1339	4.11754e-10
TraesCS4B02G255700	1.96423	0.00252787	NA	NA	NA	NA	1.76778	0.00172101	3.71997	4.1001e-12	4.88094	1.02707e-20
TraesCS4B02G257300	NA	NA	NA	NA	-1.66978	0.00857542	-2.0182	0.000367126	NA	NA	NA	NA
TraesCS4B02G261300	NA	NA	4.83728	5.27804e-05	4.70314	4.18923e-05	5.02476	7.01346e-06	3.6316	0.00327416	NA	NA
TraesCS4B02G288300	1.66217	0.000663627	2.49325	1.56422e-08	2.23845	2.2763e-07	3.01481	6.73901e-13	NA	NA	NA	NA
TraesCS4B02G312200	-6.2077	0.00021188	-5.91832	0.000241774	-7.75858	6.87791e-07	-8.39924	4.81877e-08	-6.04897	4.55103e-05	-4.39885	9.54289e-05
TraesCS4B02G315500	-7.21164	4.01684e-15	-9.9452	2.01351e-10	-10.3486	1.35981e-11	-10.9893	3.87375e-13	-10.0474	5.97936e-11	-9.42027	6.58942e-10
TraesCS4B02G324100	NA	NA	NA	NA	NA	NA	NA	NA	NA	NA	7.76203	0.000124451
TraesCS4B02G326500	-4.97835	1.28618e-33	-10.206	5.45651e-11	-9.18112	3.15203e-10	-11.2501	8.80513e-14	-10.3082	1.56055e-11	-9.68106	1.88813e-10
TraesCS4B02G326600	-3.31064	1.0956e-32	-10.0328	1.12906e-10	-9.00626	6.47983e-10	-11.0769	1.97242e-13	-8.726	8.62877e-10	-9.5079	3.8016e-10
TraesCS4B02G331700	-2.39338	0.000247599	-3.26778	7.38311e-05	NA	NA	2.9158	1.05103e-15	2.58941	4.86284e-12	2.514	3.00374e-11
TraesCS4B02G366200	NA	NA	NA	NA	-3.43334	0.007291	NA	NA	NA	NA	NA	NA
TraesCS4B02G392800	NA	NA	NA	NA	-5.36088	0.00134401	NA	NA	NA	NA	NA	NA
TraesCS4B02G393300	-1.85497	0.000661996	-3.10429	1.01245e-07	-1.83241	0.000190339	3.04834	9.14725e-13	3.57215	7.01929e-17	5.8065	1.16845e-43
TraesCS4B02G393400	NA	NA	NA	NA	NA	NA	NA	NA	NA	NA	9.43621	3.19326e-08
TraesCS4D02G011100	NA	NA	NA	NA	NA	NA	-22.6004	3.47916e-11	-20.1614	6.4375e-09	-18.3798	9.75254e-08
TraesCS4D02G028100	NA	NA	1.11246	4.42659e-06	1.00167	1.63287e-05	NA	NA	NA	NA	-2.53635	1.19157e-08
TraesCS4D02G048600	-7.5349	5.95574e-11	-8.23727	1.12311e-07	-10.0771	6.67656e-11	-10.7178	2.17799e-12	-9.77586	2.80184e-10	-9.14872	2.73497e-09
TraesCS4D02G063400	NA	NA	NA	NA	NA	NA	NA	NA	NA	NA	4.79927	0.000316256
TraesCS4D02G074400	NA	NA	NA	NA	NA	NA	1.80067	3.30426e-06	1.45095	0.000364111	1.10014	0.00682617
TraesCS4D02G076400	NA	NA	6.6803	5.91659e-16	7.62833	4.19354e-21	9.01805	1.73342e-29	9.38301	1.36969e-31	9.41749	5.22673e-32
TraesCS4D02G080900	NA	NA	NA	NA	NA	NA	NA	NA	-1.29548	9.8268e-08	NA	NA
TraesCS4D02G088800	NA	NA	NA	NA	3.34876	0.00639424	4.58092	6.26455e-05	4.24418	0.000447306	NA	NA
TraesCS4D02G102900	NA	NA	-7.32178	5.9641e-06	-7.72522	7.29967e-07	-6.98204	5.7042e-07	-7.42399	2.42652e-06	-6.79685	1.23254e-05
TraesCS4D02G110400	NA	NA	1.33679	3.8011e-13	1.35409	2.57553e-14	1.16276	2.9707e-11	NA	NA	NA	NA
TraesCS4D02G137000	NA	NA	NA	NA	NA	NA	NA	NA	NA	NA	NA	NA
TraesCS4D02G156400	NA	NA	NA	NA	2.08274	0.00597346	NA	NA	NA	NA	2.29203	0.00343906
TraesCS4D02G157600	NA	NA	NA	NA	-1.1016	1.28977e-07	-1.71839	2.66739e-17	-1.75628	1.57414e-17	-1.09674	1.43963e-07
TraesCS4D02G183300	NA	NA	NA	NA	NA	NA	NA	NA	NA	NA	1.42911	0.00228324
TraesCS4D02G197700	NA	NA	5.34674	0.00241696	5.74176	0.000395336	7.76374	4.62715e-07	8.61067	3.18551e-08	NA	NA
TraesCS4D02G198900	NA	NA	NA	NA	NA	NA	NA	NA	NA	NA	2.90139	0.00491317
TraesCS4D02G206400	NA	NA	NA	NA	NA	NA	7.92676	2.8009e-06	9.73286	1.00725e-08	11.488	5.43647e-12
TraesCS4D02G219300	NA	NA	NA	NA	-1.29571	2.24785e-08	-1.46754	2.72834e-11	-1.46401	1.5065e-09	NA	NA
TraesCS4D02G219900	NA	NA	NA	NA	NA	NA	NA	NA	-1.2026	0.00350681	1.12068	0.000272353
TraesCS4D02G254700	NA	NA	NA	NA	-1.25376	1.98283e-07	-1.07112	1.11674e-06	NA	NA	1.01189	1.92046e-06
TraesCS4D02G255800	NA	NA	NA	NA	NA	NA	2.47978	1.17189e-06	3.04948	3.28099e-09	4.32337	4.04734e-18
TraesCS4D02G257200	NA	NA	NA	NA	NA	NA	NA	NA	-1.54875	0.0073553	NA	NA
TraesCS4D02G275800	NA	NA	4.44127	2.60846e-20	5.06471	4.82542e-27	6.13697	4.93832e-40	5.96649	1.80981e-37	4.76567	7.67573e-24
TraesCS4D02G287100	NA	NA	NA	NA	NA	NA	2.949	1.16594e-06	NA	NA	1.89432	0.00353293
TraesCS4D02G287300	NA	NA	NA	NA	NA	NA	NA	NA	-2.13127	0.00141943	-3.01871	2.10081e-05
TraesCS4D02G314900	NA	NA	NA	NA	2.19662	2.04566e-06	3.07361	8.64739e-13	2.65241	6.01085e-09	2.7383	3.45358e-09
TraesCS4D02G319600	NA	NA	4.5243	7.22065e-11	5.89341	1.03483e-18	7.56277	9.99541e-31	6.52075	9.11898e-23	NA	NA
TraesCS4D02G323300	-3.01009	3.08507e-11	-9.62338	1.8059e-09	-10.0268	1.41721e-10	-10.6675	5.06713e-12	-9.72559	5.74956e-10	-9.09845	5.21002e-09
TraesCS5A02G007000	-2.95087	6.22996e-13	-15.3701	2.25998e-23	-7.72394	5.77632e-12	-17.0833	1.78645e-29	-15.5877	1.76404e-24	-14.7055	4.56387e-22
TraesCS5A02G012200	NA	NA	NA	NA	NA	NA	NA	NA	NA	NA	1.10304	0.00348387
TraesCS5A02G033800	NA	NA	NA	NA	NA	NA	NA	NA	NA	NA	10.882	9.27592e-13
TraesCS5A02G046400	-2.83104	0.000152646	-6.77649	4.1112e-05	-7.17994	5.85159e-06	-7.8206	5.16249e-07	-6.8787	1.80575e-05	-6.25157	7.58209e-05
TraesCS5A02G046500	NA	NA	NA	NA	NA	NA	NA	NA	NA	NA	NA	NA
TraesCS5A02G048900	NA	NA	NA	NA	NA	NA	1.51064	0.00292113	2.05281	7.80114e-05	2.32703	5.45677e-06
TraesCS5A02G050900	NA	NA	NA	NA	3.29884	0.00701902	4.36801	0.000130942	NA	NA	NA	NA
TraesCS5A02G078900	NA	NA	NA	NA	NA	NA	-1.46135	3.54639e-18	-1.74155	3.02817e-23	-1.16101	5.58717e-11
TraesCS5A02G079300	NA	NA	NA	NA	18.6156	7.21993e-31	22.0738	1.4652e-44	23.3595	1.47047e-49	24.2462	1.36865e-53
TraesCS5A02G083700	NA	NA	NA	NA	8.9434	3.53234e-09	9.76343	6.26226e-11	9.29765	8.56608e-10	NA	NA
TraesCS5A02G085100	NA	NA	1.19738	3.17491e-09	NA	NA	NA	NA	NA	NA	NA	NA
TraesCS5A02G088200	NA	NA	NA	NA	NA	NA	-1.23696	6.47232e-10	-2.07008	2.7481e-24	-2.57842	1.50222e-34
TraesCS5A02G089100	NA	NA	NA	NA	NA	NA	NA	NA	-1.30077	0.000761184	NA	NA
TraesCS5A02G097500	NA	NA	NA	NA	NA	NA	NA	NA	8.29354	4.68159e-07	12.381	6.51123e-15
TraesCS5A02G116200	NA	NA	NA	NA	NA	NA	-1.49468	0.000614112	NA	NA	NA	NA
TraesCS5A02G119400	NA	NA	NA	NA	NA	NA	NA	NA	NA	NA	1.21243	3.03403e-07
TraesCS5A02G124900	-1.92743	0.000210428	-1.30031	0.0074313	NA	NA	-1.54396	2.15378e-05	-1.17342	0.00788707	NA	NA
TraesCS5A02G132900	NA	NA	NA	NA	NA	NA	NA	NA	NA	NA	2.08247	2.98575e-10
TraesCS5A02G135600	NA	NA	NA	NA	-1.29756	2.02105e-08	-1.11367	4.65662e-07	-1.07939	5.34129e-06	NA	NA
TraesCS5A02G147700	3.07225	3.11842e-06	NA	NA	NA	NA	-2.68982	0.0075441	NA	NA	NA	NA
TraesCS5A02G148100	NA	NA	NA	NA	NA	NA	NA	NA	NA	NA	NA	NA
TraesCS5A02G148900	NA	NA	1.27313	0.000190911	NA	NA	NA	NA	-1.04772	0.00275752	-2.77444	2.07252e-14
TraesCS5A02G158000	NA	NA	NA	NA	NA	NA	NA	NA	1.21229	1.48016e-05	1.93447	4.57262e-13
TraesCS5A02G179100	NA	NA	NA	NA	NA	NA	NA	NA	NA	NA	6.37039	0.000228811
TraesCS5A02G179200	NA	NA	NA	NA	NA	NA	5.74719	0.00129832	NA	NA	7.44436	2.45931e-05
TraesCS5A02G198300	NA	NA	NA	NA	NA	NA	7.14608	3.38964e-06	7.26598	4.062e-06	6.10052	0.000141801
TraesCS5A02G199800	NA	NA	NA	NA	NA	NA	-3.83742	6.42551e-05	-6.74387	0.000101034	-4.68373	0.00568081
TraesCS5A02G209600	-3.69359	4.21875e-13	-8.54895	7.89371e-08	-8.9524	7.38098e-09	-9.59306	3.47197e-10	-8.65117	2.7696e-08	-8.02403	1.99709e-07
TraesCS5A02G211600	NA	NA	NA	NA	NA	NA	NA	NA	NA	NA	5.81817	1.99539e-20
TraesCS5A02G230800	-7.13695	9.38155e-06	-8.28493	1.59699e-07	-6.27337	9.06653e-09	-9.32904	7.48503e-10	-8.38714	5.70938e-08	-7.76	3.99378e-07
TraesCS5A02G233800	NA	NA	NA	NA	NA	NA	1.14416	1.19524e-07	NA	NA	NA	NA
TraesCS5A02G240600	NA	NA	NA	NA	NA	NA	5.41096	0.000397095	NA	NA	NA	NA
TraesCS5A02G250800	NA	NA	NA	NA	2.62037	3.23309e-11	3.18463	6.84e-17	3.96953	2.32857e-25	2.66924	3.48626e-11
TraesCS5A02G273100	NA	NA	NA	NA	NA	NA	NA	NA	NA	NA	1.85867	7.98692e-07
TraesCS5A02G275100	NA	NA	NA	NA	-1.46898	0.00438272	-2.23644	7.95703e-06	-1.5434	0.00632066	NA	NA
TraesCS5A02G277300	NA	NA	-6.80162	7.3204e-05	-4.81201	0.000106884	-7.84573	1.14894e-06	-6.90383	3.32644e-05	-6.2767	0.000124787
TraesCS5A02G281200	NA	NA	NA	NA	NA	NA	NA	NA	-1.11419	7.30167e-11	1.06723	9.28205e-13
TraesCS5A02G291700	NA	NA	NA	NA	NA	NA	-1.60482	7.44456e-11	-1.83791	2.6328e-12	NA	NA
TraesCS5A02G297100	NA	NA	NA	NA	NA	NA	NA	NA	NA	NA	1.24607	9.34645e-09
TraesCS5A02G320800	NA	NA	-5.53761	0.000652243	-4.9675	1.05665e-05	-8.01992	1.86663e-07	-5.66913	0.000141793	-6.45089	3.52267e-05
TraesCS5A02G321600	-1.20468	8.62309e-07	-1.32252	5.25366e-08	-1.2424	6.51097e-08	-2.09255	2.8133e-20	-2.28263	1.31084e-19	NA	NA
TraesCS5A02G329000	NA	NA	3.85141	2.47337e-06	6.62917	3.35952e-18	10.199	2.27955e-42	11.43	9.95891e-53	11.2356	3.42864e-51
TraesCS5A02G329100	NA	NA	NA	NA	7.27649	1.8541e-05	11.4241	2.72265e-12	12.1074	1.87125e-13	13.5391	8.81216e-17
TraesCS5A02G357700	NA	NA	NA	NA	NA	NA	NA	NA	NA	NA	1.25285	1.06898e-06
TraesCS5A02G360000	NA	NA	NA	NA	NA	NA	5.80112	1.32727e-06	5.42599	1.19761e-05	7.38321	5.4852e-10
TraesCS5A02G402900	NA	NA	7.09205	2.62688e-05	9.10898	9.59864e-09	9.23957	3.91219e-09	5.13554	0.00356964	6.11882	0.0002207
TraesCS5A02G407100	NA	NA	NA	NA	-1.44847	4.14753e-18	-1.76491	8.4829e-27	-1.70029	2.02869e-24	NA	NA
TraesCS5A02G416000	NA	NA	1.44921	6.29774e-08	2.15376	1.60861e-17	1.55798	8.48956e-10	1.0319	0.000152193	-7.34217	1.06481e-06
TraesCS5A02G422900	NA	NA	-5.36035	0.0069716	-5.7638	0.00169061	-6.40446	0.000350907	NA	NA	-4.83543	0.00838299
TraesCS5A02G446700	NA	NA	1.15348	0.000204719	1.06254	0.000260362	1.10684	5.29993e-05	NA	NA	1.35299	6.77252e-06
TraesCS5A02G476600	-1.00381	0.00255964	NA	NA	NA	NA	NA	NA	NA	NA	2.4607	4.49985e-24
TraesCS5A02G481700	NA	NA	-7.9163	2.6783e-07	-9.75694	1.73857e-10	-10.3976	5.87684e-12	-9.45571	7.22127e-10	-8.82857	6.84129e-09
TraesCS5A02G482300	NA	NA	NA	NA	NA	NA	NA	NA	4.24009	0.00135281	9.23131	1.60492e-14
TraesCS5A02G486200	NA	NA	NA	NA	NA	NA	NA	NA	NA	NA	NA	NA
TraesCS5A02G486700	NA	NA	NA	NA	NA	NA	-1.10066	5.7739e-13	-1.49	3.69719e-17	-1.04525	1.36021e-08
TraesCS5A02G489600	NA	NA	-6.89259	3.466e-05	-5.8627	0.00014283	-7.9367	4.34683e-07	-6.9948	1.51578e-05	-6.36766	6.36715e-05
TraesCS5A02G493700	NA	NA	NA	NA	NA	NA	4.74358	1.48813e-09	5.72663	3.21108e-13	7.37247	9.62724e-22
TraesCS5A02G498600	-1.58989	9.40265e-06	-9.3961	3.0041e-09	-9.79954	2.37016e-10	-10.4402	8.51781e-12	-8.0908	2.47999e-08	-8.87117	8.68789e-09
TraesCS5A02G513800	NA	NA	NA	NA	NA	NA	NA	NA	NA	NA	8.58123	8.76111e-07
TraesCS5A02G525800	-1.0961	0.000586684	-1.90614	1.10352e-08	-3.1619	3.30921e-17	-3.49597	4.36815e-24	-3.04655	4.86376e-15	-1.34101	4.03323e-05
TraesCS5A02G554300	-2.00633	0.00184187	-3.75038	4.65998e-06	-2.19325	0.000156366	1.88999	6.90175e-05	3.24428	4.0224e-12	6.16632	3.10935e-42
TraesCS5B02G005100	-1.45183	0.000596048	NA	NA	-1.49196	8.72677e-05	NA	NA	NA	NA	NA	NA
TraesCS5B02G005900	-3.82945	2.26594e-05	-7.29239	1.34788e-05	-7.69584	1.82342e-06	-8.3365	1.49837e-07	-7.3946	5.71842e-06	-6.76747	2.55567e-05
TraesCS5B02G006000	-8.01022	6.25482e-06	-6.28782	0.000257024	-8.1237	1.00279e-06	-8.76436	8.36622e-08	-7.82246	3.10631e-06	-7.19532	1.37699e-05
TraesCS5B02G006100	-3.36701	2.38391e-19	-8.93218	6.88939e-09	-7.40016	1.42752e-19	-15.9913	4.20174e-26	-9.10613	3.62487e-10	-8.44366	2.42444e-08
TraesCS5B02G015600	NA	NA	-8.53701	6.45527e-08	-8.94046	5.91592e-09	-9.58112	2.66933e-10	-8.63922	2.24873e-08	-6.57314	1.22736e-05
TraesCS5B02G024900	NA	NA	NA	NA	NA	NA	4.91104	0.00814232	NA	NA	NA	NA
TraesCS5B02G033300	NA	NA	NA	NA	NA	NA	5.17728	0.0019618	8.40464	2.57492e-07	13.0357	1.22924e-16
TraesCS5B02G050300	NA	NA	NA	NA	NA	NA	5.71507	0.0020943	6.98314	0.000223025	NA	NA
TraesCS5B02G050900	NA	NA	NA	NA	-4.95248	0.00310271	-5.59314	0.000604311	-4.65124	0.00762612	NA	NA
TraesCS5B02G084400	NA	NA	NA	NA	NA	NA	NA	NA	1.78248	0.000113912	NA	NA
TraesCS5B02G086700	NA	NA	NA	NA	NA	NA	7.63176	5.82742e-06	9.51389	1.77897e-08	10.822	6.87231e-11
TraesCS5B02G089500	NA	NA	5.21372	0.00458473	10.4954	3.03564e-11	11.0132	1.77084e-12	10.0766	2.1517e-10	NA	NA
TraesCS5B02G091100	NA	NA	1.01832	6.38629e-07	NA	NA	NA	NA	NA	NA	NA	NA
TraesCS5B02G094200	NA	NA	NA	NA	NA	NA	NA	NA	-1.83554	7.59559e-25	-2.07611	1.94094e-30
TraesCS5B02G107700	NA	NA	NA	NA	-2.21579	5.34238e-42	-3.00245	1.86135e-76	-3.66027	1.39443e-102	-3.0008	8.71817e-70
TraesCS5B02G117000	NA	NA	NA	NA	NA	NA	NA	NA	1.09173	0.00226893	1.65844	1.05804e-06
TraesCS5B02G119600	NA	NA	NA	NA	NA	NA	NA	NA	NA	NA	1.87086	7.38582e-05
TraesCS5B02G132000	NA	NA	-1.35004	6.30517e-10	-2.15434	1.06494e-21	-1.47703	2.04101e-15	NA	NA	NA	NA
TraesCS5B02G144200	-1.39178	0.0054163	-2.45745	2.97593e-05	-2.0536	1.60896e-05	-2.10212	5.324e-07	-2.48623	7.61831e-06	NA	NA
TraesCS5B02G146000	NA	NA	NA	NA	NA	NA	NA	NA	6.14447	3.14922e-05	13.3469	1.16953e-21
TraesCS5B02G147500	NA	NA	NA	NA	NA	NA	NA	NA	-1.91988	7.44826e-07	-5.20751	1.27282e-21
TraesCS5B02G157600	NA	NA	2.69878	0.000304842	3.42145	3.40154e-07	4.08741	2.00737e-10	5.71634	2.35517e-19	6.30232	1.58334e-23
TraesCS5B02G176700	NA	NA	NA	NA	NA	NA	NA	NA	4.85356	0.00635751	7.41154	3.30143e-06
TraesCS5B02G176900	NA	NA	NA	NA	NA	NA	6.99323	8.74795e-06	6.78919	3.01442e-05	6.54028	5.09097e-05
TraesCS5B02G177000	NA	NA	NA	NA	NA	NA	5.97941	0.000283416	4.94102	0.00658062	4.89232	0.00603639
TraesCS5B02G177100	NA	NA	5.25932	0.00718614	NA	NA	5.10938	0.00364314	NA	NA	5.62033	0.00170448
TraesCS5B02G197000	NA	NA	NA	NA	NA	NA	NA	NA	5.17964	0.00223487	NA	NA
TraesCS5B02G222300	-3.82178	1.89106e-26	-9.67088	6.28447e-10	-10.0743	4.5108e-11	-10.715	1.39008e-12	-9.77309	1.93296e-10	-9.14595	1.97874e-09
TraesCS5B02G227500	NA	NA	NA	NA	2.94343	0.000251217	3.11948	5.69748e-05	2.74868	0.00105815	3.24059	5.99774e-05
TraesCS5B02G232300	NA	NA	1.32795	5.48534e-06	1.28246	2.77716e-06	1.95004	2.22336e-15	1.60925	2.57495e-09	1.50676	1.90309e-07
TraesCS5B02G274900	NA	NA	NA	NA	NA	NA	-4.89422	0.00161294	-5.32926	0.00249004	NA	NA
TraesCS5B02G281000	NA	NA	-4.69585	0.00648387	-4.13067	0.000565922	-1.62088	0.00460603	-4.8273	0.00206868	-5.60683	0.000496095
TraesCS5B02G290800	NA	NA	NA	NA	NA	NA	-1.05338	0.000334335	-1.4641	1.25196e-05	NA	NA
TraesCS5B02G306400	NA	NA	NA	NA	-1.29972	0.000421506	NA	NA	-1.27567	0.00131003	NA	NA
TraesCS5B02G321200	3.24809	3.20863e-08	-10.9765	2.15059e-11	-4.89454	0.0022387	-5.69202	0.000171879	-4.62864	0.00424502	-10.3695	9.72027e-11
TraesCS5B02G322200	-1.37318	1.44192e-09	-1.61375	1.39417e-12	-1.94912	1.30811e-18	-1.87596	6.8409e-19	-2.10966	3.64251e-20	-1.11538	8.43106e-07
TraesCS5B02G329100	NA	NA	5.61913	1.47349e-05	9.17765	3.27409e-14	12.2126	9.874e-25	13.0113	1.07499e-27	14.0306	2.78892e-32
TraesCS5B02G357800	NA	NA	NA	NA	NA	NA	NA	NA	NA	NA	-2.94527	0.00181613
TraesCS5B02G360300	NA	NA	NA	NA	NA	NA	NA	NA	-1.20939	9.6707e-06	NA	NA
TraesCS5B02G362400	NA	NA	NA	NA	NA	NA	1.35777	3.05006e-08	NA	NA	NA	NA
TraesCS5B02G381300	NA	NA	2.69384	0.000356087	NA	NA	2.52939	0.000212279	NA	NA	NA	NA
TraesCS5B02G403600	NA	NA	NA	NA	3.28251	0.00065394	4.39578	1.12475e-06	5.07424	2.77697e-08	6.11085	7.34765e-12
TraesCS5B02G407700	NA	NA	6.23725	0.000368573	8.6245	8.16518e-08	9.76439	6.32202e-10	5.26166	0.00289003	NA	NA
TraesCS5B02G408300	-4.02008	0.00207158	-6.16399	0.000236254	-1.6896	0.00577404	2.33305	2.27997e-10	3.18653	3.86047e-18	NA	NA
TraesCS5B02G418400	3.35483	3.49318e-08	6.03203	1.43263e-27	6.39003	1.68716e-31	5.77862	3.47305e-26	4.8851	2.07161e-18	NA	NA
TraesCS5B02G456700	NA	NA	NA	NA	NA	NA	NA	NA	NA	NA	6.50926	5.90591e-11
TraesCS5B02G459800	-1.94742	0.00128199	-5.24314	0.00145999	-7.08354	6.77522e-06	-5.40806	1.34623e-06	-6.78231	2.09418e-05	-3.71801	0.00112146
TraesCS5B02G464900	1.74196	3.84757e-10	1.73693	2.27405e-10	NA	NA	NA	NA	-1.25116	4.23573e-05	-11.1302	2.67007e-13
TraesCS5B02G473200	-3.23178	1.30091e-54	-10.9953	1.00232e-12	-9.97011	5.748e-12	-10.655	3.99116e-15	-11.0975	2.61761e-13	-10.4704	4.04717e-12
TraesCS5B02G495400	NA	NA	NA	NA	NA	NA	NA	NA	7.43177	2.72449e-06	11.435	4.82544e-14
TraesCS5B02G500000	NA	NA	NA	NA	-1.04193	0.00991965	-1.54726	3.63542e-05	-1.69102	0.000393712	-1.59988	0.00286164
TraesCS5B02G531100	-1.72622	0.00216721	-4.59958	2.71e-08	-5.38092	1.12871e-09	-3.94687	2.53905e-12	-4.06352	4.81229e-09	-4.4167	5.06761e-07
TraesCS5B02G531200	NA	NA	-2.07479	0.00629994	NA	NA	3.10181	1.10315e-09	3.01201	6.64643e-09	3.95299	6.29851e-15
TraesCS5D02G005000	-8.15787	2.42015e-07	-9.30561	2.87976e-09	-9.70906	2.22208e-10	-10.3497	7.69634e-12	-9.40782	9.18405e-10	-8.78069	8.54046e-09
TraesCS5D02G006000	NA	NA	NA	NA	NA	NA	NA	NA	NA	NA	1.56029	4.69488e-07
TraesCS5D02G021100	-2.31963	0.000119681	-2.54892	2.1595e-05	-3.31075	2.32201e-08	-2.9119	6.16063e-08	-1.87368	0.000935543	NA	NA
TraesCS5D02G023900	-7.11511	6.01406e-15	-9.84091	2.75259e-10	-10.2444	1.88023e-11	-10.885	5.41241e-13	-9.94313	8.25013e-11	-9.31599	8.96847e-10
TraesCS5D02G041400	NA	NA	NA	NA	NA	NA	NA	NA	NA	NA	10.0745	2.99154e-11
TraesCS5D02G042300	NA	NA	NA	NA	NA	NA	7.86434	3.38419e-06	10.1898	1.75662e-09	12.9911	4.72347e-15
TraesCS5D02G056100	NA	NA	NA	NA	NA	NA	6.64859	0.00412354	7.65985	0.00134688	NA	NA
TraesCS5D02G061300	NA	NA	NA	NA	5.36897	0.00178156	5.94715	0.000315861	NA	NA	NA	NA
TraesCS5D02G087400	NA	NA	NA	NA	-1.03401	0.0020051	NA	NA	-1.06446	0.0022746	-2.19183	7.92174e-09
TraesCS5D02G089000	NA	NA	NA	NA	NA	NA	1.25757	0.00370096	1.91309	1.07718e-05	1.69534	0.000106392
TraesCS5D02G095900	NA	NA	5.15094	4.55485e-05	8.81572	3.85329e-14	9.69981	3.71349e-17	8.41163	6.32401e-13	NA	NA
TraesCS5D02G100600	NA	NA	NA	NA	NA	NA	-1.3584	4.81493e-09	-2.23358	2.10355e-20	-2.48486	5.77868e-23
TraesCS5D02G101200	NA	NA	NA	NA	NA	NA	-1.0343	0.0050834	-1.43916	0.000526462	NA	NA
TraesCS5D02G115300	NA	NA	NA	NA	-1.63182	3.42207e-19	-2.63017	1.92012e-47	-2.87927	2.73401e-49	-1.57793	5.79429e-17
TraesCS5D02G126500	NA	NA	1.40182	0.000298242	NA	NA	1.44682	1.71275e-05	NA	NA	1.34068	0.000605415
TraesCS5D02G138700	NA	NA	NA	NA	NA	NA	2.86559	0.00927192	3.26837	0.00491397	3.09301	0.00720877
TraesCS5D02G141100	NA	NA	NA	NA	-1.17674	1.1591e-05	NA	NA	NA	NA	1.15734	3.46863e-06
TraesCS5D02G143900	NA	NA	NA	NA	NA	NA	NA	NA	-2.32055	9.68874e-06	-4.17394	3.69197e-11
TraesCS5D02G147000	NA	NA	NA	NA	-6.58086	0.000323701	-4.43415	0.00092857	-6.27962	0.000804095	-5.65249	0.00196216
TraesCS5D02G149400	NA	NA	NA	NA	-3.24343	0.00838942	NA	NA	NA	NA	NA	NA
TraesCS5D02G157100	NA	NA	NA	NA	NA	NA	NA	NA	-1.48171	0.00646858	NA	NA
TraesCS5D02G183900	NA	NA	NA	NA	NA	NA	NA	NA	NA	NA	5.8696	0.00083712
TraesCS5D02G204200	NA	NA	NA	NA	NA	NA	3.25105	0.00228285	3.77748	0.000611968	4.37766	3.61276e-05
TraesCS5D02G206400	NA	NA	1.28657	4.75925e-08	NA	NA	NA	NA	NA	NA	NA	NA
TraesCS5D02G238900	NA	NA	NA	NA	2.54699	6.38156e-06	3.1793	4.0715e-09	2.9731	1.15106e-07	3.10159	2.92641e-08
TraesCS5D02G240700	NA	NA	1.33374	0.00197598	1.61687	2.74943e-05	2.35642	5.3411e-11	2.03765	8.52563e-08	1.58948	8.65482e-05
TraesCS5D02G258500	NA	NA	NA	NA	2.21652	0.00271383	2.99775	1.44766e-05	4.04127	4.84596e-09	4.41318	1.00206e-10
TraesCS5D02G282700	NA	NA	NA	NA	NA	NA	NA	NA	NA	NA	1.93843	0.00201631
TraesCS5D02G320400	NA	NA	NA	NA	1.73983	1.83789e-05	2.81664	1.48977e-13	2.92628	4.70312e-14	2.41288	1.47624e-09
TraesCS5D02G328400	-1.90264	2.69842e-07	-1.19948	0.000812563	-1.00341	0.00179375	NA	NA	NA	NA	NA	NA
TraesCS5D02G334900	NA	NA	3.95429	0.000118203	7.74692	9.80286e-17	11.2441	1.22229e-34	12.2242	1.60263e-40	11.5662	1.47295e-36
TraesCS5D02G335000	NA	NA	NA	NA	7.35489	2.07899e-05	11.0528	3.17495e-11	11.9515	1.00218e-12	11.2792	1.34969e-11
TraesCS5D02G369300	NA	NA	NA	NA	NA	NA	1.41606	0.00408475	NA	NA	NA	NA
TraesCS5D02G369400	NA	NA	NA	NA	NA	NA	NA	NA	6.98453	2.69996e-05	9.87985	4.95026e-10
TraesCS5D02G373000	NA	NA	NA	NA	NA	NA	NA	NA	NA	NA	-1.00224	1.28529e-06
TraesCS5D02G408000	NA	NA	3.43538	4.55747e-11	3.54018	2.31439e-12	3.58926	3.84238e-13	2.2789	3.86297e-05	2.36232	2.62435e-05
TraesCS5D02G412900	NA	NA	3.3752	0.00104358	5.47923	2.75007e-09	5.85587	1.09109e-10	NA	NA	NA	NA
TraesCS5D02G423700	NA	NA	NA	NA	3.21662	2.18424e-05	3.6509	6.62097e-07	2.27095	0.00617719	NA	NA
TraesCS5D02G474900	-3.55176	2.66102e-18	-9.53768	7.77704e-10	-9.95053	2.29836e-11	-12.0174	5.2461e-15	-11.0755	1.07615e-12	-10.4483	1.43319e-11
TraesCS5D02G489900	NA	NA	NA	NA	NA	NA	NA	NA	NA	NA	2.75803	2.29363e-12
TraesCS5D02G538400	NA	NA	NA	NA	NA	NA	3.70966	0.00167146	3.50302	0.0062045	5.26898	5.75291e-06
TraesCS6A02G016300	NA	NA	-9.23981	8.11281e-09	-5.9332	1.33764e-14	-8.88862	2.36668e-10	-7.92498	6.65714e-08	-8.71489	2.21157e-08
TraesCS6A02G024500	-4.63541	1.92748e-11	-8.57302	9.69446e-08	-8.97647	9.31527e-09	-9.61713	4.58953e-10	-8.67523	3.44545e-08	-8.04809	2.39496e-07
TraesCS6A02G034800	NA	NA	NA	NA	NA	NA	NA	NA	-2.3783	1.58355e-07	-10.906	8.85726e-13
TraesCS6A02G036600	NA	NA	NA	NA	NA	NA	NA	NA	NA	NA	-2.43444	0.00445921
TraesCS6A02G049066	NA	NA	NA	NA	NA	NA	4.88958	0.000505172	4.89077	0.000831935	3.95831	0.00649438
TraesCS6A02G050700	NA	NA	-6.82597	6.19857e-05	-7.22942	9.43133e-06	-7.87008	9.27824e-07	-6.92819	2.79376e-05	-6.30105	0.000107329
TraesCS6A02G063800	NA	NA	NA	NA	4.78314	0.00518981	6.14944	0.00011967	6.74188	3.8285e-05	5.11132	0.00288791
TraesCS6A02G063900	NA	NA	8.26021	2.04274e-07	9.22713	1.7925e-09	8.76233	8.45796e-09	8.91125	7.76987e-09	6.87654	1.21533e-05
TraesCS6A02G067900	-5.84096	0.00109667	-5.55099	0.0012096	-5.95444	0.000227393	-6.5951	3.02803e-05	-5.6532	0.000620885	-5.02607	0.00183221
TraesCS6A02G087200	-1.41583	1.03143e-07	-2.08635	2.58979e-15	-2.03533	1.18472e-15	-1.67134	1.03011e-11	-1.44748	1.59797e-08	NA	NA
TraesCS6A02G087700	-1.26075	3.58716e-06	NA	NA	-1.61737	1.60072e-10	-1.17319	3.35524e-06	-1.26046	1.0099e-06	-1.43746	1.52178e-08
TraesCS6A02G109400	-3.47242	0.00421661	-6.19608	0.000377262	-6.59953	6.65181e-05	-7.24019	8.12396e-06	-6.29829	0.000184834	-5.67115	0.000590128
TraesCS6A02G109600	-4.72791	9.90671e-22	-7.89119	2.9518e-07	-8.30423	1.42522e-08	-10.3734	6.67413e-12	-8.02019	2.07125e-08	-8.80437	7.61546e-09
TraesCS6A02G109900	-2.23704	1.13124e-05	-2.53942	9.73586e-06	-2.69968	1.5503e-07	-4.01008	1.11003e-11	-3.01926	6.74687e-07	-3.74697	5.14245e-05
TraesCS6A02G114400	NA	NA	NA	NA	NA	NA	-5.54392	0.00501089	NA	NA	NA	NA
TraesCS6A02G126100	NA	NA	-5.85982	0.00099364	-4.83998	0.00311583	-6.90393	2.68565e-05	-5.96203	0.000509827	-5.33489	0.0014548
TraesCS6A02G136800	NA	NA	NA	NA	NA	NA	NA	NA	NA	NA	1.20697	2.7553e-05
TraesCS6A02G143500	-1.22937	1.16491e-06	-6.22672	7.50883e-12	-9.64675	2.9412e-10	-10.2874	1.03908e-11	-9.34551	1.20791e-09	-8.71838	1.0996e-08
TraesCS6A02G149600	NA	NA	NA	NA	NA	NA	NA	NA	NA	NA	5.2515	0.00306868
TraesCS6A02G157100	NA	NA	NA	NA	NA	NA	NA	NA	NA	NA	NA	NA
TraesCS6A02G159600	NA	NA	NA	NA	-1.06726	0.00158288	NA	NA	NA	NA	NA	NA
TraesCS6A02G167700	NA	NA	NA	NA	NA	NA	NA	NA	4.56617	7.13606e-05	NA	NA
TraesCS6A02G176300	NA	NA	NA	NA	NA	NA	-1.84511	0.00509504	NA	NA	NA	NA
TraesCS6A02G179000	NA	NA	-1.666	1.68802e-05	-1.74385	7.93893e-07	-1.56477	7.60403e-07	-3.83952	1.98524e-11	-3.15385	3.24589e-08
TraesCS6A02G182900	-2.90871	6.51994e-06	-7.36621	6.76386e-06	-7.76966	8.4829e-07	-7.02815	7.01823e-07	-7.46843	2.77132e-06	-6.84129	1.36391e-05
TraesCS6A02G198900	NA	NA	1.01306	3.3955e-10	NA	NA	NA	NA	NA	NA	NA	NA
TraesCS6A02G210700	NA	NA	NA	NA	NA	NA	NA	NA	NA	NA	NA	NA
TraesCS6A02G210900	NA	NA	NA	NA	NA	NA	3.39954	0.000422681	2.88352	0.00725034	3.10838	0.00280052
TraesCS6A02G215300	NA	NA	NA	NA	NA	NA	NA	NA	NA	NA	10.0533	0.00191882
TraesCS6A02G227800	NA	NA	NA	NA	-1.47986	4.19804e-25	-2.14369	6.4922e-52	-2.17428	7.13645e-49	-1.13714	9.35956e-15
TraesCS6A02G236500	NA	NA	NA	NA	4.26084	0.000213959	3.18331	0.00615364	4.01158	0.00075968	4.25723	0.000249173
TraesCS6A02G259500	NA	NA	NA	NA	NA	NA	NA	NA	-1.04897	1.62538e-07	NA	NA
TraesCS6A02G263400	NA	NA	NA	NA	NA	NA	NA	NA	2.8252	0.000115127	4.93111	2.99036e-13
TraesCS6A02G284100	NA	NA	-7.89731	7.41278e-07	-8.3136	4.35447e-08	-24.1877	1.20348e-56	-21.1018	4.66867e-43	-19.5304	3.33189e-37
TraesCS6A02G296200	NA	NA	NA	NA	NA	NA	4.86381	0.00394596	8.21891	5.01263e-07	10.8361	8.37766e-12
TraesCS6A02G310400	NA	NA	NA	NA	-1.85307	0.0017461	-2.15913	5.7315e-05	-2.27456	0.00107395	NA	NA
TraesCS6A02G317100	NA	NA	-13.1874	9.71677e-18	-7.85924	5.40987e-12	-9.13494	1.96407e-12	-13.3697	1.26118e-18	-12.6529	6.01778e-17
TraesCS6A02G360400	NA	NA	NA	NA	-1.27435	1.08683e-09	-2.05412	7.65155e-24	-1.68264	4.80561e-16	NA	NA
TraesCS6A02G362300	1.01182	0.000655689	-8.71567	3.89372e-08	-7.69119	2.07981e-07	-9.75978	1.53778e-10	-8.81788	1.34115e-08	-6.75294	7.85375e-06
TraesCS6A02G371400	6.56085	0.000290053	NA	NA	NA	NA	NA	NA	NA	NA	NA	NA
TraesCS6A02G408400	NA	NA	NA	NA	NA	NA	NA	NA	NA	NA	-5.08276	0.00309339
TraesCS6A02G411100	NA	NA	-1.66832	0.00766771	-1.24269	0.00941483	-1.37847	0.000805489	-1.98184	0.00121283	NA	NA
TraesCS6B02G020000	4.3923	4.58201e-17	6.03365	3.30979e-33	6.41761	3.12905e-38	4.36281	4.46427e-18	2.80173	3.80664e-07	NA	NA
TraesCS6B02G023800	NA	NA	-6.93251	9.29407e-10	-9.77416	2.50351e-10	-10.4148	9.00327e-12	-8.05883	2.57765e-08	-5.82817	1.91994e-10
TraesCS6B02G024500	NA	NA	NA	NA	NA	NA	4.62019	9.19647e-09	2.55745	0.00448272	NA	NA
TraesCS6B02G024600	-2.82846	0.00388052	NA	NA	2.99131	5.92215e-06	4.75439	8.45293e-14	NA	NA	-13.6788	3.39341e-17
TraesCS6B02G041500	NA	NA	NA	NA	-1.41237	6.78182e-13	-2.10165	1.39597e-27	-2.7951	9.95337e-44	-1.34559	1.41829e-11
TraesCS6B02G077300	-2.59673	2.49295e-13	-6.95196	8.22575e-06	-8.79277	1.01001e-08	-9.43344	4.76075e-10	-8.49154	3.8079e-08	-7.8644	2.7449e-07
TraesCS6B02G085700	NA	NA	NA	NA	3.89346	5.59569e-09	4.39883	1.45476e-11	3.74501	3.19203e-08	NA	NA
TraesCS6B02G091800	NA	NA	NA	NA	NA	NA	NA	NA	-1.99453	0.00935895	-10.9856	2.71113e-18
TraesCS6B02G091900	-2.03936	1.81128e-06	-7.64266	1.8781e-06	-8.04611	2.11351e-07	-8.68677	1.32164e-08	-7.74488	7.33308e-07	-7.11774	4.15024e-06
TraesCS6B02G092700	NA	NA	-5.0111	0.00759329	-5.41455	0.00177046	-6.05521	0.00033904	-5.11331	0.00433341	-4.48618	0.00959568
TraesCS6B02G093900	NA	NA	-1.36353	0.00017868	NA	NA	NA	NA	-1.61906	3.83183e-06	-1.64288	4.41365e-06
TraesCS6B02G110300	NA	NA	-3.28126	0.00778484	NA	NA	NA	NA	NA	NA	NA	NA
TraesCS6B02G112300	NA	NA	1.6884	2.69847e-07	1.47477	3.48334e-06	1.26508	4.20215e-05	1.01175	0.0045319	2.30034	1.392e-13
TraesCS6B02G115500	-1.60934	4.27352e-11	-1.98889	5.4722e-14	-1.96022	5.30563e-16	-1.45123	5.68593e-12	-1.92572	2.30549e-14	-1.96375	6.77865e-12
TraesCS6B02G152000	NA	NA	NA	NA	NA	NA	NA	NA	NA	NA	NA	NA
TraesCS6B02G162700	NA	NA	NA	NA	NA	NA	1.79295	4.58582e-08	-1.54717	0.000328746	-3.26914	7.70755e-07
TraesCS6B02G224700	NA	NA	NA	NA	NA	NA	NA	NA	NA	NA	-1.94477	2.82935e-14
TraesCS6B02G236700	-1.08767	4.29714e-05	-1.53943	2.6736e-09	NA	NA	-1.53915	9.27617e-11	NA	NA	NA	NA
TraesCS6B02G245300	NA	NA	-5.67716	0.000978727	-3.65296	0.0024261	-6.72127	2.38729e-05	-5.77937	0.000497388	NA	NA
TraesCS6B02G248000	NA	NA	-1.11344	0.0084824	-1.66387	1.54874e-05	-1.2862	0.000432817	-1.63261	4.15249e-05	NA	NA
TraesCS6B02G254000	NA	NA	NA	NA	NA	NA	-1.3047	2.37738e-12	-1.42793	8.22542e-14	NA	NA
TraesCS6B02G270500	NA	NA	NA	NA	NA	NA	NA	NA	NA	NA	NA	NA
TraesCS6B02G273600	1.11169	0.00247434	1.99707	7.97824e-11	1.74994	5.29448e-09	1.88588	2.85892e-11	1.75145	1.1702e-08	1.00676	0.00628671
TraesCS6B02G286800	NA	NA	NA	NA	NA	NA	NA	NA	-1.13652	2.19694e-07	NA	NA
TraesCS6B02G323000	NA	NA	NA	NA	-1.72176	0.0098764	-2.99412	2.56624e-05	-4.90682	0.00174942	-5.68598	0.000419119
TraesCS6B02G324900	NA	NA	12.4727	2.40525e-15	13.3041	8.14414e-18	13.2349	7.04144e-18	11.4823	2.0488e-13	NA	NA
TraesCS6B02G334600	NA	NA	NA	NA	NA	NA	NA	NA	2.5297	1.11132e-05	2.7429	2.04591e-06
TraesCS6B02G353600	5.51308	0.00483894	NA	NA	5.15656	0.00323061	NA	NA	5.55398	0.00179799	6.21066	0.000260272
TraesCS6B02G366000	-3.14784	8.99532e-12	-8.69057	5.25113e-08	-9.09402	4.85548e-09	-9.73468	2.22476e-10	-8.79278	1.82748e-08	-8.16565	1.3467e-07
TraesCS6B02G386700	NA	NA	NA	NA	NA	NA	NA	NA	-1.48524	2.40478e-15	-1.05946	4.81748e-08
TraesCS6B02G388500	NA	NA	NA	NA	NA	NA	NA	NA	-1.24948	0.00112429	-1.04282	0.00889113
TraesCS6B02G393300	NA	NA	NA	NA	-1.43896	3.04949e-15	-2.18834	2.71171e-34	-1.99814	3.05183e-28	-1.11037	1.50595e-09
TraesCS6B02G396000	-1.37501	1.17577e-08	-7.59268	8.63996e-07	-7.01892	1.00664e-10	-10.0747	2.5937e-11	-9.13284	2.77608e-09	-8.5057	2.40804e-08
TraesCS6B02G400500	NA	NA	-1.51068	0.00773918	-2.35474	1.3502e-05	NA	NA	-4.48026	3.93949e-07	-5.7765	0.000213585
TraesCS6B02G408400	6.05815	2.10911e-07	3.73246	0.00320161	NA	NA	NA	NA	NA	NA	NA	NA
TraesCS6B02G418700	6.36854	7.88406e-33	NA	NA	-3.09882	0.00394547	-2.2545	0.00325499	NA	NA	-5.18704	0.00173619
TraesCS6B02G419400	NA	NA	NA	NA	NA	NA	4.75484	0.00876401	NA	NA	NA	NA
TraesCS6B02G456900	NA	NA	NA	NA	-1.15337	2.078e-06	-1.25626	5.57737e-08	-1.48649	5.50434e-09	NA	NA
TraesCS6D02G019400	NA	NA	-8.78092	6.10869e-08	-9.19479	3.03588e-09	-9.88173	1.34511e-11	-8.91457	4.48101e-09	-9.68934	1.52738e-09
TraesCS6D02G033200	NA	NA	NA	NA	-1.46128	1.46598e-11	-2.11647	2.07012e-23	-2.84502	5.40894e-39	-1.48889	7.6517e-12
TraesCS6D02G094500	-1.9873	0.000735138	-6.82303	3.14868e-05	-7.22648	4.35414e-06	-7.86714	3.67142e-07	-6.92524	1.36413e-05	-6.29811	5.93858e-05
TraesCS6D02G097900	-2.5524	2.84124e-06	-7.28012	6.67552e-06	-7.68357	8.21906e-07	-8.32423	5.80943e-08	-7.38234	2.72296e-06	-6.7552	1.37401e-05
TraesCS6D02G116400	NA	NA	-6.53268	7.72742e-05	-8.37051	1.9518e-07	-9.01117	1.32818e-08	-8.06927	6.5271e-07	-6.00653	0.000144866
TraesCS6D02G140600	NA	NA	NA	NA	NA	NA	-1.60112	3.33075e-10	-2.6246	9.7163e-22	-3.12194	4.97315e-25
TraesCS6D02G167500	NA	NA	1.7279	0.000337973	NA	NA	2.04692	3.91502e-06	1.93962	2.43598e-05	1.5606	0.000751245
TraesCS6D02G180900	NA	NA	1.12888	9.85433e-09	1.11024	5.57246e-09	NA	NA	NA	NA	NA	NA
TraesCS6D02G191700	NA	NA	NA	NA	-1.12671	9.59712e-05	-1.24773	5.05573e-06	-1.0817	0.000330297	NA	NA
TraesCS6D02G197600	NA	NA	NA	NA	NA	NA	NA	NA	4.54236	5.25265e-05	7.50768	1.3001e-12
TraesCS6D02G207000	NA	NA	NA	NA	NA	NA	NA	NA	-1.16397	1.22239e-06	NA	NA
TraesCS6D02G207200	NA	NA	NA	NA	-1.21961	2.31739e-10	-1.84093	1.45882e-22	-1.66207	2.26935e-17	NA	NA
TraesCS6D02G233400	NA	NA	1.30291	0.000193461	1.37717	1.52085e-05	1.22752	5.54049e-05	1.48634	4.56314e-06	1.62707	1.11451e-06
TraesCS6D02G236300	NA	NA	NA	NA	NA	NA	NA	NA	NA	NA	1.10671	0.00540901
TraesCS6D02G240500	NA	NA	NA	NA	NA	NA	NA	NA	-1.32572	3.66642e-08	NA	NA
TraesCS6D02G248900	NA	NA	-1.64105	0.00781237	-2.13534	0.000169835	-2.01771	9.67928e-05	-3.55406	2.30322e-06	NA	NA
TraesCS6D02G251600	NA	NA	NA	NA	NA	NA	NA	NA	NA	NA	2.85756	6.67207e-05
TraesCS6D02G273700	NA	NA	NA	NA	NA	NA	-3.17078	0.000184853	-4.46961	0.00538148	NA	NA
TraesCS6D02G276500	NA	NA	NA	NA	NA	NA	4.76915	0.00552451	5.67572	0.00133685	9.64697	2.62413e-09
TraesCS6D02G283800	7.1845	2.54002e-05	6.42017	0.000141694	NA	NA	6.07252	0.000126905	5.91212	0.000376942	NA	NA
TraesCS6D02G285300	NA	NA	NA	NA	NA	NA	NA	NA	2.52864	0.000117909	NA	NA
TraesCS6D02G289800	NA	NA	NA	NA	NA	NA	NA	NA	NA	NA	1.96957	0.00922356
TraesCS6D02G302700	NA	NA	NA	NA	NA	NA	NA	NA	NA	NA	NA	NA
TraesCS6D02G302800	NA	NA	NA	NA	NA	NA	NA	NA	NA	NA	NA	NA
TraesCS6D02G343900	NA	NA	NA	NA	-1.08511	0.00397455	-1.74264	1.34592e-06	-1.79756	1.45552e-06	NA	NA
TraesCS6D02G348900	NA	NA	NA	NA	-2.66275	0.00304588	NA	NA	-6.6813	6.64693e-05	-6.01783	0.000434424
TraesCS6D02G356300	NA	NA	NA	NA	-1.68496	3.09506e-12	-2.09872	1.01054e-18	-2.7884	1.15239e-30	-1.40532	7.81477e-09
TraesCS6D02G364700	9.62329	2.11905e-09	NA	NA	NA	NA	NA	NA	NA	NA	NA	NA
TraesCS6D02G387100	NA	NA	-1.03374	0.00681956	-2.11808	2.3483e-08	-1.76193	5.43084e-08	-1.61189	1.61736e-05	1.0889	0.000235573
TraesCS7A02G011200	-2.36919	3.05243e-05	-3.76974	2.58689e-06	-7.92604	5.0158e-07	-4.65589	5.91701e-11	-3.94122	5.13423e-07	-2.75097	5.67628e-05
TraesCS7A02G041600	NA	NA	1.62225	2.06783e-21	1.65185	1.26009e-23	1.58209	6.07349e-23	1.24532	8.54595e-13	1.35764	4.72731e-14
TraesCS7A02G078700	-6.3721	0.000120705	-6.0838	0.000140135	-7.92432	3.39068e-07	-7.18094	2.41259e-07	-7.62309	1.1589e-06	-6.99595	6.29684e-06
TraesCS7A02G079500	-6.87242	4.64773e-14	-9.5988	7.63732e-10	-10.0023	5.48149e-11	-10.6429	1.69891e-12	-9.70102	2.35058e-10	-9.07388	2.39397e-09
TraesCS7A02G079600	-6.51166	6.85159e-21	-9.97591	1.2926e-10	-7.96273	1.24787e-13	-9.6354	1.36693e-12	-10.0781	3.76771e-11	-9.45099	4.35797e-10
TraesCS7A02G079700	-5.50977	0.00173129	-6.66012	6.82846e-05	-7.06357	1.02047e-05	-7.70423	9.71401e-07	-6.76234	3.07123e-05	-6.1352	0.000120969
TraesCS7A02G102300	NA	NA	NA	NA	NA	NA	NA	NA	NA	NA	NA	NA
TraesCS7A02G108900	NA	NA	NA	NA	NA	NA	NA	NA	1.17163	1.32225e-08	1.48117	2.57659e-13
TraesCS7A02G145700	NA	NA	NA	NA	-1.36023	8.98312e-10	-1.9344	5.46103e-19	-1.70638	1.06778e-14	-1.39527	2.90803e-10
TraesCS7A02G162800	NA	NA	NA	NA	1.30094	0.000944605	1.05843	0.00509814	1.57249	6.37192e-05	1.81064	5.46169e-06
TraesCS7A02G167400	NA	NA	NA	NA	NA	NA	NA	NA	NA	NA	NA	NA
TraesCS7A02G183400	NA	NA	-5.19434	0.00333257	-5.59779	0.000693039	-6.23845	0.0001094	-5.29655	0.0018033	-4.66941	0.00464368
TraesCS7A02G183500	3.05953	4.13024e-15	-6.86562	1.57081e-12	-7.27716	1.99374e-14	-9.53345	1.31288e-11	-8.56654	5.45825e-09	-9.34519	1.99432e-09
TraesCS7A02G183600	2.66656	3.8487e-07	-6.32109	0.000220878	-6.72454	3.66976e-05	-5.98529	4.59414e-05	-4.06994	0.00122613	-5.79617	0.000360284
TraesCS7A02G196800	NA	NA	NA	NA	NA	NA	NA	NA	NA	NA	4.16971	0.00129015
TraesCS7A02G226900	NA	NA	NA	NA	NA	NA	6.27924	1.79975e-07	10.265	5.08191e-18	12.4057	3.86738e-26
TraesCS7A02G231300	NA	NA	NA	NA	1.668	1.3843e-10	1.60603	3.68871e-10	1.57326	2.29589e-09	1.06838	9.38675e-05
TraesCS7A02G236000	NA	NA	NA	NA	NA	NA	4.28541	3.41636e-08	5.46497	1.80372e-12	5.4956	1.28646e-12
TraesCS7A02G302100	NA	NA	NA	NA	-1.13425	2.56504e-07	-1.49071	2.19356e-12	-1.84555	3.36594e-15	NA	NA
TraesCS7A02G304400	NA	NA	NA	NA	NA	NA	NA	NA	-1.13296	3.23477e-11	NA	NA
TraesCS7A02G315300	NA	NA	NA	NA	NA	NA	5.48749	0.00104982	NA	NA	5.25546	0.00275574
TraesCS7A02G317800	NA	NA	-4.88898	0.00635726	-5.29243	0.00140077	-4.55014	0.00227425	-4.99119	0.00354989	-4.36406	0.00846272
TraesCS7A02G319900	NA	NA	NA	NA	-3.20107	0.000486662	-7.24721	5.24558e-06	-6.30531	0.000132367	NA	NA
TraesCS7A02G343600	NA	NA	1.74862	3.28201e-13	1.14495	2.5717e-06	1.51136	5.05833e-11	1.0247	5.40201e-05	NA	NA
TraesCS7A02G385200	NA	NA	NA	NA	NA	NA	-1.82556	0.00320202	NA	NA	NA	NA
TraesCS7A02G439800	NA	NA	-9.83789	1.62112e-10	-10.2506	4.05981e-12	-12.3179	7.50064e-16	-11.376	1.83418e-13	-10.7489	2.73886e-12
TraesCS7A02G445500	-2.60679	7.88861e-15	-15.3975	1.24919e-23	-16.5403	1.29261e-27	-19.1368	5.31415e-37	-15.8028	2.54266e-25	-9.13873	6.2833e-10
TraesCS7A02G446100	NA	NA	NA	NA	-4.67069	0.00919287	NA	NA	NA	NA	NA	NA
TraesCS7A02G449300	NA	NA	NA	NA	NA	NA	NA	NA	NA	NA	NA	NA
TraesCS7A02G468300	NA	NA	NA	NA	-6.13464	0.000264116	-6.77531	3.85283e-05	-5.83341	0.000697495	-5.20627	0.00192456
TraesCS7A02G486900	7.38644	3.51854e-06	NA	NA	NA	NA	NA	NA	NA	NA	NA	NA
TraesCS7A02G491600	NA	NA	NA	NA	NA	NA	2.73192	0.00154348	NA	NA	NA	NA
TraesCS7A02G501300	NA	NA	NA	NA	-1.51064	7.93606e-16	-2.16003	1.26184e-31	-2.51041	6.21154e-40	-1.12044	3.82527e-09
TraesCS7A02G504600	NA	NA	NA	NA	-1.4101	0.00211365	NA	NA	NA	NA	NA	NA
TraesCS7A02G506500	NA	NA	NA	NA	5.6045	0.000390011	11.3085	3.70335e-14	13.6353	7.12787e-20	13.8945	8.71115e-21
TraesCS7A02G516300	NA	NA	NA	NA	NA	NA	5.41882	0.000623869	7.42021	2.49606e-06	8.55999	2.4543e-08
TraesCS7A02G523200	-9.36635	1.34069e-09	-10.5148	1.05045e-11	-10.9183	6.13023e-13	-11.559	1.3781e-14	-10.6171	2.91336e-12	-9.98992	3.9223e-11
TraesCS7A02G523300	-6.0606	4.45481e-53	-8.18467	1.94863e-20	-10.1775	1.93552e-12	-10.8624	1.07536e-15	-11.305	8.64767e-14	-10.6778	1.4283e-12
TraesCS7A02G544500	NA	NA	NA	NA	NA	NA	5.39732	0.00543592	NA	NA	6.24563	0.00126224
TraesCS7B02G006800	NA	NA	NA	NA	NA	NA	NA	NA	NA	NA	1.87797	1.42113e-22
TraesCS7B02G034200	NA	NA	NA	NA	-1.18016	1.2548e-09	-1.89265	1.86656e-23	-2.02314	4.98772e-26	NA	NA
TraesCS7B02G041000	NA	NA	-1.15295	2.92076e-09	NA	NA	-2.12204	1.41271e-30	-2.55257	2.9139e-37	-1.99266	5.35528e-23
TraesCS7B02G058700	NA	NA	NA	NA	1.33864	8.14904e-05	NA	NA	NA	NA	1.80172	1.96768e-07
TraesCS7B02G088400	3.21596	1.20615e-06	NA	NA	-6.30383	0.000181076	-6.94449	2.54039e-05	-6.00259	0.00048227	NA	NA
TraesCS7B02G103600	NA	NA	NA	NA	NA	NA	NA	NA	NA	NA	-2.10909	5.02909e-11
TraesCS7B02G150900	-3.75978	0.00121867	-3.06162	0.00265015	NA	NA	-3.30099	2.06434e-05	-2.23293	0.00651192	NA	NA
TraesCS7B02G174900	NA	NA	NA	NA	NA	NA	NA	NA	NA	NA	-1.33956	1.59279e-16
TraesCS7B02G192700	NA	NA	NA	NA	NA	NA	8.34647	2.84108e-07	11.8462	2.26478e-13	14.3728	1.8444e-19
TraesCS7B02G202200	NA	NA	NA	NA	NA	NA	-1.28214	8.60665e-11	-1.26014	1.99592e-09	NA	NA
TraesCS7B02G204700	NA	NA	NA	NA	NA	NA	NA	NA	NA	NA	-1.25836	6.89384e-11
TraesCS7B02G216000	NA	NA	NA	NA	-1.12512	8.09794e-11	-1.20623	3.49029e-13	-1.61996	7.85851e-19	NA	NA
TraesCS7B02G220900	NA	NA	NA	NA	NA	NA	-3.21012	0.000612198	NA	NA	NA	NA
TraesCS7B02G241700	NA	NA	NA	NA	NA	NA	-1.84645	0.000183081	-2.30481	0.000408461	NA	NA
TraesCS7B02G243000	NA	NA	NA	NA	NA	NA	NA	NA	2.99528	1.12767e-09	6.15043	3.58248e-42
TraesCS7B02G244000	NA	NA	NA	NA	6.19592	0.000115697	10.1647	2.54239e-11	11.5085	5.41662e-14	13.4691	4.91989e-19
TraesCS7B02G247000	-1.0052	0.00371302	-1.26887	6.50113e-05	-1.30881	1.59144e-05	-1.62456	3.90228e-08	-1.80303	2.56844e-09	-1.5459	3.51567e-07
TraesCS7B02G262800	NA	NA	-5.19972	0.00374358	-5.60317	0.000794598	-4.84558	0.00126789	-5.30193	0.00204119	NA	NA
TraesCS7B02G266500	NA	NA	NA	NA	NA	NA	NA	NA	NA	NA	-1.35418	5.72162e-17
TraesCS7B02G282400	NA	NA	NA	NA	NA	NA	1.68505	0.000187406	1.85605	0.000130081	2.81801	5.32254e-10
TraesCS7B02G294000	-4.34902	3.47624e-44	-5.4075	2.54356e-33	-4.67637	5.61255e-47	-4.34013	8.8715e-64	-5.16644	1.48561e-38	-6.26009	9.60282e-20
TraesCS7B02G302200	NA	NA	NA	NA	NA	NA	-1.5847	0.000916997	NA	NA	NA	NA
TraesCS7B02G310800	NA	NA	6.78972	5.29112e-05	9.2881	3.03459e-09	9.53602	7.22538e-10	7.00685	1.57188e-05	5.62166	0.000751565
TraesCS7B02G319300	NA	NA	NA	NA	NA	NA	7.22544	0.000133054	6.91053	0.000458268	NA	NA
TraesCS7B02G345000	-3.21739	6.4799e-51	-11.2664	2.74581e-13	-11.6698	1.35284e-14	-12.3105	2.3895e-16	-9.95955	1.7068e-12	-10.7414	1.15821e-12
TraesCS7B02G345500	NA	NA	-1.23858	0.00124998	-1.55915	1.2643e-05	NA	NA	-1.02203	0.00707613	1.15684	0.00102266
TraesCS7B02G348300	1.27739	0.00513331	NA	NA	NA	NA	NA	NA	-3.34021	0.00084558	-3.22748	0.00581966
TraesCS7B02G348900	1.42504	8.43136e-06	1.64537	7.45058e-08	NA	NA	2.26439	3.91794e-16	NA	NA	NA	NA
TraesCS7B02G361100	NA	NA	NA	NA	NA	NA	NA	NA	NA	NA	NA	NA
TraesCS7B02G390300	5.02189	2.44825e-07	NA	NA	NA	NA	NA	NA	NA	NA	NA	NA
TraesCS7B02G394500	NA	NA	NA	NA	NA	NA	-1.31507	0.000100295	-2.15613	1.85221e-10	-8.74114	1.93386e-32
TraesCS7B02G394800	NA	NA	NA	NA	NA	NA	NA	NA	-2.15031	7.16997e-12	-7.73049	2.83627e-41
TraesCS7B02G396500	NA	NA	3.95006	0.000306166	4.09399	7.19209e-05	3.49572	0.000645453	NA	NA	NA	NA
TraesCS7B02G408800	NA	NA	-1.00999	1.22209e-08	-1.38425	5.22954e-16	-1.94694	4.49166e-31	-2.14534	5.65081e-35	NA	NA
TraesCS7B02G412400	NA	NA	NA	NA	NA	NA	6.31216	0.000246614	9.24319	6.00171e-08	11.9873	5.78214e-13
TraesCS7B02G414100	NA	NA	NA	NA	5.78715	0.000299563	10.9753	5.01547e-13	11.9126	6.2187e-15	13.1127	4.36911e-18
TraesCS7B02G432800	NA	NA	NA	NA	NA	NA	NA	NA	6.09764	0.000540698	6.80176	6.06073e-05
TraesCS7B02G469400	NA	NA	NA	NA	NA	NA	NA	NA	NA	NA	1.60904	0.00422807
TraesCS7B02G488200	NA	NA	NA	NA	NA	NA	-4.77256	0.000181336	-4.32469	0.00399802	NA	NA
TraesCS7D02G055700	NA	NA	NA	NA	1.08384	0.00135472	NA	NA	NA	NA	NA	NA
TraesCS7D02G086500	-5.51931	8.09335e-20	-7.69744	3.40773e-11	-7.53822	2.82067e-15	-7.26254	9.23312e-24	-8.82765	1.8647e-09	-9.60606	7.2029e-10
TraesCS7D02G088700	NA	NA	2.66181	0.00249456	3.63569	2.96762e-06	5.13808	4.40195e-12	2.36357	0.00676473	3.89318	5.96348e-07
TraesCS7D02G132800	NA	NA	-1.2449	0.00114596	-2.00799	1.33898e-08	-2.05478	3.45758e-09	-2.56395	5.00305e-13	NA	NA
TraesCS7D02G147000	NA	NA	NA	NA	NA	NA	-1.44539	1.61968e-07	NA	NA	NA	NA
TraesCS7D02G168000	NA	NA	NA	NA	NA	NA	5.96338	0.000700917	NA	NA	NA	NA
TraesCS7D02G185000	1.88534	6.51059e-05	-5.50479	0.00134163	-5.90824	0.000254581	-6.5489	3.43464e-05	-4.19456	0.00836045	NA	NA
TraesCS7D02G185100	2.67502	0.000125028	-5.35415	0.00320494	-5.7576	0.000681602	-6.39826	0.000112359	-5.45636	0.00174197	-4.82922	0.00435193
TraesCS7D02G185200	NA	NA	NA	NA	NA	NA	-8.59674	0.00746849	NA	NA	NA	NA
TraesCS7D02G189200	NA	NA	NA	NA	NA	NA	NA	NA	NA	NA	1.76145	0.00760072
TraesCS7D02G199700	NA	NA	NA	NA	NA	NA	NA	NA	-1.5365	0.00260208	-2.73989	1.66253e-08
TraesCS7D02G227500	NA	NA	NA	NA	NA	NA	6.916	4.16779e-05	9.75169	6.1524e-09	12.206	1.0795e-13
TraesCS7D02G253500	NA	NA	-2.60712	0.000194137	-3.28827	2.16698e-06	-5.20007	4.20149e-09	-7.6124	2.75017e-06	-4.54975	0.000129075
TraesCS7D02G256800	NA	NA	NA	NA	-1.86376	0.000244864	-1.51429	0.00236122	-1.44833	0.00675606	NA	NA
TraesCS7D02G277200	NA	NA	NA	NA	NA	NA	NA	NA	NA	NA	-1.03668	3.43392e-05
TraesCS7D02G280500	NA	NA	NA	NA	-1.14837	0.000168503	NA	NA	-1.56216	6.94215e-07	NA	NA
TraesCS7D02G292600	NA	NA	1.20682	2.94154e-05	1.31969	8.61875e-07	1.62579	1.41288e-10	1.42398	1.5625e-07	1.57791	9.59385e-09
TraesCS7D02G297400	NA	NA	NA	NA	-1.05534	8.64789e-05	-1.65828	1.68087e-10	-1.78594	4.68963e-10	-1.29873	9.13318e-06
TraesCS7D02G299900	NA	NA	NA	NA	NA	NA	-1.15787	4.66959e-10	-1.65391	2.38226e-17	-1.35191	1.15297e-11
TraesCS7D02G322400	NA	NA	NA	NA	NA	NA	NA	NA	NA	NA	14.5145	0.000200595
TraesCS7D02G381800	NA	NA	NA	NA	NA	NA	NA	NA	-5.66677	0.00187837	NA	NA
TraesCS7D02G387500	-3.18391	7.35382e-55	-4.28095	8.18097e-53	-2.99978	5.77119e-55	-3.26447	3.92015e-74	-3.03038	2.96941e-50	-4.14772	7.99755e-41
TraesCS7D02G400300	2.34466	5.33039e-07	2.77107	5.06607e-10	2.99636	2.53614e-12	3.13059	7.26719e-14	2.18562	1.47613e-06	NA	NA
TraesCS7D02G411700	NA	NA	NA	NA	NA	NA	8.92708	8.35185e-05	8.61893	0.000243055	6.40076	0.0066657
TraesCS7D02G433600	NA	NA	NA	NA	4.49667	0.0003516	3.9372	0.00159765	NA	NA	NA	NA
TraesCS7D02G433900	-2.66931	2.0513e-09	-11.7305	1.48411e-13	-10.6989	8.27309e-13	-12.7746	1.44556e-16	-10.4129	9.16286e-13	-8.75936	9.73479e-15
TraesCS7D02G454100	-4.55842	1.44805e-05	-9.67022	1.02349e-07	-10.0737	1.18345e-08	-10.7143	8.1517e-10	-8.38118	8.08604e-07	-9.14529	2.0289e-07
TraesCS7D02G464400	NA	NA	NA	NA	NA	NA	-3.8491	0.00134022	NA	NA	NA	NA
TraesCS7D02G477800	NA	NA	4.65533	0.00919317	5.83069	0.000266942	6.33967	4.81599e-05	NA	NA	NA	NA
TraesCS7D02G488700	NA	NA	NA	NA	-1.37874	1.33136e-10	-1.92392	5.80631e-20	-2.21289	3.61294e-25	NA	NA
TraesCS7D02G494600	NA	NA	NA	NA	7.18364	1.03978e-05	11.0339	2.4798e-12	12.1813	1.41589e-14	13.0745	7.86462e-17
TraesCS7D02G506700	6.70714	0.00203981	NA	NA	NA	NA	NA	NA	NA	NA	6.83344	0.000413161
TraesCS7D02G521100	NA	NA	NA	NA	NA	NA	NA	NA	NA	NA	2.2272	2.28389e-06
TraesCS7D02G532600	NA	NA	1.05524	1.21655e-05	1.25723	4.16556e-08	1.4504	1.04655e-10	1.06195	6.03256e-06	1.21963	1.16624e-07
TraesCS7D02G550300	NA	NA	-2.23564	4.10066e-11	-2.20541	5.74301e-13	-2.22509	5.80856e-16	-2.75917	1.29313e-14	-2.27405	1.12763e-09
TraesCSU02G012100	3.2167	4.61217e-13	NA	NA	-5.40222	0.000931395	-6.04288	0.000149609	-5.10098	0.00241727	-4.47385	0.00612828
TraesCSU02G029600	-2.72276	6.22348e-08	-8.184	3.93362e-07	-8.58745	4.07746e-08	-9.22811	2.28169e-09	-8.28621	1.46016e-07	-7.65908	9.13439e-07
TraesCSU02G032900	NA	NA	-3.54621	0.00020353	NA	NA	3.42672	1.34809e-09	3.96897	2.85402e-12	4.60527	2.15328e-16
TraesCSU02G033000	-3.23606	2.02228e-17	-6.81198	1.61532e-09	-5.63463	1.29246e-17	-5.24997	7.57241e-28	-9.34296	1.53202e-09	-8.71583	1.35451e-08
TraesCSU02G049400	NA	NA	2.49265	3.26493e-32	3.91818	6.59322e-81	6.59024	2.38294e-230	6.6196	8.28809e-232	5.08345	1.82444e-136
TraesCSU02G071300	NA	NA	-1.59126	0.000286975	-2.03208	8.80295e-07	-3.93083	1.1836e-20	-4.65305	4.33465e-21	-3.39381	1.66774e-13
TraesCSU02G091800	-5.00711	2.42071e-57	-10.8522	1.88044e-12	-9.82681	1.08606e-11	-11.8963	2.01609e-15	-10.9544	5.0056e-13	-10.3272	7.51701e-12
TraesCSU02G123400	NA	NA	NA	NA	NA	NA	NA	NA	NA	NA	1.48774	1.89544e-09
TraesCSU02G161100	-1.45952	0.000377226	-7.77297	1.31031e-06	-8.17642	1.44638e-07	-8.81708	8.80079e-09	-7.87518	5.05604e-07	-7.24805	2.92315e-06
TraesCSU02G197200	-2.5005	7.67047e-13	-5.88042	1.25553e-21	-8.28009	6.56158e-14	-9.96572	6.5944e-13	-8.9989	4.60905e-10	-9.77899	2.01597e-10
TraesCSU02G203200	-3.55484	8.72608e-09	-7.69469	1.61683e-06	-8.09814	1.80349e-07	-8.7388	1.11398e-08	-7.7969	6.28234e-07	-7.16977	3.58837e-06
TraesCSU02G249600	NA	NA	NA	NA	NA	NA	-3.23394	0.000208138	NA	NA	NA	NA
TraesCSU02G262700	-1.0023	0.000571921	-1.95531	1.46678e-13	-2.84442	8.97586e-28	-3.47971	2.33665e-41	-4.73133	2.24896e-58	-4.54611	4.18796e-49
TraesCSU02G269500	NA	NA	NA	NA	NA	NA	-3.14796	3.9421e-05	NA	NA	NA	NA
TraesCSU02G272400	NA	NA	NA	NA	NA	NA	-3.58843	0.00153363	NA	NA	NA	NA
XLOC_000072	1.14047	2.40938e-07	2.71442	7.62435e-44	2.21047	1.77497e-29	2.50581	4.58799e-39	2.18503	2.15474e-28	NA	NA
XLOC_000073	NA	NA	NA	NA	NA	NA	NA	NA	NA	NA	-1.55653	6.40894e-08
XLOC_000075	NA	NA	NA	NA	NA	NA	NA	NA	NA	NA	1.21147	2.85412e-13
XLOC_000076	NA	NA	1.74192	0.000737193	2.23173	8.31101e-07	1.75793	8.67241e-05	1.79421	0.000241941	NA	NA
XLOC_000077	NA	NA	NA	NA	NA	NA	NA	NA	NA	NA	-1.10431	0.000678407
XLOC_000090	-2.56417	0.00177857	-6.5069	0.000110175	-6.91035	1.70858e-05	-7.55101	1.72721e-06	-5.1921	0.000792316	-5.98198	0.00018931
XLOC_000103	NA	NA	-1.13466	2.68546e-07	-1.6881	1.26734e-15	-2.51557	1.0647e-33	-3.0747	5.4377e-47	-3.92069	9.48261e-67
XLOC_000115	NA	NA	NA	NA	NA	NA	6.20351	6.43374e-07	5.20866	5.83026e-05	5.70934	5.93302e-06
XLOC_000118	NA	NA	NA	NA	NA	NA	6.50951	7.73946e-07	5.61904	3.65941e-05	4.90704	0.000259792
XLOC_000123	NA	NA	NA	NA	NA	NA	5.94977	0.0010226	NA	NA	NA	NA
XLOC_000138	NA	NA	NA	NA	NA	NA	NA	NA	NA	NA	-1.04649	2.94307e-07
XLOC_000139	NA	NA	NA	NA	3.36186	0.00109863	3.51865	0.000395724	2.96811	0.00706106	NA	NA
XLOC_000147	NA	NA	NA	NA	NA	NA	7.10404	1.80464e-06	6.33362	3.75329e-05	6.36729	2.29763e-05
XLOC_000150	NA	NA	NA	NA	NA	NA	NA	NA	-1.12502	0.00167409	-1.17279	0.00385496
XLOC_000152	2.50613	6.68081e-05	NA	NA	2.13739	0.000298196	2.11853	0.000235906	2.02739	0.000925427	2.05232	0.000663469
XLOC_000174	NA	NA	NA	NA	NA	NA	NA	NA	NA	NA	1.40533	0.00082203
XLOC_000185	NA	NA	-5.04283	1.26153e-05	-4.87561	8.5462e-08	-3.4905	9.66034e-14	-4.6169	5.17287e-07	-6.94886	6.9598e-06
XLOC_000208	NA	NA	NA	NA	NA	NA	NA	NA	2.70015	0.00943631	NA	NA
XLOC_000211	NA	NA	NA	NA	NA	NA	NA	NA	8.79681	1.5126e-08	NA	NA
XLOC_000212	1.12639	2.71475e-26	1.27625	9.96383e-34	1.75025	4.18077e-66	1.69905	1.45605e-63	1.96977	2.29584e-83	1.9016	8.16439e-76
XLOC_000221	NA	NA	NA	NA	-1.22157	0.00511025	-1.7094	1.85953e-05	-2.83952	4.59602e-05	NA	NA
XLOC_000227	-1.92388	0.0043741	-3.50745	0.0006129	-6.92659	1.28409e-05	-2.64063	2.76881e-06	-4.25967	0.000332902	-5.99821	0.000151402
XLOC_000233	NA	NA	1.69481	0.00463254	NA	NA	NA	NA	NA	NA	NA	NA
XLOC_000235	NA	NA	-1.1412	0.00569154	NA	NA	-1.59724	5.39399e-06	NA	NA	-1.15178	0.0044866
XLOC_000239	NA	NA	-1.5211	7.4749e-28	NA	NA	-1.55674	9.68791e-40	-1.39351	6.15139e-26	-2.27099	6.4426e-37
XLOC_000242	NA	NA	NA	NA	NA	NA	NA	NA	-1.36706	1.73725e-07	NA	NA
XLOC_000243	NA	NA	NA	NA	NA	NA	-1.23898	9.0856e-06	-1.39219	3.26802e-06	NA	NA
XLOC_000244	NA	NA	5.68607	0.000403982	6.09253	5.85249e-05	6.93413	2.688e-06	6.19109	5.46167e-05	NA	NA
XLOC_000265	NA	NA	-1.80581	1.09684e-12	-1.26161	2.94863e-09	-1.80199	9.39211e-19	-2.11869	1.88099e-16	-2.27428	3.39251e-13
XLOC_000267	-1.17629	0.000196312	-1.41605	9.14678e-06	-2.07777	4.05269e-11	-2.5842	1.06391e-17	-2.90561	5.4097e-14	-2.09924	2.42992e-08
XLOC_000269	-1.37993	1.18768e-14	-1.20674	2.21191e-11	-1.92109	1.57182e-26	-2.20182	1.3949e-37	-2.67756	7.83087e-38	-1.93454	6.16656e-21
XLOC_000271	-2.31319	9.23749e-08	-5.3429	3.35704e-06	-8.17671	1.2934e-07	-7.42987	8.12398e-08	-7.87547	4.55058e-07	-7.24834	2.67539e-06
XLOC_000282	NA	NA	-1.49698	2.72451e-15	NA	NA	-1.23684	8.39527e-14	-1.72556	5.61491e-20	-2.66805	1.91286e-27
XLOC_000286	NA	NA	NA	NA	NA	NA	8.51317	2.3084e-08	9.87258	1.13728e-10	9.4429	5.56658e-10
XLOC_000294	NA	NA	1.91656	0.00140184	1.62563	0.00424708	1.97464	0.000135815	NA	NA	NA	NA
XLOC_000302	NA	NA	NA	NA	NA	NA	NA	NA	NA	NA	4.15105	0.000332012
XLOC_000303	NA	NA	NA	NA	NA	NA	1.57563	0.000246353	2.52261	3.15442e-09	2.36116	6.29047e-08
XLOC_000314	NA	NA	-2.25208	1.37177e-26	-2.60317	7.03754e-37	-3.78326	2.57603e-62	-4.20329	1.96276e-35	-6.39332	2.68392e-13
XLOC_000317	NA	NA	NA	NA	NA	NA	NA	NA	1.44619	3.13723e-17	NA	NA
XLOC_000319	NA	NA	NA	NA	NA	NA	-1.13148	9.25506e-07	-1.16899	1.15301e-05	NA	NA
XLOC_000324	NA	NA	3.72692	0.00354713	4.84642	2.17792e-05	7.77094	9.19126e-13	7.10306	1.40845e-10	4.84653	2.34257e-05
XLOC_000325	NA	NA	1.85036	1.77335e-08	2.92497	2.6204e-21	4.07497	1.67204e-41	3.16639	8.09867e-25	NA	NA
XLOC_000327	NA	NA	NA	NA	1.73241	0.000692547	1.95696	3.77555e-05	2.13178	2.40739e-05	NA	NA
XLOC_000330	1.80666	0.000123694	2.21716	3.8925e-07	3.08141	4.169e-15	2.12156	1.0454e-07	1.62551	0.000373772	NA	NA
XLOC_000341	NA	NA	NA	NA	NA	NA	1.1848	0.00120995	1.57538	2.52327e-05	2.09683	6.95943e-09
XLOC_000343	1.3693	4.26861e-11	NA	NA	1.03786	5.15903e-07	NA	NA	NA	NA	NA	NA
XLOC_000344	NA	NA	-1.92848	6.55446e-08	-1.92867	5.32782e-09	-2.33626	1.63917e-13	-2.96422	8.61449e-14	-2.80139	1.63013e-10
XLOC_000345	NA	NA	NA	NA	-1.4539	0.00282402	-1.37694	0.00135575	-2.00895	0.000428797	NA	NA
XLOC_000351	1.59611	5.96278e-11	1.56934	1.35807e-10	NA	NA	NA	NA	NA	NA	NA	NA
XLOC_000352	NA	NA	NA	NA	NA	NA	-1.14287	2.80927e-05	-2.21601	2.16124e-16	-9.5576	1.12051e-54
XLOC_000353	NA	NA	NA	NA	NA	NA	NA	NA	NA	NA	-9.90766	1.39081e-46
XLOC_000354	NA	NA	NA	NA	NA	NA	-1.13382	2.402e-18	-1.27443	8.23646e-19	-2.13115	4.44856e-32
XLOC_000360	NA	NA	NA	NA	NA	NA	1.22812	2.20325e-11	1.46512	7.51661e-15	NA	NA
XLOC_000361	NA	NA	NA	NA	NA	NA	NA	NA	NA	NA	1.53248	2.96085e-28
XLOC_000384	NA	NA	NA	NA	NA	NA	-1.32631	0.00703454	-2.45166	0.000777407	-2.00501	0.00832937
XLOC_000387	NA	NA	-3.49139	4.63224e-14	-3.51612	1.78031e-17	-5.11155	1.25373e-23	-5.25542	3.18932e-13	-4.28675	7.70334e-11
XLOC_000389	NA	NA	NA	NA	-1.83199	6.73471e-12	-1.75928	9.32242e-14	-2.04711	2.69074e-12	-2.2005	3.45092e-10
XLOC_000390	5.63046	0.000821313	7.57422	7.43921e-07	7.658	2.47047e-07	7.97418	5.01933e-08	7.24213	1.41802e-06	5.66065	0.000195053
XLOC_000391	NA	NA	1.22094	1.89507e-06	1.10952	5.18718e-06	NA	NA	NA	NA	NA	NA
XLOC_000392	-2.40384	3.59968e-14	-6.36476	1.37899e-08	-9.19886	2.0252e-09	-9.83953	8.36235e-11	-8.89763	7.90577e-09	-8.27049	6.34941e-08
XLOC_000393	NA	NA	NA	NA	1.40588	3.84421e-06	1.15097	0.000129636	1.12357	0.000468703	1.92477	1.6503e-10
XLOC_000398	NA	NA	NA	NA	NA	NA	NA	NA	NA	NA	-1.8425	0.00130644
XLOC_000412	NA	NA	NA	NA	NA	NA	1.53782	6.05495e-15	1.8198	3.50313e-20	2.12764	2.07968e-27
XLOC_000413	NA	NA	-3.6223	7.50261e-09	-3.40203	1.42078e-09	-2.77211	3.0565e-08	-1.47185	0.00571486	1.65113	0.000447542
XLOC_000417	NA	NA	NA	NA	-1.24048	6.53399e-08	-1.91087	1.39553e-17	-1.90705	3.25712e-13	NA	NA
XLOC_000425	NA	NA	NA	NA	NA	NA	NA	NA	NA	NA	1.62504	0.000118112
XLOC_000431	NA	NA	NA	NA	NA	NA	NA	NA	NA	NA	-1.73659	4.24013e-06
XLOC_000434	NA	NA	NA	NA	NA	NA	9.03793	5.06853e-09	11.4561	1.25334e-13	12.3921	5.66653e-16
XLOC_000435	NA	NA	NA	NA	-1.07781	5.02154e-17	NA	NA	NA	NA	NA	NA
XLOC_000442	-3.45274	5.09236e-17	-8.8474	2.02531e-08	-7.82057	1.09421e-07	-9.89151	7.16303e-11	-8.94962	6.83767e-09	-8.32248	5.51785e-08
XLOC_000444	NA	NA	NA	NA	NA	NA	NA	NA	NA	NA	-1.72428	0.000513684
XLOC_000448	NA	NA	NA	NA	-1.03243	0.000238495	-1.75416	1.17065e-10	-1.31983	1.27894e-05	NA	NA
XLOC_000457	NA	NA	NA	NA	NA	NA	NA	NA	NA	NA	1.74128	1.03295e-17
XLOC_000460	NA	NA	3.01506	5.60213e-06	4.64294	6.86062e-15	5.82564	1.01743e-23	5.38864	6.49521e-20	2.91898	9.74668e-06
XLOC_000463	NA	NA	-1.08163	0.000154124	-1.81552	1.95993e-10	-2.67798	1.74333e-20	-3.35311	1.51871e-13	-2.18974	3.41516e-08
XLOC_000464	-2.85635	4.83648e-06	-4.74326	5.93255e-05	-6.14803	4.50674e-05	-5.90134	1.09013e-07	-7.27486	4.20393e-06	-6.64772	2.03525e-05
XLOC_000465	NA	NA	NA	NA	NA	NA	NA	NA	NA	NA	6.94127	5.84101e-05
XLOC_000473	NA	NA	NA	NA	1.06726	4.24305e-08	NA	NA	NA	NA	1.60503	1.89233e-16
XLOC_000477	1.15106	9.0315e-10	NA	NA	1.3764	3.57405e-15	1.33666	2.11352e-15	1.14561	4.4281e-10	NA	NA
XLOC_000479	NA	NA	NA	NA	NA	NA	NA	NA	NA	NA	NA	NA
XLOC_000482	NA	NA	NA	NA	NA	NA	NA	NA	NA	NA	1.34149	0.00610361
XLOC_000483	NA	NA	-1.5479	7.37274e-07	-2.18335	6.0208e-13	-2.04807	1.57669e-12	NA	NA	1.40081	6.0554e-07
XLOC_000490	NA	NA	NA	NA	NA	NA	NA	NA	-1.7575	6.37318e-11	NA	NA
XLOC_000496	1.23502	3.18462e-05	NA	NA	NA	NA	NA	NA	NA	NA	NA	NA
XLOC_000498	1.45804	0.00287074	2.01641	3.11786e-06	2.42667	9.2343e-10	2.31318	2.04056e-09	2.11754	3.15469e-07	2.44702	3.4666e-09
XLOC_000506	NA	NA	-1.43963	3.73023e-05	-1.14269	8.56246e-05	-1.62985	1.74984e-09	-1.64026	1.40439e-06	-2.10967	2.9576e-06
XLOC_000513	-2.67164	3.4068e-23	-9.39565	1.78393e-09	-9.7991	1.3367e-10	-10.4398	4.41844e-12	-9.49786	5.61015e-10	-8.87073	5.41668e-09
XLOC_000514	-1.2098	6.79886e-09	NA	NA	NA	NA	NA	NA	NA	NA	NA	NA
XLOC_000515	NA	NA	NA	NA	3.04441	5.75788e-07	NA	NA	NA	NA	NA	NA
XLOC_000523	NA	NA	-2.28818	6.84076e-53	-2.55046	3.42588e-67	-3.76083	4.41916e-135	-4.18279	4.01265e-124	-6.88408	1.53755e-69
XLOC_000532	NA	NA	NA	NA	-1.06891	0.00176621	-1.24431	5.0928e-05	-1.19747	0.0013777	NA	NA
XLOC_000534	NA	NA	NA	NA	-1.15936	6.89334e-06	-1.45795	5.67945e-09	-1.44757	2.98662e-08	-3.40438	2.40125e-27
XLOC_000535	NA	NA	NA	NA	NA	NA	NA	NA	NA	NA	2.45298	9.38419e-107
XLOC_000541	-4.04532	0.00213597	-6.19548	0.000237979	-6.59893	3.90938e-05	-5.85727	4.78637e-05	-6.29769	0.00011327	-5.67056	0.000395479
XLOC_000546	NA	NA	NA	NA	2.49188	6.75791e-07	4.00882	7.29155e-18	2.91993	4.13264e-09	NA	NA
XLOC_000553	NA	NA	1.46232	1.02689e-06	1.58328	1.24045e-08	1.57738	3.1063e-09	1.15019	0.000156868	NA	NA
XLOC_000554	NA	NA	-6.42037	0.000371454	-5.38011	0.00123194	NA	NA	NA	NA	-5.89544	0.000557211
XLOC_000556	NA	NA	NA	NA	NA	NA	4.43103	1.3032e-11	3.21927	2.89186e-06	NA	NA
XLOC_000558	NA	NA	-5.73074	0.00157076	-6.13419	0.000317629	3.12466	2.10746e-06	2.88149	2.56149e-05	-5.20582	0.00220786
XLOC_000566	NA	NA	NA	NA	NA	NA	NA	NA	NA	NA	-1.64127	8.84835e-09
XLOC_000572	NA	NA	NA	NA	NA	NA	1.10614	0.00459953	NA	NA	NA	NA
XLOC_000578	NA	NA	NA	NA	NA	NA	NA	NA	NA	NA	-2.20075	5.30321e-09
XLOC_000587	NA	NA	NA	NA	NA	NA	-1.25393	3.96538e-06	-1.21269	0.000193767	-1.46256	0.000135828
XLOC_000589	NA	NA	NA	NA	1.466	0.000657024	1.33135	0.0011972	1.4391	0.00146903	NA	NA
XLOC_000591	NA	NA	NA	NA	NA	NA	NA	NA	1.14981	2.12742e-12	2.11559	3.71413e-42
XLOC_000592	NA	NA	1.09412	0.000191474	NA	NA	NA	NA	-2.06583	1.8428e-10	-2.88857	4.80908e-13
XLOC_000595	NA	NA	NA	NA	NA	NA	5.24441	2.06651e-05	5.52042	1.14086e-05	3.91864	0.00196888
XLOC_000596	NA	NA	NA	NA	NA	NA	NA	NA	NA	NA	-2.12683	0.000347974
XLOC_000597	1.87105	0.000360296	4.21965	9.22475e-23	4.37796	2.82892e-25	4.84994	1.05406e-31	4.35326	8.09218e-25	4.11811	9.72447e-22
XLOC_000598	NA	NA	-2.71005	1.91151e-11	-3.61948	1.95902e-16	-3.2837	8.65408e-21	-1.70493	2.3784e-07	-2.10606	7.25327e-08
XLOC_000599	NA	NA	NA	NA	NA	NA	NA	NA	NA	NA	3.64251	5.27525e-07
XLOC_000600	NA	NA	NA	NA	NA	NA	NA	NA	NA	NA	NA	NA
XLOC_000602	NA	NA	NA	NA	-1.04185	2.40688e-13	-1.38022	4.18106e-24	-1.31213	2.42335e-18	NA	NA
XLOC_000603	-1.88081	0.000101614	-1.73338	0.00035724	-1.65373	8.17722e-05	-2.28788	1.41281e-08	-2.32669	4.84583e-06	-2.87374	3.17985e-05
XLOC_000607	NA	NA	-1.24409	0.000122816	-1.96388	1.25273e-09	-1.69533	2.36268e-10	-2.79486	3.18607e-11	-2.72065	4.86843e-08
XLOC_000613	NA	NA	NA	NA	1.51668	1.05101e-12	1.25066	2.26432e-09	1.91374	7.87729e-20	1.52985	1.05134e-11
XLOC_000626	NA	NA	NA	NA	-1.45161	1.89665e-13	-1.63774	2.22514e-18	-2.04993	5.25534e-21	-2.51853	2.33515e-21
XLOC_000627	-2.40758	7.58829e-05	-3.51151	1.48185e-05	-1.70932	0.000528755	NA	NA	NA	NA	-2.97245	0.000134543
XLOC_000630	NA	NA	NA	NA	NA	NA	NA	NA	NA	NA	NA	NA
XLOC_000636	NA	NA	NA	NA	NA	NA	NA	NA	4.00417	0.0036821	NA	NA
XLOC_000638	-1.58662	1.37843e-08	-3.75138	1.00414e-25	-4.16656	5.17965e-32	-4.84682	1.76388e-43	-6.90056	2.05029e-18	-6.62241	1.55869e-13
XLOC_000644	NA	NA	NA	NA	NA	NA	-1.16338	2.11956e-12	-1.25701	2.94825e-12	-2.63237	2.13419e-28
XLOC_000645	NA	NA	NA	NA	1.67019	0.00177636	NA	NA	NA	NA	NA	NA
XLOC_000648	NA	NA	1.92814	7.47292e-22	1.97141	2.31996e-23	1.08106	7.80127e-08	1.35531	2.32742e-11	NA	NA
XLOC_000656	NA	NA	NA	NA	-1.34465	0.000213901	-1.8204	2.33462e-07	-2.41095	2.66008e-11	-2.25176	6.68168e-10
XLOC_000658	NA	NA	5.07163	1.42964e-05	4.85081	1.7204e-05	5.3476	1.12175e-06	5.12536	6.26948e-06	NA	NA
XLOC_000660	NA	NA	2.79187	1.30149e-05	3.20954	6.1979e-08	3.4454	1.82049e-09	3.78508	9.55436e-11	3.4538	9.62604e-09
XLOC_000664	NA	NA	-1.06049	2.77614e-05	NA	NA	NA	NA	NA	NA	NA	NA
XLOC_000667	NA	NA	1.24544	2.06592e-06	2.00474	2.5782e-18	2.72297	3.58109e-36	2.70952	7.4199e-34	2.24154	3.25563e-21
XLOC_000675	NA	NA	NA	NA	2.21266	4.24577e-05	1.89332	0.000343428	2.32555	2.32713e-05	3.25434	4.64214e-10
XLOC_000678	NA	NA	NA	NA	NA	NA	NA	NA	NA	NA	-2.80865	6.8927e-14
XLOC_000680	NA	NA	NA	NA	NA	NA	1.04364	8.72967e-06	NA	NA	1.60954	6.66374e-12
XLOC_000688	NA	NA	NA	NA	1.58644	4.42643e-05	2.74429	1.30339e-14	3.38712	2.71484e-21	2.88168	5.32155e-15
XLOC_000690	-1.90416	2.3923e-05	-1.7317	0.000108657	-2.35332	6.10251e-08	-4.07308	8.00986e-16	-3.20486	1.25452e-09	-2.02291	2.52054e-05
XLOC_000698	NA	NA	NA	NA	5.4601	0.000494693	4.73279	0.00236147	NA	NA	NA	NA
XLOC_000709	NA	NA	NA	NA	NA	NA	4.23979	2.17177e-24	5.80682	8.31892e-45	9.149	1.93271e-111
XLOC_000711	NA	NA	-7.59955	2.58088e-06	-6.57527	1.21643e-05	-8.64366	1.96532e-08	-6.28843	2.11427e-05	-4.04897	1.36262e-05
XLOC_000717	NA	NA	NA	NA	NA	NA	-1.83405	1.07083e-16	-2.44483	2.38945e-16	-3.1093	1.98021e-13
XLOC_000720	1.2903	0.000639875	2.01854	9.56076e-10	2.48289	4.02295e-16	2.46358	9.63203e-17	2.20505	2.94725e-12	2.35126	3.70748e-13
XLOC_000725	NA	NA	NA	NA	2.24324	3.13802e-14	2.22161	8.45244e-15	2.45801	9.01164e-17	2.02314	2.13491e-10
XLOC_000726	NA	NA	NA	NA	NA	NA	NA	NA	NA	NA	2.83174	2.55587e-44
XLOC_000729	NA	NA	NA	NA	NA	NA	-1.34573	1.4422e-07	-1.23467	2.99569e-05	NA	NA
XLOC_000731	NA	NA	-2.86712	2.41518e-19	-3.90795	1.1046e-27	-3.22494	7.31249e-32	-2.77761	3.98063e-20	-2.90393	2.65532e-16
XLOC_000733	-1.16295	0.0031832	-1.65537	8.01428e-05	NA	NA	NA	NA	NA	NA	NA	NA
XLOC_000741	NA	NA	NA	NA	NA	NA	NA	NA	NA	NA	NA	NA
XLOC_000744	NA	NA	1.13619	0.00127637	1.54486	2.24039e-06	1.23388	0.000152671	NA	NA	NA	NA
XLOC_000755	NA	NA	NA	NA	NA	NA	NA	NA	NA	NA	1.64176	3.32423e-31
XLOC_000756	NA	NA	1.01452	1.7901e-08	1.67973	1.62066e-24	1.97864	2.17503e-35	1.89044	1.12259e-30	NA	NA
XLOC_000757	1.91928	2.44575e-13	NA	NA	NA	NA	NA	NA	NA	NA	NA	NA
XLOC_000763	NA	NA	NA	NA	NA	NA	NA	NA	1.72854	1.36311e-05	NA	NA
XLOC_000772	NA	NA	NA	NA	NA	NA	NA	NA	NA	NA	-1.7186	0.00080496
XLOC_000773	-1.68842	5.1801e-10	-1.00342	0.000216574	NA	NA	NA	NA	NA	NA	1.57977	3.89851e-12
XLOC_000774	NA	NA	NA	NA	NA	NA	NA	NA	NA	NA	1.37547	3.17775e-06
XLOC_000780	NA	NA	-1.12254	3.6446e-09	-1.68431	1.46203e-19	-1.59614	3.31108e-20	-1.69438	1.62085e-18	-1.31666	5.23115e-11
XLOC_000782	NA	NA	-1.02591	8.60442e-07	NA	NA	NA	NA	-1.16526	8.74707e-09	-1.3524	2.24996e-09
XLOC_000783	NA	NA	NA	NA	-1.85758	6.50173e-21	-2.14408	1.86029e-29	-2.96218	2.16795e-36	-4.39102	3.739e-31
XLOC_000787	NA	NA	NA	NA	NA	NA	1.09506	2.53785e-13	NA	NA	NA	NA
XLOC_000792	NA	NA	1.43396	0.00136831	2.13491	1.75432e-08	2.07383	1.35028e-08	1.92422	1.17557e-06	1.5569	0.00035116
XLOC_000794	NA	NA	NA	NA	-1.40561	9.43256e-27	-1.60768	1.03029e-35	-1.72703	2.86164e-38	-1.94253	2.6046e-44
XLOC_000798	NA	NA	NA	NA	NA	NA	7.36705	2.06633e-06	6.04507	0.000241529	NA	NA
XLOC_000810	NA	NA	NA	NA	3.07238	8.03539e-08	5.70805	3.93712e-26	6.34618	8.76458e-32	7.52507	1.0264e-44
XLOC_000818	1.76797	9.14171e-11	2.25632	5.50614e-18	2.51349	1.352e-23	2.27364	4.76031e-20	2.02027	9.77118e-15	NA	NA
XLOC_000819	NA	NA	NA	NA	2.08862	0.000198142	NA	NA	NA	NA	NA	NA
XLOC_000820	NA	NA	-2.46525	2.21543e-32	-3.03218	1.54742e-46	-4.18932	1.23861e-73	-3.50205	2.97078e-45	-4.14734	4.71875e-32
XLOC_000824	-1.86145	5.51332e-07	-7.95626	6.02056e-07	-6.92966	3.00565e-06	-5.10511	3.98006e-15	-8.05847	2.25011e-07	-7.43133	1.40556e-06
XLOC_000828	NA	NA	NA	NA	NA	NA	NA	NA	NA	NA	-1.15862	0.00149755
XLOC_000829	-2.49755	0.00235374	-3.21119	0.00198743	-2.41968	0.000506049	-4.3632	4.1675e-06	-2.37105	0.00176233	NA	NA
XLOC_000838	NA	NA	NA	NA	-1.18477	2.45445e-07	-1.11504	9.36848e-07	-1.4498	2.04382e-10	NA	NA
XLOC_000840	NA	NA	NA	NA	NA	NA	NA	NA	2.9242	0.00956851	NA	NA
XLOC_000841	NA	NA	1.10742	7.33826e-18	NA	NA	1.30682	5.44395e-29	NA	NA	2.52312	8.37818e-103
XLOC_000842	NA	NA	NA	NA	1.10847	1.29935e-08	1.15965	2.90002e-10	1.33435	6.93108e-12	NA	NA
XLOC_000843	NA	NA	NA	NA	1.60448	3.93662e-16	1.8934	1.21346e-23	1.82025	2.4353e-20	1.84845	6.96243e-20
XLOC_000854	NA	NA	NA	NA	NA	NA	1.48569	5.53832e-08	1.68607	2.68478e-09	1.56839	9.37911e-08
XLOC_000856	NA	NA	NA	NA	NA	NA	NA	NA	NA	NA	-1.22583	7.70344e-15
XLOC_000857	NA	NA	1.54244	2.17651e-05	1.42545	3.41086e-05	1.72437	6.68333e-08	2.36253	2.47774e-13	2.44441	1.37309e-13
XLOC_000860	1.91605	2.04691e-05	NA	NA	NA	NA	1.13776	0.00744202	NA	NA	NA	NA
XLOC_000862	-5.999	0.00126631	-5.70902	0.00136157	-6.11247	0.000268505	NA	NA	-4.40831	0.0080091	-5.1841	0.00196301
XLOC_000863	NA	NA	NA	NA	NA	NA	1.73377	1.18529e-13	2.11832	1.26103e-18	1.50419	2.56818e-08
XLOC_000866	1.15583	9.47141e-05	1.25498	1.28761e-05	1.00859	0.000264938	1.31776	1.09009e-07	1.35394	5.98294e-07	1.24422	2.41464e-05
XLOC_000871	NA	NA	-1.10981	0.000523106	-1.43528	1.02068e-06	NA	NA	NA	NA	NA	NA
XLOC_000873	NA	NA	NA	NA	NA	NA	NA	NA	-1.23913	2.67663e-09	NA	NA
XLOC_000876	NA	NA	1.07106	3.98344e-07	NA	NA	NA	NA	NA	NA	NA	NA
XLOC_000877	NA	NA	NA	NA	NA	NA	NA	NA	-1.52552	2.21502e-06	-1.71746	7.11611e-08
XLOC_000878	NA	NA	NA	NA	NA	NA	2.60864	0.000231563	2.47318	0.00127492	3.68838	1.90958e-07
XLOC_000879	NA	NA	NA	NA	-2.21622	0.00682097	NA	NA	NA	NA	NA	NA
XLOC_000880	NA	NA	NA	NA	NA	NA	NA	NA	NA	NA	6.06882	0.000473156
XLOC_000881	NA	NA	NA	NA	NA	NA	NA	NA	NA	NA	6.71768	4.56955e-05
XLOC_000889	-4.43798	1.06354e-10	-8.16466	2.99024e-07	-8.56811	2.9983e-08	-9.20877	1.58416e-09	-8.26687	1.0944e-07	-7.63974	7.18082e-07
XLOC_000891	NA	NA	NA	NA	NA	NA	NA	NA	1.12471	0.00904087	NA	NA
XLOC_000895	NA	NA	NA	NA	NA	NA	NA	NA	NA	NA	NA	NA
XLOC_000902	NA	NA	NA	NA	-1.55044	4.39159e-09	-1.24169	4.67541e-07	-1.7201	5.34563e-10	-1.2977	5.35216e-06
XLOC_000908	NA	NA	-3.6829	1.84534e-35	-4.59657	9.09469e-42	-6.62316	8.40597e-39	-4.89682	8.96519e-34	-8.10517	4.49232e-08
XLOC_000909	NA	NA	NA	NA	1.38684	0.00272561	1.31943	0.00309258	2.10094	2.44224e-06	2.0029	1.00755e-05
XLOC_000910	NA	NA	NA	NA	NA	NA	NA	NA	1.87314	0.000633964	2.63496	3.58336e-07
XLOC_000912	NA	NA	NA	NA	NA	NA	NA	NA	NA	NA	-1.72021	4.32278e-06
XLOC_000914	NA	NA	1.14341	0.00104804	2.27065	1.01632e-13	3.7588	1.56421e-37	4.41126	5.44096e-51	4.78998	3.86142e-60
XLOC_000916	NA	NA	NA	NA	NA	NA	4.10462	1.04842e-07	4.06912	3.02671e-07	NA	NA
XLOC_000920	NA	NA	NA	NA	NA	NA	-1.02369	7.72772e-05	-1.06525	0.000161213	NA	NA
XLOC_000921	NA	NA	-2.04923	4.67077e-75	-2.40937	2.19241e-105	-3.13186	1.67627e-175	-3.50369	7.30811e-144	-1.4598	1.84967e-39
XLOC_000927	NA	NA	1.46875	0.000139635	1.32065	0.000265395	1.64113	5.762e-07	2.05784	1.54569e-09	1.84165	5.30948e-07
XLOC_000934	NA	NA	NA	NA	NA	NA	NA	NA	NA	NA	-1.89566	1.46187e-24
XLOC_000935	NA	NA	NA	NA	-1.25953	6.23717e-18	-1.65186	7.40739e-33	-1.91065	2.74999e-29	NA	NA
XLOC_000939	NA	NA	NA	NA	NA	NA	4.95161	0.00172868	NA	NA	NA	NA
XLOC_000944	NA	NA	NA	NA	NA	NA	-1.41463	0.00010117	NA	NA	NA	NA
XLOC_000952	NA	NA	3.08759	0.000808224	NA	NA	2.49525	0.0035494	3.27628	0.000175054	4.25995	2.87343e-07
XLOC_000960	-1.65743	2.28602e-12	-2.68329	1.3186e-22	-2.66229	5.65519e-26	-2.2421	3.73412e-24	-2.58942	4.113e-23	-1.53019	7.45233e-10
XLOC_000965	NA	NA	NA	NA	NA	NA	-8.26576	0.00827517	NA	NA	NA	NA
XLOC_000966	NA	NA	-3.35963	3.55318e-48	-4.09241	1.57016e-62	-5.57164	1.53712e-79	-7.0205	2.30765e-29	-10.3523	7.16214e-12
XLOC_000967	NA	NA	NA	NA	NA	NA	NA	NA	NA	NA	NA	NA
XLOC_000983	NA	NA	NA	NA	NA	NA	NA	NA	NA	NA	-1.80043	1.99405e-06
XLOC_000985	NA	NA	NA	NA	1.75056	0.000166332	1.65276	0.00027543	NA	NA	NA	NA
XLOC_000986	NA	NA	NA	NA	NA	NA	NA	NA	NA	NA	NA	NA
XLOC_000987	NA	NA	NA	NA	NA	NA	NA	NA	5.94225	7.87467e-09	10.4156	7.81585e-26
XLOC_000990	NA	NA	NA	NA	NA	NA	1.18853	0.000348938	1.49714	2.21979e-05	1.65076	5.13423e-06
XLOC_000994	NA	NA	3.64518	0.000336921	3.09879	0.00166811	3.24834	0.000578933	NA	NA	NA	NA
XLOC_000996	NA	NA	NA	NA	NA	NA	NA	NA	5.88099	0.000414633	6.54443	4.65135e-05
XLOC_000997	NA	NA	NA	NA	NA	NA	-1.01715	0.000499028	NA	NA	NA	NA
XLOC_001002	NA	NA	-1.81076	5.9578e-05	-1.58069	2.80413e-05	-1.54528	2.20525e-06	-1.5658	0.00010875	-6.97369	6.77262e-06
XLOC_001007	3.27724	0.000757587	NA	NA	NA	NA	NA	NA	NA	NA	NA	NA
XLOC_001009	1.46527	1.58322e-06	1.54799	2.25999e-07	1.22043	3.19499e-05	NA	NA	NA	NA	-3.03059	0.000206201
XLOC_001013	NA	NA	NA	NA	NA	NA	NA	NA	NA	NA	-1.04129	2.69737e-05
XLOC_001015	NA	NA	NA	NA	NA	NA	1.03588	5.73812e-10	1.80605	1.89818e-27	NA	NA
XLOC_001033	NA	NA	8.59535	5.78503e-08	10.3114	1.4192e-11	9.51858	3.56637e-10	6.75968	2.34266e-05	NA	NA
XLOC_001037	NA	NA	-1.24138	1.66203e-23	-1.05119	8.8175e-19	-1.99811	1.74833e-63	NA	NA	NA	NA
XLOC_001039	NA	NA	NA	NA	NA	NA	NA	NA	NA	NA	-1.00267	2.01221e-18
XLOC_001041	NA	NA	1.37752	7.69671e-13	NA	NA	NA	NA	NA	NA	NA	NA
XLOC_001055	NA	NA	NA	NA	NA	NA	1.10098	0.000545799	1.07249	0.00253717	1.5616	4.01828e-06
XLOC_001056	NA	NA	-1.20791	0.00284743	NA	NA	NA	NA	NA	NA	NA	NA
XLOC_001059	NA	NA	9.28646	3.71273e-09	8.85209	9.85479e-09	8.91152	5.26667e-09	7.44562	2.45516e-06	NA	NA
XLOC_001062	NA	NA	NA	NA	NA	NA	6.60071	2.08067e-05	7.57574	1.42332e-06	7.10438	5.69127e-06
XLOC_001071	NA	NA	NA	NA	NA	NA	NA	NA	-1.22386	3.28184e-07	NA	NA
XLOC_001076	NA	NA	NA	NA	2.08496	0.00487563	NA	NA	NA	NA	3.0919	1.3117e-05
XLOC_001077	NA	NA	-2.16756	1.13407e-06	-1.28048	0.000189113	-1.76508	4.65987e-08	-2.58915	1.86049e-08	-3.09362	8.50464e-07
XLOC_001082	NA	NA	1.16257	7.46426e-06	1.45665	5.67107e-10	1.66858	6.22983e-14	2.42809	9.89498e-28	2.53087	7.19751e-29
XLOC_001083	NA	NA	NA	NA	NA	NA	NA	NA	-1.01428	0.00891886	-2.17406	5.31343e-09
XLOC_001084	NA	NA	NA	NA	NA	NA	NA	NA	1.87446	0.000217287	NA	NA
XLOC_001086	NA	NA	NA	NA	NA	NA	NA	NA	NA	NA	NA	NA
XLOC_001087	NA	NA	3.7112	0.000206833	3.68145	0.000100766	3.31915	0.000362313	4.13201	1.22172e-05	NA	NA
XLOC_001089	NA	NA	1.18853	3.78462e-05	2.61918	3.06625e-28	2.53351	1.41388e-27	2.92184	5.19458e-35	2.04561	3.7542e-15
XLOC_001091	NA	NA	NA	NA	NA	NA	-1.65087	0.00338248	-3.33107	0.00124902	NA	NA
XLOC_001096	NA	NA	-1.57796	2.4581e-09	-1.74813	1.66971e-12	NA	NA	NA	NA	-3.21865	1.14205e-14
XLOC_001100	NA	NA	NA	NA	NA	NA	NA	NA	NA	NA	1.5416	1.0479e-32
XLOC_001102	NA	NA	NA	NA	NA	NA	NA	NA	1.05168	3.89609e-08	NA	NA
XLOC_001108	NA	NA	NA	NA	NA	NA	NA	NA	NA	NA	2.5575	3.60485e-07
XLOC_001109	NA	NA	-2.09958	8.25567e-20	-1.64339	6.85563e-16	-2.38597	3.9704e-32	-2.55195	1.81033e-26	-2.392	1.43326e-19
XLOC_001110	NA	NA	NA	NA	NA	NA	-1.00681	2.96387e-07	-1.27072	3.50677e-10	-1.18333	8.10441e-09
XLOC_001116	NA	NA	1.68844	1.02031e-07	1.86041	2.77233e-10	1.83249	9.41417e-11	1.58078	3.83677e-07	NA	NA
XLOC_001121	NA	NA	NA	NA	1.20111	8.81998e-09	1.23643	4.22483e-10	1.51342	2.32458e-13	1.13874	6.71095e-07
XLOC_001124	NA	NA	-1.65121	0.000145431	-1.70117	1.17337e-05	-1.92455	5.78262e-08	-2.91811	2.66379e-08	-1.81471	0.000138711
XLOC_001134	NA	NA	1.97289	6.07684e-12	1.38313	1.9768e-06	1.64834	1.03697e-09	1.86141	4.77103e-11	1.78269	2.39151e-09
XLOC_001137	NA	NA	NA	NA	NA	NA	NA	NA	3.68304	8.91584e-06	NA	NA
XLOC_001143	-1.93639	0.000810907	NA	NA	NA	NA	-1.03441	0.00669322	NA	NA	-1.65182	0.00617156
XLOC_001146	NA	NA	NA	NA	-1.30274	3.18753e-18	NA	NA	NA	NA	NA	NA
XLOC_001165	NA	NA	NA	NA	NA	NA	NA	NA	NA	NA	NA	NA
XLOC_001170	NA	NA	NA	NA	NA	NA	1.35407	1.62038e-11	1.68745	1.00331e-15	NA	NA
XLOC_001173	NA	NA	1.09233	0.000925796	NA	NA	NA	NA	1.09082	0.000509864	2.81778	1.04513e-25
XLOC_001174	NA	NA	-1.48442	1.03904e-10	-1.93377	7.14293e-18	-1.61957	9.53929e-18	-1.27103	2.33536e-09	-1.23668	2.35707e-07
XLOC_001177	NA	NA	1.23394	1.65278e-10	1.01404	6.80938e-08	1.33232	1.24962e-14	2.07772	3.3656e-33	2.71892	1.19533e-56
XLOC_001186	1.13572	0.00233047	1.5334	4.91004e-06	1.474	3.45979e-06	1.06241	0.000728166	NA	NA	NA	NA
XLOC_001190	-1.02082	1.23413e-09	NA	NA	-1.05117	4.60396e-11	NA	NA	NA	NA	NA	NA
XLOC_001201	NA	NA	1.37492	5.69521e-05	1.53816	9.30433e-07	1.86567	2.50287e-10	1.65175	1.97856e-07	NA	NA
XLOC_001208	NA	NA	NA	NA	NA	NA	NA	NA	NA	NA	-1.77867	8.39619e-32
XLOC_001209	NA	NA	NA	NA	NA	NA	NA	NA	NA	NA	-1.16354	2.91345e-06
XLOC_001213	NA	NA	NA	NA	NA	NA	NA	NA	NA	NA	-1.77513	0.00149529
XLOC_001225	NA	NA	2.00155	7.16188e-19	2.74687	2.49055e-39	2.50651	7.74681e-34	3.21108	4.5402e-54	3.26202	6.08344e-54
XLOC_001228	NA	NA	NA	NA	NA	NA	NA	NA	NA	NA	1.2478	7.18401e-10
XLOC_001235	1.07091	1.18409e-05	-1.43918	2.874e-05	NA	NA	NA	NA	-1.22403	0.000100073	-1.17451	0.000858662
XLOC_001237	NA	NA	NA	NA	6.82167	1.85891e-05	NA	NA	NA	NA	NA	NA
XLOC_001238	NA	NA	NA	NA	1.40053	1.00512e-08	1.57223	6.9745e-12	1.56368	2.07467e-10	NA	NA
XLOC_001245	NA	NA	1.6332	1.39865e-09	1.41102	7.25108e-08	1.51771	7.91351e-10	1.31421	1.54626e-06	1.09004	0.000287681
XLOC_001254	NA	NA	NA	NA	NA	NA	NA	NA	1.11186	0.00028187	NA	NA
XLOC_001259	NA	NA	1.77512	8.96069e-11	1.91663	1.67789e-13	2.18937	1.52143e-18	2.82542	1.67983e-29	2.66057	5.78459e-25
XLOC_001261	NA	NA	NA	NA	-1.1022	0.000601289	NA	NA	-1.03126	0.00240722	NA	NA
XLOC_001271	NA	NA	NA	NA	NA	NA	NA	NA	NA	NA	-1.37215	7.89978e-17
XLOC_001283	NA	NA	NA	NA	NA	NA	NA	NA	NA	NA	NA	NA
XLOC_001284	NA	NA	NA	NA	NA	NA	NA	NA	NA	NA	4.37644	1.11511e-09
XLOC_001288	NA	NA	1.34615	1.89084e-27	1.14089	2.36071e-20	NA	NA	NA	NA	NA	NA
XLOC_001289	NA	NA	1.05717	3.84089e-09	1.89588	2.85122e-34	2.28755	4.16084e-54	2.59964	1.91565e-66	3.09237	5.1636e-93
XLOC_001291	NA	NA	NA	NA	NA	NA	NA	NA	1.1159	2.52993e-10	NA	NA
XLOC_001292	NA	NA	NA	NA	NA	NA	-1.27904	2.71919e-23	NA	NA	NA	NA
XLOC_001297	4.01167	0.00478629	5.63886	6.70482e-06	7.16714	1.51216e-09	7.32757	4.05284e-10	7.13217	2.10249e-09	7.4417	2.56654e-10
XLOC_001303	NA	NA	NA	NA	NA	NA	1.99741	3.48333e-06	3.25649	1.15271e-14	3.59608	1.31222e-17
XLOC_001306	NA	NA	-4.82959	3.52474e-05	-7.66556	8.60741e-07	-4.99275	3.41536e-10	-4.98839	1.05121e-05	-6.73719	1.43359e-05
XLOC_001310	NA	NA	NA	NA	NA	NA	NA	NA	NA	NA	2.01593	1.58037e-08
XLOC_001314	1.26076	0.0003375	1.90638	2.26367e-09	2.11923	5.83884e-12	1.85221	1.3902e-09	1.28552	8.48582e-05	NA	NA
XLOC_001318	NA	NA	2.0885	1.28037e-09	2.38198	9.66812e-14	2.8733	1.98636e-21	3.51429	8.71761e-31	3.41424	1.00782e-27
XLOC_001320	NA	NA	NA	NA	NA	NA	NA	NA	-1.01349	1.08226e-11	NA	NA
XLOC_001322	NA	NA	NA	NA	NA	NA	NA	NA	7.3966	7.35347e-06	NA	NA
XLOC_001326	1.32614	3.80752e-05	1.60416	1.32778e-07	2.30589	1.57024e-17	3.34167	1.22695e-39	3.17909	5.09564e-34	2.18702	3.5984e-14
XLOC_001327	NA	NA	-1.52339	2.63198e-35	-1.77979	2.95001e-49	-1.4843	2.85629e-37	NA	NA	-1.69302	2.94805e-40
XLOC_001330	NA	NA	NA	NA	NA	NA	-1.50829	2.24399e-25	-1.5483	8.69366e-21	-1.6875	7.62483e-19
XLOC_001331	NA	NA	-1.01243	2.49533e-09	NA	NA	-2.33347	1.82658e-44	-2.95232	3.54992e-36	-9.4563	4.141e-10
XLOC_001332	2.18844	3.43218e-13	2.94407	4.16733e-24	3.14629	5.40174e-28	2.90953	2.26921e-24	1.41464	3.02764e-06	-1.65724	1.86654e-06
XLOC_001333	-1.58611	4.51573e-19	-1.78648	1.04666e-21	-1.9575	5.31317e-28	-3.06752	1.72243e-60	-3.50888	9.88146e-47	-3.97604	6.94013e-34
XLOC_001340	2.24387	9.56929e-15	-1.55842	2.20686e-05	-1.4934	9.02907e-06	NA	NA	-1.01064	0.00384046	-1.93851	1.15453e-06
XLOC_001342	NA	NA	NA	NA	NA	NA	NA	NA	NA	NA	-1.93084	3.70745e-07
XLOC_001343	1.2644	4.69147e-08	NA	NA	NA	NA	NA	NA	NA	NA	-2.14031	9.59173e-06
XLOC_001345	NA	NA	NA	NA	NA	NA	NA	NA	NA	NA	NA	NA
XLOC_001348	-1.36312	0.00249128	-4.82496	3.7322e-05	-5.24547	2.85915e-06	-6.91379	7.10714e-07	-5.95093	5.83304e-05	-6.73261	1.48383e-05
XLOC_001352	NA	NA	NA	NA	-1.58718	3.21748e-05	-1.34654	0.000107658	NA	NA	2.18966	1.71737e-12
XLOC_001360	NA	NA	NA	NA	NA	NA	NA	NA	-1.06652	1.80605e-05	NA	NA
XLOC_001364	NA	NA	2.7907	3.6343e-09	3.41535	9.53081e-15	4.33734	1.313e-24	3.76539	9.0415e-18	NA	NA
XLOC_001368	1.15547	0.00175795	1.17627	0.00110243	1.03284	0.0020337	NA	NA	NA	NA	1.10824	0.00246031
XLOC_001377	NA	NA	7.40951	5.64414e-06	NA	NA	NA	NA	NA	NA	NA	NA
XLOC_001387	NA	NA	NA	NA	4.31427	0.000180731	4.12717	0.000258137	4.21432	0.000362716	NA	NA
XLOC_001388	NA	NA	NA	NA	NA	NA	NA	NA	NA	NA	1.08137	6.03219e-18
XLOC_001391	NA	NA	-1.81327	1.21255e-19	-1.53999	6.45491e-17	-2.71916	5.492e-46	-3.85615	3.02355e-44	-5.24609	2.0533e-26
XLOC_001399	NA	NA	1.17494	8.56212e-08	1.08961	1.70225e-07	1.82924	1.34558e-22	1.12536	1.42033e-07	1.80475	2.44726e-18
XLOC_001405	NA	NA	NA	NA	NA	NA	NA	NA	NA	NA	NA	NA
XLOC_001406	NA	NA	NA	NA	3.44589	2.62695e-07	4.28246	2.09081e-11	2.87353	4.69988e-05	NA	NA
XLOC_001418	1.1307	0.00209403	1.66407	3.02653e-07	1.81496	2.56736e-09	1.96706	1.59868e-11	2.30435	1.29747e-14	1.94221	8.89497e-10
XLOC_001419	NA	NA	NA	NA	-1.30148	1.38254e-12	-1.94966	1.8874e-27	-1.8488	3.64568e-19	NA	NA
XLOC_001423	NA	NA	NA	NA	NA	NA	NA	NA	NA	NA	-1.43804	2.21552e-19
XLOC_001425	NA	NA	NA	NA	NA	NA	NA	NA	1.16795	8.24015e-05	1.80218	2.33353e-10
XLOC_001430	NA	NA	NA	NA	NA	NA	NA	NA	NA	NA	-1.0043	2.13639e-09
XLOC_001432	NA	NA	NA	NA	NA	NA	NA	NA	NA	NA	NA	NA
XLOC_001433	NA	NA	NA	NA	NA	NA	NA	NA	NA	NA	-1.11418	2.24929e-05
XLOC_001447	NA	NA	NA	NA	NA	NA	NA	NA	NA	NA	3.60207	1.8292e-07
XLOC_001450	NA	NA	NA	NA	NA	NA	1.07798	0.00582196	NA	NA	NA	NA
XLOC_001452	NA	NA	9.24846	4.85684e-09	10.3829	1.19915e-11	11.3872	4.85888e-14	10.3663	1.42421e-11	9.24635	1.78881e-09
XLOC_001453	NA	NA	1.18309	0.00227435	1.72271	1.61156e-07	1.56493	8.4528e-07	1.79797	7.57136e-08	2.83295	3.53975e-19
XLOC_001454	-2.19773	7.19125e-36	-4.09326	2.86781e-70	-4.96388	6.06292e-86	-7.10142	1.01286e-85	-6.35967	1.08525e-59	-11.1864	1.15639e-13
XLOC_001456	NA	NA	NA	NA	NA	NA	-1.03794	7.03864e-14	-2.1111	2.86239e-28	-2.82093	3.80915e-25
XLOC_001457	NA	NA	NA	NA	NA	NA	NA	NA	-1.3906	4.30677e-07	-1.64429	2.67846e-09
XLOC_001467	2.88295	1.32829e-61	1.79035	5.88997e-21	1.67456	1.61753e-19	1.67725	4.06412e-21	1.29483	5.44654e-11	NA	NA
XLOC_001469	NA	NA	-1.54904	6.60681e-13	-1.72128	3.42355e-17	-1.55089	6.68955e-17	-1.07653	7.81298e-08	-1.56672	1.08866e-11
XLOC_001472	NA	NA	NA	NA	6.51017	3.96987e-05	8.53093	2.21918e-08	8.80478	1.24725e-08	8.36288	5.39168e-08
XLOC_001474	NA	NA	1.00776	5.4873e-08	NA	NA	NA	NA	NA	NA	NA	NA
XLOC_001475	NA	NA	NA	NA	1.41737	0.00119606	1.3824	0.000904449	1.97337	3.3829e-06	2.58469	3.78002e-10
XLOC_001478	NA	NA	1.25236	4.15847e-08	NA	NA	1.3539	4.68237e-11	1.35764	5.62916e-10	NA	NA
XLOC_001479	NA	NA	NA	NA	NA	NA	NA	NA	1.09063	0.000191933	NA	NA
XLOC_001487	NA	NA	1.00263	0.00827394	1.37586	5.97384e-05	2.00608	1.41024e-09	1.9985	2.82373e-09	1.26602	0.000216841
XLOC_001488	NA	NA	NA	NA	NA	NA	1.43425	0.00647402	1.88984	0.000669453	3.21237	1.61555e-10
XLOC_001491	NA	NA	NA	NA	NA	NA	NA	NA	NA	NA	3.94424	3.92096e-05
XLOC_001492	NA	NA	NA	NA	2.13707	0.00149612	NA	NA	2.34057	0.000627957	NA	NA
XLOC_001498	NA	NA	NA	NA	NA	NA	NA	NA	NA	NA	2.62174	5.87678e-05
XLOC_001501	NA	NA	NA	NA	NA	NA	NA	NA	NA	NA	-1.11634	0.00487515
XLOC_001503	NA	NA	-2.5013	2.74184e-17	-4.02837	4.80426e-32	-5.56744	2.23445e-43	-5.9655	1.45698e-24	-6.66899	1.10505e-13
XLOC_001504	NA	NA	1.25659	4.07198e-09	1.18728	1.13913e-08	NA	NA	NA	NA	1.85023	1.25592e-19
XLOC_001508	NA	NA	NA	NA	NA	NA	NA	NA	NA	NA	1.01728	5.85353e-08
XLOC_001510	-1.95487	1.30736e-18	-4.02719	3.48507e-34	-7.30157	2.08051e-21	-6.59261	1.5368e-42	-8.03504	1.02929e-13	-8.35114	1.89418e-08
XLOC_001512	NA	NA	NA	NA	NA	NA	1.25609	1.11939e-09	1.48315	8.81052e-12	1.78633	6.22258e-16
XLOC_001515	NA	NA	NA	NA	NA	NA	NA	NA	2.08278	3.82434e-06	3.35826	1.02189e-15
XLOC_001518	NA	NA	NA	NA	NA	NA	NA	NA	3.39002	1.45545e-09	4.49341	1.09716e-16
XLOC_001521	NA	NA	NA	NA	5.98546	0.00018018	6.67417	1.55767e-05	7.47252	1.9209e-06	8.29265	6.49027e-08
XLOC_001523	NA	NA	1.18714	0.0004619	NA	NA	1.50401	2.36908e-07	1.14252	0.000492726	-1.98448	0.00135604
XLOC_001524	NA	NA	NA	NA	NA	NA	NA	NA	NA	NA	-3.01104	4.85538e-05
XLOC_001528	NA	NA	NA	NA	NA	NA	-1.07557	1.85141e-19	-1.16013	3.53861e-17	NA	NA
XLOC_001530	NA	NA	-2.7588	1.49885e-75	-4.9226	3.9106e-112	-6.45261	6.83826e-123	-5.73994	1.83709e-82	NA	NA
XLOC_001540	NA	NA	NA	NA	NA	NA	NA	NA	NA	NA	NA	NA
XLOC_001546	NA	NA	NA	NA	NA	NA	NA	NA	NA	NA	1.16226	0.00182819
XLOC_001548	NA	NA	1.67071	8.53869e-05	1.22241	0.00350635	1.3884	0.000371556	1.31882	0.00233528	NA	NA
XLOC_001549	NA	NA	-1.2194	2.04711e-17	-1.4165	2.4447e-25	-1.9214	1.04798e-48	-1.97961	2.50973e-36	-1.62402	6.24295e-22
XLOC_001556	NA	NA	1.44482	1.56228e-08	1.48939	5.96275e-10	NA	NA	NA	NA	NA	NA
XLOC_001559	NA	NA	NA	NA	NA	NA	NA	NA	4.79424	3.31072e-16	4.65218	2.89189e-15
XLOC_001560	NA	NA	1.38835	1.22709e-08	NA	NA	NA	NA	NA	NA	NA	NA
XLOC_001561	NA	NA	NA	NA	NA	NA	-1.10048	2.15906e-09	-1.22574	1.90475e-10	-2.51976	2.29078e-30
XLOC_001566	NA	NA	NA	NA	1.30744	5.66135e-07	1.35401	5.10925e-08	1.66203	1.14034e-10	2.11094	1.7932e-16
XLOC_001571	NA	NA	NA	NA	NA	NA	-1.23522	0.00271915	-1.81	0.000710846	NA	NA
XLOC_001575	-1.13301	0.00348748	-1.6234	3.37466e-06	-1.55953	4.08154e-06	-2.55315	7.74075e-15	-3.91934	1.27178e-31	-7.42214	2.21621e-55
XLOC_001577	NA	NA	NA	NA	NA	NA	NA	NA	NA	NA	NA	NA
XLOC_001579	-1.88894	5.25918e-07	NA	NA	NA	NA	NA	NA	-5.57526	5.38434e-07	-4.88925	9.20759e-06
XLOC_001581	1.86298	2.19691e-08	2.52646	4.04473e-16	2.61999	1.74034e-18	2.87603	1.52321e-23	3.27705	3.47212e-29	3.21083	9.26306e-27
XLOC_001583	NA	NA	-1.00978	8.33882e-05	-1.50035	8.48404e-10	-1.28921	1.12665e-09	-1.26411	4.29757e-07	-1.69776	4.61203e-08
XLOC_001590	NA	NA	NA	NA	NA	NA	NA	NA	NA	NA	NA	NA
XLOC_001593	NA	NA	NA	NA	NA	NA	NA	NA	NA	NA	1.05006	2.04904e-09
XLOC_001595	NA	NA	1.1867	0.000623015	1.50344	9.91421e-07	1.05086	0.000584773	1.73176	1.774e-08	1.62387	5.02887e-07
XLOC_001602	11.7862	6.20105e-14	12.173	3.37294e-15	10.7137	3.39643e-12	NA	NA	NA	NA	NA	NA
XLOC_001603	1.5225	3.17147e-14	1.30719	9.22909e-11	1.1116	2.23268e-08	NA	NA	NA	NA	NA	NA
XLOC_001606	NA	NA	NA	NA	NA	NA	NA	NA	1.184	0.000633511	1.33732	0.000142924
XLOC_001610	NA	NA	3.22287	2.41233e-05	2.44645	0.00121455	3.23581	6.036e-06	NA	NA	NA	NA
XLOC_001611	1.41001	1.00025e-06	1.28178	1.22404e-05	1.16567	2.71939e-05	NA	NA	NA	NA	NA	NA
XLOC_001613	NA	NA	NA	NA	5.64835	3.96503e-08	9.83929	3.27529e-23	11.2807	6.03832e-30	11.1755	1.33876e-29
XLOC_001618	NA	NA	NA	NA	NA	NA	NA	NA	NA	NA	NA	NA
XLOC_001619	1.54834	0.000424914	2.60901	6.53022e-12	2.81171	1.13778e-14	2.31524	1.71216e-10	NA	NA	NA	NA
XLOC_001623	NA	NA	NA	NA	NA	NA	NA	NA	NA	NA	NA	NA
XLOC_001632	NA	NA	1.99535	6.5972e-13	2.93328	1.98769e-31	2.47689	3.59128e-23	1.97075	3.88382e-13	NA	NA
XLOC_001633	3.16329	6.69989e-24	2.78377	3.35616e-18	2.53404	1.02377e-15	2.91808	1.1063e-21	2.07684	2.89688e-10	NA	NA
XLOC_001637	-4.08465	2.88947e-08	-3.78483	1.58223e-07	-2.70965	4.08142e-08	-2.62404	7.85968e-10	-3.50729	2.61943e-08	-4.84987	1.83941e-05
XLOC_001638	NA	NA	NA	NA	NA	NA	NA	NA	NA	NA	-1.09584	3.0608e-06
XLOC_001643	NA	NA	-3.8712	8.20072e-05	NA	NA	NA	NA	NA	NA	NA	NA
XLOC_001647	NA	NA	-1.08301	1.23031e-06	-1.02963	1.98898e-07	-1.57456	4.8858e-17	-2.21615	6.62242e-17	-3.98513	3.46431e-13
XLOC_001650	NA	NA	6.01499	0.00038968	NA	NA	6.41558	3.88324e-05	7.67152	1.08499e-06	7.49799	1.51671e-06
XLOC_001659	NA	NA	NA	NA	NA	NA	NA	NA	NA	NA	NA	NA
XLOC_001662	NA	NA	NA	NA	NA	NA	NA	NA	NA	NA	NA	NA
XLOC_001670	1.38129	2.5213e-08	1.54286	1.82968e-10	2.10635	4.08888e-21	2.76878	2.17808e-38	3.0221	3.70445e-44	1.59831	5.42552e-11
XLOC_001671	-1.02547	0.000238524	-1.19955	3.91094e-05	-1.0903	1.48718e-05	NA	NA	NA	NA	NA	NA
XLOC_001672	NA	NA	1.1805	1.13169e-13	1.80414	8.65612e-33	1.68167	3.5606e-29	1.26161	5.15798e-16	NA	NA
XLOC_001688	NA	NA	NA	NA	NA	NA	NA	NA	1.05653	0.000790837	NA	NA
XLOC_001689	NA	NA	1.01188	2.78729e-05	1.09334	7.15263e-07	1.17031	1.42341e-08	1.10827	1.10526e-06	NA	NA
XLOC_001705	3.3189	3.15749e-07	NA	NA	NA	NA	NA	NA	NA	NA	NA	NA
XLOC_001708	NA	NA	NA	NA	NA	NA	NA	NA	NA	NA	8.17545	1.01339e-06
XLOC_001710	NA	NA	1.85734	0.000608882	3.9344	1.56323e-18	4.18046	1.77671e-21	3.76088	9.98032e-17	NA	NA
XLOC_001719	NA	NA	NA	NA	NA	NA	NA	NA	NA	NA	NA	NA
XLOC_001721	NA	NA	NA	NA	NA	NA	NA	NA	NA	NA	NA	NA
XLOC_001733	1.1371	6.61381e-05	1.66556	9.89624e-11	1.46994	3.74743e-09	1.57868	1.48992e-11	2.40054	9.91516e-25	2.30232	6.98835e-21
XLOC_001741	NA	NA	NA	NA	NA	NA	NA	NA	NA	NA	1.15059	0.00167853
XLOC_001742	1.34345	3.53452e-13	2.06745	4.71252e-32	1.53081	4.48046e-18	NA	NA	NA	NA	NA	NA
XLOC_001745	2.26129	1.54874e-13	2.12138	5.00244e-12	1.67377	4.43949e-08	1.02342	0.000984874	NA	NA	NA	NA
XLOC_001755	NA	NA	-1.6942	2.41997e-05	NA	NA	NA	NA	NA	NA	NA	NA
XLOC_001756	NA	NA	NA	NA	NA	NA	-1.22648	7.66601e-05	NA	NA	NA	NA
XLOC_001758	NA	NA	NA	NA	NA	NA	NA	NA	5.97928	0.000640222	NA	NA
XLOC_001768	-1.23607	8.1604e-07	NA	NA	NA	NA	NA	NA	NA	NA	NA	NA
XLOC_001770	NA	NA	NA	NA	NA	NA	NA	NA	NA	NA	-1.40732	5.21188e-15
XLOC_001774	NA	NA	-1.34466	3.05297e-07	-1.66615	4.15872e-11	-3.25603	3.35362e-38	-3.84172	5.68903e-45	-11.6706	1.42647e-14
XLOC_001786	NA	NA	NA	NA	1.78332	1.95203e-10	2.04694	4.92272e-14	2.84336	8.8588e-26	2.48644	2.39023e-19
XLOC_001787	NA	NA	NA	NA	NA	NA	NA	NA	2.06527	7.46602e-09	2.15922	4.69014e-09
XLOC_001789	2.69739	1.14115e-08	2.16755	9.78265e-06	1.72534	0.000339583	2.08999	3.51438e-06	1.8137	0.000238465	NA	NA
XLOC_001792	NA	NA	NA	NA	NA	NA	NA	NA	NA	NA	1.04744	6.33593e-15
XLOC_001794	3.23347	4.38775e-15	4.66719	9.89831e-33	4.80489	1.94675e-35	4.34944	1.58023e-29	3.47676	3.61379e-18	2.55437	2.33674e-09
XLOC_001799	NA	NA	NA	NA	NA	NA	NA	NA	3.52722	1.56832e-06	3.04902	6.12892e-05
XLOC_001801	NA	NA	NA	NA	-2.15653	0.00150624	-1.64742	0.00262177	NA	NA	NA	NA
XLOC_001807	NA	NA	NA	NA	NA	NA	1.3232	1.15183e-09	2.29981	7.59185e-27	2.57319	2.59234e-33
XLOC_001811	NA	NA	NA	NA	1.71889	5.1052e-05	1.65077	4.2064e-05	1.85119	1.77023e-05	1.70722	0.000208255
XLOC_001812	NA	NA	NA	NA	NA	NA	1.49168	1.09029e-05	2.02772	5.0151e-09	1.37208	0.000472286
XLOC_001813	NA	NA	NA	NA	1.8669	3.99891e-21	2.44855	1.09099e-36	1.9354	1.62747e-22	1.53247	4.23255e-14
XLOC_001817	NA	NA	NA	NA	NA	NA	NA	NA	NA	NA	NA	NA
XLOC_001822	-1.12532	0.00165958	-1.94568	1.98039e-06	-2.73761	1.87802e-10	-1.83081	1.60049e-09	-2.2279	5.21474e-08	-2.70188	1.07048e-06
XLOC_001824	NA	NA	NA	NA	NA	NA	NA	NA	NA	NA	NA	NA
XLOC_001826	NA	NA	NA	NA	NA	NA	NA	NA	NA	NA	NA	NA
XLOC_001833	NA	NA	NA	NA	1.07101	5.95356e-08	2.50848	1.8063e-44	3.38101	9.14898e-80	3.23522	2.48653e-71
XLOC_001836	NA	NA	NA	NA	NA	NA	-1.20859	4.54583e-13	-1.93063	1.94319e-22	-4.72548	1.82285e-25
XLOC_001838	NA	NA	-2.85814	1.24163e-05	-1.38916	0.00041444	-1.87183	2.52368e-07	NA	NA	NA	NA
XLOC_001839	2.81938	4.87397e-20	2.38355	4.41109e-14	2.74593	9.07738e-20	3.43884	4.15297e-32	NA	NA	NA	NA
XLOC_001845	NA	NA	NA	NA	1.07045	1.32608e-12	1.48104	4.01543e-25	1.37218	4.42486e-20	NA	NA
XLOC_001846	NA	NA	NA	NA	NA	NA	-1.67579	0.00463304	-2.56161	0.00310032	NA	NA
XLOC_001848	-2.60052	2.02392e-05	-4.63486	9.23437e-05	-4.06486	8.21476e-07	-4.78116	3.06887e-09	-3.79045	5.19259e-06	1.74103	5.39251e-08
XLOC_001849	NA	NA	NA	NA	NA	NA	NA	NA	-1.89615	5.30654e-09	-1.03636	0.00110169
XLOC_001850	NA	NA	-1.94794	1.00493e-05	-2.60462	5.33248e-09	-2.47801	8.68387e-12	-1.87977	4.12593e-06	-1.1503	0.00474964
XLOC_001853	NA	NA	NA	NA	NA	NA	NA	NA	NA	NA	NA	NA
XLOC_001854	NA	NA	1.15105	7.25329e-07	NA	NA	1.22855	2.80413e-09	1.24771	1.81311e-08	NA	NA
XLOC_001864	NA	NA	NA	NA	NA	NA	NA	NA	NA	NA	NA	NA
XLOC_001866	-2.17505	2.65121e-27	-4.36272	1.64881e-28	-6.19875	1.85908e-23	-10.8397	5.46577e-13	-9.89785	8.46497e-11	-9.27071	9.28608e-10
XLOC_001868	NA	NA	-3.56533	0.000408718	-3.25417	2.30136e-05	-3.9758	1.1818e-07	-5.27075	0.000502917	-3.03504	0.00154228
XLOC_001872	NA	NA	1.24659	2.97747e-10	1.06819	4.17715e-08	NA	NA	NA	NA	NA	NA
XLOC_001875	1.22817	0.00128912	NA	NA	NA	NA	NA	NA	NA	NA	NA	NA
XLOC_001876	NA	NA	NA	NA	NA	NA	NA	NA	1.18473	1.31996e-05	1.60187	2.80282e-09
XLOC_001878	NA	NA	7.20673	2.88587e-06	8.30546	1.85076e-08	7.80507	9.85077e-08	6.88568	5.11623e-06	4.32076	0.00670915
XLOC_001881	NA	NA	-1.80582	0.00114583	NA	NA	-2.99291	5.57266e-09	-4.7789	1.05462e-06	-4.67489	5.19831e-05
XLOC_001887	NA	NA	NA	NA	NA	NA	2.70706	6.06493e-39	2.61785	8.18819e-36	-1.52821	2.09982e-08
XLOC_001893	NA	NA	NA	NA	NA	NA	2.37824	0.00221017	NA	NA	2.9429	0.00027538
XLOC_001894	NA	NA	NA	NA	NA	NA	1.15431	0.000173187	1.55008	9.17855e-07	1.30913	7.82182e-05
XLOC_001899	-1.81677	4.7041e-07	-3.39837	1.3586e-09	-1.62047	4.35966e-07	NA	NA	NA	NA	NA	NA
XLOC_001900	NA	NA	1.36583	0.000583188	1.74638	4.4952e-07	1.96121	1.39395e-09	1.70776	1.80449e-06	1.91654	1.60071e-07
XLOC_001903	-7.14789	2.30773e-05	-4.42524	0.000215837	-3.8499	3.44334e-06	-2.11763	1.78267e-06	-1.98686	0.000341646	-6.33299	5.32192e-05
XLOC_001912	NA	NA	NA	NA	NA	NA	NA	NA	-2.93861	0.00861761	NA	NA
XLOC_001913	NA	NA	NA	NA	1.04475	0.00139357	1.81543	1.98892e-09	2.94862	5.11665e-23	3.19113	9.08233e-27
XLOC_001914	NA	NA	NA	NA	2.82279	0.0014675	4.20597	3.37974e-07	6.0459	1.23965e-13	7.37416	3.8891e-20
XLOC_001915	NA	NA	NA	NA	NA	NA	NA	NA	3.70161	0.00273885	NA	NA
XLOC_001917	NA	NA	NA	NA	NA	NA	NA	NA	NA	NA	1.41164	0.00626755
XLOC_001918	1.12322	0.000665538	-1.47857	0.00456749	-1.99646	4.53112e-05	-3.09227	3.35471e-09	-5.51131	0.000221013	-4.85447	0.00162696
XLOC_001923	NA	NA	NA	NA	NA	NA	NA	NA	1.10698	8.10067e-07	NA	NA
XLOC_001928	NA	NA	NA	NA	NA	NA	NA	NA	NA	NA	1.17017	4.63615e-15
XLOC_001931	NA	NA	1.97677	8.30107e-09	3.1969	1.43853e-24	2.76637	5.8992e-19	1.64792	1.83137e-06	NA	NA
XLOC_001932	NA	NA	NA	NA	NA	NA	NA	NA	-1.47756	5.72861e-21	-2.74334	2.09861e-29
XLOC_001933	NA	NA	-1.01859	0.000971504	NA	NA	NA	NA	NA	NA	NA	NA
XLOC_001935	-5.46786	0.0082885	-5.17789	0.00852623	-5.58134	0.00208829	-6.222	0.000436241	NA	NA	NA	NA
XLOC_001936	NA	NA	-1.45326	8.41484e-07	NA	NA	-1.04616	1.52314e-06	NA	NA	-1.0567	0.000386476
XLOC_001937	NA	NA	NA	NA	NA	NA	NA	NA	NA	NA	6.70919	0.000108575
XLOC_001938	-1.91877	0.00145232	-3.11648	4.98572e-05	-3.8145	1.32411e-06	-2.92266	7.15845e-08	-2.14111	0.000280997	NA	NA
XLOC_001939	NA	NA	NA	NA	-1.45174	2.68997e-15	-2.22391	1.06298e-34	-1.70854	2.64628e-20	NA	NA
XLOC_001940	NA	NA	NA	NA	NA	NA	NA	NA	NA	NA	NA	NA
XLOC_001941	NA	NA	NA	NA	NA	NA	NA	NA	NA	NA	1.66981	3.68497e-05
XLOC_001942	6.43928	4.63032e-16	7.19669	2.12973e-20	7.51616	1.12561e-22	7.53787	4.21795e-23	7.12826	1.91857e-20	NA	NA
XLOC_001947	NA	NA	NA	NA	1.06328	6.21819e-06	1.22981	4.61668e-08	1.59626	3.04459e-12	2.27679	2.46312e-24
XLOC_001948	NA	NA	NA	NA	1.48383	3.12648e-09	1.16324	2.05377e-06	NA	NA	NA	NA
XLOC_001954	NA	NA	NA	NA	NA	NA	NA	NA	NA	NA	NA	NA
XLOC_001957	-1.33833	3.93044e-11	-2.95658	3.71582e-25	-4.23143	1.18694e-32	-3.98928	1.67493e-48	-3.26254	1.14903e-28	-3.97208	1.13448e-19
XLOC_001958	NA	NA	NA	NA	NA	NA	NA	NA	NA	NA	1.15717	0.00027571
XLOC_001959	1.62874	4.91437e-05	1.4121	0.000546679	1.69748	3.87013e-06	NA	NA	NA	NA	NA	NA
XLOC_001961	NA	NA	-1.08826	9.96602e-21	-1.06259	7.13788e-22	-1.57925	1.46721e-48	-1.51959	1.2571e-37	-1.85612	9.75232e-42
XLOC_001962	NA	NA	3.29114	0.00171472	4.20272	7.79676e-06	4.63955	3.59419e-07	4.21398	9.86564e-06	NA	NA
XLOC_001966	1.90905	1.96618e-14	2.15102	1.6262e-18	1.24918	1.02839e-06	1.50674	3.06924e-10	1.08648	5.84413e-05	1.02108	0.000348393
XLOC_001967	NA	NA	-1.23287	6.62237e-06	-1.26736	1.05843e-06	NA	NA	-1.33371	5.03744e-07	NA	NA
XLOC_001972	-1.14123	2.78134e-06	NA	NA	NA	NA	-1.07441	6.20391e-08	NA	NA	-1.25172	5.27358e-06
XLOC_001974	NA	NA	NA	NA	NA	NA	NA	NA	-1.82581	1.08122e-17	-5.77558	6.49482e-20
XLOC_001978	-2.59845	0.00195203	-3.47634	0.000270437	-2.01631	0.00419836	-2.79954	4.72087e-05	-4.94033	9.00575e-05	-3.68867	0.00056537
XLOC_001979	NA	NA	-1.13124	1.40907e-05	-1.1153	1.83748e-06	-1.62374	2.46625e-13	-1.5005	7.73472e-09	NA	NA
XLOC_001981	NA	NA	NA	NA	NA	NA	NA	NA	8.54535	9.28012e-08	13.3684	5.36731e-18
XLOC_001987	NA	NA	NA	NA	NA	NA	-1.08582	4.34041e-20	-1.04777	5.95377e-17	NA	NA
XLOC_001989	NA	NA	NA	NA	NA	NA	NA	NA	NA	NA	-1.56816	0.000717801
XLOC_002004	NA	NA	1.03348	0.000401823	NA	NA	NA	NA	NA	NA	NA	NA
XLOC_002008	NA	NA	NA	NA	NA	NA	NA	NA	NA	NA	-1.32648	0.00132737
XLOC_002010	1.1068	2.69026e-06	NA	NA	NA	NA	NA	NA	NA	NA	NA	NA
XLOC_002011	NA	NA	NA	NA	NA	NA	NA	NA	NA	NA	-1.89098	0.00275033
XLOC_002012	-3.18013	1.00962e-80	-8.76163	5.40591e-16	-9.18251	6.62489e-18	-10.8533	9.56808e-16	-11.2962	8.03225e-14	-9.23037	3.52544e-10
XLOC_002014	NA	NA	1.07203	0.000686746	NA	NA	NA	NA	NA	NA	NA	NA
XLOC_002016	NA	NA	NA	NA	NA	NA	-1.90529	4.79832e-11	-3.20809	5.65073e-27	-7.04863	1.70873e-43
XLOC_002017	NA	NA	NA	NA	NA	NA	NA	NA	NA	NA	-5.10681	0.00129586
XLOC_002018	NA	NA	NA	NA	-1.45267	6.16463e-09	-1.57274	3.55699e-11	-1.83679	4.86726e-12	NA	NA
XLOC_002021	NA	NA	NA	NA	NA	NA	NA	NA	NA	NA	1.78998	1.31105e-43
XLOC_002022	NA	NA	NA	NA	NA	NA	1.49288	1.48138e-24	1.79141	1.75352e-32	1.01385	8.25033e-09
XLOC_002023	NA	NA	NA	NA	NA	NA	NA	NA	NA	NA	NA	NA
XLOC_002025	NA	NA	NA	NA	3.84053	4.8457e-07	6.45844	3.55806e-19	6.25078	1.09799e-17	NA	NA
XLOC_002026	1.36888	3.82822e-16	NA	NA	NA	NA	NA	NA	NA	NA	1.25849	6.88624e-14
XLOC_002027	NA	NA	NA	NA	NA	NA	NA	NA	NA	NA	NA	NA
XLOC_002034	NA	NA	NA	NA	NA	NA	7.43961	2.16234e-06	8.27633	1.92157e-07	8.71449	2.52537e-08
XLOC_002036	-3.16935	7.09469e-100	-5.38547	6.48983e-73	-5.42519	4.16034e-94	-5.42602	3.48004e-144	-4.93633	3.21338e-89	-4.48339	1.55977e-64
XLOC_002037	NA	NA	NA	NA	NA	NA	-1.36656	0.000605097	NA	NA	-2.41496	0.00141205
XLOC_002038	-2.41212	0.00380725	-3.70899	0.0030816	-6.54519	4.04749e-05	-7.18586	4.37148e-06	-6.24396	0.000117818	-5.61682	0.000414005
XLOC_002039	-6.13328	0.00122448	-5.84331	0.00129974	-4.80524	0.00394373	-5.51269	0.000394673	-5.94552	0.000679333	-5.31839	0.00183711
XLOC_002042	NA	NA	NA	NA	NA	NA	NA	NA	NA	NA	1.25191	2.49443e-05
XLOC_002045	NA	NA	1.84944	2.94192e-08	2.52829	2.74628e-17	2.41188	1.09611e-16	3.02372	8.58436e-25	2.2364	5.52588e-12
XLOC_002050	NA	NA	NA	NA	NA	NA	NA	NA	-1.04018	1.15713e-09	NA	NA
XLOC_002051	-2.47274	3.34763e-15	-2.69155	6.53319e-15	-1.68362	2.18768e-10	-1.19278	3.52079e-07	-4.056	1.49433e-18	-8.51739	2.54289e-08
XLOC_002055	NA	NA	NA	NA	-1.20237	1.12646e-09	-1.94943	8.46064e-24	-2.35934	9.97571e-29	-7.82333	5.2697e-17
XLOC_002062	NA	NA	NA	NA	NA	NA	3.2111	8.74275e-06	3.09185	5.58639e-05	NA	NA
XLOC_002063	-5.61127	0.00105235	-5.32187	0.00117128	-7.16237	5.05426e-06	-6.41905	4.90112e-06	-6.86114	1.58148e-05	-6.234	6.82117e-05
XLOC_002068	NA	NA	NA	NA	NA	NA	NA	NA	NA	NA	NA	NA
XLOC_002072	NA	NA	NA	NA	NA	NA	NA	NA	3.77217	0.000424882	8.02425	1.61318e-16
XLOC_002073	NA	NA	NA	NA	NA	NA	7.42497	1.13302e-06	8.78179	1.07098e-08	8.79718	6.92276e-09
XLOC_002074	-1.28213	0.0003483	NA	NA	NA	NA	-1.06261	9.68421e-05	-1.33877	0.000109053	NA	NA
XLOC_002077	NA	NA	NA	NA	NA	NA	NA	NA	1.6766	3.19091e-12	1.36543	8.10163e-08
XLOC_002080	3.47135	5.27424e-08	3.1494	7.576e-07	3.46377	1.14921e-08	3.78342	1.71723e-10	3.95735	5.18835e-11	2.41732	0.00020617
XLOC_002083	NA	NA	NA	NA	NA	NA	NA	NA	NA	NA	1.6232	2.45174e-07
XLOC_002085	NA	NA	1.48204	5.08802e-28	1.02854	4.14183e-14	NA	NA	NA	NA	NA	NA
XLOC_002087	NA	NA	4.42854	0.000216371	4.76907	2.26346e-05	4.87167	9.58476e-06	NA	NA	NA	NA
XLOC_002093	NA	NA	NA	NA	5.98877	0.000188836	7.3424	1.8583e-06	8.02102	2.82285e-07	8.55503	2.55215e-08
XLOC_002104	NA	NA	NA	NA	NA	NA	NA	NA	NA	NA	1.71538	2.46413e-10
XLOC_002108	-2.85549	0.00020673	-3.56557	0.000364929	-3.25168	1.85002e-05	-6.24516	9.6774e-06	-6.68703	2.85172e-05	-6.05989	0.000116023
XLOC_002112	NA	NA	NA	NA	NA	NA	1.17064	6.35911e-05	1.17749	0.000283129	1.29085	0.000106588
XLOC_002113	1.58178	3.53455e-07	1.95995	3.06691e-11	1.89016	3.16717e-11	2.09987	1.19183e-14	2.09933	1.76562e-13	NA	NA
XLOC_002115	NA	NA	2.75527	2.60135e-05	2.72004	1.18288e-05	3.67143	2.68651e-10	3.79089	2.06821e-10	2.80803	1.20665e-05
XLOC_002117	NA	NA	NA	NA	NA	NA	NA	NA	NA	NA	NA	NA
XLOC_002120	NA	NA	-1.81528	1.96178e-15	-3.60506	4.34957e-43	-4.51827	1.08421e-62	-3.84651	5.51356e-41	-5.20399	1.47943e-28
XLOC_002123	NA	NA	1.86445	7.34937e-07	1.85638	2.14032e-07	1.82996	1.20145e-07	1.67067	7.69684e-06	NA	NA
XLOC_002127	NA	NA	NA	NA	1.02226	3.92861e-05	1.28683	4.1313e-08	1.39747	1.0841e-08	NA	NA
XLOC_002129	NA	NA	-1.12334	1.39733e-09	-1.4216	1.07207e-15	-1.23975	2.48982e-14	-1.96672	3.00632e-23	-2.5394	1.0597e-23
XLOC_002131	NA	NA	NA	NA	NA	NA	NA	NA	NA	NA	-1.05428	2.66261e-05
XLOC_002132	NA	NA	2.28897	3.01196e-07	4.22322	3.46816e-27	5.36385	5.54207e-45	5.39865	8.00337e-45	4.65363	1.45441e-32
XLOC_002133	NA	NA	NA	NA	NA	NA	NA	NA	NA	NA	-2.19065	6.93361e-19
XLOC_002134	NA	NA	NA	NA	NA	NA	-1.04071	7.12751e-09	NA	NA	NA	NA
XLOC_002136	1.28877	0.000801189	1.22801	0.00137743	1.32004	0.000120049	1.85642	1.84479e-09	2.17081	1.2741e-11	2.43937	6.3565e-14
XLOC_002139	NA	NA	-1.78139	8.39947e-08	-2.20677	6.66407e-12	-2.19179	2.27975e-15	-1.69834	4.58825e-08	-1.84051	6.33585e-07
XLOC_002141	1.11235	0.000160859	2.18362	1.18829e-18	2.61932	1.65589e-29	3.26383	3.90814e-49	3.56889	1.05591e-56	2.137	6.06315e-17
XLOC_002142	NA	NA	NA	NA	NA	NA	6.8315	1.32003e-05	11.3373	2.29826e-13	11.4557	8.51315e-14
XLOC_002154	NA	NA	NA	NA	NA	NA	NA	NA	NA	NA	-1.19871	6.15058e-13
XLOC_002155	1.78973	1.07768e-09	NA	NA	1.41539	1.12558e-06	2.34083	2.14516e-19	1.72213	2.24982e-09	NA	NA
XLOC_002156	-1.48057	0.00239263	-3.64096	3.13046e-06	-5.38021	2.12703e-06	-7.04651	5.26771e-07	-6.07974	4.40797e-05	-6.86057	1.12254e-05
XLOC_002163	NA	NA	2.23089	3.32291e-07	2.95022	1.1098e-13	2.66425	9.8124e-12	3.36842	1.1377e-17	3.38137	3.19481e-17
XLOC_002165	NA	NA	NA	NA	NA	NA	NA	NA	-1.00285	0.000441851	-1.12664	0.000649274
XLOC_002166	NA	NA	-2.4246	0.00561146	-1.88659	0.00598412	-1.78527	0.00311517	-2.01777	0.00823338	NA	NA
XLOC_002168	NA	NA	NA	NA	NA	NA	1.22594	2.69364e-24	1.05771	9.63509e-18	NA	NA
XLOC_002177	NA	NA	-1.57855	3.78362e-14	-1.65905	3.66224e-16	-2.9135	9.10894e-47	-3.89817	7.94071e-67	-9.6035	3.79103e-19
XLOC_002178	NA	NA	NA	NA	NA	NA	5.05032	0.000932207	5.02766	0.00173846	NA	NA
XLOC_002179	NA	NA	NA	NA	1.33829	1.25264e-23	NA	NA	NA	NA	NA	NA
XLOC_002184	NA	NA	NA	NA	NA	NA	3.00711	0.000143556	3.45296	2.14142e-05	NA	NA
XLOC_002186	NA	NA	NA	NA	4.95715	2.01125e-10	5.20779	1.00469e-11	5.66847	2.14432e-13	5.13497	4.75202e-11
XLOC_002187	NA	NA	1.485	1.40468e-07	1.02177	0.000281657	1.26673	2.98209e-06	1.29512	3.63483e-06	1.47205	8.86563e-08
XLOC_002188	NA	NA	NA	NA	1.11542	7.62515e-21	1.39429	1.18538e-35	1.63193	5.33299e-45	2.54646	9.24759e-113
XLOC_002189	NA	NA	1.25874	2.31874e-07	1.55142	4.13216e-12	1.8284	8.19814e-18	1.50518	5.16953e-11	NA	NA
XLOC_002196	NA	NA	NA	NA	NA	NA	NA	NA	NA	NA	1.79203	2.29035e-05
XLOC_002200	NA	NA	NA	NA	1.27281	0.00275464	1.39479	0.000580307	2.43807	9.6163e-10	NA	NA
XLOC_002205	NA	NA	-1.43876	6.14276e-05	-1.41382	2.73316e-05	NA	NA	NA	NA	-1.16868	0.000888478
XLOC_002206	NA	NA	NA	NA	NA	NA	1.56747	0.00219061	NA	NA	NA	NA
XLOC_002209	NA	NA	NA	NA	NA	NA	NA	NA	NA	NA	-3.48621	0.00317791
XLOC_002212	NA	NA	-1.17944	4.83761e-16	NA	NA	-1.07687	2.8406e-20	NA	NA	NA	NA
XLOC_002213	NA	NA	-2.04938	1.74273e-14	-1.25537	1.63216e-08	-1.24265	1.50549e-09	NA	NA	NA	NA
XLOC_002216	NA	NA	NA	NA	NA	NA	NA	NA	2.06145	2.67384e-05	NA	NA
XLOC_002217	NA	NA	NA	NA	NA	NA	NA	NA	-1.1088	4.764e-06	NA	NA
XLOC_002218	-1.22765	6.37614e-09	-1.59357	1.82849e-14	-1.61852	1.07831e-15	-1.1378	8.42259e-09	NA	NA	NA	NA
XLOC_002219	1.19979	3.31593e-07	2.22886	2.22493e-26	2.41671	9.47973e-33	3.32094	2.10402e-65	3.4711	1.92735e-69	3.55715	1.87096e-71
XLOC_002225	NA	NA	NA	NA	NA	NA	1.1424	0.00344286	NA	NA	NA	NA
XLOC_002227	-1.15708	0.00198064	-2.99044	5.94194e-13	-2.24369	1.76988e-10	-2.93929	2.58112e-17	-2.4665	4.07045e-11	-2.94741	3.57145e-11
XLOC_002238	NA	NA	NA	NA	-1.12171	0.000317813	-2.29715	1.24301e-14	-3.009	9.45998e-24	-5.01498	2.92788e-58
XLOC_002240	NA	NA	2.2069	0.00257895	2.9631	4.4326e-06	4.54575	7.88541e-14	5.43654	4.33148e-19	6.25562	2.91959e-25
XLOC_002244	1.69596	1.47059e-13	NA	NA	1.46762	6.85942e-11	1.62298	1.18982e-13	NA	NA	NA	NA
XLOC_002245	NA	NA	NA	NA	NA	NA	NA	NA	2.91431	5.52501e-08	NA	NA
XLOC_002249	NA	NA	NA	NA	NA	NA	NA	NA	-1.03087	5.08996e-24	-1.66525	3.56783e-40
XLOC_002252	NA	NA	NA	NA	NA	NA	NA	NA	NA	NA	NA	NA
XLOC_002254	NA	NA	NA	NA	NA	NA	1.00156	1.09253e-05	1.28866	8.41111e-08	1.775	8.85873e-14
XLOC_002255	NA	NA	NA	NA	NA	NA	NA	NA	-1.22398	0.00399131	-7.89565	3.16573e-34
XLOC_002258	NA	NA	NA	NA	NA	NA	NA	NA	NA	NA	NA	NA
XLOC_002262	NA	NA	1.00121	1.99508e-08	NA	NA	1.20063	1.06581e-12	1.44818	1.59146e-17	1.16409	1.76391e-11
XLOC_002264	1.46035	0.00214568	NA	NA	NA	NA	NA	NA	-2.64181	0.00377224	-5.38492	0.000762777
XLOC_002268	NA	NA	NA	NA	NA	NA	NA	NA	-2.11999	9.00978e-07	-11.3194	7.59834e-24
XLOC_002269	NA	NA	NA	NA	NA	NA	-1.57164	4.20992e-06	-2.67031	5.2813e-15	-10.4463	2.75983e-21
XLOC_002271	NA	NA	NA	NA	NA	NA	NA	NA	-1.33125	9.98979e-11	NA	NA
XLOC_002272	NA	NA	NA	NA	-1.58369	2.68309e-05	-1.34446	0.00033674	-1.89126	4.7902e-07	-1.05517	0.00585552
XLOC_002273	NA	NA	NA	NA	-1.05827	0.00197321	-2.20435	5.08743e-10	-1.16741	0.001945	-1.1114	0.00852041
XLOC_002275	NA	NA	NA	NA	-1.37188	0.000162468	-1.26098	0.000454897	-2.00541	2.01785e-08	-1.5233	2.069e-05
XLOC_002276	3.46137	4.74423e-26	3.20268	1.74037e-22	3.51751	1.25779e-27	2.54921	4.14503e-15	1.41188	5.33195e-05	NA	NA
XLOC_002277	NA	NA	NA	NA	NA	NA	NA	NA	NA	NA	1.263	0.00301383
XLOC_002278	NA	NA	NA	NA	NA	NA	-1.24869	2.27417e-18	-1.84925	4.13902e-28	-2.44311	6.0254e-31
XLOC_002279	NA	NA	1.54685	1.65977e-36	1.03651	4.87183e-17	NA	NA	NA	NA	NA	NA
XLOC_002280	NA	NA	-1.18533	1.99552e-09	NA	NA	NA	NA	NA	NA	NA	NA
XLOC_002283	NA	NA	NA	NA	NA	NA	1.07141	1.40528e-07	NA	NA	-3.67515	4.03212e-19
XLOC_002286	NA	NA	7.62612	1.81045e-18	8.17617	1.31805e-21	7.04297	1.79561e-16	6.85069	2.40478e-15	NA	NA
XLOC_002287	NA	NA	-2.22888	0.00100957	-1.83414	0.000746992	-1.47855	0.0012668	NA	NA	NA	NA
XLOC_002288	1.07124	0.00271928	NA	NA	NA	NA	NA	NA	NA	NA	NA	NA
XLOC_002300	1.32648	0.00066615	1.39044	0.000220531	1.42233	4.1794e-05	1.49083	5.59648e-06	1.35954	0.000180001	1.19582	0.00201991
XLOC_002301	NA	NA	5.89539	1.79811e-09	6.48733	8.82872e-12	7.02346	6.71924e-14	6.03921	3.0567e-10	4.28184	1.74088e-05
XLOC_002303	-1.83764	0.000129331	-4.93636	2.50947e-05	-4.77746	2.77288e-07	-3.52695	1.02579e-11	-2.1719	1.0746e-05	-1.50285	0.00238951
XLOC_002307	NA	NA	2.97245	1.96111e-07	4.78687	1.22281e-19	7.30811	1.09425e-45	8.02668	1.17154e-54	7.26231	6.43577e-45
XLOC_002310	NA	NA	NA	NA	NA	NA	NA	NA	NA	NA	NA	NA
XLOC_002311	NA	NA	NA	NA	NA	NA	1.02355	2.45224e-09	1.50334	1.11094e-17	NA	NA
XLOC_002322	NA	NA	5.44382	0.001656	7.06706	8.58864e-06	11.7213	1.90263e-14	11.918	1.11609e-14	7.6154	1.19109e-06
XLOC_002324	NA	NA	NA	NA	NA	NA	NA	NA	-1.13932	1.15583e-27	NA	NA
XLOC_002325	NA	NA	NA	NA	1.29594	3.15122e-15	1.70696	5.04599e-28	1.98663	7.90943e-36	2.65694	4.13769e-64
XLOC_002333	NA	NA	NA	NA	NA	NA	NA	NA	1.97533	0.000702532	4.24327	2.24602e-16
XLOC_002336	NA	NA	NA	NA	1.35877	2.14223e-14	1.69559	2.2983e-23	1.58976	3.13593e-19	NA	NA
XLOC_002337	NA	NA	NA	NA	NA	NA	NA	NA	2.23252	0.000659802	2.56499	6.3461e-05
XLOC_002346	NA	NA	-5.23337	0.00166528	-2.1807	0.000259979	NA	NA	NA	NA	NA	NA
XLOC_002352	-1.56618	3.76931e-06	-3.56028	1.91008e-17	-4.85792	1.8835e-22	-5.59622	2.44849e-29	-6.71887	2.43199e-13	-4.60555	1.08895e-14
XLOC_002355	NA	NA	8.55221	7.78289e-08	7.20219	4.69907e-06	6.31883	5.37185e-05	NA	NA	NA	NA
XLOC_002357	NA	NA	6.16858	9.57454e-05	6.83566	5.14648e-06	5.87501	8.24766e-05	NA	NA	NA	NA
XLOC_002363	NA	NA	NA	NA	NA	NA	NA	NA	2.72148	2.77802e-06	NA	NA
XLOC_002365	NA	NA	NA	NA	NA	NA	3.317	0.000766488	NA	NA	NA	NA
XLOC_002368	NA	NA	NA	NA	NA	NA	NA	NA	-1.08206	9.82276e-10	NA	NA
XLOC_002369	NA	NA	NA	NA	NA	NA	NA	NA	NA	NA	2.01295	7.63196e-106
XLOC_002370	1.29438	2.13196e-06	2.04295	2.68003e-16	1.87343	2.05959e-14	2.20149	1.10507e-20	1.63298	1.058e-10	NA	NA
XLOC_002371	NA	NA	-3.67659	7.03784e-05	-1.99251	0.000520455	-3.03718	2.47137e-07	-2.14945	0.000636721	-1.94952	0.00383013
XLOC_002373	NA	NA	2.16873	1.03011e-15	2.54985	7.91418e-24	2.03234	6.89344e-16	2.58376	6.07958e-24	2.91318	2.3287e-29
XLOC_002378	NA	NA	-1.13976	0.000316921	NA	NA	-1.36093	3.28037e-07	-2.14793	2.77864e-10	-2.6607	1.4119e-09
XLOC_002379	NA	NA	NA	NA	3.7978	5.0339e-05	5.02595	1.63009e-08	5.18825	1.07298e-08	NA	NA
XLOC_002389	NA	NA	2.27778	5.17704e-07	1.9203	1.50817e-05	1.74012	4.68389e-05	2.38615	4.18087e-08	3.47254	5.36432e-17
XLOC_002392	NA	NA	1.28491	5.03751e-05	1.29584	8.95548e-06	1.98038	2.7734e-14	2.19838	5.36379e-16	NA	NA
XLOC_002394	1.94924	1.84923e-06	4.21402	9.63183e-32	4.20143	3.3188e-32	4.69427	7.70941e-41	4.21323	2.89513e-32	1.65997	5.04521e-05
XLOC_002395	-2.0207	9.1698e-05	NA	NA	1.3184	0.0028263	2.20967	1.31236e-07	1.59081	0.00032878	2.96251	1.06815e-12
XLOC_002397	1.35045	1.20294e-06	1.4438	1.1256e-07	NA	NA	NA	NA	NA	NA	-1.31562	0.0036142
XLOC_002398	1.35059	4.49174e-11	NA	NA	NA	NA	NA	NA	NA	NA	-3.92332	1.02369e-09
XLOC_002399	NA	NA	NA	NA	1.85989	2.51733e-05	2.13018	2.25386e-07	NA	NA	NA	NA
XLOC_002400	-2.9068	2.2991e-06	-1.61745	0.00227161	-1.71949	0.000293758	-2.81721	6.85022e-09	-1.71522	0.000677905	2.15583	1.16436e-08
XLOC_002404	NA	NA	NA	NA	1.09064	2.46844e-11	1.87303	3.26064e-33	1.58003	6.56324e-23	NA	NA
XLOC_002408	NA	NA	NA	NA	NA	NA	1.29604	4.89228e-05	1.06604	0.00454285	NA	NA
XLOC_002411	NA	NA	1.29692	3.23084e-06	1.19314	6.43969e-06	1.43158	6.04226e-09	NA	NA	NA	NA
XLOC_002415	NA	NA	NA	NA	NA	NA	-1.96602	0.000794885	NA	NA	1.55809	0.000557064
XLOC_002420	NA	NA	NA	NA	NA	NA	NA	NA	1.81517	0.000991787	NA	NA
XLOC_002421	-1.2979	2.06148e-11	-1.05602	5.50843e-08	NA	NA	-1.40811	3.83567e-15	-2.09769	8.70807e-26	-4.93609	2.43694e-35
XLOC_002422	NA	NA	NA	NA	NA	NA	NA	NA	NA	NA	-1.31974	6.99554e-06
XLOC_002423	-2.01182	0.00913589	-3.45786	0.00119819	-2.49906	0.000505545	NA	NA	NA	NA	-2.52041	0.00537599
XLOC_002426	NA	NA	NA	NA	-1.31978	4.763e-10	-1.69109	4.28307e-16	-2.12647	2.7715e-24	-1.20413	1.34264e-08
XLOC_002427	NA	NA	NA	NA	6.34815	0.00036289	NA	NA	NA	NA	NA	NA
XLOC_002434	NA	NA	2.21327	0.000573502	2.24917	0.000157318	3.37487	6.31692e-10	2.68017	5.47043e-06	6.33336	3.60673e-33
XLOC_002435	-1.42786	0.000135275	-1.29433	0.000585456	-1.11966	0.000539388	-1.38607	2.72019e-06	-1.0463	0.00250397	NA	NA
XLOC_002441	NA	NA	-2.34069	0.00265789	NA	NA	NA	NA	NA	NA	NA	NA
XLOC_002446	NA	NA	NA	NA	NA	NA	NA	NA	NA	NA	-1.93688	0.000111176
XLOC_002447	NA	NA	-1.06317	0.000177406	NA	NA	NA	NA	NA	NA	NA	NA
XLOC_002448	NA	NA	-1.23623	1.05084e-11	-1.61466	5.37472e-20	-2.00249	6.1832e-32	-1.97498	1.63607e-25	-1.47862	2.53681e-14
XLOC_002459	NA	NA	NA	NA	NA	NA	NA	NA	NA	NA	1.11574	0.0010429
XLOC_002460	NA	NA	NA	NA	NA	NA	NA	NA	-1.78643	5.49416e-08	-10.8322	4.13546e-13
XLOC_002461	NA	NA	NA	NA	NA	NA	NA	NA	-1.86276	8.58016e-06	-6.46648	4.13093e-45
XLOC_002462	NA	NA	NA	NA	-1.37361	1.12791e-05	-2.65114	2.18817e-18	-3.35752	6.65117e-27	-9.72792	7.70189e-19
XLOC_002465	1.77265	4.29839e-12	1.25771	4.1485e-06	NA	NA	NA	NA	NA	NA	NA	NA
XLOC_002467	NA	NA	NA	NA	-2.6285	6.91865e-18	-4.49782	1.56735e-27	-4.8216	3.23921e-14	-6.71714	7.30665e-06
XLOC_002468	2.06431	2.95246e-05	-5.6894	0.000928608	-6.09285	0.00017157	-6.73351	2.23055e-05	-4.37683	0.00589599	-5.16447	0.00142103
XLOC_002469	NA	NA	7.56909	2.59519e-06	7.37317	2.32302e-06	NA	NA	NA	NA	NA	NA
XLOC_002479	NA	NA	-2.97242	1.65019e-07	-4.56672	8.12015e-09	-4.12523	2.49157e-14	-4.30463	6.88179e-08	-4.61961	3.00949e-05
XLOC_002480	NA	NA	-2.10455	0.000182664	-3.17193	5.95283e-07	-8.03521	1.70811e-07	-7.09331	7.08177e-06	-5.02801	0.00107284
XLOC_002482	NA	NA	NA	NA	-4.12715	0.00761127	-5.55726	0.000898951	-5.42505	0.00642899	-6.18023	0.00168614
XLOC_002486	NA	NA	6.132	1.07348e-07	5.84444	2.12124e-07	6.40122	6.86363e-09	5.80418	3.22325e-07	NA	NA
XLOC_002488	NA	NA	NA	NA	NA	NA	NA	NA	-1.2345	0.000859866	-6.61463	4.8086e-41
XLOC_002489	NA	NA	NA	NA	-1.06658	0.000378245	-1.95417	1.15108e-11	-3.04362	2.40833e-25	-9.18373	4.88401e-31
XLOC_002500	NA	NA	NA	NA	NA	NA	NA	NA	3.17921	2.05205e-07	4.10671	3.85417e-12
XLOC_002502	NA	NA	NA	NA	NA	NA	NA	NA	NA	NA	-1.09909	2.84259e-08
XLOC_002503	NA	NA	NA	NA	NA	NA	NA	NA	NA	NA	NA	NA
XLOC_002505	NA	NA	NA	NA	4.37719	0.00794543	9.3442	7.5649e-10	11.4468	5.04575e-14	12.1404	7.67536e-16
XLOC_002507	-1.0001	0.000446548	-1.39728	2.9121e-06	-1.27179	1.2836e-06	-1.17711	4.1467e-07	NA	NA	NA	NA
XLOC_002509	NA	NA	NA	NA	NA	NA	NA	NA	NA	NA	3.10217	0.000271979
XLOC_002513	1.36554	0.00481089	2.10447	3.96684e-07	2.77949	2.06089e-13	3.24484	5.07343e-19	3.61908	1.03021e-22	2.23198	5.43596e-08
XLOC_002514	NA	NA	NA	NA	NA	NA	NA	NA	-1.57023	0.000184535	-6.06042	9.6746e-41
XLOC_002519	NA	NA	NA	NA	8.47126	4.16152e-08	11.7802	5.65584e-15	13.0735	5.68156e-18	11.8433	4.48009e-15
XLOC_002525	1.8854	4.63063e-11	3.05509	1.96703e-31	3.0994	1.12404e-33	2.83671	4.10208e-29	3.18079	4.65168e-35	2.54042	2.2261e-20
XLOC_002530	NA	NA	NA	NA	NA	NA	NA	NA	NA	NA	1.25474	0.000114748
XLOC_002531	NA	NA	NA	NA	NA	NA	3.87842	3.70088e-09	4.55911	5.97383e-12	NA	NA
XLOC_002536	NA	NA	NA	NA	NA	NA	NA	NA	NA	NA	-1.13385	1.127e-12
XLOC_002545	NA	NA	-3.72213	0.000143317	-7.14576	5.09433e-06	-7.78642	4.3229e-07	-6.84452	1.5964e-05	-6.21739	6.90157e-05
XLOC_002547	-1.76241	0.00173938	-1.67935	0.00248225	-2.21867	2.13456e-05	-3.29637	9.62913e-10	-5.45544	3.75708e-06	-7.1861	5.44708e-06
XLOC_002552	NA	NA	NA	NA	-1.09877	1.3e-12	NA	NA	-1.04037	4.82015e-11	-1.36937	6.17994e-16
XLOC_002553	3.45952	7.42889e-11	4.13204	5.57826e-16	4.38209	1.03406e-18	4.01253	3.53521e-16	4.02964	1.24307e-15	NA	NA
XLOC_002554	NA	NA	1.5253	1.29169e-09	1.67762	9.72304e-13	1.78283	1.84086e-15	1.5836	6.63242e-11	1.76049	1.71098e-12
XLOC_002556	NA	NA	NA	NA	NA	NA	NA	NA	NA	NA	-2.19562	1.72744e-13
XLOC_002561	NA	NA	NA	NA	NA	NA	-1.13237	1.42218e-12	-1.37077	3.33391e-17	1.05536	3.97385e-11
XLOC_002565	2.46971	1.31744e-12	-6.08096	0.000172891	-7.9207	4.65878e-07	-8.56136	3.20815e-08	-6.20476	3.12992e-05	-6.99233	8.07122e-06
XLOC_002566	-4.73195	2.68284e-10	-8.19964	2.71665e-07	-8.60309	2.71049e-08	-9.24375	1.42333e-09	-8.30185	9.90335e-08	-7.67472	6.53152e-07
XLOC_002576	NA	NA	NA	NA	NA	NA	NA	NA	NA	NA	6.19056	0.000211499
XLOC_002577	-1.34163	9.73773e-15	-2.19634	3.92863e-34	-2.39153	3.27414e-42	-3.73475	4.41272e-90	-4.57757	8.21533e-77	-11.2052	1.05359e-13
XLOC_002578	-1.30177	8.30093e-09	-1.32343	6.37553e-09	-1.42884	3.40431e-11	-2.95246	1.51499e-37	-3.55751	1.28218e-31	-4.79139	2.28233e-21
XLOC_002581	NA	NA	4.28245	3.5778e-10	5.91689	5.22824e-20	5.74122	3.37784e-19	7.13242	6.57584e-29	6.11676	2.4031e-21
XLOC_002582	1.25317	3.67196e-05	1.31649	9.48166e-06	1.15089	4.81227e-05	2.51776	1.09803e-24	2.75364	6.62024e-28	1.51681	2.10571e-07
XLOC_002583	NA	NA	NA	NA	NA	NA	NA	NA	NA	NA	NA	NA
XLOC_002586	NA	NA	NA	NA	NA	NA	NA	NA	NA	NA	-1.74755	8.51517e-16
XLOC_002589	NA	NA	NA	NA	NA	NA	NA	NA	NA	NA	2.3183	1.62246e-05
XLOC_002591	NA	NA	NA	NA	-1.39233	1.51693e-17	-2.07259	6.75305e-38	-1.58759	8.52608e-22	NA	NA
XLOC_002593	NA	NA	NA	NA	NA	NA	-1.21942	7.59927e-09	NA	NA	NA	NA
XLOC_002602	NA	NA	NA	NA	NA	NA	NA	NA	1.76073	5.3891e-14	2.06611	1.67938e-18
XLOC_002605	-1.33681	0.000223546	-1.29625	0.000335109	NA	NA	1.28964	1.5046e-06	2.00834	5.21436e-14	4.09431	4.07512e-58
XLOC_002608	NA	NA	NA	NA	NA	NA	NA	NA	NA	NA	NA	NA
XLOC_002610	NA	NA	NA	NA	NA	NA	NA	NA	-1.23871	3.19172e-05	-1.92349	5.44269e-07
XLOC_002611	NA	NA	NA	NA	NA	NA	-1.27661	7.00924e-08	-1.7455	5.89181e-13	-7.30728	6.86141e-34
XLOC_002616	-1.26092	4.76591e-06	-2.6649	2.31776e-14	-2.99206	4.82597e-19	-3.75946	4.80776e-29	-3.78259	5.6825e-18	-2.17728	3.82765e-10
XLOC_002619	NA	NA	NA	NA	NA	NA	-1.1068	7.27668e-09	-1.22743	1.51431e-07	-1.39613	5.55961e-07
XLOC_002626	NA	NA	NA	NA	NA	NA	NA	NA	NA	NA	1.10354	0.000710096
XLOC_002639	NA	NA	NA	NA	NA	NA	NA	NA	NA	NA	2.1612	0.00703552
XLOC_002643	NA	NA	7.2176	8.95105e-11	8.99445	8.33228e-17	10.678	1.38605e-23	10.0939	6.01447e-21	6.82194	3.71691e-10
XLOC_002650	NA	NA	NA	NA	NA	NA	NA	NA	6.16087	7.00423e-05	NA	NA
XLOC_002651	-2.55327	7.54731e-16	-2.34087	2.81093e-13	-2.15599	1.0847e-14	-2.65171	1.80735e-23	-3.35827	4.13391e-18	-8.4184	3.61193e-08
XLOC_002653	NA	NA	NA	NA	NA	NA	5.75209	1.2356e-07	5.81994	1.59054e-07	4.61727	4.90163e-05
XLOC_002654	NA	NA	-2.37742	1.25129e-06	-2.15993	2.17744e-07	-4.07639	1.64629e-14	-2.97239	1.83529e-08	-5.84509	0.000129304
XLOC_002662	NA	NA	NA	NA	-1.48159	0.00032333	-1.40508	4.97236e-05	-1.94068	8.01304e-05	NA	NA
XLOC_002667	1.3084	0.00920119	2.05684	1.19511e-06	NA	NA	NA	NA	NA	NA	NA	NA
XLOC_002669	NA	NA	NA	NA	NA	NA	NA	NA	NA	NA	-3.76845	3.40366e-09
XLOC_002673	NA	NA	7.8526	1.10475e-06	7.39152	2.5241e-06	5.58105	0.000436717	NA	NA	NA	NA
XLOC_002675	NA	NA	1.82353	4.25154e-05	NA	NA	NA	NA	NA	NA	NA	NA
XLOC_002678	NA	NA	NA	NA	NA	NA	NA	NA	1.42109	2.36555e-07	1.4329	1.50586e-07
XLOC_002680	-1.50437	0.000360522	-1.72762	0.000104437	-2.36172	8.8198e-08	-2.40125	1.99525e-10	-2.98292	7.3932e-08	-7.02911	5.81099e-06
XLOC_002682	NA	NA	-3.10953	0.000371455	-1.94366	0.00029177	-2.94084	1.25318e-07	-1.81719	0.00150152	NA	NA
XLOC_002683	NA	NA	NA	NA	NA	NA	-1.81086	6.87249e-23	-2.49428	6.3506e-22	-1.31791	1.61283e-08
XLOC_002685	NA	NA	2.45734	8.80403e-58	3.2931	7.40714e-108	3.52678	1.89206e-125	3.98827	4.8736e-159	3.94742	1.50289e-154
XLOC_002689	NA	NA	NA	NA	NA	NA	NA	NA	-1.00188	1.18277e-05	-1.05038	6.08757e-05
XLOC_002693	NA	NA	1.29972	4.31014e-47	1.34782	1.78259e-52	1.19714	1.16345e-42	NA	NA	NA	NA
XLOC_002694	NA	NA	NA	NA	NA	NA	NA	NA	NA	NA	NA	NA
XLOC_002700	4.33705	1.15657e-09	4.90881	1.05231e-12	7.85156	5.1424e-33	9.04926	4.59821e-44	9.99036	2.93905e-53	8.86225	3.6201e-42
XLOC_002701	NA	NA	2.08251	0.00190773	2.04901	0.000896736	NA	NA	NA	NA	3.1619	8.04376e-08
XLOC_002702	NA	NA	NA	NA	NA	NA	-1.14302	0.000969913	-2.58429	9.52189e-06	-6.50574	2.9543e-05
XLOC_002704	NA	NA	NA	NA	NA	NA	NA	NA	2.34207	2.84369e-06	NA	NA
XLOC_002707	NA	NA	NA	NA	-1.00069	2.10697e-09	-1.22983	1.4309e-14	-1.28438	1.82818e-13	-1.03486	1.43809e-08
XLOC_002709	NA	NA	NA	NA	NA	NA	1.07908	4.07992e-06	NA	NA	NA	NA
XLOC_002713	NA	NA	NA	NA	NA	NA	-1.44071	3.06149e-17	-2.32976	9.87169e-30	-7.55271	1.95627e-12
XLOC_002716	NA	NA	NA	NA	NA	NA	NA	NA	6.72769	6.28117e-05	NA	NA
XLOC_002718	NA	NA	NA	NA	NA	NA	1.03835	6.76509e-10	NA	NA	NA	NA
XLOC_002720	NA	NA	-1.31825	5.50288e-12	-1.80396	4.04052e-22	-2.19038	4.62536e-33	-2.53608	9.67182e-38	-2.23847	3.78339e-28
XLOC_002722	NA	NA	-3.90547	3.43527e-07	-5.31714	3.99714e-08	-3.39556	1.87496e-10	NA	NA	2.57156	2.44123e-10
XLOC_002723	NA	NA	NA	NA	NA	NA	NA	NA	NA	NA	1.33838	0.00763336
XLOC_002724	NA	NA	NA	NA	NA	NA	6.73616	1.36887e-05	8.5688	3.28458e-08	8.75924	1.09092e-08
XLOC_002726	NA	NA	NA	NA	7.03023	8.84149e-06	7.54243	1.09899e-06	6.87253	1.86796e-05	NA	NA
XLOC_002729	NA	NA	NA	NA	NA	NA	-4.20156	0.000510853	NA	NA	NA	NA
XLOC_002734	2.2298	3.83569e-13	2.80264	5.22954e-21	2.99687	1.88427e-24	2.76785	2.7802e-21	2.22556	9.1488e-14	1.43934	2.66829e-06
XLOC_002736	NA	NA	7.65396	5.56523e-07	7.97506	7.21754e-08	6.23064	2.69012e-05	6.78048	7.44513e-06	5.85677	0.000108964
XLOC_002740	NA	NA	NA	NA	NA	NA	NA	NA	-1.47004	3.58312e-11	-1.57611	8.14819e-10
XLOC_002742	NA	NA	NA	NA	1.65463	0.00107437	NA	NA	NA	NA	NA	NA
XLOC_002745	NA	NA	NA	NA	NA	NA	NA	NA	NA	NA	-2.39954	2.36513e-09
XLOC_002754	NA	NA	NA	NA	NA	NA	7.68367	5.20824e-07	9.77841	1.67713e-10	10.8186	7.74961e-13
XLOC_002755	1.04503	1.11043e-05	NA	NA	NA	NA	NA	NA	-1.88792	1.97448e-11	-2.35497	7.53652e-12
XLOC_002756	NA	NA	-1.26362	2.46223e-12	NA	NA	NA	NA	NA	NA	NA	NA
XLOC_002757	-1.84723	5.40121e-06	-6.73571	2.12787e-05	-8.57579	3.38982e-08	-9.21646	1.83185e-09	-6.86651	2.81558e-06	-7.64742	7.89923e-07
XLOC_002758	NA	NA	-2.291	2.34047e-22	-3.86301	3.83791e-43	-3.00708	3.15219e-42	-5.28352	1.65905e-35	-6.18059	3.78874e-19
XLOC_002771	NA	NA	-2.57076	0.00604972	-2.16722	0.00179688	-3.71532	9.12251e-06	-4.6908	0.00240531	NA	NA
XLOC_002772	NA	NA	1.26947	0.000442427	1.80637	6.34071e-09	1.58143	1.63289e-07	2.27118	9.13829e-14	2.12782	3.4881e-11
XLOC_002785	NA	NA	1.70306	8.74297e-40	1.83424	1.48905e-48	2.22015	8.90081e-75	2.22094	2.63277e-71	2.35536	1.28404e-77
XLOC_002791	-6.46882	0.000206012	-6.17885	0.000234659	-6.58229	3.83364e-05	-5.84009	4.65301e-05	-4.8733	0.00163721	-4.21639	0.00778332
XLOC_002804	NA	NA	NA	NA	NA	NA	NA	NA	NA	NA	-4.74265	2.32162e-32
XLOC_002813	NA	NA	NA	NA	NA	NA	NA	NA	NA	NA	-2.18745	3.68872e-05
XLOC_002814	NA	NA	NA	NA	NA	NA	NA	NA	NA	NA	1.13205	1.71524e-10
XLOC_002820	-2.24481	3.98399e-35	-3.50091	1.91895e-77	-3.96241	4.94727e-99	-5.3484	2.52588e-163	-6.21218	1.08053e-140	-10.0931	5.57912e-31
XLOC_002821	1.09725	0.000905912	NA	NA	NA	NA	NA	NA	NA	NA	NA	NA
XLOC_002823	3.4288	7.94302e-34	4.14156	2.72213e-50	3.73109	2.87657e-41	2.93568	5.79056e-26	2.88776	6.30352e-24	NA	NA
XLOC_002829	NA	NA	2.77601	1.81855e-10	3.29387	9.61939e-16	3.23806	8.43541e-16	3.16527	2.90064e-14	NA	NA
XLOC_002832	NA	NA	NA	NA	NA	NA	3.55999	0.00219125	4.78406	4.20759e-05	5.87322	1.76861e-07
XLOC_002838	NA	NA	NA	NA	NA	NA	2.69909	0.000231468	5.46577	4.15514e-15	7.60911	3.95451e-29
XLOC_002839	NA	NA	NA	NA	NA	NA	NA	NA	1.33835	3.13946e-06	1.58563	4.98047e-08
XLOC_002841	NA	NA	NA	NA	NA	NA	-1.01188	1.41934e-13	NA	NA	NA	NA
XLOC_002842	NA	NA	NA	NA	NA	NA	NA	NA	1.03375	2.30131e-06	NA	NA
XLOC_002843	NA	NA	-4.86536	0.00398443	-2.12032	0.00105319	-3.01766	3.79467e-06	-2.24205	0.00213431	NA	NA
XLOC_002851	-5.05971	9.34749e-12	-8.51868	7.97824e-08	-6.50641	3.6939e-09	-9.56279	3.46495e-10	-8.62089	2.79683e-08	-7.99375	2.03079e-07
XLOC_002852	-3.70676	4.84355e-17	-7.21813	3.26682e-06	-6.05795	9.10038e-12	-9.6996	1.43127e-10	-7.34831	3.19241e-07	-8.13057	1.00893e-07
XLOC_002853	-3.03667	2.05237e-05	-7.78147	3.08875e-06	-5.76552	1.39231e-06	-8.82558	2.73305e-08	-7.88368	1.24291e-06	-7.25655	6.25505e-06
XLOC_002855	-8.0417	1.86605e-06	-7.75173	2.37517e-06	-8.15518	2.81124e-07	-8.79584	1.90723e-08	-7.85394	9.44461e-07	-7.22681	4.99627e-06
XLOC_002859	NA	NA	-1.11754	0.00253107	-1.33029	5.10388e-05	NA	NA	NA	NA	-1.24143	0.0019658
XLOC_002861	NA	NA	NA	NA	NA	NA	2.25468	9.04706e-06	1.69846	0.00367772	1.57443	0.00964879
XLOC_002862	NA	NA	1.21681	2.01399e-05	1.17994	9.94659e-06	1.66085	1.0087e-11	1.9402	1.57672e-14	1.98225	3.29532e-14
XLOC_002863	NA	NA	NA	NA	-1.18612	0.00205866	-2.22784	8.93677e-09	-2.87552	1.62505e-07	-2.3256	3.89373e-05
XLOC_002864	NA	NA	NA	NA	NA	NA	2.98776	7.83534e-06	2.62732	0.000285242	3.21696	4.06865e-06
XLOC_002869	NA	NA	NA	NA	NA	NA	NA	NA	-1.5343	1.40352e-08	-7.87224	1.44276e-07
XLOC_002872	NA	NA	NA	NA	NA	NA	1.35217	6.68074e-14	NA	NA	NA	NA
XLOC_002881	NA	NA	NA	NA	NA	NA	NA	NA	NA	NA	-1.37718	7.56018e-16
XLOC_002884	NA	NA	1.20763	0.00928567	2.02843	9.28518e-08	2.32379	1.26124e-10	2.37247	3.1358e-10	2.7015	8.1165e-13
XLOC_002886	-2.54564	0.00733638	-5.06124	0.00392314	NA	NA	-4.2285	1.00267e-05	NA	NA	-2.95593	0.00615139
XLOC_002887	-1.12783	9.33268e-05	-3.20252	1.47413e-13	-3.91997	1.95736e-17	-3.32037	3.42742e-24	-4.76938	1.79697e-13	-3.50366	8.92313e-11
XLOC_002889	NA	NA	-1.27368	0.00132246	-1.70244	3.82089e-06	-1.66011	4.09358e-06	-2.41856	9.60458e-11	-3.00654	1.89563e-14
XLOC_002895	1.85502	1.11233e-11	2.14879	6.44751e-16	2.42666	9.05224e-22	2.44465	3.79982e-23	2.65292	9.83301e-26	2.40839	7.57146e-20
XLOC_002898	NA	NA	NA	NA	-1.31183	0.00649929	-1.45635	0.00072528	-2.07934	0.000422785	NA	NA
XLOC_002902	-1.41833	0.00901964	-5.80859	0.000371062	-6.22415	4.22874e-05	-8.292	9.23578e-08	-7.3501	3.97116e-06	-6.72296	1.90242e-05
XLOC_002905	NA	NA	NA	NA	-4.38933	0.00764492	-3.49261	0.00110303	NA	NA	NA	NA
XLOC_002906	NA	NA	-1.77597	0.000612268	-1.91457	3.97213e-05	-2.80464	2.1595e-09	-3.6122	4.8283e-07	-2.68862	5.90992e-05
XLOC_002907	NA	NA	NA	NA	NA	NA	NA	NA	NA	NA	1.72935	0.00969253
XLOC_002912	NA	NA	NA	NA	1.9361	0.00078053	2.1866	4.52447e-05	2.68264	1.20652e-06	2.63166	3.80987e-06
XLOC_002915	NA	NA	NA	NA	-2.47283	0.00353353	-4.25713	4.74023e-05	-4.76125	0.00299685	NA	NA
XLOC_002917	NA	NA	-1.74067	4.04336e-18	-1.59781	4.11513e-18	-2.41747	3.96333e-39	-3.47421	1.84325e-38	-7.25555	1.44736e-11
XLOC_002939	-1.28653	2.99328e-08	-2.5548	1.16444e-18	-2.69673	1.27288e-23	-1.88142	5.60954e-19	-3.26535	1.22861e-23	-4.44954	1.25139e-15
XLOC_002940	NA	NA	NA	NA	NA	NA	2.29029	6.33626e-06	2.8452	3.31782e-08	NA	NA
XLOC_002943	NA	NA	NA	NA	NA	NA	NA	NA	NA	NA	NA	NA
XLOC_002944	NA	NA	NA	NA	NA	NA	NA	NA	-1.36924	1.14793e-10	-1.70423	2.89617e-15
XLOC_002945	NA	NA	1.73092	0.000539166	1.46442	0.00213291	1.44256	0.00140255	NA	NA	1.72932	0.000447116
XLOC_002952	NA	NA	-3.28476	0.000174596	-2.88554	1.15025e-05	-2.60378	2.27705e-07	-3.43802	4.62051e-05	-1.75178	0.00591505
XLOC_002954	NA	NA	NA	NA	NA	NA	NA	NA	NA	NA	NA	NA
XLOC_002956	NA	NA	NA	NA	NA	NA	-1.97897	5.65275e-07	-3.46864	5.82857e-17	-9.47012	4.39213e-10
XLOC_002958	NA	NA	NA	NA	-1.31421	2.16289e-06	-2.23938	9.17139e-17	-3.42593	7.86263e-35	-9.00707	1.61285e-30
XLOC_002959	NA	NA	NA	NA	NA	NA	-1.28286	0.00523042	-2.76839	6.73907e-10	-11.9252	5.40333e-26
XLOC_002961	NA	NA	NA	NA	NA	NA	NA	NA	NA	NA	1.36303	8.91562e-06
XLOC_002964	3.84313	1.50498e-31	2.85713	2.01533e-17	1.79035	1.86709e-07	-1.25679	0.00130155	-2.85179	7.1081e-07	-5.64663	0.000256663
XLOC_002967	NA	NA	NA	NA	NA	NA	NA	NA	NA	NA	1.92998	0.00144106
XLOC_002968	3.76466	1.18439e-19	3.48638	9.5572e-17	3.55008	3.78836e-18	3.198	2.80274e-15	2.99496	1.40751e-12	NA	NA
XLOC_002969	NA	NA	NA	NA	NA	NA	-1.15554	2.99536e-08	-1.21296	2.28576e-07	NA	NA
XLOC_002971	NA	NA	NA	NA	-1.21713	0.00929165	-2.13262	1.56541e-06	-3.56936	7.96075e-16	-8.95435	2.0703e-40
XLOC_002972	NA	NA	NA	NA	-1.27868	0.00380828	-2.43753	6.45698e-09	-3.82991	8.50756e-20	-11.1929	2.3761e-23
XLOC_002974	NA	NA	NA	NA	NA	NA	-1.5553	4.73905e-05	-2.7469	5.30937e-13	-9.55105	4.77704e-31
XLOC_002978	NA	NA	NA	NA	-2.39363	0.00826471	-3.0475	0.000472104	NA	NA	-5.72061	0.000691456
XLOC_002979	NA	NA	5.82251	2.93247e-07	7.01509	1.06697e-10	6.77052	3.23816e-10	6.79082	5.10615e-10	4.61897	4.7973e-05
XLOC_002988	NA	NA	NA	NA	NA	NA	NA	NA	-1.57889	9.63473e-07	-10.1369	1.23207e-11
XLOC_002989	NA	NA	NA	NA	NA	NA	1.88708	0.000169604	2.65349	1.40806e-07	3.23283	5.6281e-11
XLOC_002994	NA	NA	3.15839	0.000138396	8.97475	1.30933e-34	11.6415	3.36648e-58	12.5584	2.7239e-67	12.6491	1.62625e-68
XLOC_002995	NA	NA	NA	NA	NA	NA	7.76739	1.62407e-06	7.57256	5.31152e-06	9.13252	1.5001e-08
XLOC_002996	NA	NA	NA	NA	NA	NA	NA	NA	7.10106	6.84469e-05	9.05487	1.2057e-07
XLOC_002997	NA	NA	NA	NA	NA	NA	8.85237	3.67288e-08	11.2252	2.86956e-12	11.6793	2.23062e-13
XLOC_002998	NA	NA	-1.00136	4.16372e-07	NA	NA	NA	NA	NA	NA	NA	NA
XLOC_003000	NA	NA	NA	NA	NA	NA	6.93123	6.92168e-06	9.2911	1.4699e-09	9.41597	5.97998e-10
XLOC_003004	NA	NA	NA	NA	7.01209	8.72363e-06	8.16941	1.01966e-07	7.86319	5.58794e-07	NA	NA
XLOC_003005	NA	NA	NA	NA	6.42309	8.08068e-05	6.6405	3.02891e-05	NA	NA	NA	NA
XLOC_003008	NA	NA	NA	NA	NA	NA	NA	NA	NA	NA	NA	NA
XLOC_003015	NA	NA	NA	NA	NA	NA	3.57015	6.70147e-09	4.25009	7.19295e-12	3.21309	8.82956e-07
XLOC_003017	NA	NA	NA	NA	NA	NA	NA	NA	NA	NA	1.28289	8.04594e-11
XLOC_003022	NA	NA	NA	NA	NA	NA	-1.74042	0.000102762	-2.89542	8.46189e-11	-5.17575	4.4626e-30
XLOC_003023	NA	NA	NA	NA	-1.64873	9.35431e-07	-2.61433	1.36757e-15	-4.07781	1.92801e-33	-5.31592	1.49499e-45
XLOC_003029	NA	NA	NA	NA	NA	NA	-1.31069	1.34118e-06	-1.31195	3.13339e-05	-1.19532	0.000463905
XLOC_003030	NA	NA	1.39456	1.82905e-09	NA	NA	2.01176	1.68166e-22	1.7693	4.99439e-16	2.21189	2.69537e-24
XLOC_003031	NA	NA	2.42483	7.0088e-10	2.91355	1.88014e-15	2.96422	9.4221e-17	3.01544	2.85082e-16	2.22702	3.81679e-08
XLOC_003034	NA	NA	NA	NA	NA	NA	-1.04903	8.94292e-16	-1.27867	3.54348e-18	-1.1856	1.0408e-13
XLOC_003039	NA	NA	NA	NA	-2.15235	0.00918744	NA	NA	NA	NA	NA	NA
XLOC_003044	NA	NA	NA	NA	NA	NA	NA	NA	2.51217	0.00260336	4.32114	6.29381e-09
XLOC_003047	6.29562	0.000361205	NA	NA	NA	NA	7.58702	1.0612e-06	5.39823	0.00149533	NA	NA
XLOC_003051	-4.61716	5.17991e-29	-9.6678	5.20862e-10	-4.48541	9.04574e-33	-4.98605	2.92235e-46	-4.68916	4.13872e-27	-6.70855	4.49766e-10
XLOC_003052	-4.37328	1.87467e-10	-8.10009	3.73298e-07	-8.50354	3.79371e-08	-9.1442	2.04243e-09	-8.2023	1.37716e-07	-7.57516	8.88572e-07
XLOC_003054	1.19238	1.58222e-06	NA	NA	NA	NA	NA	NA	NA	NA	NA	NA
XLOC_003055	-8.15406	2.37467e-07	-9.30268	2.82187e-09	-9.70613	2.17054e-10	-10.3468	7.48498e-12	-9.40489	8.98786e-10	-8.77775	8.38738e-09
XLOC_003056	NA	NA	NA	NA	NA	NA	NA	NA	NA	NA	1.93413	9.27122e-07
XLOC_003057	NA	NA	NA	NA	NA	NA	NA	NA	-1.41956	2.70889e-15	-2.60291	8.52413e-27
XLOC_003062	NA	NA	NA	NA	NA	NA	7.37403	1.0254e-12	10.7993	7.38523e-26	11.9085	1.7782e-31
XLOC_003067	NA	NA	NA	NA	NA	NA	-2.88062	1.85302e-06	-3.34575	0.000172243	-3.06913	0.00182325
XLOC_003071	NA	NA	NA	NA	NA	NA	1.70759	0.000573471	2.23158	1.21861e-05	NA	NA
XLOC_003078	NA	NA	NA	NA	-1.25233	6.00764e-14	-1.89397	4.11975e-31	-3.13401	2.97189e-38	-7.22888	2.76464e-11
XLOC_003084	NA	NA	NA	NA	-1.12701	2.00675e-06	NA	NA	-1.45293	2.23741e-08	NA	NA
XLOC_003085	NA	NA	NA	NA	NA	NA	-1.26374	1.74532e-54	-2.15625	3.96263e-84	-1.38621	6.37242e-37
XLOC_003099	NA	NA	NA	NA	NA	NA	NA	NA	NA	NA	NA	NA
XLOC_003105	-1.11984	1.63203e-07	-1.39072	1.65435e-09	-1.78075	1.07617e-15	-1.9922	1.2252e-23	-2.69752	5.49443e-20	-1.70242	4.71372e-10
XLOC_003108	NA	NA	NA	NA	NA	NA	NA	NA	NA	NA	5.86548	0.000150149
XLOC_003110	NA	NA	NA	NA	NA	NA	NA	NA	1.27183	4.08295e-16	1.01923	1.8056e-09
XLOC_003111	NA	NA	NA	NA	NA	NA	NA	NA	7.16125	7.10319e-06	NA	NA
XLOC_003112	NA	NA	1.20876	1.79711e-12	1.21017	5.46836e-13	1.26635	1.77098e-14	1.16565	5.44944e-12	NA	NA
XLOC_003117	NA	NA	NA	NA	NA	NA	NA	NA	-1.7655	4.65139e-20	-8.74539	3.44608e-09
XLOC_003121	NA	NA	NA	NA	3.00224	1.98029e-15	3.51924	2.95419e-22	3.88556	4.31653e-26	5.01647	5.05016e-44
XLOC_003124	NA	NA	-4.57898	0.000111203	-5.00117	9.67961e-06	-6.66908	1.94703e-06	-3.15243	6.06689e-06	-1.59003	0.00399346
XLOC_003125	NA	NA	NA	NA	2.5726	2.24409e-09	4.02513	1.04111e-23	4.32123	1.60768e-26	3.69198	1.09387e-18
XLOC_003129	NA	NA	NA	NA	NA	NA	NA	NA	4.721	3.31983e-07	NA	NA
XLOC_003133	-3.49087	0.00172936	-6.22399	0.000233584	-6.62744	3.84427e-05	-5.87417	4.71464e-05	-6.32621	0.000111122	-4.26204	0.00756849
XLOC_003137	NA	NA	NA	NA	NA	NA	NA	NA	-1.28063	1.42957e-21	-1.72778	2.02066e-30
XLOC_003139	NA	NA	1.01131	6.59326e-13	1.54018	3.87388e-33	1.50325	2.38638e-33	1.19174	8.08492e-19	NA	NA
XLOC_003143	NA	NA	NA	NA	-1.61041	3.34937e-27	-1.97319	5.19844e-42	-2.75023	9.23461e-59	NA	NA
XLOC_003159	-5.75325	6.3338e-59	-11.2167	3.08507e-13	-11.6202	1.51646e-14	-9.93739	6.22759e-21	-11.3189	7.83687e-14	-10.6918	1.30359e-12
XLOC_003166	-1.16798	0.00308197	-2.36822	9.23109e-07	-1.27213	0.000264876	-2.27182	1.28344e-10	-2.71081	3.58982e-08	-5.73456	0.000165799
XLOC_003167	NA	NA	NA	NA	NA	NA	2.40772	3.85657e-50	3.1613	2.57109e-85	NA	NA
XLOC_003168	NA	NA	-1.12924	0.00865552	NA	NA	-1.73312	7.00848e-07	-4.59485	7.71561e-07	-6.93376	7.95953e-06
XLOC_003169	NA	NA	NA	NA	-1.32989	1.56412e-17	-1.73328	1.47337e-29	-2.07653	7.851e-40	NA	NA
XLOC_003170	1.07134	0.000201447	NA	NA	NA	NA	NA	NA	NA	NA	NA	NA
XLOC_003180	NA	NA	2.8426	0.000317487	3.73032	1.56539e-07	3.28978	3.03381e-06	3.25617	1.03215e-05	NA	NA
XLOC_003181	-5.14371	8.57506e-08	-5.44123	2.22116e-06	-6.84688	4.25165e-06	-7.53408	5.67889e-08	-6.56735	7.26236e-06	-7.34891	1.9781e-06
XLOC_003190	-3.70444	3.02121e-05	-6.84849	2.81123e-05	-7.25194	3.84916e-06	-7.8926	3.18874e-07	-6.9507	1.21282e-05	-6.32356	5.35067e-05
XLOC_003191	NA	NA	NA	NA	NA	NA	NA	NA	-1.70736	5.62811e-23	-1.07601	7.32556e-10
XLOC_003201	NA	NA	2.59586	9.58151e-08	2.47643	1.2293e-07	NA	NA	NA	NA	NA	NA
XLOC_003207	NA	NA	NA	NA	1.41117	6.55548e-07	1.90071	3.81967e-13	1.61496	1.37847e-08	1.13687	0.000384542
XLOC_003209	NA	NA	NA	NA	1.82912	1.75002e-05	2.45681	9.08019e-10	2.49726	1.72404e-09	1.74107	9.79117e-05
XLOC_003213	NA	NA	-5.60248	0.00679196	-6.00592	0.00169812	NA	NA	NA	NA	-5.07755	0.00788503
XLOC_003215	1.12322	0.00101041	1.79233	2.19792e-09	1.64559	1.42536e-08	1.32661	3.43354e-06	1.55046	2.26927e-07	NA	NA
XLOC_003225	-1.54897	2.19713e-10	-3.64991	6.48985e-24	-4.56676	3.71094e-29	-5.21459	1.80234e-39	-4.94986	6.7081e-24	-3.45612	8.61765e-19
XLOC_003229	NA	NA	NA	NA	NA	NA	NA	NA	1.16175	3.41293e-12	1.3809	1.4254e-16
XLOC_003232	NA	NA	NA	NA	NA	NA	NA	NA	NA	NA	5.79725	0.000468703
XLOC_003236	NA	NA	-1.56368	0.00153102	-1.89681	2.49442e-05	-1.44876	3.1796e-05	-3.72885	5.17399e-06	-3.45222	0.000189678
XLOC_003240	NA	NA	-2.97409	0.00717521	-6.39222	8.00539e-05	-4.70031	5.98158e-05	-2.72452	0.00408505	NA	NA
XLOC_003241	NA	NA	NA	NA	NA	NA	NA	NA	NA	NA	NA	NA
XLOC_003244	NA	NA	NA	NA	NA	NA	-1.2196	2.72394e-11	-1.40199	5.26163e-13	NA	NA
XLOC_003246	NA	NA	NA	NA	-1.04022	2.05989e-08	-1.85594	1.6127e-24	-3.43268	1.28977e-55	-4.49651	3.59474e-51
XLOC_003249	NA	NA	4.08635	5.96568e-19	2.86691	1.1525e-09	4.06416	6.86394e-20	3.58401	7.5971e-15	2.72792	3.02432e-08
XLOC_003250	NA	NA	NA	NA	2.61497	3.9832e-05	2.45376	7.56404e-05	NA	NA	NA	NA
XLOC_003252	NA	NA	NA	NA	NA	NA	-3.48635	0.00025035	NA	NA	NA	NA
XLOC_003253	NA	NA	NA	NA	NA	NA	NA	NA	NA	NA	1.88121	1.61676e-20
XLOC_003255	NA	NA	1.00889	6.23775e-07	1.16442	2.24681e-09	1.32331	4.78729e-12	1.48275	1.44944e-14	1.36886	1.23659e-12
XLOC_003258	NA	NA	NA	NA	5.4148	1.27577e-06	5.77663	1.3315e-07	NA	NA	NA	NA
XLOC_003261	NA	NA	NA	NA	NA	NA	NA	NA	NA	NA	-2.50276	5.63129e-06
XLOC_003262	NA	NA	NA	NA	NA	NA	-1.31951	1.36422e-12	NA	NA	NA	NA
XLOC_003263	NA	NA	NA	NA	NA	NA	-1.37105	3.23277e-15	-1.28523	1.11519e-09	NA	NA
XLOC_003265	NA	NA	NA	NA	1.70183	0.00324633	1.99484	0.000178415	2.5803	2.24374e-06	2.8644	1.48536e-07
XLOC_003268	NA	NA	NA	NA	NA	NA	-1.0069	2.94007e-09	NA	NA	NA	NA
XLOC_003272	NA	NA	NA	NA	NA	NA	NA	NA	NA	NA	1.2711	0.00753086
XLOC_003274	5.89584	1.38567e-38	4.10439	2.00362e-18	3.19892	1.30757e-11	1.52747	0.0023496	NA	NA	NA	NA
XLOC_003275	NA	NA	NA	NA	NA	NA	NA	NA	1.59802	0.00059604	2.21107	6.03423e-07
XLOC_003276	NA	NA	NA	NA	NA	NA	NA	NA	-1.10838	1.94464e-09	NA	NA
XLOC_003280	NA	NA	NA	NA	1.24619	1.12382e-09	1.45059	1.93216e-13	1.59566	3.05298e-15	3.12318	5.99413e-59
XLOC_003283	-1.07808	0.000585557	-2.64537	2.9539e-11	-3.20467	1.48645e-15	-3.05467	1.55563e-20	-4.08563	1.03296e-13	-3.24668	6.04675e-10
XLOC_003292	-1.37981	1.15127e-15	-5.33522	4.9311e-25	-6.9242	6.82114e-20	-6.33871	2.11036e-39	-7.66518	1.11235e-12	-6.9774	7.66713e-11
XLOC_003294	NA	NA	NA	NA	1.18227	0.00149109	NA	NA	NA	NA	NA	NA
XLOC_003295	NA	NA	NA	NA	NA	NA	NA	NA	NA	NA	-3.7358	9.32805e-05
XLOC_003297	NA	NA	-5.72409	0.00191968	-6.10803	0.000320196	-4.60286	1.87174e-05	-7.25587	4.26185e-05	-6.62874	0.000141611
XLOC_003299	NA	NA	NA	NA	NA	NA	NA	NA	NA	NA	1.47133	1.07297e-28
XLOC_003300	NA	NA	-1.64727	0.000105867	-1.88914	1.62984e-06	-1.82293	3.24613e-07	-1.94121	3.43027e-06	-1.74064	0.000102352
XLOC_003304	NA	NA	NA	NA	-1.12969	9.14762e-13	-1.18301	1.88108e-14	-1.7251	1.3381e-26	NA	NA
XLOC_003305	NA	NA	NA	NA	NA	NA	NA	NA	NA	NA	NA	NA
XLOC_003307	NA	NA	NA	NA	1.25785	1.46341e-16	1.43623	1.03766e-21	2.09072	1.56948e-44	1.69309	2.60508e-29
XLOC_003309	NA	NA	NA	NA	-1.19611	1.36768e-07	-1.35271	8.60428e-10	-1.75688	4.01036e-14	NA	NA
XLOC_003310	NA	NA	8.20268	3.28145e-07	8.93917	8.17937e-09	7.04308	5.98713e-06	NA	NA	NA	NA
XLOC_003321	-5.87674	0.000515358	-5.58735	0.000578504	-5.01646	8.79769e-06	-6.68054	1.7956e-06	-7.12659	6.61552e-06	-6.49946	3.0902e-05
XLOC_003325	NA	NA	NA	NA	NA	NA	NA	NA	6.71145	8.51777e-05	13.6413	1.25166e-17
XLOC_003335	NA	NA	NA	NA	1.96343	3.08621e-09	1.95512	8.51007e-10	1.6948	1.16099e-06	NA	NA
XLOC_003346	NA	NA	NA	NA	6.3062	9.06998e-05	6.52469	3.33917e-05	7.37358	3.92583e-06	7.40155	2.68149e-06
XLOC_003349	NA	NA	1.18966	0.00283255	2.03641	1.91857e-09	2.30714	1.63152e-12	3.71224	5.82406e-31	3.2016	1.9479e-22
XLOC_003351	1.09759	0.00477343	1.51178	1.34174e-05	2.21459	2.96525e-12	2.15081	5.36431e-12	2.70022	7.38515e-18	3.49147	1.06005e-29
XLOC_003355	NA	NA	-1.15943	0.000766626	-1.27774	2.90447e-05	NA	NA	-1.02493	0.00129332	NA	NA
XLOC_003361	NA	NA	2.0358	4.93384e-19	2.29467	5.51047e-26	2.54453	1.04509e-33	2.5305	2.59574e-31	2.64768	7.77461e-33
XLOC_003371	NA	NA	NA	NA	NA	NA	NA	NA	1.16941	0.00416899	2.23783	7.09214e-10
XLOC_003374	-1.21801	0.000299128	NA	NA	NA	NA	NA	NA	NA	NA	-2.16666	3.5723e-06
XLOC_003388	NA	NA	NA	NA	NA	NA	1.9194	8.10787e-13	1.62842	3.32046e-09	1.40255	4.01413e-07
XLOC_003392	NA	NA	NA	NA	1.07424	6.83633e-06	NA	NA	NA	NA	1.26652	3.46505e-07
XLOC_003393	NA	NA	NA	NA	NA	NA	-1.2262	3.33266e-11	-1.27283	2.81645e-09	-1.6066	3.19124e-10
XLOC_003394	NA	NA	-1.26365	5.80977e-08	-1.00171	8.76857e-07	-1.36916	5.74499e-13	-1.51273	5.48443e-11	NA	NA
XLOC_003401	NA	NA	NA	NA	NA	NA	NA	NA	1.37728	5.34763e-10	1.5824	4.62283e-12
XLOC_003402	NA	NA	-4.06558	2.81012e-15	-5.12342	3.97747e-17	-5.69396	4.55612e-23	-5.36948	5.8427e-14	-3.19952	4.7455e-12
XLOC_003403	NA	NA	NA	NA	NA	NA	NA	NA	-1.6771	0.00231172	-1.7957	0.0038968
XLOC_003411	NA	NA	NA	NA	NA	NA	NA	NA	NA	NA	NA	NA
XLOC_003413	2.45829	2.32578e-43	2.30254	1.13394e-36	2.09978	1.29117e-31	1.39779	1.14663e-14	1.25563	2.48128e-10	NA	NA
XLOC_003415	NA	NA	1.64223	5.87612e-12	1.75439	9.89204e-15	2.58933	2.60816e-34	2.38815	2.65526e-27	NA	NA
XLOC_003416	NA	NA	4.13696	0.000891902	4.16781	0.000365942	NA	NA	NA	NA	NA	NA
XLOC_003417	NA	NA	NA	NA	NA	NA	NA	NA	-1.39767	1.08857e-15	NA	NA
XLOC_003418	NA	NA	NA	NA	-1.35752	4.54668e-16	-1.28196	1.70409e-15	-1.99839	1.51078e-29	-1.56076	6.49309e-18
XLOC_003420	NA	NA	-1.03056	1.31977e-06	NA	NA	NA	NA	-1.594	3.70077e-13	-2.15486	5.3379e-14
XLOC_003424	NA	NA	-1.08617	1.72338e-06	NA	NA	NA	NA	NA	NA	NA	NA
XLOC_003430	1.1259	0.00020192	NA	NA	-1.37612	0.000113775	-1.03905	0.000770734	-1.39695	0.000259807	-2.592	5.36996e-06
XLOC_003432	NA	NA	6.02161	0.000179996	5.12265	0.00104168	NA	NA	NA	NA	NA	NA
XLOC_003434	NA	NA	NA	NA	NA	NA	NA	NA	NA	NA	4.20218	1.4825e-09
XLOC_003448	NA	NA	NA	NA	3.03222	2.57531e-08	2.04038	0.000232544	NA	NA	NA	NA
XLOC_003449	1.41293	1.02233e-08	NA	NA	1.14795	2.03458e-06	NA	NA	NA	NA	NA	NA
XLOC_003451	-2.85093	0.00685501	-3.56386	0.00692922	-2.97074	0.00129148	-3.74609	3.81523e-05	-2.4324	0.00713721	NA	NA
XLOC_003462	NA	NA	-2.56075	0.000860587	NA	NA	2.97392	3.38359e-13	3.75712	3.67407e-20	5.05331	2.4065e-36
XLOC_003470	1.46688	0.00451746	NA	NA	NA	NA	NA	NA	NA	NA	NA	NA
XLOC_003471	NA	NA	-3.41002	1.02689e-06	-3.83637	1.306e-08	-5.56723	8.4985e-10	-7.53304	1.6438e-06	-5.46789	0.000349265
XLOC_003476	NA	NA	NA	NA	NA	NA	NA	NA	NA	NA	-2.33862	7.18007e-13
XLOC_003485	7.77347	2.43192e-06	7.76136	1.26113e-06	6.34616	6.30145e-05	NA	NA	NA	NA	NA	NA
XLOC_003493	NA	NA	NA	NA	NA	NA	NA	NA	NA	NA	NA	NA
XLOC_003499	1.02604	2.22495e-07	NA	NA	NA	NA	NA	NA	NA	NA	NA	NA
XLOC_003504	NA	NA	NA	NA	NA	NA	NA	NA	NA	NA	NA	NA
XLOC_003510	NA	NA	NA	NA	NA	NA	NA	NA	NA	NA	1.99662	5.69997e-06
XLOC_003512	NA	NA	NA	NA	NA	NA	5.99856	5.50481e-05	10.908	7.16573e-14	11.6693	6.33343e-16
XLOC_003524	NA	NA	2.27966	0.000469541	2.64154	8.77586e-06	1.91032	0.00142348	2.9556	6.49442e-07	3.54359	1.05319e-09
XLOC_003532	-5.26731	0.00250875	-6.41501	0.000102706	-6.81845	1.54843e-05	-7.45912	1.49152e-06	-6.51722	4.67537e-05	-5.89008	0.000181682
XLOC_003540	NA	NA	-1.54967	3.05898e-11	-1.66007	8.70462e-14	-2.1602	2.45766e-23	-1.93601	1.16534e-16	-1.22816	1.59821e-07
XLOC_003541	NA	NA	1.34589	1.92175e-09	2.04908	3.5209e-23	1.82894	3.42296e-19	1.32082	1.78435e-09	NA	NA
XLOC_003545	NA	NA	NA	NA	NA	NA	NA	NA	2.74324	0.000208362	NA	NA
XLOC_003556	NA	NA	NA	NA	NA	NA	NA	NA	NA	NA	NA	NA
XLOC_003563	NA	NA	NA	NA	-1.37878	0.000172041	-1.96071	1.57037e-08	-1.22308	0.00163821	NA	NA
XLOC_003566	NA	NA	NA	NA	-1.11175	8.27952e-12	-1.59684	3.58552e-24	-1.82734	3.21815e-24	NA	NA
XLOC_003567	NA	NA	NA	NA	4.58768	0.00392044	NA	NA	6.35683	4.10679e-05	8.98345	1.37359e-09
XLOC_003568	NA	NA	NA	NA	NA	NA	2.43732	2.08307e-10	2.93515	5.27705e-14	3.65565	1.45447e-21
XLOC_003574	-4.20357	0.000993314	-4.91046	0.00337351	-5.3227	0.000506771	-7.39146	2.01938e-06	-6.44957	6.05683e-05	-5.82243	0.000228374
XLOC_003576	-4.99117	0.00486548	-6.13992	0.00022919	-6.54337	3.70153e-05	-5.7964	4.3989e-05	-6.24213	0.000108378	-5.615	0.000386993
XLOC_003578	1.529	1.10237e-13	NA	NA	NA	NA	NA	NA	NA	NA	-1.17382	7.20878e-08
XLOC_003579	NA	NA	-2.33524	7.10861e-42	-2.52067	2.40881e-52	-3.17973	2.32893e-83	-3.98715	1.03254e-68	-3.01616	1.4142e-45
XLOC_003581	1.13185	6.77753e-05	NA	NA	1.11823	1.78327e-05	NA	NA	1.14721	2.02476e-05	NA	NA
XLOC_003634	NA	NA	NA	NA	NA	NA	NA	NA	NA	NA	1.95804	9.08576e-27
XLOC_003637	1.32724	0.000105046	NA	NA	NA	NA	NA	NA	NA	NA	1.32214	0.000103189
XLOC_003639	NA	NA	-1.83911	9.25008e-20	-1.6024	3.76786e-19	-1.92938	2.48458e-30	-2.15959	1.19478e-25	-3.66135	1.36348e-24
XLOC_003640	NA	NA	NA	NA	-1.11812	9.62106e-08	-1.15081	1.94872e-08	-1.45329	6.26569e-12	-1.45598	1.32293e-11
XLOC_003658	NA	NA	NA	NA	NA	NA	2.74725	2.97319e-05	2.29007	0.00142573	NA	NA
XLOC_003671	NA	NA	1.47999	1.32862e-06	1.57439	6.46877e-08	1.59593	1.92934e-08	1.59442	6.61714e-08	NA	NA
XLOC_003673	NA	NA	NA	NA	NA	NA	-1.13232	5.03136e-10	-1.39483	2.41146e-10	-1.23695	3.84348e-07
XLOC_003674	NA	NA	NA	NA	NA	NA	NA	NA	NA	NA	-1.31664	6.42157e-06
XLOC_003676	-1.2455	0.000353704	-13.5512	1.6816e-18	-8.36182	2.79991e-13	-15.0866	1.81556e-23	-8.92575	4.46983e-10	-13.0155	1.09161e-17
XLOC_003686	NA	NA	NA	NA	NA	NA	6.46727	3.7185e-08	5.36176	1.02002e-05	6.24166	1.29718e-07
XLOC_003689	NA	NA	NA	NA	NA	NA	6.46698	8.16512e-06	5.45401	0.000317278	6.04548	3.61816e-05
XLOC_003724	NA	NA	NA	NA	NA	NA	NA	NA	NA	NA	1.86395	2.12783e-15
XLOC_003733	NA	NA	-2.13345	5.92525e-22	-2.02465	3.37343e-25	-2.07145	1.91291e-33	-2.45122	4.48616e-27	-2.58343	3.59121e-20
XLOC_003739	NA	NA	1.47626	1.98923e-07	NA	NA	NA	NA	NA	NA	NA	NA
XLOC_003740	-1.75461	0.00880853	-3.12382	3.95105e-06	-8.91262	3.37976e-08	-9.55328	2.0203e-09	-8.61138	1.17207e-07	-7.98425	6.97522e-07
XLOC_003741	NA	NA	NA	NA	NA	NA	NA	NA	NA	NA	NA	NA
XLOC_003744	-3.20502	2.47571e-05	-6.93875	2.31945e-05	-7.3422	3.145e-06	-7.98286	2.5776e-07	-7.04096	9.93973e-06	-6.41383	4.43192e-05
XLOC_003748	NA	NA	NA	NA	NA	NA	NA	NA	1.02164	1.34631e-09	NA	NA
XLOC_003749	1.8963	0.000108845	1.72604	0.00046375	2.11274	1.68081e-06	2.66337	1.35121e-10	1.67838	0.000423672	NA	NA
XLOC_003752	NA	NA	NA	NA	NA	NA	NA	NA	NA	NA	-1.06216	0.00156207
XLOC_003755	NA	NA	NA	NA	NA	NA	NA	NA	NA	NA	1.6513	4.75643e-27
XLOC_003768	NA	NA	1.45576	1.96277e-11	1.85776	1.45604e-19	1.8933	4.7978e-21	1.90405	3.18967e-20	1.99876	1.24277e-21
XLOC_003770	NA	NA	NA	NA	NA	NA	NA	NA	1.07307	1.84935e-12	2.046	7.87571e-46
XLOC_003784	NA	NA	NA	NA	5.21699	0.00899558	NA	NA	NA	NA	NA	NA
XLOC_003794	NA	NA	NA	NA	NA	NA	NA	NA	NA	NA	-1.26668	4.06373e-07
XLOC_003807	-2.33671	1.57038e-23	-4.75179	2.83728e-23	-6.3105	3.49647e-20	-4.57507	3.47667e-47	-7.37065	9.70291e-12	-5.36176	5.10175e-15
XLOC_003812	NA	NA	NA	NA	NA	NA	NA	NA	-1.19911	3.14907e-06	NA	NA
XLOC_003813	NA	NA	NA	NA	NA	NA	NA	NA	NA	NA	1.26938	1.23167e-26
XLOC_003819	-1.56732	1.15529e-09	-2.09347	6.26121e-12	-1.53327	1.34636e-10	-2.01449	2.06281e-19	-2.4379	7.5847e-15	NA	NA
XLOC_003830	-1.58777	3.84231e-08	-2.2849	6.54157e-13	-2.77116	1.26917e-18	-2.85759	1.07882e-23	-3.08315	1.84282e-18	-2.8196	2.08861e-13
XLOC_003836	NA	NA	1.03324	0.00638823	NA	NA	NA	NA	NA	NA	NA	NA
XLOC_003839	1.20678	0.00369957	NA	NA	NA	NA	-1.788	2.33936e-05	NA	NA	-1.82987	0.00131198
XLOC_003847	NA	NA	1.93392	1.04365e-10	2.72707	1.24334e-23	3.16673	1.57716e-33	2.40704	9.57434e-18	1.67362	1.06671e-07
XLOC_003865	NA	NA	NA	NA	NA	NA	NA	NA	NA	NA	1.56182	9.32516e-24
XLOC_003876	NA	NA	-1.26853	0.00221744	NA	NA	NA	NA	NA	NA	NA	NA
XLOC_003884	NA	NA	NA	NA	-1.15523	1.39979e-12	-1.45181	3.00215e-20	-1.55892	7.44017e-20	NA	NA
XLOC_003885	NA	NA	6.09408	0.00011543	5.68095	0.000190035	6.01474	5.1792e-05	6.39475	2.66636e-05	NA	NA
XLOC_003886	NA	NA	-1.02486	9.1681e-05	-1.02916	1.07567e-05	-1.84891	1.01576e-15	-1.57554	3.78211e-09	NA	NA
XLOC_003901	-2.5132	4.22211e-81	-8.04343	2.09625e-26	-8.88005	1.1403e-24	-9.6108	4.37275e-29	-8.20372	6.5073e-28	-10.9504	3.17997e-13
XLOC_003902	NA	NA	NA	NA	-1.28722	1.21364e-15	-2.06956	3.31639e-38	-3.43627	3.44705e-43	-3.20809	3.61646e-30
XLOC_003907	3.5283	9.36628e-30	NA	NA	-1.63822	0.00340276	-1.94697	7.88904e-05	-3.95825	0.00077708	-4.26881	0.00640291
XLOC_003909	NA	NA	NA	NA	NA	NA	7.54086	2.16606e-06	9.68722	1.15116e-09	11.9591	1.80479e-14
XLOC_003915	NA	NA	NA	NA	NA	NA	NA	NA	1.00775	2.41619e-06	2.08268	9.48112e-26
XLOC_003917	2.54693	5.15009e-11	1.83374	1.40272e-05	NA	NA	NA	NA	NA	NA	NA	NA
XLOC_003920	-2.67415	0.00374925	-4.69825	0.000473169	-5.11464	5.85011e-05	-4.25931	1.80024e-06	-5.83521	0.000300652	-6.60837	7.21792e-05
XLOC_003922	NA	NA	-1.38872	5.16702e-07	-1.22418	2.68734e-06	-1.88425	1.20924e-13	-2.11587	3.65154e-14	-3.95195	5.38186e-21
XLOC_003927	NA	NA	NA	NA	NA	NA	NA	NA	6.33433	0.000140169	NA	NA
XLOC_003934	1.72548	2.71025e-14	2.72929	8.96084e-38	3.02893	1.63663e-48	3.07935	1.95746e-51	3.37386	3.70294e-60	3.12567	8.17588e-50
XLOC_003946	NA	NA	-2.61274	2.74309e-13	-5.15102	1.22237e-15	-5.87324	2.31954e-20	-4.47007	2.73453e-15	-4.78192	7.86541e-10
XLOC_003947	-1.33462	2.73624e-05	-3.06834	1.02619e-12	-4.20199	1.31437e-16	-4.78614	4.62677e-23	-5.80653	1.5166e-10	-4.3929	7.48812e-10
XLOC_003952	NA	NA	NA	NA	-1.01646	7.62516e-07	-1.80411	3.56041e-19	-2.4625	7.07325e-24	-5.27449	3.00051e-19
XLOC_003964	NA	NA	NA	NA	NA	NA	NA	NA	NA	NA	NA	NA
XLOC_003967	NA	NA	NA	NA	NA	NA	NA	NA	-1.0542	3.04895e-09	-1.29237	5.41449e-12
XLOC_003978	NA	NA	-1.13368	4.8286e-10	-1.16685	3.06645e-12	-1.41995	6.50426e-20	-1.72968	1.73041e-19	-2.11842	2.68321e-18
XLOC_003979	1.33072	0.000235855	NA	NA	2.53645	1.38991e-17	2.87471	9.2408e-24	3.00522	1.26998e-24	1.73966	2.34932e-07
XLOC_003981	1.05319	0.00689537	-4.05288	0.00080009	-6.88695	1.21165e-05	-7.52761	1.13199e-06	-6.58571	3.69064e-05	-5.95857	0.000146971
XLOC_003994	3.63724	0.00951778	3.81663	0.0035266	3.58989	0.00341409	3.76928	0.00141054	NA	NA	NA	NA
XLOC_003995	NA	NA	-1.61244	3.41861e-07	NA	NA	NA	NA	NA	NA	NA	NA
XLOC_004011	NA	NA	NA	NA	-1.13179	0.000462198	NA	NA	NA	NA	NA	NA
XLOC_004017	NA	NA	NA	NA	NA	NA	5.17838	0.00069746	NA	NA	NA	NA
XLOC_004030	-1.4499	0.000275436	-1.63952	8.03509e-05	-2.4858	7.46898e-09	-1.61622	5.59161e-07	-3.31107	5.98764e-09	-3.79933	2.26786e-06
XLOC_004032	-1.06748	0.000124545	-3.28681	2.68749e-13	-4.19597	1.73454e-16	-2.87091	1.87623e-22	-3.01853	1.6467e-14	-2.56623	9.31578e-10
XLOC_004033	NA	NA	NA	NA	NA	NA	4.82935	0.00272556	NA	NA	5.45926	0.000755635
XLOC_004034	NA	NA	NA	NA	-1.15691	4.75007e-05	-2.08089	7.11126e-14	-3.21904	4.03624e-22	-3.08622	9.71731e-18
XLOC_004035	NA	NA	6.46914	0.000749564	NA	NA	NA	NA	NA	NA	NA	NA
XLOC_004041	NA	NA	2.39948	3.47018e-10	2.88799	8.75802e-16	3.46814	1.27173e-23	3.50839	3.22762e-23	2.34414	1.20773e-09
XLOC_004048	NA	NA	NA	NA	NA	NA	NA	NA	NA	NA	1.26612	0.000754458
XLOC_004053	NA	NA	NA	NA	-1.12213	4.4167e-07	-1.98021	3.49511e-19	-2.78904	7.09696e-18	-2.87198	6.25826e-13
XLOC_004056	NA	NA	NA	NA	NA	NA	NA	NA	NA	NA	-2.55018	3.63002e-21
XLOC_004061	NA	NA	NA	NA	1.21683	1.30391e-09	1.45447	1.04704e-14	1.57613	1.45484e-15	1.71476	3.55306e-17
XLOC_004063	NA	NA	NA	NA	NA	NA	NA	NA	1.0632	8.75717e-14	1.08723	1.84799e-13
XLOC_004069	NA	NA	NA	NA	NA	NA	NA	NA	1.08719	1.66086e-05	3.04799	5.45723e-42
XLOC_004070	-1.03069	0.00379298	NA	NA	NA	NA	-1.10303	4.7606e-05	-1.53721	1.92577e-05	-2.00523	2.24584e-05
XLOC_004078	NA	NA	NA	NA	NA	NA	-1.07263	0.000108058	-1.67615	1.72405e-06	NA	NA
XLOC_004081	NA	NA	NA	NA	-3.98249	0.00735977	NA	NA	-6.10972	0.00113711	NA	NA
XLOC_004090	-1.64418	2.255e-09	-3.14541	7.94007e-21	-3.68556	1.81683e-27	-4.70981	3.71271e-39	-4.42886	3.18593e-25	-4.23275	2.26908e-18
XLOC_004100	NA	NA	NA	NA	NA	NA	NA	NA	5.8494	0.000282104	7.38314	1.6185e-06
XLOC_004101	NA	NA	NA	NA	NA	NA	NA	NA	8.1502	2.40251e-07	9.5723	5.27332e-10
XLOC_004104	NA	NA	1.0146	1.41587e-09	NA	NA	1.0808	8.25339e-13	1.44732	1.12427e-20	NA	NA
XLOC_004125	NA	NA	NA	NA	NA	NA	NA	NA	NA	NA	NA	NA
XLOC_004131	NA	NA	NA	NA	-1.38811	2.6581e-05	-1.13329	6.21938e-05	-1.38996	8.56907e-05	-1.08223	0.00441682
XLOC_004138	-1.72061	0.000627596	-2.61336	3.91669e-05	-2.45127	2.56506e-06	-2.19072	9.57737e-08	-1.75871	0.000286016	-1.91536	0.00108536
XLOC_004140	-1.80225	0.000206899	-7.12249	1.09406e-05	-5.1138	5.14195e-06	-8.1666	1.03584e-07	-7.2247	4.55363e-06	-6.59757	2.20508e-05
XLOC_004150	NA	NA	NA	NA	NA	NA	NA	NA	NA	NA	-1.00176	9.66394e-05
XLOC_004151	NA	NA	NA	NA	NA	NA	NA	NA	NA	NA	1.61519	0.000542967
XLOC_004154	NA	NA	NA	NA	NA	NA	-1.44169	9.76063e-21	-1.39918	2.67178e-16	-1.16904	1.1198e-10
XLOC_004156	NA	NA	NA	NA	NA	NA	NA	NA	NA	NA	1.50923	0.00762453
XLOC_004158	NA	NA	-1.79576	4.01918e-16	-2.11579	4.72951e-23	-2.7293	1.65761e-38	-2.56075	4.23253e-27	-2.87944	1.27322e-23
XLOC_004159	NA	NA	NA	NA	-6.92257	0.00328807	-7.56323	0.00099679	-6.62134	0.00676516	NA	NA
XLOC_004165	NA	NA	NA	NA	4.17018	1.00509e-10	4.59501	3.39679e-13	5.56848	1.1546e-18	5.91048	4.78044e-21
XLOC_004167	NA	NA	2.30529	0.000483796	2.35152	0.000122216	3.28155	6.61283e-09	3.29854	1.88626e-08	3.25949	4.54103e-08
XLOC_004170	NA	NA	1.39633	2.29027e-21	NA	NA	NA	NA	NA	NA	NA	NA
XLOC_004174	NA	NA	-1.5512	6.00329e-05	-1.42633	1.84316e-05	-1.4667	5.93392e-07	-1.94308	6.65003e-07	-2.51351	2.37154e-06
XLOC_004190	NA	NA	NA	NA	NA	NA	-2.7267	1.98719e-10	-4.07992	3.22458e-11	-4.35581	1.74949e-08
XLOC_004193	NA	NA	NA	NA	NA	NA	-1.02317	0.00362379	-1.14759	0.00441087	-1.82139	7.42724e-05
XLOC_004199	NA	NA	NA	NA	NA	NA	NA	NA	NA	NA	NA	NA
XLOC_004202	NA	NA	-1.29608	9.27367e-05	-1.18661	4.98962e-05	NA	NA	-1.8592	4.85009e-08	-3.50436	9.77882e-09
XLOC_004212	2.76724	7.41357e-10	2.73127	1.08798e-09	2.58529	2.6672e-09	3.0734	9.37796e-14	2.79263	1.39532e-10	2.28852	1.06951e-06
XLOC_004213	NA	NA	-1.47175	4.33943e-24	-1.17398	5.9075e-17	NA	NA	NA	NA	NA	NA
XLOC_004214	NA	NA	NA	NA	NA	NA	-1.16212	0.00304197	-1.94418	1.79629e-05	NA	NA
XLOC_004224	NA	NA	NA	NA	-1.10578	1.20934e-10	-1.50128	4.9881e-20	-1.82587	8.34445e-21	-2.59844	5.3391e-23
XLOC_004237	NA	NA	4.42675	1.37708e-22	3.26494	1.51116e-12	3.83763	5.69638e-18	4.49474	7.58369e-24	NA	NA
XLOC_004238	NA	NA	NA	NA	NA	NA	-1.45894	6.23533e-16	-1.89504	7.46814e-22	-2.24507	1.79372e-24
XLOC_004239	NA	NA	NA	NA	NA	NA	NA	NA	NA	NA	1.34847	4.52303e-06
XLOC_004245	NA	NA	1.36825	0.00103009	1.60486	1.20228e-05	2.50353	1.94599e-14	3.3719	6.0317e-25	3.69589	2.52036e-29
XLOC_004246	1.18421	7.69257e-05	2.42514	3.02117e-20	2.62939	1.39169e-24	2.50202	7.69545e-23	1.44029	1.61146e-07	-1.24847	0.00123297
XLOC_004247	NA	NA	NA	NA	NA	NA	NA	NA	3.19739	4.27099e-07	3.83883	5.47829e-10
XLOC_004250	NA	NA	8.1977	4.54829e-07	8.86211	1.61254e-08	8.54284	3.86339e-08	7.35034	4.93576e-06	NA	NA
XLOC_004262	NA	NA	NA	NA	NA	NA	NA	NA	-1.08341	2.7681e-05	NA	NA
XLOC_004263	NA	NA	NA	NA	NA	NA	NA	NA	6.34653	0.000230186	NA	NA
XLOC_004269	NA	NA	NA	NA	NA	NA	-5.23606	0.00194439	-5.66083	0.00277962	-5.03369	0.00604195
XLOC_004272	NA	NA	NA	NA	1.22716	1.43796e-06	1.33946	4.71254e-08	NA	NA	-2.04303	1.42726e-06
XLOC_004274	NA	NA	NA	NA	NA	NA	NA	NA	-1.0529	0.00930209	-5.58921	6.70456e-07
XLOC_004275	NA	NA	8.10686	8.26251e-07	9.34083	3.3402e-09	7.21527	5.39242e-06	6.38094	0.000125576	NA	NA
[truncated: 43,514 more rows]

## Sheet: CxA-stage-DEGs
	log2FC_E2vsE1	padj_E2vsE1	log2FC_E3vsE1	padj_E3vsE1	log2FC_E4vsE1	padj_E4vsE1	log2FC_E5vsE1	padj_E5vsE1	log2FC_E6vsE1	padj_E6vsE1	log2FC_E7vsE1	padj_E7vsE1
TraesCS1A02G013600	NA	NA	-11.8411	9.40999e-14	NA	NA	NA	NA	NA	NA	NA	NA
TraesCS1A02G014100	NA	NA	NA	NA	NA	NA	NA	NA	7.898	6.71634e-07	9.00507	9.21922e-09
TraesCS1A02G027200	NA	NA	NA	NA	NA	NA	NA	NA	NA	NA	1.31064	5.53076e-14
TraesCS1A02G035800	NA	NA	NA	NA	NA	NA	1.69847	1.70883e-17	NA	NA	NA	NA
TraesCS1A02G041300	NA	NA	NA	NA	NA	NA	NA	NA	5.58717	0.000613715	5.73603	0.000361243
TraesCS1A02G050600	-1.47473	0.000159725	-3.20886	4.40633e-14	-3.43842	3.00005e-15	-2.23644	1.79333e-09	-7.96091	1.83993e-07	-7.96675	6.17802e-08
TraesCS1A02G050700	NA	NA	-3.52569	4.8861e-19	-8.35946	1.33111e-08	-9.89055	2.03244e-10	-9.7876	1.57226e-10	-6.77643	5.10729e-14
TraesCS1A02G050800	-1.37535	9.37915e-08	-4.45409	4.18919e-45	-7.63351	1.74461e-27	-9.06167	1.06003e-16	-4.8798	3.93679e-47	-5.02375	1.56896e-47
TraesCS1A02G050900	-2.33459	9.75085e-05	-4.98707	1.62342e-13	1.64524	0.00216459	3.20263	5.88064e-10	2.50709	1.07964e-06	-1.77796	0.000984129
TraesCS1A02G062000	NA	NA	NA	NA	NA	NA	NA	NA	NA	NA	7.93596	6.83225e-07
TraesCS1A02G082500	NA	NA	NA	NA	NA	NA	-1.26862	0.000484852	-2.02737	8.04951e-09	-1.8304	1.36091e-07
TraesCS1A02G110100	NA	NA	NA	NA	NA	NA	NA	NA	2.34201	0.000127213	2.27615	0.000181103
TraesCS1A02G110600	5.58779	0.00145677	NA	NA	NA	NA	NA	NA	NA	NA	NA	NA
TraesCS1A02G113100	NA	NA	NA	NA	1.82186	2.60967e-07	2.7316	7.84153e-16	1.04206	0.00575944	NA	NA
TraesCS1A02G115900	NA	NA	NA	NA	3.40461	5.66058e-10	3.15651	1.67448e-08	NA	NA	NA	NA
TraesCS1A02G116600	NA	NA	1.22701	2.64479e-06	2.20589	2.9484e-20	1.93939	1.62031e-15	NA	NA	NA	NA
TraesCS1A02G123100	-1.5522	4.32425e-05	-1.46442	2.30012e-05	NA	NA	1.37193	5.26139e-06	1.09582	0.000241784	NA	NA
TraesCS1A02G135800	NA	NA	NA	NA	1.65351	0.00100896	NA	NA	NA	NA	NA	NA
TraesCS1A02G155600	NA	NA	NA	NA	NA	NA	NA	NA	NA	NA	3.29167	0.00560885
TraesCS1A02G158300	NA	NA	NA	NA	NA	NA	1.3105	6.08349e-17	NA	NA	NA	NA
TraesCS1A02G175100	NA	NA	4.37477	2.98624e-06	3.22564	0.000886236	NA	NA	NA	NA	NA	NA
TraesCS1A02G188400	NA	NA	-4.37558	0.006486	NA	NA	NA	NA	2.42414	2.44327e-07	4.10698	1.86574e-20
TraesCS1A02G202900	-6.49451	0.00024035	-8.19216	2.08834e-06	-8.23574	1.49997e-06	-5.92083	1.26611e-05	5.15103	2.15881e-12	6.56726	1.16825e-19
TraesCS1A02G220800	NA	NA	1.5034	0.00015379	NA	NA	NA	NA	NA	NA	NA	NA
TraesCS1A02G224200	-5.35131	0.000110114	-7.39043	3.37542e-05	-7.43266	2.60416e-05	-7.48993	2.98118e-05	NA	NA	6.70719	7.12443e-13
TraesCS1A02G224600	NA	NA	NA	NA	NA	NA	NA	NA	NA	NA	5.28	4.6429e-07
TraesCS1A02G235600	NA	NA	-1.1908	1.66388e-05	-1.04213	0.000109641	1.59493	2.56411e-13	NA	NA	1.66884	5.88312e-15
TraesCS1A02G237400	NA	NA	NA	NA	NA	NA	NA	NA	NA	NA	NA	NA
TraesCS1A02G237500	NA	NA	NA	NA	NA	NA	NA	NA	NA	NA	NA	NA
TraesCS1A02G237600	NA	NA	NA	NA	NA	NA	NA	NA	NA	NA	NA	NA
TraesCS1A02G237700	NA	NA	NA	NA	NA	NA	NA	NA	NA	NA	NA	NA
TraesCS1A02G238200	NA	NA	NA	NA	NA	NA	NA	NA	NA	NA	NA	NA
TraesCS1A02G238300	NA	NA	NA	NA	NA	NA	NA	NA	NA	NA	NA	NA
TraesCS1A02G265600	NA	NA	3.89843	7.23655e-13	5.98119	9.87049e-30	6.78638	6.12955e-38	4.83787	7.8488e-20	2.06367	0.000231928
TraesCS1A02G265700	NA	NA	NA	NA	5.28728	0.00234715	7.27998	2.35136e-05	6.99724	2.79397e-05	5.48398	0.00114516
TraesCS1A02G265800	NA	NA	-3.62256	0.00656726	-3.09273	0.0070666	NA	NA	NA	NA	4.79507	1.85777e-14
TraesCS1A02G265900	NA	NA	NA	NA	4.67664	4.07737e-06	5.95352	3.4767e-09	5.98813	1.3718e-09	6.20766	2.41469e-10
TraesCS1A02G268000	NA	NA	NA	NA	NA	NA	NA	NA	NA	NA	NA	NA
TraesCS1A02G268100	NA	NA	NA	NA	NA	NA	NA	NA	NA	NA	NA	NA
TraesCS1A02G268300	NA	NA	NA	NA	NA	NA	NA	NA	NA	NA	NA	NA
TraesCS1A02G270200	NA	NA	NA	NA	NA	NA	NA	NA	NA	NA	NA	NA
TraesCS1A02G273400	NA	NA	NA	NA	NA	NA	1.07405	5.56748e-09	NA	NA	NA	NA
TraesCS1A02G279900	NA	NA	NA	NA	-1.71133	0.000668687	NA	NA	NA	NA	NA	NA
TraesCS1A02G303500	NA	NA	NA	NA	NA	NA	NA	NA	NA	NA	NA	NA
TraesCS1A02G333400	NA	NA	NA	NA	NA	NA	1.88645	6.43099e-17	NA	NA	NA	NA
TraesCS1A02G401500	4.85801	0.00867289	NA	NA	NA	NA	NA	NA	NA	NA	NA	NA
TraesCS1A02G401600	NA	NA	NA	NA	NA	NA	NA	NA	NA	NA	NA	NA
TraesCS1A02G401700	NA	NA	NA	NA	NA	NA	NA	NA	NA	NA	NA	NA
TraesCS1A02G404900	NA	NA	NA	NA	7.93525	6.49096e-07	9.57821	1.87674e-09	6.90174	1.4986e-05	NA	NA
TraesCS1A02G426400	NA	NA	NA	NA	NA	NA	NA	NA	NA	NA	NA	NA
TraesCS1A02G426600	5.59485	0.00325137	NA	NA	NA	NA	5.62106	0.00182298	NA	NA	NA	NA
TraesCS1A02G428800	4.89655	0.00821009	NA	NA	NA	NA	NA	NA	NA	NA	NA	NA
TraesCS1A02G433800	NA	NA	NA	NA	NA	NA	NA	NA	NA	NA	2.28872	0.000491328
TraesCS1A02G443300	5.57261	0.00158442	NA	NA	NA	NA	NA	NA	NA	NA	NA	NA
TraesCS1B02G011500	NA	NA	NA	NA	NA	NA	NA	NA	NA	NA	NA	NA
TraesCS1B02G016800	-1.04777	2.34169e-08	-1.76311	2.64033e-21	-1.58754	1.49919e-18	-1.35983	1.05461e-14	-1.70682	7.64836e-21	-1.3389	1.67169e-14
TraesCS1B02G017400	4.17005	2.26287e-06	NA	NA	NA	NA	NA	NA	NA	NA	NA	NA
TraesCS1B02G018000	NA	NA	NA	NA	NA	NA	NA	NA	NA	NA	NA	NA
TraesCS1B02G018100	-7.83312	1.53409e-05	-8.12428	2.2317e-06	-8.16786	1.60191e-06	-4.3359	1.44955e-05	3.74288	2.09323e-07	6.8797	9.89193e-23
TraesCS1B02G034300	NA	NA	NA	NA	NA	NA	NA	NA	NA	NA	NA	NA
TraesCS1B02G034400	NA	NA	NA	NA	NA	NA	NA	NA	NA	NA	NA	NA
TraesCS1B02G035100	NA	NA	NA	NA	4.96232	0.00358483	7.22358	1.12342e-05	8.42148	9.14131e-08	7.14953	6.30738e-06
TraesCS1B02G042200	-1.93851	0.00950613	-4.76486	7.75337e-05	NA	NA	NA	NA	2.54832	1.00643e-07	2.03187	2.62921e-05
TraesCS1B02G043800	NA	NA	NA	NA	NA	NA	NA	NA	NA	NA	NA	NA
TraesCS1B02G044000	NA	NA	1.52261	0.000109294	1.85236	8.89837e-07	1.48126	0.000206551	1.30254	0.000926022	2.20115	1.25974e-09
TraesCS1B02G058800	NA	NA	NA	NA	NA	NA	NA	NA	NA	NA	NA	NA
TraesCS1B02G065200	NA	NA	-4.92799	2.28506e-07	-3.52699	2.02875e-08	-1.99708	1.75158e-05	-2.62552	2.93707e-07	-1.1152	0.0069046
TraesCS1B02G080300	NA	NA	NA	NA	NA	NA	NA	NA	7.75137	1.32232e-06	8.75294	2.93374e-08
TraesCS1B02G081300	NA	NA	5.92266	0.00132843	NA	NA	NA	NA	NA	NA	NA	NA
TraesCS1B02G104300	NA	NA	NA	NA	NA	NA	NA	NA	NA	NA	NA	NA
TraesCS1B02G129100	NA	NA	NA	NA	NA	NA	NA	NA	NA	NA	NA	NA
TraesCS1B02G133200	NA	NA	NA	NA	NA	NA	3.03343	0.000108592	2.16312	0.00701376	2.12461	0.00746163
TraesCS1B02G135800	NA	NA	NA	NA	3.2907	1.69356e-08	3.87248	2.36724e-11	NA	NA	NA	NA
TraesCS1B02G143600	NA	NA	NA	NA	NA	NA	NA	NA	NA	NA	-1.44712	0.00310141
TraesCS1B02G144200	6.69378	7.05446e-05	NA	NA	NA	NA	NA	NA	NA	NA	NA	NA
TraesCS1B02G156400	NA	NA	NA	NA	2.01335	2.60859e-05	2.52258	6.02252e-08	1.48662	0.00293728	1.49345	0.00245256
TraesCS1B02G166400	NA	NA	NA	NA	NA	NA	NA	NA	NA	NA	NA	NA
TraesCS1B02G188600	NA	NA	4.04721	6.48989e-08	NA	NA	NA	NA	NA	NA	NA	NA
TraesCS1B02G196100	NA	NA	NA	NA	NA	NA	NA	NA	NA	NA	6.37913	5.0144e-05
TraesCS1B02G203100	NA	NA	2.57935	2.22082e-08	2.59443	1.33651e-08	NA	NA	NA	NA	NA	NA
TraesCS1B02G216800	-6.0028	2.21372e-05	-8.63894	4.18434e-07	-5.69708	7.17216e-07	-4.7272	1.003e-06	5.0351	9.56429e-13	6.32954	1.05539e-19
TraesCS1B02G236300	NA	NA	NA	NA	NA	NA	3.42011	4.0863e-06	3.31791	4.92788e-06	3.15102	1.39058e-05
TraesCS1B02G247400	NA	NA	-4.2999	6.12238e-07	-6.63887	1.91759e-05	NA	NA	-2.18313	0.000340469	NA	NA
TraesCS1B02G253800	-3.82184	0.00161053	-4.70968	0.000310512	-7.12986	2.06252e-05	-3.28502	0.000516713	3.5098	1.70565e-08	6.18815	1.51371e-24
TraesCS1B02G276500	1.72039	1.07079e-11	3.45809	2.30192e-49	4.45772	1.31549e-82	5.45959	4.02152e-124	3.27465	1.17787e-44	NA	NA
TraesCS1B02G276900	NA	NA	NA	NA	NA	NA	4.79734	5.06269e-05	6.23683	2.64446e-08	5.65474	4.4338e-07
TraesCS1B02G278700	3.09185	3.71542e-17	-1.57199	0.0040451	-7.0762	8.17199e-06	-5.75356	0.000241234	-7.07937	6.48122e-06	-5.64852	0.000178775
TraesCS1B02G283200	-1.25272	0.00546776	NA	NA	NA	NA	NA	NA	NA	NA	-1.30762	0.000582104
TraesCS1B02G284900	NA	NA	NA	NA	4.93338	0.00339667	6.0979	0.000260657	NA	NA	NA	NA
TraesCS1B02G288900	NA	NA	-1.9476	7.05391e-05	-2.15452	1.61652e-05	-2.04421	2.96604e-05	-2.80106	9.56871e-07	-1.62332	0.000277821
TraesCS1B02G296400	NA	NA	-3.34145	0.000195771	NA	NA	NA	NA	NA	NA	-2.05054	0.00141139
TraesCS1B02G317700	NA	NA	NA	NA	NA	NA	2.24375	0.000968751	NA	NA	NA	NA
TraesCS1B02G319600	NA	NA	NA	NA	NA	NA	NA	NA	NA	NA	NA	NA
TraesCS1B02G336900	NA	NA	3.79001	0.000114296	2.9335	0.00379747	3.30145	0.00131364	3.38345	0.000522415	NA	NA
TraesCS1B02G350400	2.92656	0.000303493	NA	NA	NA	NA	NA	NA	-9.29239	2.33419e-08	-9.34326	1.55731e-08
TraesCS1B02G380600	6.40093	0.000201559	NA	NA	NA	NA	NA	NA	NA	NA	NA	NA
TraesCS1B02G389000	NA	NA	1.36265	3.59414e-11	2.04764	8.00842e-26	1.2833	5.18093e-10	NA	NA	1.27412	3.41442e-10
TraesCS1B02G406600	NA	NA	-2.56983	0.00768776	-6.00056	0.000253523	NA	NA	1.72149	0.000870953	1.689	0.000993212
TraesCS1B02G407900	NA	NA	NA	NA	NA	NA	4.81786	0.00691443	NA	NA	NA	NA
TraesCS1B02G414600	NA	NA	-1.73229	2.12911e-21	-1.002	1.99399e-08	-1.39734	6.50339e-15	-1.56307	2.36939e-18	NA	NA
TraesCS1B02G430200	NA	NA	NA	NA	NA	NA	NA	NA	NA	NA	NA	NA
TraesCS1B02G433700	NA	NA	NA	NA	NA	NA	3.77871	0.00144424	NA	NA	NA	NA
TraesCS1B02G434700	NA	NA	NA	NA	NA	NA	5.23616	0.00220037	NA	NA	NA	NA
TraesCS1B02G434800	NA	NA	NA	NA	6.74467	1.77422e-05	9.01728	7.19826e-09	NA	NA	NA	NA
TraesCS1B02G434900	NA	NA	NA	NA	NA	NA	5.44309	0.00163486	NA	NA	NA	NA
TraesCS1B02G435100	NA	NA	NA	NA	NA	NA	5.45356	0.00135024	NA	NA	NA	NA
TraesCS1B02G435200	NA	NA	NA	NA	6.17246	0.000105112	8.46341	5.98055e-08	4.44692	0.0076123	NA	NA
TraesCS1B02G453500	NA	NA	-1.47383	0.00139432	-2.14595	1.07303e-05	-1.56122	0.000801782	-5.00063	1.2032e-07	-5.59844	6.25986e-07
TraesCS1B02G460800	NA	NA	NA	NA	NA	NA	NA	NA	NA	NA	NA	NA
TraesCS1B02G460900	NA	NA	NA	NA	NA	NA	5.25081	0.00467255	NA	NA	NA	NA
TraesCS1B02G461500	NA	NA	NA	NA	NA	NA	NA	NA	NA	NA	NA	NA
TraesCS1B02G469000	NA	NA	NA	NA	NA	NA	NA	NA	NA	NA	NA	NA
TraesCS1B02G470700	NA	NA	NA	NA	NA	NA	9.97278	2.2078e-10	NA	NA	NA	NA
TraesCS1D02G011500	18.0065	5.13507e-05	NA	NA	NA	NA	NA	NA	NA	NA	NA	NA
TraesCS1D02G012000	NA	NA	-6.77813	0.00479419	-6.82171	0.0040262	NA	NA	NA	NA	6.34644	0.000165177
TraesCS1D02G012100	NA	NA	NA	NA	NA	NA	NA	NA	3.92728	0.00358931	5.97815	3.19756e-06
TraesCS1D02G034800	NA	NA	NA	NA	NA	NA	3.57139	3.44491e-05	5.76086	8.22005e-13	4.90786	1.20183e-09
TraesCS1D02G046200	NA	NA	NA	NA	NA	NA	NA	NA	NA	NA	NA	NA
TraesCS1D02G062900	NA	NA	NA	NA	NA	NA	NA	NA	7.14444	2.66525e-05	9.14258	3.59313e-08
TraesCS1D02G078700	NA	NA	NA	NA	NA	NA	7.52554	3.36067e-06	6.4849	4.91589e-05	5.2129	0.00137117
TraesCS1D02G106100	NA	NA	NA	NA	2.43891	4.26385e-05	2.48891	4.12954e-05	NA	NA	2.13515	0.00031738
TraesCS1D02G114500	NA	NA	NA	NA	NA	NA	NA	NA	NA	NA	4.69945	0.00427005
TraesCS1D02G128700	4.77118	9.79178e-05	NA	NA	NA	NA	NA	NA	NA	NA	NA	NA
TraesCS1D02G137200	NA	NA	-3.89984	4.02447e-08	-3.5068	2.51536e-08	NA	NA	NA	NA	1.13701	0.0012011
TraesCS1D02G155600	NA	NA	NA	NA	NA	NA	1.29325	5.3489e-08	NA	NA	NA	NA
TraesCS1D02G164000	NA	NA	6.58383	9.71156e-05	5.00707	0.00412002	NA	NA	NA	NA	NA	NA
TraesCS1D02G195600	-1.16244	0.00772395	NA	NA	-1.54123	8.76581e-05	NA	NA	-1.53806	7.68138e-05	-1.0159	0.00505823
TraesCS1D02G206300	-8.11927	1.0798e-05	-5.16326	2.45936e-06	-7.33813	2.39516e-07	-8.50144	1.49202e-06	4.59346	1.35672e-06	6.76904	3.3105e-13
TraesCS1D02G224600	NA	NA	-1.41342	0.00230585	-2.33762	1.14311e-05	NA	NA	NA	NA	NA	NA
TraesCS1D02G225900	-5.04529	0.00343597	-7.39112	0.000286001	-6.39479	0.000263571	NA	NA	4.08012	0.00269166	6.77345	2.26392e-07
TraesCS1D02G226000	NA	NA	NA	NA	NA	NA	NA	NA	3.36701	0.00101307	7.36593	9.35492e-15
TraesCS1D02G234400	NA	NA	NA	NA	NA	NA	NA	NA	NA	NA	NA	NA
TraesCS1D02G236600	NA	NA	NA	NA	NA	NA	NA	NA	NA	NA	1.98031	0.00520829
TraesCS1D02G249900	NA	NA	NA	NA	NA	NA	NA	NA	NA	NA	-1.15294	2.74651e-05
TraesCS1D02G260600	NA	NA	NA	NA	NA	NA	NA	NA	NA	NA	2.22548	0.00018851
TraesCS1D02G265800	2.45228	4.47989e-06	4.82972	2.10316e-23	5.5059	1.81904e-30	5.77187	3.04456e-33	3.23658	3.78971e-11	NA	NA
TraesCS1D02G266000	NA	NA	NA	NA	NA	NA	NA	NA	3.05013	0.0011682	5.82311	5.65211e-11
TraesCS1D02G268000	5.04552	0.00485105	NA	NA	NA	NA	NA	NA	NA	NA	NA	NA
TraesCS1D02G270300	NA	NA	NA	NA	NA	NA	NA	NA	5.28941	6.81236e-08	5.40736	2.6587e-08
TraesCS1D02G285900	NA	NA	NA	NA	6.01821	0.000257165	8.30348	2.7154e-07	7.46705	2.61179e-06	NA	NA
TraesCS1D02G307000	3.72876	0.00365074	NA	NA	NA	NA	NA	NA	NA	NA	NA	NA
TraesCS1D02G336000	NA	NA	NA	NA	NA	NA	3.14857	9.69994e-18	2.1541	1.57426e-08	2.22825	3.35148e-09
TraesCS1D02G348600	NA	NA	1.10309	2.64885e-07	1.37814	2.31023e-11	NA	NA	NA	NA	NA	NA
TraesCS1D02G376100	NA	NA	NA	NA	1.03853	1.51557e-05	NA	NA	NA	NA	NA	NA
TraesCS1D02G394700	NA	NA	NA	NA	NA	NA	NA	NA	NA	NA	NA	NA
TraesCS1D02G411100	NA	NA	NA	NA	NA	NA	2.39121	0.00148589	2.30872	0.00132972	2.4637	0.000484031
TraesCS1D02G412900	NA	NA	NA	NA	7.0703	1.02268e-05	9.26717	5.07863e-09	NA	NA	NA	NA
TraesCS1D02G413000	NA	NA	NA	NA	9.28835	2.82307e-09	11.0274	1.63394e-12	6.57293	3.72023e-05	NA	NA
TraesCS1D02G413100	NA	NA	NA	NA	NA	NA	6.73543	3.02341e-05	NA	NA	NA	NA
TraesCS1D02G430200	NA	NA	-2.21558	2.74677e-12	-2.08786	1.14704e-11	-2.59483	2.29286e-15	-4.75023	3.8771e-18	-4.77528	2.17028e-18
TraesCS1D02G435900	NA	NA	NA	NA	NA	NA	NA	NA	NA	NA	NA	NA
TraesCS1D02G436400	NA	NA	NA	NA	NA	NA	NA	NA	NA	NA	NA	NA
TraesCS1D02G438300	NA	NA	NA	NA	NA	NA	NA	NA	NA	NA	NA	NA
TraesCS2A02G004400	NA	NA	NA	NA	NA	NA	9.50633	2.8787e-09	NA	NA	NA	NA
TraesCS2A02G094100	NA	NA	NA	NA	3.07184	2.46546e-11	4.45284	1.17066e-23	4.60876	1.08512e-25	4.23812	6.86526e-22
TraesCS2A02G105400	-1.30907	2.37724e-08	NA	NA	-1.04923	1.69677e-06	NA	NA	-1.61486	2.0795e-13	-1.91605	7.20396e-18
TraesCS2A02G111000	NA	NA	NA	NA	NA	NA	NA	NA	NA	NA	-1.35625	4.81133e-09
TraesCS2A02G121300	NA	NA	NA	NA	NA	NA	6.37585	9.70156e-05	NA	NA	NA	NA
TraesCS2A02G154500	NA	NA	NA	NA	NA	NA	NA	NA	-1.15761	8.23748e-08	NA	NA
TraesCS2A02G156700	NA	NA	NA	NA	4.22814	2.45985e-14	5.18415	2.63926e-21	5.33748	6.531e-23	5.79773	3.57282e-27
TraesCS2A02G158600	NA	NA	NA	NA	NA	NA	8.94581	0.00048547	6.91364	0.00577656	NA	NA
TraesCS2A02G158700	NA	NA	NA	NA	7.69547	7.64728e-07	9.55772	6.68877e-10	9.6396	2.28578e-10	5.75627	0.000257569
TraesCS2A02G158800	NA	NA	NA	NA	8.93617	4.48136e-09	10.4945	5.7146e-12	8.39114	3.13872e-08	4.61633	0.00342015
TraesCS2A02G174600	-3.4979	0.00063388	-2.05356	0.00396074	NA	NA	NA	NA	-1.80727	0.00725437	-2.0836	0.00227214
TraesCS2A02G195100	-4.51238	0.000855757	-5.75068	0.000335264	-7.21418	1.12713e-05	-4.90537	0.000107862	-4.1956	6.09909e-05	-5.78994	0.000218211
TraesCS2A02G205900	NA	NA	NA	NA	2.43993	0.0010712	4.39419	2.87522e-10	NA	NA	NA	NA
TraesCS2A02G210600	NA	NA	NA	NA	NA	NA	NA	NA	2.78385	0.000240258	2.44259	0.00143044
TraesCS2A02G213300	3.73569	1.27222e-11	2.4712	1.21745e-05	NA	NA	NA	NA	NA	NA	NA	NA
TraesCS2A02G228200	NA	NA	NA	NA	NA	NA	NA	NA	NA	NA	1.38209	0.00155051
TraesCS2A02G252600	NA	NA	NA	NA	-4.78927	0.00441326	NA	NA	NA	NA	-4.76717	0.00373781
TraesCS2A02G262200	NA	NA	NA	NA	NA	NA	2.12266	3.69076e-25	1.98882	3.23308e-22	2.68742	1.70117e-41
TraesCS2A02G263300	-1.09081	0.000975951	NA	NA	-1.00075	0.00110121	NA	NA	NA	NA	NA	NA
TraesCS2A02G283600	-1.14981	0.00487217	-1.52593	3.77639e-05	-3.02029	1.42228e-15	NA	NA	-1.92519	1.06486e-07	-2.39424	4.67604e-11
TraesCS2A02G319300	NA	NA	NA	NA	NA	NA	NA	NA	NA	NA	-1.57657	0.00242091
TraesCS2A02G322900	NA	NA	NA	NA	NA	NA	NA	NA	5.56534	0.000363373	7.86001	1.89959e-07
TraesCS2A02G323700	NA	NA	NA	NA	NA	NA	1.15782	2.11049e-06	1.33151	1.46782e-08	1.27398	5.58927e-08
TraesCS2A02G350500	NA	NA	NA	NA	NA	NA	NA	NA	NA	NA	NA	NA
TraesCS2A02G350600	NA	NA	NA	NA	NA	NA	NA	NA	NA	NA	6.72679	2.73263e-05
TraesCS2A02G363300	NA	NA	NA	NA	NA	NA	1.38984	1.39637e-07	NA	NA	NA	NA
TraesCS2A02G369700	NA	NA	3.46984	8.6363e-08	2.39981	0.00042345	2.451	0.000435808	3.29676	2.71262e-07	NA	NA
TraesCS2A02G375600	NA	NA	NA	NA	NA	NA	2.97323	0.00408485	5.7281	2.52831e-10	6.57766	1.7679e-13
TraesCS2A02G380700	NA	NA	NA	NA	NA	NA	1.75265	3.03164e-35	2.08635	1.32092e-50	2.07967	1.80502e-50
TraesCS2A02G382100	NA	NA	NA	NA	-1.66686	0.000637623	NA	NA	NA	NA	NA	NA
TraesCS2A02G383900	NA	NA	NA	NA	NA	NA	NA	NA	NA	NA	-1.59749	8.17387e-12
TraesCS2A02G420700	NA	NA	NA	NA	2.0952	1.89561e-07	NA	NA	NA	NA	NA	NA
TraesCS2A02G432400	NA	NA	NA	NA	NA	NA	-5.86203	0.00158429	-5.75907	0.00108961	-5.7586	0.00096061
TraesCS2A02G453700	NA	NA	NA	NA	NA	NA	NA	NA	NA	NA	1.55688	0.00142597
TraesCS2A02G460500	NA	NA	7.31429	5.98258e-06	7.90301	6.69061e-07	7.82051	1.35295e-06	NA	NA	NA	NA
TraesCS2A02G461100	NA	NA	NA	NA	NA	NA	NA	NA	4.707	0.00624986	5.02568	0.00276362
TraesCS2A02G461200	NA	NA	NA	NA	NA	NA	NA	NA	3.82657	3.00486e-08	5.48567	1.92812e-16
TraesCS2A02G461300	-5.89301	0.00165775	-6.18417	0.000383882	-4.78696	0.00427717	NA	NA	3.65726	1.61614e-07	6.45475	1.40656e-21
TraesCS2A02G461500	NA	NA	NA	NA	NA	NA	NA	NA	NA	NA	6.37296	5.04234e-05
TraesCS2A02G488800	NA	NA	NA	NA	1.0197	0.00603691	1.28321	0.000443532	NA	NA	1.40953	4.14502e-05
TraesCS2A02G497500	NA	NA	NA	NA	NA	NA	1.07701	0.000183269	NA	NA	NA	NA
TraesCS2A02G513900	NA	NA	1.84149	1.12082e-06	4.05902	1.41405e-29	5.97831	2.52241e-63	6.43968	9.7339e-74	6.62444	3.07804e-78
TraesCS2A02G531400	NA	NA	NA	NA	7.36675	6.79406e-06	8.41329	3.05155e-07	5.87791	0.00039885	5.79839	0.000426965
TraesCS2A02G531800	-6.07225	5.22838e-12	-6.7399	1.66467e-12	-1.81666	2.02105e-05	NA	NA	-2.00454	2.17866e-06	-2.89141	6.21812e-11
TraesCS2A02G532000	-2.59819	4.5546e-06	-4.57373	3.83422e-08	1.15436	0.000950736	1.95611	4.28025e-09	1.58216	2.07427e-06	NA	NA
TraesCS2A02G532100	NA	NA	NA	NA	NA	NA	NA	NA	NA	NA	NA	NA
TraesCS2A02G532200	-4.04016	1.12237e-09	-3.70551	2.24913e-11	NA	NA	1.536	1.80607e-05	NA	NA	-1.75052	1.41463e-05
TraesCS2A02G532400	-4.43299	0.000443449	-4.74213	6.80572e-05	-2.59728	9.17281e-05	NA	NA	-2.16235	0.000367695	-3.17411	1.76924e-05
TraesCS2A02G588400	NA	NA	NA	NA	NA	NA	NA	NA	NA	NA	NA	NA
TraesCS2A02G588800	NA	NA	NA	NA	NA	NA	NA	NA	NA	NA	NA	NA
TraesCS2B02G009700	NA	NA	NA	NA	NA	NA	NA	NA	NA	NA	NA	NA
TraesCS2B02G009800	NA	NA	NA	NA	NA	NA	NA	NA	NA	NA	NA	NA
TraesCS2B02G013600	NA	NA	NA	NA	NA	NA	NA	NA	-1.50277	0.000215405	-2.20524	1.63585e-07
TraesCS2B02G034400	NA	NA	NA	NA	NA	NA	9.26	9.30202e-09	NA	NA	NA	NA
TraesCS2B02G046900	NA	NA	NA	NA	NA	NA	NA	NA	4.92367	0.00244791	4.75072	0.00321735
TraesCS2B02G047500	NA	NA	NA	NA	NA	NA	NA	NA	-2.03711	9.31697e-06	-3.04512	6.23988e-08
TraesCS2B02G095700	NA	NA	6.6779	5.46145e-05	NA	NA	NA	NA	NA	NA	NA	NA
TraesCS2B02G108900	NA	NA	NA	NA	6.50411	5.10559e-05	6.32639	0.000130609	5.51576	0.000673934	5.59504	0.000477782
TraesCS2B02G110400	NA	NA	NA	NA	4.62623	0.00616128	5.37294	0.00179185	NA	NA	NA	NA
TraesCS2B02G112300	NA	NA	NA	NA	NA	NA	NA	NA	NA	NA	3.56902	0.00188456
TraesCS2B02G122300	NA	NA	-1.48728	3.6839e-22	-1.47968	2.7818e-22	NA	NA	-2.31704	2.6511e-46	-2.87346	6.1124e-62
TraesCS2B02G128100	1.84641	1.645e-05	-1.72369	0.00751276	-6.50926	4.653e-05	-6.61538	5.26304e-05	-6.51243	3.76773e-05	-6.51196	3.19993e-05
TraesCS2B02G142300	NA	NA	NA	NA	NA	NA	NA	NA	NA	NA	NA	NA
TraesCS2B02G177100	-1.95026	2.491e-05	-3.98502	6.56691e-15	-2.90083	9.28975e-11	NA	NA	-1.53201	0.000247948	-2.5962	1.83023e-09
TraesCS2B02G179700	NA	NA	NA	NA	NA	NA	NA	NA	-1.09558	3.07973e-06	NA	NA
TraesCS2B02G182200	NA	NA	NA	NA	4.01743	4.71381e-15	4.9848	5.66394e-23	5.39273	3.0266e-27	5.0535	3.99986e-24
TraesCS2B02G184300	NA	NA	4.59817	0.00699129	8.20057	1.09543e-07	10.07	5.89786e-11	7.9557	2.15624e-07	NA	NA
TraesCS2B02G184400	NA	NA	6.08713	0.000126078	9.61193	2.55988e-10	11.0185	4.47632e-13	9.18753	1.2403e-09	5.68834	0.000235278
TraesCS2B02G193400	NA	NA	NA	NA	NA	NA	NA	NA	NA	NA	NA	NA
TraesCS2B02G198200	NA	NA	NA	NA	NA	NA	NA	NA	-1.24054	6.28422e-11	NA	NA
TraesCS2B02G201000	NA	NA	NA	NA	3.56421	1.01071e-07	4.03444	1.56447e-09	NA	NA	NA	NA
TraesCS2B02G215800	NA	NA	NA	NA	NA	NA	NA	NA	-1.14041	0.00113366	-2.14975	7.64527e-10
TraesCS2B02G230700	NA	NA	NA	NA	NA	NA	NA	NA	-1.99355	1.44075e-29	-3.13827	5.16297e-55
TraesCS2B02G233100	NA	NA	NA	NA	4.22609	1.88155e-05	4.81026	1.15527e-06	NA	NA	NA	NA
TraesCS2B02G272300	NA	NA	-2.68806	0.00859515	-4.97664	0.00263609	NA	NA	NA	NA	-4.97322	0.00219717
TraesCS2B02G275300	NA	NA	NA	NA	NA	NA	5.0421	0.00664147	5.12248	0.00318742	NA	NA
TraesCS2B02G280000	NA	NA	NA	NA	NA	NA	2.39461	6.5036e-36	2.2298	3.56069e-31	3.24518	4.91027e-68
TraesCS2B02G309100	NA	NA	NA	NA	NA	NA	1.04239	1.2825e-07	NA	NA	NA	NA
TraesCS2B02G321100	-1.08285	2.64229e-07	-1.21423	1.06378e-09	-1.59122	8.69674e-16	NA	NA	-2.02455	2.9846e-24	-2.38111	5.0094e-32
TraesCS2B02G321200	NA	NA	NA	NA	NA	NA	2.72739	1.61032e-21	1.7806	1.96507e-09	1.91571	5.8797e-11
TraesCS2B02G328800	NA	NA	NA	NA	5.45493	0.00132894	6.19484	0.000304737	NA	NA	NA	NA
TraesCS2B02G344300	NA	NA	7.00169	3.9006e-05	NA	NA	NA	NA	NA	NA	NA	NA
TraesCS2B02G359700	NA	NA	NA	NA	NA	NA	NA	NA	5.23891	0.000843356	7.57547	5.33329e-07
TraesCS2B02G381100	NA	NA	-3.31347	1.11544e-21	-5.40135	1.74373e-17	-9.5035	7.40147e-10	-6.37652	4.85537e-13	-5.97706	4.35372e-15
TraesCS2B02G381200	NA	NA	NA	NA	NA	NA	1.58638	1.21764e-21	NA	NA	NA	NA
TraesCS2B02G386700	NA	NA	4.03403	1.51762e-07	2.52072	0.00206126	3.41017	1.73669e-05	2.30391	0.00489877	NA	NA
TraesCS2B02G396100	NA	NA	NA	NA	NA	NA	NA	NA	NA	NA	7.0593	4.39053e-06
TraesCS2B02G397800	NA	NA	NA	NA	NA	NA	1.53052	5.69002e-14	1.50424	8.91248e-14	1.95349	3.92969e-23
TraesCS2B02G404500	-4.63952	5.58704e-07	-8.33609	2.02619e-07	-8.37967	1.39033e-07	-8.48578	1.45234e-07	-8.38283	1.06532e-07	-8.38236	8.65524e-08
TraesCS2B02G412600	NA	NA	-6.02677	0.000457235	NA	NA	NA	NA	-3.63288	0.00499677	-6.07304	0.000256653
TraesCS2B02G420500	NA	NA	NA	NA	-1.36354	4.15121e-05	NA	NA	-1.08145	0.000807958	-1.50113	5.44412e-06
TraesCS2B02G439700	NA	NA	5.48949	0.00569765	7.88944	2.59739e-05	NA	NA	5.11265	0.00869968	NA	NA
TraesCS2B02G461800	NA	NA	NA	NA	NA	NA	2.57679	1.15272e-42	1.5049	1.50117e-14	1.09867	4.09547e-08
TraesCS2B02G472600	NA	NA	NA	NA	NA	NA	NA	NA	1.2439	5.78951e-05	2.28761	4.04324e-16
TraesCS2B02G474800	NA	NA	NA	NA	2.98921	6.63619e-07	2.86208	3.1899e-06	2.21502	0.00037133	1.73752	0.00667491
TraesCS2B02G482100	NA	NA	-4.92917	0.00381526	-6.41502	0.000212385	NA	NA	6.55901	1.92541e-20	7.22061	9.40273e-25
TraesCS2B02G482900	NA	NA	NA	NA	NA	NA	NA	NA	5.29391	0.0013721	4.80245	0.00388438
TraesCS2B02G483000	-2.9384	0.00351125	-5.58828	0.000638089	NA	NA	3.44128	1.8437e-09	5.21455	3.06358e-21	6.24911	2.53426e-30
TraesCS2B02G483100	NA	NA	-6.04677	0.000483074	-6.09035	0.000378497	NA	NA	5.73052	2.28693e-18	7.30046	1.95037e-29
TraesCS2B02G486800	-2.38361	0.0021562	-3.46821	7.95299e-05	-2.69488	0.000138841	-7.02987	1.58112e-05	-5.48474	0.000503859	-4.50462	8.39036e-05
TraesCS2B02G513800	-3.6058	1.39125e-06	-3.50376	1.11702e-07	NA	NA	1.77731	0.000174479	NA	NA	-1.45262	0.00451076
TraesCS2B02G513900	-4.18903	1.77229e-08	-4.90279	6.38346e-10	NA	NA	NA	NA	NA	NA	-1.64886	0.000382182
TraesCS2B02G541400	NA	NA	NA	NA	NA	NA	NA	NA	NA	NA	NA	NA
TraesCS2B02G542000	NA	NA	3.64105	1.89324e-10	5.91188	8.10927e-27	8.07535	2.21235e-49	7.23534	4.57044e-40	6.94234	3.67936e-37
TraesCS2B02G547900	3.79694	0.000244279	NA	NA	NA	NA	NA	NA	NA	NA	NA	NA
TraesCS2B02G553700	7.23196	1.26018e-05	5.52258	0.000727845	5.74908	0.000340147	6.27805	0.000111813	7.12455	3.99509e-06	7.39915	1.27336e-06
TraesCS2B02G560800	NA	NA	NA	NA	NA	NA	NA	NA	NA	NA	NA	NA
TraesCS2B02G560900	NA	NA	NA	NA	NA	NA	5.90002	0.000534205	NA	NA	NA	NA
TraesCS2B02G561000	-3.78982	2.28342e-05	-6.3208	4.77932e-05	NA	NA	1.84162	0.000159286	NA	NA	NA	NA
TraesCS2B02G561100	-6.02212	1.0066e-06	-6.32284	8.93986e-08	NA	NA	NA	NA	NA	NA	NA	NA
TraesCS2B02G562200	-1.73905	0.00335363	-2.90489	5.12387e-07	NA	NA	NA	NA	-1.64926	0.0015713	-1.44964	0.00481938
TraesCS2B02G578600	NA	NA	NA	NA	-1.6165	5.66754e-08	-1.81402	2.45008e-09	-2.64504	1.35704e-13	-3.01677	5.43659e-15
TraesCS2B02G594800	9.6148	3.56595e-09	NA	NA	NA	NA	8.95914	1.83459e-08	NA	NA	NA	NA
TraesCS2D02G004400	NA	NA	NA	NA	NA	NA	14.3348	6.75511e-17	NA	NA	NA	NA
TraesCS2D02G081700	NA	NA	NA	NA	NA	NA	5.31547	0.00265325	NA	NA	NA	NA
TraesCS2D02G092700	NA	NA	NA	NA	4.4388	5.26791e-08	5.65047	2.13222e-12	5.2739	3.64296e-11	4.54353	1.43546e-08
TraesCS2D02G110500	4.07095	8.12688e-06	NA	NA	NA	NA	NA	NA	NA	NA	NA	NA
TraesCS2D02G165800	NA	NA	4.94838	0.00306694	10.2202	1.712e-11	11.7084	1.29977e-14	9.98438	3.85598e-11	5.91631	0.000152306
TraesCS2D02G204600	NA	NA	NA	NA	NA	NA	1.27641	0.000923882	NA	NA	NA	NA
TraesCS2D02G210300	NA	NA	NA	NA	NA	NA	4.37675	0.000125419	NA	NA	NA	NA
TraesCS2D02G212300	NA	NA	NA	NA	NA	NA	NA	NA	-2.02545	9.27199e-05	-2.36055	1.61604e-05
TraesCS2D02G221100	NA	NA	NA	NA	NA	NA	NA	NA	NA	NA	NA	NA
TraesCS2D02G241200	NA	NA	NA	NA	NA	NA	NA	NA	1.60616	2.48933e-09	2.22838	4.33699e-18
TraesCS2D02G248100	NA	NA	NA	NA	1.25449	8.79381e-05	2.32609	2.2631e-15	1.95419	4.93353e-11	1.29229	3.41593e-05
TraesCS2D02G256000	NA	NA	NA	NA	4.61748	8.46156e-11	4.99549	2.1868e-12	7.61364	1.2601e-28	7.25656	2.94798e-26
TraesCS2D02G261800	NA	NA	NA	NA	-1.03098	0.000854456	2.90194	5.17209e-41	2.66352	1.49227e-34	2.85065	5.9497e-40
TraesCS2D02G264100	NA	NA	-1.60848	0.00281875	-2.56863	6.82666e-05	NA	NA	1.47325	2.97524e-05	NA	NA
TraesCS2D02G302100	NA	NA	NA	NA	NA	NA	NA	NA	3.11228	2.34698e-05	4.63794	4.30579e-11
TraesCS2D02G303100	NA	NA	NA	NA	NA	NA	2.93965	5.60136e-21	1.50942	6.04829e-06	1.75632	6.60974e-08
TraesCS2D02G339300	NA	NA	NA	NA	NA	NA	1.28499	2.22141e-06	1.5408	3.11326e-09	1.69324	3.70648e-11
TraesCS2D02G340000	NA	NA	NA	NA	NA	NA	NA	NA	2.45041	0.00121183	4.88778	1.10108e-12
TraesCS2D02G360800	NA	NA	2.31869	1.4589e-06	NA	NA	1.68117	0.00114145	NA	NA	NA	NA
TraesCS2D02G377000	NA	NA	NA	NA	1.0732	0.000126769	2.24225	1.68533e-18	2.29842	1.0367e-19	2.43834	2.19453e-22
TraesCS2D02G377100	NA	NA	NA	NA	NA	NA	NA	NA	NA	NA	5.90629	0.000541005
TraesCS2D02G392300	-4.46807	1.6869e-11	-4.28678	1.10201e-13	NA	NA	NA	NA	-3.28649	2.68544e-12	-3.86781	6.79832e-14
TraesCS2D02G393800	NA	NA	NA	NA	NA	NA	NA	NA	NA	NA	6.16949	0.000754898
TraesCS2D02G417600	NA	NA	NA	NA	NA	NA	NA	NA	-5.4453	0.00115467	NA	NA
TraesCS2D02G421300	NA	NA	1.25879	1.70978e-07	NA	NA	NA	NA	NA	NA	-1.59699	2.19846e-11
TraesCS2D02G432700	NA	NA	4.54561	0.00710003	4.7756	0.00387858	4.89005	0.00458378	NA	NA	5.73651	0.000280584
TraesCS2D02G439300	NA	NA	NA	NA	NA	NA	NA	NA	-1.02753	0.00217595	-1.15308	0.00050424
TraesCS2D02G450800	NA	NA	NA	NA	NA	NA	NA	NA	1.89881	0.00218101	3.14045	3.42378e-08
TraesCS2D02G453400	NA	NA	NA	NA	NA	NA	NA	NA	NA	NA	NA	NA
TraesCS2D02G453800	NA	NA	NA	NA	4.88007	0.00456616	5.16012	0.0036539	NA	NA	NA	NA
TraesCS2D02G461100	NA	NA	NA	NA	NA	NA	NA	NA	-4.13577	7.15204e-12	-4.58007	1.20535e-11
TraesCS2D02G461400	NA	NA	NA	NA	NA	NA	5.16721	0.00260859	7.48157	1.43702e-06	8.51476	2.46062e-08
TraesCS2D02G482600	NA	NA	-1.14679	1.51527e-06	-1.5277	1.41072e-10	-1.24073	1.89327e-07	-2.90226	1.91718e-27	-2.61349	2.68935e-24
TraesCS2D02G487100	NA	NA	NA	NA	5.04508	0.0035296	5.95631	0.000597308	5.12818	0.0025139	5.41137	0.00114129
TraesCS2D02G489100	NA	NA	NA	NA	1.35289	0.00175117	NA	NA	1.40396	0.000913756	1.44693	0.000520505
TraesCS2D02G515500	NA	NA	NA	NA	NA	NA	1.67957	0.000485175	2.2562	6.01103e-07	3.13038	1.51931e-12
TraesCS3A02G045100	3.81375	3.01545e-07	NA	NA	NA	NA	2.73597	0.000306275	NA	NA	NA	NA
TraesCS3A02G049300	NA	NA	-1.0318	1.74884e-08	NA	NA	-1.01548	3.30939e-08	-1.56901	2.20848e-18	-2.07861	9.22555e-31
TraesCS3A02G050400	NA	NA	NA	NA	NA	NA	5.52913	0.00136316	NA	NA	NA	NA
TraesCS3A02G066100	NA	NA	NA	NA	NA	NA	NA	NA	NA	NA	NA	NA
TraesCS3A02G066200	NA	NA	NA	NA	4.36835	0.00828703	4.73043	0.00581363	NA	NA	NA	NA
TraesCS3A02G066300	4.64138	7.7896e-08	NA	NA	NA	NA	4.26124	4.00508e-07	NA	NA	NA	NA
TraesCS3A02G066400	4.62018	4.4064e-06	NA	NA	NA	NA	4.63278	1.50467e-06	NA	NA	NA	NA
TraesCS3A02G066500	NA	NA	NA	NA	NA	NA	NA	NA	NA	NA	NA	NA
TraesCS3A02G066900	4.99062	4.19201e-12	NA	NA	NA	NA	NA	NA	NA	NA	NA	NA
TraesCS3A02G068100	NA	NA	-1.31438	1.54159e-07	-1.67037	1.19423e-10	-1.26097	2.61222e-07	-1.97856	3.85403e-13	-2.108	2.80431e-14
TraesCS3A02G070200	NA	NA	NA	NA	NA	NA	NA	NA	NA	NA	NA	NA
TraesCS3A02G074600	-1.42727	1.40519e-05	-2.91483	8.29038e-20	NA	NA	NA	NA	2.41018	2.54807e-17	3.11811	1.49468e-28
TraesCS3A02G075800	-1.42977	0.000375329	NA	NA	-1.43338	0.000117574	NA	NA	-1.62377	9.04712e-06	-4.10714	5.80827e-27
TraesCS3A02G075900	NA	NA	NA	NA	NA	NA	NA	NA	NA	NA	NA	NA
TraesCS3A02G081000	NA	NA	NA	NA	NA	NA	NA	NA	NA	NA	NA	NA
TraesCS3A02G099500	NA	NA	-1.51794	1.37671e-07	-1.042	8.4254e-05	NA	NA	-1.2776	2.47049e-06	NA	NA
TraesCS3A02G121900	NA	NA	NA	NA	NA	NA	13.1926	9.55442e-17	NA	NA	NA	NA
TraesCS3A02G135600	NA	NA	NA	NA	NA	NA	NA	NA	-1.44966	0.00517661	-3.14391	3.13391e-05
TraesCS3A02G151600	NA	NA	1.28336	2.9484e-11	NA	NA	NA	NA	NA	NA	NA	NA
TraesCS3A02G161400	NA	NA	NA	NA	NA	NA	NA	NA	1.57338	0.000119218	3.34144	2.87827e-18
TraesCS3A02G186600	-1.01071	0.00276543	NA	NA	NA	NA	NA	NA	NA	NA	NA	NA
TraesCS3A02G187100	NA	NA	NA	NA	-1.52162	0.00813619	NA	NA	NA	NA	NA	NA
TraesCS3A02G194700	NA	NA	NA	NA	NA	NA	NA	NA	4.83953	0.00598662	NA	NA
TraesCS3A02G207800	-1.49205	2.03159e-05	-2.33112	2.45811e-12	-2.07629	2.2166e-10	NA	NA	-1.61318	5.32734e-07	-1.16082	0.000283272
TraesCS3A02G232000	-5.52016	0.00345288	-5.81132	0.000872467	-5.8549	0.000691878	NA	NA	4.67801	4.91966e-12	6.20393	1.20035e-20
TraesCS3A02G240900	-4.88485	4.35373e-12	-6.13307	1.02037e-14	-8.95086	6.85169e-09	-7.48947	4.84717e-13	-8.92995	1.75316e-08	-8.94755	5.63189e-09
TraesCS3A02G262800	NA	NA	NA	NA	-1.40779	0.00879927	NA	NA	-3.28367	2.52844e-05	-4.61998	4.92108e-05
TraesCS3A02G281300	NA	NA	NA	NA	NA	NA	2.17601	0.000114294	NA	NA	NA	NA
TraesCS3A02G290400	NA	NA	NA	NA	NA	NA	1.61718	8.57063e-29	1.2989	4.62047e-19	NA	NA
TraesCS3A02G291800	NA	NA	NA	NA	NA	NA	1.03846	7.31975e-09	NA	NA	NA	NA
TraesCS3A02G299600	-1.32235	0.00526151	-4.96632	1.49565e-07	-6.57578	1.16944e-05	-5.69656	6.89946e-07	-3.75723	7.20018e-09	-5.58194	5.08138e-07
TraesCS3A02G303700	NA	NA	NA	NA	NA	NA	1.13145	3.80019e-07	NA	NA	NA	NA
TraesCS3A02G313200	NA	NA	NA	NA	NA	NA	NA	NA	NA	NA	6.37782	0.00130696
TraesCS3A02G327400	NA	NA	5.36085	0.00213807	5.32289	0.00204866	NA	NA	NA	NA	NA	NA
TraesCS3A02G330000	NA	NA	-6.23608	0.000169385	-6.27965	0.000129856	-6.38577	0.000149829	-3.84246	0.0015585	3.21015	8.80473e-11
TraesCS3A02G346000	-1.72449	1.4052e-06	-2.21487	3.73666e-10	NA	NA	NA	NA	-1.56565	3.06036e-07	NA	NA
TraesCS3A02G353900	5.23033	0.00349306	NA	NA	NA	NA	NA	NA	NA	NA	NA	NA
TraesCS3A02G361000	-1.15559	0.0020028	-1.50191	1.22187e-05	NA	NA	NA	NA	-1.40865	2.33668e-05	-2.85478	4.12248e-13
TraesCS3A02G361200	NA	NA	NA	NA	NA	NA	2.56838	0.000875668	NA	NA	NA	NA
TraesCS3A02G375700	NA	NA	NA	NA	-4.42643	0.000239117	-3.93761	0.000161213	-6.84302	1.96186e-05	-4.43457	0.000178384
TraesCS3A02G378100	-1.22075	2.59444e-05	-1.17074	1.21745e-05	-1.88902	8.07807e-12	NA	NA	-1.36444	2.27418e-07	-1.63324	9.14973e-10
TraesCS3A02G382000	NA	NA	NA	NA	NA	NA	NA	NA	NA	NA	-1.48184	4.91169e-07
TraesCS3A02G436600	NA	NA	-1.83989	3.33336e-06	-1.31975	0.000211969	-3.45617	1.02294e-09	-2.39936	3.97168e-08	-1.86764	1.18786e-06
TraesCS3A02G441800	5.05523	0.00470854	NA	NA	NA	NA	4.89559	0.00433608	NA	NA	NA	NA
TraesCS3A02G441900	NA	NA	NA	NA	NA	NA	NA	NA	NA	NA	NA	NA
TraesCS3A02G491200	NA	NA	-5.70897	0.000849139	NA	NA	NA	NA	NA	NA	NA	NA
TraesCS3A02G495000	NA	NA	NA	NA	NA	NA	NA	NA	NA	NA	NA	NA
TraesCS3A02G495200	NA	NA	NA	NA	NA	NA	NA	NA	NA	NA	NA	NA
TraesCS3A02G505800	NA	NA	NA	NA	NA	NA	7.95414	5.10753e-07	7.55471	1.11084e-06	6.81932	1.11558e-05
TraesCS3A02G509300	NA	NA	NA	NA	NA	NA	NA	NA	NA	NA	NA	NA
TraesCS3A02G530600	NA	NA	NA	NA	NA	NA	NA	NA	-1.4417	6.56521e-12	-2.1381	1.22505e-23
TraesCS3A02G530800	NA	NA	NA	NA	NA	NA	4.01561	0.000733527	7.05662	8.47064e-11	6.74106	4.76159e-10
TraesCS3A02G531500	4.30424	0.000756202	NA	NA	NA	NA	NA	NA	NA	NA	NA	NA
TraesCS3A02G539500	NA	NA	NA	NA	NA	NA	4.7652	0.0079073	NA	NA	NA	NA
TraesCS3B02G037000	NA	NA	NA	NA	5.60377	0.0011377	6.33595	0.000271885	5.03835	0.00352777	NA	NA
TraesCS3B02G059200	NA	NA	NA	NA	NA	NA	11.3445	1.59674e-12	NA	NA	NA	NA
TraesCS3B02G061900	NA	NA	NA	NA	NA	NA	6.97778	1.54901e-05	NA	NA	NA	NA
TraesCS3B02G079500	NA	NA	NA	NA	NA	NA	NA	NA	NA	NA	NA	NA
TraesCS3B02G079700	4.98392	1.72788e-17	NA	NA	-4.75408	0.00538918	NA	NA	-4.75725	0.00464862	-4.75678	0.00416033
TraesCS3B02G081200	NA	NA	NA	NA	NA	NA	NA	NA	-1.55195	0.00156519	-1.66175	0.000760784
TraesCS3B02G095700	NA	NA	NA	NA	NA	NA	NA	NA	NA	NA	NA	NA
TraesCS3B02G100900	NA	NA	NA	NA	NA	NA	NA	NA	NA	NA	NA	NA
TraesCS3B02G105900	NA	NA	NA	NA	NA	NA	NA	NA	5.57008	0.000419653	5.97582	0.000119953
TraesCS3B02G115900	-1.31142	4.10673e-05	-2.02143	4.06663e-10	-1.8686	1.45605e-09	-1.16757	2.7339e-05	-1.26639	5.36889e-06	-1.04732	9.21986e-05
TraesCS3B02G157900	2.96412	3.67909e-17	NA	NA	-4.8508	0.00162471	-4.9569	0.00190063	-6.28037	6.65344e-05	-4.84828	0.00136637
TraesCS3B02G158700	NA	NA	NA	NA	NA	NA	NA	NA	NA	NA	5.93011	9.44369e-08
TraesCS3B02G165600	NA	NA	NA	NA	NA	NA	NA	NA	1.55891	1.69852e-33	1.458	2.10786e-29
TraesCS3B02G171700	NA	NA	NA	NA	7.89569	3.89634e-07	7.77774	9.07663e-07	NA	NA	NA	NA
TraesCS3B02G185800	NA	NA	NA	NA	NA	NA	NA	NA	NA	NA	-5.46045	0.00198776
TraesCS3B02G189000	NA	NA	NA	NA	NA	NA	NA	NA	NA	NA	3.23968	0.00839155
TraesCS3B02G204300	NA	NA	NA	NA	NA	NA	NA	NA	2.16386	0.00341196	NA	NA
TraesCS3B02G216500	NA	NA	-1.64658	5.8405e-06	-1.55409	1.15168e-05	-1.33313	0.000151276	-1.83896	4.19941e-07	-1.84801	3.02451e-07
TraesCS3B02G217500	NA	NA	-1.59957	1.76278e-25	-1.24652	2.31827e-16	-2.45629	1.50781e-55	-3.02668	4.08865e-77	-2.78269	5.45046e-68
TraesCS3B02G234900	-1.66782	2.14181e-09	-1.83809	5.69714e-12	-1.12997	2.73097e-05	NA	NA	NA	NA	NA	NA
TraesCS3B02G261300	-5.4249	0.00364084	-5.71606	0.000921085	-5.75964	0.000730725	NA	NA	3.0046	3.22567e-06	5.97205	2.96105e-22
TraesCS3B02G262800	NA	NA	NA	NA	NA	NA	NA	NA	6.17207	1.15744e-07	6.33869	4.05397e-08
TraesCS3B02G269100	-3.29168	1.30082e-13	-5.59637	1.13964e-18	-6.63197	1.17851e-15	-5.92057	4.33507e-19	-10.0241	7.83828e-11	-8.59408	5.77178e-09
TraesCS3B02G270800	-2.69073	0.00520518	NA	NA	NA	NA	-2.9057	0.000820108	NA	NA	-3.99976	0.00014654
TraesCS3B02G285300	NA	NA	NA	NA	NA	NA	NA	NA	-3.78379	0.00266675	NA	NA
TraesCS3B02G325200	-1.0584	5.62462e-11	NA	NA	NA	NA	NA	NA	NA	NA	NA	NA
TraesCS3B02G332600	NA	NA	NA	NA	NA	NA	1.1575	4.32987e-08	NA	NA	NA	NA
TraesCS3B02G377700	NA	NA	-2.48534	0.000108846	NA	NA	NA	NA	NA	NA	NA	NA
TraesCS3B02G387600	NA	NA	NA	NA	-1.23147	6.04391e-11	-1.26249	2.4618e-11	-1.67262	8.37347e-19	-1.2584	1.26817e-11
TraesCS3B02G396600	NA	NA	6.64315	3.74405e-05	5.09574	0.00218371	6.25319	0.000152272	NA	NA	NA	NA
TraesCS3B02G407900	2.01775	1.13607e-10	NA	NA	1.1779	0.000264679	2.22644	2.73393e-14	NA	NA	NA	NA
TraesCS3B02G423300	NA	NA	NA	NA	2.16379	0.00782678	2.73501	0.00074914	2.96011	0.000116077	3.01121	7.37884e-05
TraesCS3B02G431300	NA	NA	1.45019	0.00934469	NA	NA	1.69151	0.00216327	NA	NA	NA	NA
TraesCS3B02G436300	NA	NA	NA	NA	NA	NA	NA	NA	4.78631	0.00299067	4.46753	0.00541306
TraesCS3B02G445500	NA	NA	NA	NA	NA	NA	NA	NA	NA	NA	2.233	0.00757742
TraesCS3B02G450100	10.1651	7.77721e-10	NA	NA	NA	NA	10.2373	1.32124e-10	NA	NA	NA	NA
TraesCS3B02G475700	6.58503	0.000102773	NA	NA	NA	NA	NA	NA	NA	NA	NA	NA
TraesCS3B02G490200	NA	NA	2.21089	0.00854156	NA	NA	NA	NA	NA	NA	NA	NA
TraesCS3B02G523500	NA	NA	NA	NA	-2.67361	2.52744e-08	2.62093	2.03738e-17	3.47356	7.80455e-31	2.55425	5.28253e-17
TraesCS3B02G557000	NA	NA	NA	NA	NA	NA	NA	NA	NA	NA	NA	NA
TraesCS3B02G560800	NA	NA	NA	NA	-4.56864	0.00480942	-3.71807	0.00546772	-3.56508	0.00437692	-4.57701	0.0040361
TraesCS3B02G594000	NA	NA	NA	NA	NA	NA	NA	NA	NA	NA	NA	NA
TraesCS3B02G597300	NA	NA	NA	NA	NA	NA	NA	NA	NA	NA	NA	NA
TraesCS3B02G601100	NA	NA	NA	NA	NA	NA	NA	NA	5.52551	0.000940014	5.24121	0.00159898
TraesCS3B02G601900	NA	NA	NA	NA	NA	NA	NA	NA	NA	NA	NA	NA
TraesCS3B02G605300	NA	NA	NA	NA	NA	NA	4.95719	0.00551098	NA	NA	NA	NA
TraesCS3B02G609800	NA	NA	NA	NA	NA	NA	NA	NA	NA	NA	-1.03309	0.000258892
TraesCS3B02G611400	NA	NA	NA	NA	NA	NA	1.4789	0.00237375	NA	NA	NA	NA
TraesCS3D02G048300	NA	NA	NA	NA	-1.25803	9.5627e-07	-1.33155	2.90359e-07	-3.30812	1.35604e-32	-4.97311	1.14582e-45
TraesCS3D02G049800	NA	NA	NA	NA	NA	NA	19.5364	0.000128215	NA	NA	NA	NA
TraesCS3D02G049900	NA	NA	NA	NA	NA	NA	NA	NA	NA	NA	NA	NA
TraesCS3D02G052100	NA	NA	-4.19483	5.4746e-07	-3.64941	1.87602e-07	-4.02404	1.47423e-07	-3.39477	1.89797e-07	1.42876	1.16885e-05
TraesCS3D02G066800	NA	NA	NA	NA	NA	NA	NA	NA	NA	NA	NA	NA
TraesCS3D02G069200	NA	NA	NA	NA	NA	NA	NA	NA	NA	NA	NA	NA
TraesCS3D02G091200	NA	NA	NA	NA	NA	NA	NA	NA	7.20909	1.03294e-05	8.34597	1.97441e-07
TraesCS3D02G094200	-2.84561	1.92287e-07	1.67773	8.466e-08	3.9957	1.102e-42	4.56839	1.08345e-55	1.83302	1.93698e-09	-1.50461	8.89614e-05
TraesCS3D02G099800	NA	NA	NA	NA	-6.40129	0.000226715	-6.50741	0.000267958	-4.96645	0.00394344	-6.40398	0.000161386
TraesCS3D02G140400	1.87953	7.84718e-09	NA	NA	-2.30392	2.45179e-06	-5.40234	2.55265e-06	-1.46068	0.000506045	-2.12506	4.62895e-06
TraesCS3D02G141100	NA	NA	-6.89349	0.000241836	-5.52743	0.0024335	-4.52657	0.0037123	3.15011	0.00175778	6.3115	5.15655e-11
TraesCS3D02G146400	NA	NA	NA	NA	NA	NA	NA	NA	NA	NA	-3.00769	0.00854154
TraesCS3D02G153700	NA	NA	NA	NA	4.62328	2.11456e-17	4.75505	3.0715e-18	2.9553	1.99821e-07	2.3918	3.86374e-05
TraesCS3D02G168000	NA	NA	NA	NA	NA	NA	NA	NA	NA	NA	-1.51285	0.00386656
TraesCS3D02G180800	NA	NA	2.78393	0.00371786	NA	NA	NA	NA	NA	NA	3.24997	0.000309956
TraesCS3D02G190500	NA	NA	1.22283	9.12156e-07	NA	NA	1.33447	7.24325e-08	NA	NA	NA	NA
TraesCS3D02G190900	NA	NA	NA	NA	-1.63651	0.000927672	NA	NA	-1.53781	0.00142377	-1.27335	0.00598122
TraesCS3D02G202200	NA	NA	3.41264	0.000167298	2.8435	0.0020773	NA	NA	NA	NA	NA	NA
TraesCS3D02G208200	NA	NA	-1.5933	0.00134814	NA	NA	NA	NA	NA	NA	NA	NA
TraesCS3D02G214000	NA	NA	-1.06389	1.14957e-06	NA	NA	NA	NA	NA	NA	-1.14018	8.91934e-08
TraesCS3D02G221300	NA	NA	NA	NA	NA	NA	NA	NA	NA	NA	5.9927	4.12362e-10
TraesCS3D02G286700	NA	NA	NA	NA	NA	NA	NA	NA	NA	NA	-1.12403	8.57545e-05
TraesCS3D02G365100	NA	NA	1.14656	2.44942e-06	NA	NA	NA	NA	NA	NA	NA	NA
TraesCS3D02G371500	NA	NA	NA	NA	NA	NA	NA	NA	-1.6718	2.29864e-16	-1.95375	1.44904e-21
TraesCS3D02G384200	NA	NA	NA	NA	NA	NA	NA	NA	NA	NA	NA	NA
TraesCS3D02G429100	NA	NA	-1.52191	3.26846e-05	-2.0955	1.00036e-07	-2.48863	2.89726e-09	-3.23918	1.30775e-10	-1.47942	2.5522e-05
TraesCS3D02G434600	13.5476	4.55108e-16	NA	NA	NA	NA	12.5575	5.69326e-14	NA	NA	NA	NA
TraesCS3D02G435300	NA	NA	4.88377	0.00604239	NA	NA	5.75437	0.00110208	NA	NA	NA	NA
TraesCS3D02G457600	NA	NA	NA	NA	NA	NA	NA	NA	NA	NA	1.81056	0.00179126
TraesCS3D02G474500	-2.30607	1.85279e-07	NA	NA	NA	NA	NA	NA	-2.31606	1.72016e-08	-3.99006	7.75145e-19
TraesCS3D02G484000	NA	NA	NA	NA	NA	NA	NA	NA	NA	NA	NA	NA
TraesCS3D02G502100	NA	NA	NA	NA	NA	NA	NA	NA	NA	NA	NA	NA
TraesCS3D02G508900	NA	NA	5.39306	8.69936e-06	3.94664	0.00156889	5.40662	1.02868e-05	NA	NA	NA	NA
TraesCS3D02G513600	NA	NA	NA	NA	NA	NA	NA	NA	6.70957	2.32495e-05	7.25483	3.36603e-06
TraesCS3D02G517900	NA	NA	NA	NA	NA	NA	NA	NA	-1.38316	0.000448985	-1.16828	0.00223341
TraesCS3D02G531800	NA	NA	NA	NA	NA	NA	NA	NA	NA	NA	NA	NA
TraesCS3D02G535900	NA	NA	NA	NA	NA	NA	NA	NA	-1.18747	0.000485192	-1.36992	6.47965e-05
TraesCS3D02G536300	NA	NA	NA	NA	NA	NA	NA	NA	5.62449	1.85472e-05	5.65832	1.37824e-05
TraesCS3D02G536800	NA	NA	NA	NA	NA	NA	NA	NA	NA	NA	NA	NA
TraesCS3D02G537600	NA	NA	1.20263	2.24896e-05	NA	NA	1.47895	1.15735e-07	NA	NA	NA	NA
TraesCS4A02G001000	NA	NA	NA	NA	NA	NA	NA	NA	NA	NA	NA	NA
TraesCS4A02G015700	NA	NA	-1.59486	0.00432268	1.95461	2.11863e-05	2.55183	2.04347e-08	2.02791	7.63393e-06	NA	NA
TraesCS4A02G016000	6.08283	0.000467049	6.27404	0.000106217	6.13048	0.00013667	NA	NA	5.44682	0.000743226	5.50636	0.000555159
TraesCS4A02G028600	NA	NA	NA	NA	3.0458	7.73633e-11	5.23188	4.34676e-31	5.86377	2.20821e-39	5.83631	3.12677e-39
TraesCS4A02G049100	NA	NA	NA	NA	NA	NA	NA	NA	NA	NA	2.44761	1.32037e-08
TraesCS4A02G098800	NA	NA	NA	NA	NA	NA	NA	NA	NA	NA	6.7882	2.25144e-05
TraesCS4A02G100200	-1.69403	4.90582e-06	-2.0141	9.2528e-09	-1.73383	3.30787e-07	NA	NA	-2.17517	4.48086e-10	-3.64737	2.203e-17
TraesCS4A02G107000	NA	NA	NA	NA	-2.19099	0.00574016	NA	NA	NA	NA	2.00865	1.10617e-05
TraesCS4A02G107100	-3.12581	0.00047897	-5.74611	0.000240654	-5.79816	0.000189763	-2.20548	0.00084622	3.25498	3.85872e-13	6.72705	5.19485e-54
TraesCS4A02G144800	NA	NA	NA	NA	NA	NA	NA	NA	NA	NA	6.02143	0.000442079
TraesCS4A02G167400	NA	NA	NA	NA	NA	NA	NA	NA	-1.39688	1.54268e-10	-2.02375	2.26399e-20
TraesCS4A02G172500	NA	NA	NA	NA	NA	NA	NA	NA	1.78597	7.91628e-11	2.50995	9.98068e-22
TraesCS4A02G186800	NA	NA	-3.12169	3.98162e-05	-3.76417	1.73656e-05	-1.71797	0.00363369	-1.58526	0.00453523	-2.77458	4.01844e-05
TraesCS4A02G202000	NA	NA	4.89279	5.79866e-29	3.47168	6.00942e-15	NA	NA	NA	NA	-4.55755	0.000103359
TraesCS4A02G224600	NA	NA	1.16649	0.00196226	NA	NA	NA	NA	NA	NA	NA	NA
TraesCS4A02G233300	NA	NA	NA	NA	NA	NA	NA	NA	-1.23264	6.83477e-07	-1.94272	2.53125e-14
TraesCS4A02G244400	NA	NA	NA	NA	NA	NA	1.13123	1.67425e-08	NA	NA	NA	NA
TraesCS4A02G250200	NA	NA	5.32612	1.15536e-08	5.01342	7.37636e-08	5.12064	5.45184e-08	3.14489	0.0012998	4.91717	8.65175e-08
TraesCS4A02G250400	NA	NA	NA	NA	7.3309	6.84196e-05	7.95671	2.03994e-05	6.3294	0.000604115	NA	NA
TraesCS4A02G308500	6.04059	0.000490909	NA	NA	NA	NA	NA	NA	NA	NA	NA	NA
TraesCS4A02G311600	NA	NA	NA	NA	NA	NA	NA	NA	5.78905	5.5266e-13	5.65906	1.43922e-12
TraesCS4A02G377000	3.47901	9.53957e-10	NA	NA	NA	NA	NA	NA	-4.92667	0.00298129	-4.9262	0.00265241
TraesCS4A02G389900	NA	NA	8.05046	2.34817e-07	6.35026	5.50932e-05	5.66749	0.00056925	7.3714	1.69158e-06	4.99599	0.00151484
TraesCS4A02G390200	NA	NA	7.1338	8.73906e-06	6.28996	9.73806e-05	5.87158	0.000474684	6.4501	4.97676e-05	NA	NA
TraesCS4A02G431900	NA	NA	NA	NA	NA	NA	NA	NA	NA	NA	NA	NA
TraesCS4A02G439500	NA	NA	NA	NA	NA	NA	1.26763	1.82492e-05	NA	NA	NA	NA
TraesCS4A02G477900	NA	NA	1.55559	8.35368e-06	3.23764	5.92432e-24	4.48093	6.06691e-46	4.4957	1.45814e-46	5.21174	7.10349e-63
TraesCS4A02G495300	NA	NA	NA	NA	NA	NA	NA	NA	NA	NA	NA	NA
TraesCS4B02G030600	NA	NA	NA	NA	2.43367	2.91742e-28	3.10385	1.09129e-46	2.48974	7.94254e-30	1.534	2.02426e-11
TraesCS4B02G065500	NA	NA	NA	NA	NA	NA	1.56012	0.00231111	2.88723	6.6453e-11	2.6584	2.17121e-09
TraesCS4B02G075700	NA	NA	NA	NA	NA	NA	1.06505	1.85253e-12	1.05132	1.89163e-12	NA	NA
TraesCS4B02G077900	1.67973	0.00085534	NA	NA	4.14189	2.11517e-21	5.69974	9.19997e-40	6.73862	8.8938e-56	6.48779	5.72832e-52
TraesCS4B02G091800	NA	NA	3.21991	2.38532e-05	2.90653	0.000150327	4.11063	2.59645e-08	3.94146	5.93838e-08	2.30449	0.00307057
TraesCS4B02G125000	NA	NA	NA	NA	NA	NA	NA	NA	NA	NA	2.29971	7.6123e-09
TraesCS4B02G142200	NA	NA	NA	NA	2.76879	1.6205e-06	3.78154	2.36356e-11	NA	NA	NA	NA
TraesCS4B02G180300	NA	NA	NA	NA	NA	NA	5.08313	0.00396732	NA	NA	NA	NA
TraesCS4B02G197300	NA	NA	NA	NA	NA	NA	NA	NA	3.33201	2.23997e-05	6.34503	9.42863e-18
TraesCS4B02G198000	NA	NA	3.48871	1.12749e-23	1.58535	1.65621e-05	NA	NA	NA	NA	-1.96037	1.93895e-05
TraesCS4B02G198100	-1.90784	0.00150377	NA	NA	-2.48051	1.9738e-05	NA	NA	NA	NA	NA	NA
TraesCS4B02G202900	NA	NA	NA	NA	NA	NA	NA	NA	NA	NA	3.7875	0.00194574
TraesCS4B02G205500	NA	NA	NA	NA	NA	NA	NA	NA	5.26853	0.00155164	7.9176	7.36591e-07
TraesCS4B02G217500	NA	NA	NA	NA	NA	NA	NA	NA	4.44911	0.00969573	NA	NA
TraesCS4B02G248900	NA	NA	-1.41766	1.82282e-16	-2.66879	1.1117e-49	-3.23014	6.02998e-67	-3.92551	3.60561e-82	-3.43871	1.21768e-71
TraesCS4B02G254900	NA	NA	NA	NA	1.08019	8.52343e-09	NA	NA	NA	NA	NA	NA
TraesCS4B02G255700	NA	NA	NA	NA	NA	NA	NA	NA	NA	NA	1.75575	0.000316312
TraesCS4B02G257300	NA	NA	NA	NA	NA	NA	-2.11691	2.46895e-05	-1.98768	4.43129e-05	NA	NA
TraesCS4B02G261300	NA	NA	NA	NA	NA	NA	3.73842	0.00234939	NA	NA	NA	NA
TraesCS4B02G288300	NA	NA	NA	NA	1.66528	0.00024706	2.86298	6.48253e-11	1.25684	0.00634956	-2.00175	0.000176036
TraesCS4B02G312200	NA	NA	-2.94637	0.000223729	-6.70698	2.50548e-05	-5.38508	0.000661001	-5.26919	0.000810055	-4.29364	0.000165247
TraesCS4B02G315500	4.49247	0.000258925	NA	NA	NA	NA	NA	NA	NA	NA	NA	NA
TraesCS4B02G324100	NA	NA	NA	NA	NA	NA	NA	NA	NA	NA	NA	NA
TraesCS4B02G326500	3.10843	0.000668312	NA	NA	NA	NA	NA	NA	NA	NA	NA	NA
TraesCS4B02G326600	6.40662	0.000163321	4.95223	0.00309548	NA	NA	NA	NA	NA	NA	NA	NA
TraesCS4B02G331700	NA	NA	-3.45384	0.000659949	-3.51993	0.000486025	NA	NA	2.81831	6.26147e-11	3.29948	6.39025e-15
TraesCS4B02G392800	NA	NA	NA	NA	-5.07673	0.00294769	-5.18284	0.00362304	-5.07989	0.00251485	NA	NA
TraesCS4B02G393300	-2.18027	1.84673e-05	NA	NA	-3.05053	4.66964e-10	-3.29952	3.70266e-11	NA	NA	3.40654	3.88167e-16
TraesCS4B02G393400	NA	NA	NA	NA	NA	NA	NA	NA	NA	NA	5.48678	0.00192137
TraesCS4D02G011100	NA	NA	NA	NA	NA	NA	17.9689	4.47456e-07	NA	NA	NA	NA
TraesCS4D02G018400	NA	NA	NA	NA	1.88778	0.0077005	2.17251	0.00232995	NA	NA	NA	NA
TraesCS4D02G028100	NA	NA	NA	NA	1.20614	0.00133599	1.75056	9.944e-07	1.26979	0.000552933	NA	NA
TraesCS4D02G048600	5.75377	0.00111677	NA	NA	NA	NA	NA	NA	NA	NA	NA	NA
TraesCS4D02G063400	NA	NA	NA	NA	NA	NA	NA	NA	NA	NA	5.62531	0.00556233
TraesCS4D02G069400	NA	NA	NA	NA	NA	NA	1.07865	5.48811e-06	NA	NA	NA	NA
TraesCS4D02G074400	NA	NA	NA	NA	1.60928	3.26026e-05	1.92525	7.4797e-07	1.61438	2.48757e-05	2.11592	1.65509e-08
TraesCS4D02G075100	NA	NA	-1.36728	0.000447404	NA	NA	NA	NA	NA	NA	NA	NA
TraesCS4D02G076400	NA	NA	-2.70469	0.00286726	3.44817	5.74518e-08	5.1363	1.99455e-16	6.23333	3.07682e-24	6.59574	3.23466e-27
TraesCS4D02G080900	NA	NA	NA	NA	NA	NA	NA	NA	NA	NA	-1.081	7.72233e-05
TraesCS4D02G088800	NA	NA	NA	NA	NA	NA	NA	NA	5.10276	0.00147905	NA	NA
TraesCS4D02G102900	NA	NA	3.43922	4.46636e-46	2.02733	5.25976e-16	NA	NA	-4.04997	4.00933e-12	-5.47609	1.05267e-09
TraesCS4D02G110400	NA	NA	1.61045	1.60276e-06	2.55039	2.11452e-16	3.00931	5.68576e-23	2.49158	8.67323e-16	2.09192	3.05646e-11
TraesCS4D02G119700	NA	NA	-1.54752	0.00110248	-1.73472	0.000219596	NA	NA	-1.97033	2.55634e-05	-2.17889	3.59045e-06
TraesCS4D02G125400	NA	NA	NA	NA	NA	NA	NA	NA	NA	NA	2.11376	0.00922235
TraesCS4D02G137000	NA	NA	NA	NA	6.33656	0.00015812	7.56645	6.38507e-06	NA	NA	NA	NA
TraesCS4D02G157600	NA	NA	NA	NA	NA	NA	1.25074	1.34474e-08	NA	NA	NA	NA
TraesCS4D02G187600	NA	NA	2.36058	0.000161899	1.72665	0.00844886	2.27877	0.000360399	1.87196	0.0032116	1.92879	0.00200663
TraesCS4D02G197700	NA	NA	NA	NA	NA	NA	5.4581	0.00122527	5.44854	0.000706003	8.76637	8.3362e-09
TraesCS4D02G206400	NA	NA	NA	NA	NA	NA	NA	NA	5.04891	0.00394254	6.65224	8.34059e-05
TraesCS4D02G219300	NA	NA	NA	NA	1.03803	0.00374556	NA	NA	NA	NA	NA	NA
TraesCS4D02G219900	NA	NA	NA	NA	NA	NA	NA	NA	NA	NA	-1.92593	5.77307e-05
TraesCS4D02G254700	NA	NA	NA	NA	NA	NA	NA	NA	NA	NA	1.21971	3.65261e-07
TraesCS4D02G255800	NA	NA	2.48773	3.15854e-06	NA	NA	2.26748	3.27095e-05	2.68477	2.3688e-07	3.10282	1.15215e-09
TraesCS4D02G257200	NA	NA	NA	NA	NA	NA	-1.87638	0.000487758	NA	NA	NA	NA
TraesCS4D02G275800	2.66142	0.00350867	NA	NA	4.85007	2.1482e-10	5.7467	3.66649e-14	6.46545	3.94298e-18	6.97595	3.77955e-21
TraesCS4D02G287100	NA	NA	NA	NA	NA	NA	2.20959	0.0011923	1.88165	0.00438307	NA	NA
TraesCS4D02G287300	-4.46867	0.000137204	-6.31501	9.42913e-05	NA	NA	NA	NA	NA	NA	-3.31944	4.05547e-05
TraesCS4D02G314900	NA	NA	NA	NA	NA	NA	1.92242	8.14172e-05	2.1145	5.64139e-06	2.26878	7.06474e-07
TraesCS4D02G319600	NA	NA	NA	NA	2.84263	0.00145159	5.0074	2.85972e-09	5.95018	3.59965e-13	5.75436	1.70238e-12
TraesCS4D02G323300	NA	NA	NA	NA	NA	NA	NA	NA	NA	NA	NA	NA
TraesCS5A02G007000	5.57496	0.00154661	NA	NA	NA	NA	NA	NA	NA	NA	NA	NA
TraesCS5A02G046400	3.76323	6.79668e-09	NA	NA	NA	NA	NA	NA	-4.75689	0.00498049	-4.75642	0.00446263
TraesCS5A02G048900	NA	NA	NA	NA	NA	NA	NA	NA	NA	NA	2.05603	0.000230059
TraesCS5A02G050900	NA	NA	NA	NA	NA	NA	4.93794	0.00374538	NA	NA	NA	NA
TraesCS5A02G079300	NA	NA	NA	NA	NA	NA	NA	NA	19.4745	1.84236e-34	20.1121	4.32109e-37
TraesCS5A02G082000	NA	NA	-1.11862	1.74046e-09	NA	NA	NA	NA	NA	NA	NA	NA
TraesCS5A02G083700	NA	NA	NA	NA	NA	NA	4.25665	0.000595264	6.85057	1.7191e-09	6.39248	1.75792e-08
TraesCS5A02G085100	NA	NA	NA	NA	1.32082	1.1168e-07	1.29586	2.72799e-07	NA	NA	NA	NA
TraesCS5A02G088200	NA	NA	NA	NA	1.155	1.00982e-08	1.01267	9.50049e-07	NA	NA	NA	NA
TraesCS5A02G097500	NA	NA	NA	NA	NA	NA	NA	NA	NA	NA	7.70623	1.76813e-06
TraesCS5A02G103400	NA	NA	-1.16995	2.93625e-10	NA	NA	NA	NA	NA	NA	NA	NA
TraesCS5A02G111600	NA	NA	NA	NA	NA	NA	NA	NA	NA	NA	-1.27101	1.08924e-07
TraesCS5A02G116200	NA	NA	1.07853	0.00578684	NA	NA	NA	NA	-1.34059	0.00221059	NA	NA
TraesCS5A02G117100	1.33942	0.00356794	NA	NA	NA	NA	NA	NA	1.33788	0.0010254	2.29923	1.15137e-09
TraesCS5A02G132900	NA	NA	NA	NA	NA	NA	NA	NA	NA	NA	1.60413	5.45784e-07
TraesCS5A02G135600	-1.14934	1.18081e-07	-2.09887	2.07493e-24	-2.11393	5.44491e-25	-2.35915	1.81673e-30	-2.70812	4.43856e-39	-2.65667	5.57788e-38
TraesCS5A02G147700	NA	NA	NA	NA	NA	NA	NA	NA	-5.30162	8.05814e-06	-5.31102	6.21554e-06
TraesCS5A02G148900	-1.23182	0.00193395	NA	NA	2.69729	4.61896e-17	2.56435	2.51432e-15	1.83223	1.84214e-08	NA	NA
TraesCS5A02G158000	NA	NA	NA	NA	NA	NA	1.78893	5.74095e-08	1.35372	5.42399e-05	1.96605	6.35966e-10
TraesCS5A02G198300	NA	NA	-1.72348	0.00855391	-2.60349	0.00097256	NA	NA	NA	NA	2.06012	1.45125e-08
TraesCS5A02G199800	NA	NA	2.2962	0.00803652	NA	NA	NA	NA	NA	NA	-5.34805	0.00215452
TraesCS5A02G209600	NA	NA	NA	NA	NA	NA	NA	NA	NA	NA	NA	NA
TraesCS5A02G211600	NA	NA	NA	NA	NA	NA	3.48605	8.58301e-15	3.46974	6.42611e-15	2.56814	2.30103e-08
TraesCS5A02G230800	3.20925	3.01417e-21	1.2917	0.000802557	-3.986	0.000595283	-3.51043	0.000414182	-6.40066	4.64989e-05	-4.96865	0.00100481
TraesCS5A02G233800	NA	NA	NA	NA	1.38839	6.37295e-12	1.02893	9.8894e-07	1.53816	1.15144e-14	1.22705	1.08222e-09
TraesCS5A02G240600	NA	NA	NA	NA	NA	NA	NA	NA	2.84133	5.61693e-06	NA	NA
TraesCS5A02G250800	NA	NA	NA	NA	NA	NA	2.15262	6.934e-06	2.72528	1.81818e-09	3.21925	3.80944e-13
TraesCS5A02G273100	NA	NA	NA	NA	NA	NA	NA	NA	1.32382	0.00676441	NA	NA
TraesCS5A02G275100	NA	NA	NA	NA	NA	NA	-1.55908	0.000521663	-1.64661	0.00017405	-2.00587	9.12476e-06
TraesCS5A02G281800	NA	NA	-6.1699	0.00267981	NA	NA	NA	NA	-6.21664	0.00186753	NA	NA
TraesCS5A02G291700	NA	NA	NA	NA	-1.15123	1.05063e-05	NA	NA	-1.98449	7.32115e-14	-2.69393	4.85977e-22
TraesCS5A02G316900	NA	NA	2.79195	1.02071e-07	NA	NA	1.79182	0.00169304	NA	NA	NA	NA
TraesCS5A02G320800	NA	NA	NA	NA	NA	NA	NA	NA	NA	NA	NA	NA
TraesCS5A02G321600	-1.25962	2.21937e-08	NA	NA	-1.96894	4.21912e-20	-1.84875	5.60056e-18	-2.61317	1.09045e-32	-2.17788	2.65273e-24
TraesCS5A02G329000	-4.291	0.00307341	NA	NA	NA	NA	3.14838	5.68355e-06	5.88651	2.1219e-19	6.89635	1.85675e-26
TraesCS5A02G329100	NA	NA	NA	NA	NA	NA	NA	NA	5.04518	6.01593e-07	6.40205	9.92388e-11
TraesCS5A02G357700	NA	NA	1.44577	1.74445e-08	NA	NA	NA	NA	NA	NA	NA	NA
TraesCS5A02G360000	NA	NA	NA	NA	NA	NA	NA	NA	4.71918	0.00651792	6.67972	4.25184e-05
TraesCS5A02G398700	NA	NA	NA	NA	NA	NA	NA	NA	NA	NA	NA	NA
TraesCS5A02G402900	NA	NA	NA	NA	4.76469	0.00564909	5.23262	0.0029439	NA	NA	NA	NA
TraesCS5A02G416000	NA	NA	NA	NA	NA	NA	1.10009	2.51032e-05	NA	NA	NA	NA
TraesCS5A02G422900	NA	NA	NA	NA	NA	NA	3.69281	0.00160322	NA	NA	NA	NA
TraesCS5A02G476600	NA	NA	1.04357	3.24063e-05	NA	NA	NA	NA	NA	NA	NA	NA
TraesCS5A02G481700	NA	NA	NA	NA	NA	NA	NA	NA	NA	NA	NA	NA
TraesCS5A02G482300	NA	NA	NA	NA	NA	NA	NA	NA	NA	NA	4.78001	0.00571763
TraesCS5A02G486200	NA	NA	NA	NA	NA	NA	NA	NA	-1.28538	8.31424e-07	NA	NA
TraesCS5A02G489600	NA	NA	NA	NA	NA	NA	NA	NA	NA	NA	NA	NA
TraesCS5A02G493700	NA	NA	NA	NA	NA	NA	NA	NA	NA	NA	5.09374	0.00112845
TraesCS5A02G498600	NA	NA	5.77659	0.000441973	NA	NA	NA	NA	NA	NA	NA	NA
TraesCS5A02G525800	NA	NA	-1.91171	8.68643e-08	-1.98844	2.27392e-08	-1.4343	1.86611e-05	-2.78015	9.14596e-12	-2.5381	4.43714e-11
TraesCS5A02G554300	-2.20455	7.52272e-05	NA	NA	-3.70885	9.34617e-11	-4.62115	1.14823e-12	NA	NA	3.14206	1.87904e-12
TraesCS5A02G557600	NA	NA	NA	NA	NA	NA	NA	NA	NA	NA	NA	NA
TraesCS5B02G005100	NA	NA	NA	NA	NA	NA	NA	NA	NA	NA	NA	NA
TraesCS5B02G005900	NA	NA	NA	NA	NA	NA	NA	NA	NA	NA	NA	NA
TraesCS5B02G006000	NA	NA	NA	NA	NA	NA	NA	NA	NA	NA	NA	NA
TraesCS5B02G006100	4.32671	0.000697307	3.28125	0.00862004	NA	NA	NA	NA	NA	NA	NA	NA
TraesCS5B02G015600	NA	NA	3.80831	0.00115106	NA	NA	3.36968	0.00652522	NA	NA	NA	NA
TraesCS5B02G024900	NA	NA	NA	NA	NA	NA	NA	NA	NA	NA	NA	NA
TraesCS5B02G033300	NA	NA	NA	NA	NA	NA	NA	NA	NA	NA	5.83653	0.000314062
TraesCS5B02G050300	NA	NA	NA	NA	NA	NA	NA	NA	NA	NA	NA	NA
TraesCS5B02G050800	NA	NA	NA	NA	NA	NA	NA	NA	NA	NA	NA	NA
TraesCS5B02G050900	NA	NA	NA	NA	NA	NA	NA	NA	NA	NA	NA	NA
TraesCS5B02G051000	NA	NA	NA	NA	NA	NA	NA	NA	NA	NA	NA	NA
TraesCS5B02G084400	-2.53381	9.06587e-07	-2.20254	2.11138e-07	-1.65512	1.00713e-05	-2.13401	1.5418e-07	-1.47883	4.26955e-05	NA	NA
TraesCS5B02G086700	NA	NA	NA	NA	NA	NA	NA	NA	NA	NA	5.44138	0.00171245
TraesCS5B02G089500	NA	NA	NA	NA	NA	NA	6.74714	5.41571e-05	7.91861	6.45455e-07	6.27553	9.83272e-05
TraesCS5B02G091100	NA	NA	NA	NA	1.11032	0.000137886	1.2145	3.21493e-05	NA	NA	NA	NA
TraesCS5B02G094200	NA	NA	NA	NA	1.12205	3.13566e-10	1.11083	7.18769e-10	NA	NA	NA	NA
TraesCS5B02G107700	NA	NA	NA	NA	NA	NA	NA	NA	NA	NA	-1.35757	6.50049e-14
TraesCS5B02G117000	NA	NA	NA	NA	NA	NA	NA	NA	2.17803	2.00628e-12	2.36152	9.1431e-15
TraesCS5B02G119600	NA	NA	NA	NA	NA	NA	4.97712	0.00463158	4.45208	0.00865284	NA	NA
TraesCS5B02G121200	NA	NA	NA	NA	1.27747	2.31029e-07	1.16625	4.0864e-06	NA	NA	1.56449	4.75988e-11
TraesCS5B02G132000	-1.06019	7.35632e-10	-1.17373	6.56017e-13	-1.7569	1.02253e-25	NA	NA	NA	NA	NA	NA
TraesCS5B02G146000	NA	NA	NA	NA	NA	NA	NA	NA	NA	NA	5.76303	3.04214e-05
TraesCS5B02G146600	NA	NA	-2.68503	0.000321204	-2.22592	0.00129459	-1.85481	0.00763526	-2.78648	0.000153769	-3.65951	1.97091e-05
TraesCS5B02G147500	-1.69849	7.25661e-05	NA	NA	1.75297	3.09849e-06	2.35371	2.70488e-10	1.39265	0.000225748	NA	NA
TraesCS5B02G157600	1.479	0.00112547	NA	NA	1.12875	0.00886983	NA	NA	2.43376	8.72651e-11	3.82672	4.89595e-27
TraesCS5B02G176700	NA	NA	NA	NA	NA	NA	NA	NA	NA	NA	5.29188	0.00115202
TraesCS5B02G176900	NA	NA	NA	NA	NA	NA	NA	NA	NA	NA	4.80344	0.00354529
TraesCS5B02G177000	NA	NA	NA	NA	NA	NA	NA	NA	4.58408	0.008319	4.64027	0.00664813
TraesCS5B02G197000	NA	NA	NA	NA	NA	NA	NA	NA	NA	NA	2.91957	1.19978e-05
TraesCS5B02G221000	NA	NA	NA	NA	NA	NA	NA	NA	-1.06652	4.59897e-08	-1.02002	1.25742e-07
TraesCS5B02G222300	NA	NA	NA	NA	NA	NA	NA	NA	NA	NA	NA	NA
TraesCS5B02G227500	NA	NA	NA	NA	NA	NA	NA	NA	2.7455	0.00977575	NA	NA
TraesCS5B02G232300	NA	NA	NA	NA	1.38635	2.98094e-11	NA	NA	NA	NA	1.34371	7.91831e-11
TraesCS5B02G274900	NA	NA	NA	NA	-6.4043	0.000140302	-4.12815	0.00223754	-6.40746	0.000114592	-6.40699	9.883e-05
TraesCS5B02G281000	NA	NA	NA	NA	NA	NA	NA	NA	NA	NA	NA	NA
TraesCS5B02G290800	NA	NA	2.68211	3.18274e-06	1.84822	0.0023678	3.35384	1.81826e-09	1.89049	0.0015301	NA	NA
TraesCS5B02G321200	NA	NA	NA	NA	NA	NA	NA	NA	NA	NA	NA	NA
TraesCS5B02G322200	-1.29216	3.6552e-08	NA	NA	-1.51833	6.03075e-12	-1.01131	5.63384e-06	-1.79616	5.75726e-16	-1.59633	2.87551e-13
TraesCS5B02G329100	-6.01971	0.00110637	-3.93427	0.00347379	NA	NA	3.36509	6.28732e-07	5.2438	3.45721e-16	6.38566	9.6855e-24
TraesCS5B02G357800	-1.08601	0.00212996	-2.18595	6.33083e-09	-3.04122	2.64769e-11	-2.37549	3.99294e-10	-3.24043	1.79381e-11	-2.93563	2.24485e-11
TraesCS5B02G360300	NA	NA	1.22988	4.50797e-07	NA	NA	NA	NA	NA	NA	NA	NA
TraesCS5B02G362400	NA	NA	NA	NA	NA	NA	1.73874	1.04721e-08	NA	NA	NA	NA
TraesCS5B02G381300	NA	NA	3.12837	0.000215828	4.76232	1.71071e-09	3.51794	2.66641e-05	4.52669	9.3691e-09	3.00328	0.000260689
TraesCS5B02G403600	NA	NA	NA	NA	NA	NA	NA	NA	NA	NA	4.33603	9.68982e-05
TraesCS5B02G407700	NA	NA	NA	NA	NA	NA	NA	NA	NA	NA	NA	NA
TraesCS5B02G408300	NA	NA	-6.79635	2.3263e-05	-6.83993	1.71611e-05	-1.72672	0.00349913	2.06882	3.19459e-08	4.1707	1.35664e-32
TraesCS5B02G418400	1.68896	1.57954e-06	NA	NA	2.04796	3.06332e-10	3.49116	1.4062e-28	2.13738	3.12953e-11	NA	NA
TraesCS5B02G456700	NA	NA	NA	NA	NA	NA	NA	NA	NA	NA	4.59961	0.000349892
TraesCS5B02G459800	NA	NA	-4.38925	3.48569e-06	-7.42431	2.1756e-06	-6.10276	7.38507e-05	-7.42748	1.70791e-06	-5.99605	5.61386e-05
TraesCS5B02G464900	-1.42206	3.77897e-07	-1.15264	1.83292e-05	-2.57571	3.28125e-22	-2.28874	5.39759e-18	-3.3852	3.22336e-35	-5.3559	3.53366e-58
TraesCS5B02G465800	NA	NA	NA	NA	NA	NA	NA	NA	NA	NA	NA	NA
TraesCS5B02G473200	NA	NA	NA	NA	NA	NA	NA	NA	NA	NA	NA	NA
TraesCS5B02G495400	NA	NA	NA	NA	NA	NA	NA	NA	NA	NA	7.92105	2.35314e-07
TraesCS5B02G531100	-1.48332	0.00414917	NA	NA	-3.55472	4.93592e-12	-3.53477	4.97468e-12	-8.25675	9.38906e-08	-3.5131	3.85064e-12
TraesCS5B02G531200	NA	NA	NA	NA	NA	NA	NA	NA	NA	NA	2.21056	3.7627e-05
TraesCS5B02G541100	NA	NA	NA	NA	NA	NA	1.79176	0.00753179	NA	NA	NA	NA
TraesCS5B02G566600	NA	NA	NA	NA	NA	NA	NA	NA	NA	NA	NA	NA
TraesCS5D02G005000	5.32558	0.00282775	NA	NA	NA	NA	NA	NA	NA	NA	NA	NA
TraesCS5D02G010000	NA	NA	-1.50788	0.000345645	-2.52839	2.2942e-09	NA	NA	NA	NA	NA	NA
TraesCS5D02G021100	NA	NA	NA	NA	NA	NA	NA	NA	-1.49611	0.0080539	NA	NA
TraesCS5D02G023900	5.83053	0.000618468	NA	NA	NA	NA	NA	NA	NA	NA	NA	NA
TraesCS5D02G042300	NA	NA	NA	NA	NA	NA	NA	NA	3.09766	0.00306415	6.66532	8.81934e-12
TraesCS5D02G056100	NA	NA	NA	NA	NA	NA	NA	NA	NA	NA	NA	NA
TraesCS5D02G056200	NA	NA	NA	NA	NA	NA	NA	NA	NA	NA	NA	NA
TraesCS5D02G061300	NA	NA	NA	NA	4.62454	0.0088451	6.59132	0.000112763	6.08147	0.000247682	4.78352	0.00496548
TraesCS5D02G087400	NA	NA	-1.99983	2.79425e-10	-1.87677	2.16796e-09	NA	NA	-2.26775	5.30187e-13	-1.93487	4.05461e-10
TraesCS5D02G089000	NA	NA	NA	NA	NA	NA	1.42756	0.00145887	1.91755	4.07227e-06	2.90701	5.4881e-13
TraesCS5D02G095900	NA	NA	NA	NA	NA	NA	8.84415	5.14316e-08	10.4107	3.88427e-11	8.99003	1.17516e-08
TraesCS5D02G100600	NA	NA	1.05434	1.13981e-05	1.1881	4.79454e-07	NA	NA	NA	NA	NA	NA
TraesCS5D02G101200	NA	NA	NA	NA	NA	NA	NA	NA	NA	NA	-1.30802	0.00874517
TraesCS5D02G125400	NA	NA	NA	NA	NA	NA	1.01895	0.00036994	NA	NA	NA	NA
TraesCS5D02G126500	NA	NA	1.05987	0.00128177	2.10009	8.13553e-13	1.94342	6.78271e-11	1.5609	2.51237e-07	1.23552	6.65787e-05
TraesCS5D02G138700	NA	NA	NA	NA	NA	NA	5.12345	0.00471344	NA	NA	NA	NA
TraesCS5D02G141100	NA	NA	NA	NA	NA	NA	1.11956	1.80508e-05	1.34596	7.08071e-08	1.70557	3.13589e-12
TraesCS5D02G143900	-2.63827	1.81726e-05	NA	NA	NA	NA	NA	NA	NA	NA	-1.75566	0.000966113
TraesCS5D02G144700	NA	NA	-3.10831	6.01951e-05	-2.51562	0.000310182	NA	NA	-2.50524	0.000272162	-2.66595	0.00012747
TraesCS5D02G147000	NA	NA	NA	NA	-4.28412	0.0039373	-4.39077	0.0047067	-5.27742	0.00370116	-4.28139	0.00304337
TraesCS5D02G149400	NA	NA	NA	NA	6.64707	0.000126769	6.32532	0.000437925	NA	NA	NA	NA
TraesCS5D02G204200	NA	NA	NA	NA	NA	NA	NA	NA	4.94077	0.00379896	7.98263	5.818e-07
TraesCS5D02G238900	NA	NA	NA	NA	NA	NA	2.97174	0.000225607	4.03596	6.79762e-08	3.18556	2.8552e-05
TraesCS5D02G240700	NA	NA	NA	NA	1.21954	0.00014611	1.12181	0.000792595	1.41226	6.25461e-06	1.77326	5.80999e-09
TraesCS5D02G258500	NA	NA	NA	NA	NA	NA	NA	NA	3.90152	0.000158339	5.00794	5.42423e-07
TraesCS5D02G282700	NA	NA	1.78873	0.00105756	NA	NA	NA	NA	NA	NA	NA	NA
TraesCS5D02G320400	NA	NA	2.46239	3.45816e-07	2.68848	1.39162e-08	2.46618	3.69133e-07	3.78892	9.43626e-17	4.88983	8.07639e-28
TraesCS5D02G328400	NA	NA	NA	NA	NA	NA	1.07322	0.00207026	NA	NA	NA	NA
TraesCS5D02G334900	-7.11117	9.32478e-05	-2.76332	0.00213748	NA	NA	2.12982	0.00535409	5.14675	3.74268e-14	6.76645	6.50702e-24
TraesCS5D02G335000	NA	NA	NA	NA	NA	NA	NA	NA	5.43283	0.00176428	7.42281	9.83672e-06
TraesCS5D02G335700	NA	NA	3.30807	2.42638e-05	2.37283	0.00368612	2.31773	0.00704531	NA	NA	NA	NA
TraesCS5D02G366800	NA	NA	1.02295	6.55226e-05	NA	NA	NA	NA	NA	NA	NA	NA
TraesCS5D02G369300	NA	NA	NA	NA	NA	NA	5.43715	0.00125008	4.5266	0.00570451	NA	NA
TraesCS5D02G369400	NA	NA	NA	NA	NA	NA	NA	NA	NA	NA	6.86635	2.01242e-05
TraesCS5D02G373000	NA	NA	NA	NA	NA	NA	1.02122	4.13433e-07	NA	NA	-1.06264	1.62893e-06
TraesCS5D02G408000	NA	NA	NA	NA	5.62689	0.000521969	6.52135	6.06214e-05	5.21475	0.00128811	5.94094	0.000157816
TraesCS5D02G408100	NA	NA	NA	NA	NA	NA	NA	NA	NA	NA	NA	NA
TraesCS5D02G460600	NA	NA	6.67349	0.000352927	NA	NA	NA	NA	NA	NA	NA	NA
TraesCS5D02G474900	NA	NA	NA	NA	NA	NA	NA	NA	NA	NA	NA	NA
TraesCS5D02G487300	7.08178	2.6659e-05	NA	NA	NA	NA	NA	NA	NA	NA	NA	NA
TraesCS5D02G489900	NA	NA	1.73924	2.58002e-06	NA	NA	NA	NA	NA	NA	NA	NA
TraesCS5D02G562500	-1.98579	5.41504e-05	-1.74439	0.000115663	-2.54454	3.99869e-08	-3.37608	1.38144e-11	-3.16084	8.01518e-11	-2.27068	3.96744e-07
TraesCS5D02G565700	NA	NA	NA	NA	NA	NA	NA	NA	NA	NA	-1.09388	7.23924e-06
TraesCS6A02G007900	NA	NA	NA	NA	NA	NA	NA	NA	NA	NA	NA	NA
TraesCS6A02G016300	NA	NA	NA	NA	NA	NA	4.10117	0.000902268	NA	NA	NA	NA
TraesCS6A02G024500	NA	NA	-5.61586	0.000817647	-5.65944	0.000645384	-5.76555	0.000764687	-5.6626	0.000536701	-5.66213	0.000469351
TraesCS6A02G034800	NA	NA	NA	NA	NA	NA	NA	NA	-1.50975	0.0012029	-3.228	4.09757e-12
TraesCS6A02G036600	NA	NA	NA	NA	NA	NA	2.91286	0.000109016	NA	NA	NA	NA
TraesCS6A02G041600	NA	NA	NA	NA	NA	NA	NA	NA	NA	NA	NA	NA
TraesCS6A02G049066	NA	NA	NA	NA	NA	NA	NA	NA	NA	NA	NA	NA
TraesCS6A02G050700	NA	NA	NA	NA	NA	NA	NA	NA	NA	NA	NA	NA
TraesCS6A02G056100	NA	NA	NA	NA	NA	NA	NA	NA	NA	NA	NA	NA
TraesCS6A02G063800	NA	NA	NA	NA	NA	NA	NA	NA	2.53533	0.00607028	2.57447	0.00466457
TraesCS6A02G063900	-1.52479	0.00454506	NA	NA	NA	NA	2.87866	1.99078e-24	1.88113	1.64551e-10	1.2889	2.68071e-05
TraesCS6A02G067900	3.17533	0.00010592	NA	NA	NA	NA	NA	NA	NA	NA	NA	NA
TraesCS6A02G087200	-1.19556	2.42992e-05	-1.44338	5.04387e-08	-1.87679	1.42616e-12	-1.05183	9.20676e-05	-2.06605	7.08636e-15	-2.11142	1.55789e-15
TraesCS6A02G087700	-1.05078	0.000143761	-2.07586	1.6887e-16	-1.64608	6.60402e-11	-1.2254	2.44682e-06	-1.82967	2.32137e-13	-2.04114	1.85501e-16
TraesCS6A02G109400	NA	NA	NA	NA	NA	NA	NA	NA	NA	NA	NA	NA
TraesCS6A02G109600	2.34511	3.84569e-05	NA	NA	NA	NA	NA	NA	-5.21642	0.0014435	-5.21595	0.00127833
TraesCS6A02G109900	NA	NA	-3.05505	2.14587e-09	-3.86997	6.45587e-10	-1.92569	7.49969e-07	-1.70302	5.34419e-06	-1.67229	5.64804e-06
TraesCS6A02G116700	NA	NA	2.7982	3.51833e-05	2.39257	0.000468364	NA	NA	NA	NA	NA	NA
TraesCS6A02G123900	-1.66473	1.17739e-06	-1.90013	3.46658e-09	-4.39985	3.63626e-13	-2.18459	3.52346e-11	-4.17488	1.61558e-13	-4.0215	5.23279e-14
TraesCS6A02G126100	NA	NA	NA	NA	NA	NA	NA	NA	NA	NA	NA	NA
TraesCS6A02G136800	NA	NA	NA	NA	NA	NA	1.48999	0.00115574	NA	NA	NA	NA
TraesCS6A02G143500	5.74517	0.000996213	NA	NA	NA	NA	NA	NA	NA	NA	NA	NA
TraesCS6A02G167700	NA	NA	NA	NA	NA	NA	NA	NA	1.60127	0.00888922	3.35141	4.48489e-10
TraesCS6A02G176300	-1.64293	0.00235049	-1.6228	0.000612101	-1.75975	0.000206904	-2.01954	4.67245e-05	-2.01138	4.12338e-05	-1.41638	0.00132595
TraesCS6A02G179000	NA	NA	NA	NA	NA	NA	NA	NA	NA	NA	-2.72425	3.57451e-11
TraesCS6A02G182900	NA	NA	NA	NA	NA	NA	NA	NA	NA	NA	NA	NA
TraesCS6A02G198900	NA	NA	NA	NA	1.07148	3.41713e-07	2.20515	1.06195e-29	1.20575	4.44572e-09	NA	NA
TraesCS6A02G210900	NA	NA	NA	NA	5.17982	0.00178879	NA	NA	5.69899	0.000398447	6.12413	0.000104457
TraesCS6A02G227800	NA	NA	NA	NA	NA	NA	NA	NA	NA	NA	NA	NA
TraesCS6A02G236500	NA	NA	NA	NA	NA	NA	2.22347	6.11607e-05	1.97906	0.000306975	2.27932	1.75148e-05
TraesCS6A02G259500	NA	NA	-1.26922	5.32132e-11	-1.11467	7.88377e-09	-1.35489	2.29823e-12	-2.02823	9.9592e-27	-1.60033	2.47683e-17
TraesCS6A02G263400	NA	NA	NA	NA	NA	NA	NA	NA	NA	NA	6.01925	0.000200681
TraesCS6A02G277900	NA	NA	NA	NA	NA	NA	NA	NA	NA	NA	NA	NA
TraesCS6A02G284100	15.8141	5.07601e-20	NA	NA	NA	NA	18.7678	1.34448e-33	NA	NA	NA	NA
TraesCS6A02G296200	NA	NA	3.64597	0.000780166	3.13951	0.00422979	3.20912	0.00502728	6.02434	2.351e-09	5.88487	4.54117e-09
TraesCS6A02G310400	NA	NA	1.06385	0.00219884	NA	NA	-1.269	0.000675857	-1.27047	0.00038781	-1.61239	6.56715e-06
TraesCS6A02G317100	NA	NA	NA	NA	NA	NA	8.31703	3.22224e-07	NA	NA	NA	NA
TraesCS6A02G360400	NA	NA	-1.02069	4.81815e-06	NA	NA	NA	NA	-1.97237	2.13882e-19	-1.67499	1.11558e-14
TraesCS6A02G362300	NA	NA	NA	NA	NA	NA	5.24795	0.00209369	NA	NA	NA	NA
TraesCS6A02G371400	NA	NA	2.95433	0.00837239	NA	NA	NA	NA	NA	NA	NA	NA
TraesCS6A02G417000	NA	NA	NA	NA	NA	NA	NA	NA	NA	NA	NA	NA
TraesCS6B02G016000	NA	NA	NA	NA	NA	NA	11.4252	5.47908e-13	NA	NA	NA	NA
TraesCS6B02G020000	NA	NA	NA	NA	4.79117	0.00300862	8.8188	1.14583e-08	7.51184	8.71374e-07	6.53198	1.92946e-05
TraesCS6B02G023800	NA	NA	NA	NA	NA	NA	6.78549	2.94287e-05	NA	NA	NA	NA
TraesCS6B02G024500	NA	NA	NA	NA	NA	NA	NA	NA	5.97662	0.000460914	6.95689	2.86835e-05
TraesCS6B02G024600	NA	NA	NA	NA	14.2438	3.52898e-18	15.3914	3.10688e-21	16.1329	1.01541e-23	15.9897	1.76543e-23
TraesCS6B02G041500	NA	NA	NA	NA	NA	NA	NA	NA	-1.62671	6.28562e-12	-2.36638	7.13088e-21
TraesCS6B02G077300	3.26264	4.02911e-06	NA	NA	NA	NA	NA	NA	NA	NA	NA	NA
TraesCS6B02G085700	-5.34996	0.00143841	NA	NA	NA	NA	2.12902	2.79989e-05	2.78088	7.5872e-09	2.19946	6.17361e-06
TraesCS6B02G091800	NA	NA	NA	NA	NA	NA	3.14137	1.9249e-05	NA	NA	-2.1818	0.00308192
TraesCS6B02G091900	4.2552	4.6159e-10	NA	NA	NA	NA	NA	NA	NA	NA	NA	NA
TraesCS6B02G092700	NA	NA	NA	NA	NA	NA	NA	NA	-4.75485	0.00728854	-4.75438	0.00655455
TraesCS6B02G093900	-1.19935	0.00067284	-1.27911	9.65963e-05	NA	NA	-1.71377	1.30735e-07	-1.0315	0.001471	-2.12667	1.49347e-11
TraesCS6B02G112300	NA	NA	NA	NA	NA	NA	1.17573	0.00148917	NA	NA	NA	NA
TraesCS6B02G115500	NA	NA	-1.65331	5.37624e-05	-1.32517	0.00051249	NA	NA	-1.04664	0.00405125	-1.15162	0.00154046
TraesCS6B02G152000	NA	NA	NA	NA	-1.69838	2.69213e-12	NA	NA	-1.44789	7.95331e-10	-2.93842	3.48791e-24
TraesCS6B02G162700	-4.12191	0.00133313	-5.36757	0.000563755	NA	NA	NA	NA	NA	NA	-2.62255	0.000188923
TraesCS6B02G190000	NA	NA	NA	NA	NA	NA	NA	NA	NA	NA	NA	NA
TraesCS6B02G221500	NA	NA	NA	NA	NA	NA	2.27372	4.09571e-39	1.81371	9.56476e-25	NA	NA
TraesCS6B02G236700	-1.2272	1.48922e-05	-1.1381	1.54923e-05	-1.11913	1.70836e-05	NA	NA	-1.14674	8.31093e-06	NA	NA
TraesCS6B02G245300	NA	NA	-4.46158	5.1226e-09	-4.05993	1.62784e-09	-5.95313	2.45301e-07	-3.0127	1.1958e-08	-5.24824	1.671e-08
TraesCS6B02G246400	-8.48379	5.9399e-08	-7.81436	2.64653e-11	-10.2466	8.30989e-11	-10.3527	7.89754e-11	-10.2498	6.08693e-11	-8.82136	4.35627e-09
TraesCS6B02G254000	NA	NA	NA	NA	NA	NA	NA	NA	NA	NA	NA	NA
TraesCS6B02G306200	NA	NA	NA	NA	NA	NA	NA	NA	NA	NA	NA	NA
TraesCS6B02G323000	NA	NA	NA	NA	NA	NA	NA	NA	NA	NA	-4.9248	0.00325163
TraesCS6B02G324900	NA	NA	NA	NA	11.7061	5.0418e-14	12.3323	2.64409e-15	9.50927	1.45334e-09	NA	NA
TraesCS6B02G334600	NA	NA	NA	NA	NA	NA	NA	NA	NA	NA	4.3782	8.93595e-05
TraesCS6B02G353600	2.48955	0.00326464	3.20485	2.28357e-05	NA	NA	NA	NA	NA	NA	NA	NA
TraesCS6B02G366000	NA	NA	NA	NA	NA	NA	NA	NA	NA	NA	NA	NA
TraesCS6B02G366600	-1.40037	3.57613e-06	-1.96192	3.93528e-11	-1.15626	1.24917e-05	-1.08662	4.36311e-05	-1.70974	1.05444e-09	NA	NA
TraesCS6B02G383100	NA	NA	1.37098	0.00419418	NA	NA	NA	NA	NA	NA	NA	NA
TraesCS6B02G386700	-1.06681	7.64636e-08	NA	NA	NA	NA	NA	NA	NA	NA	-1.83042	2.65982e-21
TraesCS6B02G388500	NA	NA	NA	NA	-1.62119	0.00146404	-1.99599	0.000240906	-4.28054	6.32269e-06	-2.88147	6.11349e-06
TraesCS6B02G393300	NA	NA	NA	NA	NA	NA	NA	NA	-1.6492	7.32094e-18	-1.6889	8.8362e-19
TraesCS6B02G396000	NA	NA	NA	NA	NA	NA	NA	NA	NA	NA	NA	NA
TraesCS6B02G408400	NA	NA	2.86507	5.35799e-08	NA	NA	NA	NA	NA	NA	NA	NA
TraesCS6B02G418700	NA	NA	NA	NA	NA	NA	8.30974	3.14394e-07	NA	NA	NA	NA
TraesCS6B02G456900	NA	NA	NA	NA	NA	NA	NA	NA	-1.35241	1.01029e-05	-1.29411	1.79288e-05
TraesCS6D02G019400	NA	NA	NA	NA	NA	NA	5.43107	0.00234462	NA	NA	NA	NA
TraesCS6D02G033200	NA	NA	NA	NA	NA	NA	NA	NA	-1.46583	5.75717e-10	-2.00806	6.5716e-17
TraesCS6D02G042500	-1.60055	0.00158943	NA	NA	1.58749	0.000302321	2.55224	2.87633e-09	1.56584	0.000309553	NA	NA
TraesCS6D02G094500	NA	NA	5.54714	0.00074034	NA	NA	NA	NA	NA	NA	NA	NA
TraesCS6D02G097900	NA	NA	NA	NA	NA	NA	NA	NA	NA	NA	NA	NA
TraesCS6D02G104100	NA	NA	NA	NA	NA	NA	NA	NA	NA	NA	NA	NA
TraesCS6D02G105900	NA	NA	5.18811	0.0068739	NA	NA	NA	NA	NA	NA	NA	NA
TraesCS6D02G114200	NA	NA	NA	NA	-2.98117	0.00263801	NA	NA	NA	NA	-2.6834	0.00315442
TraesCS6D02G116400	NA	NA	NA	NA	NA	NA	NA	NA	NA	NA	NA	NA
TraesCS6D02G140600	NA	NA	NA	NA	NA	NA	NA	NA	-1.4107	1.16543e-07	-2.78507	3.78035e-23
TraesCS6D02G167500	NA	NA	3.87226	1.42094e-19	2.12013	1.50618e-06	1.57162	0.000765311	2.10408	1.44311e-06	1.77411	5.04569e-05
TraesCS6D02G173800	NA	NA	1.46412	0.00329548	1.59854	0.000932626	2.0717	1.01075e-05	1.7832	0.000137787	1.39393	0.00377665
TraesCS6D02G180900	NA	NA	NA	NA	1.17267	2.0103e-09	2.10955	2.91028e-29	1.48278	7.7937e-15	NA	NA
TraesCS6D02G191700	-1.41439	0.00020658	-1.41448	4.10152e-05	-1.43448	2.49203e-05	NA	NA	-1.287	0.000108294	-1.35517	4.26528e-05
TraesCS6D02G193800	NA	NA	NA	NA	NA	NA	NA	NA	NA	NA	NA	NA
TraesCS6D02G197600	NA	NA	NA	NA	NA	NA	NA	NA	NA	NA	3.91703	9.43593e-06
TraesCS6D02G207000	NA	NA	NA	NA	1.18945	0.00228405	1.55297	3.87932e-05	NA	NA	NA	NA
TraesCS6D02G207200	NA	NA	NA	NA	NA	NA	NA	NA	-1.15037	4.11234e-07	NA	NA
TraesCS6D02G240500	NA	NA	NA	NA	NA	NA	NA	NA	-1.18793	6.20336e-07	NA	NA
TraesCS6D02G273700	NA	NA	NA	NA	NA	NA	-3.27466	0.000167349	-2.63986	0.000433045	-2.88653	0.000213203
TraesCS6D02G276500	NA	NA	NA	NA	NA	NA	NA	NA	5.46564	0.00108411	4.87136	0.00360567
TraesCS6D02G283800	NA	NA	8.97485	1.01345e-08	NA	NA	8.14847	3.00813e-07	7.32211	2.91543e-06	NA	NA
TraesCS6D02G285300	NA	NA	NA	NA	NA	NA	NA	NA	NA	NA	7.04993	5.98261e-06
TraesCS6D02G289800	NA	NA	NA	NA	NA	NA	NA	NA	-3.42775	0.00148358	-4.03244	0.00113339
TraesCS6D02G302700	NA	NA	5.55941	0.00479727	NA	NA	NA	NA	NA	NA	NA	NA
TraesCS6D02G356300	NA	NA	NA	NA	-1.47532	4.49751e-07	NA	NA	-2.68708	8.28258e-17	-3.7018	1.30466e-22
TraesCS6D02G364700	NA	NA	NA	NA	NA	NA	5.67238	0.000713015	NA	NA	NA	NA
TraesCS7A02G041600	NA	NA	NA	NA	NA	NA	1.47201	4.95868e-19	NA	NA	NA	NA
TraesCS7A02G052000	NA	NA	NA	NA	NA	NA	1.45882	3.82281e-16	NA	NA	NA	NA
TraesCS7A02G078700	2.22191	3.8475e-12	-4.73144	3.85981e-05	-7.17912	4.88571e-06	-7.28524	5.28469e-06	-7.18229	3.86037e-06	-7.18182	3.22362e-06
TraesCS7A02G079500	2.98215	2.08163e-28	-1.55679	0.00041264	-4.40002	2.04929e-06	-7.50297	2.32719e-06	-7.40002	1.71258e-06	-7.39955	1.41782e-06
TraesCS7A02G079600	4.4544	3.20654e-13	NA	NA	NA	NA	NA	NA	NA	NA	NA	NA
TraesCS7A02G079700	NA	NA	NA	NA	-5.56022	0.000866229	-5.66634	0.00103509	-5.56339	0.000723877	-5.56292	0.000634999
TraesCS7A02G086400	NA	NA	NA	NA	NA	NA	NA	NA	NA	NA	NA	NA
TraesCS7A02G090300	NA	NA	5.63891	0.00307498	NA	NA	NA	NA	NA	NA	NA	NA
TraesCS7A02G102300	NA	NA	NA	NA	NA	NA	NA	NA	NA	NA	-1.31062	3.85858e-12
TraesCS7A02G108900	NA	NA	-1.55202	5.75845e-12	-1.95967	7.14418e-18	NA	NA	NA	NA	1.27191	5.46029e-10
TraesCS7A02G120600	NA	NA	NA	NA	NA	NA	NA	NA	NA	NA	NA	NA
TraesCS7A02G133400	NA	NA	-1.07644	3.52566e-08	NA	NA	NA	NA	NA	NA	NA	NA
TraesCS7A02G145700	NA	NA	NA	NA	NA	NA	NA	NA	-1.64415	4.27064e-13	-1.65617	2.18225e-13
TraesCS7A02G162800	NA	NA	NA	NA	NA	NA	-2.04125	0.00042414	NA	NA	1.35171	3.94003e-05
TraesCS7A02G167400	NA	NA	NA	NA	NA	NA	NA	NA	NA	NA	NA	NA
TraesCS7A02G183400	NA	NA	NA	NA	NA	NA	NA	NA	NA	NA	NA	NA
TraesCS7A02G183500	3.31024	5.12155e-05	3.15435	4.63177e-05	NA	NA	5.01446	8.43598e-12	NA	NA	NA	NA
TraesCS7A02G183600	NA	NA	NA	NA	NA	NA	NA	NA	NA	NA	NA	NA
TraesCS7A02G226900	-6.01649	0.00100838	-4.87067	0.00328471	-6.35122	0.000168049	-6.45734	0.00019631	NA	NA	6.77013	3.10556e-29
TraesCS7A02G227900	NA	NA	NA	NA	NA	NA	NA	NA	NA	NA	NA	NA
TraesCS7A02G230600	NA	NA	NA	NA	-3.0637	6.38795e-05	-1.94804	0.00700402	NA	NA	NA	NA
TraesCS7A02G231300	NA	NA	2.14201	2.9222e-09	NA	NA	2.03177	2.30924e-08	1.09443	0.0046753	NA	NA
TraesCS7A02G236000	-1.41904	0.000241459	-1.90642	3.70075e-07	-1.50211	9.87195e-06	NA	NA	NA	NA	2.02459	9.63981e-21
TraesCS7A02G262900	NA	NA	NA	NA	NA	NA	1.42358	3.69135e-12	NA	NA	NA	NA
TraesCS7A02G273500	NA	NA	NA	NA	NA	NA	NA	NA	NA	NA	5.26023	0.00134777
TraesCS7A02G277200	NA	NA	2.00151	5.09392e-21	1.58642	1.59521e-13	2.25545	9.73024e-27	1.5132	1.64082e-12	NA	NA
TraesCS7A02G302100	NA	NA	NA	NA	NA	NA	NA	NA	-1.94173	2.75628e-15	-2.09408	3.5018e-17
TraesCS7A02G304400	NA	NA	NA	NA	NA	NA	NA	NA	NA	NA	NA	NA
TraesCS7A02G317800	NA	NA	NA	NA	NA	NA	NA	NA	NA	NA	NA	NA
TraesCS7A02G343600	NA	NA	-1.51256	3.69744e-10	NA	NA	NA	NA	NA	NA	NA	NA
TraesCS7A02G364900	NA	NA	NA	NA	NA	NA	-2.67276	0.000582862	-6.38116	9.76103e-05	-7.81946	1.56313e-06
TraesCS7A02G439800	NA	NA	NA	NA	NA	NA	3.23966	0.000358981	NA	NA	NA	NA
TraesCS7A02G445500	6.61093	8.71073e-05	NA	NA	NA	NA	NA	NA	NA	NA	NA	NA
TraesCS7A02G468300	NA	NA	1.59459	0.00707831	NA	NA	NA	NA	-3.84934	3.66434e-06	-7.86779	9.61552e-07
TraesCS7A02G486900	NA	NA	NA	NA	NA	NA	NA	NA	NA	NA	NA	NA
TraesCS7A02G487400	NA	NA	5.7051	0.00476556	5.32973	0.00807396	NA	NA	NA	NA	NA	NA
TraesCS7A02G491600	NA	NA	NA	NA	NA	NA	NA	NA	3.61216	0.000186907	3.61835	0.000157282
TraesCS7A02G504600	NA	NA	NA	NA	NA	NA	NA	NA	NA	NA	-2.04097	1.77088e-05
TraesCS7A02G506500	-6.01604	0.000759777	-6.3072	0.000156116	-3.95873	0.00159286	NA	NA	5.53592	4.8457e-27	6.88492	1.19155e-41
TraesCS7A02G523200	5.47025	4.93068e-09	NA	NA	NA	NA	NA	NA	NA	NA	NA	NA
TraesCS7A02G523300	4.38338	2.65001e-14	NA	NA	NA	NA	NA	NA	NA	NA	NA	NA
TraesCS7A02G525314	NA	NA	NA	NA	NA	NA	NA	NA	NA	NA	NA	NA
TraesCS7A02G543900	NA	NA	NA	NA	NA	NA	NA	NA	NA	NA	NA	NA
TraesCS7A02G544500	NA	NA	NA	NA	NA	NA	NA	NA	NA	NA	NA	NA
TraesCS7B02G006800	NA	NA	NA	NA	-1.80133	0.00783475	3.09712	6.7271e-18	2.85562	2.16141e-15	3.77321	2.36026e-27
TraesCS7B02G034200	NA	NA	NA	NA	NA	NA	NA	NA	-1.20842	7.21307e-09	-2.24832	1.55751e-25
TraesCS7B02G034500	NA	NA	1.07699	0.000420782	1.57235	2.73656e-08	1.66743	3.32658e-09	1.31731	4.90669e-06	1.3933	8.90331e-07
TraesCS7B02G041000	NA	NA	NA	NA	NA	NA	NA	NA	NA	NA	-1.09236	1.76552e-05
TraesCS7B02G088400	NA	NA	3.83344	0.00328641	NA	NA	NA	NA	NA	NA	NA	NA
TraesCS7B02G103600	NA	NA	NA	NA	NA	NA	NA	NA	-1.51758	2.51965e-06	-2.40768	2.98937e-14
TraesCS7B02G150900	NA	NA	-4.42173	2.64117e-07	-2.95224	6.41177e-06	NA	NA	-3.42959	7.61706e-07	-2.93806	4.56425e-06
TraesCS7B02G174900	NA	NA	NA	NA	NA	NA	1.45388	5.67732e-23	NA	NA	NA	NA
TraesCS7B02G179800	6.6988	5.41382e-05	NA	NA	NA	NA	NA	NA	NA	NA	NA	NA
TraesCS7B02G186800	NA	NA	NA	NA	-1.74119	0.000689172	2.34327	3.48916e-15	2.04168	1.11317e-11	2.05944	5.22267e-12
TraesCS7B02G192700	NA	NA	NA	NA	-4.76282	0.00847096	NA	NA	NA	NA	6.59124	1.01541e-17
TraesCS7B02G202200	NA	NA	NA	NA	NA	NA	NA	NA	-1.64428	1.74698e-15	-1.3677	1.68215e-11
TraesCS7B02G204700	NA	NA	NA	NA	NA	NA	NA	NA	NA	NA	NA	NA
TraesCS7B02G216000	NA	NA	1.24458	1.75089e-09	NA	NA	NA	NA	NA	NA	NA	NA
TraesCS7B02G241700	NA	NA	NA	NA	NA	NA	-3.58583	8.05219e-05	-2.63772	0.000243006	-3.85976	6.69147e-05
TraesCS7B02G243000	NA	NA	NA	NA	NA	NA	NA	NA	NA	NA	5.57275	0.000311465
TraesCS7B02G244000	NA	NA	NA	NA	NA	NA	NA	NA	5.10737	0.00133471	7.06725	4.1003e-06
TraesCS7B02G247000	-1.10638	0.00146734	-2.16836	1.15206e-11	-3.67444	3.22494e-26	-1.00148	0.00262247	-2.04933	6.40365e-11	-1.87004	1.73526e-09
TraesCS7B02G252300	NA	NA	NA	NA	NA	NA	1.19199	9.28219e-15	NA	NA	NA	NA
TraesCS7B02G262400	NA	NA	2.33724	0.00151613	NA	NA	NA	NA	NA	NA	-4.41471	0.00754656
TraesCS7B02G262700	NA	NA	NA	NA	NA	NA	NA	NA	NA	NA	-4.79235	0.00477712
TraesCS7B02G262800	NA	NA	3.2403	5.37339e-11	2.35595	3.13889e-06	NA	NA	-2.41794	0.00177542	-6.66347	3.05009e-05
TraesCS7B02G266500	NA	NA	NA	NA	NA	NA	NA	NA	NA	NA	NA	NA
TraesCS7B02G282400	NA	NA	NA	NA	NA	NA	NA	NA	NA	NA	1.52313	7.77053e-06
TraesCS7B02G294000	NA	NA	-7.54146	3.25066e-07	-4.78505	1.96368e-15	-3.0565	5.67165e-17	-3.98676	5.54872e-17	-4.79048	1.20001e-15
TraesCS7B02G310800	NA	NA	NA	NA	NA	NA	6.25669	0.000173676	6.80016	1.8513e-05	4.5707	0.00610512
TraesCS7B02G319300	NA	NA	NA	NA	NA	NA	NA	NA	NA	NA	NA	NA
TraesCS7B02G345000	5.26019	8.55863e-06	NA	NA	NA	NA	NA	NA	NA	NA	NA	NA
TraesCS7B02G345500	NA	NA	NA	NA	NA	NA	NA	NA	-1.51826	1.72608e-05	-1.04907	0.00312508
TraesCS7B02G348300	-1.71069	0.000448528	-2.62141	2.80281e-07	NA	NA	NA	NA	-2.86422	5.59578e-08	-3.65754	1.0152e-08
TraesCS7B02G348900	-2.82314	1.11011e-15	-2.54796	5.28093e-16	NA	NA	NA	NA	-2.65117	3.07713e-17	-3.65073	1.37489e-22
TraesCS7B02G361700	NA	NA	NA	NA	NA	NA	NA	NA	NA	NA	NA	NA
TraesCS7B02G390300	NA	NA	NA	NA	NA	NA	NA	NA	NA	NA	NA	NA
TraesCS7B02G394500	-1.36024	0.000299514	NA	NA	-1.40596	5.42573e-05	NA	NA	-2.27191	2.68474e-11	-3.55122	2.35253e-24
TraesCS7B02G394800	-1.33649	0.000161458	NA	NA	-1.05598	0.00150578	NA	NA	-1.31757	4.9387e-05	-3.45721	2.19762e-24
TraesCS7B02G396000	NA	NA	-2.70913	0.000216879	-2.79239	0.000126769	NA	NA	NA	NA	-1.86304	0.00354035
TraesCS7B02G396500	NA	NA	NA	NA	2.2142	0.000779845	2.90351	7.31933e-06	2.15815	0.000926151	NA	NA
TraesCS7B02G407400	NA	NA	6.82202	1.71278e-05	NA	NA	NA	NA	NA	NA	NA	NA
TraesCS7B02G408800	NA	NA	1.1124	9.17109e-08	NA	NA	1.03388	9.01804e-07	NA	NA	NA	NA
TraesCS7B02G412400	NA	NA	2.44523	0.00911754	NA	NA	NA	NA	3.49045	6.78893e-05	6.91152	1.56632e-16
TraesCS7B02G414100	-5.33717	0.00441528	-5.62833	0.00114515	-5.67191	0.000912337	NA	NA	4.79475	3.1768e-14	5.89184	3.16066e-21
TraesCS7B02G435500	NA	NA	NA	NA	NA	NA	5.65357	0.00137758	4.81944	0.00525719	NA	NA
TraesCS7B02G466100	NA	NA	NA	NA	NA	NA	NA	NA	NA	NA	NA	NA
TraesCS7D02G055700	NA	NA	NA	NA	NA	NA	1.4046	0.000136226	NA	NA	NA	NA
TraesCS7D02G086500	NA	NA	2.31594	1.06226e-05	NA	NA	NA	NA	NA	NA	NA	NA
TraesCS7D02G096200	NA	NA	NA	NA	NA	NA	NA	NA	NA	NA	-1.72202	1.98982e-09
TraesCS7D02G132800	NA	NA	NA	NA	NA	NA	NA	NA	-1.14635	0.00480903	-2.35223	2.95295e-08
TraesCS7D02G136800	NA	NA	NA	NA	NA	NA	1.79252	2.08278e-11	NA	NA	NA	NA
TraesCS7D02G147000	NA	NA	NA	NA	NA	NA	1.03284	0.000599537	NA	NA	NA	NA
TraesCS7D02G168000	NA	NA	NA	NA	NA	NA	NA	NA	NA	NA	NA	NA
TraesCS7D02G168100	NA	NA	NA	NA	NA	NA	NA	NA	NA	NA	NA	NA
TraesCS7D02G185000	NA	NA	NA	NA	NA	NA	NA	NA	NA	NA	NA	NA
TraesCS7D02G185100	NA	NA	NA	NA	NA	NA	NA	NA	NA	NA	NA	NA
TraesCS7D02G197500	NA	NA	5.55044	0.00269817	NA	NA	NA	NA	NA	NA	NA	NA
TraesCS7D02G199700	NA	NA	NA	NA	NA	NA	NA	NA	NA	NA	-1.91537	9.66679e-05
TraesCS7D02G212600	NA	NA	1.13683	1.34351e-06	1.48437	4.29585e-11	1.95828	3.25932e-19	NA	NA	1.01047	1.28793e-05
TraesCS7D02G227500	NA	NA	NA	NA	NA	NA	NA	NA	NA	NA	6.68928	1.16134e-07
TraesCS7D02G253500	NA	NA	NA	NA	NA	NA	-2.03044	0.00828282	-3.73205	0.000312875	-3.34521	0.000311955
TraesCS7D02G277200	NA	NA	NA	NA	NA	NA	1.37153	1.78256e-08	NA	NA	NA	NA
TraesCS7D02G280500	NA	NA	NA	NA	NA	NA	NA	NA	-1.24378	4.81791e-05	-1.67562	4.88749e-08
TraesCS7D02G292600	NA	NA	1.38693	0.000194365	2.17736	2.29203e-10	2.50513	1.40475e-13	3.0101	5.38223e-20	3.10324	1.96196e-21
TraesCS7D02G297400	NA	NA	NA	NA	NA	NA	NA	NA	-1.60238	6.88211e-07	-1.73046	9.87877e-08
TraesCS7D02G299900	NA	NA	NA	NA	NA	NA	1.08083	3.31955e-07	NA	NA	NA	NA
TraesCS7D02G348300	NA	NA	NA	NA	NA	NA	1.48634	3.69418e-13	NA	NA	NA	NA
TraesCS7D02G357500	NA	NA	3.21647	0.00841733	NA	NA	NA	NA	NA	NA	NA	NA
TraesCS7D02G358000	2.99054	3.95494e-05	3.83132	1.20355e-08	2.98258	1.20037e-05	NA	NA	NA	NA	-2.71873	0.00788644
TraesCS7D02G361700	NA	NA	-1.01423	0.000150802	NA	NA	NA	NA	NA	NA	NA	NA
TraesCS7D02G387500	-1.57545	7.03931e-16	-8.15637	4.20853e-14	-5.50251	1.71345e-36	-3.985	1.92633e-47	-3.88523	7.19926e-45	-2.31499	2.27575e-31
TraesCS7D02G400300	NA	NA	3.74947	0.000132807	4.97622	1.12538e-07	5.59092	2.56298e-09	5.09436	4.00697e-08	3.74144	8.24505e-05
TraesCS7D02G411700	NA	NA	NA	NA	NA	NA	NA	NA	NA	NA	NA	NA
TraesCS7D02G433600	NA	NA	NA	NA	NA	NA	5.51433	0.00190687	NA	NA	NA	NA
TraesCS7D02G433900	6.10782	0.000594064	NA	NA	NA	NA	NA	NA	NA	NA	NA	NA
TraesCS7D02G448100	NA	NA	NA	NA	NA	NA	NA	NA	NA	NA	NA	NA
TraesCS7D02G454100	NA	NA	-5.46399	6.57373e-06	-8.87862	6.1066e-07	-7.57408	1.80161e-05	-8.88178	4.73806e-07	-8.88131	3.8984e-07
TraesCS7D02G464400	NA	NA	NA	NA	-5.16779	0.00229131	NA	NA	NA	NA	NA	NA
TraesCS7D02G477800	NA	NA	NA	NA	4.82353	0.00447875	6.46966	0.000124054	6.84229	2.27828e-05	5.60195	0.000568411
TraesCS7D02G488700	NA	NA	NA	NA	NA	NA	NA	NA	NA	NA	-1.1091	1.65802e-06
TraesCS7D02G491800	NA	NA	NA	NA	NA	NA	NA	NA	NA	NA	-1.77641	0.000108521
TraesCS7D02G494600	NA	NA	NA	NA	NA	NA	NA	NA	5.64936	6.59633e-11	6.48533	3.27731e-14
TraesCS7D02G507800	NA	NA	NA	NA	NA	NA	NA	NA	NA	NA	NA	NA
TraesCS7D02G521100	-1.96723	0.00984476	-1.91501	0.00324549	NA	NA	-2.56728	0.000446842	-2.68388	0.000305925	NA	NA
TraesCS7D02G532600	NA	NA	NA	NA	NA	NA	1.33644	7.92705e-09	NA	NA	NA	NA
TraesCS7D02G539400	NA	NA	5.74077	0.000625498	5.17598	0.00218409	NA	NA	4.93908	0.00325473	5.19373	0.00158177
TraesCS7D02G550300	NA	NA	-1.54597	1.67411e-09	-2.42646	2.61277e-18	-2.40277	1.98574e-18	-3.2296	1.88152e-24	-2.74768	1.96812e-21
TraesCSU02G012100	NA	NA	NA	NA	NA	NA	6.30966	0.000101366	NA	NA	NA	NA
TraesCSU02G029600	NA	NA	NA	NA	NA	NA	NA	NA	NA	NA	NA	NA
TraesCSU02G032900	NA	NA	NA	NA	NA	NA	NA	NA	5.3807	7.53482e-09	6.48805	1.39294e-12
TraesCSU02G049400	-1.16149	9.68324e-08	NA	NA	NA	NA	2.13108	2.2362e-26	3.1972	4.89865e-59	3.43122	4.03012e-68
TraesCSU02G071300	NA	NA	1.56864	0.000160567	1.58252	0.000118651	1.67248	6.68593e-05	-2.34209	7.64905e-08	-3.53018	7.76191e-14
TraesCSU02G091800	5.88343	0.000664657	NA	NA	NA	NA	NA	NA	NA	NA	NA	NA
TraesCSU02G123400	NA	NA	NA	NA	NA	NA	NA	NA	-1.03538	3.47211e-05	-1.59405	1.6035e-09
TraesCSU02G161100	NA	NA	NA	NA	NA	NA	NA	NA	NA	NA	NA	NA
TraesCSU02G197200	-1.08045	0.00755156	NA	NA	-2.59793	2.85704e-11	-3.32882	4.87391e-15	-8.02495	1.50339e-07	-9.4651	6.1331e-10
TraesCSU02G203200	NA	NA	-5.95856	0.00026388	-6.00213	0.000203506	-6.10825	0.000235209	-6.0053	0.00016701	-6.00483	0.000144321
TraesCSU02G262700	-1.00094	0.00613499	NA	NA	NA	NA	NA	NA	-2.13309	5.91284e-10	-3.83823	4.93153e-17
TraesCSU02G270200	NA	NA	NA	NA	-5.45329	0.0023241	NA	NA	NA	NA	NA	NA
TraesCSU02G272300	NA	NA	NA	NA	NA	NA	NA	NA	1.34632	0.000615655	1.35857	0.000476386
XLOC_000072	NA	NA	NA	NA	NA	NA	1.08086	1.2808e-07	NA	NA	NA	NA
XLOC_000073	NA	NA	NA	NA	NA	NA	NA	NA	NA	NA	-1.18428	1.24768e-08
XLOC_000076	NA	NA	NA	NA	1.74707	4.76081e-07	NA	NA	NA	NA	2.18035	4.74657e-11
XLOC_000077	NA	NA	NA	NA	NA	NA	NA	NA	NA	NA	-1.90532	2.95182e-23
XLOC_000090	NA	NA	NA	NA	NA	NA	NA	NA	NA	NA	NA	NA
XLOC_000103	NA	NA	-2.25681	8.02144e-28	-2.65295	2.50165e-38	-1.63948	4.29681e-15	-3.20162	2.04333e-55	-5.07533	4.60839e-133
XLOC_000104	NA	NA	1.91566	7.26479e-10	1.94249	2.88255e-10	NA	NA	1.27694	6.23316e-05	NA	NA
XLOC_000109	NA	NA	NA	NA	NA	NA	NA	NA	NA	NA	NA	NA
XLOC_000115	NA	NA	NA	NA	NA	NA	NA	NA	NA	NA	NA	NA
XLOC_000117	NA	NA	NA	NA	NA	NA	NA	NA	-1.03639	2.32277e-11	-2.17523	2.48222e-44
XLOC_000118	NA	NA	NA	NA	NA	NA	NA	NA	NA	NA	NA	NA
XLOC_000123	NA	NA	NA	NA	NA	NA	NA	NA	NA	NA	NA	NA
XLOC_000138	NA	NA	NA	NA	NA	NA	NA	NA	NA	NA	-1.18849	5.5402e-11
XLOC_000139	NA	NA	NA	NA	NA	NA	NA	NA	-1.46085	0.00539385	-3.30256	9.90635e-07
XLOC_000147	NA	NA	NA	NA	NA	NA	NA	NA	NA	NA	NA	NA
XLOC_000148	NA	NA	NA	NA	NA	NA	NA	NA	NA	NA	NA	NA
XLOC_000150	NA	NA	-1.75113	4.11615e-11	NA	NA	NA	NA	-1.41995	1.1722e-08	-1.02198	1.61284e-05
XLOC_000152	2.33872	0.000142608	3.27791	4.32736e-09	1.74892	0.00309167	3.50316	3.14018e-10	3.07476	2.57854e-08	2.28123	4.78504e-05
XLOC_000174	NA	NA	1.3864	0.00129727	1.57526	0.000178584	NA	NA	NA	NA	1.23994	0.00307932
XLOC_000185	1.7062	1.02597e-09	-7.56816	1.42674e-06	-5.20428	3.28195e-06	-4.72487	4.16803e-07	-1.22374	0.00114612	-6.18307	2.83818e-05
XLOC_000212	NA	NA	1.50065	3.85861e-49	1.56644	6.94234e-54	2.19223	7.91093e-107	2.28136	7.12881e-116	2.54639	4.22066e-145
XLOC_000213	1.83607	0.00064172	NA	NA	NA	NA	1.71881	0.000721151	1.95812	4.15878e-05	2.03991	1.43284e-05
XLOC_000221	NA	NA	-2.038	3.48475e-13	-2.58301	5.47884e-17	-2.53016	2.76034e-17	-2.87123	3.06765e-18	-4.42711	1.16531e-18
XLOC_000227	-1.77856	0.00225986	-4.97351	1.72105e-05	-7.42649	2.49201e-06	-4.54069	2.86755e-06	-5.98761	0.000119583	-5.01476	8.59036e-06
XLOC_000230	NA	NA	NA	NA	-5.56119	0.00109949	-5.66731	0.00132674	-5.56436	0.000922028	-5.56389	0.000810931
XLOC_000235	NA	NA	NA	NA	-1.1502	0.00116757	NA	NA	NA	NA	-1.19912	0.000522134
XLOC_000239	NA	NA	NA	NA	NA	NA	NA	NA	-1.27468	4.94954e-31	-1.59571	3.98864e-45
XLOC_000242	NA	NA	-1.67232	1.58627e-16	-1.37045	3.94033e-12	-2.69486	1.48394e-34	-1.83651	1.08039e-19	NA	NA
XLOC_000243	NA	NA	1.57423	4.59973e-06	NA	NA	NA	NA	NA	NA	NA	NA
XLOC_000244	NA	NA	6.30784	8.64963e-05	NA	NA	6.41793	7.94443e-05	7.63451	7.45853e-07	NA	NA
XLOC_000254	NA	NA	2.7594	1.90688e-09	NA	NA	NA	NA	NA	NA	NA	NA
XLOC_000265	NA	NA	NA	NA	-1.23887	2.48381e-06	-1.94604	2.38012e-11	-2.11275	4.22666e-12	-1.94904	2.52414e-11
XLOC_000267	NA	NA	-2.35513	5.69867e-23	-2.24991	1.13673e-21	-3.49313	5.93332e-41	-3.14873	1.13604e-35	-2.96721	3.18785e-33
XLOC_000269	NA	NA	-2.3475	3.77157e-56	-2.10819	8.77633e-47	-3.27183	1.17036e-98	-2.60031	9.30827e-68	-2.333	1.99479e-56
XLOC_000271	-1.30979	1.06991e-11	-6.61969	2.82667e-65	-7.65215	6.44241e-49	-12.3394	4.57378e-16	-12.2364	3.81089e-16	-9.8151	2.1719e-20
XLOC_000275	NA	NA	NA	NA	NA	NA	NA	NA	NA	NA	7.51546	2.22398e-06
XLOC_000281	NA	NA	NA	NA	NA	NA	2.28149	1.77817e-09	2.25246	1.748e-09	1.72661	7.38364e-06
XLOC_000282	NA	NA	NA	NA	-1.39199	7.37856e-18	-1.43544	6.91537e-19	-1.24527	6.71569e-15	-2.27776	1.20735e-40
XLOC_000286	NA	NA	NA	NA	NA	NA	NA	NA	5.78987	0.000202871	7.54773	6.34093e-07
XLOC_000287	NA	NA	NA	NA	NA	NA	NA	NA	NA	NA	-5.06907	0.00144948
XLOC_000288	NA	NA	NA	NA	NA	NA	-1.5726	9.54947e-16	NA	NA	NA	NA
XLOC_000293	1.17469	2.40372e-09	NA	NA	NA	NA	NA	NA	NA	NA	NA	NA
XLOC_000294	NA	NA	NA	NA	NA	NA	NA	NA	NA	NA	NA	NA
XLOC_000303	NA	NA	1.04415	0.00870544	1.30396	0.000611648	1.18272	0.0031613	1.04565	0.00661369	1.16147	0.00199769
XLOC_000313	NA	NA	NA	NA	NA	NA	NA	NA	-1.51539	0.000745542	-2.28044	1.18317e-05
XLOC_000314	NA	NA	-1.09527	3.58005e-11	-1.79092	1.70387e-23	-1.10598	1.03873e-11	-2.66329	5.64619e-36	-4.97036	1.9604e-35
XLOC_000317	NA	NA	NA	NA	-1.15821	1.67724e-11	NA	NA	NA	NA	NA	NA
XLOC_000319	NA	NA	NA	NA	NA	NA	NA	NA	-1.21533	0.000518634	-1.76505	3.0956e-06
XLOC_000323	NA	NA	NA	NA	NA	NA	NA	NA	NA	NA	NA	NA
XLOC_000324	NA	NA	NA	NA	1.701	7.04048e-05	3.41554	4.17171e-18	4.91336	4.76571e-38	2.93853	8.24769e-14
XLOC_000325	NA	NA	NA	NA	1.90776	1.27982e-09	2.68404	3.4941e-18	3.06945	5.3757e-24	3.11853	6.29724e-25
XLOC_000326	NA	NA	-3.42759	1.2378e-06	-3.06735	1.13216e-06	-3.85095	5.20309e-07	-1.95655	6.83276e-05	-1.82628	0.000118539
XLOC_000327	NA	NA	1.44056	0.0012933	1.20316	0.0084045	NA	NA	NA	NA	1.84522	8.49121e-06
XLOC_000330	3.40235	1.99571e-10	NA	NA	3.53947	3.15415e-12	3.40584	3.36641e-11	3.72497	1.14332e-13	2.36376	8.03626e-06
XLOC_000341	NA	NA	NA	NA	1.16088	0.00210822	1.37429	0.000307058	1.43007	8.63089e-05	1.40997	9.56482e-05
XLOC_000342	NA	NA	NA	NA	NA	NA	NA	NA	NA	NA	NA	NA
XLOC_000343	1.88415	8.44365e-27	1.54066	1.5557e-18	NA	NA	1.53323	1.36017e-18	NA	NA	NA	NA
XLOC_000344	NA	NA	NA	NA	-1.23403	6.15246e-05	-2.12394	4.50573e-11	-2.4317	2.04592e-13	-2.22135	5.17621e-12
XLOC_000345	NA	NA	NA	NA	NA	NA	-1.50656	0.00242013	-1.89988	0.00017212	-1.98973	8.77487e-05
XLOC_000351	NA	NA	-1.05544	0.000134197	NA	NA	NA	NA	-1.54525	6.35075e-08	-1.45197	2.02274e-07
XLOC_000352	NA	NA	NA	NA	NA	NA	NA	NA	NA	NA	-2.29067	5.1643e-17
XLOC_000353	NA	NA	NA	NA	NA	NA	NA	NA	NA	NA	-1.75283	4.49067e-05
XLOC_000354	NA	NA	NA	NA	NA	NA	NA	NA	-1.04273	4.27625e-10	NA	NA
XLOC_000360	NA	NA	NA	NA	NA	NA	NA	NA	NA	NA	1.78217	5.79594e-26
XLOC_000366	NA	NA	NA	NA	1.0079	2.85253e-07	NA	NA	NA	NA	NA	NA
XLOC_000382	NA	NA	NA	NA	NA	NA	NA	NA	6.24092	0.00036643	NA	NA
XLOC_000384	NA	NA	2.30622	0.00153098	NA	NA	NA	NA	NA	NA	NA	NA
XLOC_000387	-1.17257	0.000191875	-1.95311	1.36814e-10	-3.63941	6.18435e-20	-2.96254	5.19696e-18	-4.73737	1.95139e-19	-5.49957	2.77967e-17
XLOC_000389	NA	NA	NA	NA	NA	NA	NA	NA	-1.3491	3.25767e-05	-2.65667	1.86186e-10
XLOC_000390	NA	NA	3.28111	7.33078e-14	4.49393	1.89104e-26	4.73221	3.10165e-29	3.53011	2.10995e-16	1.37085	0.00507109
XLOC_000392	-2.13835	2.44475e-17	-3.9661	1.7702e-31	-5.55132	5.07379e-26	-10.2352	2.69882e-11	-8.69107	6.67989e-09	-10.1318	1.61083e-11
XLOC_000393	NA	NA	1.01614	0.000755999	NA	NA	NA	NA	1.00067	0.000668708	NA	NA
XLOC_000401	NA	NA	-4.65534	0.000448213	-5.6989	0.000553413	-5.80561	0.000646557	-7.11989	2.25772e-05	-5.6755	0.000456137
XLOC_000412	-1.35031	2.08225e-10	-1.54268	3.83545e-14	-1.17179	8.78257e-09	NA	NA	NA	NA	NA	NA
XLOC_000413	NA	NA	NA	NA	NA	NA	NA	NA	-2.65549	1.43614e-06	NA	NA
XLOC_000417	NA	NA	NA	NA	-1.04493	0.000179837	NA	NA	-1.62744	4.44292e-08	-1.77906	3.95404e-09
XLOC_000425	NA	NA	NA	NA	NA	NA	1.2131	0.00334225	NA	NA	NA	NA
XLOC_000431	1.18424	0.000247169	1.48832	2.34739e-07	NA	NA	NA	NA	1.1615	6.83979e-05	NA	NA
XLOC_000434	-6.29198	0.000515052	-6.58314	0.000102118	-6.62672	7.77359e-05	-5.31331	0.00164652	2.85016	3.97334e-06	6.03438	1.9275e-24
XLOC_000442	-1.68463	4.20404e-14	-4.92977	5.17062e-49	-7.0009	2.86475e-32	-11.3207	1.29954e-13	-11.2177	1.05137e-13	-9.78441	1.12555e-11
XLOC_000444	NA	NA	NA	NA	-1.25765	8.35818e-05	-1.23139	0.000130086	NA	NA	NA	NA
XLOC_000448	NA	NA	NA	NA	NA	NA	NA	NA	-1.22902	1.37551e-05	NA	NA
XLOC_000457	NA	NA	NA	NA	NA	NA	NA	NA	NA	NA	1.09107	1.53747e-07
XLOC_000458	NA	NA	NA	NA	NA	NA	NA	NA	NA	NA	NA	NA
XLOC_000460	NA	NA	-1.56799	0.0064624	NA	NA	2.0567	1.59556e-09	4.16117	9.76126e-41	4.2162	4.62612e-42
XLOC_000463	NA	NA	-1.58334	6.18456e-13	-2.75527	4.37456e-24	-2.10112	2.04919e-19	-3.43125	2.48096e-26	-4.39378	2.43371e-25
XLOC_000464	-1.69997	0.000197074	-3.39497	6.09359e-09	-4.0149	3.75344e-09	-8.10789	2.87424e-07	-8.00494	2.12067e-07	-8.00447	1.73301e-07
XLOC_000465	NA	NA	NA	NA	NA	NA	NA	NA	NA	NA	NA	NA
XLOC_000477	NA	NA	NA	NA	NA	NA	1.04416	5.03913e-10	1.05772	1.75746e-10	NA	NA
XLOC_000479	NA	NA	-1.85273	1.852e-20	-1.96163	5.48966e-23	-1.14487	2.07979e-08	-1.71259	5.33449e-18	-1.65315	5.25731e-17
XLOC_000482	NA	NA	-1.66793	0.00248438	-1.88107	0.000761019	-2.1073	0.000318726	-1.35333	0.0081242	NA	NA
XLOC_000483	NA	NA	1.44484	4.61664e-07	NA	NA	NA	NA	-1.67299	3.4826e-08	NA	NA
XLOC_000490	NA	NA	NA	NA	NA	NA	NA	NA	-1.2851	2.41884e-07	-2.03132	5.75434e-13
XLOC_000496	NA	NA	NA	NA	NA	NA	1.08294	7.63261e-05	NA	NA	NA	NA
XLOC_000498	1.02474	0.00578031	1.24575	0.000127605	1.94669	1.09078e-10	1.32526	4.26248e-05	1.70545	2.07573e-08	2.00702	1.32675e-11
XLOC_000507	NA	NA	NA	NA	1.38276	0.000216667	NA	NA	NA	NA	1.27038	0.000601593
XLOC_000509	NA	NA	1.27222	0.000130254	NA	NA	NA	NA	NA	NA	-1.38013	0.00102678
XLOC_000513	4.3539	2.56097e-17	2.0319	0.000320081	NA	NA	NA	NA	NA	NA	NA	NA
XLOC_000514	NA	NA	-1.13893	1.174e-12	NA	NA	-1.53161	4.06266e-21	NA	NA	NA	NA
XLOC_000515	NA	NA	NA	NA	1.1549	0.000855912	NA	NA	NA	NA	-2.30015	2.95482e-05
XLOC_000523	NA	NA	NA	NA	-2.12277	4.43171e-39	NA	NA	-2.25601	3.18541e-43	-3.60214	3.42976e-77
XLOC_000532	NA	NA	-1.62868	2.14307e-08	-1.9729	5.8865e-11	NA	NA	-1.70721	3.0612e-09	-2.06155	8.85829e-12
XLOC_000534	NA	NA	NA	NA	NA	NA	NA	NA	-1.5057	1.97928e-09	-1.36526	4.42851e-08
XLOC_000535	NA	NA	-1.08404	5.79261e-22	-1.41848	2.4393e-36	-1.6376	1.89292e-47	-2.12794	2.06236e-74	-1.62995	4.0339e-47
XLOC_000541	-2.13441	0.000782423	-3.99791	3.47891e-06	-7.45385	2.51808e-06	-7.55996	2.70659e-06	-7.45701	1.98108e-06	-7.45654	1.6415e-06
XLOC_000546	NA	NA	NA	NA	NA	NA	NA	NA	7.93209	2.37444e-07	NA	NA
XLOC_000552	NA	NA	NA	NA	NA	NA	NA	NA	NA	NA	-1.2856	1.70191e-15
XLOC_000553	NA	NA	1.84318	1.36065e-10	3.17342	1.23538e-32	NA	NA	1.79702	2.35001e-10	2.09504	3.61293e-14
XLOC_000554	NA	NA	NA	NA	NA	NA	3.05427	0.00392109	2.8999	0.00392009	2.75835	0.00579187
XLOC_000556	NA	NA	NA	NA	NA	NA	NA	NA	5.9955	0.000266848	6.3428	9.16127e-05
XLOC_000558	NA	NA	NA	NA	NA	NA	NA	NA	4.75469	0.000146358	5.1341	3.08227e-05
XLOC_000568	NA	NA	-2.58689	0.000157117	-1.42932	0.00654948	NA	NA	NA	NA	NA	NA
XLOC_000572	NA	NA	NA	NA	1.30399	0.00145589	NA	NA	1.15391	0.00493511	1.61894	3.11634e-05
XLOC_000578	NA	NA	1.42634	1.98899e-08	1.08036	3.64132e-05	NA	NA	NA	NA	NA	NA
XLOC_000589	NA	NA	NA	NA	NA	NA	NA	NA	NA	NA	1.36029	1.05633e-07
XLOC_000591	-1.06216	0.000133267	NA	NA	1.08774	2.83577e-09	NA	NA	NA	NA	1.41559	6.1689e-16
XLOC_000592	NA	NA	-1.82816	3.41407e-10	NA	NA	NA	NA	-2.77796	8.11172e-20	-2.10812	2.76069e-13
XLOC_000593	NA	NA	NA	NA	NA	NA	NA	NA	NA	NA	1.95855	0.00484671
XLOC_000594	NA	NA	NA	NA	NA	NA	NA	NA	NA	NA	NA	NA
XLOC_000595	NA	NA	NA	NA	NA	NA	NA	NA	NA	NA	NA	NA
XLOC_000596	-1.39684	0.00968015	NA	NA	-1.37932	0.00307101	NA	NA	NA	NA	-1.617	0.000515595
XLOC_000597	NA	NA	NA	NA	1.97771	2.07724e-14	2.44355	6.52777e-22	2.58154	8.6564e-25	2.19304	5.10984e-18
XLOC_000598	NA	NA	NA	NA	-2.70639	2.7453e-21	-5.03318	7.72316e-32	-4.02896	1.17466e-30	-2.87752	2.45551e-23
XLOC_000601	NA	NA	-1.77999	3.67351e-07	-2.17727	4.41909e-09	-2.45371	2.43333e-10	-3.09508	1.63843e-11	-2.40502	4.0276e-10
XLOC_000602	NA	NA	NA	NA	-1.29875	5.65806e-18	-1.06343	5.21991e-13	-1.51489	3.87232e-23	-1.05621	4.49997e-13
XLOC_000607	NA	NA	NA	NA	-1.4363	5.41014e-07	-1.46857	3.07295e-07	-1.9888	2.10917e-10	-1.61685	2.51394e-08
XLOC_000612	NA	NA	NA	NA	NA	NA	NA	NA	NA	NA	NA	NA
XLOC_000613	NA	NA	NA	NA	NA	NA	NA	NA	2.05269	3.34924e-08	2.73252	1.51236e-14
XLOC_000619	NA	NA	-1.83332	1.13051e-19	-2.10574	7.33947e-24	-1.15115	2.25098e-10	-1.18013	8.45516e-11	-1.62198	2.33837e-17
XLOC_000626	NA	NA	-1.79597	1.3239e-27	-1.65742	3.7382e-24	-2.77971	9.20273e-60	-3.21216	1.18231e-73	-2.7656	4.81293e-59
XLOC_000627	NA	NA	-3.44041	1.16321e-18	-3.55775	1.01084e-19	-3.52483	8.03117e-20	-2.11697	1.01961e-09	-1.08354	0.00138474
XLOC_000629	2.08273	0.00617833	2.87194	1.00395e-05	3.39157	6.62671e-08	2.64335	7.32951e-05	2.33576	0.000391311	NA	NA
XLOC_000630	NA	NA	-1.15069	2.28478e-12	-1.43806	1.28613e-18	-1.95383	4.02966e-32	-2.76257	3.61015e-56	-2.56396	2.16418e-50
XLOC_000636	NA	NA	NA	NA	NA	NA	NA	NA	NA	NA	NA	NA
XLOC_000638	NA	NA	-1.19723	2.72509e-05	-2.8157	2.16544e-18	-3.27375	6.79179e-22	-5.89046	2.04652e-19	-5.9036	1.05751e-19
XLOC_000644	NA	NA	NA	NA	NA	NA	NA	NA	NA	NA	-1.66233	3.69593e-22
XLOC_000648	NA	NA	1.7395	1.07404e-18	2.70627	1.02993e-44	2.57481	2.28931e-40	2.33009	1.77116e-33	2.61413	3.68728e-42
XLOC_000649	NA	NA	NA	NA	NA	NA	NA	NA	NA	NA	NA	NA
XLOC_000656	NA	NA	NA	NA	NA	NA	NA	NA	-1.75836	2.76197e-06	-1.5186	4.37498e-05
XLOC_000658	NA	NA	2.90518	1.52548e-06	3.94826	6.39008e-12	3.56666	1.21106e-09	3.03565	2.57323e-07	2.49953	3.20161e-05
XLOC_000659	NA	NA	NA	NA	NA	NA	-2.58302	0.000978746	-2.25733	0.00171756	-2.28556	0.00136785
XLOC_000660	NA	NA	NA	NA	NA	NA	1.1051	0.00343957	1.18049	0.000894752	1.09329	0.00209476
XLOC_000667	NA	NA	NA	NA	NA	NA	NA	NA	1.30047	5.56544e-14	NA	NA
XLOC_000678	NA	NA	NA	NA	-1.38277	1.18837e-12	NA	NA	NA	NA	NA	NA
XLOC_000679	NA	NA	NA	NA	NA	NA	NA	NA	-1.29422	0.000401592	-1.94596	1.63682e-06
XLOC_000680	NA	NA	-1.39012	1.18496e-09	NA	NA	NA	NA	NA	NA	NA	NA
XLOC_000688	NA	NA	NA	NA	NA	NA	4.46193	7.48915e-08	5.32123	2.88055e-11	5.10856	1.48603e-10
XLOC_000689	NA	NA	NA	NA	-1.65975	2.91827e-08	NA	NA	-1.47492	3.01879e-07	NA	NA
XLOC_000690	-1.27542	0.00824978	-1.12495	0.00886741	-1.83814	3.0265e-05	-1.50337	0.000594033	-2.74855	2.76586e-08	-1.35063	0.00111173
XLOC_000696	NA	NA	2.08192	5.67773e-16	1.25206	2.28925e-06	1.38357	2.07507e-07	NA	NA	NA	NA
XLOC_000697	NA	NA	NA	NA	NA	NA	NA	NA	NA	NA	NA	NA
XLOC_000698	NA	NA	6.08537	0.000224155	NA	NA	NA	NA	NA	NA	NA	NA
XLOC_000709	-2.00187	1.10116e-05	-1.21076	0.00365093	NA	NA	NA	NA	1.99365	4.59716e-08	4.55454	2.10681e-38
XLOC_000711	NA	NA	-3.84992	1.54319e-14	-6.58962	2.86853e-09	-7.68228	3.01218e-07	-9.00398	4.41775e-09	-4.00922	2.9382e-15
XLOC_000716	NA	NA	NA	NA	1.21513	2.68281e-21	NA	NA	NA	NA	1.04625	4.76879e-16
XLOC_000717	NA	NA	-1.15497	6.79856e-05	-1.00293	0.000352672	NA	NA	-2.46853	7.78099e-12	-2.60252	1.70943e-12
XLOC_000720	1.38954	0.000222361	1.4589	2.17331e-05	2.58683	9.59756e-17	2.68601	5.17222e-18	2.20305	3.23552e-12	1.72281	1.15066e-07
XLOC_000725	1.16464	0.000437057	1.61219	2.11812e-08	1.67731	3.21292e-09	2.69548	5.17855e-24	3.15645	1.28866e-33	2.60805	7.89863e-23
XLOC_000726	NA	NA	1.52258	8.22779e-13	NA	NA	1.14807	1.61669e-07	1.18253	3.30657e-08	1.58057	3.18241e-14
XLOC_000731	NA	NA	NA	NA	-4.10946	3.68339e-27	-3.38507	2.49517e-26	-2.59901	3.65713e-20	-3.73888	5.0732e-27
XLOC_000733	NA	NA	-1.59906	1.02681e-06	-1.58779	8.02665e-07	NA	NA	-1.22734	5.96153e-05	-1.46085	2.65516e-06
XLOC_000744	NA	NA	NA	NA	NA	NA	NA	NA	1.46636	6.29993e-06	NA	NA
XLOC_000751	NA	NA	NA	NA	1.34183	1.23998e-06	NA	NA	NA	NA	NA	NA
XLOC_000754	NA	NA	NA	NA	NA	NA	1.5539	1.41872e-38	1.53103	2.82042e-37	1.38427	2.46595e-30
XLOC_000756	NA	NA	NA	NA	NA	NA	NA	NA	1.34835	7.1904e-21	1.58806	6.0459e-29
XLOC_000757	NA	NA	-1.17486	8.09374e-07	-3.17363	9.71896e-20	-4.05625	1.1442e-20	-3.09144	1.64448e-19	-4.75407	6.14289e-18
XLOC_000759	NA	NA	-3.45323	1.62684e-09	-3.35399	8.70475e-10	-4.1957	6.78299e-10	-2.55089	1.20509e-08	-2.19268	9.20561e-08
XLOC_000763	NA	NA	NA	NA	NA	NA	NA	NA	4.18744	4.77477e-06	4.41762	9.91167e-07
XLOC_000773	-1.77214	2.13354e-13	-2.15832	3.67281e-20	NA	NA	-1.62573	1.49852e-12	-1.7487	1.76735e-14	NA	NA
XLOC_000780	NA	NA	NA	NA	-1.1566	1.35618e-09	NA	NA	-1.63458	1.12304e-16	-2.02088	7.40217e-23
XLOC_000781	NA	NA	-3.57123	5.24764e-07	-5.40655	3.17432e-06	-5.49808	2.85822e-06	-7.82249	6.43612e-07	-7.82202	5.30559e-07
XLOC_000782	NA	NA	NA	NA	NA	NA	-1.28022	9.67261e-14	-1.03995	8.05051e-10	NA	NA
XLOC_000783	NA	NA	NA	NA	NA	NA	-1.10608	3.32299e-10	-2.17192	5.57134e-34	-2.81945	1.09139e-51
XLOC_000784	NA	NA	7.08044	5.3525e-05	7.32396	2.30099e-05	NA	NA	7.36178	1.66883e-05	NA	NA
XLOC_000788	NA	NA	-1.34684	1.20049e-10	NA	NA	NA	NA	-1.01531	3.12679e-07	NA	NA
XLOC_000792	NA	NA	1.12333	2.71078e-05	1.39885	4.7564e-08	NA	NA	1.80702	2.08222e-13	1.72511	2.36539e-12
XLOC_000794	NA	NA	-1.16604	1.45574e-19	-1.94947	4.87632e-52	NA	NA	-1.9131	1.73956e-50	-2.36403	7.15038e-75
XLOC_000797	NA	NA	NA	NA	NA	NA	NA	NA	NA	NA	4.86605	4.08521e-10
XLOC_000798	NA	NA	NA	NA	NA	NA	NA	NA	3.80241	0.0010876	NA	NA
XLOC_000810	NA	NA	NA	NA	NA	NA	NA	NA	3.6306	7.64215e-19	3.819	6.15803e-21
XLOC_000812	NA	NA	-1.29119	4.14272e-12	NA	NA	-1.67507	9.31998e-19	-1.02425	1.20294e-08	NA	NA
XLOC_000818	NA	NA	1.97533	7.59002e-12	2.46139	1.13045e-18	2.10536	1.5396e-13	2.43605	1.84807e-18	1.66813	7.24506e-09
XLOC_000819	NA	NA	NA	NA	NA	NA	NA	NA	4.44419	9.17439e-05	4.57133	4.63364e-05
XLOC_000820	NA	NA	-2.02797	2.85382e-36	-3.33881	1.02081e-70	-2.75401	1.14491e-58	-3.49624	2.04424e-73	-4.28025	4.41085e-81
XLOC_000824	NA	NA	-2.67466	7.0452e-33	-10.9085	6.57242e-13	-8.60539	1.87079e-15	-10.9117	4.66407e-13	-10.9112	3.47395e-13
XLOC_000825	NA	NA	NA	NA	NA	NA	NA	NA	NA	NA	NA	NA
XLOC_000828	NA	NA	1.17723	0.000414459	1.96404	1.05247e-10	NA	NA	NA	NA	1.05983	0.00115572
XLOC_000838	NA	NA	NA	NA	NA	NA	NA	NA	-1.15856	3.62311e-07	-1.18954	1.37973e-07
XLOC_000840	NA	NA	NA	NA	NA	NA	3.20243	0.000875495	NA	NA	NA	NA
XLOC_000841	NA	NA	NA	NA	NA	NA	NA	NA	NA	NA	1.07762	3.56611e-20
XLOC_000842	NA	NA	NA	NA	1.28383	4.67722e-11	NA	NA	1.61903	8.5277e-18	2.07228	7.64477e-30
XLOC_000843	NA	NA	NA	NA	NA	NA	NA	NA	1.19775	2.19969e-07	1.54128	4.93843e-12
XLOC_000854	NA	NA	1.78321	1.36814e-10	1.60006	9.62897e-09	1.88918	6.98375e-12	2.11383	4.11742e-15	2.20742	1.35986e-16
XLOC_000857	NA	NA	NA	NA	NA	NA	NA	NA	1.38829	3.87159e-07	2.05076	3.24408e-15
XLOC_000860	NA	NA	1.18365	1.34638e-07	NA	NA	NA	NA	NA	NA	NA	NA
XLOC_000861	NA	NA	NA	NA	NA	NA	NA	NA	NA	NA	NA	NA
XLOC_000862	-4.84686	0.00560329	-6.56885	9.32099e-05	-5.19149	0.00130222	-6.71854	8.11493e-05	-2.18713	0.0075915	NA	NA
XLOC_000863	-1.58864	3.62791e-10	NA	NA	NA	NA	NA	NA	NA	NA	NA	NA
XLOC_000866	NA	NA	NA	NA	NA	NA	NA	NA	NA	NA	1.03186	5.24982e-07
XLOC_000871	NA	NA	NA	NA	-1.01067	9.59425e-06	NA	NA	-1.00892	8.31093e-06	-1.03424	4.20043e-06
XLOC_000873	NA	NA	-1.28896	8.34848e-12	NA	NA	NA	NA	NA	NA	-1.59651	6.76252e-18
XLOC_000876	NA	NA	NA	NA	1.03345	3.22087e-07	NA	NA	NA	NA	NA	NA
XLOC_000877	NA	NA	NA	NA	NA	NA	-1.49613	3.16141e-06	-1.13088	0.000360097	-1.21374	0.000103546
XLOC_000878	NA	NA	NA	NA	NA	NA	NA	NA	3.94038	4.47645e-07	4.39486	1.01454e-08
XLOC_000879	2.52107	0.00734067	4.67735	2.38621e-09	4.19299	9.71565e-08	4.05416	4.14877e-07	3.85505	9.42602e-07	2.85758	0.000411966
XLOC_000880	NA	NA	7.00195	4.52832e-05	6.3595	0.000216548	5.70541	0.00163658	NA	NA	NA	NA
XLOC_000889	NA	NA	-1.81817	0.000296068	-3.85577	2.94982e-06	-5.95584	0.000116842	-7.28051	2.84424e-06	-5.84906	8.81191e-05
XLOC_000895	NA	NA	1.18156	1.58182e-13	NA	NA	1.29542	4.17735e-16	1.00617	2.71694e-10	NA	NA
XLOC_000902	NA	NA	NA	NA	-1.9879	2.50469e-10	NA	NA	-1.73516	1.00216e-08	-2.57536	3.15808e-14
XLOC_000908	NA	NA	-1.6754	5.8815e-25	-4.67856	1.45081e-51	-5.01317	1.25033e-51	-6.59736	9.97681e-31	-6.42206	3.31693e-33
XLOC_000909	NA	NA	1.54603	0.00026428	1.69881	4.09464e-05	NA	NA	1.89753	2.74191e-06	2.11522	1.04441e-07
XLOC_000910	NA	NA	NA	NA	1.05326	0.00798996	NA	NA	NA	NA	1.61888	1.0685e-05
XLOC_000912	NA	NA	NA	NA	NA	NA	NA	NA	NA	NA	-1.04984	2.43755e-06
XLOC_000913	NA	NA	1.1529	2.24024e-08	NA	NA	NA	NA	NA	NA	NA	NA
XLOC_000914	NA	NA	1.16069	0.000390316	1.40436	9.39884e-06	2.27961	8.76112e-14	3.52113	7.42465e-33	4.10159	1.12285e-44
XLOC_000916	NA	NA	NA	NA	NA	NA	NA	NA	7.25706	5.93357e-06	NA	NA
XLOC_000921	NA	NA	-2.01163	2.77605e-85	-2.69897	7.70156e-135	-4.05832	1.05378e-207	-4.61926	3.09923e-202	-3.95729	3.98014e-197
XLOC_000927	NA	NA	NA	NA	NA	NA	NA	NA	NA	NA	1.13742	1.29792e-10
XLOC_000931	NA	NA	NA	NA	NA	NA	NA	NA	NA	NA	-1.56387	2.2577e-19
XLOC_000935	NA	NA	NA	NA	-1.46861	5.60105e-26	-1.20759	2.37113e-19	-1.15242	8.18893e-18	-1.24542	2.29307e-20
XLOC_000939	NA	NA	NA	NA	NA	NA	5.4999	0.00169236	7.05845	1.2335e-05	5.30531	0.00134992
XLOC_000942	NA	NA	NA	NA	NA	NA	1.91469	0.00395073	NA	NA	NA	NA
XLOC_000944	NA	NA	NA	NA	NA	NA	NA	NA	1.10995	0.00101581	1.39468	1.88779e-05
XLOC_000947	NA	NA	1.21273	2.65252e-05	NA	NA	NA	NA	NA	NA	NA	NA
XLOC_000948	NA	NA	NA	NA	NA	NA	NA	NA	-1.01594	0.000310944	NA	NA
XLOC_000950	NA	NA	NA	NA	NA	NA	1.10778	4.39615e-07	1.54504	7.94415e-14	1.62581	1.85729e-15
XLOC_000957	NA	NA	NA	NA	1.51984	1.25509e-12	NA	NA	NA	NA	1.24249	9.67352e-09
XLOC_000959	NA	NA	NA	NA	NA	NA	NA	NA	NA	NA	-1.17609	6.77844e-16
XLOC_000960	-1.18382	6.28234e-07	NA	NA	-1.49502	1.8253e-11	-1.47122	3.62332e-11	-1.94428	1.94149e-17	-2.25173	1.00619e-21
XLOC_000961	-1.22185	0.00350042	NA	NA	-1.28157	0.000493659	NA	NA	NA	NA	NA	NA
XLOC_000966	NA	NA	NA	NA	NA	NA	NA	NA	-1.54429	1.76222e-11	-3.41198	1.69479e-24
XLOC_000967	-6.99907	6.46673e-05	-4.84645	8.25878e-05	-7.33381	7.51559e-06	-6.0193	0.000210914	-7.33698	5.96127e-06	-7.33651	4.98898e-06
XLOC_000968	NA	NA	NA	NA	-1.85874	0.00448742	NA	NA	NA	NA	NA	NA
XLOC_000976	NA	NA	NA	NA	NA	NA	NA	NA	1.44382	8.83493e-56	1.64134	6.87291e-73
XLOC_000985	NA	NA	NA	NA	4.98008	0.00252822	6.1524	0.000202052	6.16661	0.000104744	5.45318	0.000608991
XLOC_000987	NA	NA	NA	NA	NA	NA	NA	NA	3.21423	1.24634e-05	5.69359	4.67737e-16
XLOC_000990	NA	NA	NA	NA	NA	NA	1.16993	0.000266945	1.55449	1.74997e-07	1.24942	4.0532e-05
XLOC_000991	6.26873	0.000282055	NA	NA	NA	NA	NA	NA	NA	NA	NA	NA
XLOC_000994	NA	NA	NA	NA	NA	NA	3.59726	0.00338209	NA	NA	NA	NA
XLOC_000996	NA	NA	NA	NA	NA	NA	NA	NA	NA	NA	NA	NA
XLOC_000997	NA	NA	2.3461	1.72779e-13	NA	NA	NA	NA	NA	NA	NA	NA
XLOC_001001	NA	NA	NA	NA	NA	NA	NA	NA	NA	NA	-1.91003	0.00476979
XLOC_001007	NA	NA	3.27293	0.00127257	2.92586	0.00423128	3.24	0.00187658	NA	NA	NA	NA
XLOC_001009	NA	NA	NA	NA	NA	NA	NA	NA	NA	NA	-3.10819	1.83735e-15
XLOC_001013	NA	NA	-1.25839	7.44293e-11	-1.14348	1.21701e-09	NA	NA	NA	NA	NA	NA
XLOC_001015	NA	NA	NA	NA	-2.09693	5.55146e-15	NA	NA	NA	NA	1.83657	9.11843e-29
XLOC_001031	NA	NA	-4.68858	0.000564001	-4.84904	0.000446853	-5.8734	0.000727024	-4.75914	0.00038344	-3.74118	0.000552653
XLOC_001033	NA	NA	NA	NA	NA	NA	3.98242	2.38896e-09	8.46102	1.62422e-41	7.09011	1.51769e-29
XLOC_001036	NA	NA	NA	NA	NA	NA	NA	NA	NA	NA	4.06573	5.00163e-10
XLOC_001037	NA	NA	-1.94714	1.38763e-66	-2.29652	1.75216e-89	-2.18971	2.70804e-83	-1.857	7.10875e-62	-1.61553	2.98963e-48
XLOC_001041	NA	NA	NA	NA	NA	NA	1.415	1.42224e-13	NA	NA	NA	NA
XLOC_001042	NA	NA	NA	NA	NA	NA	-1.64036	3.9761e-07	NA	NA	-1.45668	2.77359e-06
XLOC_001043	NA	NA	NA	NA	NA	NA	-1.06345	2.97264e-11	-1.21042	1.38603e-14	NA	NA
XLOC_001044	NA	NA	NA	NA	NA	NA	-1.33828	3.80948e-17	-1.02815	2.60848e-11	NA	NA
XLOC_001050	NA	NA	NA	NA	-1.40972	5.27435e-09	NA	NA	NA	NA	NA	NA
XLOC_001056	NA	NA	NA	NA	NA	NA	NA	NA	NA	NA	-1.17518	0.00347462
XLOC_001057	NA	NA	NA	NA	-1.66359	1.67197e-13	-1.04382	1.29158e-06	-1.54693	2.8852e-12	-2.79843	1.13054e-25
XLOC_001059	NA	NA	6.08541	0.00013323	6.30329	6.03895e-05	6.80115	2.01068e-05	7.67052	5.50591e-07	6.85886	7.38416e-06
XLOC_001062	NA	NA	NA	NA	NA	NA	NA	NA	3.00684	8.92568e-06	3.63172	2.98094e-08
XLOC_001070	-1.40721	0.00937204	-1.90972	0.000165969	-2.56422	5.06779e-06	NA	NA	-1.93601	9.3024e-05	-2.66421	2.37463e-06
XLOC_001071	NA	NA	NA	NA	NA	NA	-1.38267	1.014e-17	-1.91792	8.06542e-29	-1.31648	1.74004e-16
XLOC_001076	NA	NA	NA	NA	-1.2619	0.00996821	NA	NA	NA	NA	1.62208	7.44546e-07
XLOC_001077	NA	NA	1.40178	0.000110812	1.15336	0.00179305	NA	NA	-1.94146	0.000466899	-1.38413	0.0050603
XLOC_001079	NA	NA	-1.44172	5.14426e-07	-1.10738	4.5111e-05	-1.08083	7.55265e-05	-1.33017	1.4945e-06	NA	NA
XLOC_001082	NA	NA	NA	NA	NA	NA	NA	NA	1.17411	9.32079e-10	1.98645	1.12145e-27
XLOC_001083	NA	NA	NA	NA	NA	NA	NA	NA	-1.04366	0.00362946	-2.19812	1.81144e-10
XLOC_001084	NA	NA	NA	NA	NA	NA	NA	NA	NA	NA	1.89888	2.93848e-06
XLOC_001086	1.41067	1.39266e-16	2.32442	2.13699e-47	2.29359	2.26383e-46	2.00656	2.36798e-35	2.15262	5.05281e-41	1.76607	7.78541e-28
XLOC_001087	-2.93835	7.06104e-05	-4.21149	7.84956e-06	NA	NA	1.05111	0.00138982	NA	NA	2.03379	1.11124e-12
XLOC_001088	5.99173	0.0003937	5.33461	0.00091109	NA	NA	NA	NA	NA	NA	NA	NA
XLOC_001089	NA	NA	NA	NA	2.4716	7.39319e-32	NA	NA	2.46087	8.89921e-32	3.84457	9.67843e-81
XLOC_001096	NA	NA	NA	NA	-1.41104	1.24629e-09	-1.80064	6.80939e-14	-1.77235	1.62681e-13	-2.10804	3.74058e-17
XLOC_001100	NA	NA	NA	NA	NA	NA	-1.07883	3.3721e-18	NA	NA	NA	NA
XLOC_001102	NA	NA	NA	NA	1.27641	5.64169e-09	NA	NA	NA	NA	2.24725	3.19524e-28
XLOC_001105	NA	NA	5.3564	0.00315603	NA	NA	NA	NA	NA	NA	NA	NA
XLOC_001108	NA	NA	1.58216	0.000158758	1.35314	0.00145896	NA	NA	1.39564	0.00081594	1.72153	1.66159e-05
XLOC_001109	NA	NA	NA	NA	NA	NA	NA	NA	-1.34013	1.5135e-09	-2.19425	5.37592e-19
XLOC_001120	NA	NA	NA	NA	NA	NA	NA	NA	NA	NA	-1.65523	8.38618e-06
XLOC_001121	NA	NA	NA	NA	NA	NA	1.56911	2.85553e-17	1.57973	1.06744e-17	1.93165	6.70282e-27
XLOC_001124	NA	NA	NA	NA	-2.99291	8.24695e-06	-1.65787	0.00122853	-1.52318	0.00185341	-1.21287	0.00874071
XLOC_001137	NA	NA	NA	NA	NA	NA	NA	NA	NA	NA	7.51937	8.57958e-07
XLOC_001139	NA	NA	NA	NA	NA	NA	NA	NA	-1.11753	0.00957778	NA	NA
XLOC_001143	-1.78197	0.00102054	-1.28657	0.00352506	NA	NA	NA	NA	NA	NA	NA	NA
XLOC_001146	NA	NA	NA	NA	NA	NA	-1.23611	2.20298e-18	-1.14989	2.37128e-16	NA	NA
XLOC_001165	NA	NA	1.03695	9.29409e-10	NA	NA	NA	NA	NA	NA	1.11068	1.67163e-11
XLOC_001170	NA	NA	1.40522	5.1297e-11	1.45816	4.58161e-12	1.97201	1.31058e-22	1.55494	7.18949e-14	1.82649	1.6011e-19
XLOC_001173	NA	NA	NA	NA	NA	NA	1.09316	0.00450546	1.36027	0.000113348	2.75526	3.12836e-18
XLOC_001174	NA	NA	-1.34791	2.11739e-09	-1.48911	4.80403e-11	-1.33188	1.37353e-09	-1.19671	3.12005e-08	-1.26219	5.35896e-09
XLOC_001177	NA	NA	NA	NA	NA	NA	2.63312	2.71526e-25	2.34251	5.85582e-20	2.2596	1.08669e-18
XLOC_001186	NA	NA	-1.17631	1.29649e-05	NA	NA	NA	NA	NA	NA	NA	NA
XLOC_001190	NA	NA	NA	NA	NA	NA	NA	NA	1.28068	1.99763e-17	1.0277	1.60746e-11
XLOC_001195	NA	NA	-1.13922	1.27947e-05	NA	NA	NA	NA	NA	NA	NA	NA
XLOC_001201	NA	NA	1.16171	1.70486e-05	1.06621	7.87688e-05	1.74207	1.04825e-11	2.0977	3.3462e-17	1.66623	4.28868e-11
XLOC_001208	NA	NA	1.47326	1.22904e-25	1.70831	7.60643e-35	NA	NA	1.25601	4.67524e-19	1.48471	1.14668e-26
XLOC_001213	NA	NA	NA	NA	1.10323	0.000142602	NA	NA	NA	NA	NA	NA
XLOC_001225	NA	NA	NA	NA	2.38304	2.24033e-26	1.69259	5.5949e-13	2.86605	4.46632e-39	4.4302	4.41559e-97
XLOC_001235	NA	NA	NA	NA	2.6269	0.000156278	3.4287	3.7256e-07	3.0565	5.15419e-06	2.72779	5.43274e-05
XLOC_001237	NA	NA	NA	NA	NA	NA	NA	NA	3.41527	5.71303e-05	NA	NA
XLOC_001238	NA	NA	NA	NA	1.58427	2.5564e-09	1.38262	4.47501e-07	2.28642	9.34151e-20	2.81625	1.09619e-30
XLOC_001245	NA	NA	1.15163	7.28092e-05	1.97411	7.62798e-14	1.45638	1.67151e-07	1.54766	1.18031e-08	1.46367	7.03479e-08
XLOC_001254	NA	NA	NA	NA	NA	NA	NA	NA	NA	NA	NA	NA
XLOC_001259	NA	NA	NA	NA	2.22728	1.74249e-22	1.76818	4.73131e-14	2.58598	1.01001e-30	3.70879	1.63303e-64
XLOC_001261	NA	NA	1.21517	0.000265673	NA	NA	NA	NA	NA	NA	NA	NA
XLOC_001278	NA	NA	NA	NA	NA	NA	NA	NA	1.19487	1.46392e-08	1.38175	1.99892e-11
XLOC_001281	NA	NA	-1.00943	0.00428098	NA	NA	NA	NA	-1.16247	0.00069037	-1.70961	9.71747e-07
XLOC_001283	-1.00332	0.000235279	NA	NA	NA	NA	NA	NA	NA	NA	NA	NA
XLOC_001284	NA	NA	NA	NA	NA	NA	NA	NA	2.94973	4.03972e-07	3.51654	4.88342e-10
XLOC_001285	NA	NA	NA	NA	NA	NA	NA	NA	NA	NA	1.01299	3.03441e-15
XLOC_001289	NA	NA	NA	NA	1.57174	3.52908e-28	1.48039	5.98872e-25	1.81661	1.84846e-38	2.51279	7.53898e-77
XLOC_001291	NA	NA	NA	NA	NA	NA	NA	NA	NA	NA	1.05895	1.16655e-11
XLOC_001292	NA	NA	-1.27627	2.32889e-27	-1.15127	2.03378e-23	-1.29043	8.15267e-29	-1.6932	8.39404e-44	-1.09126	9.81066e-22
XLOC_001297	NA	NA	4.41851	5.79679e-09	2.8688	0.000291054	3.68538	2.28741e-06	4.30558	8.87804e-09	3.68242	1.02886e-06
XLOC_001303	-1.80659	0.00274863	-1.80774	0.000601497	-1.51213	0.00218995	NA	NA	1.24339	0.000563689	1.84438	6.5469e-08
XLOC_001306	NA	NA	-3.32275	1.97729e-19	-3.35052	4.87986e-20	-8.02085	6.08504e-08	-6.31981	1.16273e-12	-5.33284	5.57707e-17
XLOC_001310	NA	NA	-1.14124	0.000469728	-1.10802	0.000511507	NA	NA	NA	NA	NA	NA
XLOC_001314	NA	NA	NA	NA	1.38169	3.6877e-06	1.54124	2.93194e-07	1.14243	0.00013494	NA	NA
XLOC_001318	NA	NA	NA	NA	NA	NA	NA	NA	NA	NA	1.93903	1.6033e-31
XLOC_001326	NA	NA	NA	NA	1.70646	4.28185e-13	NA	NA	2.73575	5.44946e-35	2.78782	1.3337e-36
XLOC_001330	NA	NA	NA	NA	NA	NA	-1.26971	3.46481e-15	NA	NA	NA	NA
XLOC_001331	-1.18542	6.54698e-11	-1.46126	4.57534e-17	-1.36535	8.70885e-16	NA	NA	-1.66911	3.89687e-21	-3.41589	1.91701e-40
XLOC_001332	2.15801	9.40221e-13	3.28724	3.10429e-30	3.5723	7.23623e-36	4.06378	4.22574e-46	3.32729	2.22583e-31	1.7117	4.46261e-09
XLOC_001333	-1.54697	7.09798e-16	-1.24181	2.15473e-12	-3.41941	3.37187e-46	-2.46748	1.02539e-35	-2.79724	9.23294e-40	-3.65642	8.51375e-48
XLOC_001340	1.61858	4.40127e-09	NA	NA	NA	NA	-2.34545	1.84719e-17	NA	NA	-1.26868	2.62509e-06
XLOC_001342	NA	NA	NA	NA	NA	NA	NA	NA	1.09566	1.23849e-08	NA	NA
XLOC_001343	NA	NA	NA	NA	-1.5534	2.45836e-14	NA	NA	-1.54811	2.31807e-14	-2.91583	1.77425e-28
XLOC_001345	NA	NA	NA	NA	NA	NA	NA	NA	NA	NA	NA	NA
XLOC_001348	-1.6237	3.0348e-05	NA	NA	-2.50307	5.5013e-10	-7.04647	2.8273e-06	-6.92708	5.51051e-06	-6.93549	2.29682e-06
XLOC_001350	NA	NA	NA	NA	NA	NA	NA	NA	1.33044	1.39523e-05	1.20095	9.50905e-05
XLOC_001352	NA	NA	NA	NA	-2.1153	0.000896103	NA	NA	-1.49505	0.0084188	-1.52205	0.00664813
XLOC_001360	NA	NA	NA	NA	NA	NA	NA	NA	-1.17449	1.26496e-06	-1.64418	4.55566e-12
XLOC_001362	6.70989	7.15408e-05	NA	NA	NA	NA	NA	NA	NA	NA	NA	NA
XLOC_001364	NA	NA	NA	NA	1.51095	1.50776e-05	2.57081	1.74994e-15	3.57993	5.55849e-31	2.13446	6.03746e-11
XLOC_001368	2.01549	1.87791e-07	2.56808	2.49929e-13	2.43947	3.58459e-12	2.07052	1.10602e-08	1.93034	8.86856e-08	2.00007	1.99033e-08
XLOC_001377	NA	NA	1.18578	0.00103257	3.138	2.87086e-22	2.67066	4.53985e-16	-2.86391	3.54984e-07	-5.34152	1.85843e-06
XLOC_001387	NA	NA	2.55881	5.83537e-05	2.3503	0.000234289	NA	NA	NA	NA	NA	NA
XLOC_001388	NA	NA	NA	NA	NA	NA	NA	NA	-1.02613	1.04368e-16	NA	NA
XLOC_001391	NA	NA	NA	NA	-1.17485	5.77943e-12	-1.87342	1.15533e-26	-2.21136	1.3741e-34	-3.89903	1.13795e-65
XLOC_001393	NA	NA	3.43438	1.56606e-05	3.52369	7.08264e-06	3.19438	8.73825e-05	NA	NA	NA	NA
XLOC_001397	NA	NA	NA	NA	NA	NA	-1.06138	1.0384e-13	NA	NA	NA	NA
XLOC_001399	NA	NA	NA	NA	1.27096	1.41925e-08	NA	NA	1.52285	2.34715e-12	1.82244	6.21602e-18
XLOC_001402	NA	NA	NA	NA	NA	NA	NA	NA	-1.04974	2.03312e-05	NA	NA
XLOC_001406	NA	NA	1.33682	0.00509869	NA	NA	NA	NA	1.63837	0.00024168	NA	NA
XLOC_001418	NA	NA	NA	NA	NA	NA	1.34458	1.96074e-09	1.41798	1.04181e-10	1.10958	6.0359e-07
XLOC_001419	NA	NA	NA	NA	NA	NA	NA	NA	NA	NA	NA	NA
XLOC_001421	NA	NA	NA	NA	1.10439	1.48627e-27	NA	NA	NA	NA	NA	NA
XLOC_001423	NA	NA	NA	NA	NA	NA	NA	NA	NA	NA	-1.34896	4.38336e-23
XLOC_001425	NA	NA	NA	NA	NA	NA	1.32659	7.87941e-07	2.31638	4.06487e-21	2.33851	1.05001e-21
XLOC_001429	NA	NA	NA	NA	-1.72417	4.78299e-28	NA	NA	NA	NA	NA	NA
XLOC_001430	NA	NA	1.31751	1.27217e-22	1.06086	7.03024e-15	1.01363	1.51313e-13	1.11267	1.64816e-16	NA	NA
XLOC_001432	NA	NA	NA	NA	NA	NA	NA	NA	NA	NA	NA	NA
XLOC_001439	NA	NA	1.24445	1.60639e-10	1.15388	2.76815e-09	NA	NA	1.13829	3.49763e-09	NA	NA
XLOC_001447	NA	NA	NA	NA	NA	NA	NA	NA	NA	NA	2.42395	3.09356e-10
XLOC_001450	NA	NA	NA	NA	-1.0898	0.000722866	NA	NA	-1.08399	0.000642248	-1.11731	0.000385148
XLOC_001451	NA	NA	NA	NA	-1.30894	2.67645e-09	NA	NA	NA	NA	NA	NA
XLOC_001452	NA	NA	NA	NA	4.3743	8.85349e-14	5.62169	2.20144e-22	6.64974	1.29202e-31	5.27035	3.44423e-20
XLOC_001453	NA	NA	NA	NA	NA	NA	2.90982	6.61535e-10	1.95405	7.53642e-05	2.73095	4.35163e-09
XLOC_001454	-1.73753	6.92742e-18	-2.43251	2.43755e-32	-2.6079	5.03849e-36	-3.67355	2.45767e-51	-5.86307	1.109e-40	-7.99495	3.6985e-20
XLOC_001457	NA	NA	NA	NA	NA	NA	1.23005	4.60344e-06	NA	NA	-1.47532	1.17008e-08
XLOC_001467	1.52183	4.15105e-26	1.55104	1.10857e-28	NA	NA	1.08161	6.66959e-14	NA	NA	NA	NA
XLOC_001472	NA	NA	NA	NA	NA	NA	2.95182	0.00012776	5.34521	1.62215e-14	6.61856	4.29653e-22
XLOC_001475	NA	NA	2.60245	9.29674e-08	3.32708	1.1993e-12	3.79596	2.84982e-16	3.34223	6.6049e-13	2.35793	9.68189e-07
XLOC_001478	NA	NA	1.12137	3.04811e-08	1.09408	5.2595e-08	NA	NA	1.21141	7.96173e-10	1.54124	8.29507e-16
XLOC_001479	1.26452	0.000608258	1.7136	1.19597e-07	1.22214	0.000282833	1.35014	6.46613e-05	1.91727	9.38392e-10	2.15277	2.51478e-12
XLOC_001485	NA	NA	NA	NA	NA	NA	NA	NA	NA	NA	1.98123	0.000295659
XLOC_001488	NA	NA	NA	NA	NA	NA	1.83831	0.000709485	NA	NA	NA	NA
XLOC_001491	NA	NA	NA	NA	NA	NA	NA	NA	NA	NA	NA	NA
XLOC_001499	NA	NA	1.0336	1.09995e-07	NA	NA	NA	NA	NA	NA	1.44415	4.36473e-15
XLOC_001501	NA	NA	NA	NA	NA	NA	NA	NA	NA	NA	-1.08028	0.000517094
XLOC_001503	NA	NA	-1.27467	6.77237e-07	-1.8907	1.58112e-13	-2.93163	2.11596e-27	-5.42225	2.343e-41	-4.90464	9.03243e-43
XLOC_001504	NA	NA	NA	NA	NA	NA	NA	NA	NA	NA	NA	NA
XLOC_001510	-1.0846	2.74508e-08	-2.52913	3.90483e-39	-5.02844	1.64051e-79	-5.47151	2.4165e-81	-8.10393	2.45033e-38	-10.6949	9.08185e-14
XLOC_001512	NA	NA	NA	NA	NA	NA	NA	NA	NA	NA	1.6032	8.70101e-23
XLOC_001515	NA	NA	NA	NA	NA	NA	NA	NA	1.19686	0.000818449	2.40904	3.82078e-14
XLOC_001518	NA	NA	NA	NA	NA	NA	NA	NA	NA	NA	2.2709	1.01146e-12
XLOC_001521	NA	NA	NA	NA	3.35956	0.00435545	3.55912	0.00341749	5.07654	3.91811e-06	6.70222	3.74089e-10
XLOC_001523	NA	NA	NA	NA	NA	NA	NA	NA	NA	NA	1.17982	6.54532e-06
XLOC_001524	NA	NA	NA	NA	NA	NA	NA	NA	NA	NA	NA	NA
XLOC_001528	NA	NA	NA	NA	NA	NA	NA	NA	NA	NA	-1.12395	7.45645e-22
XLOC_001530	NA	NA	NA	NA	-2.12165	6.18658e-79	-3.18888	4.72361e-154	-4.73428	1.10151e-213	-4.669	1.22646e-213
XLOC_001540	NA	NA	NA	NA	NA	NA	NA	NA	NA	NA	NA	NA
XLOC_001546	NA	NA	1.99351	2.18323e-08	1.50048	3.61144e-05	1.19467	0.00199843	NA	NA	1.45226	4.70881e-05
XLOC_001547	NA	NA	NA	NA	1.04188	2.69633e-05	NA	NA	NA	NA	NA	NA
XLOC_001548	NA	NA	2.1846	3.84151e-07	3.38601	5.55865e-17	2.7409	4.72755e-11	2.90596	1.10013e-12	1.87636	1.13804e-05
XLOC_001549	NA	NA	NA	NA	-1.34897	1.95647e-23	NA	NA	NA	NA	-1.34834	9.29669e-24
XLOC_001559	NA	NA	NA	NA	-2.32047	6.26203e-07	-4.85144	9.38097e-14	-2.86011	2.79905e-09	NA	NA
XLOC_001561	NA	NA	1.19594	1.01885e-10	NA	NA	-1.42021	6.72094e-13	NA	NA	NA	NA
XLOC_001566	NA	NA	NA	NA	NA	NA	NA	NA	1.6508	6.43221e-12	2.05454	1.44806e-18
XLOC_001568	NA	NA	-1.71147	2.18968e-05	-2.2678	2.48418e-07	-2.29413	1.58506e-07	-2.4882	6.11652e-08	-1.13589	0.00149932
XLOC_001569	NA	NA	NA	NA	NA	NA	NA	NA	NA	NA	6.73406	1.221e-05
XLOC_001570	NA	NA	1.37046	3.19745e-06	1.58325	2.81699e-08	NA	NA	NA	NA	NA	NA
XLOC_001575	-1.06804	0.00474484	-2.17755	6.55402e-11	-2.2662	7.33316e-12	-2.16336	1.00399e-10	-3.05759	7.50594e-21	-4.59182	8.80911e-45
XLOC_001580	NA	NA	NA	NA	NA	NA	1.05419	2.06159e-14	NA	NA	NA	NA
XLOC_001581	NA	NA	NA	NA	1.57384	2.60819e-20	NA	NA	1.27744	1.63003e-13	2.18574	1.84547e-40
XLOC_001583	NA	NA	NA	NA	NA	NA	NA	NA	NA	NA	NA	NA
XLOC_001584	NA	NA	1.03255	1.59683e-11	1.0417	7.11448e-12	NA	NA	NA	NA	1.04974	2.57458e-12
XLOC_001585	NA	NA	-2.86816	0.00983998	-4.48122	0.00165242	-4.52523	0.00190928	-5.39772	0.00206102	-3.8968	0.00156914
XLOC_001590	NA	NA	NA	NA	1.61916	1.81454e-17	NA	NA	1.74158	1.9389e-20	2.0322	3.17004e-28
XLOC_001594	NA	NA	NA	NA	NA	NA	NA	NA	NA	NA	NA	NA
XLOC_001595	NA	NA	NA	NA	NA	NA	1.1584	1.58018e-06	NA	NA	NA	NA
XLOC_001600	NA	NA	NA	NA	NA	NA	NA	NA	NA	NA	2.77037	0.00171963
XLOC_001602	1.75449	1.58184e-09	1.12934	0.000120512	3.01176	2.08752e-30	2.26207	5.23508e-17	-2.02659	4.47447e-07	-3.47681	3.54416e-10
XLOC_001603	1.164	1.12851e-08	2.1456	6.08242e-30	1.94458	6.98811e-25	1.18076	1.68152e-09	1.5925	4.56397e-17	NA	NA
XLOC_001606	NA	NA	1.51288	0.000212267	NA	NA	NA	NA	1.35073	0.000875889	1.78996	3.24796e-06
XLOC_001610	NA	NA	NA	NA	NA	NA	NA	NA	NA	NA	NA	NA
XLOC_001611	NA	NA	NA	NA	NA	NA	NA	NA	3.00455	2.44337e-07	NA	NA
XLOC_001613	NA	NA	-4.29363	1.90044e-08	-6.30118	1.64283e-07	-1.89926	0.00210148	4.51349	1.30918e-18	6.64001	2.21227e-39
XLOC_001615	NA	NA	NA	NA	1.33822	2.77208e-10	-1.31688	7.61167e-07	NA	NA	1.41217	1.18926e-11
XLOC_001617	NA	NA	1.94257	1.57211e-06	NA	NA	NA	NA	NA	NA	NA	NA
XLOC_001618	NA	NA	-1.00014	6.79093e-05	NA	NA	-1.23534	1.03186e-06	-1.35812	1.04243e-07	-1.53579	3.45734e-09
XLOC_001619	NA	NA	1.213	9.84675e-05	1.5795	1.09532e-07	2.35171	1.87743e-16	NA	NA	-2.09398	2.64247e-06
XLOC_001623	NA	NA	NA	NA	NA	NA	NA	NA	-1.25185	2.04764e-08	-1.04609	1.27515e-06
XLOC_001632	NA	NA	1.26775	0.000101214	2.90941	1.06143e-24	4.21506	1.5298e-53	3.35861	1.52599e-33	2.571	2.06184e-19
XLOC_001633	NA	NA	-1.20396	1.99859e-07	-1.22234	9.59906e-08	-1.10365	1.8487e-06	-2.21535	5.04498e-20	-2.43484	4.57555e-23
XLOC_001634	-2.31779	3.38051e-06	-3.75587	4.54148e-12	-3.24485	7.5615e-11	-2.11882	3.33514e-06	-4.66292	1.73585e-13	-2.83468	1.55436e-09
XLOC_001637	NA	NA	-2.3546	0.000116476	-2.14348	0.000198773	NA	NA	NA	NA	NA	NA
XLOC_001643	NA	NA	NA	NA	2.12739	0.000213003	4.24639	5.42014e-16	4.27644	1.60418e-16	2.78476	2.52846e-07
XLOC_001647	NA	NA	NA	NA	NA	NA	NA	NA	-1.50932	2.29297e-14	-3.04464	3.0224e-28
XLOC_001650	NA	NA	4.37044	0.00873709	NA	NA	4.99493	0.00295802	5.35675	0.000676073	5.28115	0.000719092
XLOC_001656	NA	NA	NA	NA	NA	NA	1.28069	0.00638761	-4.92771	1.04465e-08	-3.63224	8.21965e-09
XLOC_001662	NA	NA	-1.18602	9.89445e-10	NA	NA	NA	NA	NA	NA	NA	NA
XLOC_001666	NA	NA	2.02073	7.63133e-15	1.30699	1.20395e-06	1.84907	1.63401e-12	NA	NA	NA	NA
XLOC_001670	3.04615	4.5222e-29	2.9697	1.39885e-28	2.72118	4.44198e-24	3.1509	1.45353e-32	3.47803	3.12665e-40	4.36711	1.71264e-64
XLOC_001671	NA	NA	NA	NA	1.07255	1.48205e-05	NA	NA	NA	NA	NA	NA
XLOC_001672	NA	NA	NA	NA	NA	NA	NA	NA	1.01503	4.29436e-12	1.01617	3.06834e-12
XLOC_001674	NA	NA	NA	NA	NA	NA	NA	NA	-1.74059	0.0021173	-2.32118	0.000175788
XLOC_001688	NA	NA	NA	NA	NA	NA	NA	NA	1.92539	1.36135e-15	NA	NA
XLOC_001689	NA	NA	NA	NA	1.18436	2.67275e-08	NA	NA	NA	NA	1.73826	4.08337e-18
XLOC_001701	NA	NA	2.04677	2.91683e-05	1.55564	0.00215491	NA	NA	NA	NA	NA	NA
XLOC_001705	1.21742	0.000206264	1.33889	9.42571e-06	NA	NA	NA	NA	-4.41874	5.48583e-11	-4.03268	1.55522e-11
XLOC_001710	-2.77235	9.78967e-06	-3.19518	2.08366e-07	-2.25384	2.98087e-06	NA	NA	1.15333	0.000235861	NA	NA
XLOC_001715	NA	NA	3.01062	0.00867235	NA	NA	NA	NA	NA	NA	NA	NA
XLOC_001719	NA	NA	1.1318	2.54178e-07	NA	NA	NA	NA	NA	NA	NA	NA
XLOC_001721	1.09086	1.06319e-19	1.35383	7.52101e-33	1.45282	1.88652e-38	1.5882	1.63147e-46	1.5472	4.62252e-44	NA	NA
XLOC_001733	NA	NA	NA	NA	NA	NA	1.08185	9.7315e-09	NA	NA	2.24824	7.238e-40
XLOC_001741	NA	NA	1.20951	0.000217547	NA	NA	NA	NA	NA	NA	NA	NA
XLOC_001742	NA	NA	1.75166	4.67163e-25	1.90645	5.74639e-30	2.16413	1.26702e-38	NA	NA	NA	NA
XLOC_001745	1.74432	1.09809e-09	1.90333	2.97892e-12	1.66713	1.14877e-09	1.23113	1.79794e-05	NA	NA	NA	NA
XLOC_001748	-1.05724	2.09899e-05	NA	NA	NA	NA	NA	NA	NA	NA	NA	NA
XLOC_001755	NA	NA	NA	NA	NA	NA	NA	NA	NA	NA	1.12215	5.22744e-05
XLOC_001756	NA	NA	1.27842	0.00222326	NA	NA	1.345	0.00144182	NA	NA	NA	NA
XLOC_001764	NA	NA	NA	NA	NA	NA	1.2663	4.82651e-24	NA	NA	NA	NA
XLOC_001768	NA	NA	NA	NA	NA	NA	-1.03849	3.57496e-05	NA	NA	NA	NA
XLOC_001769	NA	NA	-1.5502	8.64291e-15	-2.6273	9.90258e-32	-1.38336	1.37168e-12	NA	NA	1.06187	6.1101e-10
XLOC_001774	NA	NA	-1.47694	3.67017e-09	-1.34465	7.12653e-08	-1.40419	2.58294e-08	-2.7279	1.05766e-28	-4.09274	5.01508e-59
XLOC_001781	NA	NA	NA	NA	NA	NA	NA	NA	NA	NA	3.0315	1.61614e-05
XLOC_001786	NA	NA	NA	NA	NA	NA	1.03414	0.000835685	1.23325	2.22108e-05	1.97378	1.1211e-12
XLOC_001787	-1.00549	1.41987e-05	-1.73998	3.71304e-14	-1.51813	4.90475e-12	-3.14786	1.19658e-26	-1.27756	1.70114e-09	NA	NA
XLOC_001789	NA	NA	1.48158	3.84715e-05	NA	NA	1.48274	4.47473e-05	1.04378	0.00439832	NA	NA
XLOC_001794	NA	NA	3.62844	1.22546e-19	4.35068	1.41159e-28	5.22948	2.7857e-41	4.17788	1.57646e-26	2.71348	2.15113e-11
XLOC_001807	NA	NA	NA	NA	NA	NA	-1.49402	1.10495e-11	NA	NA	2.57102	1.34409e-38
XLOC_001811	NA	NA	NA	NA	NA	NA	NA	NA	1.3373	0.000183463	1.31349	0.000213056
XLOC_001812	NA	NA	NA	NA	NA	NA	NA	NA	1.49033	7.21217e-07	2.48421	1.141e-18
XLOC_001813	NA	NA	NA	NA	1.03957	2.08023e-07	1.22009	1.03779e-09	2.60534	8.50806e-43	2.62317	1.35693e-43
XLOC_001817	NA	NA	NA	NA	NA	NA	NA	NA	-1.1005	2.49768e-07	NA	NA
XLOC_001819	NA	NA	-1.16073	7.60037e-13	NA	NA	NA	NA	NA	NA	NA	NA
XLOC_001824	NA	NA	NA	NA	NA	NA	-6.85892	0.000120726	-4.315	0.00133796	-4.32738	0.00114167
XLOC_001829	NA	NA	6.01991	0.000202264	8.78093	1.23128e-08	9.94967	1.19293e-10	9.57114	3.23092e-10	6.06512	0.000107895
XLOC_001833	NA	NA	NA	NA	NA	NA	NA	NA	1.21533	9.25003e-14	2.96308	6.87689e-81
XLOC_001836	NA	NA	NA	NA	NA	NA	NA	NA	NA	NA	-1.82214	1.83851e-11
XLOC_001838	-1.05028	6.53463e-07	-1.83678	2.14007e-18	-2.32239	1.68343e-25	-2.57844	1.60781e-29	-2.57488	1.26628e-28	NA	NA
XLOC_001839	-4.42811	8.161e-47	-10.0632	4.14382e-12	NA	NA	NA	NA	-2.08242	6.50033e-21	-4.77207	3.86367e-55
XLOC_001841	NA	NA	1.15852	1.11352e-13	1.21073	3.31002e-15	1.18565	1.33476e-14	1.30593	6.73131e-18	1.67912	1.67153e-30
XLOC_001844	NA	NA	NA	NA	NA	NA	NA	NA	NA	NA	1.27786	0.000956932
XLOC_001845	NA	NA	1.2093	2.4741e-11	1.52384	3.23755e-18	NA	NA	1.88155	2.89734e-28	2.30253	3.9677e-43
XLOC_001846	NA	NA	NA	NA	NA	NA	NA	NA	NA	NA	-5.33931	0.00119592
XLOC_001848	NA	NA	-2.1356	2.48756e-10	-4.47647	8.41995e-16	-3.74153	6.70147e-17	-6.03898	2.10243e-11	-2.86266	1.57774e-14
XLOC_001849	-1.16544	1.04015e-09	-2.9463	7.64755e-44	-2.96666	5.69916e-45	-2.67407	8.39586e-41	-4.18534	4.50791e-56	-4.95297	1.67815e-54
XLOC_001854	NA	NA	1.31871	5.21359e-10	NA	NA	NA	NA	NA	NA	NA	NA
XLOC_001860	NA	NA	NA	NA	NA	NA	NA	NA	1.00833	1.96186e-05	NA	NA
XLOC_001863	NA	NA	NA	NA	NA	NA	NA	NA	NA	NA	NA	NA
XLOC_001864	NA	NA	1.58422	1.81565e-05	NA	NA	NA	NA	1.50982	3.38998e-05	1.70566	1.49841e-06
XLOC_001866	NA	NA	-2.65217	7.27845e-38	-3.41139	3.60792e-44	-3.2643	6.96568e-46	-7.9683	7.43735e-14	-10.4075	3.5814e-12
XLOC_001868	-1.32893	0.00768055	-1.97968	3.68402e-05	-2.91027	3.93044e-07	-4.01143	1.27382e-07	-5.20089	3.54437e-06	-6.20797	3.0093e-05
XLOC_001872	NA	NA	NA	NA	NA	NA	1.77436	2.87484e-20	1.18831	1.02604e-09	NA	NA
XLOC_001876	NA	NA	NA	NA	NA	NA	-1.26961	0.000233308	NA	NA	NA	NA
XLOC_001878	NA	NA	NA	NA	7.28044	2.51585e-06	6.67143	2.82598e-05	7.15844	3.03309e-06	6.26324	4.46914e-05
XLOC_001881	1.54368	0.000696383	2.399	3.16734e-09	1.68386	5.0077e-05	NA	NA	NA	NA	-2.01173	9.5422e-05
XLOC_001887	NA	NA	NA	NA	-1.40188	3.31093e-11	NA	NA	NA	NA	1.39612	3.35416e-12
XLOC_001891	NA	NA	-1.5285	0.00356346	-1.38002	0.00579069	NA	NA	-1.744	0.000990973	NA	NA
XLOC_001893	NA	NA	NA	NA	NA	NA	NA	NA	1.96126	0.00933528	2.0792	0.00473329
XLOC_001894	NA	NA	NA	NA	NA	NA	1.69991	1.32022e-09	1.54623	2.66161e-08	1.63695	2.60487e-09
XLOC_001899	NA	NA	NA	NA	-1.15558	9.74853e-07	-1.11961	2.21602e-06	NA	NA	NA	NA
XLOC_001900	NA	NA	NA	NA	NA	NA	1.62964	2.90677e-16	1.86947	8.96993e-22	1.01562	1.10059e-06
XLOC_001903	-3.13119	5.90376e-06	-2.30933	3.92345e-06	-3.26502	1.22505e-07	-4.7703	4.57999e-07	-2.13819	5.8027e-06	-3.92328	8.54663e-08
XLOC_001913	NA	NA	-1.99553	6.48686e-10	-2.34992	8.85984e-13	-1.10586	0.00050964	NA	NA	NA	NA
XLOC_001914	NA	NA	NA	NA	NA	NA	NA	NA	2.82602	1.91838e-05	4.96428	2.45586e-15
XLOC_001915	NA	NA	2.06804	0.00462818	NA	NA	NA	NA	3.24974	8.72582e-07	2.5905	0.000126025
XLOC_001916	NA	NA	NA	NA	NA	NA	NA	NA	4.00553	0.000621588	NA	NA
XLOC_001917	NA	NA	2.09741	2.98359e-07	1.99239	1.06991e-06	1.22456	0.00807687	1.29003	0.00275639	NA	NA
XLOC_001918	NA	NA	NA	NA	-1.66063	2.99284e-06	-2.16303	2.54832e-08	-4.0341	6.75782e-10	-3.18304	2.3958e-10
XLOC_001923	NA	NA	NA	NA	NA	NA	1.01705	4.33492e-07	1.50511	1.48377e-15	1.90365	2.35254e-25
XLOC_001929	NA	NA	NA	NA	NA	NA	-1.55532	0.000166468	-3.0833	2.80124e-08	-5.42251	9.19162e-07
XLOC_001931	NA	NA	NA	NA	2.40104	2.50345e-11	2.38896	4.2765e-11	3.56194	4.29544e-25	1.85915	3.71104e-07
XLOC_001932	NA	NA	NA	NA	NA	NA	NA	NA	NA	NA	-1.63248	1.27371e-23
XLOC_001933	NA	NA	NA	NA	NA	NA	1.342	1.33138e-06	1.6141	1.61559e-09	1.04756	0.000120097
XLOC_001935	NA	NA	-5.40962	0.00360219	-5.45319	0.00294268	NA	NA	NA	NA	NA	NA
XLOC_001936	NA	NA	NA	NA	-1.16912	1.55019e-10	NA	NA	-1.65988	7.50069e-18	-1.32508	5.03082e-13
XLOC_001937	NA	NA	6.35082	0.000323361	NA	NA	NA	NA	NA	NA	5.82012	0.000740117
XLOC_001939	NA	NA	NA	NA	NA	NA	-1.26354	8.37028e-12	-1.88643	4.39941e-25	-2.06099	1.14723e-29
XLOC_001940	NA	NA	NA	NA	NA	NA	NA	NA	-1.46173	8.32367e-07	-1.65107	2.0759e-08
XLOC_001941	NA	NA	NA	NA	2.88864	1.41662e-06	NA	NA	NA	NA	3.1291	7.78777e-08
XLOC_001942	NA	NA	1.49304	4.99791e-11	1.10892	1.7955e-06	1.93353	2.29379e-18	1.21282	1.02852e-07	NA	NA
XLOC_001947	NA	NA	1.16828	1.16033e-06	1.11432	3.15741e-06	1.14022	2.42899e-06	1.2522	8.69111e-08	1.6214	1.04187e-12
XLOC_001951	NA	NA	NA	NA	NA	NA	NA	NA	NA	NA	NA	NA
XLOC_001954	NA	NA	1.2516	1.63017e-06	1.65327	7.29344e-11	1.0767	5.9121e-05	1.13696	1.03766e-05	1.00383	9.86623e-05
XLOC_001957	-1.14691	2.01259e-06	NA	NA	-1.82016	2.0456e-14	-2.7119	2.20942e-22	-3.78105	8.78607e-24	-3.18875	9.95032e-24
XLOC_001958	-1.79887	9.84575e-09	NA	NA	-1.23351	1.77227e-06	-1.23921	1.60802e-06	-1.35009	2.11557e-07	NA	NA
XLOC_001959	NA	NA	2.30637	7.565e-10	1.43439	0.000312739	1.84301	2.06213e-06	NA	NA	NA	NA
XLOC_001960	NA	NA	2.74878	1.08939e-05	NA	NA	NA	NA	NA	NA	NA	NA
XLOC_001961	NA	NA	NA	NA	-1.73625	3.51234e-48	NA	NA	NA	NA	-1.62654	6.87227e-44
XLOC_001962	NA	NA	NA	NA	4.2945	1.01272e-07	4.58777	1.49407e-08	4.43394	2.64325e-08	3.23053	8.32744e-05
XLOC_001964	NA	NA	-2.03523	0.00156147	-5.5716	0.000307224	-2.70176	0.000161062	-1.85912	0.00215871	NA	NA
XLOC_001965	NA	NA	NA	NA	-2.32496	0.00264947	-4.77098	0.000196162	-3.0716	0.000331478	-5.65617	0.000328883
XLOC_001966	NA	NA	1.71378	8.05278e-19	1.72354	2.99758e-19	NA	NA	1.17382	2.87178e-09	NA	NA
XLOC_001972	NA	NA	NA	NA	-2.98955	0.000470987	2.39911	4.10953e-12	1.97835	1.94147e-08	1.26582	0.00072794
XLOC_001973	-1.11122	0.00366738	-1.32873	0.000121289	-1.29307	0.000132691	NA	NA	NA	NA	-1.73777	9.09995e-07
XLOC_001974	NA	NA	-1.11324	2.85415e-08	-1.43504	9.6244e-13	NA	NA	-1.07709	4.1672e-08	-2.79584	6.1116e-34
XLOC_001978	-2.23886	0.00816985	-2.24179	0.00286468	-3.15232	0.000130566	-2.74993	0.000515433	-6.04494	0.000213267	-5.08636	3.65316e-05
XLOC_001979	NA	NA	NA	NA	NA	NA	NA	NA	NA	NA	-1.25771	1.87542e-08
XLOC_001981	NA	NA	NA	NA	NA	NA	NA	NA	NA	NA	6.80939	1.5144e-05
XLOC_001989	NA	NA	NA	NA	NA	NA	NA	NA	NA	NA	NA	NA
XLOC_001993	NA	NA	NA	NA	NA	NA	-1.29113	8.36073e-14	-1.45317	7.41851e-17	-1.06761	2.73996e-10
XLOC_002004	NA	NA	NA	NA	NA	NA	NA	NA	NA	NA	-1.03232	0.00241384
XLOC_002008	NA	NA	NA	NA	NA	NA	NA	NA	NA	NA	NA	NA
XLOC_002010	NA	NA	1.86647	8.29611e-17	NA	NA	1.96984	8.75868e-19	1.71275	1.57162e-14	NA	NA
XLOC_002011	NA	NA	1.48963	4.6501e-08	NA	NA	-1.08115	0.00160698	-2.0179	5.21537e-08	-2.50506	4.60711e-10
XLOC_002012	NA	NA	-3.9133	1.23216e-81	-6.22788	3.76551e-53	-10.1285	2.33411e-12	-10.01	1.47854e-11	-11.451	1.59219e-14
XLOC_002013	NA	NA	NA	NA	-1.5463	3.89909e-17	NA	NA	NA	NA	NA	NA
XLOC_002016	-1.97945	1.0623e-09	NA	NA	-2.10062	9.11917e-12	NA	NA	-2.73271	1.91734e-18	-4.28536	2.37914e-34
XLOC_002017	NA	NA	NA	NA	NA	NA	NA	NA	NA	NA	-5.84343	0.000347395
XLOC_002018	NA	NA	-1.21828	0.000196722	-1.0631	0.000850287	NA	NA	NA	NA	-1.75671	1.73623e-07
XLOC_002021	NA	NA	NA	NA	NA	NA	NA	NA	NA	NA	1.16313	1.2712e-19
XLOC_002022	NA	NA	NA	NA	NA	NA	NA	NA	1.4636	2.78661e-24	2.36918	3.97354e-67
XLOC_002025	NA	NA	NA	NA	NA	NA	NA	NA	4.11347	2.69703e-14	3.75754	3.98562e-12
XLOC_002026	NA	NA	NA	NA	NA	NA	1.06587	5.02199e-11	NA	NA	NA	NA
XLOC_002027	NA	NA	NA	NA	NA	NA	NA	NA	NA	NA	NA	NA
XLOC_002034	NA	NA	NA	NA	NA	NA	NA	NA	2.90973	0.00109988	4.9938	2.8483e-09
XLOC_002036	-1.23054	1.14092e-23	-3.20253	8.34068e-90	-3.78908	5.3328e-97	-4.95272	1.07861e-92	-5.4409	3.37689e-77	-4.43494	3.35005e-94
XLOC_002038	-1.26891	0.00276331	-8.23583	1.50794e-07	-2.18205	1.58599e-07	-8.38553	1.05494e-07	-8.28257	7.81294e-08	-8.2821	6.3323e-08
XLOC_002039	-3.9138	0.00687108	-6.6115	0.000119499	-6.65507	9.11357e-05	-5.32115	0.00186567	-5.21339	0.00195614	-6.65777	6.357e-05
XLOC_002045	NA	NA	1.24834	0.000157444	2.11241	1.39971e-12	1.88539	6.302e-10	2.77225	3.1353e-22	3.36027	1.95587e-33
XLOC_002050	NA	NA	NA	NA	NA	NA	NA	NA	NA	NA	-2.01951	2.41507e-30
XLOC_002051	NA	NA	NA	NA	NA	NA	NA	NA	-1.31425	2.75456e-05	-3.17803	1.13643e-12
XLOC_002055	NA	NA	-1.27213	9.99008e-11	-1.59776	3.49867e-16	-2.21583	1.55552e-28	-2.56287	4.4325e-36	-2.74601	2.89446e-40
XLOC_002059	NA	NA	NA	NA	NA	NA	NA	NA	10.2382	1.7191e-09	NA	NA
XLOC_002062	NA	NA	NA	NA	NA	NA	NA	NA	3.64079	5.95907e-06	3.28247	4.86039e-05
XLOC_002063	5.45096	0.00160555	NA	NA	NA	NA	NA	NA	NA	NA	NA	NA
XLOC_002068	NA	NA	NA	NA	-1.15976	4.24453e-11	NA	NA	NA	NA	NA	NA
XLOC_002072	NA	NA	NA	NA	NA	NA	NA	NA	NA	NA	4.33472	2.4583e-09
XLOC_002073	NA	NA	NA	NA	NA	NA	NA	NA	3.43312	5.76999e-07	5.51777	6.08553e-17
XLOC_002074	-1.16045	0.00327273	NA	NA	NA	NA	NA	NA	NA	NA	NA	NA
XLOC_002077	NA	NA	NA	NA	NA	NA	1.77155	1.12842e-09	2.1254	3.8397e-14	2.79787	9.24579e-25
XLOC_002080	2.59255	0.000171339	3.49433	1.85928e-08	2.58343	5.24375e-05	3.86477	3.561e-10	3.52598	7.74173e-09	2.96841	1.46884e-06
XLOC_002083	NA	NA	NA	NA	NA	NA	-1.28975	0.0045168	NA	NA	2.04683	1.05968e-12
XLOC_002085	NA	NA	NA	NA	1.43957	2.9924e-25	1.27796	8.38944e-20	NA	NA	NA	NA
XLOC_002087	NA	NA	NA	NA	3.73744	3.7581e-06	3.13454	0.000233627	3.83128	1.56893e-06	NA	NA
XLOC_002090	NA	NA	-1.12896	1.78482e-05	-1.40083	1.54197e-07	NA	NA	NA	NA	NA	NA
XLOC_002093	NA	NA	NA	NA	NA	NA	3.749	0.00010495	4.60412	4.24608e-07	3.53267	0.000147769
XLOC_002102	-1.25889	1.05116e-11	NA	NA	NA	NA	NA	NA	NA	NA	NA	NA
XLOC_002104	-1.27382	0.000304064	NA	NA	NA	NA	NA	NA	NA	NA	NA	NA
XLOC_002106	1.92649	6.25395e-08	2.20437	5.48317e-11	NA	NA	2.13082	2.79488e-10	1.48004	1.50825e-05	NA	NA
XLOC_002108	-1.72406	0.00118834	-3.23227	8.93149e-07	-5.0709	7.39074e-06	-6.15998	6.17726e-05	-6.04371	9.24164e-05	-7.48427	1.15739e-06
XLOC_002113	NA	NA	1.92757	2.83707e-12	1.64798	3.69462e-09	NA	NA	1.70977	5.79511e-10	1.34716	1.82366e-06
XLOC_002115	NA	NA	1.13033	0.00759109	1.09849	0.00868701	1.50305	0.000213463	2.11924	1.4226e-08	1.19375	0.00291697
XLOC_002117	-1.65601	0.000138577	-5.84035	1.17835e-34	-7.07947	3.12511e-35	-7.15631	3.34685e-36	-12.0956	4.47006e-15	-12.0951	3.24492e-15
XLOC_002120	NA	NA	-1.51249	1.13147e-14	-3.18225	7.79708e-57	-3.22847	1.22926e-58	-4.68887	1.65628e-98	-5.70443	3.99822e-111
XLOC_002123	NA	NA	NA	NA	NA	NA	NA	NA	NA	NA	-1.36159	5.92056e-05
XLOC_002125	NA	NA	1.48143	3.32751e-12	NA	NA	NA	NA	NA	NA	NA	NA
XLOC_002126	NA	NA	-1.60754	0.000119357	-1.74813	2.95323e-05	-1.21115	0.00272847	-1.31482	0.00080223	-1.30207	0.000769192
XLOC_002127	NA	NA	NA	NA	NA	NA	NA	NA	NA	NA	1.16168	4.49233e-09
XLOC_002128	NA	NA	NA	NA	-1.22266	9.37153e-07	NA	NA	NA	NA	-2.3965	1.40319e-15
XLOC_002129	NA	NA	NA	NA	-1.30585	4.74468e-15	NA	NA	NA	NA	-1.9119	9.20975e-28
XLOC_002131	NA	NA	NA	NA	NA	NA	NA	NA	NA	NA	NA	NA
XLOC_002132	NA	NA	NA	NA	NA	NA	NA	NA	2.22167	2.54449e-30	1.81678	2.0765e-20
XLOC_002133	NA	NA	NA	NA	NA	NA	NA	NA	NA	NA	-1.2123	1.27753e-08
XLOC_002136	1.79819	1.64391e-05	2.42592	5.20961e-11	NA	NA	2.86272	1.64641e-15	2.86663	8.62977e-16	2.88409	3.88167e-16
XLOC_002139	NA	NA	NA	NA	NA	NA	-1.86221	1.36132e-12	-2.05733	4.76495e-14	-1.59761	2.43403e-10
XLOC_002141	NA	NA	2.39011	1.08439e-16	2.80557	1.23176e-23	3.35704	1.86076e-34	3.93176	3.28617e-48	4.15328	2.88427e-54
XLOC_002142	NA	NA	-4.55271	0.00682524	-4.59515	0.00568881	-4.70184	0.00700903	3.73956	5.97221e-09	6.70027	5.6637e-27
XLOC_002151	NA	NA	NA	NA	NA	NA	-1.1972	7.84956e-16	NA	NA	NA	NA
XLOC_002155	1.73266	1.77807e-07	1.94294	2.297e-10	1.31047	5.22526e-05	2.41449	2.74983e-16	2.53846	2.77766e-18	2.42317	8.99685e-17
XLOC_002156	NA	NA	NA	NA	-2.46252	0.00125044	-2.14524	0.00297341	-6.45738	4.72235e-05	-3.04081	0.000432978
XLOC_002160	NA	NA	NA	NA	NA	NA	1.2431	0.00393256	NA	NA	NA	NA
XLOC_002163	NA	NA	NA	NA	1.50093	2.86452e-06	2.09694	8.21268e-12	2.64082	3.79328e-19	2.65465	1.63554e-19
XLOC_002165	NA	NA	NA	NA	NA	NA	NA	NA	NA	NA	-1.3285	6.02412e-10
XLOC_002166	NA	NA	NA	NA	-4.44365	1.02562e-05	NA	NA	-1.92266	0.00158051	-2.22725	0.000358089
XLOC_002167	NA	NA	NA	NA	NA	NA	NA	NA	NA	NA	-1.52524	2.9444e-07
XLOC_002168	NA	NA	1.07738	5.97262e-18	1.64056	2.22896e-41	NA	NA	1.36667	5.18895e-29	2.21058	1.25895e-75
XLOC_002170	NA	NA	1.11022	2.38971e-13	NA	NA	NA	NA	NA	NA	NA	NA
XLOC_002173	NA	NA	NA	NA	NA	NA	-6.45026	0.00113174	NA	NA	-6.34684	0.000672961
XLOC_002176	2.88361	0.00123955	2.99526	0.000264621	NA	NA	3.27717	6.29409e-05	NA	NA	NA	NA
XLOC_002177	NA	NA	-1.66908	1.21405e-16	-2.58075	1.09071e-37	-1.3299	5.88815e-11	-2.63485	2.22208e-39	-4.30296	1.48536e-89
XLOC_002179	-1.49089	9.0492e-32	-1.895	8.80816e-51	-1.40182	2.95348e-31	-1.28235	4.81294e-27	NA	NA	NA	NA
XLOC_002181	NA	NA	-1.89525	0.00380599	-6.92248	1.70295e-05	-4.02263	8.52659e-05	-3.48923	8.20523e-05	-2.52996	0.000296474
XLOC_002184	NA	NA	2.31238	0.00699947	NA	NA	NA	NA	4.26274	2.98432e-08	3.38304	1.47346e-05
XLOC_002185	NA	NA	NA	NA	NA	NA	NA	NA	NA	NA	NA	NA
XLOC_002186	NA	NA	NA	NA	1.97828	4.75963e-05	2.23774	3.46764e-06	3.8513	1.6243e-18	3.74942	1.05933e-17
XLOC_002188	NA	NA	NA	NA	NA	NA	NA	NA	NA	NA	1.51039	7.80828e-45
XLOC_002189	NA	NA	2.51163	1.91173e-25	2.53081	4.08004e-26	1.11016	4.17423e-05	2.89197	1.1592e-34	2.75467	1.56181e-31
XLOC_002192	NA	NA	NA	NA	NA	NA	NA	NA	NA	NA	-1.56787	3.05089e-11
XLOC_002195	1.0966	0.00944738	NA	NA	NA	NA	1.15936	0.00244366	NA	NA	NA	NA
XLOC_002196	-2.01467	8.58885e-05	-1.26674	0.00326049	-1.42694	0.000841523	NA	NA	NA	NA	NA	NA
XLOC_002200	NA	NA	NA	NA	NA	NA	NA	NA	NA	NA	3.21012	1.06664e-16
XLOC_002206	NA	NA	NA	NA	NA	NA	NA	NA	4.55542	6.43091e-05	NA	NA
XLOC_002209	NA	NA	NA	NA	NA	NA	NA	NA	NA	NA	-2.38878	2.96949e-05
XLOC_002213	1.05338	1.95333e-07	-1.0048	4.88252e-06	-1.26097	1.02814e-08	-1.0493	1.6279e-06	NA	NA	NA	NA
XLOC_002217	NA	NA	NA	NA	NA	NA	NA	NA	NA	NA	-1.6099	8.756e-14
XLOC_002218	NA	NA	NA	NA	-1.7079	2.46844e-18	-1.25608	2.28227e-10	-1.38099	1.30255e-12	-1.05269	6.21883e-08
XLOC_002219	NA	NA	NA	NA	NA	NA	1.27085	5.28891e-16	1.58985	3.00026e-25	2.12159	3.04934e-45
XLOC_002225	NA	NA	NA	NA	NA	NA	-1.51552	1.95443e-07	NA	NA	NA	NA
XLOC_002227	-1.16601	0.00304495	NA	NA	-1.60491	6.83161e-06	-2.6033	2.21041e-11	-3.38493	1.5791e-14	-3.91357	8.76746e-16
XLOC_002232	NA	NA	NA	NA	NA	NA	NA	NA	NA	NA	-1.05738	1.10044e-16
XLOC_002238	NA	NA	NA	NA	NA	NA	-1.47206	2.49817e-06	-2.07666	4.75049e-12	-2.82327	2.41856e-21
XLOC_002240	NA	NA	NA	NA	NA	NA	2.40996	0.00768787	3.10808	0.000136975	4.16021	1.03633e-07
XLOC_002244	2.38834	8.47014e-19	1.9267	7.3568e-13	3.12148	2.45434e-34	1.89041	1.93562e-12	3.35148	6.77007e-40	3.20141	1.48798e-36
XLOC_002245	NA	NA	NA	NA	NA	NA	NA	NA	NA	NA	3.9629	1.68104e-05
XLOC_002254	NA	NA	NA	NA	1.33215	8.21242e-10	NA	NA	NA	NA	1.93184	4.31172e-21
XLOC_002255	NA	NA	NA	NA	NA	NA	NA	NA	-1.16174	0.00439435	-1.85333	2.48371e-06
XLOC_002258	NA	NA	NA	NA	NA	NA	NA	NA	NA	NA	NA	NA
XLOC_002261	NA	NA	NA	NA	1.35845	1.40514e-16	NA	NA	1.14566	3.64062e-12	1.62148	1.12871e-23
XLOC_002262	NA	NA	NA	NA	1.76572	2.86036e-25	NA	NA	1.21896	1.54582e-12	2.39418	1.26413e-46
XLOC_002264	NA	NA	-2.40624	0.000764003	-3.67341	0.000180161	-2.55488	0.000434228	-2.222	0.000837263	-2.05893	0.00113911
XLOC_002268	NA	NA	NA	NA	-1.3929	0.00166372	NA	NA	-1.84556	1.73624e-05	-3.53868	5.10699e-17
XLOC_002269	-1.09063	0.0049446	-1.77394	3.03329e-07	-2.16633	1.99407e-10	-1.62392	3.89742e-06	-3.03513	1.62753e-19	-4.41777	4.60865e-39
XLOC_002271	NA	NA	NA	NA	NA	NA	NA	NA	NA	NA	-1.05583	9.27171e-07
XLOC_002272	NA	NA	NA	NA	-1.16802	0.00247776	NA	NA	-1.32936	0.000418658	-2.29812	2.69129e-10
XLOC_002273	NA	NA	NA	NA	NA	NA	NA	NA	-1.93434	3.02327e-08	-1.46803	3.62771e-06
XLOC_002275	NA	NA	NA	NA	NA	NA	NA	NA	NA	NA	-1.58486	7.26109e-06
XLOC_002276	4.09473	2.0309e-18	5.25481	1.53973e-31	5.38227	2.53227e-33	5.39301	2.67913e-33	4.16987	2.98985e-20	2.66528	1.15594e-08
XLOC_002277	NA	NA	1.46203	0.000727713	NA	NA	NA	NA	NA	NA	NA	NA
XLOC_002278	NA	NA	NA	NA	NA	NA	NA	NA	NA	NA	-1.79061	5.18469e-14
XLOC_002280	NA	NA	NA	NA	-1.43705	9.33703e-19	NA	NA	NA	NA	NA	NA
XLOC_002286	-3.62797	9.64997e-16	-1.11661	2.30504e-05	1.78735	2.55604e-17	3.0112	2.55988e-49	1.30185	1.47262e-09	NA	NA
XLOC_002287	NA	NA	NA	NA	NA	NA	-1.48879	0.00276769	-1.56975	0.0011409	NA	NA
XLOC_002288	NA	NA	2.14643	1.19819e-12	NA	NA	NA	NA	1.44502	3.28504e-06	NA	NA
XLOC_002301	NA	NA	NA	NA	2.85774	1.12199e-05	4.21733	1.75008e-11	4.45651	4.34542e-13	2.72714	2.14519e-05
XLOC_002303	NA	NA	-1.92481	1.81975e-05	-2.69014	1.71964e-07	-2.91044	5.19662e-08	-4.77657	2.21882e-07	-3.05576	3.4684e-08
XLOC_002307	-2.43862	5.3673e-05	-8.17552	3.1553e-07	NA	NA	1.42797	0.00150591	3.29215	3.46861e-16	4.68278	3.89023e-32
XLOC_002310	NA	NA	1.27356	7.37642e-14	NA	NA	NA	NA	NA	NA	NA	NA
XLOC_002311	NA	NA	1.32301	1.6451e-13	NA	NA	NA	NA	NA	NA	1.4683	3.06997e-17
XLOC_002322	NA	NA	NA	NA	NA	NA	NA	NA	6.67524	5.82506e-18	6.85923	4.47184e-19
XLOC_002324	NA	NA	NA	NA	NA	NA	-1.31516	1.04075e-42	NA	NA	-1.07334	1.17042e-29
XLOC_002325	NA	NA	NA	NA	1.28665	4.83502e-14	1.18428	7.26378e-12	1.98606	3.43565e-34	2.44496	8.31897e-53
XLOC_002333	NA	NA	3.41989	5.28762e-13	3.15738	2.77506e-11	1.98077	0.000109664	1.39451	0.0071076	1.43118	0.00498764
XLOC_002336	NA	NA	NA	NA	1.5449	6.56715e-24	NA	NA	1.37623	3.22434e-19	1.87957	8.89858e-36
XLOC_002337	NA	NA	NA	NA	NA	NA	NA	NA	NA	NA	1.61762	0.00122613
XLOC_002340	NA	NA	-1.04781	0.0048004	-1.17712	0.00139073	NA	NA	NA	NA	NA	NA
XLOC_002343	NA	NA	NA	NA	NA	NA	NA	NA	NA	NA	-1.18161	3.36526e-15
XLOC_002346	1.67608	0.000485524	1.64261	0.000230664	1.53952	0.000540616	NA	NA	NA	NA	NA	NA
XLOC_002352	NA	NA	NA	NA	NA	NA	-2.23021	9.89323e-13	-4.30264	2.89058e-27	-5.10076	7.74595e-28
XLOC_002355	NA	NA	6.32718	8.52963e-05	8.32428	7.88459e-08	8.24902	1.60737e-07	5.94305	0.000182545	NA	NA
XLOC_002357	NA	NA	NA	NA	4.20917	5.75901e-12	5.27566	1.96179e-18	3.50314	1.55737e-08	2.74601	1.52915e-05
XLOC_002363	NA	NA	NA	NA	NA	NA	NA	NA	1.20428	0.000728884	1.16172	0.00104527
XLOC_002365	NA	NA	NA	NA	NA	NA	NA	NA	5.21709	0.00114706	NA	NA
XLOC_002368	NA	NA	NA	NA	NA	NA	1.66365	1.27652e-21	NA	NA	NA	NA
XLOC_002369	NA	NA	NA	NA	NA	NA	NA	NA	NA	NA	1.11623	1.24225e-28
XLOC_002370	1.66697	3.17609e-11	2.23339	1.3833e-21	2.77069	9.56144e-34	2.15596	3.23883e-20	2.46653	7.5938e-27	1.31447	5.15895e-08
XLOC_002371	NA	NA	NA	NA	NA	NA	-3.16926	1.01195e-06	-2.9314	2.17253e-06	-2.23981	4.47053e-05
XLOC_002373	NA	NA	NA	NA	1.24309	1.21951e-08	1.04801	3.58239e-06	1.38822	7.66872e-11	1.95974	4.11791e-22
XLOC_002378	NA	NA	-1.83419	8.12388e-09	-1.91726	1.50778e-09	NA	NA	-2.25547	1.20963e-11	-4.22986	4.56117e-16
XLOC_002379	NA	NA	1.15437	0.000620358	1.54145	1.12754e-06	1.12444	0.00105023	1.83921	1.78606e-09	2.59135	5.09699e-19
XLOC_002385	NA	NA	NA	NA	NA	NA	NA	NA	NA	NA	NA	NA
XLOC_002389	NA	NA	NA	NA	1.63784	1.7918e-05	1.73634	5.78746e-06	2.31304	1.12513e-10	2.79493	9.8972e-16
XLOC_002392	NA	NA	NA	NA	2.77604	1.93909e-13	2.93594	5.72928e-15	3.0192	4.36017e-16	3.20691	2.34927e-18
XLOC_002394	NA	NA	NA	NA	1.72169	1.55997e-09	2.46056	1.67419e-18	1.70118	1.86926e-09	1.00856	0.000528589
XLOC_002395	-1.57266	0.000788047	-4.04098	7.68992e-19	-3.2814	4.8847e-14	NA	NA	-1.37927	0.00128119	-1.49021	0.000420965
XLOC_002397	NA	NA	NA	NA	NA	NA	NA	NA	NA	NA	NA	NA
XLOC_002398	2.10593	8.67354e-23	1.06475	2.71935e-06	1.13715	3.25666e-07	1.62649	2.93245e-14	NA	NA	-1.57062	1.53747e-07
XLOC_002399	NA	NA	NA	NA	NA	NA	4.17315	2.90873e-15	3.1009	1.00364e-08	NA	NA
XLOC_002400	-1.75154	0.000516596	-1.96471	2.33773e-05	NA	NA	NA	NA	-2.23953	1.60276e-06	-1.69064	0.000111668
XLOC_002404	NA	NA	NA	NA	1.26326	5.42407e-17	NA	NA	NA	NA	1.46815	4.74442e-23
XLOC_002408	NA	NA	1.40428	7.36169e-05	1.59793	2.96453e-06	NA	NA	1.48394	1.51116e-05	2.02669	4.19105e-10
XLOC_002411	1.23701	1.75532e-05	1.83597	3.98104e-13	1.92335	1.29623e-14	1.12114	4.08363e-05	1.19951	5.26887e-06	1.08762	3.91006e-05
XLOC_002415	NA	NA	NA	NA	-2.69973	3.04481e-07	-2.07166	9.15787e-06	-4.06049	4.80551e-08	-2.22675	2.36996e-06
XLOC_002416	NA	NA	NA	NA	NA	NA	NA	NA	NA	NA	NA	NA
XLOC_002420	NA	NA	NA	NA	NA	NA	NA	NA	NA	NA	1.74361	4.17322e-05
XLOC_002421	NA	NA	NA	NA	NA	NA	NA	NA	NA	NA	-1.32869	2.983e-11
XLOC_002422	NA	NA	-1.42052	2.61823e-15	-1.98006	1.8136e-25	-1.88631	2.44864e-24	-1.43536	5.24839e-16	-1.46338	1.18733e-16
XLOC_002426	NA	NA	NA	NA	NA	NA	NA	NA	-1.03835	1.27033e-06	-1.11063	1.66447e-07
XLOC_002427	NA	NA	NA	NA	NA	NA	6.28017	0.000642048	7.09652	4.34872e-05	NA	NA
XLOC_002428	NA	NA	NA	NA	NA	NA	NA	NA	-1.3386	2.69385e-12	NA	NA
XLOC_002434	NA	NA	NA	NA	1.42269	0.00525632	3.35953	9.07061e-14	2.71382	2.66132e-09	NA	NA
XLOC_002435	NA	NA	NA	NA	NA	NA	-1.35018	0.000305307	NA	NA	1.27194	2.73947e-06
XLOC_002441	NA	NA	2.70556	2.56819e-07	1.77006	0.00135873	NA	NA	NA	NA	NA	NA
XLOC_002444	NA	NA	NA	NA	-1.1402	4.38471e-08	NA	NA	-1.37085	1.49249e-10	-1.85761	9.50727e-16
XLOC_002445	NA	NA	NA	NA	NA	NA	1.0236	4.35687e-14	NA	NA	NA	NA
XLOC_002446	NA	NA	NA	NA	NA	NA	NA	NA	NA	NA	-1.33328	4.56313e-09
XLOC_002448	NA	NA	NA	NA	NA	NA	NA	NA	NA	NA	-1.02818	1.15751e-07
XLOC_002457	NA	NA	NA	NA	NA	NA	NA	NA	NA	NA	NA	NA
XLOC_002460	-2.0653	2.47706e-09	-1.83477	3.7372e-08	-2.59723	3.78183e-15	NA	NA	-2.30232	2.08078e-12	-4.0684	2.32062e-32
XLOC_002461	-1.46846	0.00122679	-1.47928	0.000490209	-1.94208	2.44616e-06	NA	NA	-1.85593	5.67929e-06	-3.72953	7.321e-21
XLOC_002462	-1.13425	0.00108535	NA	NA	-2.82251	2.83892e-19	-1.47166	4.5854e-06	-3.09837	7.55977e-23	-4.81527	5.50306e-44
XLOC_002464	NA	NA	NA	NA	-1.27496	7.88713e-09	NA	NA	NA	NA	NA	NA
XLOC_002465	NA	NA	2.09087	4.34209e-12	NA	NA	NA	NA	NA	NA	NA	NA
XLOC_002467	NA	NA	-1.28101	1.20636e-07	-2.22107	4.26606e-15	-3.22003	8.87259e-20	-3.08964	1.29892e-18	-4.82269	1.50798e-16
XLOC_002468	NA	NA	6.29934	8.40986e-05	NA	NA	NA	NA	NA	NA	NA	NA
XLOC_002469	-1.28032	0.00277279	NA	NA	1.04463	0.000187239	NA	NA	NA	NA	-2.24177	2.19592e-07
XLOC_002477	NA	NA	3.76454	0.00179054	NA	NA	NA	NA	NA	NA	NA	NA
XLOC_002479	NA	NA	-1.73161	2.98985e-12	-3.48936	9.5279e-23	-6.12876	3.06073e-15	-7.98866	1.08956e-07	-7.00906	6.00693e-11
XLOC_002480	NA	NA	-2.35029	1.68634e-15	-4.60215	2.0978e-19	-5.22	3.59151e-18	-6.89461	1.86643e-10	-9.33327	6.37028e-10
XLOC_002482	NA	NA	NA	NA	-7.14313	0.000303858	-7.24924	0.000372448	-5.69352	0.00369036	-5.73381	0.00264992
XLOC_002486	1.52053	0.000333662	3.31751	1.98838e-20	2.62261	5.67785e-13	2.40948	7.09946e-11	1.86965	5.82342e-07	1.49974	8.16485e-05
XLOC_002487	NA	NA	NA	NA	NA	NA	-4.65951	0.000151967	NA	NA	-3.54328	6.7459e-05
XLOC_002488	NA	NA	NA	NA	NA	NA	NA	NA	-1.11966	0.00202759	-2.50962	1.02538e-12
XLOC_002489	-1.66655	1.09398e-07	-2.0139	1.48333e-11	-3.20734	1.45091e-26	-1.74003	6.87167e-09	-3.78621	3.79676e-35	-5.44238	1.36011e-54
XLOC_002500	-1.50069	0.000123028	NA	NA	-1.59738	4.72273e-06	-1.59171	5.10885e-06	-2.28545	4.46825e-09	NA	NA
XLOC_002503	NA	NA	NA	NA	-1.41372	4.90297e-10	-1.13382	3.61285e-07	-1.32463	3.17735e-09	-1.09265	5.19636e-07
XLOC_002504	NA	NA	1.61129	0.000100732	NA	NA	NA	NA	1.46461	0.000362055	1.53275	0.000146019
XLOC_002505	-6.86054	9.10071e-05	-4.13703	8.72693e-05	-7.19527	1.09604e-05	-7.30139	1.21832e-05	4.56092	1.06661e-18	6.24571	1.57187e-34
XLOC_002509	NA	NA	-2.87232	0.0079401	-3.49249	0.00498948	NA	NA	1.75921	0.00142147	NA	NA
XLOC_002510	NA	NA	-1.70487	2.19751e-07	-1.94257	3.1215e-09	-1.40055	2.2602e-05	-2.15761	4.93828e-11	-2.2565	6.19097e-12
XLOC_002513	NA	NA	1.57189	1.18527e-05	1.98558	7.02058e-09	2.41045	7.20072e-13	2.72064	1.05516e-16	2.27142	8.55908e-12
XLOC_002514	NA	NA	NA	NA	NA	NA	NA	NA	NA	NA	-1.51676	0.000182336
XLOC_002519	-6.43412	0.000291583	-3.73749	0.000547689	-3.32351	0.000538197	NA	NA	5.14376	3.97655e-22	6.39171	6.28711e-34
XLOC_002525	3.04935	4.22825e-06	5.17091	1.24282e-18	5.2622	1.8129e-19	5.51142	3.59693e-21	5.92764	8.24166e-25	5.699	3.85738e-23
XLOC_002531	NA	NA	NA	NA	NA	NA	NA	NA	1.33158	0.000179104	1.53261	9.1528e-06
XLOC_002533	NA	NA	NA	NA	NA	NA	1.01937	1.27338e-06	NA	NA	1.14666	1.40594e-08
XLOC_002534	NA	NA	NA	NA	4.09096	0.00309257	NA	NA	NA	NA	NA	NA
XLOC_002540	NA	NA	NA	NA	NA	NA	1.59295	0.00198058	1.59838	0.00108352	NA	NA
XLOC_002545	NA	NA	-2.14019	1.08084e-07	-4.32303	1.65309e-09	-4.16832	4.14089e-10	-6.61966	1.45438e-05	-8.06037	1.22548e-07
XLOC_002546	-1.8117	0.000229887	NA	NA	-2.04776	5.12047e-06	-1.95002	1.35551e-05	-8.48896	4.76626e-08	-7.05881	2.19006e-06
XLOC_002552	NA	NA	1.35325	4.73543e-18	NA	NA	NA	NA	NA	NA	NA	NA
XLOC_002553	2.39082	1.01221e-11	2.39183	1.19518e-12	3.06823	2.20259e-21	3.6463	1.57358e-30	3.51291	1.67536e-28	2.73331	3.80451e-17
XLOC_002556	NA	NA	NA	NA	NA	NA	NA	NA	NA	NA	-1.68041	1.22016e-12
XLOC_002565	NA	NA	6.13775	0.000165093	4.68579	0.00563598	7.08763	1.1667e-05	NA	NA	NA	NA
XLOC_002566	NA	NA	NA	NA	NA	NA	NA	NA	NA	NA	NA	NA
XLOC_002577	NA	NA	NA	NA	-1.26121	7.53173e-12	-1.29937	1.92849e-12	-2.27039	1.69493e-30	-4.84652	8.93648e-52
XLOC_002578	NA	NA	NA	NA	NA	NA	-1.22266	1.22459e-07	-2.00658	3.25979e-16	-3.14886	1.2465e-26
XLOC_002581	NA	NA	NA	NA	2.40633	1.44454e-06	4.07229	3.94484e-18	5.23042	2.36643e-30	5.96987	1.00709e-39
XLOC_002586	NA	NA	NA	NA	NA	NA	NA	NA	NA	NA	-1.50452	3.29211e-15
XLOC_002591	NA	NA	-1.50271	4.86538e-21	-1.72639	1.63103e-27	-1.41632	6.44076e-19	-1.86109	7.13711e-32	-1.47503	7.18665e-21
XLOC_002601	NA	NA	NA	NA	NA	NA	NA	NA	NA	NA	NA	NA
XLOC_002602	NA	NA	NA	NA	NA	NA	1.15561	0.000144447	2.39979	3.92772e-19	3.00709	1.49075e-30
XLOC_002605	-1.75194	0.00389143	NA	NA	NA	NA	1.44048	8.4702e-05	2.82363	1.09182e-17	3.16118	2.60921e-22
XLOC_002608	NA	NA	-1.41879	2.35542e-16	-1.7192	6.76888e-22	-1.12925	5.34858e-12	-1.27294	2.46248e-14	-2.17065	2.00345e-29
XLOC_002610	NA	NA	NA	NA	NA	NA	NA	NA	NA	NA	NA	NA
XLOC_002611	NA	NA	NA	NA	NA	NA	NA	NA	NA	NA	-1.29837	4.70174e-08
XLOC_002615	NA	NA	NA	NA	NA	NA	NA	NA	NA	NA	-1.46069	1.05258e-14
XLOC_002616	NA	NA	NA	NA	-1.89778	1.50766e-09	-2.46745	6.35742e-13	-3.47326	3.34937e-15	-3.59549	1.59878e-15
XLOC_002618	NA	NA	NA	NA	NA	NA	NA	NA	NA	NA	1.62853	2.10807e-13
XLOC_002619	NA	NA	NA	NA	NA	NA	NA	NA	NA	NA	-1.48979	1.54414e-13
XLOC_002626	NA	NA	-1.881	1.76256e-08	-1.95501	3.49302e-09	NA	NA	NA	NA	NA	NA
XLOC_002639	NA	NA	NA	NA	NA	NA	NA	NA	NA	NA	NA	NA
XLOC_002643	NA	NA	NA	NA	4.44686	1.70255e-07	5.97967	1.30227e-12	8.05598	1.19237e-22	6.7978	1.44377e-16
XLOC_002646	NA	NA	NA	NA	NA	NA	NA	NA	NA	NA	NA	NA
XLOC_002651	-1.58377	1.45146e-05	NA	NA	-1.18423	0.000110357	-1.50467	2.27498e-06	-1.8043	5.74414e-08	-1.91338	1.23574e-08
XLOC_002652	NA	NA	NA	NA	NA	NA	1.02219	9.15111e-10	NA	NA	NA	NA
XLOC_002653	NA	NA	NA	NA	NA	NA	NA	NA	7.11217	3.44401e-06	6.97581	4.53784e-06
XLOC_002654	NA	NA	-1.96608	2.31365e-05	-3.18798	7.16856e-08	-5.47311	1.89476e-06	-5.33802	1.82644e-06	-5.35838	1.39407e-06
XLOC_002661	NA	NA	NA	NA	NA	NA	NA	NA	NA	NA	NA	NA
XLOC_002662	NA	NA	NA	NA	-1.38714	9.33338e-05	-3.62205	8.75694e-10	-2.39895	3.08129e-08	-3.33807	1.25119e-09
XLOC_002667	6.05962	0.000438957	6.54026	4.13634e-05	6.54473	3.42306e-05	7.42105	2.88511e-06	NA	NA	NA	NA
XLOC_002673	NA	NA	NA	NA	5.74864	0.000380447	6.1501	0.000185834	5.7118	0.000352607	NA	NA
XLOC_002675	NA	NA	NA	NA	NA	NA	NA	NA	-3.16074	2.30652e-19	-1.58601	1.33252e-06
XLOC_002678	NA	NA	NA	NA	NA	NA	NA	NA	1.53799	1.54279e-08	2.28197	8.15397e-18
XLOC_002680	-1.84091	4.0118e-07	-2.24816	1.76707e-10	-3.14668	4.96741e-14	-2.91214	7.30029e-14	-2.55713	3.09322e-12	-4.38509	2.53688e-14
XLOC_002682	NA	NA	-3.11783	1.57104e-06	-2.50234	3.62601e-06	-4.47697	2.15926e-06	-3.60767	8.30553e-07	-1.04823	0.00851859
XLOC_002683	NA	NA	NA	NA	NA	NA	-1.48218	3.21372e-25	-2.51699	2.28849e-52	-2.79664	1.06285e-58
XLOC_002685	-2.13677	1.19425e-34	NA	NA	1.48286	2.45996e-26	3.10578	4.27328e-116	3.54913	3.45505e-152	2.94792	8.5431e-105
XLOC_002693	NA	NA	NA	NA	1.2303	8.48589e-51	NA	NA	NA	NA	NA	NA
XLOC_002694	NA	NA	1.1411	2.64429e-08	NA	NA	NA	NA	NA	NA	1.36918	3.06778e-12
XLOC_002700	NA	NA	NA	NA	1.58346	6.4137e-08	4.01396	2.00677e-47	5.42735	4.25524e-87	5.59752	7.54593e-93
XLOC_002701	1.78138	0.00747053	2.79315	4.66905e-07	2.67364	1.32671e-06	2.79615	4.95516e-07	1.97763	0.000580987	2.49635	5.35647e-06
XLOC_002702	NA	NA	NA	NA	NA	NA	NA	NA	-2.80011	3.24886e-07	-2.56039	5.02375e-07
XLOC_002704	NA	NA	NA	NA	NA	NA	NA	NA	NA	NA	1.0654	0.00172086
XLOC_002707	NA	NA	-1.09117	1.02924e-11	-1.44684	2.73322e-19	-1.51816	4.59579e-21	-2.47116	3.63148e-45	-2.47732	1.43661e-45
XLOC_002709	NA	NA	-1.66052	8.84178e-14	-1.39154	3.09244e-10	NA	NA	NA	NA	NA	NA
XLOC_002711	NA	NA	NA	NA	NA	NA	NA	NA	-1.10587	3.81478e-08	-1.01696	2.49801e-07
XLOC_002713	NA	NA	NA	NA	NA	NA	-1.07197	1.86163e-10	-1.05142	2.48227e-10	-2.41244	1.86735e-40
XLOC_002716	NA	NA	NA	NA	NA	NA	NA	NA	3.36745	0.000431655	4.33765	2.58213e-06
XLOC_002720	NA	NA	-1.96057	3.8867e-29	-1.54691	7.24767e-19	-2.06873	1.89524e-32	-2.39962	4.34258e-43	-2.60484	2.76762e-50
XLOC_002722	1.48464	0.00882889	NA	NA	NA	NA	-3.08429	0.000434817	-2.46188	0.00113452	NA	NA
XLOC_002724	NA	NA	NA	NA	NA	NA	NA	NA	NA	NA	4.15661	0.00020736
XLOC_002726	NA	NA	NA	NA	NA	NA	3.00867	3.49359e-05	3.86745	1.4555e-08	3.65722	8.18443e-08
XLOC_002729	-1.89455	0.00124489	-4.90802	6.41291e-07	-2.80487	1.65748e-06	-2.41973	1.18903e-05	-6.48625	3.37009e-05	-3.19818	2.50548e-07
XLOC_002734	NA	NA	NA	NA	1.24692	3.03866e-05	1.26238	3.63278e-05	1.05894	0.000394059	NA	NA
XLOC_002736	NA	NA	NA	NA	3.43573	5.58298e-11	3.10274	7.20095e-09	2.94769	2.77739e-08	3.2748	3.07296e-10
XLOC_002741	NA	NA	NA	NA	NA	NA	NA	NA	NA	NA	-1.00949	9.86697e-09
XLOC_002742	-1.75862	8.00528e-06	NA	NA	NA	NA	-2.48756	3.36447e-10	-3.48906	2.62251e-11	-3.23972	1.91087e-11
XLOC_002745	NA	NA	-1.72952	1.5047e-05	-1.10118	0.00719066	NA	NA	-2.12391	4.52506e-08	-2.4492	1.87245e-10
XLOC_002746	NA	NA	NA	NA	NA	NA	NA	NA	1.446	0.00213397	1.81274	5.54361e-05
XLOC_002747	NA	NA	NA	NA	1.32693	8.7969e-13	1.46493	1.39439e-15	NA	NA	NA	NA
XLOC_002748	NA	NA	NA	NA	NA	NA	NA	NA	NA	NA	NA	NA
XLOC_002754	NA	NA	NA	NA	NA	NA	NA	NA	5.38828	1.4553e-09	6.14368	2.54923e-12
XLOC_002755	NA	NA	NA	NA	NA	NA	NA	NA	-1.06798	3.79256e-06	-2.23105	6.42186e-19
XLOC_002757	NA	NA	NA	NA	NA	NA	NA	NA	NA	NA	NA	NA
XLOC_002758	-1.13146	9.77118e-08	-2.86533	4.86446e-38	-3.32688	3.98724e-46	-3.86614	3.15843e-54	-5.92586	1.47676e-47	-5.69614	1.84375e-50
XLOC_002771	NA	NA	NA	NA	NA	NA	NA	NA	NA	NA	NA	NA
XLOC_002772	NA	NA	NA	NA	NA	NA	NA	NA	NA	NA	1.22075	2.01029e-09
XLOC_002785	NA	NA	NA	NA	1.15789	4.05505e-27	NA	NA	1.30517	1.1177e-34	1.80107	1.28013e-66
XLOC_002791	6.73267	7.50061e-05	NA	NA	NA	NA	NA	NA	NA	NA	NA	NA
XLOC_002804	NA	NA	NA	NA	NA	NA	NA	NA	NA	NA	-2.1526	2.13364e-25
XLOC_002805	NA	NA	NA	NA	1.40986	4.04601e-12	NA	NA	NA	NA	NA	NA
XLOC_002811	NA	NA	NA	NA	NA	NA	NA	NA	1.93425	0.0043405	NA	NA
XLOC_002813	NA	NA	NA	NA	NA	NA	NA	NA	NA	NA	-1.61908	3.20894e-09
XLOC_002820	-2.0037	5.25412e-26	-2.86903	1.99997e-51	-3.85344	1.33772e-81	-2.85306	9.81835e-52	-5.06465	5.2661e-106	-7.14912	2.40673e-88
XLOC_002823	NA	NA	1.08846	4.78712e-06	2.29667	1.61043e-25	2.96121	1.36752e-42	NA	NA	NA	NA
XLOC_002829	NA	NA	NA	NA	4.42354	1.77487e-19	NA	NA	3.43826	5.97653e-12	4.1219	3.1503e-17
XLOC_002830	5.51842	0.0019309	NA	NA	NA	NA	NA	NA	NA	NA	NA	NA
XLOC_002832	NA	NA	NA	NA	NA	NA	NA	NA	NA	NA	5.27366	0.00103679
XLOC_002833	NA	NA	2.54074	2.75822e-09	1.56823	0.000521468	NA	NA	NA	NA	NA	NA
XLOC_002838	NA	NA	3.7794	3.24163e-06	4.35459	3.58936e-08	5.03478	1.49208e-10	4.48934	9.18507e-09	6.08181	1.17441e-15
XLOC_002842	NA	NA	1.46785	6.90428e-11	2.4273	4.76302e-29	NA	NA	1.74804	1.75856e-15	2.89651	1.11292e-41
XLOC_002851	NA	NA	-7.89192	8.93087e-08	-7.93454	6.30459e-08	-9.46892	1.06739e-09	-9.36597	8.1926e-10	-9.3655	6.39624e-10
XLOC_002852	-1.45509	2.56502e-14	-4.30774	7.96955e-40	-4.74815	1.39457e-38	-5.64347	1.86988e-33	-10.4097	4.95073e-12	-8.97697	4.46119e-10
XLOC_002853	NA	NA	-4.94001	3.49172e-10	-6.026	2.43121e-09	-5.67823	3.56143e-10	-8.99433	1.41e-08	-8.99386	1.12852e-08
XLOC_002862	NA	NA	NA	NA	NA	NA	NA	NA	1.15544	4.79672e-10	1.04	2.32352e-08
XLOC_002863	NA	NA	-1.53969	1.70745e-07	-2.66174	1.15537e-16	-2.1755	7.46666e-13	-4.44285	1.94681e-23	-4.38598	8.77834e-24
XLOC_002864	NA	NA	1.46095	0.00945885	NA	NA	1.99459	0.000211847	NA	NA	2.20234	1.42379e-05
XLOC_002866	NA	NA	NA	NA	-1.60862	0.00326049	-2.94988	3.43079e-06	-2.66616	9.80196e-06	-3.00821	1.86676e-06
XLOC_002869	NA	NA	NA	NA	NA	NA	NA	NA	NA	NA	-2.24029	8.65437e-19
XLOC_002876	NA	NA	-1.36991	8.75482e-05	-3.07806	1.95304e-10	-2.82289	2.41099e-10	-2.11723	4.26406e-08	-2.9664	1.71014e-10
XLOC_002881	NA	NA	NA	NA	NA	NA	NA	NA	NA	NA	-1.17547	4.4431e-12
XLOC_002884	NA	NA	NA	NA	NA	NA	1.67313	1.57611e-05	2.42924	1.37451e-11	1.15336	0.00342523
XLOC_002886	NA	NA	NA	NA	NA	NA	-2.54683	0.00693074	-6.45418	9.28159e-05	-5.02696	0.00162526
XLOC_002887	NA	NA	-2.42585	1.53828e-26	-3.09165	1.53526e-35	-3.77237	3.28652e-42	-4.31096	2.91428e-41	-4.08174	1.03233e-41
XLOC_002889	NA	NA	-1.8549	1.5689e-06	-2.24337	5.59731e-09	-2.01756	1.87681e-07	-3.42861	4.56502e-17	-4.0483	8.91029e-21
XLOC_002895	1.21047	2.14499e-08	1.22594	2.07827e-09	1.34383	2.18739e-11	1.79727	3.62246e-20	1.68889	4.96242e-18	1.67967	5.56921e-18
XLOC_002902	-1.52573	0.00217005	-2.32126	2.11075e-06	-5.09253	6.70152e-08	-5.21034	5.45465e-08	-6.65672	1.68722e-05	-6.66843	7.70831e-06
XLOC_002907	NA	NA	NA	NA	NA	NA	NA	NA	1.87551	0.00746784	2.10554	0.00188969
XLOC_002912	NA	NA	NA	NA	NA	NA	1.91677	9.72726e-05	2.24931	1.27617e-06	2.333	3.54573e-07
XLOC_002917	NA	NA	-1.40269	1.67637e-16	-2.13112	1.86733e-32	-1.0105	1.24611e-09	-2.823	1.30808e-46	-5.09161	6.53868e-55
XLOC_002931	NA	NA	NA	NA	NA	NA	NA	NA	NA	NA	1.69723	1.69327e-05
XLOC_002939	NA	NA	-1.12005	1.37969e-06	-1.24684	6.91388e-08	-1.53634	8.82762e-11	-1.99519	3.20335e-15	-3.37969	5.81049e-24
XLOC_002940	NA	NA	NA	NA	1.16953	0.00240837	NA	NA	NA	NA	NA	NA
XLOC_002942	NA	NA	1.6838	0.000305503	NA	NA	NA	NA	NA	NA	NA	NA
XLOC_002943	NA	NA	-2.19714	2.72422e-32	-2.14448	4.33768e-31	-1.42734	2.60189e-14	-2.31546	3.67241e-36	-1.8652	3.11619e-24
XLOC_002944	NA	NA	1.55562	1.71549e-13	NA	NA	NA	NA	NA	NA	-1.47713	3.45638e-11
XLOC_002945	NA	NA	2.21737	8.23984e-07	1.91399	2.66861e-05	2.13511	2.59242e-06	1.91181	2.21291e-05	NA	NA
XLOC_002952	NA	NA	NA	NA	-1.84876	4.33247e-07	-2.48816	7.76274e-10	-4.63723	1.09353e-10	-4.39649	2.78821e-11
XLOC_002954	NA	NA	NA	NA	1.10439	3.89562e-10	1.13246	1.36863e-10	1.53699	8.15298e-20	1.86444	9.75563e-30
XLOC_002956	NA	NA	NA	NA	NA	NA	NA	NA	-3.06986	2.56802e-08	-4.85558	6.21964e-10
XLOC_002958	-1.65012	1.85314e-08	-1.48262	1.46457e-07	-2.19757	2.69957e-15	-1.13563	9.12406e-05	-2.94003	8.3489e-26	-4.33781	1.46765e-47
XLOC_002959	NA	NA	-1.27628	0.00755507	-2.02296	8.82763e-06	NA	NA	-3.35887	3.35784e-14	-5.03895	9.65377e-30
XLOC_002961	NA	NA	-1.20757	1.07188e-07	-1.10131	8.23505e-07	NA	NA	NA	NA	NA	NA
XLOC_002964	2.80166	3.49139e-16	4.65225	2.28021e-46	3.29315	1.79085e-23	2.46579	3.16633e-13	NA	NA	-2.267	1.07237e-06
XLOC_002967	NA	NA	NA	NA	-1.49243	0.00596745	NA	NA	-1.97625	0.000511576	NA	NA
XLOC_002968	NA	NA	NA	NA	1.14266	4.50517e-07	1.04904	6.12064e-06	NA	NA	NA	NA
XLOC_002969	NA	NA	NA	NA	NA	NA	NA	NA	NA	NA	-1.2922	8.13554e-08
XLOC_002971	NA	NA	NA	NA	NA	NA	NA	NA	-1.89561	2.61269e-05	-4.06221	8.0975e-20
XLOC_002972	NA	NA	NA	NA	-1.59448	0.000326061	NA	NA	-2.4955	8.23837e-09	-3.96557	4.18364e-19
XLOC_002974	NA	NA	NA	NA	-1.84836	3.21342e-06	NA	NA	-2.50026	2.03207e-10	-3.91643	1.58791e-21
XLOC_002979	NA	NA	NA	NA	6.12854	2.18404e-08	6.64145	1.5912e-09	7.23109	1.76968e-11	6.64461	6.0409e-10
XLOC_002986	NA	NA	NA	NA	NA	NA	5.42922	0.00184635	NA	NA	NA	NA
XLOC_002988	-1.03753	0.00474973	-1.25283	0.000179097	-1.2137	0.000248468	NA	NA	-1.61349	6.63136e-07	-3.49528	2.29333e-24
XLOC_002989	NA	NA	NA	NA	NA	NA	NA	NA	NA	NA	2.03315	2.69172e-05
XLOC_002994	-3.81393	3.116e-08	-5.04264	1.87874e-11	-2.81342	2.22837e-06	2.14898	0.000144487	6.83512	1.33843e-39	6.83198	8.79356e-40
XLOC_002995	NA	NA	NA	NA	NA	NA	NA	NA	5.89808	0.000341022	6.40391	7.71164e-05
XLOC_002996	NA	NA	NA	NA	NA	NA	NA	NA	NA	NA	5.75729	0.00105411
XLOC_002997	NA	NA	NA	NA	NA	NA	NA	NA	4.7985	3.41618e-13	6.69471	4.87471e-25
XLOC_002998	NA	NA	NA	NA	NA	NA	NA	NA	-1.49338	1.1386e-11	NA	NA
XLOC_003000	NA	NA	NA	NA	NA	NA	NA	NA	1.85297	0.00328756	5.7754	2.14656e-26
XLOC_003004	NA	NA	NA	NA	NA	NA	6.74946	2.9644e-05	6.9947	7.12883e-06	NA	NA
XLOC_003005	NA	NA	NA	NA	NA	NA	NA	NA	4.85285	0.00294739	NA	NA
XLOC_003007	6.78088	5.44832e-05	5.32338	0.00125054	NA	NA	NA	NA	NA	NA	NA	NA
XLOC_003008	NA	NA	NA	NA	NA	NA	-1.01407	8.71232e-08	NA	NA	NA	NA
XLOC_003014	NA	NA	NA	NA	NA	NA	3.58824	0.003019	NA	NA	NA	NA
XLOC_003015	NA	NA	NA	NA	NA	NA	NA	NA	1.26491	0.000566392	1.8939	6.41917e-08
XLOC_003017	NA	NA	NA	NA	NA	NA	NA	NA	NA	NA	1.36388	5.73808e-12
XLOC_003022	NA	NA	NA	NA	NA	NA	NA	NA	NA	NA	-2.59826	4.98815e-09
XLOC_003023	-1.3185	0.000677647	NA	NA	NA	NA	NA	NA	-2.26375	1.46585e-10	-4.06204	7.59659e-25
XLOC_003029	NA	NA	NA	NA	NA	NA	NA	NA	-1.36221	5.16819e-09	-2.11006	9.15443e-18
XLOC_003030	NA	NA	NA	NA	1.21458	1.44933e-07	2.72491	4.23985e-38	2.71093	6.50113e-38	1.55748	1.90669e-12
XLOC_003031	NA	NA	NA	NA	NA	NA	1.84611	9.0905e-09	2.86518	1.03746e-21	3.04059	1.02411e-24
XLOC_003044	NA	NA	NA	NA	NA	NA	NA	NA	NA	NA	2.15605	0.00656917
XLOC_003047	2.96598	0.00826724	2.76492	0.00793452	3.89312	5.90722e-05	3.48219	0.000608983	7.69036	2.60804e-17	5.98097	6.28447e-11
XLOC_003048	NA	NA	NA	NA	NA	NA	NA	NA	NA	NA	NA	NA
XLOC_003051	-2.87152	6.45554e-32	-6.6325	2.79164e-22	-6.67405	9.81925e-23	-8.10459	6.34434e-14	-4.72057	1.99762e-38	-2.56525	1.07615e-34
XLOC_003052	-3.34662	5.30206e-15	-9.20266	2.66823e-09	-9.24624	1.72141e-09	-9.35236	1.67452e-09	-7.80833	2.41435e-07	-9.24893	1.00219e-09
XLOC_003055	-2.71551	1.0544e-29	-10.6863	2.59175e-12	-10.7298	1.55163e-12	-10.8359	1.40313e-12	-10.733	1.11508e-12	-10.7325	8.32205e-13
XLOC_003057	NA	NA	NA	NA	NA	NA	NA	NA	-1.30681	9.877e-15	-3.54891	4.39338e-52
XLOC_003062	NA	NA	-2.86572	0.000672356	-6.09481	4.45343e-06	-5.53275	1.86317e-06	3.65999	3.4477e-07	6.8568	8.50098e-23
XLOC_003067	NA	NA	2.17506	0.000615143	2.15116	0.000618371	NA	NA	NA	NA	NA	NA
XLOC_003071	NA	NA	NA	NA	NA	NA	NA	NA	5.25842	0.00091999	6.00902	0.000107485
XLOC_003073	NA	NA	-2.58133	0.000143039	-3.39635	8.27026e-06	-2.74907	6.44192e-05	-4.63388	4.31832e-06	-7.66237	1.40854e-06
XLOC_003078	NA	NA	-1.69536	5.48642e-20	-3.46887	3.64172e-41	NA	NA	-1.57058	2.21261e-18	-2.43922	1.31457e-32
XLOC_003080	NA	NA	NA	NA	NA	NA	NA	NA	1.74705	5.41765e-06	NA	NA
XLOC_003084	NA	NA	-1.54383	2.98089e-12	NA	NA	NA	NA	-1.47782	7.47803e-12	-1.60626	1.58586e-13
XLOC_003085	NA	NA	NA	NA	NA	NA	NA	NA	-1.00284	5.07836e-42	-2.17185	1.41201e-141
XLOC_003086	-2.6085	2.89718e-11	-7.88364	1.07032e-07	-9.35133	1.34503e-09	-7.05512	2.86105e-10	-7.91252	1.89644e-07	-6.34391	1.7565e-12
XLOC_003099	NA	NA	-1.81953	6.43742e-33	-2.11849	3.0153e-43	-1.21713	3.13926e-16	-1.80997	3.01093e-33	-2.06104	1.00529e-41
XLOC_003105	NA	NA	NA	NA	-1.02503	8.95619e-07	-1.70881	7.58907e-14	-1.51956	1.08056e-11	-1.22151	7.0646e-09
XLOC_003110	NA	NA	-1.82796	7.4521e-42	-2.06938	4.12666e-51	-1.70372	8.40347e-39	-1.37686	4.3772e-27	NA	NA
XLOC_003111	NA	NA	NA	NA	NA	NA	NA	NA	4.42132	0.000102009	4.73905	2.29098e-05
XLOC_003117	NA	NA	-1.32171	3.97904e-14	-1.3716	2.77328e-15	-1.37853	2.09805e-15	-1.97726	1.18826e-28	-2.92826	3.03748e-51
XLOC_003121	NA	NA	NA	NA	NA	NA	NA	NA	1.32052	3.64282e-13	2.95296	5.04642e-70
XLOC_003122	-2.08929	2.79246e-06	-4.73789	3.9441e-09	-5.78989	1.98878e-07	-8.30188	1.28761e-07	-3.44035	1.48688e-10	-8.19845	7.75033e-08
XLOC_003124	NA	NA	-2.36724	1.32168e-07	-5.00788	5.33142e-08	-4.68723	7.77961e-09	-4.97886	4.7972e-08	-5.00384	3.51806e-08
XLOC_003125	NA	NA	NA	NA	NA	NA	NA	NA	NA	NA	1.39984	2.95584e-12
XLOC_003126	NA	NA	-1.06776	7.38598e-07	NA	NA	-1.25476	5.04189e-09	-1.55722	1.05968e-13	NA	NA
XLOC_003129	NA	NA	NA	NA	NA	NA	NA	NA	1.97083	8.67324e-09	2.83883	2.89617e-18
XLOC_003133	-1.55428	0.00263519	-3.98039	7.72791e-09	-6.80542	6.62769e-06	-8.33561	1.78533e-07	-8.23266	1.31406e-07	-8.23219	1.06869e-07
XLOC_003137	NA	NA	1.5213	5.98506e-32	2.11021	9.78394e-63	NA	NA	NA	NA	NA	NA
XLOC_003139	NA	NA	NA	NA	NA	NA	1.22064	3.04415e-26	NA	NA	NA	NA
XLOC_003143	NA	NA	-1.0323	3.88772e-11	NA	NA	-1.38042	1.09857e-18	-2.0508	1.26938e-35	-1.52666	2.18098e-22
XLOC_003149	NA	NA	2.6532	5.29121e-17	1.65307	5.37348e-07	NA	NA	NA	NA	NA	NA
XLOC_003159	-2.93251	1.38081e-55	-8.5841	8.02979e-23	-11.6239	1.32023e-14	-10.3042	1.01567e-12	-11.627	9.29728e-15	-11.6265	6.76445e-15
XLOC_003166	NA	NA	NA	NA	-1.3758	0.000472938	NA	NA	-2.24972	8.1613e-07	-2.28069	5.1448e-07
XLOC_003167	NA	NA	NA	NA	NA	NA	NA	NA	2.5747	1.13634e-67	2.47017	1.60631e-62
XLOC_003169	NA	NA	NA	NA	NA	NA	NA	NA	NA	NA	-1.27361	1.53665e-15
XLOC_003170	NA	NA	2.1734	1.47574e-19	NA	NA	1.39854	1.84462e-08	NA	NA	NA	NA
XLOC_003173	NA	NA	NA	NA	NA	NA	NA	NA	NA	NA	NA	NA
XLOC_003180	NA	NA	NA	NA	NA	NA	2.65663	0.00148881	NA	NA	NA	NA
XLOC_003181	-3.88991	1.34968e-10	-4.59612	4.53497e-12	-8.63529	2.22682e-08	-7.31622	1.06025e-06	-7.1974	2.23654e-06	-5.22023	2.77548e-11
XLOC_003189	NA	NA	4.4741	0.00864413	NA	NA	NA	NA	NA	NA	NA	NA
XLOC_003190	-1.72683	7.45379e-06	-7.0785	1.98158e-06	-8.54926	3.19555e-08	-8.65538	3.24075e-08	-8.55242	2.42124e-08	-7.11893	1.21849e-06
XLOC_003191	NA	NA	-1.72643	2.74348e-26	-1.52709	4.36845e-21	-1.78213	4.39432e-28	-2.57005	7.72087e-56	-2.65444	2.23931e-59
XLOC_003196	NA	NA	1.42995	1.13259e-13	1.31606	8.3411e-12	2.24393	7.9724e-34	1.43174	4.89878e-14	NA	NA
XLOC_003202	NA	NA	NA	NA	5.4842	0.00341711	NA	NA	6.86573	0.000130139	5.77877	0.0014079
XLOC_003207	NA	NA	NA	NA	1.27042	5.076e-05	1.95869	3.13904e-11	2.34846	1.79158e-16	1.91723	4.27121e-11
XLOC_003209	NA	NA	2.694	7.75125e-09	NA	NA	NA	NA	2.03851	1.75803e-05	1.95772	3.50703e-05
XLOC_003215	NA	NA	NA	NA	NA	NA	1.3037	1.96409e-06	NA	NA	NA	NA
XLOC_003225	NA	NA	-3.55205	8.22023e-60	-3.5634	7.75202e-61	-5.32455	5.65014e-78	-4.34699	1.78522e-72	-3.92638	1.28646e-67
XLOC_003229	NA	NA	NA	NA	NA	NA	NA	NA	NA	NA	1.4573	9.22098e-20
XLOC_003232	NA	NA	NA	NA	8.83027	1.23762e-07	11.0444	3.13146e-11	9.50384	8.14012e-09	6.31089	0.000182473
XLOC_003233	NA	NA	NA	NA	NA	NA	NA	NA	NA	NA	6.11626	0.000336131
XLOC_003236	NA	NA	NA	NA	NA	NA	-1.1222	0.00771863	NA	NA	-1.46018	0.000510647
XLOC_003240	NA	NA	-1.70683	0.00216434	-7.45542	2.85066e-06	-3.81677	2.49388e-06	-6.01816	0.000129611	-1.38077	0.00732948
XLOC_003244	NA	NA	NA	NA	-1.40394	5.57681e-14	NA	NA	-1.08511	4.2898e-09	-2.11287	1.46665e-28
XLOC_003246	1.01523	7.90488e-08	NA	NA	NA	NA	NA	NA	-1.40689	3.15728e-14	-3.38395	3.50875e-58
XLOC_003248	NA	NA	NA	NA	1.55385	0.00606498	NA	NA	1.56375	0.00493513	1.52976	0.00551516
XLOC_003249	-2.06931	0.00424714	1.32671	0.00065555	1.13145	0.00410454	1.24647	0.00187418	NA	NA	NA	NA
XLOC_003250	NA	NA	1.51375	0.00722324	NA	NA	NA	NA	NA	NA	NA	NA
XLOC_003252	NA	NA	-1.59929	0.00186836	NA	NA	-2.57946	8.95273e-07	-2.82986	6.56623e-08	-5.35374	1.65557e-12
XLOC_003253	NA	NA	NA	NA	NA	NA	NA	NA	-1.23672	1.9097e-06	NA	NA
XLOC_003255	NA	NA	-1.36016	1.169e-12	NA	NA	NA	NA	NA	NA	NA	NA
XLOC_003258	NA	NA	NA	NA	NA	NA	NA	NA	6.82397	9.78893e-06	NA	NA
XLOC_003261	NA	NA	NA	NA	NA	NA	NA	NA	NA	NA	NA	NA
XLOC_003262	NA	NA	NA	NA	NA	NA	NA	NA	NA	NA	NA	NA
XLOC_003263	NA	NA	NA	NA	NA	NA	-1.16335	6.65642e-16	-1.63575	1.55718e-25	-1.38594	1.50817e-20
XLOC_003265	NA	NA	NA	NA	1.1602	5.14946e-06	NA	NA	1.53473	3.67217e-10	1.43476	4.6636e-09
XLOC_003268	NA	NA	NA	NA	NA	NA	NA	NA	-1.42888	4.67208e-20	NA	NA
XLOC_003270	NA	NA	-1.59291	8.50661e-18	-1.75092	5.36797e-21	-1.61328	1.11362e-18	-2.51627	6.42672e-35	-1.65967	1.17032e-19
XLOC_003274	NA	NA	NA	NA	NA	NA	NA	NA	-4.49471	3.30922e-46	-6.27194	1.03244e-52
XLOC_003275	NA	NA	NA	NA	NA	NA	NA	NA	NA	NA	2.29809	7.85562e-08
XLOC_003276	NA	NA	NA	NA	NA	NA	NA	NA	-1.44181	2.94047e-15	-1.69758	8.68689e-21
XLOC_003277	NA	NA	NA	NA	NA	NA	NA	NA	NA	NA	6.44377	7.08287e-05
XLOC_003280	-1.09036	4.58366e-06	NA	NA	NA	NA	NA	NA	NA	NA	NA	NA
XLOC_003281	NA	NA	NA	NA	1.12113	6.43008e-18	NA	NA	1.47328	3.79383e-31	1.80339	4.09912e-47
XLOC_003283	NA	NA	-1.74841	1.14605e-09	-2.94928	1.77079e-17	-1.48321	7.07763e-08	-2.8387	4.85067e-17	-2.95119	9.13537e-18
XLOC_003292	NA	NA	-1.95771	7.2806e-36	-2.64473	4.48261e-52	-4.09054	1.63989e-66	-6.28081	4.1207e-39	-9.61031	2.06348e-11
XLOC_003293	NA	NA	NA	NA	NA	NA	NA	NA	NA	NA	-1.09955	7.71024e-05
XLOC_003294	NA	NA	1.30608	0.000148117	NA	NA	NA	NA	NA	NA	NA	NA
XLOC_003295	NA	NA	2.42913	3.34013e-14	1.91567	3.28756e-09	1.22205	0.000432314	NA	NA	-2.77791	2.38067e-10
XLOC_003297	NA	NA	NA	NA	-5.58444	0.0011895	-5.69118	0.00142849	-7.00188	5.98469e-05	-7.00141	5.11619e-05
XLOC_003299	NA	NA	-1.27724	3.8926e-21	NA	NA	NA	NA	NA	NA	NA	NA
XLOC_003300	NA	NA	-1.1831	0.0014243	-2.09182	9.35025e-08	-2.09636	8.69601e-08	-2.11872	5.55622e-08	-1.89629	4.89344e-07
XLOC_003304	NA	NA	NA	NA	NA	NA	NA	NA	-1.1682	1.03128e-13	-2.16501	2.25726e-41
XLOC_003305	NA	NA	1.90686	3.69134e-12	NA	NA	1.43798	4.38157e-07	1.91364	1.49605e-12	1.74609	1.24243e-10
XLOC_003307	NA	NA	2.30432	6.69799e-53	2.09226	7.52425e-44	1.15278	1.24945e-13	2.25122	6.66337e-51	2.6913	7.70542e-73
XLOC_003309	NA	NA	-1.40403	7.0426e-11	-1.00237	3.78985e-06	NA	NA	-1.89821	3.22988e-19	-2.26086	1.27218e-26
XLOC_003310	NA	NA	NA	NA	5.53991	0.000688287	8.37019	1.11907e-07	6.17261	9.9087e-05	NA	NA
XLOC_003321	-3.97508	4.33507e-11	-6.26128	1.80214e-08	-7.28069	7.80516e-07	-7.38951	7.88753e-07	-8.71181	1.22491e-08	-5.28972	1.21459e-11
XLOC_003325	NA	NA	NA	NA	NA	NA	NA	NA	NA	NA	7.83834	1.17608e-06
XLOC_003335	NA	NA	1.1782	0.00483954	1.74808	5.18229e-06	NA	NA	1.63958	1.92665e-05	2.2003	1.58768e-09
XLOC_003339	NA	NA	NA	NA	-2.11712	6.72521e-08	-1.14412	0.000683752	NA	NA	-1.63025	3.33836e-06
XLOC_003346	NA	NA	NA	NA	4.67938	5.15478e-05	4.45163	0.000195032	3.97276	0.000649716	4.58909	5.22695e-05
XLOC_003349	NA	NA	NA	NA	NA	NA	1.36847	5.79367e-05	2.608	3.42608e-17	3.33227	3.85199e-28
XLOC_003351	1.39993	0.000968471	2.78895	6.59219e-15	2.87969	4.64882e-16	3.5756	1.43587e-24	2.84778	7.20332e-16	3.65404	3.60471e-26
XLOC_003355	NA	NA	NA	NA	NA	NA	NA	NA	NA	NA	-1.56195	4.08468e-10
XLOC_003361	NA	NA	NA	NA	NA	NA	2.04128	7.04093e-33	1.57521	1.59155e-19	1.93726	6.74578e-30
XLOC_003363	2.45117	0.000449879	4.22602	2.75202e-12	2.43179	0.000153234	2.91024	4.81791e-06	1.85707	0.00495417	NA	NA
XLOC_003371	NA	NA	NA	NA	NA	NA	NA	NA	1.88769	2.19164e-05	2.55233	1.38604e-09
XLOC_003374	NA	NA	NA	NA	NA	NA	NA	NA	NA	NA	NA	NA
XLOC_003378	-1.73859	0.00333803	-2.64604	7.86813e-06	-2.8505	2.27402e-06	-2.47823	1.30871e-05	-3.24637	5.17569e-07	-2.27421	2.53489e-05
XLOC_003388	NA	NA	NA	NA	NA	NA	NA	NA	NA	NA	1.06074	6.52473e-05
XLOC_003392	NA	NA	1.59528	5.07505e-07	1.70765	4.02997e-08	1.1118	0.00117042	1.1559	0.00039958	NA	NA
XLOC_003393	NA	NA	-1.2116	1.38334e-10	-1.91846	2.85693e-21	NA	NA	-1.30455	3.06041e-12	-1.68712	4.13056e-18
XLOC_003394	NA	NA	NA	NA	NA	NA	NA	NA	NA	NA	-1.21093	1.41206e-08
XLOC_003398	NA	NA	NA	NA	NA	NA	3.74283	0.000130717	3.90667	3.11449e-05	NA	NA
XLOC_003401	NA	NA	NA	NA	1.17682	1.89588e-07	1.35461	1.05526e-09	1.41931	8.01642e-11	1.68175	2.3194e-15
XLOC_003402	-1.72965	6.98177e-10	-3.46075	8.26508e-26	-5.56104	1.59627e-24	-4.75589	3.92438e-29	-7.11122	1.33663e-15	-8.70422	2.03615e-09
XLOC_003403	NA	NA	2.34518	0.000315343	1.92358	0.00388746	NA	NA	NA	NA	NA	NA
XLOC_003411	NA	NA	NA	NA	NA	NA	NA	NA	NA	NA	-1.07373	1.8429e-08
XLOC_003412	NA	NA	NA	NA	1.0023	0.000607912	NA	NA	NA	NA	1.57028	1.01174e-08
XLOC_003413	NA	NA	NA	NA	-1.16323	6.38421e-18	NA	NA	NA	NA	-1.38806	4.92501e-24
XLOC_003415	NA	NA	NA	NA	NA	NA	1.09884	1.01e-10	NA	NA	NA	NA
XLOC_003416	NA	NA	8.4969	6.13917e-08	8.35918	8.25247e-08	7.94307	5.93966e-07	7.71053	7.06856e-07	7.47907	1.32246e-06
XLOC_003417	NA	NA	1.42812	1.97302e-15	NA	NA	NA	NA	NA	NA	NA	NA
XLOC_003418	NA	NA	NA	NA	NA	NA	NA	NA	NA	NA	-1.25405	1.06324e-13
XLOC_003420	NA	NA	NA	NA	NA	NA	NA	NA	NA	NA	-2.23512	7.01325e-23
XLOC_003428	NA	NA	NA	NA	NA	NA	NA	NA	NA	NA	NA	NA
XLOC_003430	1.45505	2.00474e-05	NA	NA	-4.45978	1.89933e-06	-2.44627	3.5683e-06	-1.6938	0.000187285	-1.72204	0.000129957
XLOC_003432	NA	NA	5.29356	0.00120439	5.70173	0.000372405	5.50139	0.000953373	NA	NA	NA	NA
XLOC_003448	NA	NA	NA	NA	2.27392	7.24762e-05	3.43318	4.08493e-10	3.20391	3.84251e-09	NA	NA
XLOC_003449	1.51053	6.29082e-08	1.83067	6.25745e-13	NA	NA	1.89904	4.20411e-14	1.10458	4.51537e-05	NA	NA
XLOC_003451	NA	NA	NA	NA	NA	NA	NA	NA	-3.68157	0.00025445	-2.44266	0.000957157
XLOC_003454	NA	NA	NA	NA	NA	NA	-1.1379	1.84289e-18	-1.26103	6.30933e-22	-1.14985	5.88694e-19
XLOC_003462	-1.2266	0.00887425	-1.21392	0.00426741	-1.20163	0.00409657	NA	NA	1.99385	7.63384e-08	3.02049	6.52351e-17
XLOC_003464	NA	NA	NA	NA	NA	NA	NA	NA	NA	NA	NA	NA
XLOC_003470	NA	NA	NA	NA	NA	NA	NA	NA	-3.17433	0.000258529	-2.61232	0.000422262
XLOC_003471	NA	NA	-1.20956	0.00147687	-3.32366	6.25923e-09	-4.60554	1.79523e-08	-7.90836	2.90518e-07	-5.48686	6.01278e-07
XLOC_003476	NA	NA	NA	NA	NA	NA	NA	NA	-1.0389	4.97752e-19	-1.57072	4.35512e-37
XLOC_003483	NA	NA	1.94738	5.55706e-05	NA	NA	NA	NA	-6.66466	3.14981e-05	-3.26414	0.000268713
XLOC_003485	1.67704	0.000675266	4.54725	4.04222e-31	4.44219	6.53585e-30	3.34757	1.0494e-16	1.21051	0.00989165	NA	NA
XLOC_003489	NA	NA	NA	NA	-1.01422	9.10925e-10	NA	NA	-1.07677	8.5782e-11	NA	NA
XLOC_003499	NA	NA	NA	NA	NA	NA	NA	NA	-1.01503	3.67293e-08	-2.348	2.83104e-38
XLOC_003512	-6.28046	0.000236055	-2.84583	0.000298198	-6.6152	3.08482e-05	-2.72177	0.000243905	2.58281	2.46575e-14	6.41138	6.32413e-91
XLOC_003518	NA	NA	6.22309	0.000364705	8.07552	1.53306e-06	NA	NA	NA	NA	NA	NA
XLOC_003519	NA	NA	4.44544	0.00953374	6.78261	2.50462e-05	NA	NA	5.54937	0.000607384	NA	NA
XLOC_003521	NA	NA	1.66399	0.00266913	NA	NA	NA	NA	-4.52568	0.000179105	-2.22532	0.00179813
XLOC_003524	NA	NA	NA	NA	NA	NA	4.6742	9.33367e-10	4.72406	2.9824e-10	4.19822	2.4461e-08
XLOC_003532	-3.68695	1.83066e-15	-9.18711	2.7491e-09	-9.23068	1.7737e-09	-9.3368	1.72461e-09	-7.79216	2.48562e-07	-6.81246	2.65143e-10
XLOC_003540	NA	NA	-1.06007	9.3231e-07	-1.62283	6.31184e-14	NA	NA	-1.46523	6.78401e-12	-2.11509	8.7872e-22
XLOC_003541	NA	NA	NA	NA	1.89456	3.38192e-17	1.83317	5.12569e-16	1.5523	9.32116e-12	1.17939	3.95908e-07
XLOC_003542	NA	NA	NA	NA	NA	NA	NA	NA	NA	NA	2.18676	0.000305933
XLOC_003547	NA	NA	1.33432	2.38471e-15	1.5725	8.55912e-22	1.43011	6.1153e-18	1.59988	9.18792e-23	1.35675	2.0697e-16
XLOC_003556	NA	NA	-1.04634	4.47405e-15	NA	NA	NA	NA	NA	NA	NA	NA
XLOC_003563	NA	NA	-1.80691	1.21295e-12	-1.69712	7.11734e-12	NA	NA	-2.74105	1.2326e-20	-3.095	1.01023e-22
XLOC_003564	NA	NA	-1.1269	5.22424e-08	NA	NA	NA	NA	NA	NA	NA	NA
XLOC_003566	NA	NA	NA	NA	NA	NA	NA	NA	-1.37618	3.01824e-12	-1.30417	1.92471e-11
XLOC_003567	NA	NA	2.91537	2.2251e-08	2.4949	2.23703e-06	NA	NA	NA	NA	3.01447	2.83112e-09
XLOC_003568	-1.69073	0.00524252	-5.53343	0.000294063	NA	NA	1.71268	1.57365e-07	2.27523	1.85855e-13	2.51094	1.54504e-16
XLOC_003574	NA	NA	NA	NA	NA	NA	NA	NA	NA	NA	NA	NA
XLOC_003575	NA	NA	3.61341	0.00269344	NA	NA	NA	NA	NA	NA	NA	NA
XLOC_003576	3.13984	0.00323144	NA	NA	NA	NA	NA	NA	NA	NA	NA	NA
XLOC_003578	NA	NA	NA	NA	NA	NA	1.07428	1.52126e-07	NA	NA	NA	NA
XLOC_003579	NA	NA	-1.67081	6.92757e-31	-3.32029	1.06195e-85	-2.0302	5.36538e-44	-3.75714	6.57518e-95	-4.82415	6.36126e-101
XLOC_003581	NA	NA	1.19454	8.11007e-10	1.84312	9.8054e-24	1.78483	3.37047e-22	1.31371	3.86674e-12	1.39583	8.39784e-14
XLOC_003634	NA	NA	NA	NA	NA	NA	1.83426	1.4445e-16	1.06498	4.7093e-06	NA	NA
XLOC_003635	-1.17098	4.02848e-07	-1.45376	2.80216e-11	-1.49196	5.77936e-12	-1.58795	2.93469e-13	NA	NA	NA	NA
XLOC_003637	NA	NA	NA	NA	NA	NA	NA	NA	NA	NA	1.47154	2.7312e-09
XLOC_003639	NA	NA	-1.47959	6.95537e-23	-1.24311	2.05665e-17	-1.02859	1.20748e-12	-1.53546	6.64802e-25	-2.66506	1.44882e-54
XLOC_003640	NA	NA	NA	NA	-1.6569	3.10933e-16	-1.43097	2.67908e-12	-1.36047	1.65932e-11	-1.44681	5.7755e-13
XLOC_003656	NA	NA	NA	NA	-1.14214	2.15471e-07	NA	NA	-1.08668	6.31027e-07	-1.37213	2.71044e-10
XLOC_003658	NA	NA	NA	NA	NA	NA	NA	NA	NA	NA	7.92423	5.21328e-07
XLOC_003660	NA	NA	-4.31902	3.15006e-23	-6.65639	5.95738e-17	-8.76021	3.59038e-09	-10.0817	4.21676e-11	-5.66976	8.71584e-22
XLOC_003665	NA	NA	-1.17027	0.0046134	NA	NA	-1.55831	0.000297077	NA	NA	NA	NA
XLOC_003671	NA	NA	NA	NA	1.38617	2.01309e-05	3.20615	1.56383e-26	1.58185	5.97175e-07	1.31461	4.07417e-05
XLOC_003673	NA	NA	1.7412	3.81409e-11	1.26048	4.28159e-06	1.58858	2.34108e-09	1.24958	4.31937e-06	NA	NA
XLOC_003674	NA	NA	NA	NA	NA	NA	NA	NA	NA	NA	NA	NA
XLOC_003676	5.60986	0.000980933	NA	NA	NA	NA	4.51721	0.00796686	NA	NA	NA	NA
XLOC_003686	NA	NA	NA	NA	NA	NA	NA	NA	NA	NA	NA	NA
XLOC_003689	NA	NA	NA	NA	NA	NA	NA	NA	NA	NA	NA	NA
XLOC_003720	NA	NA	-2.10829	3.69592e-05	-2.54186	2.72894e-06	-1.78127	0.000234616	NA	NA	NA	NA
XLOC_003724	-1.01149	7.6385e-05	-1.46382	1.19191e-09	NA	NA	NA	NA	NA	NA	NA	NA
XLOC_003733	NA	NA	-1.36964	5.31505e-28	-1.79022	2.36093e-44	-2.3837	1.402e-69	-3.80987	3.24896e-103	-3.22981	9.24268e-95
XLOC_003739	NA	NA	1.90978	2.09846e-11	1.17587	6.99105e-05	1.08864	0.000383225	NA	NA	NA	NA
XLOC_003740	NA	NA	8.01162	8.10839e-44	7.60618	9.1869e-40	5.6081	9.43568e-22	NA	NA	NA	NA
XLOC_003741	NA	NA	NA	NA	NA	NA	NA	NA	NA	NA	NA	NA
XLOC_003744	NA	NA	-4.26255	3.52619e-07	-6.28398	2.98603e-05	-7.81524	9.36766e-07	-7.71229	6.87874e-07	-7.71182	5.67597e-07
XLOC_003748	NA	NA	NA	NA	NA	NA	NA	NA	NA	NA	1.31062	1.17957e-15
XLOC_003749	NA	NA	3.07958	1.26378e-07	3.25071	1.42423e-08	3.42299	2.61994e-09	3.80524	9.78754e-12	2.98476	1.69907e-07
XLOC_003752	NA	NA	-1.0785	1.1335e-05	-1.28399	2.45293e-07	NA	NA	NA	NA	-1.23598	3.68924e-07
XLOC_003755	NA	NA	NA	NA	NA	NA	NA	NA	NA	NA	NA	NA
XLOC_003768	NA	NA	NA	NA	1.21769	3.85028e-08	1.11347	8.74187e-07	1.37996	2.03639e-10	1.49261	3.33471e-12
XLOC_003794	NA	NA	NA	NA	NA	NA	-1.19248	8.38932e-08	NA	NA	NA	NA
XLOC_003803	NA	NA	-1.86469	1.53208e-06	-2.60216	4.40936e-09	-1.90194	6.23435e-07	-3.09093	5.96276e-10	-5.69379	1.93223e-07
XLOC_003807	NA	NA	-2.67184	3.29126e-42	-4.5509	5.81812e-54	-4.91293	1.713e-54	-5.36273	7.87514e-47	-5.74904	2.65641e-43
XLOC_003809	NA	NA	NA	NA	-1.27481	5.78781e-15	NA	NA	NA	NA	NA	NA
XLOC_003813	NA	NA	NA	NA	NA	NA	NA	NA	-1.08364	1.23881e-20	-1.4849	2.59576e-36
XLOC_003819	NA	NA	NA	NA	NA	NA	-1.053	7.24209e-05	NA	NA	NA	NA
XLOC_003830	NA	NA	-1.84278	8.10676e-13	-1.3111	1.27745e-07	-3.03004	3.22962e-26	-2.13854	1.68839e-16	-1.64177	3.83257e-11
XLOC_003836	NA	NA	NA	NA	NA	NA	NA	NA	NA	NA	NA	NA
XLOC_003839	NA	NA	NA	NA	-1.10496	0.00105802	-1.52756	7.97335e-06	-3.46177	2.51119e-18	-4.89163	4.67589e-21
XLOC_003847	1.38209	2.5686e-05	1.31741	1.82123e-05	1.80847	3.93275e-10	1.98736	3.77497e-12	2.74814	6.08403e-24	2.54896	1.15113e-20
XLOC_003884	NA	NA	NA	NA	-1.06726	5.6967e-13	-1.08516	2.93822e-13	-1.44485	1.23175e-22	-2.07651	2.19378e-43
XLOC_003885	NA	NA	NA	NA	7.21904	3.74808e-06	7.60047	1.4969e-06	7.27249	2.48866e-06	7.48101	9.87028e-07
XLOC_003886	-1.69286	0.00423998	NA	NA	NA	NA	NA	NA	-1.98007	0.000177997	-2.00122	0.000131276
XLOC_003891	NA	NA	NA	NA	3.12639	0.000296014	NA	NA	3.36009	7.114e-05	NA	NA
XLOC_003901	-1.41149	3.93935e-58	-5.42893	0	-11.1269	1.57428e-38	-14.2282	2.55333e-21	-9.68542	3.83715e-76	-8.12013	7.15072e-153
XLOC_003902	NA	NA	-1.11449	1.71383e-14	NA	NA	-2.53384	7.84672e-54	-2.96246	1.05435e-61	-3.18372	5.6681e-66
XLOC_003907	1.47094	4.49785e-07	1.42935	2.15484e-07	NA	NA	-1.55624	7.18276e-05	-2.63937	6.8223e-08	-6.34568	1.70652e-05
XLOC_003909	NA	NA	NA	NA	NA	NA	NA	NA	5.38212	0.00119862	7.64191	1.38156e-06
XLOC_003915	NA	NA	1.87975	1.30414e-14	NA	NA	1.8704	1.35638e-14	1.53333	5.13036e-10	NA	NA
XLOC_003917	2.87164	2.77668e-11	1.92999	1.35136e-05	1.32949	0.00478586	NA	NA	NA	NA	NA	NA
XLOC_003920	NA	NA	NA	NA	-4.25964	0.000142107	-7.35324	1.79511e-05	-4.82118	0.000152947	-5.82488	0.000281025
XLOC_003922	NA	NA	NA	NA	-1.14201	4.45806e-06	-1.12139	9.47931e-06	-2.20764	2.06906e-18	-3.21217	2.09001e-32
XLOC_003927	NA	NA	NA	NA	NA	NA	NA	NA	2.49672	0.00346384	2.52796	0.0026854
[truncated: 46,645 more rows]

## Sheet: AxS-stage-DEGs
	log2FC_E2vsE1	padj_E2vsE1	log2FC_E3vsE1	padj_E3vsE1	log2FC_E4vsE1	padj_E4vsE1	log2FC_E5vsE1	padj_E5vsE1	log2FC_E6vsE1	padj_E6vsE1	log2FC_E7vsE1	padj_E7vsE1
TraesCS1A02G013600	NA	NA	12.6859	5.87294e-16	14.7553	8.76192e-22	15.38	8.85324e-24	14.6763	8.19274e-22	11.5112	1.20051e-13
TraesCS1A02G014100	5.55361	0.00291875	NA	NA	NA	NA	11.3459	6.34082e-13	13.3253	1.5798e-17	13.0468	6.1989e-17
TraesCS1A02G027200	-1.31253	9.16135e-06	NA	NA	NA	NA	NA	NA	NA	NA	NA	NA
TraesCS1A02G041300	NA	NA	NA	NA	NA	NA	7.90095	5.64843e-07	9.61514	6.23428e-10	7.89355	4.65636e-07
TraesCS1A02G045500	1.6686	4.70751e-13	NA	NA	-5.01207	2.41921e-10	-8.44105	3.9674e-08	-6.98717	1.144e-06	-8.41778	3.38914e-08
TraesCS1A02G050600	NA	NA	NA	NA	NA	NA	-2.13063	4.82929e-05	-2.23053	2.75475e-05	-5.10356	6.5371e-06
TraesCS1A02G050700	1.91554	0.00344434	NA	NA	NA	NA	NA	NA	NA	NA	NA	NA
TraesCS1A02G050800	NA	NA	-4.3856	1.31305e-07	1.99951	6.45063e-12	2.28594	1.24321e-15	1.04888	0.000663135	-6.50332	2.48975e-05
TraesCS1A02G050900	NA	NA	3.07369	1.26905e-08	5.12496	5.29206e-23	4.35408	5.65005e-17	1.6547	0.00250954	-2.11385	0.000543553
TraesCS1A02G062000	NA	NA	NA	NA	NA	NA	4.51012	0.00980546	9.97551	3.6393e-10	11.0123	3.10773e-12
TraesCS1A02G063200	3.23488	0.000134575	NA	NA	NA	NA	NA	NA	NA	NA	NA	NA
TraesCS1A02G082500	NA	NA	-1.90718	2.27297e-07	-3.60251	1.21665e-18	-2.1827	1.44359e-09	-1.21775	0.000551466	NA	NA
TraesCS1A02G110100	NA	NA	NA	NA	NA	NA	NA	NA	NA	NA	1.45818	0.000423705
TraesCS1A02G110600	-1.9299	1.79415e-18	-7.54925	5.79779e-12	-10.1267	3.51294e-11	-10.1313	2.55887e-11	-10.0921	2.62576e-11	-10.1081	2.07885e-11
TraesCS1A02G113100	4.1667	4.09892e-05	5.82712	3.13381e-10	7.75281	5.97733e-18	7.30616	3.59441e-16	5.55937	9.28453e-10	3.32537	0.000503449
TraesCS1A02G115900	3.02751	3.96938e-07	1.75823	0.00501492	1.87238	0.00184503	NA	NA	1.72602	0.00375855	2.57	5.45473e-06
TraesCS1A02G116600	NA	NA	NA	NA	1.48794	1.30281e-15	1.38056	1.29434e-13	NA	NA	-2.37601	2.85727e-16
TraesCS1A02G135800	NA	NA	NA	NA	NA	NA	1.37439	0.00012889	1.64511	2.49654e-06	NA	NA
TraesCS1A02G155600	NA	NA	NA	NA	2.06953	0.00525046	NA	NA	2.27607	0.00142309	2.01833	0.00536065
TraesCS1A02G175100	1.56103	1.33519e-09	-1.02079	0.00123752	-6.35887	9.3416e-09	-8.7936	1.07764e-08	-8.75435	1.10425e-08	-8.77034	9.12781e-09
TraesCS1A02G188400	NA	NA	NA	NA	2.12236	0.00282821	4.85772	1.04467e-14	5.64362	9.14313e-20	2.86035	1.49405e-05
TraesCS1A02G202900	3.03654	0.00556181	NA	NA	NA	NA	6.481	1.8885e-12	10.7691	7.2339e-33	12.456	7.94322e-44
TraesCS1A02G217200	NA	NA	NA	NA	-1.63579	1.68309e-16	-1.33762	1.71817e-11	-1.56062	2.49997e-15	NA	NA
TraesCS1A02G220800	NA	NA	NA	NA	NA	NA	NA	NA	NA	NA	2.18932	1.25045e-08
TraesCS1A02G224200	NA	NA	NA	NA	NA	NA	NA	NA	8.15996	7.84415e-14	13.0144	8.79966e-34
TraesCS1A02G224600	NA	NA	NA	NA	NA	NA	NA	NA	7.8567	1.10845e-15	9.64752	2.89008e-23
TraesCS1A02G236300	NA	NA	NA	NA	NA	NA	NA	NA	NA	NA	3.94087	9.02307e-09
TraesCS1A02G237400	1.55646	3.75635e-05	NA	NA	-7.23278	5.03544e-06	-7.2374	3.95406e-06	-7.19814	4.01089e-06	-7.21414	3.47675e-06
TraesCS1A02G237500	1.65676	8.67766e-32	NA	NA	-10.6995	2.09157e-12	-9.26503	4.01598e-10	-10.6649	1.54531e-12	-10.6809	1.20712e-12
TraesCS1A02G237600	1.3178	2.57387e-15	-1.98796	2.07123e-17	-8.34335	1.86403e-08	-9.78285	1.23227e-10	-9.7436	1.26372e-10	-9.75959	1.01395e-10
TraesCS1A02G237700	2.91991	2.21855e-46	NA	NA	-6.91634	4.36064e-06	-8.35592	5.33402e-08	-8.31666	5.47235e-08	-8.33266	4.57782e-08
TraesCS1A02G238200	2.06716	2.32701e-23	NA	NA	-9.78311	1.94173e-10	-9.78774	1.41985e-10	-9.74848	1.4548e-10	-8.32192	3.83424e-08
TraesCS1A02G238300	NA	NA	-1.63177	9.16546e-06	-8.38034	7.2536e-08	-8.38496	5.47985e-08	-8.3457	5.61813e-08	-8.3617	4.70279e-08
TraesCS1A02G265600	NA	NA	NA	NA	NA	NA	NA	NA	2.48065	4.9298e-06	3.76665	7.21885e-13
TraesCS1A02G265700	NA	NA	NA	NA	NA	NA	NA	NA	5.57983	0.00125171	6.02992	0.00040084
TraesCS1A02G265800	NA	NA	-4.28197	0.00111767	-2.39405	0.00451752	NA	NA	5.94316	2.06254e-24	7.52219	9.15125e-39
TraesCS1A02G265900	NA	NA	NA	NA	NA	NA	NA	NA	5.41354	0.00178556	6.87426	4.87508e-05
TraesCS1A02G268000	3.4089	2.31403e-07	NA	NA	-4.99826	0.00367753	-5.00288	0.0031035	NA	NA	NA	NA
TraesCS1A02G268100	2.42467	1.00783e-22	NA	NA	-9.02882	5.63596e-09	-9.03344	4.16687e-09	-8.99419	4.27661e-09	-9.01018	3.5041e-09
TraesCS1A02G268300	NA	NA	NA	NA	NA	NA	NA	NA	NA	NA	NA	NA
TraesCS1A02G273400	NA	NA	NA	NA	NA	NA	NA	NA	-1.1043	5.94929e-10	-1.78386	6.30442e-21
TraesCS1A02G279900	NA	NA	NA	NA	-1.55809	0.000724164	NA	NA	NA	NA	-1.29784	0.0029212
TraesCS1A02G303500	NA	NA	NA	NA	-5.76533	0.000490988	-5.76996	0.000402229	-5.7307	0.00041111	-5.74669	0.000373714
TraesCS1A02G338000	NA	NA	-3.36415	2.12252e-11	-8.52659	3.96695e-08	-8.53121	3.00037e-08	-8.49196	3.06969e-08	-7.06538	3.77549e-06
TraesCS1A02G354800	NA	NA	NA	NA	NA	NA	1.69642	0.00993706	2.37013	0.000129553	3.85214	3.15989e-11
TraesCS1A02G381400	NA	NA	NA	NA	NA	NA	NA	NA	5.41032	0.00206284	6.05129	0.000471383
TraesCS1A02G401500	NA	NA	-4.05288	0.000798756	-6.63136	3.60418e-05	-6.63598	2.88622e-05	-6.59673	2.93478e-05	-6.61272	2.59931e-05
TraesCS1A02G401700	NA	NA	NA	NA	-5.37813	0.00114561	-5.38275	0.000950095	-5.34349	0.000969924	-5.35949	0.000889671
TraesCS1A02G404900	3.90625	0.000528933	8.40489	9.78454e-18	10.238	2.54622e-26	9.3267	3.95283e-22	2.96237	0.00511825	NA	NA
TraesCS1A02G426400	NA	NA	-3.36555	1.35414e-10	-6.83011	5.71106e-06	-8.26897	7.21613e-08	-8.22971	7.39697e-08	-8.2457	6.20826e-08
TraesCS1A02G426600	NA	NA	NA	NA	-6.14516	0.000388762	-6.14979	0.000317813	-6.11053	0.00032369	-6.12652	0.000293783
TraesCS1A02G428800	1.32116	5.27255e-05	-1.12822	0.000990002	-9.71022	3.99294e-10	-9.71485	2.92347e-10	-9.67559	2.99e-10	-8.24949	6.85419e-08
TraesCS1A02G431300	NA	NA	-5.44935	0.00853706	-5.58855	0.00540572	-5.59317	0.0045953	-5.55392	0.00466031	-5.56991	0.00436184
TraesCS1A02G443300	NA	NA	-3.02923	0.000118377	-6.92733	1.2728e-05	-6.93195	1.0071e-05	-6.8927	1.02287e-05	-4.46655	7.56055e-05
TraesCS1B02G011500	NA	NA	NA	NA	-5.25853	0.00229725	-5.26315	0.00192714	NA	NA	2.66184	4.86118e-05
TraesCS1B02G016800	NA	NA	-1.08191	2.57733e-07	-1.55143	3.76195e-13	NA	NA	NA	NA	NA	NA
TraesCS1B02G017400	1.90121	0.000123802	-1.56272	0.00140709	-16.9796	8.28577e-28	-16.9676	6.11592e-28	-9.53614	1.50098e-10	-16.8816	6.59032e-28
TraesCS1B02G018000	NA	NA	NA	NA	NA	NA	NA	NA	NA	NA	NA	NA
TraesCS1B02G018100	NA	NA	NA	NA	NA	NA	9.49733	9.75679e-18	11.951	1.2079e-27	11.301	6.10276e-25
TraesCS1B02G034300	NA	NA	NA	NA	NA	NA	NA	NA	3.62159	0.00203467	NA	NA
TraesCS1B02G035100	NA	NA	NA	NA	6.98265	1.75549e-05	10.1564	9.48035e-11	11.1363	8.54743e-13	10.5504	1.16727e-11
TraesCS1B02G042200	NA	NA	NA	NA	3.83383	8.34424e-18	5.69407	9.69701e-39	5.92229	5.63743e-42	4.32701	7.09284e-23
TraesCS1B02G044000	NA	NA	NA	NA	NA	NA	1.31128	2.22101e-06	1.94555	2.43992e-13	1.45971	7.97675e-08
TraesCS1B02G058800	2.18571	3.80691e-17	NA	NA	-6.81443	6.81145e-06	-8.2545	8.96195e-08	-8.21525	9.16671e-08	-8.23124	7.70982e-08
TraesCS1B02G065200	NA	NA	-2.80037	0.00246575	-3.95215	0.000963136	-3.95313	0.000819128	-2.62214	0.00118594	NA	NA
TraesCS1B02G080300	NA	NA	NA	NA	NA	NA	8.63786	6.61792e-08	10.3648	5.1496e-11	9.90682	3.25663e-10
TraesCS1B02G081100	5.80589	0.0010528	NA	NA	NA	NA	NA	NA	NA	NA	NA	NA
TraesCS1B02G081300	6.42158	6.78183e-07	NA	NA	NA	NA	NA	NA	NA	NA	NA	NA
TraesCS1B02G104300	1.5344	1.91345e-13	NA	NA	-10.5481	5.5123e-12	-10.5527	3.97104e-12	-10.5135	4.08686e-12	-9.08689	1.6845e-09
TraesCS1B02G129100	-1.02456	5.05857e-08	-7.22445	6.2182e-21	-10.8029	1.33964e-12	-10.8075	9.49371e-13	-10.7682	9.83481e-13	-10.7842	7.66948e-13
TraesCS1B02G133200	2.25134	0.000783688	2.51141	5.02216e-05	4.47739	1.26118e-15	4.23595	3.71257e-14	2.69053	4.84848e-06	NA	NA
TraesCS1B02G135800	NA	NA	NA	NA	NA	NA	-3.9476	0.000108802	-1.9403	0.0039173	-3.17777	0.000158458
TraesCS1B02G143600	NA	NA	NA	NA	-2.43289	3.66389e-07	-2.52242	1.33687e-07	-2.36002	5.17794e-07	NA	NA
TraesCS1B02G155500	NA	NA	NA	NA	NA	NA	NA	NA	NA	NA	2.33612	2.72254e-08
TraesCS1B02G156400	NA	NA	NA	NA	NA	NA	1.15886	1.07967e-06	NA	NA	NA	NA
TraesCS1B02G174300	NA	NA	NA	NA	NA	NA	NA	NA	NA	NA	-1.87911	8.4606e-35
TraesCS1B02G185100	NA	NA	NA	NA	NA	NA	NA	NA	NA	NA	3.54258	0.00862385
TraesCS1B02G188600	2.43587	4.32635e-16	NA	NA	-6.9565	4.75265e-06	-8.39722	6.07117e-08	-8.35796	6.21766e-08	-8.37396	5.20887e-08
TraesCS1B02G189400	NA	NA	NA	NA	NA	NA	NA	NA	5.7948	0.00123824	4.80951	0.00886817
TraesCS1B02G196100	NA	NA	NA	NA	5.09344	0.00237356	5.88346	0.00026145	7.59057	1.17988e-06	5.03267	0.00210481
TraesCS1B02G207000	NA	NA	NA	NA	NA	NA	NA	NA	NA	NA	2.17609	2.76272e-23
TraesCS1B02G216800	NA	NA	NA	NA	NA	NA	5.23136	6.07437e-07	11.1981	1.55531e-28	12.3438	1.27863e-34
TraesCS1B02G246800	NA	NA	NA	NA	NA	NA	NA	NA	NA	NA	1.27916	1.07057e-14
TraesCS1B02G247400	NA	NA	NA	NA	NA	NA	NA	NA	2.56686	0.00030138	5.69478	8.13719e-18
TraesCS1B02G253800	NA	NA	NA	NA	NA	NA	8.16559	6.44459e-07	11.8665	1.39924e-13	12.7576	1.28361e-15
TraesCS1B02G276500	NA	NA	2.96132	2.12394e-34	NA	NA	-1.32824	8.28215e-06	NA	NA	NA	NA
TraesCS1B02G276900	NA	NA	NA	NA	NA	NA	NA	NA	5.39837	0.00212879	8.07844	1.4806e-06
TraesCS1B02G278700	NA	NA	-2.83377	2.69578e-14	-9.65106	4.77861e-10	-9.65568	3.49807e-10	-9.61643	3.57612e-10	-9.63242	2.89148e-10
TraesCS1B02G278900	NA	NA	NA	NA	NA	NA	NA	NA	NA	NA	NA	NA
TraesCS1B02G283200	NA	NA	NA	NA	NA	NA	NA	NA	-1.10536	1.15085e-05	-1.57211	2.6004e-09
TraesCS1B02G284900	NA	NA	NA	NA	7.01558	1.22772e-05	6.13971	0.000136893	NA	NA	NA	NA
TraesCS1B02G288900	NA	NA	-2.06694	0.000541911	-2.88044	2.25365e-05	-2.50119	4.43486e-05	-2.23262	9.85385e-05	-2.4732	4.65749e-05
TraesCS1B02G296400	NA	NA	NA	NA	NA	NA	NA	NA	NA	NA	8.27528	7.31198e-08
TraesCS1B02G317700	NA	NA	NA	NA	NA	NA	NA	NA	NA	NA	2.30733	0.00131048
TraesCS1B02G336900	NA	NA	6.9415	2.00587e-05	NA	NA	5.6533	0.000477887	5.86744	0.000249111	NA	NA
TraesCS1B02G350400	NA	NA	-3.05045	4.08949e-26	-14.7619	1.23093e-22	-14.7515	9.09484e-23	-14.7745	6.16138e-23	-14.6789	9.04477e-23
TraesCS1B02G366900	NA	NA	NA	NA	-1.03046	0.00446178	NA	NA	NA	NA	NA	NA
TraesCS1B02G389000	-1.13422	9.15813e-08	NA	NA	NA	NA	NA	NA	NA	NA	-1.57104	1.43084e-13
TraesCS1B02G404500	NA	NA	NA	NA	NA	NA	NA	NA	NA	NA	1.69855	0.00487061
TraesCS1B02G407900	1.36102	0.00701077	NA	NA	-7.43383	3.69077e-06	-7.43845	2.88965e-06	-5.98751	6.19536e-05	-7.41519	2.5347e-06
TraesCS1B02G414600	NA	NA	NA	NA	-1.87901	2.77493e-20	NA	NA	NA	NA	NA	NA
TraesCS1B02G434700	NA	NA	5.24392	0.00206915	8.80817	1.49738e-08	NA	NA	NA	NA	NA	NA
TraesCS1B02G434800	4.85927	0.00948365	8.57423	6.35346e-08	10.4366	1.3399e-11	5.87532	0.00025148	NA	NA	NA	NA
TraesCS1B02G434900	5.05524	0.00729575	NA	NA	6.3703	9.82543e-05	NA	NA	NA	NA	NA	NA
TraesCS1B02G435100	NA	NA	5.14433	0.0027573	7.71303	1.04771e-06	6.15134	0.000120572	NA	NA	NA	NA
TraesCS1B02G435200	NA	NA	4.54196	0.00696998	8.61562	1.97307e-08	7.56387	8.03092e-07	NA	NA	NA	NA
TraesCS1B02G453500	NA	NA	NA	NA	-2.41012	0.00108523	-2.20343	0.00154455	-2.4156	0.000845844	-1.71212	0.00681071
TraesCS1B02G460800	1.29558	1.28033e-09	-2.37651	6.67931e-15	-9.35135	1.23825e-09	-9.35597	9.14079e-10	-9.31671	9.31647e-10	-9.33271	7.58837e-10
TraesCS1B02G460900	2.62324	0.00496056	NA	NA	-5.26159	0.00349145	-5.26621	0.00294585	-5.22695	0.00300777	-5.24295	0.00278898
TraesCS1B02G461500	NA	NA	-6.92477	1.70268e-05	-8.50353	8.72952e-08	-8.50816	6.6085e-08	-8.4689	6.74923e-08	-8.48489	5.66819e-08
TraesCS1B02G469000	NA	NA	-3.49085	0.00463907	-6.07092	0.000176932	-6.07554	0.000143556	-6.03629	0.00014703	-6.05228	0.000131872
TraesCS1B02G470700	2.64057	1.18477e-10	2.30375	1.95062e-08	-10.337	4.20765e-11	-10.3322	3.19824e-11	-10.3428	2.60928e-11	-10.2987	2.72538e-11
TraesCS1D02G011500	NA	NA	NA	NA	-23.1325	1.64682e-08	-23.1168	1.28284e-08	-23.1625	1.04932e-08	-23.0277	1.13389e-08
TraesCS1D02G012000	NA	NA	NA	NA	NA	NA	11.0862	9.39708e-07	13.9154	4.31212e-10	13.4581	1.43732e-09
TraesCS1D02G012100	NA	NA	NA	NA	NA	NA	7.98603	2.05262e-06	10.1792	7.80724e-10	11.2011	9.46356e-12
TraesCS1D02G028000	NA	NA	NA	NA	NA	NA	NA	NA	5.49328	0.000597084	5.31227	0.000919396
TraesCS1D02G034800	NA	NA	NA	NA	4.07153	1.21325e-10	5.7424	1.61662e-20	6.43849	1.12674e-25	5.05078	3.03022e-16
TraesCS1D02G046200	2.95413	7.78746e-11	NA	NA	-5.7644	0.000424406	-5.76902	0.000346865	-5.72976	0.000355034	-5.74576	0.000321988
TraesCS1D02G052900	NA	NA	-4.28596	1.94912e-08	-5.00241	8.54545e-09	-4.20832	2.71674e-09	-2.61098	9.87302e-07	-8.42619	7.55083e-08
TraesCS1D02G062900	NA	NA	NA	NA	NA	NA	9.01573	8.2072e-08	11.3147	8.63655e-12	12.173	1.4719e-13
TraesCS1D02G078700	NA	NA	NA	NA	6.4063	8.24044e-05	6.22127	0.000114795	7.08401	7.69596e-06	4.68608	0.00507863
TraesCS1D02G106100	3.69219	0.000909027	3.31547	0.00189063	NA	NA	NA	NA	3.1217	0.00233672	4.56807	2.73446e-06
TraesCS1D02G114500	NA	NA	NA	NA	3.16401	8.97853e-07	2.70271	3.34197e-05	NA	NA	NA	NA
TraesCS1D02G137200	-1.78335	1.1757e-05	-2.05114	5.01773e-07	-3.46343	2.94418e-12	-2.98988	2.77603e-11	-2.02879	1.81204e-07	NA	NA
TraesCS1D02G155600	NA	NA	1.21615	5.57284e-07	1.23069	2.5105e-07	1.08928	4.836e-06	NA	NA	NA	NA
TraesCS1D02G164000	3.56783	1.46434e-08	NA	NA	-2.8269	0.00101992	-4.07083	0.000170974	-5.61505	0.000317172	-7.06181	1.62989e-05
TraesCS1D02G172100	NA	NA	NA	NA	NA	NA	3.22735	0.00179404	3.13629	0.00239737	3.33072	0.00107937
TraesCS1D02G195600	NA	NA	NA	NA	NA	NA	NA	NA	NA	NA	1.05058	0.000102426
TraesCS1D02G206300	NA	NA	NA	NA	NA	NA	5.32739	8.50887e-07	10.5312	1.01457e-23	12.1892	1.34815e-31
TraesCS1D02G224600	NA	NA	NA	NA	NA	NA	NA	NA	NA	NA	-1.2009	0.000338493
TraesCS1D02G225900	NA	NA	NA	NA	NA	NA	NA	NA	7.02216	3.3381e-07	12.9224	6.2283e-22
TraesCS1D02G226000	NA	NA	NA	NA	NA	NA	NA	NA	7.95169	4.12764e-07	12.2945	1.30445e-15
TraesCS1D02G234400	NA	NA	-2.57293	2.84066e-10	-15.8332	7.57862e-25	-15.8237	5.6019e-25	-15.8445	3.80826e-25	-15.7566	5.29086e-25
TraesCS1D02G235400	NA	NA	NA	NA	NA	NA	NA	NA	NA	NA	1.7391	1.92605e-12
TraesCS1D02G236600	NA	NA	NA	NA	-1.25037	9.41023e-08	-1.50088	4.45411e-10	-1.46142	9.34628e-10	-1.91635	1.1387e-13
TraesCS1D02G265800	NA	NA	1.76065	0.00043848	NA	NA	NA	NA	NA	NA	NA	NA
TraesCS1D02G266000	NA	NA	NA	NA	NA	NA	5.77007	0.000865753	11.3242	8.75031e-12	10.4755	2.65707e-10
TraesCS1D02G268000	1.99803	1.27141e-07	NA	NA	-9.24524	3.88154e-09	-9.24986	2.86841e-09	-9.21061	2.93461e-09	-9.2266	2.40065e-09
TraesCS1D02G270300	NA	NA	NA	NA	7.81269	3.21657e-06	10.6513	6.63507e-11	11.2071	4.94075e-12	NA	NA
TraesCS1D02G278800	NA	NA	-4.85588	0.00384573	-4.01756	0.000943828	-2.40506	0.002186	NA	NA	-1.97397	0.00591125
TraesCS1D02G285900	NA	NA	NA	NA	NA	NA	NA	NA	NA	NA	7.85434	4.7672e-12
TraesCS1D02G307000	NA	NA	-3.71038	1.03507e-13	-8.87585	1.01393e-08	-8.88047	7.52826e-09	-8.84121	7.72797e-09	-8.85721	6.36253e-09
TraesCS1D02G394700	NA	NA	NA	NA	NA	NA	NA	NA	-1.0158	0.000225359	NA	NA
TraesCS1D02G411100	NA	NA	NA	NA	NA	NA	2.49072	8.69498e-06	3.18658	6.01462e-09	3.07008	1.97188e-08
TraesCS1D02G412900	NA	NA	6.20101	0.000212217	8.76678	2.95814e-08	6.53344	4.73787e-05	NA	NA	NA	NA
TraesCS1D02G413000	5.32292	0.00393191	8.99881	1.75179e-08	11.7864	3.01606e-14	9.96618	1.42947e-10	NA	NA	NA	NA
TraesCS1D02G413100	NA	NA	NA	NA	7.79928	6.18767e-07	7.99906	2.32008e-07	NA	NA	NA	NA
TraesCS1D02G424400	NA	NA	NA	NA	NA	NA	NA	NA	NA	NA	1.03273	0.00277011
TraesCS1D02G430200	NA	NA	-1.06436	0.000274035	-2.28519	5.58704e-13	-2.93048	7.63441e-17	-4.22362	3.99535e-19	-3.08804	1.69593e-17
TraesCS1D02G435900	NA	NA	-2.80754	3.24861e-07	-9.07401	1.29276e-08	-9.07863	9.63443e-09	-9.03937	9.82776e-09	-7.61368	1.257e-06
TraesCS1D02G436000	NA	NA	NA	NA	-6.89186	0.000297947	-6.89648	0.000243209	-6.85722	0.000246006	-6.87322	0.000223225
TraesCS1D02G436400	NA	NA	-5.54476	1.43155e-06	-8.12073	2.20107e-07	-8.12535	1.67528e-07	-8.08609	1.70971e-07	-8.10209	1.44579e-07
TraesCS1D02G438300	1.23531	0.000388659	-2.36483	4.24897e-09	-9.11577	5.12246e-09	-9.1204	3.78545e-09	-9.08114	3.88446e-09	-9.09713	3.17878e-09
TraesCS2A02G004400	3.78564	2.41252e-11	3.52291	3.05011e-10	-9.20467	1.4796e-08	-9.19926	1.14831e-08	-9.21102	9.61826e-09	-9.16106	1.02562e-08
TraesCS2A02G007300	NA	NA	NA	NA	NA	NA	NA	NA	NA	NA	-1.93303	8.73774e-26
TraesCS2A02G094100	NA	NA	3.04027	1.73723e-05	4.75566	3.37508e-13	5.30741	1.67744e-16	5.23494	3.91413e-16	2.78353	5.14207e-05
TraesCS2A02G111000	NA	NA	NA	NA	NA	NA	1.17701	2.60942e-07	NA	NA	NA	NA
TraesCS2A02G121300	2.82892	1.0608e-20	NA	NA	-7.96415	3.91421e-07	-6.52892	1.97301e-05	-7.92952	3.05842e-07	-7.94551	2.59786e-07
TraesCS2A02G142700	NA	NA	NA	NA	NA	NA	NA	NA	NA	NA	1.85543	5.88574e-05
TraesCS2A02G156700	NA	NA	7.06014	7.71157e-06	8.24344	7.66716e-08	7.92687	1.96448e-07	7.49983	8.27489e-07	5.42508	0.000474734
TraesCS2A02G158700	NA	NA	NA	NA	NA	NA	NA	NA	4.99047	0.0021706	NA	NA
TraesCS2A02G158800	NA	NA	5.50916	0.000973354	7.33226	2.85224e-06	5.00031	0.00216978	5.93917	0.000167053	5.31155	0.000888076
TraesCS2A02G164400	NA	NA	-5.45106	0.00253662	-5.59026	0.00146684	-5.59489	0.00122186	-5.55563	0.00124193	-5.57162	0.00114328
TraesCS2A02G174600	-7.98847	1.08969e-18	-5.26852	1.34497e-20	-4.59404	2.35139e-18	-4.46909	7.22537e-18	-5.25465	1.81843e-21	-6.74531	2.01949e-23
TraesCS2A02G205900	NA	NA	NA	NA	4.43781	1.62218e-10	4.70781	6.7337e-12	5.03994	1.32371e-13	NA	NA
TraesCS2A02G210600	NA	NA	NA	NA	NA	NA	6.29687	5.20429e-05	5.82165	0.000187183	4.73618	0.00280186
TraesCS2A02G213300	NA	NA	-4.03827	1.14931e-26	-10.4697	1.06339e-11	-10.4743	7.70752e-12	-10.435	7.89713e-12	-9.00835	2.91705e-09
TraesCS2A02G252600	NA	NA	-4.09344	0.000396303	-3.03087	0.000831829	-2.69342	0.00164279	NA	NA	NA	NA
TraesCS2A02G262200	NA	NA	NA	NA	NA	NA	1.17962	3.20188e-14	1.30033	3.49763e-17	1.08091	3.53709e-12
TraesCS2A02G263300	NA	NA	NA	NA	NA	NA	NA	NA	NA	NA	1.38538	1.59267e-06
TraesCS2A02G283600	NA	NA	-1.36297	0.000258113	-1.667	4.05811e-06	NA	NA	-1.05006	0.0036838	-1.5217	1.83661e-05
TraesCS2A02G319300	NA	NA	NA	NA	-1.0353	0.00291034	NA	NA	NA	NA	NA	NA
TraesCS2A02G322900	NA	NA	NA	NA	NA	NA	5.89219	0.000202266	8.75168	9.10038e-09	8.13165	9.4649e-08
TraesCS2A02G323700	NA	NA	NA	NA	NA	NA	1.16238	7.67165e-09	1.19714	2.34665e-09	NA	NA
TraesCS2A02G350500	NA	NA	NA	NA	NA	NA	NA	NA	5.22534	0.00658897	6.03463	0.00130017
TraesCS2A02G350600	NA	NA	NA	NA	NA	NA	NA	NA	8.64941	5.1023e-08	7.88265	7.17873e-07
TraesCS2A02G369700	NA	NA	NA	NA	NA	NA	NA	NA	1.91694	0.00030936	2.8802	7.99912e-09
TraesCS2A02G375600	NA	NA	NA	NA	6.48916	7.23542e-09	7.94439	5.11935e-13	8.64488	2.57264e-15	6.32247	1.08585e-08
TraesCS2A02G379700	NA	NA	NA	NA	NA	NA	-2.30143	0.00740593	NA	NA	NA	NA
TraesCS2A02G380700	NA	NA	1.05672	8.37415e-11	1.88168	1.31439e-35	2.52872	4.56056e-66	2.42513	1.70877e-60	NA	NA
TraesCS2A02G382100	NA	NA	NA	NA	-1.45443	5.96127e-08	-1.17987	4.13095e-06	-1.22832	1.77799e-06	NA	NA
TraesCS2A02G383900	NA	NA	1.19758	1.82495e-06	1.4757	9.89811e-10	1.03809	2.52487e-05	NA	NA	NA	NA
TraesCS2A02G411900	NA	NA	NA	NA	-6.72859	0.000198651	-6.73321	0.000161476	-5.29468	0.00195529	-6.70995	0.000147707
TraesCS2A02G420700	NA	NA	NA	NA	NA	NA	NA	NA	NA	NA	-5.82969	0.000248756
TraesCS2A02G432400	NA	NA	NA	NA	NA	NA	NA	NA	NA	NA	NA	NA
TraesCS2A02G440800	NA	NA	NA	NA	NA	NA	-2.43907	0.000493663	-2.45376	0.000440804	-4.21536	0.000247042
TraesCS2A02G453700	NA	NA	NA	NA	NA	NA	NA	NA	2.56885	0.00124412	6.43011	4.59541e-19
TraesCS2A02G460500	NA	NA	NA	NA	NA	NA	NA	NA	6.11077	0.000154874	NA	NA
TraesCS2A02G461100	NA	NA	NA	NA	5.17889	0.00270339	6.33563	0.000123735	6.83839	2.70371e-05	NA	NA
TraesCS2A02G461200	NA	NA	NA	NA	5.99691	0.000221205	8.323	8.41918e-08	10.1493	3.38944e-11	11.0535	3.63945e-13
TraesCS2A02G461300	NA	NA	NA	NA	7.14157	1.99934e-05	9.99252	8.06754e-10	12.2221	2.94688e-14	11.0772	5.70424e-12
TraesCS2A02G461500	NA	NA	NA	NA	NA	NA	NA	NA	6.99655	8.50946e-06	8.73353	1.4485e-08
TraesCS2A02G488800	NA	NA	NA	NA	NA	NA	NA	NA	NA	NA	1.06715	1.05029e-06
TraesCS2A02G513900	NA	NA	1.76126	0.000128644	NA	NA	2.20045	4.03483e-07	4.181	5.78187e-24	6.33055	1.5148e-54
TraesCS2A02G531200	NA	NA	NA	NA	5.0801	0.00249415	NA	NA	NA	NA	NA	NA
TraesCS2A02G531400	-2.50563	0.00557778	NA	NA	3.47987	9.96768e-10	1.55729	0.00995563	3.23878	1.04183e-08	2.74812	1.38218e-06
TraesCS2A02G531800	-5.77963	8.12312e-15	-3.1741	2.25712e-11	1.50635	0.000180555	NA	NA	NA	NA	NA	NA
TraesCS2A02G532000	NA	NA	NA	NA	4.39622	2.16381e-35	3.64228	2.06119e-24	4.57144	1.4606e-38	3.83368	2.86889e-27
TraesCS2A02G532100	NA	NA	NA	NA	5.38403	0.00149622	5.21482	0.00188791	7.36862	4.17171e-06	5.46566	0.000919197
TraesCS2A02G532200	-5.22022	2.19809e-20	-2.92676	7.18893e-14	1.34426	5.45323e-05	NA	NA	1.23856	0.000170273	NA	NA
TraesCS2A02G532400	-3.95219	0.000262501	-3.76793	0.000232814	1.65011	0.000209795	NA	NA	2.01017	2.75947e-06	1.43168	0.00120469
TraesCS2A02G579000	NA	NA	NA	NA	NA	NA	NA	NA	NA	NA	NA	NA
TraesCS2A02G588400	2.71239	3.76179e-07	NA	NA	-16.8245	7.31646e-27	-5.80563	0.000381996	-5.87494	0.00025432	-16.7622	4.4965e-27
TraesCS2B02G009800	5.40953	0.00259565	NA	NA	NA	NA	NA	NA	NA	NA	NA	NA
TraesCS2B02G011700	NA	NA	-7.55944	2.31108e-06	-7.69865	9.77626e-07	-7.70327	7.56431e-07	-7.66401	7.70919e-07	-7.68001	6.59374e-07
TraesCS2B02G013600	NA	NA	NA	NA	1.22176	0.000771879	NA	NA	NA	NA	-1.34623	0.000304247
TraesCS2B02G034400	3.01111	4.79727e-16	1.89609	7.08281e-07	-6.56287	2.87662e-05	-11.8673	1.51679e-14	-11.8788	1.19112e-14	-6.5204	3.31329e-05
TraesCS2B02G046900	NA	NA	NA	NA	NA	NA	5.38047	0.00111278	7.50448	2.031e-06	8.58029	3.76676e-08
TraesCS2B02G047500	NA	NA	NA	NA	NA	NA	NA	NA	-2.11186	1.00077e-10	-1.03945	0.000530116
TraesCS2B02G095700	5.39405	0.00321885	NA	NA	NA	NA	NA	NA	NA	NA	NA	NA
TraesCS2B02G108900	NA	NA	5.42914	0.0014455	7.53562	2.1129e-06	6.7862	1.92924e-05	6.14584	0.000119697	5.86977	0.000244462
TraesCS2B02G110000	NA	NA	NA	NA	NA	NA	NA	NA	NA	NA	NA	NA
TraesCS2B02G110400	-6.93229	9.1656e-05	NA	NA	NA	NA	-2.64452	0.00084354	-5.44644	0.000392996	NA	NA
TraesCS2B02G112300	NA	NA	NA	NA	NA	NA	NA	NA	4.48627	1.07611e-06	6.67743	6.26314e-14
TraesCS2B02G122300	NA	NA	NA	NA	NA	NA	NA	NA	NA	NA	-1.13351	4.19013e-13
TraesCS2B02G128100	-3.86547	9.15037e-08	-7.70742	1.36835e-06	-7.84662	5.70185e-07	-7.85125	4.3774e-07	-7.81199	4.46149e-07	-7.82798	3.8038e-07
TraesCS2B02G142300	NA	NA	-2.05472	0.00217262	-6.80511	2.14232e-05	-6.80973	1.70595e-05	-6.77048	1.73388e-05	-6.78647	1.52607e-05
TraesCS2B02G143500	NA	NA	NA	NA	-1.81439	0.00659754	NA	NA	NA	NA	-2.08375	0.00228303
TraesCS2B02G177100	NA	NA	NA	NA	2.18336	1.34411e-06	NA	NA	NA	NA	NA	NA
TraesCS2B02G179700	NA	NA	NA	NA	NA	NA	NA	NA	NA	NA	-1.2136	1.83267e-06
TraesCS2B02G182200	NA	NA	2.93701	4.9184e-09	4.29674	7.31924e-20	4.29658	5.04238e-20	3.97654	3.28693e-17	1.44425	0.00819777
TraesCS2B02G184300	NA	NA	NA	NA	6.64698	2.74689e-05	5.71157	0.000348094	4.88531	0.00273444	NA	NA
TraesCS2B02G184400	NA	NA	7.24363	5.9294e-06	9.27044	1.75047e-09	6.50771	3.44817e-05	4.88536	0.00274212	NA	NA
TraesCS2B02G190300	NA	NA	-3.561	0.00397875	-6.13945	0.000152781	-6.14408	0.000123982	-6.10482	0.00012661	-6.12081	0.000113452
TraesCS2B02G193400	2.26355	2.07867e-08	NA	NA	-6.88931	1.67854e-05	-6.89394	1.33168e-05	-5.4355	0.000256224	-5.42856	0.000578622
TraesCS2B02G198200	NA	NA	NA	NA	NA	NA	NA	NA	-1.03832	3.80719e-08	NA	NA
TraesCS2B02G201000	-6.16857	1.69489e-19	-8.14646	3.82748e-12	-4.16897	3.92505e-16	-4.34027	4.44662e-17	-5.64235	2.24229e-20	-6.67936	4.4524e-19
TraesCS2B02G215800	NA	NA	NA	NA	-1.22992	0.000290192	NA	NA	-1.24073	0.000196008	-1.77411	6.37892e-08
TraesCS2B02G230700	NA	NA	-2.12002	1.22239e-34	-2.89978	4.90232e-57	-2.03556	1.49359e-33	-2.98983	3.58004e-59	-7.1618	8.94412e-49
TraesCS2B02G233100	-7.00597	5.73762e-05	-2.38492	0.00132315	2.39445	1.74233e-07	1.4717	0.00201394	1.76115	0.000156077	-3.17864	0.000100442
TraesCS2B02G238100	-2.62537	3.08388e-10	-6.29985	2.97572e-08	-8.87833	1.21658e-08	-8.88295	9.05682e-09	-8.8437	9.28722e-09	-8.85969	7.6636e-09
TraesCS2B02G251800	NA	NA	NA	NA	NA	NA	1.30022	2.23188e-13	NA	NA	NA	NA
TraesCS2B02G264300	NA	NA	NA	NA	NA	NA	NA	NA	-5.34716	0.00303498	NA	NA
TraesCS2B02G269500	NA	NA	NA	NA	NA	NA	NA	NA	NA	NA	4.80617	0.00560272
TraesCS2B02G272300	NA	NA	NA	NA	NA	NA	NA	NA	NA	NA	-2.55892	0.00529077
TraesCS2B02G275300	NA	NA	NA	NA	NA	NA	2.06785	0.00644681	NA	NA	NA	NA
TraesCS2B02G280000	NA	NA	NA	NA	NA	NA	NA	NA	1.30701	4.66135e-20	NA	NA
TraesCS2B02G309100	NA	NA	NA	NA	NA	NA	NA	NA	NA	NA	-1.05877	6.94599e-08
TraesCS2B02G310600	3.5543	0.00909404	4.58101	0.000150137	3.74932	0.00204813	NA	NA	NA	NA	NA	NA
TraesCS2B02G321100	NA	NA	NA	NA	NA	NA	NA	NA	-1.04907	8.40498e-08	-1.15667	2.79646e-09
TraesCS2B02G321200	NA	NA	NA	NA	NA	NA	NA	NA	NA	NA	-1.01452	5.59961e-05
TraesCS2B02G344300	NA	NA	-5.8582	0.00101845	-5.9974	0.000560659	-6.00203	0.000460745	-5.96277	0.000468192	-5.97876	0.000426976
TraesCS2B02G359700	NA	NA	NA	NA	NA	NA	5.7769	0.000277021	9.2821	9.40801e-10	9.20723	1.13532e-09
TraesCS2B02G381100	-1.05495	4.15846e-07	-2.69148	4.17095e-25	-7.57111	2.89242e-12	-10.0019	4.61286e-11	-7.5759	1.74436e-12	-7.53648	1.9417e-12
TraesCS2B02G386700	NA	NA	NA	NA	2.75819	0.000217149	NA	NA	2.13128	0.0052973	3.83899	4.09277e-08
TraesCS2B02G396100	NA	NA	NA	NA	NA	NA	4.77939	0.00372728	9.18403	1.65208e-09	10.6221	1.8787e-12
TraesCS2B02G397800	NA	NA	NA	NA	NA	NA	1.08927	9.67039e-09	1.23126	5.69786e-11	NA	NA
TraesCS2B02G404500	NA	NA	-4.99878	0.00476686	-5.13799	0.00282038	NA	NA	-5.10335	0.00242493	-5.11935	0.00224056
TraesCS2B02G412600	-5.05044	4.93017e-07	-4.07789	7.95221e-07	NA	NA	NA	NA	-2.47038	0.000151682	-2.41084	0.000186958
TraesCS2B02G420500	NA	NA	NA	NA	NA	NA	NA	NA	-1.25993	4.3726e-05	NA	NA
TraesCS2B02G430500	NA	NA	NA	NA	-6.93089	0.000119453	-5.48548	0.00188699	-5.44681	0.00127748	-6.91225	8.7897e-05
TraesCS2B02G443300	-1.2118	0.00320512	-1.05885	0.00664154	-1.44031	0.000196029	NA	NA	NA	NA	NA	NA
TraesCS2B02G460200	NA	NA	NA	NA	NA	NA	-1.21476	0.00362488	-2.28936	2.28728e-06	-4.79965	2.34648e-07
TraesCS2B02G461800	NA	NA	NA	NA	-1.31565	2.03383e-17	-1.36997	6.39897e-19	-1.38871	2.12115e-19	-1.34154	2.24045e-18
TraesCS2B02G472100	NA	NA	NA	NA	NA	NA	NA	NA	1.18554	0.00226917	1.33435	0.000477817
TraesCS2B02G472600	NA	NA	NA	NA	NA	NA	1.84606	1.03878e-08	2.30785	1.20572e-13	4.1002	4.07873e-45
TraesCS2B02G474800	NA	NA	NA	NA	5.87469	2.23217e-10	5.12304	3.49866e-08	4.85438	1.77965e-07	4.32873	3.74809e-06
TraesCS2B02G476200	NA	NA	NA	NA	5.9022	0.00106994	6.47746	0.000227781	6.80192	9.29962e-05	NA	NA
TraesCS2B02G482100	5.25656	0.00655131	NA	NA	NA	NA	11.4237	2.7079e-12	14.1305	2.35764e-18	12.3831	2.01795e-14
TraesCS2B02G482900	NA	NA	NA	NA	6.27345	0.000134919	6.97596	1.37752e-05	8.56502	5.20337e-08	4.54813	0.00725853
TraesCS2B02G483000	NA	NA	NA	NA	5.58836	4.01585e-12	7.77165	6.13176e-23	8.79691	2.79039e-29	9.94871	2.31129e-37
TraesCS2B02G483100	NA	NA	NA	NA	5.11013	5.21557e-05	9.85521	2.34937e-16	11.9226	1.36569e-23	9.79505	2.44828e-16
TraesCS2B02G513800	-6.03857	6.87641e-17	-1.77489	0.000143874	1.23119	0.00601427	NA	NA	NA	NA	NA	NA
TraesCS2B02G513900	-5.44082	4.50389e-17	-2.85462	3.27577e-10	NA	NA	NA	NA	NA	NA	NA	NA
TraesCS2B02G516600	NA	NA	NA	NA	NA	NA	NA	NA	NA	NA	1.13984	1.18792e-05
TraesCS2B02G525700	NA	NA	1.14588	6.9353e-09	NA	NA	NA	NA	NA	NA	NA	NA
TraesCS2B02G541300	NA	NA	NA	NA	NA	NA	NA	NA	NA	NA	6.30331	0.000154148
TraesCS2B02G541400	NA	NA	-2.94382	0.000983253	-6.8485	2.9025e-05	-6.85312	2.31925e-05	-3.81757	0.000175429	-3.80405	0.000185342
TraesCS2B02G541900	NA	NA	NA	NA	NA	NA	NA	NA	NA	NA	9.83451	1.09171e-10
TraesCS2B02G542000	NA	NA	NA	NA	NA	NA	2.4758	0.000913478	4.84567	3.02973e-12	7.08656	1.79267e-25
TraesCS2B02G547900	1.24853	7.69835e-06	-1.06717	0.000151417	-11.0738	5.53944e-13	-11.0784	3.91394e-13	-11.0392	4.05005e-13	-9.613	2.1348e-10
TraesCS2B02G553700	NA	NA	2.19016	0.000286764	NA	NA	3.77047	1.71857e-12	5.71196	1.38816e-28	1.82175	0.00213656
TraesCS2B02G560800	NA	NA	NA	NA	3.31417	1.70598e-07	1.98742	0.00336174	3.13305	6.67565e-07	3.02985	1.51381e-06
TraesCS2B02G560900	NA	NA	NA	NA	3.51966	2.67727e-08	NA	NA	2.3431	0.000345236	NA	NA
TraesCS2B02G561000	-6.80402	0.000117138	-4.17678	0.000864418	3.13064	3.16836e-10	2.24285	9.94472e-06	3.62508	1.09637e-13	2.63285	1.15268e-07
TraesCS2B02G561100	-4.35253	2.34562e-11	-5.62119	2.24274e-10	NA	NA	NA	NA	NA	NA	NA	NA
TraesCS2B02G562200	-1.73591	0.00504656	-3.51833	7.65222e-07	NA	NA	2.38154	5.48624e-07	2.35684	6.58248e-07	NA	NA
TraesCS2B02G578600	NA	NA	-1.56321	2.69936e-07	-2.50451	2.9519e-13	-2.66149	4.69083e-14	-3.67996	4.40638e-16	-2.73729	2.52226e-14
TraesCS2B02G594800	NA	NA	-1.35298	0.00221739	-11.0565	8.08306e-13	-11.0507	6.03157e-13	-11.0634	4.82353e-13	-11.0102	5.29599e-13
TraesCS2D02G004400	2.67653	0.00150892	2.37608	0.00295388	-16.899	2.49298e-24	-16.8924	1.79729e-24	-16.9089	1.28212e-24	-16.8499	1.40997e-24
TraesCS2D02G033300	NA	NA	NA	NA	1.2258	7.75766e-06	NA	NA	NA	NA	NA	NA
TraesCS2D02G081700	2.14866	5.12359e-05	NA	NA	-8.38405	7.35857e-08	-9.81913	6.42742e-10	-9.77987	6.51126e-10	-9.79587	5.31372e-10
TraesCS2D02G083400	NA	NA	NA	NA	NA	NA	-6.14664	0.00199175	NA	NA	NA	NA
TraesCS2D02G092700	NA	NA	6.86428	2.31229e-05	8.08058	2.46979e-07	9.23744	1.94848e-09	8.75004	1.27029e-08	6.97795	7.34263e-06
TraesCS2D02G093600	NA	NA	NA	NA	NA	NA	-5.49486	0.00240982	-5.45561	0.00245156	NA	NA
TraesCS2D02G110500	-3.4719	7.71153e-07	-7.73004	1.7573e-06	-7.86925	7.41985e-07	-7.87387	5.72039e-07	-7.83461	5.82214e-07	-7.85061	4.97321e-07
TraesCS2D02G165800	NA	NA	4.92365	0.00404476	7.64213	9.41202e-07	5.36639	0.000852881	4.7675	0.00354178	NA	NA
TraesCS2D02G171900	NA	NA	NA	NA	-1.02541	6.6482e-05	NA	NA	NA	NA	-1.71584	2.12344e-11
TraesCS2D02G204600	NA	NA	NA	NA	1.20424	0.00767408	NA	NA	NA	NA	NA	NA
TraesCS2D02G210300	NA	NA	NA	NA	2.94615	0.00298088	3.34364	0.000499067	3.87664	3.82097e-05	NA	NA
TraesCS2D02G212300	-1.0188	0.00315354	-2.34971	4.9405e-11	-1.87361	1.193e-08	-2.19833	7.17427e-11	-3.00052	2.54147e-15	-5.57615	7.59235e-15
TraesCS2D02G221100	NA	NA	-2.19076	0.001904	-6.76991	2.4844e-05	-6.77453	1.98151e-05	-6.73527	2.0159e-05	-6.75127	1.77742e-05
TraesCS2D02G241200	NA	NA	NA	NA	NA	NA	NA	NA	1.54851	8.2953e-06	NA	NA
TraesCS2D02G248100	NA	NA	1.07132	0.00646744	1.1479	0.00208749	1.64054	2.30381e-06	1.27342	0.000396578	NA	NA
[truncated: 44,735 more rows]

## Sheet: SxA-stage-DEGs
	log2FC_E2vsE1	padj_E2vsE1	log2FC_E3vsE1	padj_E3vsE1	log2FC_E4vsE1	padj_E4vsE1	log2FC_E5vsE1	padj_E5vsE1	log2FC_E6vsE1	padj_E6vsE1	log2FC_E7vsE1	padj_E7vsE1
[truncated: 43,071 more rows]

[truncated: 4 more sheets: CxS-stage-DEGs, SxC-stage-DEGs, AxZ-stage-DEGs, ZxA-stage-DEGs]
