# Supplementary material for: Asymmetric gene expression in grain development of reciprocal crosses between tetraploid and hexaploid wheats
Source: Commun Biol. 2022 Dec 23;5:1412. doi: 10.1038/s42003-022-04374-w (PMC9789062; doi:10.1038/s42003-022-04374-w)
Supplement: Supplementary file 9 — Supplementary Data 6 [file 42003_2022_4374_MOESM9_ESM.xlsx]

## Sheet: Supplementary Data 6
Supplementary Data 6 Differetially expressed genes between samples in embryos. Read counts from each pair of reciprocal crosses were normalized, and comparisons were calculated between F1 hybrids at each stage. DEGs were identified for each comparison (log2FC ≥ 1, FDR ≤ 0.01 and greater than one TPM across all samples).AxCvsCxA, AxC against CxA; AxSvsSxA, AxS against SxA; AxZvsZxA, AxZ against Zx…

## Sheet: AxCvsCxA-sample-DEG
	log2FC_E1	padj_E1	log2FC_E2	padj_E2	log2FC_E3	padj_E3	log2FC_E4	padj_E4	log2FC_E5	padj_E5	log2FC_E6	padj_E6	log2FC_E7	padj_E7
TraesCS1A02G011500	NA	NA	NA	NA	1.82135	0.00950129	NA	NA	NA	NA	NA	NA	1.70019	0.00293776
TraesCS1A02G013600	NA	NA	NA	NA	16.8533	6.1092e-28	3.80579	5.53002e-19	4.09721	2.11413e-25	3.55356	2.09053e-17	NA	NA
TraesCS1A02G014100	NA	NA	NA	NA	NA	NA	5.28626	0.00309522	11.7136	8.33535e-15	4.21207	2.76322e-18	3.22131	1.51403e-11
TraesCS1A02G027200	NA	NA	NA	NA	1.02128	1.2679e-07	NA	NA	NA	NA	1.39242	2.73811e-17	1.08432	5.05292e-13
TraesCS1A02G035800	2.78519	1.99224e-46	2.79396	1.6725e-44	2.88554	9.98175e-54	2.32558	5.67239e-37	NA	NA	1.41093	4.97674e-13	2.35026	2.29062e-32
TraesCS1A02G041300	NA	NA	NA	NA	NA	NA	NA	NA	4.75835	5.63948e-15	4.33233	4.19627e-18	2.69706	2.52822e-07
TraesCS1A02G045500	8.02059	3.106e-07	4.03961	3.7662e-12	NA	NA	NA	NA	NA	NA	NA	NA	NA	NA
TraesCS1A02G050600	NA	NA	NA	NA	NA	NA	NA	NA	NA	NA	4.72867	0.00634019	NA	NA
TraesCS1A02G050700	-1.78758	1.17148e-07	-3.34412	4.31697e-10	NA	NA	NA	NA	NA	NA	NA	NA	NA	NA
TraesCS1A02G050800	-2.07719	3.61385e-16	-4.61756	2.55668e-19	-2.70626	0.00233824	6.46968	1.83254e-19	6.59387	3.66812e-09	2.58396	7.69195e-12	-5.04127	0.00241244
TraesCS1A02G050900	NA	NA	NA	NA	9.09066	2.17568e-43	2.56015	9.48951e-07	NA	NA	-2.38535	1.01438e-05	-5.50178	0.000897895
TraesCS1A02G062000	NA	NA	NA	NA	NA	NA	NA	NA	7.30189	1.1592e-05	5.68869	5.06659e-15	3.95676	4.93745e-14
TraesCS1A02G082500	NA	NA	NA	NA	-1.42432	0.000534446	-1.82277	4.63713e-06	-1.41644	0.000251259	NA	NA	1.2237	0.00163451
TraesCS1A02G110100	NA	NA	NA	NA	NA	NA	NA	NA	1.90181	0.00174376	NA	NA	NA	NA
TraesCS1A02G110600	10.1971	3.05766e-11	NA	NA	NA	NA	NA	NA	NA	NA	NA	NA	NA	NA
TraesCS1A02G113100	NA	NA	NA	NA	5.26083	1.43883e-40	2.42562	9.83752e-21	NA	NA	NA	NA	NA	NA
TraesCS1A02G115900	NA	NA	2.33147	0.0030039	2.37903	0.00148966	NA	NA	-2.85413	1.64863e-08	NA	NA	2.08564	2.88137e-05
TraesCS1A02G116600	2.20099	3.02447e-19	2.66076	4.55172e-23	1.84069	2.34037e-22	NA	NA	NA	NA	1.00123	2.12239e-05	NA	NA
TraesCS1A02G123100	NA	NA	NA	NA	1.09671	0.00407036	NA	NA	NA	NA	NA	NA	1.50259	2.50632e-06
TraesCS1A02G135800	2.34899	1.60957e-06	2.28928	1.34769e-06	NA	NA	1.24171	0.000230497	2.11151	6.00926e-10	3.48302	1.69492e-13	1.69165	1.77107e-05
TraesCS1A02G155600	NA	NA	NA	NA	NA	NA	NA	NA	3.00061	2.14216e-05	3.18344	0.00018481	NA	NA
TraesCS1A02G158300	NA	NA	NA	NA	NA	NA	NA	NA	NA	NA	NA	NA	1.049	2.45067e-09
TraesCS1A02G175100	6.75512	7.06645e-14	2.62462	4.54952e-05	-4.51443	0.000105186	-6.19849	0.000151488	-4.73985	0.00661492	NA	NA	NA	NA
TraesCS1A02G188400	NA	NA	NA	NA	NA	NA	2.6659	3.18529e-05	3.36033	9.00643e-23	2.05101	4.29909e-11	-1.83165	4.29289e-07
TraesCS1A02G202900	-5.32206	7.53903e-05	NA	NA	NA	NA	NA	NA	11.1317	5.14116e-18	NA	NA	2.95264	8.87615e-05
TraesCS1A02G217200	3.04122	1.53984e-54	2.17659	3.74692e-28	2.88816	1.00616e-48	1.85794	1.6485e-20	NA	NA	1.70302	4.99654e-17	3.29497	7.38251e-64
TraesCS1A02G220800	NA	NA	NA	NA	-1.7408	2.7857e-05	NA	NA	NA	NA	NA	NA	2.56401	1.12317e-11
TraesCS1A02G224200	-8.40368	5.23468e-06	NA	NA	NA	NA	NA	NA	6.43624	0.000378312	NA	NA	3.3497	0.000752673
TraesCS1A02G224600	NA	NA	NA	NA	NA	NA	NA	NA	8.72693	4.20638e-07	6.08423	1.31203e-14	6.53917	1.62509e-19
TraesCS1A02G235600	3.25923	2.07446e-55	2.90134	1.37928e-37	3.93767	6.2477e-61	3.62248	4.02929e-55	1.03349	3.88317e-08	1.781	2.13924e-19	1.36114	7.51796e-13
TraesCS1A02G236300	NA	NA	NA	NA	NA	NA	NA	NA	NA	NA	5.18284	6.70007e-05	2.88676	4.43825e-06
TraesCS1A02G237000	NA	NA	NA	NA	NA	NA	NA	NA	NA	NA	5.74231	0.000780659	NA	NA
TraesCS1A02G237400	6.49119	4.92097e-05	2.29602	5.24944e-05	NA	NA	NA	NA	NA	NA	NA	NA	NA	NA
TraesCS1A02G237500	9.94294	7.48104e-11	5.19745	7.5393e-50	NA	NA	NA	NA	NA	NA	NA	NA	NA	NA
TraesCS1A02G237600	10.2411	2.37724e-11	6.22456	2.1089e-19	NA	NA	NA	NA	NA	NA	NA	NA	NA	NA
TraesCS1A02G237700	9.24219	2.2051e-09	6.57357	2.22044e-13	NA	NA	NA	NA	NA	NA	NA	NA	NA	NA
TraesCS1A02G238200	9.42922	8.8957e-10	5.49856	1.58737e-41	NA	NA	NA	NA	NA	NA	NA	NA	NA	NA
TraesCS1A02G238300	7.55647	1.43997e-06	5.81063	2.5943e-07	NA	NA	NA	NA	NA	NA	NA	NA	NA	NA
TraesCS1A02G265600	NA	NA	NA	NA	-3.1075	6.89404e-09	-7.12913	1.52339e-29	-3.65206	7.73347e-16	-1.53443	0.00234366	2.45438	3.73314e-07
TraesCS1A02G265700	NA	NA	NA	NA	NA	NA	-6.67657	0.000146198	-4.78571	2.37757e-08	-2.66283	0.00143838	NA	NA
TraesCS1A02G265800	NA	NA	NA	NA	NA	NA	NA	NA	6.7678	2.19686e-16	5.72522	5.68413e-24	4.02968	8.49162e-14
TraesCS1A02G265900	NA	NA	NA	NA	NA	NA	-8.39216	1.44071e-06	-4.44333	5.04184e-08	-2.61162	0.00175242	NA	NA
TraesCS1A02G268000	6.15146	0.00022523	3.1355	0.0039417	NA	NA	NA	NA	NA	NA	NA	NA	NA	NA
TraesCS1A02G268100	8.19276	1.48798e-07	4.32269	6.74944e-25	NA	NA	NA	NA	NA	NA	NA	NA	NA	NA
TraesCS1A02G270200	1.44104	1.51443e-05	NA	NA	NA	NA	NA	NA	NA	NA	NA	NA	1.61883	2.45076e-07
TraesCS1A02G273400	1.5432	1.54544e-17	1.26965	2.81414e-11	NA	NA	NA	NA	-1.15153	3.02974e-11	NA	NA	1.08994	6.25168e-07
TraesCS1A02G279900	NA	NA	NA	NA	NA	NA	NA	NA	NA	NA	NA	NA	-1.69379	0.00759469
TraesCS1A02G303500	6.73693	3.50441e-05	NA	NA	NA	NA	NA	NA	NA	NA	NA	NA	NA	NA
TraesCS1A02G333400	2.49436	4.87744e-29	2.26091	1.15004e-24	3.04472	3.95101e-42	2.83689	4.6339e-27	NA	NA	NA	NA	1.86374	7.28421e-23
TraesCS1A02G338000	9.70368	3.37353e-10	2.19319	0.0024386	NA	NA	NA	NA	NA	NA	NA	NA	NA	NA
TraesCS1A02G354800	NA	NA	NA	NA	2.57163	0.00991869	3.41875	0.000873353	2.2283	1.34215e-06	3.37843	3.89588e-05	4.18879	2.90582e-18
TraesCS1A02G381400	NA	NA	NA	NA	NA	NA	NA	NA	NA	NA	5.28881	0.00725004	6.91267	0.000139518
TraesCS1A02G401500	8.02248	3.91272e-07	-4.69013	0.00759136	NA	NA	NA	NA	NA	NA	NA	NA	NA	NA
TraesCS1A02G401600	6.35213	0.000129346	NA	NA	NA	NA	NA	NA	NA	NA	NA	NA	NA	NA
TraesCS1A02G401700	6.55209	3.62466e-05	NA	NA	NA	NA	NA	NA	NA	NA	NA	NA	NA	NA
TraesCS1A02G404900	NA	NA	6.09989	0.000354609	13.8011	1.79941e-18	4.36623	1.5622e-22	1.38471	0.00378638	-3.00967	6.75212e-06	NA	NA
TraesCS1A02G426400	8.50071	4.53078e-08	2.5071	0.00194785	NA	NA	NA	NA	NA	NA	NA	NA	NA	NA
TraesCS1A02G426600	7.0608	3.88415e-05	NA	NA	NA	NA	NA	NA	-6.20732	0.000404248	NA	NA	NA	NA
TraesCS1A02G428800	10.5474	1.04301e-11	4.87279	1.30409e-19	NA	NA	NA	NA	-5.02537	0.00364912	NA	NA	NA	NA
TraesCS1A02G433800	NA	NA	NA	NA	NA	NA	NA	NA	NA	NA	NA	NA	-6.07167	0.000237513
TraesCS1A02G443300	8.44364	6.75563e-08	NA	NA	NA	NA	NA	NA	NA	NA	NA	NA	NA	NA
TraesCS1B02G011500	NA	NA	NA	NA	NA	NA	NA	NA	NA	NA	5.38005	0.00299663	3.01269	2.66974e-06
TraesCS1B02G016800	NA	NA	NA	NA	NA	NA	NA	NA	NA	NA	NA	NA	2.05378	3.99288e-31
TraesCS1B02G017400	7.91645	5.37724e-23	2.45845	5.14779e-07	-11.0819	7.3475e-12	NA	NA	NA	NA	NA	NA	NA	NA
TraesCS1B02G018100	-4.73128	6.5141e-05	NA	NA	NA	NA	8.32453	1.60165e-06	10.5277	1.55763e-29	3.75805	2.49878e-07	NA	NA
TraesCS1B02G034300	NA	NA	NA	NA	NA	NA	NA	NA	6.98985	0.000108397	6.66946	0.000489786	5.23756	4.29573e-05
TraesCS1B02G035100	NA	NA	NA	NA	NA	NA	3.41897	1.61687e-08	3.67513	3.80124e-16	2.97608	1.7993e-11	3.75077	2.62888e-16
TraesCS1B02G042200	3.02928	3.55842e-10	NA	NA	6.97046	2.49624e-09	6.61781	4.63902e-35	4.83761	1.52549e-29	3.12016	3.81388e-13	3.42904	7.42192e-16
TraesCS1B02G043800	NA	NA	NA	NA	NA	NA	NA	NA	4.19363	0.00139844	5.2134	0.00912393	7.66989	4.23771e-05
TraesCS1B02G044000	2.0106	1.81193e-07	1.29635	0.000756452	NA	NA	NA	NA	1.27886	1.96458e-06	2.15926	5.08589e-15	1.4839	8.84902e-09
TraesCS1B02G058800	7.91936	4.89026e-07	5.64256	6.11811e-07	NA	NA	NA	NA	NA	NA	NA	NA	NA	NA
TraesCS1B02G065200	-1.7072	0.000512003	-3.27279	0.000219336	NA	NA	NA	NA	-2.33024	0.00363014	NA	NA	NA	NA
TraesCS1B02G080300	NA	NA	NA	NA	NA	NA	NA	NA	4.98488	2.099e-13	2.71092	1.91115e-07	1.95155	0.000141304
TraesCS1B02G081300	5.72963	0.00233703	4.87559	0.00109443	-5.46481	0.00409892	NA	NA	-5.54616	0.00353193	NA	NA	NA	NA
TraesCS1B02G104300	9.61517	4.00886e-10	5.35908	4.03204e-25	NA	NA	NA	NA	NA	NA	NA	NA	NA	NA
TraesCS1B02G129100	8.46491	5.06437e-15	NA	NA	NA	NA	NA	NA	NA	NA	NA	NA	NA	NA
TraesCS1B02G133200	NA	NA	3.43679	0.000655057	4.96225	3.81423e-15	4.0716	1.61091e-22	1.87343	1.0819e-08	1.42847	0.00216432	NA	NA
TraesCS1B02G135800	NA	NA	NA	NA	NA	NA	NA	NA	-4.7447	2.34803e-15	NA	NA	NA	NA
TraesCS1B02G143600	1.79798	2.71816e-05	NA	NA	NA	NA	NA	NA	-1.35438	0.00310375	NA	NA	4.0244	4.88795e-19
TraesCS1B02G144200	NA	NA	-5.08816	0.00162222	NA	NA	NA	NA	NA	NA	NA	NA	NA	NA
TraesCS1B02G155500	-1.24675	0.00742971	NA	NA	-1.48422	0.00058702	NA	NA	NA	NA	-1.50993	0.00151861	1.4302	0.000421821
TraesCS1B02G156400	3.79594	1.31015e-17	2.5431	5.80279e-11	2.58457	1.28791e-16	2.0322	1.93624e-15	1.23906	9.80918e-08	2.23221	4.73013e-14	2.46092	1.30422e-16
TraesCS1B02G174300	NA	NA	NA	NA	1.55128	1.04115e-36	NA	NA	NA	NA	NA	NA	NA	NA
TraesCS1B02G185100	NA	NA	NA	NA	NA	NA	NA	NA	NA	NA	NA	NA	5.90059	0.000588918
TraesCS1B02G188600	5.34305	2.83546e-13	2.36586	2.68979e-07	-7.35348	4.43088e-06	-5.78892	0.000502385	NA	NA	NA	NA	NA	NA
TraesCS1B02G189400	NA	NA	NA	NA	NA	NA	NA	NA	5.90028	0.0015379	7.09999	0.000132708	NA	NA
TraesCS1B02G196100	NA	NA	NA	NA	4.74489	0.00962292	NA	NA	2.42403	0.000205965	4.20777	9.97912e-09	NA	NA
TraesCS1B02G203100	NA	NA	NA	NA	-2.11974	7.2027e-06	-5.66018	7.22427e-07	-4.02472	2.14147e-06	NA	NA	NA	NA
TraesCS1B02G207000	1.68853	4.83245e-10	1.18554	0.000434348	NA	NA	1.59013	1.36783e-07	1.24651	1.06395e-07	1.98068	2.18857e-12	2.89996	4.39249e-40
TraesCS1B02G216800	-8.2439	1.67323e-06	NA	NA	NA	NA	NA	NA	7.93556	9.51535e-18	NA	NA	2.11923	0.00490874
TraesCS1B02G236300	3.39376	6.2038e-06	6.99859	1.28626e-05	3.98439	9.89066e-08	5.13227	7.56281e-06	NA	NA	NA	NA	1.14247	0.00116458
TraesCS1B02G246800	NA	NA	NA	NA	NA	NA	NA	NA	NA	NA	NA	NA	1.98374	4.03646e-35
TraesCS1B02G247400	NA	NA	NA	NA	NA	NA	4.86033	0.00371161	NA	NA	2.19501	0.000765316	3.17101	5.73115e-10
TraesCS1B02G253800	-6.69124	9.08165e-05	NA	NA	NA	NA	NA	NA	6.93895	4.52054e-16	2.3168	0.000180127	NA	NA
TraesCS1B02G276500	NA	NA	-1.22666	8.01391e-07	-2.24102	1.4007e-22	-4.88735	2.80075e-91	-4.56292	3.96406e-97	-2.93167	1.2817e-34	NA	NA
TraesCS1B02G276900	NA	NA	NA	NA	NA	NA	-6.02599	0.000856559	-3.15985	0.000258065	-3.5257	3.52994e-05	NA	NA
TraesCS1B02G278700	3.26236	1.07654e-19	-3.74341	2.40933e-19	-4.73516	0.00622404	NA	NA	NA	NA	NA	NA	NA	NA
TraesCS1B02G283200	2.32978	9.13215e-18	3.08984	7.04539e-18	1.64968	1.35385e-09	1.63036	4.32674e-09	NA	NA	1.38299	0.00012335	2.5243	6.90231e-12
TraesCS1B02G284900	NA	NA	NA	NA	6.54873	8.80645e-05	2.35732	6.27795e-05	NA	NA	NA	NA	NA	NA
TraesCS1B02G296400	-4.92833	0.00225386	NA	NA	NA	NA	NA	NA	-2.46794	3.37486e-06	NA	NA	6.04886	2.9315e-26
TraesCS1B02G313200	1.64044	1.71829e-19	2.22137	1.07563e-30	2.1285	4.13307e-30	1.45439	5.0348e-15	NA	NA	1.45019	2.29357e-14	2.1783	6.29654e-34
TraesCS1B02G317700	NA	NA	NA	NA	2.74825	0.00113021	4.59212	0.000255324	-2.64346	3.34783e-05	NA	NA	NA	NA
TraesCS1B02G350400	7.249	4.19979e-26	1.00138	0.00884765	NA	NA	NA	NA	-12.1104	7.46482e-15	NA	NA	NA	NA
TraesCS1B02G366900	1.83284	4.77908e-07	1.27438	0.00506803	NA	NA	NA	NA	NA	NA	NA	NA	2.85676	1.4174e-17
TraesCS1B02G380600	NA	NA	-6.23304	0.000160679	NA	NA	NA	NA	NA	NA	NA	NA	NA	NA
TraesCS1B02G389000	1.81054	4.78636e-19	1.11741	1.73656e-08	NA	NA	NA	NA	NA	NA	NA	NA	NA	NA
TraesCS1B02G404500	NA	NA	NA	NA	NA	NA	3.08944	0.000446856	-2.42239	0.000224126	NA	NA	NA	NA
TraesCS1B02G406600	NA	NA	NA	NA	NA	NA	5.13342	0.00349097	-2.37844	0.00113201	-3.06258	5.40801e-05	-2.62824	0.00125679
TraesCS1B02G407900	7.01347	1.71993e-05	8.99774	1.68966e-08	NA	NA	NA	NA	-5.40412	0.00164187	NA	NA	NA	NA
TraesCS1B02G414600	NA	NA	-1.16481	2.32558e-09	NA	NA	NA	NA	NA	NA	NA	NA	NA	NA
TraesCS1B02G430200	NA	NA	4.74603	0.00688349	NA	NA	NA	NA	NA	NA	NA	NA	NA	NA
TraesCS1B02G433700	NA	NA	NA	NA	-5.3506	0.00309974	NA	NA	-3.8537	0.000171504	NA	NA	NA	NA
TraesCS1B02G434700	NA	NA	NA	NA	8.52514	7.36843e-08	5.42462	3.44736e-11	-4.43241	0.00403533	NA	NA	NA	NA
TraesCS1B02G434800	NA	NA	NA	NA	11.4801	1.19811e-13	2.48463	1.99507e-16	-5.14283	3.46563e-36	NA	NA	NA	NA
TraesCS1B02G434900	NA	NA	NA	NA	6.49461	0.000117745	NA	NA	-6.02934	0.000338484	NA	NA	NA	NA
TraesCS1B02G435100	NA	NA	NA	NA	5.85458	0.000596634	3.50939	1.06623e-05	NA	NA	NA	NA	NA	NA
TraesCS1B02G435200	NA	NA	NA	NA	9.41012	1.50355e-09	4.63637	7.02415e-51	NA	NA	NA	NA	NA	NA
TraesCS1B02G453500	NA	NA	NA	NA	NA	NA	NA	NA	-1.9759	0.002679	NA	NA	3.47338	0.0089253
TraesCS1B02G460800	8.32922	7.82738e-08	2.97159	7.47947e-08	NA	NA	NA	NA	-5.5831	0.000797375	NA	NA	NA	NA
TraesCS1B02G460900	5.71141	0.00148867	NA	NA	NA	NA	NA	NA	-5.83707	0.00114277	NA	NA	NA	NA
TraesCS1B02G461500	7.06523	1.2078e-05	NA	NA	NA	NA	NA	NA	NA	NA	NA	NA	NA	NA
TraesCS1B02G469000	6.66833	3.46471e-05	NA	NA	NA	NA	NA	NA	NA	NA	NA	NA	NA	NA
TraesCS1B02G470700	11.3877	1.9052e-13	12.4347	6.49521e-16	NA	NA	NA	NA	-10.8327	4.4537e-12	NA	NA	NA	NA
TraesCS1D02G011500	23.9985	5.28572e-09	NA	NA	NA	NA	NA	NA	NA	NA	NA	NA	NA	NA
TraesCS1D02G012000	NA	NA	NA	NA	NA	NA	NA	NA	11.1056	6.35645e-07	NA	NA	NA	NA
TraesCS1D02G012100	NA	NA	NA	NA	NA	NA	NA	NA	11.1697	3.23346e-11	5.3918	9.82679e-13	4.62468	9.96075e-11
TraesCS1D02G028000	NA	NA	NA	NA	NA	NA	NA	NA	5.62273	0.000671034	NA	NA	NA	NA
TraesCS1D02G034800	3.22022	0.000236131	NA	NA	6.52332	6.58162e-05	4.28642	1.25308e-11	4.76759	7.86998e-16	2.4753	5.74016e-05	3.73814	1.9014e-10
TraesCS1D02G037300	4.9257	2.0251e-07	7.22564	1.7734e-05	3.73979	3.67994e-07	3.78702	1.65854e-06	3.67982	3.10194e-07	3.53639	2.94661e-05	4.30691	2.467e-06
TraesCS1D02G046200	6.79854	2.32108e-05	5.28146	0.000675293	NA	NA	NA	NA	-5.02519	0.00339326	NA	NA	NA	NA
TraesCS1D02G052900	9.03937	1.4216e-08	6.25778	0.000200149	NA	NA	NA	NA	NA	NA	5.39918	0.00255215	NA	NA
TraesCS1D02G062900	NA	NA	NA	NA	NA	NA	NA	NA	10.264	1.32576e-09	4.22811	1.76795e-08	3.88376	6.5481e-08
TraesCS1D02G078700	NA	NA	NA	NA	7.21456	1.16675e-05	4.451	1.08481e-05	NA	NA	NA	NA	NA	NA
TraesCS1D02G106100	NA	NA	NA	NA	-2.6769	0.00210908	-2.88529	1.3366e-05	-1.55639	0.00239942	NA	NA	NA	NA
TraesCS1D02G114500	5.24044	0.0021503	5.49103	0.00130197	4.40927	0.000305722	5.28671	2.23979e-10	2.40353	3.38923e-05	2.32392	0.000933073	NA	NA
TraesCS1D02G128700	NA	NA	-5.60859	0.000470615	NA	NA	NA	NA	NA	NA	NA	NA	NA	NA
TraesCS1D02G137200	1.2254	0.000939247	NA	NA	3.10707	5.03888e-05	2.7641	4.17325e-05	NA	NA	NA	NA	NA	NA
TraesCS1D02G154300	NA	NA	NA	NA	3.75549	0.00514647	6.50066	0.000149157	6.56781	3.65681e-05	4.32181	9.01297e-05	7.93648	4.52559e-07
TraesCS1D02G155600	NA	NA	NA	NA	1.56938	3.51605e-11	NA	NA	NA	NA	NA	NA	NA	NA
TraesCS1D02G164000	8.19512	7.88381e-07	6.80796	1.87703e-05	-4.68246	0.00700727	NA	NA	NA	NA	NA	NA	NA	NA
TraesCS1D02G172100	NA	NA	NA	NA	NA	NA	NA	NA	2.21494	0.00249348	2.89832	0.00174444	3.63342	8.02557e-06
TraesCS1D02G173700	-1.74262	3.47384e-09	-2.06434	2.21825e-12	NA	NA	-1.39396	3.75274e-06	-1.36302	5.11797e-06	-1.62413	8.39166e-08	-1.65359	3.28091e-08
TraesCS1D02G195600	1.67049	1.97403e-08	1.76693	3.62229e-06	1.06833	0.00246505	1.69904	1.79578e-05	NA	NA	1.79389	9.74832e-06	3.02449	1.87451e-20
TraesCS1D02G206300	-5.86955	1.76833e-06	NA	NA	NA	NA	NA	NA	12.6056	1.95391e-13	NA	NA	NA	NA
TraesCS1D02G224600	1.1157	0.00233245	1.40431	0.00108938	2.33891	7.48668e-08	3.68219	1.66618e-13	NA	NA	1.22137	0.000289729	NA	NA
TraesCS1D02G225900	NA	NA	NA	NA	NA	NA	NA	NA	5.57949	7.30896e-05	NA	NA	4.52212	0.00111119
TraesCS1D02G226000	NA	NA	NA	NA	NA	NA	NA	NA	6.61756	6.54734e-05	3.44669	4.58944e-12	4.69456	2.1621e-30
TraesCS1D02G234400	9.95538	1.01317e-10	4.19301	5.03164e-12	NA	NA	NA	NA	NA	NA	NA	NA	NA	NA
TraesCS1D02G235400	NA	NA	NA	NA	NA	NA	NA	NA	NA	NA	1.56295	8.19577e-08	1.71495	7.45946e-13
TraesCS1D02G236600	5.58861	1.34673e-18	2.92323	1.28361e-11	3.74813	8.66437e-15	2.95908	7.56784e-10	1.89228	1.0494e-08	2.13888	4.12289e-07	2.33887	1.43748e-10
TraesCS1D02G249900	1.98721	8.03923e-17	1.23849	3.33041e-07	1.6704	2.04302e-12	1.74896	2.03305e-13	NA	NA	1.39416	8.21168e-08	2.72804	2.42575e-25
TraesCS1D02G265800	NA	NA	NA	NA	-2.53439	6.25347e-08	-4.70084	9.33579e-24	-4.48145	3.56185e-23	-2.41641	1.58628e-06	NA	NA
TraesCS1D02G266000	NA	NA	NA	NA	NA	NA	NA	NA	4.56128	4.97792e-09	5.70019	3.63922e-14	2.61706	0.000643475
TraesCS1D02G268000	8.98992	1.0685e-08	2.96761	2.00528e-11	NA	NA	NA	NA	NA	NA	NA	NA	NA	NA
TraesCS1D02G270300	NA	NA	NA	NA	5.94967	0.000981373	4.53152	1.15986e-05	6.93511	4.2318e-21	2.65071	6.60591e-05	-2.68337	0.000666225
TraesCS1D02G278800	5.49073	0.000913973	NA	NA	NA	NA	NA	NA	NA	NA	2.08839	0.00828151	NA	NA
TraesCS1D02G285900	NA	NA	NA	NA	NA	NA	NA	NA	-1.66288	0.000929316	NA	NA	7.57981	2.24455e-22
TraesCS1D02G307000	6.98928	2.48822e-10	NA	NA	-4.59425	0.00799669	NA	NA	NA	NA	NA	NA	NA	NA
TraesCS1D02G336000	3.7339	1.44238e-24	2.64684	7.65275e-17	4.78173	2.51378e-33	4.46376	4.40714e-23	NA	NA	1.15939	1.05148e-05	1.41057	4.40416e-08
TraesCS1D02G348600	1.92724	2.94e-21	1.20134	4.6641e-10	NA	NA	NA	NA	NA	NA	NA	NA	NA	NA
TraesCS1D02G355700	NA	NA	NA	NA	NA	NA	NA	NA	NA	NA	NA	NA	7.38443	0.000627963
TraesCS1D02G376100	1.39756	4.99628e-09	1.00034	6.85707e-05	NA	NA	NA	NA	NA	NA	NA	NA	1.21748	7.57606e-07
TraesCS1D02G394700	2.18978	1.06823e-15	2.15208	8.54888e-15	NA	NA	NA	NA	NA	NA	NA	NA	2.50434	2.55313e-19
TraesCS1D02G411100	NA	NA	1.79328	0.00819406	NA	NA	2.75064	2.91867e-05	2.02832	0.000160657	1.95265	0.000551109	2.43471	5.53877e-06
TraesCS1D02G412900	NA	NA	NA	NA	8.99047	1.95789e-08	2.06365	3.09998e-06	-2.71193	4.75051e-10	NA	NA	NA	NA
TraesCS1D02G413000	NA	NA	NA	NA	12.0713	1.05622e-14	2.92335	9.93574e-16	-1.69276	6.35827e-06	-4.81101	0.00271712	NA	NA
TraesCS1D02G413100	NA	NA	NA	NA	6.90786	2.19428e-05	4.39502	1.29643e-13	NA	NA	NA	NA	NA	NA
TraesCS1D02G430200	NA	NA	NA	NA	NA	NA	NA	NA	NA	NA	NA	NA	2.9056	5.30465e-06
TraesCS1D02G435900	9.19711	9.5211e-09	5.84199	0.000228075	NA	NA	NA	NA	NA	NA	NA	NA	NA	NA
TraesCS1D02G436000	6.83111	0.000409674	NA	NA	NA	NA	NA	NA	NA	NA	NA	NA	NA	NA
TraesCS1D02G436400	8.33357	1.18507e-07	NA	NA	NA	NA	NA	NA	NA	NA	NA	NA	NA	NA
TraesCS1D02G438300	9.44531	1.53476e-09	5.62201	3.28159e-09	NA	NA	NA	NA	NA	NA	NA	NA	NA	NA
TraesCS2A02G004400	9.30276	1.02369e-08	8.01693	1.5541e-07	NA	NA	NA	NA	-10.5174	3.80517e-11	NA	NA	NA	NA
TraesCS2A02G007300	2.1269	7.08143e-32	2.21733	1.51763e-32	1.75895	5.42432e-23	2.16373	2.07555e-33	NA	NA	1.10923	3.47873e-09	1.74064	9.83799e-19
TraesCS2A02G033800	1.80868	6.10274e-10	1.31675	3.62889e-06	2.52616	2.20673e-21	1.52253	5.51339e-09	1.60916	5.9841e-10	1.82215	2.81986e-08	2.51924	1.26651e-15
TraesCS2A02G094100	NA	NA	NA	NA	4.15102	2.66e-17	1.38576	1.15284e-08	NA	NA	NA	NA	-1.86129	8.84902e-09
TraesCS2A02G105400	1.25444	1.53958e-09	2.50771	3.20781e-31	2.68158	1.44451e-39	2.51669	7.36404e-34	1.18626	1.04091e-08	2.49872	3.70191e-30	2.57944	1.95749e-30
TraesCS2A02G111000	NA	NA	1.34746	1.13228e-08	1.60714	2.74932e-12	NA	NA	NA	NA	NA	NA	NA	NA
TraesCS2A02G121300	9.02009	7.73813e-09	8.50514	7.08011e-09	NA	NA	NA	NA	-6.96211	1.51307e-05	NA	NA	NA	NA
TraesCS2A02G142700	3.1817	0.000107002	2.13391	0.00063997	NA	NA	NA	NA	1.58915	0.00395857	NA	NA	3.61311	4.88065e-13
TraesCS2A02G154500	NA	NA	NA	NA	1.34554	8.70127e-11	NA	NA	NA	NA	1.06709	3.70691e-06	NA	NA
TraesCS2A02G156700	NA	NA	NA	NA	4.21664	7.01432e-28	1.64364	2.67675e-21	NA	NA	NA	NA	-1.52204	1.70878e-12
TraesCS2A02G158600	NA	NA	NA	NA	NA	NA	NA	NA	-6.70833	0.00278897	NA	NA	NA	NA
TraesCS2A02G158700	NA	NA	NA	NA	NA	NA	-2.40885	9.69798e-07	-3.57816	2.87739e-28	-4.32599	1.24772e-18	NA	NA
TraesCS2A02G158800	NA	NA	NA	NA	NA	NA	-4.32392	2.33646e-36	-5.89404	4.94399e-99	-4.19789	6.80751e-23	1.8895	1.41087e-06
TraesCS2A02G164400	5.78384	0.00108397	NA	NA	NA	NA	NA	NA	NA	NA	NA	NA	NA	NA
TraesCS2A02G174600	5.97843	3.81561e-31	7.19259	9.26656e-16	3.66722	3.34701e-08	NA	NA	NA	NA	NA	NA	NA	NA
TraesCS2A02G205900	NA	NA	5.22678	1.05519e-07	7.15339	3.62935e-06	1.89679	5.89983e-05	1.51158	0.000224056	1.83295	0.000993501	NA	NA
TraesCS2A02G210600	NA	NA	NA	NA	NA	NA	NA	NA	2.88649	8.6029e-15	NA	NA	NA	NA
TraesCS2A02G213300	6.75794	7.02318e-40	-3.32789	6.29884e-11	-4.48278	0.000137424	NA	NA	NA	NA	NA	NA	NA	NA
TraesCS2A02G228200	2.15483	5.85719e-07	2.10426	6.81886e-06	1.49465	4.20454e-05	1.9185	7.7284e-07	1.0908	0.00124156	1.75915	1.77221e-07	NA	NA
TraesCS2A02G252600	NA	NA	-3.15313	0.00921722	NA	NA	NA	NA	NA	NA	NA	NA	5.23271	0.0024757
TraesCS2A02G262200	2.84829	5.53629e-45	2.50234	2.62547e-33	3.13697	3.50598e-60	3.66678	1.28063e-72	1.7341	1.17325e-31	1.98264	2.68576e-38	1.23626	3.8122e-16
TraesCS2A02G263300	1.92112	5.15762e-11	2.6542	1.23361e-19	1.593	1.13389e-07	2.31985	2.608e-15	NA	NA	2.53873	4.50574e-18	3.7741	7.82982e-41
TraesCS2A02G283600	1.44274	6.3403e-05	1.27129	0.00088396	NA	NA	2.68462	4.26085e-12	NA	NA	1.21372	0.0026268	2.20171	7.27873e-09
TraesCS2A02G319300	1.18569	0.0018146	NA	NA	NA	NA	NA	NA	NA	NA	NA	NA	NA	NA
TraesCS2A02G322900	NA	NA	NA	NA	NA	NA	NA	NA	6.05898	6.22619e-05	1.08985	0.000446549	NA	NA
TraesCS2A02G323700	1.53649	1.67438e-10	1.83354	4.11099e-12	2.47615	1.79501e-28	1.5037	2.09741e-13	1.23205	1.22967e-10	1.00157	9.74803e-07	1.00167	2.00629e-06
TraesCS2A02G350600	NA	NA	NA	NA	NA	NA	NA	NA	5.77573	0.000306434	4.14462	1.07096e-07	NA	NA
TraesCS2A02G363300	3.28424	3.113e-41	2.68895	6.21868e-25	1.93617	1.01973e-14	3.03279	5.91479e-30	NA	NA	1.37452	5.94277e-09	2.73756	1.62091e-36
TraesCS2A02G369700	NA	NA	NA	NA	-3.50537	4.11361e-06	NA	NA	NA	NA	NA	NA	2.70182	2.3108e-09
TraesCS2A02G375600	NA	NA	NA	NA	11.0119	2.02624e-12	7.15518	2.2009e-10	4.65192	1.03658e-37	2.03374	7.28358e-13	NA	NA
TraesCS2A02G379700	NA	NA	NA	NA	NA	NA	NA	NA	NA	NA	NA	NA	3.19681	0.00186521
TraesCS2A02G380700	NA	NA	NA	NA	2.23074	3.32249e-48	1.86039	3.60166e-42	NA	NA	NA	NA	-1.30025	4.19391e-19
TraesCS2A02G382100	2.43354	2.33679e-16	2.55318	3.47442e-11	2.19978	7.7554e-10	2.67567	2.23907e-09	1.12152	6.06977e-05	1.64246	9.88187e-05	3.89002	4.46104e-35
TraesCS2A02G383900	NA	NA	NA	NA	NA	NA	NA	NA	NA	NA	NA	NA	2.20896	1.14819e-20
TraesCS2A02G411900	4.23561	0.00108162	NA	NA	NA	NA	NA	NA	NA	NA	NA	NA	NA	NA
TraesCS2A02G420700	NA	NA	-2.39373	0.00130931	-4.83478	0.00289014	-4.52927	2.44724e-08	NA	NA	NA	NA	NA	NA
TraesCS2A02G440800	3.10203	0.000486144	NA	NA	NA	NA	NA	NA	NA	NA	NA	NA	NA	NA
TraesCS2A02G441600	1.34508	3.57431e-11	NA	NA	2.3	7.21574e-31	NA	NA	NA	NA	1.01127	2.23407e-06	1.25962	9.98248e-10
TraesCS2A02G453700	NA	NA	NA	NA	NA	NA	NA	NA	2.02289	0.000257166	NA	NA	3.51243	8.63163e-26
TraesCS2A02G460500	NA	NA	2.58388	0.00030203	-4.41253	0.000293279	-6.42277	4.49059e-05	-8.40677	1.61692e-07	NA	NA	NA	NA
TraesCS2A02G461100	NA	NA	NA	NA	NA	NA	NA	NA	4.54144	1.31159e-06	NA	NA	NA	NA
TraesCS2A02G461200	NA	NA	NA	NA	NA	NA	3.07354	0.000832844	4.59215	1.72123e-24	2.45853	3.12427e-14	2.99938	3.21515e-26
TraesCS2A02G461300	NA	NA	NA	NA	6.71796	0.000130906	8.33619	2.12448e-07	7.0312	7.15462e-27	4.6857	8.45935e-14	NA	NA
TraesCS2A02G461500	NA	NA	NA	NA	NA	NA	NA	NA	5.66127	0.000701784	5.45112	1.81356e-08	3.25536	4.28371e-16
TraesCS2A02G488800	2.62122	1.37724e-15	2.20777	4.39784e-11	2.07812	1.32621e-12	1.59375	5.82992e-10	1.56238	1.18371e-11	1.50024	3.90358e-08	2.76169	1.82246e-34
TraesCS2A02G497500	2.72408	5.32769e-27	2.20104	1.39008e-15	2.52283	4.75987e-21	2.08573	4.90978e-17	1.02331	2.31005e-07	2.14308	1.20729e-17	2.91021	1.77252e-43
TraesCS2A02G513900	-2.3011	4.28443e-07	-2.43164	6.03771e-09	NA	NA	-3.72628	5.71202e-25	-4.05082	2.6339e-31	-3.92691	7.27071e-29	-1.81999	3.86559e-07
TraesCS2A02G531200	NA	NA	NA	NA	NA	NA	6.59437	0.00153869	4.64395	0.000796572	NA	NA	NA	NA
TraesCS2A02G531400	7.68374	3.45373e-06	9.29336	1.25892e-08	10.5938	6.05102e-11	NA	NA	2.16187	6.69237e-05	2.41579	0.000183541	4.18577	2.44011e-12
TraesCS2A02G531800	1.61736	6.82757e-05	7.31113	7.73071e-18	8.25137	3.39679e-18	2.12321	7.30041e-07	2.39697	9.99389e-10	NA	NA	4.03194	7.93286e-20
TraesCS2A02G532000	1.24431	0.00051925	3.84315	9.08406e-14	8.28014	2.2096e-25	1.83037	1.09066e-09	2.89032	2.23339e-25	NA	NA	2.90878	1.14653e-22
TraesCS2A02G532100	NA	NA	NA	NA	5.63886	0.00140016	4.75852	0.00952744	5.74027	1.75851e-06	NA	NA	NA	NA
TraesCS2A02G532200	2.55292	8.20973e-14	6.03615	2.78318e-22	6.9232	2.89427e-39	1.88905	4.8953e-08	2.14465	2.13697e-11	1.4802	0.000171797	3.6616	2.75629e-21
TraesCS2A02G532400	NA	NA	6.04947	1.53909e-07	5.44377	4.73075e-06	2.54782	0.000205161	3.35291	4.1723e-18	1.98294	0.00319994	4.56245	5.14312e-10
TraesCS2A02G588400	17.2603	2.85523e-28	4.83471	3.03918e-08	NA	NA	NA	NA	NA	NA	NA	NA	NA	NA
TraesCS2A02G588800	NA	NA	21.0133	1.02371e-33	NA	NA	NA	NA	NA	NA	NA	NA	NA	NA
TraesCS2B02G009800	NA	NA	5.3881	0.00145947	NA	NA	NA	NA	NA	NA	NA	NA	NA	NA
TraesCS2B02G011700	8.13495	2.39129e-07	NA	NA	NA	NA	NA	NA	NA	NA	NA	NA	NA	NA
TraesCS2B02G013600	1.96615	8.68874e-08	2.7869	6.65639e-13	1.39586	0.000176351	2.37608	7.27325e-11	1.78587	8.49499e-07	2.49526	5.48109e-10	3.43692	1.96865e-16
TraesCS2B02G034400	11.0003	2.54099e-12	8.36092	3.70601e-08	NA	NA	NA	NA	-10.2399	1.60884e-10	NA	NA	NA	NA
TraesCS2B02G046900	NA	NA	NA	NA	NA	NA	NA	NA	3.16869	0.000199465	NA	NA	3.00763	3.87755e-10
TraesCS2B02G047500	1.81306	2.89673e-08	1.90051	3.51096e-08	2.25887	6.16277e-14	2.77456	1.13851e-16	2.27834	3.01526e-13	2.638	1.25854e-08	4.84398	9.11743e-19
TraesCS2B02G095700	NA	NA	NA	NA	-4.7856	0.00481189	NA	NA	NA	NA	NA	NA	NA	NA
TraesCS2B02G108900	NA	NA	NA	NA	2.61848	0.00146433	NA	NA	NA	NA	NA	NA	NA	NA
TraesCS2B02G110400	4.68249	0.00699374	NA	NA	5.52062	6.90474e-06	NA	NA	-4.13149	1.6123e-05	NA	NA	4.47669	0.000469773
TraesCS2B02G112300	NA	NA	NA	NA	NA	NA	NA	NA	NA	NA	4.29108	1.26856e-05	4.73518	2.36165e-42
TraesCS2B02G122300	NA	NA	1.26831	1.73419e-17	2.36853	5.00041e-56	1.66788	8.62661e-28	NA	NA	1.67685	5.21313e-22	2.58758	1.59117e-45
TraesCS2B02G128100	2.51855	1.06438e-10	-7.87659	6.80774e-07	NA	NA	NA	NA	NA	NA	NA	NA	NA	NA
TraesCS2B02G142300	7.95155	5.2308e-07	4.90207	0.00522925	NA	NA	NA	NA	NA	NA	NA	NA	NA	NA
TraesCS2B02G177100	-1.63881	0.000208678	-2.19512	0.00048166	2.30583	5.01122e-05	2.63885	9.93676e-09	-3.00479	1.10102e-12	NA	NA	1.87722	8.58306e-05
TraesCS2B02G179700	NA	NA	NA	NA	1.02723	2.50411e-05	NA	NA	NA	NA	NA	NA	NA	NA
TraesCS2B02G182200	NA	NA	NA	NA	4.52286	2.87129e-18	1.28369	1.97451e-09	NA	NA	-1.14905	2.94189e-07	-1.80831	2.06641e-10
TraesCS2B02G184300	NA	NA	NA	NA	NA	NA	NA	NA	-3.56745	1.99764e-39	-2.90128	1.17903e-07	NA	NA
TraesCS2B02G184400	NA	NA	NA	NA	NA	NA	-1.31155	7.27245e-11	-5.66125	6.72683e-114	-6.57153	8.80827e-21	NA	NA
TraesCS2B02G190300	7.21231	6.36786e-06	NA	NA	NA	NA	NA	NA	NA	NA	NA	NA	NA	NA
TraesCS2B02G193400	8.05563	3.69505e-07	5.6867	0.000234508	NA	NA	NA	NA	NA	NA	NA	NA	NA	NA
TraesCS2B02G198200	1.46032	9.89102e-15	1.20308	3.81997e-10	2.0411	1.32245e-27	NA	NA	1.01776	1.36973e-07	1.72208	3.15692e-19	1.35001	1.2144e-12
TraesCS2B02G201000	6.97435	2.41989e-27	4.02332	7.13786e-09	2.52833	0.00135651	NA	NA	-1.42978	0.00605954	NA	NA	NA	NA
TraesCS2B02G215800	2.74455	5.81868e-17	2.70512	2.88476e-16	1.74628	2.31897e-07	1.58651	4.19996e-06	NA	NA	1.23561	0.000856253	2.07651	1.3494e-08
TraesCS2B02G230700	1.23116	1.02809e-14	NA	NA	NA	NA	NA	NA	-1.06223	3.66062e-10	NA	NA	-2.15896	2.93103e-05
TraesCS2B02G233100	4.49862	6.7969e-06	5.50366	2.62107e-08	9.0385	1.64653e-08	NA	NA	1.7746	2.10846e-05	NA	NA	NA	NA
TraesCS2B02G238100	7.9305	4.45848e-07	NA	NA	-5.06895	0.00291292	NA	NA	NA	NA	NA	NA	NA	NA
TraesCS2B02G251800	1.25137	3.78469e-11	1.32626	2.55711e-12	1.34856	6.76835e-14	NA	NA	NA	NA	1.02986	8.92592e-08	1.63973	1.45083e-18
TraesCS2B02G272300	NA	NA	NA	NA	NA	NA	4.69909	0.00677925	NA	NA	NA	NA	NA	NA
TraesCS2B02G275300	6.8424	7.19036e-05	3.72873	0.000516987	NA	NA	3.79632	0.00592572	3.16698	3.02429e-05	NA	NA	NA	NA
TraesCS2B02G280000	3.28099	1.52013e-67	2.34166	1.15706e-35	3.23434	1.69342e-65	4.338	2.08873e-93	1.47418	8.67242e-26	1.70031	1.43697e-31	NA	NA
TraesCS2B02G310600	NA	NA	NA	NA	4.21855	2.41749e-06	2.90293	0.000318697	NA	NA	NA	NA	NA	NA
TraesCS2B02G321100	NA	NA	1.38034	4.92688e-12	1.53838	9.11316e-15	1.61591	7.00518e-16	NA	NA	1.11754	3.29599e-07	2.38721	2.05216e-30
TraesCS2B02G321200	2.64966	1.0594e-19	2.06631	8.51174e-14	3.21026	3.87842e-34	2.19306	3.66672e-19	NA	NA	NA	NA	NA	NA
TraesCS2B02G344300	7.26969	2.09064e-05	NA	NA	-6.54384	0.000169835	NA	NA	NA	NA	NA	NA	NA	NA
TraesCS2B02G359700	NA	NA	NA	NA	NA	NA	NA	NA	3.88118	1.66584e-06	2.36374	2.28249e-17	NA	NA
TraesCS2B02G381100	1.06009	3.96476e-08	NA	NA	NA	NA	NA	NA	NA	NA	NA	NA	NA	NA
TraesCS2B02G381200	1.00046	7.53903e-09	NA	NA	NA	NA	NA	NA	-1.03982	3.01408e-10	NA	NA	NA	NA
TraesCS2B02G386700	NA	NA	NA	NA	-1.66004	0.00133139	NA	NA	NA	NA	NA	NA	2.11624	3.40422e-05
TraesCS2B02G396100	NA	NA	NA	NA	NA	NA	NA	NA	3.37638	0.000560016	6.5842	5.00408e-09	3.92542	9.02919e-51
TraesCS2B02G396600	NA	NA	5.0741	0.00848934	NA	NA	NA	NA	NA	NA	NA	NA	5.27544	0.00355261
TraesCS2B02G397800	NA	NA	NA	NA	2.81704	8.76356e-39	2.56739	6.88123e-36	NA	NA	NA	NA	NA	NA
TraesCS2B02G412600	3.04435	5.1899e-06	7.52791	1.78168e-06	8.75861	1.30704e-07	2.96179	1.032e-05	2.3635	0.000294388	NA	NA	6.5357	0.000162827
TraesCS2B02G420000	NA	NA	NA	NA	NA	NA	NA	NA	1.77336	0.00322694	NA	NA	NA	NA
TraesCS2B02G420500	1.07985	0.00023945	1.30187	6.12817e-05	NA	NA	NA	NA	NA	NA	NA	NA	2.24348	2.45668e-11
TraesCS2B02G430500	8.18386	4.59484e-06	7.33058	5.77354e-05	NA	NA	NA	NA	NA	NA	NA	NA	NA	NA
TraesCS2B02G439700	NA	NA	NA	NA	NA	NA	-7.83503	4.59605e-05	NA	NA	NA	NA	NA	NA
TraesCS2B02G443300	NA	NA	NA	NA	NA	NA	NA	NA	NA	NA	NA	NA	1.24489	0.000554727
TraesCS2B02G460200	2.53023	3.06665e-06	2.51391	8.37514e-05	1.84421	0.000365632	1.32486	0.00963167	NA	NA	NA	NA	NA	NA
TraesCS2B02G461800	4.65752	1.54501e-142	3.56599	6.17174e-88	4.76823	3.78278e-119	3.95546	2.05282e-88	NA	NA	1.21832	8.69819e-13	2.79338	2.9893e-65
TraesCS2B02G472100	1.49359	0.00131766	1.358	0.00495538	NA	NA	1.69498	0.000122651	1.93205	9.35735e-06	1.86181	7.13494e-06	2.71266	4.03229e-11
TraesCS2B02G472600	NA	NA	NA	NA	1.01451	0.001835	NA	NA	NA	NA	NA	NA	1.92256	1.98818e-31
TraesCS2B02G474800	NA	NA	2.00905	0.00923493	3.49309	1.19483e-11	1.06241	0.00364547	2.2904	1.13638e-12	NA	NA	1.55257	0.000598805
TraesCS2B02G476200	NA	NA	NA	NA	NA	NA	NA	NA	4.35634	2.87903e-05	NA	NA	NA	NA
TraesCS2B02G482100	NA	NA	NA	NA	NA	NA	8.12902	2.26627e-06	9.69017	7.92453e-37	2.99654	1.46164e-05	NA	NA
TraesCS2B02G482900	NA	NA	NA	NA	NA	NA	5.05304	0.00207476	8.93479	2.33252e-08	3.40253	2.42501e-09	NA	NA
TraesCS2B02G483000	-10.6414	6.45314e-11	NA	NA	8.49756	8.23133e-08	3.50769	1.04996e-10	2.85461	3.49519e-08	NA	NA	1.66917	0.00187828
TraesCS2B02G483100	-5.65173	0.00130983	NA	NA	5.63333	0.00190609	8.63071	2.54663e-07	8.27675	1.49669e-36	3.3373	2.01662e-08	NA	NA
TraesCS2B02G513800	3.13732	2.1767e-12	7.24091	9.68199e-27	6.98866	4.58485e-29	2.18893	2.119e-06	2.39386	2.26354e-08	NA	NA	4.18205	1.72061e-18
TraesCS2B02G513900	3.09394	2.76462e-14	6.32345	9.15903e-20	7.1377	3.0678e-20	1.76968	4.20133e-05	1.53797	0.000181649	NA	NA	4.3047	8.51505e-23
TraesCS2B02G516600	1.56815	3.18314e-06	1.48232	5.99245e-05	NA	NA	1.39602	1.27501e-05	NA	NA	1.95358	8.00476e-10	2.95691	2.26762e-26
TraesCS2B02G525700	2.1812	1.04081e-15	2.48663	7.0088e-18	2.05174	4.94863e-19	1.86167	2.26688e-16	1.38967	4.37012e-12	1.71573	7.45849e-12	2.98141	1.88289e-40
TraesCS2B02G541300	NA	NA	NA	NA	NA	NA	NA	NA	NA	NA	NA	NA	4.44763	2.66876e-06
TraesCS2B02G541400	2.34751	0.000729938	NA	NA	NA	NA	NA	NA	NA	NA	NA	NA	NA	NA
TraesCS2B02G541900	NA	NA	NA	NA	NA	NA	NA	NA	NA	NA	NA	NA	7.87443	1.22359e-12
TraesCS2B02G542000	NA	NA	NA	NA	-2.27467	2.54965e-05	-3.69634	6.24424e-15	-3.98134	3.26828e-19	-2.60547	1.93541e-08	NA	NA
TraesCS2B02G547900	8.82706	1.18276e-22	3.7991	2.01114e-28	NA	NA	NA	NA	-5.05644	0.00328815	NA	NA	NA	NA
TraesCS2B02G553700	NA	NA	-1.54385	0.00107387	NA	NA	-3.27953	0.00762939	2.85722	3.30986e-23	3.2447	4.83055e-41	NA	NA
TraesCS2B02G560800	NA	NA	5.85238	0.000145644	6.60328	1.78685e-05	2.06046	0.00120915	2.32572	4.77643e-09	NA	NA	4.8334	4.13275e-16
TraesCS2B02G560900	6.35153	0.000143279	7.82648	1.61208e-06	8.30058	3.37937e-07	2.84714	4.73258e-05	3.02988	3.28651e-09	NA	NA	NA	NA
TraesCS2B02G561000	NA	NA	3.59642	3.65943e-05	7.29	2.70236e-06	NA	NA	1.83996	2.98982e-05	NA	NA	2.51926	2.40616e-08
TraesCS2B02G561100	1.87914	4.045e-05	7.4901	1.33123e-10	7.38627	3.77195e-10	NA	NA	1.58638	0.000473012	NA	NA	2.77928	2.02657e-09
TraesCS2B02G562200	NA	NA	1.92971	0.000507353	3.61423	2.91262e-10	2.37372	9.69558e-07	1.97814	2.86296e-05	1.97329	0.00028939	NA	NA
TraesCS2B02G578600	NA	NA	NA	NA	NA	NA	1.17866	0.000287816	NA	NA	NA	NA	2.08226	6.70187e-06
TraesCS2B02G594800	11.5514	7.04049e-14	NA	NA	NA	NA	NA	NA	-10.031	2.1371e-10	NA	NA	NA	NA
TraesCS2D02G004400	17.809	4.96102e-27	9.21953	1.23121e-08	NA	NA	NA	NA	-15.1066	1.38066e-18	NA	NA	NA	NA
TraesCS2D02G033300	3.65709	6.91053e-15	3.56646	1.97548e-15	3.10244	5.04688e-20	3.50873	3.91058e-18	2.7994	6.00682e-16	3.80309	7.36425e-10	3.58595	5.26594e-11
TraesCS2D02G081700	10.5579	4.19298e-11	11.2278	2.25961e-12	NA	NA	NA	NA	-5.90173	0.000587033	NA	NA	NA	NA
TraesCS2D02G092700	NA	NA	NA	NA	3.34339	6.71416e-10	1.20139	0.000196059	NA	NA	NA	NA	NA	NA
TraesCS2D02G105000	1.6794	6.05014e-14	1.89298	2.7497e-16	2.15499	3.27792e-23	1.80899	8.42454e-16	NA	NA	1.64906	3.68419e-11	1.82	3.12626e-13
TraesCS2D02G110500	6.17391	1.27859e-13	-7.34558	5.91959e-06	-4.5647	0.00963971	NA	NA	NA	NA	NA	NA	NA	NA
TraesCS2D02G165800	NA	NA	NA	NA	NA	NA	-2.20943	5.68806e-25	-5.00702	8.42028e-104	-4.67644	6.95872e-24	NA	NA
TraesCS2D02G171900	2.24218	5.85276e-19	1.70007	3.08262e-10	2.2314	5.24278e-17	1.46823	3.99411e-08	NA	NA	1.09819	0.000137687	1.25987	1.31445e-05
TraesCS2D02G204600	NA	NA	NA	NA	NA	NA	NA	NA	NA	NA	-1.25296	0.00779774	NA	NA
TraesCS2D02G210300	NA	NA	5.28058	0.00168763	5.67336	0.000827808	NA	NA	NA	NA	NA	NA	NA	NA
TraesCS2D02G212300	2.72501	6.65798e-16	2.40133	2.34122e-09	NA	NA	NA	NA	NA	NA	NA	NA	NA	NA
TraesCS2D02G221100	5.93794	0.000342778	5.47304	0.00133673	NA	NA	NA	NA	NA	NA	NA	NA	NA	NA
TraesCS2D02G239000	3.08547	3.88722e-06	NA	NA	NA	NA	2.41804	0.000392726	1.38084	0.00486925	2.23168	0.000283824	1.9588	9.21757e-05
TraesCS2D02G241200	NA	NA	NA	NA	NA	NA	NA	NA	NA	NA	NA	NA	-3.02024	7.36988e-13
TraesCS2D02G248100	NA	NA	NA	NA	NA	NA	NA	NA	NA	NA	NA	NA	-1.06427	0.00709521
TraesCS2D02G256000	NA	NA	NA	NA	5.78589	3.35196e-07	1.01912	4.92131e-05	1.09242	1.24858e-06	-1.74356	2.81029e-16	-2.93522	5.8007e-26
TraesCS2D02G261800	2.85076	2.3246e-38	2.69068	4.13102e-28	3.01531	1.08022e-36	3.84471	1.7635e-52	NA	NA	NA	NA	1.04431	2.71553e-10
TraesCS2D02G264100	1.90479	8.47563e-08	NA	NA	2.25027	1.63935e-05	3.16435	5.40605e-07	-1.69887	1.3859e-05	-1.59181	7.55594e-05	NA	NA
TraesCS2D02G296600	2.74466	0.00753648	NA	NA	NA	NA	NA	NA	NA	NA	NA	NA	NA	NA
TraesCS2D02G302100	NA	NA	NA	NA	NA	NA	2.70396	4.3492e-05	3.29128	1.14908e-10	2.79729	2.53079e-09	1.80987	6.12137e-05
TraesCS2D02G303100	3.73918	1.30072e-33	3.54115	7.36253e-32	3.92583	3.96082e-42	3.95703	8.19725e-34	NA	NA	1.64379	4.05197e-10	1.29171	1.40808e-06
TraesCS2D02G339300	1.86743	1.33659e-12	1.87184	2.25221e-10	3.20577	1.17543e-30	1.45471	2.58378e-10	1.32535	3.0366e-10	1.27365	4.46617e-09	1.06749	1.47339e-06
TraesCS2D02G340000	NA	NA	NA	NA	NA	NA	NA	NA	5.95002	8.73598e-05	2.41946	9.86622e-14	NA	NA
TraesCS2D02G360800	3.59703	5.1116e-15	3.07765	7.24384e-11	NA	NA	1.22198	0.00209938	NA	NA	1.36585	0.000952978	2.44393	6.44662e-11
TraesCS2D02G377000	1.36899	1.18286e-06	NA	NA	2.04002	6.86008e-16	1.20916	5.34705e-08	NA	NA	NA	NA	NA	NA
TraesCS2D02G377100	NA	NA	NA	NA	NA	NA	NA	NA	6.53677	0.000206056	4.67134	9.61796e-05	NA	NA
TraesCS2D02G392300	NA	NA	4.87918	3.4774e-14	5.53479	2.12754e-22	1.89505	6.49861e-07	2.0532	1.81014e-08	NA	NA	NA	NA
TraesCS2D02G393800	NA	NA	NA	NA	NA	NA	NA	NA	NA	NA	7.83774	3.79941e-05	3.80886	0.000218778
TraesCS2D02G417600	-3.00984	0.00522095	-3.69205	0.00161506	NA	NA	-6.44312	0.000218829	NA	NA	NA	NA	NA	NA
TraesCS2D02G421300	3.1226	1.46656e-41	2.38776	1.31696e-24	1.19597	7.91117e-07	1.37367	1.18717e-08	NA	NA	1.13405	5.69427e-06	4.00826	3.73498e-66
TraesCS2D02G432700	NA	NA	NA	NA	NA	NA	-2.41324	0.00621768	-2.7383	0.000265503	NA	NA	NA	NA
TraesCS2D02G438000	2.04605	0.000214994	NA	NA	NA	NA	NA	NA	NA	NA	NA	NA	NA	NA
TraesCS2D02G439300	2.67809	8.22563e-19	1.59812	2.63631e-07	2.03733	8.53298e-11	1.29832	5.74106e-05	NA	NA	1.15461	0.00116282	1.75033	2.17513e-07
TraesCS2D02G450800	NA	NA	NA	NA	NA	NA	NA	NA	1.6781	7.95827e-05	1.75803	3.64085e-06	2.64019	1.52994e-20
TraesCS2D02G453400	NA	NA	5.97901	0.000328532	6.99203	4.22603e-06	3.16482	1.41325e-11	4.69435	1.52557e-33	2.45888	6.68714e-06	5.15488	3.89843e-21
TraesCS2D02G453600	NA	NA	NA	NA	NA	NA	NA	NA	NA	NA	NA	NA	4.00193	5.88174e-08
TraesCS2D02G453800	NA	NA	5.36543	0.00232453	6.3198	0.000232638	NA	NA	1.88643	0.00371054	NA	NA	4.27309	2.62448e-09
TraesCS2D02G454500	NA	NA	NA	NA	NA	NA	NA	NA	5.37272	0.000891902	NA	NA	NA	NA
TraesCS2D02G454600	NA	NA	NA	NA	NA	NA	6.07935	0.00112379	4.55842	0.000295007	NA	NA	4.59103	7.10379e-06
TraesCS2D02G461100	-3.55218	1.97994e-09	NA	NA	NA	NA	-1.84864	4.59065e-05	-5.05439	5.11088e-20	NA	NA	NA	NA
TraesCS2D02G461400	NA	NA	NA	NA	NA	NA	4.43263	0.000208256	3.95506	1.903e-19	2.37696	3.44096e-14	2.1497	2.68254e-14
TraesCS2D02G482600	NA	NA	NA	NA	NA	NA	NA	NA	NA	NA	NA	NA	1.01854	0.00180558
TraesCS2D02G487100	NA	NA	NA	NA	7.57869	6.40512e-06	NA	NA	3.18522	9.68204e-08	NA	NA	2.08869	0.00348917
TraesCS2D02G489100	2.14802	2.23878e-07	2.43471	1.27097e-08	2.06212	1.26095e-09	NA	NA	1.58509	1.91723e-07	NA	NA	2.5581	9.21999e-19
TraesCS2D02G515500	NA	NA	NA	NA	-1.56856	0.00274063	-2.45233	3.83117e-07	-2.10945	5.83094e-06	-2.48878	1.34592e-07	NA	NA
TraesCS3A02G045100	7.92275	4.52364e-32	2.41959	1.82154e-12	NA	NA	NA	NA	-7.3497	4.73478e-06	NA	NA	NA	NA
TraesCS3A02G050400	5.7692	0.000652474	9.13806	2.66275e-09	NA	NA	NA	NA	-5.09437	2.29071e-05	NA	NA	NA	NA
TraesCS3A02G066100	9.18689	4.58526e-10	5.60862	6.85684e-12	NA	NA	NA	NA	-4.10323	0.00729358	NA	NA	NA	NA
TraesCS3A02G066200	8.9939	7.70019e-09	4.25941	1.42927e-20	NA	NA	-2.75839	0.00914861	-5.37625	0.000315126	NA	NA	NA	NA
TraesCS3A02G066300	7.52422	5.49901e-21	1.4868	0.000152477	NA	NA	NA	NA	-14.1951	4.38909e-20	NA	NA	NA	NA
TraesCS3A02G066400	8.02741	2.12593e-18	2.21304	4.14683e-10	NA	NA	NA	NA	-8.24608	1.97937e-07	NA	NA	NA	NA
TraesCS3A02G066500	8.43023	9.05885e-08	NA	NA	NA	NA	NA	NA	NA	NA	NA	NA	NA	NA
TraesCS3A02G066900	5.35219	1.7494e-14	-3.06782	5.91779e-14	NA	NA	NA	NA	NA	NA	NA	NA	NA	NA
TraesCS3A02G068100	NA	NA	NA	NA	1.58518	4.33444e-10	1.21854	1.539e-05	NA	NA	1.07591	0.00124443	2.53975	2.24704e-18
TraesCS3A02G070200	6.3413	2.18266e-12	NA	NA	NA	NA	NA	NA	NA	NA	NA	NA	NA	NA
TraesCS3A02G074600	-1.12579	0.000405153	-1.51087	2.5806e-05	NA	NA	-1.28609	0.000101095	3.30359	7.4142e-32	2.21566	1.30107e-14	NA	NA
TraesCS3A02G075800	2.68381	4.89202e-14	4.28693	1.6136e-33	2.2085	1.00197e-09	3.31169	2.16936e-20	1.02656	0.00792489	1.13371	0.00484409	-2.27853	0.0019662
TraesCS3A02G081000	NA	NA	7.39891	3.63254e-06	NA	NA	NA	NA	NA	NA	NA	NA	NA	NA
TraesCS3A02G099500	NA	NA	-1.16408	0.000175781	NA	NA	NA	NA	NA	NA	NA	NA	NA	NA
TraesCS3A02G107700	NA	NA	NA	NA	NA	NA	NA	NA	NA	NA	NA	NA	2.51925	0.00997423
TraesCS3A02G121900	16.7286	1.52241e-27	17.4964	4.79488e-30	NA	NA	NA	NA	-4.33835	0.00578796	NA	NA	NA	NA
TraesCS3A02G135600	2.78777	1.91306e-16	2.26609	1.93892e-09	2.27581	5.67784e-07	2.25835	7.27431e-07	NA	NA	1.61844	0.00361018	4.46079	2.76649e-09
TraesCS3A02G149200	4.90847	0.00465423	5.66938	0.00120748	4.27458	0.00107405	3.18287	0.00552847	NA	NA	NA	NA	4.61026	0.00806815
TraesCS3A02G151600	NA	NA	NA	NA	NA	NA	NA	NA	NA	NA	NA	NA	1.78371	1.12874e-21
TraesCS3A02G161400	NA	NA	NA	NA	NA	NA	NA	NA	1.2755	0.000923765	1.76285	1.91508e-06	NA	NA
TraesCS3A02G186600	3.46384	3.97634e-41	3.90826	6.52138e-45	2.35546	1.56319e-19	2.11585	1.73679e-15	1.11675	2.45032e-05	2.25204	1.807e-16	3.35895	6.07405e-38
TraesCS3A02G187100	3.34683	1.77327e-18	3.95971	5.8156e-16	3.12062	1.77356e-14	3.04222	2.59911e-09	2.05362	3.78156e-07	2.60294	7.47263e-08	4.84532	3.96233e-30
TraesCS3A02G207800	1.23399	0.000119895	NA	NA	NA	NA	NA	NA	NA	NA	NA	NA	NA	NA
TraesCS3A02G211200	NA	NA	NA	NA	NA	NA	NA	NA	-1.17898	1.37168e-13	-1.35894	1.9102e-12	NA	NA
TraesCS3A02G232000	-5.41628	0.0022638	NA	NA	NA	NA	6.94458	5.54219e-05	9.3601	3.43049e-19	3.42054	9.7965e-09	2.47848	3.30394e-05
TraesCS3A02G238200	NA	NA	NA	NA	NA	NA	NA	NA	NA	NA	NA	NA	3.66354	1.86553e-06
TraesCS3A02G240900	-2.15494	0.000313779	NA	NA	NA	NA	NA	NA	NA	NA	NA	NA	NA	NA
TraesCS3A02G262800	-1.73497	0.00615519	NA	NA	NA	NA	NA	NA	NA	NA	NA	NA	NA	NA
TraesCS3A02G281300	2.5308	5.06615e-06	2.22173	0.000157875	1.76397	0.000461336	1.61784	0.000892053	NA	NA	NA	NA	NA	NA
TraesCS3A02G287100	3.63346	0.00567469	5.311	0.00284028	NA	NA	NA	NA	NA	NA	NA	NA	NA	NA
TraesCS3A02G290400	NA	NA	NA	NA	NA	NA	NA	NA	-1.06754	1.97964e-13	-1.33858	7.97049e-19	NA	NA
TraesCS3A02G291800	1.57633	2.53564e-19	1.72279	5.01122e-20	1.88251	9.72584e-26	1.18322	2.73788e-11	NA	NA	NA	NA	1.56947	9.33991e-18
TraesCS3A02G299600	-1.44825	0.00157387	-3.17801	0.00192682	NA	NA	NA	NA	NA	NA	NA	NA	NA	NA
TraesCS3A02G303700	1.56151	9.23264e-13	2.41288	1.53343e-27	1.44432	2.03374e-12	1.69665	6.55323e-16	NA	NA	1.47815	3.05339e-10	3.14573	3.1339e-45
TraesCS3A02G313200	NA	NA	NA	NA	NA	NA	NA	NA	NA	NA	7.47834	0.000315472	NA	NA
TraesCS3A02G330000	-5.84104	0.000511252	-4.68953	0.00874553	NA	NA	NA	NA	NA	NA	5.45822	6.9075e-06	2.25346	1.90275e-08
TraesCS3A02G346000	-4.05304	8.27334e-10	-3.8591	0.00122007	1.33982	0.00159391	NA	NA	NA	NA	NA	NA	NA	NA
TraesCS3A02G353900	10.3378	1.61277e-11	2.04766	4.80615e-05	NA	NA	NA	NA	NA	NA	NA	NA	NA	NA
TraesCS3A02G361000	NA	NA	3.23551	3.75719e-25	3.93826	1.46598e-36	2.46176	1.24501e-17	1.551	6.67017e-08	1.66656	1.44402e-06	-4.93327	0.00321044
TraesCS3A02G361200	NA	NA	NA	NA	1.55852	0.00641901	1.54323	0.00709745	NA	NA	NA	NA	NA	NA
TraesCS3A02G378100	NA	NA	NA	NA	NA	NA	NA	NA	NA	NA	NA	NA	2.71759	9.28365e-25
TraesCS3A02G382000	NA	NA	NA	NA	-1.39218	1.80257e-06	NA	NA	-1.25192	1.45563e-06	NA	NA	NA	NA
TraesCS3A02G436600	NA	NA	NA	NA	NA	NA	NA	NA	1.86555	0.00290011	NA	NA	1.92423	9.22437e-06
TraesCS3A02G441800	10.8713	2.41675e-12	5.25553	1.57582e-36	NA	NA	NA	NA	-5.54298	0.000220801	NA	NA	NA	NA
TraesCS3A02G441900	6.27985	0.000180793	NA	NA	NA	NA	NA	NA	NA	NA	NA	NA	NA	NA
TraesCS3A02G442400	NA	NA	4.90991	0.0056011	NA	NA	NA	NA	NA	NA	NA	NA	NA	NA
TraesCS3A02G442700	NA	NA	6.01201	0.00039839	NA	NA	NA	NA	NA	NA	NA	NA	NA	NA
TraesCS3A02G458900	2.14038	0.00156117	NA	NA	NA	NA	3.22427	0.00179718	NA	NA	NA	NA	NA	NA
TraesCS3A02G480500	NA	NA	NA	NA	-1.04675	5.31595e-05	NA	NA	NA	NA	NA	NA	2.24132	3.49065e-32
TraesCS3A02G491200	-5.31393	0.00224386	NA	NA	6.25887	0.000284347	NA	NA	-2.337	0.00101164	NA	NA	NA	NA
TraesCS3A02G495200	5.54003	9.96936e-07	7.00817	1.36021e-05	NA	NA	NA	NA	NA	NA	NA	NA	NA	NA
TraesCS3A02G505800	NA	NA	NA	NA	5.15566	0.00347815	2.5706	0.000344098	NA	NA	-1.26045	0.0083644	-2.81481	0.00501305
TraesCS3A02G509300	3.82262	5.98814e-71	3.19835	8.28809e-51	3.28534	3.19464e-56	2.06466	6.37453e-23	1.89586	6.41194e-20	2.8084	1.47181e-35	3.93493	7.07403e-71
TraesCS3A02G530600	2.3413	3.90905e-32	2.34595	2.27753e-31	2.92887	6.46146e-48	2.19811	3.54435e-27	NA	NA	1.4408	4.06719e-11	2.76255	1.00556e-37
TraesCS3A02G530800	NA	NA	NA	NA	NA	NA	6.34148	5.56366e-10	3.4127	1.21792e-06	NA	NA	NA	NA
TraesCS3A02G531500	7.92416	2.06685e-12	3.94468	9.6593e-31	NA	NA	NA	NA	NA	NA	NA	NA	NA	NA
TraesCS3A02G532400	-1.74602	7.46177e-11	-1.14225	2.11681e-05	NA	NA	NA	NA	-1.56416	4.61812e-11	-1.56178	1.28522e-08	NA	NA
TraesCS3A02G539500	7.95882	7.68332e-07	10.0783	1.96141e-10	NA	NA	NA	NA	NA	NA	NA	NA	NA	NA
TraesCS3B02G059200	14.7761	2.91054e-21	9.31846	1.74584e-09	NA	NA	NA	NA	-12.4104	8.88012e-15	NA	NA	NA	NA
TraesCS3B02G061900	6.01392	0.000268535	4.71722	9.2003e-07	NA	NA	NA	NA	-7.56404	2.10608e-06	NA	NA	NA	NA
TraesCS3B02G079500	4.84939	0.00490762	NA	NA	NA	NA	NA	NA	NA	NA	NA	NA	NA	NA
TraesCS3B02G079700	7.16158	2.95159e-37	NA	NA	NA	NA	NA	NA	NA	NA	NA	NA	NA	NA
TraesCS3B02G081200	1.6828	8.81087e-07	1.36301	0.000238768	1.38829	0.000401596	1.23682	0.00482943	NA	NA	1.57124	0.00350629	3.18393	1.07882e-11
TraesCS3B02G082300	NA	NA	NA	NA	4.31225	0.00934939	NA	NA	NA	NA	NA	NA	4.62268	0.00518644
TraesCS3B02G084300	6.40797	7.16263e-05	NA	NA	NA	NA	NA	NA	NA	NA	NA	NA	NA	NA
TraesCS3B02G095700	NA	NA	7.93186	7.64514e-08	NA	NA	NA	NA	-5.54815	0.000927892	NA	NA	NA	NA
TraesCS3B02G100900	8.01331	1.01875e-06	5.76503	0.000926315	NA	NA	NA	NA	NA	NA	NA	NA	NA	NA
TraesCS3B02G105900	NA	NA	NA	NA	NA	NA	NA	NA	7.92937	5.60995e-07	2.05421	1.11189e-08	2.74203	3.61159e-17
TraesCS3B02G115900	-1.73791	2.58219e-07	NA	NA	NA	NA	NA	NA	NA	NA	NA	NA	1.09473	0.000463322
TraesCS3B02G157900	3.85276	1.043e-30	-2.42266	9.71513e-15	-6.54735	4.57024e-05	NA	NA	NA	NA	NA	NA	NA	NA
TraesCS3B02G158700	NA	NA	NA	NA	NA	NA	NA	NA	6.25767	2.90057e-11	4.8699	6.0534e-26	NA	NA
TraesCS3B02G165600	2.10211	9.04034e-60	1.71925	6.22995e-39	1.27746	3.79927e-22	2.02449	1.41345e-47	NA	NA	NA	NA	-1.05418	2.42977e-13
TraesCS3B02G169400	2.17071	0.00406406	3.06911	0.00064	NA	NA	2.73667	0.00715564	NA	NA	NA	NA	4.02262	1.34639e-07
TraesCS3B02G171700	NA	NA	NA	NA	4.50862	7.93249e-08	NA	NA	-5.44454	4.04668e-09	NA	NA	NA	NA
TraesCS3B02G176500	3.15175	0.0054204	6.09974	0.000410583	3.55187	3.71375e-05	2.81659	0.000348357	NA	NA	NA	NA	4.09987	1.65733e-06
TraesCS3B02G189000	4.20161	0.000761807	NA	NA	4.22973	5.81836e-05	5.45803	0.000771891	NA	NA	NA	NA	NA	NA
TraesCS3B02G204300	NA	NA	2.95308	0.00885916	NA	NA	3.48545	7.9055e-09	2.87259	1.53952e-07	NA	NA	NA	NA
TraesCS3B02G216100	3.43319	1.1544e-45	3.52903	2.07784e-44	2.11881	1.92308e-18	2.18074	5.99632e-19	1.53822	1.57622e-10	2.18342	6.92648e-19	3.49741	2.06299e-49
TraesCS3B02G216500	1.63296	1.20249e-08	1.19145	0.000142965	3.0558	1.57893e-19	1.49573	4.51803e-05	1.26026	0.000212667	1.92748	4.98259e-07	4.28896	2.82887e-37
TraesCS3B02G217500	NA	NA	NA	NA	1.46828	5.89295e-21	NA	NA	NA	NA	NA	NA	1.34298	4.47752e-14
TraesCS3B02G241700	NA	NA	NA	NA	NA	NA	NA	NA	NA	NA	-1.33754	0.00026349	-1.70748	0.000421399
TraesCS3B02G261300	NA	NA	NA	NA	NA	NA	6.9195	4.53699e-05	8.89588	6.60072e-14	4.3329	1.19244e-16	2.10284	6.44564e-05
TraesCS3B02G262800	-4.18056	0.00769129	NA	NA	NA	NA	NA	NA	5.74375	1.37426e-06	NA	NA	NA	NA
TraesCS3B02G266700	NA	NA	NA	NA	NA	NA	NA	NA	NA	NA	NA	NA	6.43297	0.000155718
TraesCS3B02G269100	1.01156	0.00664986	NA	NA	NA	NA	NA	NA	NA	NA	NA	NA	NA	NA
TraesCS3B02G270800	NA	NA	NA	NA	NA	NA	-4.9678	0.00307533	NA	NA	-5.52616	0.00179981	NA	NA
TraesCS3B02G285300	-5.77471	0.000757221	NA	NA	NA	NA	NA	NA	NA	NA	NA	NA	NA	NA
TraesCS3B02G315000	4.69712	0.00011616	NA	NA	NA	NA	NA	NA	NA	NA	NA	NA	NA	NA
TraesCS3B02G325200	NA	NA	1.08962	5.38273e-12	1.04765	4.86348e-12	NA	NA	NA	NA	NA	NA	NA	NA
TraesCS3B02G332600	1.54679	1.10886e-13	1.98138	4.22787e-19	1.22464	2.62593e-09	NA	NA	NA	NA	NA	NA	2.7719	3.70889e-37
TraesCS3B02G346900	NA	NA	NA	NA	NA	NA	NA	NA	4.85997	0.00514935	NA	NA	NA	NA
TraesCS3B02G377700	-1.60552	0.00685373	NA	NA	2.3553	0.000600162	NA	NA	NA	NA	NA	NA	-2.009	0.00546938
TraesCS3B02G387600	NA	NA	NA	NA	1.19183	4.04686e-10	1.06933	3.59774e-08	1.00981	1.24523e-07	1.22231	1.52961e-09	1.75061	1.79935e-20
TraesCS3B02G396600	NA	NA	NA	NA	NA	NA	NA	NA	NA	NA	NA	NA	5.05678	0.00534336
TraesCS3B02G407900	-2.09762	0.00101444	-1.60638	3.61169e-08	1.9486	2.80199e-08	1.29301	5.40349e-09	NA	NA	NA	NA	NA	NA
TraesCS3B02G423300	NA	NA	NA	NA	NA	NA	NA	NA	NA	NA	NA	NA	2.46415	3.11345e-05
TraesCS3B02G431300	1.74846	0.00167559	2.44678	0.00025957	NA	NA	1.7535	0.000229217	NA	NA	NA	NA	NA	NA
TraesCS3B02G436300	NA	NA	NA	NA	NA	NA	NA	NA	1.99798	0.00124852	NA	NA	3.39136	3.94166e-15
TraesCS3B02G450100	16.0717	1.34324e-25	5.82442	5.01737e-35	NA	NA	NA	NA	-4.24913	0.000578512	NA	NA	NA	NA
TraesCS3B02G456100	NA	NA	NA	NA	NA	NA	5.49077	0.00161621	NA	NA	NA	NA	5.41209	0.000934721
TraesCS3B02G475700	11.6689	2.31205e-14	1.92698	7.99974e-08	NA	NA	NA	NA	NA	NA	NA	NA	NA	NA
TraesCS3B02G523500	2.27449	6.07464e-13	NA	NA	2.22873	6.57995e-11	4.35022	1.15876e-21	-1.83543	1.59822e-10	-1.67849	6.37649e-09	NA	NA
TraesCS3B02G557000	4.86364	0.00481086	4.75039	0.00701224	NA	NA	NA	NA	NA	NA	NA	NA	NA	NA
TraesCS3B02G563300	4.13511	0.000128514	NA	NA	3.57493	0.00168609	5.73346	0.00047439	-4.62074	0.00419217	NA	NA	NA	NA
TraesCS3B02G594000	8.85995	2.69599e-08	3.19217	0.00355363	NA	NA	NA	NA	NA	NA	NA	NA	NA	NA
TraesCS3B02G601100	NA	NA	NA	NA	NA	NA	7.4036	4.54037e-06	3.37679	1.90691e-06	2.02157	0.0029984	NA	NA
TraesCS3B02G601900	7.5651	1.99594e-06	2.74505	0.000968118	NA	NA	NA	NA	NA	NA	NA	NA	NA	NA
TraesCS3B02G605300	6.11574	0.000283219	6.83787	1.01813e-05	NA	NA	NA	NA	-5.54345	0.00129339	NA	NA	NA	NA
TraesCS3B02G607800	6.14716	0.000194092	NA	NA	NA	NA	NA	NA	NA	NA	NA	NA	NA	NA
TraesCS3B02G609800	-2.17138	1.75336e-12	-2.11141	6.76348e-12	NA	NA	NA	NA	NA	NA	-1.47806	2.85676e-06	-1.07492	0.00299486
TraesCS3B02G611400	1.78145	0.000178562	NA	NA	NA	NA	NA	NA	NA	NA	NA	NA	1.74091	2.107e-05
TraesCS3D02G048200	NA	NA	NA	NA	NA	NA	NA	NA	NA	NA	NA	NA	1.20707	5.49586e-06
TraesCS3D02G048300	1.72481	1.8459e-12	1.08877	2.75845e-05	NA	NA	NA	NA	NA	NA	NA	NA	NA	NA
TraesCS3D02G049800	18.4215	0.000303341	24.7461	6.33665e-07	NA	NA	NA	NA	-21.8041	1.32252e-05	NA	NA	NA	NA
TraesCS3D02G049900	6.85822	2.88163e-05	10.0124	4.2173e-10	NA	NA	NA	NA	-4.74869	0.00264859	NA	NA	NA	NA
TraesCS3D02G052100	1.18226	0.000894287	NA	NA	NA	NA	NA	NA	NA	NA	5.754	7.07286e-20	NA	NA
TraesCS3D02G066800	8.79835	2.40199e-08	NA	NA	NA	NA	NA	NA	NA	NA	NA	NA	NA	NA
TraesCS3D02G069200	7.00331	1.14595e-05	NA	NA	NA	NA	NA	NA	NA	NA	NA	NA	NA	NA
TraesCS3D02G091200	NA	NA	NA	NA	NA	NA	4.95891	0.00723056	6.8887	1.296e-08	2.27186	0.000245201	2.70894	2.15653e-06
TraesCS3D02G094200	-2.51431	6.52077e-07	1.64039	0.00672433	-1.48039	6.71099e-06	-3.19256	2.20714e-30	-7.54629	8.70198e-71	-4.75089	9.25948e-18	1.46879	0.000766137
TraesCS3D02G140400	3.10582	2.02084e-25	-2.47227	2.27889e-12	-4.10077	0.000534982	NA	NA	4.63083	6.66792e-05	NA	NA	NA	NA
TraesCS3D02G141100	NA	NA	NA	NA	NA	NA	7.8597	1.25771e-05	11.5591	1.38429e-16	4.36528	1.14614e-05	NA	NA
TraesCS3D02G146400	NA	NA	NA	NA	NA	NA	NA	NA	NA	NA	NA	NA	3.57661	0.00301119
TraesCS3D02G151600	6.23937	0.000407798	5.67064	0.00180659	6.65217	0.000179026	4.72102	0.0076357	NA	NA	5.72396	0.00209545	3.67898	0.000470025
TraesCS3D02G153700	NA	NA	NA	NA	8.60018	4.82096e-08	-2.42655	1.29574e-13	-3.9855	8.89005e-27	-3.25453	3.87421e-06	-6.02246	0.00018741
TraesCS3D02G159400	NA	NA	NA	NA	NA	NA	NA	NA	NA	NA	NA	NA	2.77092	1.76605e-28
TraesCS3D02G168000	1.9761	5.10622e-08	2.94082	1.98276e-12	1.8853	9.76212e-08	1.8376	2.7e-07	1.06139	0.00343736	1.78193	0.000191804	2.39563	6.46973e-06
TraesCS3D02G180800	NA	NA	NA	NA	NA	NA	NA	NA	NA	NA	4.07328	3.35016e-07	4.58315	9.52129e-23
TraesCS3D02G190500	3.50721	1.45387e-51	3.42316	5.26358e-45	1.80844	6.69427e-16	2.52851	1.33992e-28	1.47027	3.72508e-11	2.48295	3.98249e-27	2.89273	1.50462e-36
TraesCS3D02G190900	1.6152	2.90808e-05	1.96538	1.15989e-06	2.90213	2.92693e-12	2.31607	1.07863e-06	NA	NA	2.06246	2.57051e-05	4.28102	9.67855e-26
TraesCS3D02G208200	2.25133	4.12937e-07	NA	NA	NA	NA	NA	NA	NA	NA	1.42686	0.00456045	NA	NA
TraesCS3D02G214000	NA	NA	NA	NA	NA	NA	NA	NA	NA	NA	-1.23558	2.5503e-06	NA	NA
TraesCS3D02G221300	NA	NA	NA	NA	NA	NA	NA	NA	7.65214	2.52324e-06	3.91217	2.68652e-12	2.0285	3.97042e-06
TraesCS3D02G232900	NA	NA	2.24244	4.86753e-05	2.42852	1.1195e-08	2.41438	6.02862e-10	1.94095	2.71288e-07	2.51321	8.36639e-09	2.0573	3.94899e-05
TraesCS3D02G286700	1.79693	2.14333e-13	1.70653	3.26993e-10	1.82029	7.94326e-12	2.38765	1.07644e-19	NA	NA	1.6313	4.57784e-10	2.86705	1.40176e-26
TraesCS3D02G290400	NA	NA	NA	NA	NA	NA	NA	NA	NA	NA	NA	NA	3.2536	0.00788963
TraesCS3D02G298100	2.25385	3.18469e-05	3.38326	4.26372e-09	1.21973	0.00577202	3.33418	2.56595e-09	2.31676	1.25263e-06	1.88406	0.000949469	5.81433	2.48149e-12
TraesCS3D02G429100	NA	NA	-1.39368	0.000550441	NA	NA	NA	NA	NA	NA	NA	NA	NA	NA
TraesCS3D02G434600	20.2504	4.14699e-39	5.48449	5.74908e-18	NA	NA	NA	NA	-15.2041	5.18033e-20	NA	NA	NA	NA
TraesCS3D02G435300	5.78521	0.000925679	6.76291	6.41028e-08	NA	NA	NA	NA	-4.9642	0.00202843	NA	NA	NA	NA
TraesCS3D02G457600	1.72183	0.00571966	NA	NA	NA	NA	NA	NA	NA	NA	3.14571	4.51812e-08	2.0695	3.52748e-05
TraesCS3D02G466400	2.13369	3.57471e-06	1.62321	0.000776335	NA	NA	2.1224	0.000288544	NA	NA	NA	NA	NA	NA
TraesCS3D02G474500	NA	NA	NA	NA	-3.0385	3.94816e-12	-1.81156	4.54242e-05	-1.92916	6.43936e-06	NA	NA	1.82277	0.000541504
TraesCS3D02G484000	6.84321	0.000178756	NA	NA	NA	NA	NA	NA	NA	NA	6.03059	0.00176343	NA	NA
TraesCS3D02G502100	5.6814	0.000581214	NA	NA	NA	NA	NA	NA	NA	NA	NA	NA	NA	NA
TraesCS3D02G508900	4.97664	5.67655e-05	NA	NA	-5.93572	0.000308342	-4.91045	0.00321287	-8.43539	2.2698e-07	NA	NA	NA	NA
TraesCS3D02G513600	NA	NA	NA	NA	NA	NA	NA	NA	2.03044	0.000607659	NA	NA	-3.82993	0.00147207
TraesCS3D02G517900	3.64489	2.21509e-34	3.44321	4.05207e-28	2.83548	1.54289e-22	3.07844	2.1193e-24	2.42502	1.66519e-16	4.10127	3.02387e-31	4.90863	1.63035e-49
TraesCS3D02G531800	9.29162	3.02445e-09	3.36373	0.00117419	NA	NA	NA	NA	NA	NA	NA	NA	NA	NA
TraesCS3D02G535900	2.2287	1.58773e-16	2.55402	4.59035e-19	2.71532	1.16597e-20	1.93149	3.88327e-12	1.01616	0.000399641	1.58941	4.9155e-06	2.76943	4.2665e-17
TraesCS3D02G536300	NA	NA	NA	NA	NA	NA	7.5763	6.57027e-06	5.49031	2.97677e-10	2.23779	0.00635577	NA	NA
TraesCS3D02G536800	7.96321	4.9247e-07	4.1502	6.0941e-15	NA	NA	NA	NA	-4.72981	0.0075569	NA	NA	NA	NA
TraesCS3D02G537600	NA	NA	NA	NA	NA	NA	NA	NA	-1.83115	1.54813e-11	-1.19628	0.000237581	NA	NA
TraesCS3D02G539800	1.84347	0.00623263	NA	NA	NA	NA	NA	NA	NA	NA	NA	NA	NA	NA
TraesCS4A02G015500	NA	NA	5.46176	0.00350417	6.5237	0.000333336	NA	NA	3.19957	0.00135553	NA	NA	NA	NA
TraesCS4A02G015700	NA	NA	2.36638	4.48369e-06	4.33828	3.3442e-18	NA	NA	1.22131	0.00610026	NA	NA	3.11563	3.59064e-12
TraesCS4A02G016000	NA	NA	1.36157	0.00517457	NA	NA	NA	NA	2.05553	6.63515e-05	1.85083	0.000353404	NA	NA
TraesCS4A02G016300	NA	NA	NA	NA	NA	NA	5.36818	0.00251215	NA	NA	NA	NA	NA	NA
TraesCS4A02G028600	NA	NA	1.91012	2.51953e-05	4.09105	1.01415e-25	2.87186	4.93127e-17	1.96985	3.38907e-09	1.84573	5.26634e-08	1.03274	0.00344226
TraesCS4A02G049100	NA	NA	NA	NA	-3.68496	0.00337609	NA	NA	NA	NA	2.17567	1.93828e-06	1.96937	6.73716e-07
TraesCS4A02G074600	NA	NA	NA	NA	NA	NA	4.81523	0.000147374	NA	NA	NA	NA	NA	NA
TraesCS4A02G098800	NA	NA	NA	NA	NA	NA	NA	NA	9.24028	1.35948e-08	5.10984	4.29459e-17	4.32685	6.42469e-17
TraesCS4A02G100200	1.96083	3.5578e-11	4.40971	9.65034e-42	4.80039	6.52496e-49	4.12091	1.25139e-38	1.6253	5.98922e-08	2.72597	1.29888e-14	NA	NA
TraesCS4A02G107000	-3.35747	0.00738833	NA	NA	NA	NA	NA	NA	2.5892	3.48835e-07	2.50826	2.26738e-06	NA	NA
TraesCS4A02G107100	NA	NA	NA	NA	4.43677	0.00890486	6.91769	9.09069e-06	7.23533	8.64995e-38	2.83758	1.35923e-12	-2.01586	4.86623e-07
TraesCS4A02G118100	NA	NA	NA	NA	NA	NA	NA	NA	1.66262	0.00780908	NA	NA	NA	NA
TraesCS4A02G144800	7.20325	3.82169e-05	NA	NA	NA	NA	NA	NA	NA	NA	NA	NA	NA	NA
TraesCS4A02G167400	3.09777	2.29162e-50	2.41591	1.58492e-30	3.22804	2.2802e-53	2.29005	4.22511e-27	NA	NA	1.57323	2.35275e-12	2.81651	1.00567e-37
TraesCS4A02G172500	NA	NA	NA	NA	NA	NA	NA	NA	NA	NA	NA	NA	-1.18745	3.29245e-06
TraesCS4A02G186800	1.60897	0.000310394	NA	NA	NA	NA	NA	NA	NA	NA	NA	NA	3.4624	6.68251e-07
TraesCS4A02G202000	NA	NA	NA	NA	-11.0874	1.79202e-12	-8.63596	1.39906e-08	-5.99107	3.0262e-07	NA	NA	NA	NA
TraesCS4A02G224600	NA	NA	NA	NA	NA	NA	NA	NA	-2.08927	3.60513e-07	NA	NA	2.33668	1.20699e-07
TraesCS4A02G233300	2.44577	2.23612e-27	2.05144	7.57715e-19	NA	NA	1.40554	3.21978e-09	NA	NA	NA	NA	4.01002	2.93187e-59
TraesCS4A02G244400	2.75668	1.41157e-50	2.08291	4.98282e-33	1.95666	1.79842e-31	1.55275	5.1702e-21	NA	NA	1.53372	2.75168e-15	2.26939	1.35007e-34
TraesCS4A02G250200	NA	NA	NA	NA	-7.89608	7.11194e-07	-5.57867	1.30262e-06	-2.50723	1.21988e-09	2.18559	1.84936e-07	1.91015	3.66058e-09
TraesCS4A02G250400	NA	NA	NA	NA	NA	NA	-7.27649	0.0001182	-7.08857	3.84719e-05	NA	NA	4.89604	0.000403961
TraesCS4A02G260700	NA	NA	1.29019	3.16606e-09	NA	NA	1.56068	1.32329e-14	1.21399	7.8975e-11	1.93724	1.72761e-23	3.41402	1.1539e-82
TraesCS4A02G308500	9.78789	2.61087e-10	3.02207	1.93234e-14	NA	NA	NA	NA	NA	NA	NA	NA	NA	NA
TraesCS4A02G311600	NA	NA	NA	NA	NA	NA	NA	NA	5.24027	2.30813e-10	NA	NA	NA	NA
TraesCS4A02G377000	6.52664	2.19436e-36	-1.24687	0.000260229	-4.94435	0.00352587	NA	NA	NA	NA	NA	NA	NA	NA
TraesCS4A02G383700	NA	NA	NA	NA	NA	NA	NA	NA	NA	NA	4.94755	0.000191698	NA	NA
TraesCS4A02G389900	NA	NA	NA	NA	-6.60258	4.01503e-09	-2.98987	1.51532e-07	NA	NA	-3.63264	1.5576e-11	NA	NA
TraesCS4A02G390200	NA	NA	NA	NA	-6.67595	4.54145e-05	-4.80288	0.00307264	NA	NA	-4.67862	0.0034667	NA	NA
TraesCS4A02G439500	1.98139	3.00125e-12	2.43037	3.71549e-16	1.38459	5.63918e-07	2.32221	1.74248e-17	1.72313	4.9542e-11	2.42076	3.52395e-19	3.5498	5.47378e-42
TraesCS4A02G477900	NA	NA	NA	NA	NA	NA	-1.2119	1.98858e-05	-1.26433	1.07518e-06	NA	NA	1.13637	7.81336e-06
TraesCS4A02G495300	7.20611	4.26458e-11	NA	NA	NA	NA	NA	NA	NA	NA	NA	NA	NA	NA
TraesCS4B02G029000	3.85934	3.59554e-06	4.12213	2.63113e-06	3.07598	3.43742e-05	4.66796	1.52415e-09	2.98567	2.4715e-05	3.54039	2.26611e-06	4.46665	4.75599e-08
TraesCS4B02G030600	2.58127	7.3381e-31	1.94447	1.68296e-18	2.94619	1.31632e-57	1.29751	1.42694e-14	NA	NA	NA	NA	NA	NA
TraesCS4B02G070600	4.26437	1.55916e-05	5.06736	2.05774e-05	3.47732	2.61498e-07	4.78412	1.15636e-06	2.63306	0.00011712	3.25797	0.000581797	4.34873	3.76231e-09
TraesCS4B02G075700	NA	NA	-1.05695	6.58838e-10	NA	NA	NA	NA	-1.11144	7.38626e-14	-1.49434	2.55573e-21	-1.81821	5.3884e-26
TraesCS4B02G077900	NA	NA	NA	NA	3.31688	8.74549e-15	NA	NA	NA	NA	NA	NA	NA	NA
TraesCS4B02G091800	NA	NA	3.95214	3.52651e-13	1.11985	0.0024927	1.4306	7.53584e-05	NA	NA	NA	NA	-5.08637	0.0021488
TraesCS4B02G125000	1.49289	0.000988458	NA	NA	NA	NA	NA	NA	NA	NA	NA	NA	NA	NA
TraesCS4B02G129800	NA	NA	NA	NA	NA	NA	NA	NA	NA	NA	-1.32473	0.00447844	1.80494	7.58863e-07
TraesCS4B02G130200	NA	NA	NA	NA	NA	NA	NA	NA	4.54925	0.00576814	NA	NA	6.4407	0.000148279
TraesCS4B02G142200	4.12853	2.52832e-13	1.75911	0.00274213	NA	NA	NA	NA	-3.38176	4.94411e-11	NA	NA	NA	NA
TraesCS4B02G180300	5.13503	0.00321443	NA	NA	NA	NA	NA	NA	NA	NA	NA	NA	3.17253	0.000478664
TraesCS4B02G197300	NA	NA	NA	NA	6.13398	0.000294328	9.27276	5.04916e-09	7.53937	4.42789e-34	4.63521	2.81187e-34	NA	NA
TraesCS4B02G198000	-2.0869	6.42083e-05	-2.4263	6.89907e-07	-9.39465	7.81997e-10	-4.56874	1.78116e-15	NA	NA	NA	NA	NA	NA
TraesCS4B02G202900	NA	NA	NA	NA	NA	NA	NA	NA	3.19845	0.000428556	NA	NA	5.03192	5.68302e-21
TraesCS4B02G205500	NA	NA	NA	NA	NA	NA	NA	NA	6.13174	1.03667e-10	3.84626	1.3359e-10	2.55213	6.00077e-06
TraesCS4B02G217500	NA	NA	NA	NA	2.62051	0.00151351	2.05644	0.00730095	NA	NA	NA	NA	NA	NA
TraesCS4B02G248900	NA	NA	1.03327	3.75572e-09	NA	NA	NA	NA	NA	NA	1.48019	4.51495e-10	1.83507	1.34507e-17
TraesCS4B02G255700	NA	NA	NA	NA	NA	NA	NA	NA	NA	NA	3.43753	1.66033e-12	2.4651	4.09982e-10
TraesCS4B02G261300	NA	NA	NA	NA	3.65019	4.94672e-07	2.69164	3.94115e-06	1.39576	0.000671027	NA	NA	NA	NA
TraesCS4B02G288300	NA	NA	3.60731	2.46392e-13	4.25418	4.2249e-20	NA	NA	NA	NA	NA	NA	3.4546	4.02801e-11
TraesCS4B02G312200	1.4172	0.000597272	-4.6996	0.0043503	NA	NA	NA	NA	NA	NA	NA	NA	NA	NA
TraesCS4B02G315500	7.96057	4.04394e-13	-3.74355	0.000125861	-4.50854	0.0096896	NA	NA	NA	NA	NA	NA	NA	NA
TraesCS4B02G324100	NA	NA	NA	NA	NA	NA	NA	NA	NA	NA	NA	NA	5.13156	0.00185359
TraesCS4B02G326500	7.2217	1.31753e-20	NA	NA	-5.08148	0.00263271	NA	NA	NA	NA	NA	NA	NA	NA
TraesCS4B02G326600	10.4907	8.01312e-12	NA	NA	-4.49438	0.00965991	NA	NA	NA	NA	NA	NA	NA	NA
TraesCS4B02G331700	NA	NA	NA	NA	NA	NA	4.07705	5.25184e-05	4.85205	2.13988e-28	1.03576	0.00498494	NA	NA
TraesCS4B02G366200	5.93346	0.000536069	NA	NA	NA	NA	NA	NA	4.8189	0.0070727	NA	NA	NA	NA
TraesCS4B02G373500	4.88598	0.00414001	2.95673	0.00763827	3.07449	0.00176352	3.71869	7.09319e-05	3.75168	0.000285134	4.80618	0.00616527	6.64691	7.53226e-05
TraesCS4B02G392800	NA	NA	NA	NA	NA	NA	NA	NA	NA	NA	6.26637	0.000246057	NA	NA
TraesCS4B02G393300	NA	NA	NA	NA	-2.75674	2.26713e-06	NA	NA	5.96895	1.45688e-35	2.44114	2.21454e-08	2.02105	2.37539e-06
TraesCS4B02G393400	NA	NA	NA	NA	NA	NA	NA	NA	4.99852	0.00877059	5.31527	0.0068715	4.07684	3.20309e-06
TraesCS4D02G011100	20.7929	2.47201e-09	24.5852	1.18182e-12	NA	NA	NA	NA	-19.7764	2.05832e-08	NA	NA	NA	NA
TraesCS4D02G018400	2.42709	0.000548153	NA	NA	1.65752	0.00154924	NA	NA	NA	NA	NA	NA	1.46389	0.00936911
TraesCS4D02G028100	2.46185	1.12189e-12	2.15555	4.156e-09	3.21259	1.23206e-28	2.25738	1.51644e-19	1.53714	1.9914e-11	1.30137	2.98157e-06	NA	NA
TraesCS4D02G048600	10.1315	7.31593e-11	NA	NA	NA	NA	NA	NA	NA	NA	NA	NA	NA	NA
TraesCS4D02G063400	NA	NA	NA	NA	NA	NA	NA	NA	NA	NA	NA	NA	4.34982	0.00125773
TraesCS4D02G069400	2.04608	6.68079e-20	1.54193	2.2284e-12	2.03756	1.72547e-22	1.6154	5.19212e-15	NA	NA	1.80183	1.2559e-15	1.31704	5.45464e-09
TraesCS4D02G074400	-1.50468	0.000204993	-3.01236	1.4102e-14	-1.32906	0.001233	-2.05759	1.318e-07	-1.62926	3.20764e-05	-1.66811	3.24268e-05	-2.52046	5.57142e-11
TraesCS4D02G075100	NA	NA	NA	NA	1.81348	2.59697e-06	NA	NA	NA	NA	NA	NA	NA	NA
TraesCS4D02G076400	NA	NA	NA	NA	7.06919	5.54889e-18	1.86436	0.00296128	NA	NA	NA	NA	NA	NA
TraesCS4D02G080900	2.6841	4.13894e-28	2.68488	4.26612e-27	1.83973	3.64163e-14	2.17411	2.98501e-19	1.69967	1.95806e-12	1.73849	1.81119e-11	4.09557	4.29731e-59
TraesCS4D02G088800	NA	NA	NA	NA	4.72786	0.00414894	NA	NA	1.56041	0.00229319	NA	NA	NA	NA
TraesCS4D02G102900	NA	NA	-2.06497	3.54818e-09	-11.152	4.24501e-13	-10.1435	5.86301e-11	-6.7317	2.63636e-06	NA	NA	NA	NA
TraesCS4D02G110400	3.04097	1.04537e-22	2.83683	1.16142e-26	2.76731	1.62015e-42	1.84467	3.71916e-25	1.19442	1.74442e-12	1.32122	6.46687e-12	1.29786	1.66296e-09
TraesCS4D02G119700	NA	NA	NA	NA	NA	NA	NA	NA	NA	NA	NA	NA	1.83103	0.000427313
TraesCS4D02G125400	3.03954	0.000169111	2.66905	0.000596961	NA	NA	NA	NA	NA	NA	NA	NA	1.70251	0.000652471
TraesCS4D02G137000	5.46859	0.001942	NA	NA	NA	NA	NA	NA	-2.64554	0.000174288	NA	NA	NA	NA
TraesCS4D02G157600	3.61584	2.45655e-67	2.68258	2.05434e-37	2.91144	2.30645e-44	2.34229	6.74791e-29	NA	NA	1.66227	1.74741e-14	2.61747	1.89051e-35
TraesCS4D02G183300	NA	NA	NA	NA	NA	NA	NA	NA	NA	NA	NA	NA	1.50029	0.00150558
TraesCS4D02G187600	1.78877	0.00924265	NA	NA	NA	NA	NA	NA	NA	NA	NA	NA	NA	NA
TraesCS4D02G197700	NA	NA	NA	NA	5.74178	0.000745402	6.18038	0.000191341	2.43305	7.96632e-09	3.28955	3.48065e-14	-6.34578	4.37241e-05
TraesCS4D02G206400	NA	NA	NA	NA	NA	NA	NA	NA	5.48746	3.59539e-06	3.36743	3.30713e-05	3.5193	3.55381e-06
TraesCS4D02G219300	3.5124	6.74904e-30	2.308	3.42644e-14	2.34964	1.95586e-17	1.17866	2.08688e-05	1.80249	3.49969e-10	2.69924	7.38732e-14	2.01322	6.7095e-14
TraesCS4D02G219900	NA	NA	NA	NA	NA	NA	NA	NA	NA	NA	NA	NA	3.7933	2.78553e-17
TraesCS4D02G254700	1.46025	3.17091e-09	1.25855	2.02521e-06	NA	NA	NA	NA	NA	NA	NA	NA	1.25243	2.65669e-09
TraesCS4D02G255800	NA	NA	NA	NA	-2.31803	4.47724e-05	NA	NA	NA	NA	NA	NA	1.47186	0.000850594
TraesCS4D02G275800	NA	NA	NA	NA	4.89147	3.10685e-24	2.34051	1.08194e-10	2.51614	3.73032e-13	1.62691	6.60672e-06	NA	NA
TraesCS4D02G287100	NA	NA	3.09947	0.000178281	4.23439	3.93138e-07	NA	NA	NA	NA	NA	NA	1.96869	0.00275587
TraesCS4D02G287300	1.90211	0.00382338	5.60733	2.67578e-07	7.80184	1.16563e-06	NA	NA	NA	NA	NA	NA	NA	NA
TraesCS4D02G314900	NA	NA	NA	NA	NA	NA	1.51563	8.22783e-05	1.34592	5.02763e-06	NA	NA	NA	NA
TraesCS4D02G319600	NA	NA	NA	NA	8.24255	1.09741e-07	4.16654	3.03785e-15	3.67113	3.25393e-14	1.68633	0.00122821	-3.08219	7.4863e-07
TraesCS4D02G323300	10.0812	1.55124e-10	2.42011	0.000551711	NA	NA	NA	NA	NA	NA	NA	NA	NA	NA
TraesCS5A02G007000	8.85191	2.0741e-08	NA	NA	-10.4274	1.07228e-10	NA	NA	-12.465	3.1278e-15	NA	NA	NA	NA
TraesCS5A02G033800	NA	NA	NA	NA	NA	NA	NA	NA	NA	NA	NA	NA	8.31959	3.7072e-20
TraesCS5A02G046400	2.79182	2.561e-05	-3.80245	1.20009e-08	-5.02128	0.00333597	NA	NA	NA	NA	NA	NA	NA	NA
TraesCS5A02G048900	NA	NA	NA	NA	NA	NA	NA	NA	NA	NA	1.50649	0.00208661	NA	NA
TraesCS5A02G050900	NA	NA	NA	NA	NA	NA	4.7317	0.00371223	NA	NA	NA	NA	NA	NA
TraesCS5A02G078900	1.78268	8.39023e-25	1.43366	3.91926e-16	2.17444	2.92524e-35	1.34872	8.01067e-14	NA	NA	NA	NA	1.28458	8.26755e-12
TraesCS5A02G079300	NA	NA	NA	NA	NA	NA	20.0139	4.01121e-35	8.91383	1.55976e-08	4.20448	1.44682e-11	4.45369	8.77486e-14
TraesCS5A02G082000	-1.34998	5.01703e-13	-1.11902	5.69596e-09	NA	NA	-1.32855	2.0273e-12	-1.63941	9.10482e-19	-1.33366	1.15502e-11	NA	NA
TraesCS5A02G083700	NA	NA	NA	NA	NA	NA	8.39851	2.63745e-13	4.62171	4.91086e-26	1.56201	0.000296383	-4.41603	4.57674e-07
TraesCS5A02G085100	1.78993	4.16605e-13	2.13636	8.62325e-18	2.7741	4.73899e-37	NA	NA	NA	NA	NA	NA	1.29241	2.17148e-08
TraesCS5A02G088200	NA	NA	NA	NA	NA	NA	-1.06401	2.54201e-07	-1.55818	8.33427e-15	-1.2883	1.48797e-09	-1.08293	1.15011e-06
TraesCS5A02G089100	2.55122	5.09502e-09	3.51027	4.43511e-14	2.19856	1.38826e-07	3.51982	5.278e-12	1.81179	4.35183e-06	1.86843	0.000493643	3.70156	6.25808e-17
TraesCS5A02G097500	NA	NA	NA	NA	NA	NA	NA	NA	NA	NA	7.29626	1.42756e-05	4.80215	6.19935e-18
TraesCS5A02G103400	NA	NA	NA	NA	NA	NA	NA	NA	NA	NA	NA	NA	-1.1523	6.6731e-09
TraesCS5A02G111600	1.25372	9.83549e-09	2.00993	5.22033e-19	2.40363	1.56534e-27	1.93714	6.65405e-19	1.22148	2.35114e-09	1.97596	9.53445e-19	3.48819	2.75726e-54
TraesCS5A02G116200	NA	NA	NA	NA	-1.65352	0.000103407	-1.40957	0.00227188	NA	NA	NA	NA	1.51659	0.000449508
TraesCS5A02G117100	NA	NA	NA	NA	NA	NA	2.28603	2.56008e-09	NA	NA	NA	NA	-1.33943	0.000959832
TraesCS5A02G119400	NA	NA	NA	NA	1.00999	8.10937e-05	NA	NA	NA	NA	NA	NA	1.09913	2.01784e-06
TraesCS5A02G124900	1.82677	6.1455e-05	NA	NA	NA	NA	NA	NA	NA	NA	NA	NA	NA	NA
TraesCS5A02G135600	-1.85724	4.83895e-19	NA	NA	NA	NA	-1.04087	1.25186e-05	NA	NA	NA	NA	NA	NA
TraesCS5A02G147700	-2.00438	0.00269099	NA	NA	-2.8406	2.01615e-05	-3.69418	0.000109713	-3.23511	0.00102692	NA	NA	4.21652	0.00114693
TraesCS5A02G148100	NA	NA	2.83846	2.98021e-05	2.61921	3.8306e-05	1.98388	0.00022202	1.48896	0.00262566	2.13059	8.5866e-05	2.54175	2.44486e-05
TraesCS5A02G148900	1.63674	1.15877e-06	3.16394	2.42445e-20	3.19238	5.43503e-23	NA	NA	NA	NA	-1.24321	0.000366737	-2.00785	8.28136e-08
TraesCS5A02G151900	1.52865	3.70183e-06	1.3684	9.87273e-05	1.82667	2.4358e-09	1.60185	4.31952e-07	1.26563	1.43877e-05	1.09138	0.00868996	1.61408	9.5705e-05
TraesCS5A02G158000	1.37866	9.69884e-05	1.29509	0.00108583	NA	NA	1.48789	8.2554e-07	NA	NA	1.23723	6.57078e-06	1.34708	9.97161e-08
TraesCS5A02G179100	NA	NA	NA	NA	5.34628	0.00453339	NA	NA	NA	NA	NA	NA	4.42475	0.00170741
TraesCS5A02G179200	NA	NA	NA	NA	NA	NA	NA	NA	3.93869	0.00975725	NA	NA	6.43412	0.000263199
TraesCS5A02G198300	-5.89907	0.000303329	-2.72012	0.000130988	NA	NA	NA	NA	2.48141	1.27829e-07	1.35953	0.000888441	-1.85868	7.17359e-05
TraesCS5A02G209600	7.56406	1.55725e-06	NA	NA	NA	NA	NA	NA	NA	NA	NA	NA	NA	NA
TraesCS5A02G211600	NA	NA	NA	NA	NA	NA	NA	NA	-3.50877	1.17546e-21	-2.48102	4.83324e-11	2.24447	3.20627e-24
TraesCS5A02G230800	2.65649	1.63479e-14	-7.68971	4.50123e-07	-6.92014	1.45124e-05	NA	NA	NA	NA	NA	NA	NA	NA
TraesCS5A02G233800	NA	NA	-1.57566	8.08379e-10	NA	NA	-1.14637	2.12841e-08	NA	NA	-1.24998	2.23045e-09	-1.01998	6.25449e-06
TraesCS5A02G240600	NA	NA	NA	NA	NA	NA	NA	NA	NA	NA	-1.5874	0.00514721	NA	NA
TraesCS5A02G250800	NA	NA	NA	NA	1.30304	0.0064088	3.27288	1.13711e-15	1.93227	2.85135e-09	2.14451	1.79355e-11	NA	NA
TraesCS5A02G272900	1.69257	4.05086e-11	1.67562	2.71081e-09	1.55213	3.79215e-09	1.07692	1.74623e-05	NA	NA	1.54846	2.69855e-08	2.46199	1.60327e-26
TraesCS5A02G273100	NA	NA	NA	NA	NA	NA	NA	NA	NA	NA	NA	NA	1.84814	2.31065e-07
TraesCS5A02G275100	NA	NA	NA	NA	-1.37548	0.00501769	NA	NA	NA	NA	NA	NA	NA	NA
TraesCS5A02G277300	7.25947	1.28484e-05	6.77069	1.77815e-05	NA	NA	NA	NA	NA	NA	NA	NA	NA	NA
TraesCS5A02G281200	1.87426	4.32869e-26	2.40429	1.66287e-43	2.10238	1.00654e-35	1.16985	9.19047e-12	NA	NA	NA	NA	3.68226	2.33818e-89
TraesCS5A02G291700	NA	NA	NA	NA	NA	NA	NA	NA	NA	NA	NA	NA	2.92463	2.39961e-24
TraesCS5A02G316900	NA	NA	NA	NA	-1.43623	0.00394253	NA	NA	NA	NA	NA	NA	2.09558	0.00017499
TraesCS5A02G320800	7.43367	2.65653e-06	5.12321	3.45925e-08	NA	NA	NA	NA	NA	NA	NA	NA	NA	NA
TraesCS5A02G321600	NA	NA	NA	NA	-1.37295	7.83263e-09	NA	NA	-1.11363	4.0143e-06	NA	NA	NA	NA
TraesCS5A02G329000	NA	NA	3.79347	0.00731874	3.84348	6.22181e-07	3.49238	7.6342e-08	5.40002	2.49841e-18	3.89291	8.37386e-10	2.6886	2.62584e-05
TraesCS5A02G329100	NA	NA	NA	NA	NA	NA	5.34339	7.85247e-05	7.95091	7.53429e-19	3.74037	6.10578e-08	3.81517	1.14657e-08
TraesCS5A02G357700	NA	NA	NA	NA	NA	NA	NA	NA	NA	NA	NA	NA	1.11398	1.84001e-05
TraesCS5A02G360000	NA	NA	NA	NA	NA	NA	NA	NA	5.40934	1.72077e-08	3.28834	1.28081e-05	3.28503	4.73208e-08
TraesCS5A02G402900	NA	NA	NA	NA	7.48709	6.06647e-06	4.47171	4.0593e-13	4.13437	1.38216e-13	NA	NA	3.55905	0.00149581
TraesCS5A02G407100	3.87326	2.65297e-115	3.13987	2.50639e-75	3.23676	1.1809e-79	2.25844	7.96213e-40	1.27351	1.20986e-13	2.19125	1.96086e-36	3.65367	5.11033e-103
TraesCS5A02G416000	NA	NA	NA	NA	1.90369	3.33056e-13	1.25841	7.11838e-07	NA	NA	NA	NA	-7.62659	6.0687e-07
TraesCS5A02G422900	NA	NA	2.97209	0.00970999	-6.05291	0.00120639	NA	NA	-8.03318	7.31078e-06	NA	NA	NA	NA
TraesCS5A02G446700	-1.77187	7.02878e-11	-1.75191	7.88747e-11	NA	NA	NA	NA	NA	NA	NA	NA	NA	NA
TraesCS5A02G476600	NA	NA	-1.0627	0.000445516	-2.14254	1.77611e-14	NA	NA	NA	NA	NA	NA	1.53375	5.73413e-11
TraesCS5A02G481700	9.81135	1.89138e-10	7.95201	5.80356e-08	NA	NA	NA	NA	NA	NA	NA	NA	NA	NA
TraesCS5A02G482300	NA	NA	NA	NA	NA	NA	NA	NA	NA	NA	7.14218	4.42644e-05	7.03903	2.73876e-22
TraesCS5A02G486200	1.46674	5.99656e-13	1.39625	2.15384e-09	2.25386	6.61451e-23	1.88681	4.50512e-17	1.54994	1.858e-15	2.17415	4.71531e-18	1.47514	6.30513e-09
TraesCS5A02G489600	5.90753	0.000322883	1.87583	0.00870305	NA	NA	NA	NA	NA	NA	NA	NA	NA	NA
TraesCS5A02G493700	NA	NA	NA	NA	NA	NA	NA	NA	3.60029	3.02214e-14	3.82738	1.86081e-21	4.38417	3.48544e-49
TraesCS5A02G498600	9.85395	2.59087e-10	4.52353	3.14083e-09	-5.31874	0.00166485	NA	NA	NA	NA	NA	NA	NA	NA
TraesCS5A02G513800	NA	NA	NA	NA	NA	NA	NA	NA	NA	NA	NA	NA	4.01592	5.10637e-05
TraesCS5A02G525800	1.00249	0.000548802	NA	NA	NA	NA	NA	NA	NA	NA	NA	NA	2.19958	4.06072e-07
TraesCS5A02G540700	3.93934	1.90463e-06	3.73587	6.24997e-07	3.18325	4.42827e-07	3.38638	1.08749e-10	1.73558	2.12308e-05	2.63741	4.73525e-07	2.45058	4.53917e-06
TraesCS5A02G554300	NA	NA	NA	NA	-3.54912	1.21183e-05	NA	NA	5.65813	7.72891e-19	2.99281	1.79425e-10	2.17125	1.5534e-06
TraesCS5B02G005100	NA	NA	NA	NA	NA	NA	-1.33756	0.000600683	NA	NA	NA	NA	NA	NA
TraesCS5B02G005900	7.75024	2.04384e-06	NA	NA	NA	NA	NA	NA	NA	NA	NA	NA	NA	NA
TraesCS5B02G006000	8.1781	1.13479e-06	NA	NA	NA	NA	NA	NA	NA	NA	NA	NA	NA	NA
TraesCS5B02G006100	8.41668	6.72647e-14	NA	NA	NA	NA	NA	NA	NA	NA	NA	NA	NA	NA
TraesCS5B02G015600	6.55238	2.83534e-09	3.78406	2.67071e-18	-5.79294	0.000422958	NA	NA	-6.39842	7.64242e-05	NA	NA	NA	NA
TraesCS5B02G033300	NA	NA	NA	NA	NA	NA	NA	NA	5.72202	0.00093945	6.39716	2.33027e-07	5.88465	4.63807e-29
TraesCS5B02G050300	NA	NA	NA	NA	NA	NA	6.06218	0.00304882	5.39636	0.00108518	5.87337	7.5483e-05	NA	NA
TraesCS5B02G050900	NA	NA	NA	NA	-4.70397	0.00644306	NA	NA	NA	NA	NA	NA	NA	NA
TraesCS5B02G084400	-1.92555	1.52818e-05	NA	NA	NA	NA	NA	NA	NA	NA	1.33575	0.000923608	NA	NA
TraesCS5B02G086700	NA	NA	NA	NA	NA	NA	5.024	0.0085362	8.1765	2.06948e-06	5.72191	8.59123e-10	5.50802	1.57917e-12
TraesCS5B02G089500	NA	NA	NA	NA	NA	NA	7.96663	1.02508e-15	4.39348	1.91895e-19	2.28544	3.79348e-06	-5.29275	0.00187378
TraesCS5B02G091100	2.29108	2.50032e-17	2.8994	8.85401e-22	3.49293	9.40313e-43	1.6575	8.03439e-15	NA	NA	1.4516	4.94131e-09	2.05312	2.83677e-19
TraesCS5B02G094200	1.13509	3.08449e-10	NA	NA	NA	NA	NA	NA	NA	NA	-1.24649	1.70561e-11	NA	NA
TraesCS5B02G107700	3.23801	5.98628e-85	2.45485	4.04009e-49	2.38755	1.65786e-46	NA	NA	NA	NA	NA	NA	1.59478	1.66958e-17
TraesCS5B02G117000	NA	NA	1.3744	0.00380995	NA	NA	1.34765	0.0017757	NA	NA	NA	NA	NA	NA
TraesCS5B02G119600	6.6156	5.4458e-05	3.63022	0.00426532	2.25775	0.00169188	2.29148	0.000777426	2.27944	4.35611e-05	2.49958	0.000248032	4.77857	5.56513e-11
TraesCS5B02G121200	NA	NA	NA	NA	1.19292	4.92524e-06	NA	NA	NA	NA	NA	NA	NA	NA
TraesCS5B02G132000	-1.007	2.17339e-09	NA	NA	-1.18332	4.62382e-08	-1.40444	2.71522e-09	-1.68038	1.18464e-20	-1.30437	1.0297e-11	NA	NA
TraesCS5B02G144200	2.18653	8.21463e-06	NA	NA	NA	NA	NA	NA	NA	NA	NA	NA	1.90887	0.000436566
TraesCS5B02G146000	NA	NA	NA	NA	NA	NA	NA	NA	6.98557	0.000550561	8.2909	3.31721e-05	7.39341	1.71316e-10
TraesCS5B02G147500	1.18754	0.00280733	2.70087	5.97632e-12	2.27734	1.81101e-09	NA	NA	NA	NA	-2.12498	6.15198e-08	-3.26026	8.95308e-09
TraesCS5B02G150500	5.03858	0.00584375	NA	NA	NA	NA	NA	NA	NA	NA	NA	NA	5.69614	0.000808176
TraesCS5B02G157600	NA	NA	-1.13514	0.00794734	1.3001	0.00945437	NA	NA	1.84117	2.05898e-09	1.51856	6.97757e-12	NA	NA
TraesCS5B02G176700	NA	NA	NA	NA	NA	NA	NA	NA	NA	NA	NA	NA	2.24708	0.000184246
TraesCS5B02G176800	NA	NA	NA	NA	5.28531	0.00706425	NA	NA	NA	NA	NA	NA	NA	NA
TraesCS5B02G176900	NA	NA	NA	NA	NA	NA	NA	NA	6.11458	8.07678e-05	4.2076	4.46122e-05	1.86426	0.00732765
TraesCS5B02G177100	NA	NA	NA	NA	5.65436	0.00254154	NA	NA	5.65412	0.00190969	NA	NA	NA	NA
TraesCS5B02G197000	NA	NA	NA	NA	NA	NA	NA	NA	NA	NA	NA	NA	-2.53126	0.00299406
TraesCS5B02G221000	NA	NA	NA	NA	NA	NA	NA	NA	NA	NA	NA	NA	1.2289	4.59089e-09
TraesCS5B02G222300	10.1287	4.93912e-11	3.89423	0.0013142	NA	NA	NA	NA	NA	NA	NA	NA	NA	NA
TraesCS5B02G227500	NA	NA	NA	NA	4.81187	0.00408035	3.40964	3.14268e-05	1.8952	0.00159921	NA	NA	2.38454	0.000370942
TraesCS5B02G290800	4.40778	5.56014e-16	3.83958	5.59505e-25	1.81953	1.75577e-08	2.04669	1.16167e-08	NA	NA	NA	NA	3.37891	2.92744e-14
TraesCS5B02G306400	NA	NA	NA	NA	NA	NA	-1.29715	0.000413323	NA	NA	NA	NA	1.64809	9.42315e-06
TraesCS5B02G321200	3.39642	0.00205859	14.8478	5.29706e-21	NA	NA	NA	NA	-5.16797	0.00112086	NA	NA	NA	NA
TraesCS5B02G329100	NA	NA	4.89372	0.00831599	6.06528	2.37854e-06	5.35694	1.11741e-17	5.3594	1.34362e-20	4.27942	2.53943e-13	4.15678	4.78393e-13
TraesCS5B02G357800	-1.00382	0.00298985	NA	NA	NA	NA	NA	NA	NA	NA	NA	NA	NA	NA
TraesCS5B02G360300	NA	NA	NA	NA	-1.50315	1.57769e-09	-1.45035	1.20177e-08	NA	NA	-1.23877	7.42121e-06	NA	NA
TraesCS5B02G362400	2.13653	1.26021e-12	2.96771	3.267e-21	2.27389	6.33598e-17	2.64663	7.29627e-23	1.75557	7.96385e-13	2.19923	1.87361e-16	2.13379	7.96947e-15
TraesCS5B02G366000	NA	NA	NA	NA	1.97366	7.38222e-28	NA	NA	NA	NA	NA	NA	1.1543	5.77395e-09
TraesCS5B02G381300	NA	NA	NA	NA	NA	NA	-2.27578	1.18072e-08	NA	NA	-1.83322	1.39584e-05	NA	NA
TraesCS5B02G403600	NA	NA	NA	NA	4.73614	0.00343368	2.00787	0.00111178	2.07759	1.71403e-07	4.503	2.15001e-11	2.47164	1.21114e-16
TraesCS5B02G407700	NA	NA	NA	NA	6.63229	0.000102165	6.64777	3.59108e-08	5.59775	1.8803e-16	NA	NA	NA	NA
TraesCS5B02G408300	NA	NA	NA	NA	NA	NA	5.24343	0.00243949	4.15287	5.6924e-18	1.21082	6.74953e-05	-3.13808	7.76151e-19
TraesCS5B02G418400	-3.17789	6.49902e-08	-1.51203	1.02587e-05	1.96955	1.78729e-10	1.16418	0.000152011	NA	NA	NA	NA	-4.07281	1.69575e-06
TraesCS5B02G456700	NA	NA	NA	NA	NA	NA	NA	NA	NA	NA	NA	NA	3.06098	1.88572e-05
TraesCS5B02G464900	-1.78762	2.94314e-11	1.3764	4.18549e-07	1.10194	6.40117e-05	1.40606	6.7964e-07	NA	NA	NA	NA	-7.56194	2.10748e-06
TraesCS5B02G473200	11.4532	5.63979e-14	3.48168	4.29558e-11	NA	NA	NA	NA	NA	NA	NA	NA	NA	NA
TraesCS5B02G479000	1.66566	5.30641e-18	1.7347	7.02776e-18	2.73246	2.50394e-45	1.55758	8.59593e-17	NA	NA	NA	NA	1.75467	3.21426e-19
TraesCS5B02G495400	NA	NA	NA	NA	NA	NA	NA	NA	NA	NA	5.43339	3.36989e-06	3.64141	3.18028e-40
TraesCS5B02G500000	3.15498	3.31541e-07	3.78535	3.79467e-09	3.13523	1.00543e-09	1.86409	0.00159792	NA	NA	NA	NA	NA	NA
TraesCS5B02G531100	NA	NA	NA	NA	-5.47607	1.01489e-11	NA	NA	NA	NA	NA	NA	NA	NA
TraesCS5B02G531200	NA	NA	NA	NA	-2.0647	0.00454284	NA	NA	4.10367	5.60682e-15	3.2399	5.61385e-10	2.40106	1.39513e-06
TraesCS5B02G541100	NA	NA	NA	NA	NA	NA	NA	NA	-6.22918	3.03067e-05	NA	NA	NA	NA
TraesCS5B02G552000	NA	NA	NA	NA	NA	NA	NA	NA	NA	NA	NA	NA	2.11693	1.2033e-24
TraesCS5D02G005000	9.76346	2.42366e-10	NA	NA	NA	NA	NA	NA	NA	NA	NA	NA	NA	NA
TraesCS5D02G006000	NA	NA	NA	NA	NA	NA	NA	NA	NA	NA	NA	NA	1.20904	0.000112543
TraesCS5D02G010000	NA	NA	NA	NA	2.05608	7.67973e-07	3.12977	1.17037e-13	NA	NA	NA	NA	NA	NA
TraesCS5D02G021100	NA	NA	NA	NA	NA	NA	NA	NA	NA	NA	NA	NA	1.59825	0.00716691
TraesCS5D02G023900	8.85625	9.69727e-09	-4.08939	1.78604e-05	NA	NA	NA	NA	NA	NA	NA	NA	NA	NA
TraesCS5D02G041400	NA	NA	NA	NA	NA	NA	NA	NA	NA	NA	NA	NA	6.28789	1.86513e-26
TraesCS5D02G042300	NA	NA	NA	NA	NA	NA	NA	NA	6.99411	3.13503e-05	3.44604	1.56384e-05	2.67973	0.000455304
TraesCS5D02G056100	NA	NA	NA	NA	NA	NA	NA	NA	7.19333	0.00284723	6.6729	0.00712454	NA	NA
TraesCS5D02G089000	NA	NA	NA	NA	NA	NA	NA	NA	NA	NA	NA	NA	-1.28518	0.002573
TraesCS5D02G095900	NA	NA	NA	NA	7.97221	1.45511e-06	7.48055	6.92929e-24	3.4093	2.14865e-12	NA	NA	-3.97254	6.81802e-07
TraesCS5D02G100600	1.13753	2.29163e-06	NA	NA	NA	NA	NA	NA	-1.19826	4.88228e-07	-1.11176	1.87773e-05	NA	NA
TraesCS5D02G101200	1.81178	8.93248e-06	3.02089	3.31272e-10	2.35677	1.89049e-08	2.25905	3.83706e-07	NA	NA	NA	NA	2.06559	5.30454e-05
TraesCS5D02G115300	3.4224	6.57351e-67	2.80318	3.62862e-45	2.27699	1.09039e-30	1.42097	1.3873e-12	NA	NA	NA	NA	2.18526	5.991e-25
TraesCS5D02G125400	NA	NA	NA	NA	1.01252	0.000896993	1.17859	4.66707e-05	NA	NA	NA	NA	1.85623	1.55411e-10
TraesCS5D02G126500	NA	NA	NA	NA	NA	NA	-1.43782	9.93492e-08	NA	NA	NA	NA	NA	NA
TraesCS5D02G138700	NA	NA	NA	NA	NA	NA	NA	NA	NA	NA	NA	NA	3.10652	0.00431772
TraesCS5D02G141100	NA	NA	NA	NA	NA	NA	NA	NA	-1.17184	3.62379e-06	-1.0065	0.000168376	NA	NA
TraesCS5D02G143900	1.49192	0.00476686	3.34488	6.47853e-09	2.59822	5.5803e-07	NA	NA	NA	NA	NA	NA	NA	NA
TraesCS5D02G144700	NA	NA	NA	NA	2.40252	0.00482628	2.22361	0.00260079	NA	NA	2.17241	0.00447461	NA	NA
TraesCS5D02G149400	6.28802	0.000431292	NA	NA	NA	NA	-3.60249	0.00385416	NA	NA	NA	NA	NA	NA
TraesCS5D02G157100	3.69137	7.46413e-07	3.87953	0.000166402	2.74421	2.06602e-05	2.9645	6.05367e-05	2.20581	0.000529023	NA	NA	2.79503	3.76737e-05
TraesCS5D02G183900	NA	NA	NA	NA	5.20488	0.00619676	4.96145	0.00914841	NA	NA	NA	NA	NA	NA
TraesCS5D02G204200	NA	NA	NA	NA	NA	NA	NA	NA	6.7978	5.25127e-05	NA	NA	NA	NA
TraesCS5D02G232300	NA	NA	NA	NA	NA	NA	NA	NA	NA	NA	NA	NA	1.37225	0.00416012
TraesCS5D02G238900	NA	NA	NA	NA	2.94953	7.03732e-05	2.90622	2.47786e-07	1.90788	4.83095e-05	NA	NA	1.61636	0.00109544
TraesCS5D02G240700	-1.20759	0.00327543	-1.86466	4.4909e-06	NA	NA	NA	NA	NA	NA	NA	NA	-1.39137	3.94258e-05
TraesCS5D02G258500	NA	NA	NA	NA	NA	NA	3.65644	4.209e-05	2.17145	0.000332311	1.99626	0.000456899	NA	NA
TraesCS5D02G282700	NA	NA	-1.78419	0.00773617	-3.25234	2.52497e-07	NA	NA	NA	NA	NA	NA	NA	NA
TraesCS5D02G304200	1.09012	0.00217123	NA	NA	NA	NA	1.21234	0.000397798	NA	NA	1.52745	6.48167e-05	1.635	6.06459e-07
TraesCS5D02G320400	NA	NA	NA	NA	NA	NA	NA	NA	1.7348	9.02493e-07	NA	NA	-1.09261	0.00290394
TraesCS5D02G328400	1.50013	6.64069e-06	NA	NA	NA	NA	NA	NA	NA	NA	NA	NA	1.95498	9.33308e-10
TraesCS5D02G334900	-3.23459	0.00160598	NA	NA	3.48302	9.30413e-05	4.49808	8.35373e-11	5.87968	3.56504e-19	3.84288	1.37325e-08	NA	NA
TraesCS5D02G335000	NA	NA	NA	NA	NA	NA	6.34746	0.000203531	7.81937	2.4221e-15	5.20214	1.29084e-11	2.53988	0.00108514
TraesCS5D02G335700	NA	NA	NA	NA	-2.61788	0.000659335	-2.13544	0.00906296	NA	NA	NA	NA	NA	NA
TraesCS5D02G366800	1.24232	1.09211e-06	NA	NA	NA	NA	NA	NA	NA	NA	NA	NA	1.01396	0.000217335
TraesCS5D02G369300	4.86823	0.00404403	3.69099	4.58116e-05	NA	NA	1.56069	0.00832609	NA	NA	NA	NA	1.58296	0.00833144
TraesCS5D02G369400	NA	NA	NA	NA	NA	NA	NA	NA	NA	NA	4.98577	9.74261e-05	3.14091	9.36944e-09
TraesCS5D02G373000	1.46658	1.01409e-13	1.48663	1.32643e-13	2.1793	9.012e-31	1.10562	3.83443e-09	NA	NA	NA	NA	1.52697	3.75281e-11
TraesCS5D02G408000	5.1442	0.00250914	4.47675	0.00544057	4.83779	8.69342e-13	3.05749	7.76153e-14	2.21211	3.62482e-11	2.20835	1.25468e-05	1.56559	0.000878565
TraesCS5D02G412900	NA	NA	5.30727	0.00374923	7.54047	1.19244e-05	5.70596	1.80302e-10	4.99127	2.81088e-11	4.36216	0.00168044	NA	NA
TraesCS5D02G423700	NA	NA	NA	NA	NA	NA	1.89911	0.00489234	NA	NA	NA	NA	NA	NA
TraesCS5D02G474900	11.4311	2.50987e-13	3.46194	5.47441e-07	NA	NA	NA	NA	NA	NA	NA	NA	NA	NA
TraesCS5D02G487300	NA	NA	-6.9139	2.06108e-05	NA	NA	NA	NA	NA	NA	NA	NA	NA	NA
TraesCS5D02G489900	NA	NA	NA	NA	-2.17536	6.99987e-08	NA	NA	-1.46161	0.000287397	NA	NA	1.87381	2.81024e-07
TraesCS5D02G500200	NA	NA	NA	NA	NA	NA	1.36618	0.00197134	NA	NA	NA	NA	NA	NA
TraesCS5D02G500900	NA	NA	NA	NA	NA	NA	NA	NA	NA	NA	NA	NA	2.21994	9.85827e-05
TraesCS5D02G538400	NA	NA	NA	NA	NA	NA	NA	NA	NA	NA	NA	NA	2.36928	3.03035e-05
TraesCS5D02G559700	NA	NA	NA	NA	NA	NA	4.89851	0.00510494	NA	NA	NA	NA	NA	NA
TraesCS5D02G562500	-2.06317	1.36605e-05	NA	NA	NA	NA	NA	NA	NA	NA	1.56219	0.00710948	NA	NA
TraesCS5D02G565700	NA	NA	1.02107	3.91894e-05	NA	NA	NA	NA	NA	NA	NA	NA	1.34768	2.56899e-07
TraesCS5D02G568600	NA	NA	NA	NA	NA	NA	NA	NA	NA	NA	NA	NA	4.64407	1.74556e-05
TraesCS6A02G007900	NA	NA	NA	NA	NA	NA	NA	NA	-5.4814	0.00104488	NA	NA	NA	NA
TraesCS6A02G016300	7.25641	2.11384e-10	9.35919	2.91451e-10	NA	NA	NA	NA	-5.73338	0.000124732	NA	NA	NA	NA
TraesCS6A02G024500	3.68263	1.45314e-12	NA	NA	NA	NA	NA	NA	NA	NA	NA	NA	NA	NA
TraesCS6A02G034800	2.47275	5.15651e-08	4.16666	1.58228e-20	2.50591	3.65975e-08	3.61567	8.38267e-16	NA	NA	1.6042	0.00113666	-5.20525	0.00156469
TraesCS6A02G036600	2.44666	0.00152176	NA	NA	NA	NA	2.01576	0.00338808	NA	NA	NA	NA	NA	NA
TraesCS6A02G041600	NA	NA	4.24532	0.00913461	NA	NA	NA	NA	NA	NA	NA	NA	NA	NA
TraesCS6A02G049066	NA	NA	NA	NA	NA	NA	NA	NA	3.73457	0.00481562	4.06296	0.00319194	3.92609	0.00675188
TraesCS6A02G050700	7.28383	1.06667e-05	3.65426	0.0062894	NA	NA	NA	NA	NA	NA	NA	NA	NA	NA
TraesCS6A02G063900	-6.80687	2.02888e-05	-5.24162	0.00194293	2.45555	3.76775e-11	1.83202	3.70917e-13	NA	NA	NA	NA	-1.21923	0.00208337
TraesCS6A02G067900	2.24416	0.00820896	-6.77213	2.84561e-05	NA	NA	NA	NA	NA	NA	NA	NA	NA	NA
TraesCS6A02G087200	1.01298	8.58247e-05	NA	NA	NA	NA	NA	NA	NA	NA	1.63154	8.67122e-09	2.8674	5.8647e-27
TraesCS6A02G087700	NA	NA	NA	NA	1.43035	4.07542e-08	NA	NA	NA	NA	NA	NA	NA	NA
TraesCS6A02G109400	6.65393	7.55291e-05	NA	NA	NA	NA	NA	NA	NA	NA	NA	NA	NA	NA
TraesCS6A02G109600	4.88509	9.61175e-24	-2.18793	7.17106e-05	NA	NA	NA	NA	NA	NA	NA	NA	NA	NA
TraesCS6A02G109900	NA	NA	-1.63772	0.00154708	NA	NA	NA	NA	-2.11511	0.00180412	NA	NA	NA	NA
TraesCS6A02G116700	NA	NA	NA	NA	-3.02691	0.000115295	-2.63216	0.000347074	NA	NA	NA	NA	NA	NA
TraesCS6A02G123900	-3.58225	6.89213e-11	NA	NA	-2.18732	0.00658695	NA	NA	NA	NA	NA	NA	2.14295	0.00188209
TraesCS6A02G126100	6.31767	0.000218176	NA	NA	NA	NA	NA	NA	NA	NA	NA	NA	NA	NA
TraesCS6A02G136800	2.48441	3.99769e-09	1.95608	8.75e-06	1.85902	1.49797e-06	2.12596	1.91429e-09	NA	NA	2.37415	5.69631e-10	3.0186	1.73884e-19
TraesCS6A02G143500	9.70115	3.20722e-10	2.72662	2.16765e-11	NA	NA	NA	NA	NA	NA	NA	NA	NA	NA
TraesCS6A02G153900	NA	NA	NA	NA	1.38821	1.38579e-11	NA	NA	NA	NA	NA	NA	NA	NA
TraesCS6A02G167700	NA	NA	NA	NA	NA	NA	NA	NA	NA	NA	NA	NA	-2.73639	1.25496e-05
TraesCS6A02G176300	-1.33498	0.00750578	NA	NA	NA	NA	NA	NA	NA	NA	NA	NA	NA	NA
TraesCS6A02G179000	NA	NA	NA	NA	-1.61069	2.04582e-05	-1.26318	0.000690638	-1.50859	2.00858e-06	-2.98841	6.58776e-07	NA	NA
TraesCS6A02G182900	6.38123	7.85685e-05	NA	NA	NA	NA	NA	NA	NA	NA	NA	NA	NA	NA
TraesCS6A02G198900	2.43256	3.29648e-35	2.76173	2.47761e-44	3.16776	3.39839e-71	2.35681	1.57844e-47	NA	NA	1.4732	6.44295e-18	2.32754	3.14653e-38
TraesCS6A02G210900	NA	NA	NA	NA	NA	NA	NA	NA	1.94434	0.00122843	NA	NA	NA	NA
TraesCS6A02G227800	2.75752	8.6152e-76	2.25437	7.96227e-51	2.28282	5.23875e-55	NA	NA	NA	NA	1.41298	1.7053e-16	2.21756	9.86886e-44
TraesCS6A02G236500	NA	NA	NA	NA	NA	NA	1.99622	0.000290155	-1.39525	0.000511107	NA	NA	NA	NA
TraesCS6A02G263400	NA	NA	NA	NA	NA	NA	NA	NA	NA	NA	3.25449	1.08981e-05	3.63552	1.38175e-11
TraesCS6A02G284100	21.8855	7.21292e-46	6.71638	5.78569e-17	NA	NA	NA	NA	-21.07	9.07326e-42	NA	NA	NA	NA
TraesCS6A02G296200	NA	NA	NA	NA	-3.78478	0.00385521	NA	NA	NA	NA	NA	NA	2.04761	0.000162452
TraesCS6A02G310400	-2.29583	1.01538e-08	-2.97053	1.3175e-12	-4.81767	3.2277e-20	-5.01512	5.9323e-22	-3.18596	2.2974e-10	-3.29992	4.94771e-07	NA	NA
TraesCS6A02G317100	13.7212	2.23744e-19	6.55427	1.13136e-21	NA	NA	NA	NA	NA	NA	NA	NA	NA	NA
TraesCS6A02G360400	3.27185	9.2711e-57	2.36911	8.45911e-30	3.51969	1.70331e-63	2.97179	2.00047e-45	1.4053	4.39982e-11	3.56158	1.22809e-60	4.35459	1.21515e-94
TraesCS6A02G362300	9.17352	3.86483e-09	10.1618	5.78573e-11	NA	NA	NA	NA	-5.83421	0.000432988	NA	NA	NA	NA
TraesCS6A02G371400	NA	NA	3.69027	0.000914073	NA	NA	NA	NA	NA	NA	NA	NA	NA	NA
TraesCS6A02G409500	NA	NA	NA	NA	NA	NA	2.18243	0.00736233	NA	NA	NA	NA	3.11201	0.000984166
TraesCS6A02G411100	4.43893	0.000125475	2.50165	0.00662248	NA	NA	2.21314	0.00972213	NA	NA	NA	NA	3.49742	1.08845e-07
TraesCS6B02G016000	NA	NA	NA	NA	NA	NA	NA	NA	-12.2525	9.20027e-15	NA	NA	NA	NA
TraesCS6B02G020000	NA	NA	3.76567	8.84731e-20	9.74552	2.55919e-11	5.053	2.07735e-64	-1.02942	9.9576e-08	-1.28355	6.36765e-06	-6.99186	9.41469e-06
TraesCS6B02G023800	9.82857	2.73626e-10	6.91999	8.90238e-14	NA	NA	NA	NA	-7.37175	4.18584e-06	NA	NA	NA	NA
TraesCS6B02G024500	4.82306	0.00960763	NA	NA	NA	NA	NA	NA	4.8864	6.16093e-10	NA	NA	-5.97412	0.000623675
TraesCS6B02G024600	15.7228	5.46747e-22	NA	NA	14.8831	7.62757e-19	4.4703	8.53831e-11	5.08572	2.05124e-15	NA	NA	-13.9457	1.07671e-17
TraesCS6B02G041500	3.27993	5.0794e-59	3.16625	8.97042e-53	3.58848	7.45108e-68	2.60189	1.07227e-34	1.49794	1.14726e-12	2.11153	1.20105e-18	4.30072	9.12647e-69
TraesCS6B02G077300	4.81944	5.82112e-14	NA	NA	NA	NA	NA	NA	NA	NA	NA	NA	NA	NA
TraesCS6B02G085700	-2.06391	0.00576046	NA	NA	NA	NA	1.98168	0.000114332	NA	NA	NA	NA	-2.30429	5.00869e-05
TraesCS6B02G091800	4.46946	3.3519e-10	5.28027	1.17824e-13	3.20047	1.19606e-05	4.03014	1.99987e-08	NA	NA	NA	NA	-4.3343	0.00155615
TraesCS6B02G091900	4.07277	1.09917e-09	-2.22179	2.88479e-08	NA	NA	NA	NA	NA	NA	NA	NA	NA	NA
TraesCS6B02G093900	-1.43112	1.41222e-05	-1.24302	0.000376004	-1.51554	1.61554e-05	-1.42797	2.52596e-05	NA	NA	-2.01868	7.34293e-09	NA	NA
TraesCS6B02G110300	4.30361	0.00118177	NA	NA	NA	NA	NA	NA	NA	NA	NA	NA	NA	NA
TraesCS6B02G112300	NA	NA	1.74704	1.84458e-05	1.25397	1.88043e-05	1.80887	7.49846e-09	NA	NA	1.30557	0.00015488	2.84893	2.36883e-19
TraesCS6B02G115500	2.49338	1.8377e-21	1.50808	7.07081e-06	2.1578	9.45741e-08	1.85832	3.28592e-07	1.23691	5.21543e-06	1.6143	7.71704e-06	1.68125	1.42537e-05
TraesCS6B02G152000	NA	NA	NA	NA	NA	NA	NA	NA	NA	NA	NA	NA	1.57098	1.30482e-05
TraesCS6B02G162700	1.9639	4.32373e-06	5.93476	2.86046e-07	8.129	6.61049e-08	2.40231	2.06688e-10	2.83875	5.78203e-17	1.64392	0.00458889	NA	NA
TraesCS6B02G190000	NA	NA	NA	NA	NA	NA	NA	NA	NA	NA	NA	NA	5.76691	0.00483542
TraesCS6B02G191700	NA	NA	NA	NA	NA	NA	NA	NA	NA	NA	-1.15696	3.62351e-05	NA	NA
TraesCS6B02G221500	2.45438	2.27596e-44	2.81922	3.49333e-55	3.66526	6.29561e-100	1.93286	2.29407e-36	NA	NA	NA	NA	NA	NA
TraesCS6B02G224700	1.33142	4.01559e-13	1.43877	2.38695e-10	1.10271	2.10969e-07	NA	NA	1.05562	7.95014e-08	1.19522	5.45005e-08	NA	NA
TraesCS6B02G236700	NA	NA	1.13324	4.39249e-05	NA	NA	1.22033	3.8045e-06	NA	NA	1.32929	6.89217e-07	1.74834	4.34686e-12
TraesCS6B02G245300	-1.81187	0.000180263	-2.14881	0.000561205	NA	NA	NA	NA	NA	NA	NA	NA	NA	NA
TraesCS6B02G246400	-8.36954	6.46033e-08	NA	NA	NA	NA	NA	NA	NA	NA	NA	NA	NA	NA
TraesCS6B02G248000	1.39222	0.000338651	1.60626	0.000102935	NA	NA	NA	NA	NA	NA	NA	NA	2.51819	1.57689e-11
TraesCS6B02G250600	NA	NA	NA	NA	NA	NA	NA	NA	-2.61208	0.00540968	NA	NA	NA	NA
TraesCS6B02G254000	2.03585	1.31173e-26	1.88622	4.45417e-23	2.06557	2.06542e-28	NA	NA	NA	NA	1.03834	5.67145e-07	2.43417	1.18228e-35
TraesCS6B02G270500	1.21947	1.35906e-09	1.20181	6.90739e-09	1.71956	6.43929e-16	NA	NA	NA	NA	1.18375	6.88761e-07	1.92796	7.19239e-26
TraesCS6B02G273600	-1.57461	3.11499e-07	NA	NA	NA	NA	NA	NA	NA	NA	NA	NA	-1.04187	0.000354789
TraesCS6B02G286800	NA	NA	NA	NA	1.40585	4.78606e-11	NA	NA	NA	NA	NA	NA	1.17691	1.00663e-07
TraesCS6B02G323000	2.05785	0.00406235	NA	NA	NA	NA	NA	NA	NA	NA	NA	NA	NA	NA
TraesCS6B02G324900	NA	NA	NA	NA	6.39188	4.56812e-14	1.69816	5.19179e-05	NA	NA	2.07326	2.77295e-05	NA	NA
TraesCS6B02G334600	NA	NA	NA	NA	NA	NA	NA	NA	2.48025	0.00205398	2.28209	5.06905e-06	NA	NA
TraesCS6B02G353600	-4.90402	0.00687068	NA	NA	-4.76773	1.56351e-05	NA	NA	NA	NA	NA	NA	NA	NA
TraesCS6B02G366000	9.14842	5.36771e-09	5.97705	0.000350748	NA	NA	NA	NA	NA	NA	NA	NA	NA	NA
TraesCS6B02G366600	NA	NA	1.03058	0.00101768	1.83934	4.44546e-09	NA	NA	1.27172	2.82728e-07	1.91593	4.26493e-11	NA	NA
TraesCS6B02G383100	NA	NA	NA	NA	-4.04883	4.01534e-05	-2.45244	0.00161516	NA	NA	NA	NA	NA	NA
TraesCS6B02G386700	NA	NA	1.4604	4.85914e-15	1.15088	1.78537e-11	NA	NA	NA	NA	NA	NA	1.32402	2.61523e-09
TraesCS6B02G388500	1.71823	5.66825e-06	NA	NA	1.99827	2.31346e-06	3.7424	6.9067e-17	3.30597	5.42189e-12	4.7493	1.24524e-06	3.55689	5.96554e-08
TraesCS6B02G393300	3.03715	5.82205e-63	1.95766	2.07399e-26	2.55533	5.03545e-44	2.05081	1.66804e-28	1.02941	6.4247e-08	2.68821	5.14542e-45	3.61568	4.65012e-83
TraesCS6B02G396000	9.48848	7.56328e-10	6.67017	7.65142e-06	NA	NA	NA	NA	NA	NA	NA	NA	NA	NA
TraesCS6B02G400500	3.75788	4.64345e-08	6.01816	0.00011446	3.93128	0.000170817	NA	NA	3.06956	1.60693e-05	NA	NA	NA	NA
TraesCS6B02G408400	NA	NA	6.18676	3.45684e-08	-1.48769	0.000743126	NA	NA	-3.36519	0.000784971	NA	NA	NA	NA
TraesCS6B02G418700	6.16981	0.000259094	12.5148	2.38825e-15	NA	NA	NA	NA	-4.39443	2.73703e-10	NA	NA	NA	NA
TraesCS6B02G456900	1.71988	7.18767e-12	2.17915	2.5263e-15	1.89157	4.75071e-13	1.1701	3.36055e-05	NA	NA	1.5858	6.5776e-07	3.00276	4.7006e-26
TraesCS6D02G019400	10.6721	4.66353e-11	7.36706	1.18563e-17	NA	NA	NA	NA	-4.64068	0.00434243	NA	NA	NA	NA
TraesCS6D02G033200	3.03571	2.05967e-44	2.73484	2.30497e-35	3.08702	8.19362e-45	2.3273	3.40015e-25	1.28491	1.63777e-08	1.65652	1.09417e-11	3.55488	4.8094e-51
TraesCS6D02G042500	NA	NA	1.95405	3.28757e-05	NA	NA	NA	NA	NA	NA	NA	NA	NA	NA
TraesCS6D02G094500	7.28088	4.88327e-06	NA	NA	-5.08929	0.00266776	NA	NA	NA	NA	NA	NA	NA	NA
TraesCS6D02G097900	7.73798	9.20999e-07	NA	NA	NA	NA	NA	NA	NA	NA	NA	NA	NA	NA
TraesCS6D02G104100	NA	NA	NA	NA	NA	NA	NA	NA	-1.20546	1.40688e-09	-1.18123	9.84388e-08	NA	NA
TraesCS6D02G105900	NA	NA	NA	NA	-6.17504	0.00140228	NA	NA	NA	NA	NA	NA	NA	NA
TraesCS6D02G116400	8.42491	2.21087e-07	7.48415	6.32617e-06	NA	NA	NA	NA	NA	NA	NA	NA	NA	NA
TraesCS6D02G140600	NA	NA	1.17191	1.0864e-05	NA	NA	NA	NA	NA	NA	NA	NA	NA	NA
TraesCS6D02G167500	NA	NA	NA	NA	-2.45503	1.40403e-08	-1.25568	0.00721866	NA	NA	NA	NA	NA	NA
TraesCS6D02G173800	2.7361	1.79987e-09	2.41893	1.39383e-07	2.03706	2.92828e-10	1.80758	7.16517e-09	1.00304	0.000797371	1.04634	0.00253812	NA	NA
TraesCS6D02G180900	NA	NA	NA	NA	1.26338	3.89753e-11	NA	NA	-1.11143	6.20952e-10	NA	NA	NA	NA
TraesCS6D02G191700	1.23444	2.46223e-05	1.74537	8.34454e-07	1.97663	5.13981e-09	1.54221	7.8946e-06	NA	NA	1.43974	4.0812e-05	2.44008	8.34329e-14
TraesCS6D02G193800	NA	NA	NA	NA	1.26049	2.12097e-08	NA	NA	NA	NA	NA	NA	NA	NA
TraesCS6D02G197600	NA	NA	NA	NA	NA	NA	NA	NA	NA	NA	2.32712	0.00387639	2.72186	3.66439e-05
TraesCS6D02G207000	3.14096	3.09323e-20	2.27329	1.52466e-13	2.63151	3.26539e-25	1.74149	1.26155e-12	1.00075	1.06246e-05	1.98318	2.27035e-08	2.55715	5.40915e-16
TraesCS6D02G207200	2.3369	3.2204e-32	1.70198	1.46473e-17	1.5758	9.17573e-16	NA	NA	NA	NA	1.82521	6.67239e-16	2.49985	4.62536e-32
TraesCS6D02G233400	-1.36108	2.47535e-05	NA	NA	NA	NA	NA	NA	NA	NA	NA	NA	NA	NA
TraesCS6D02G236300	3.51523	3.8784e-05	NA	NA	2.3505	0.000153104	NA	NA	2.59678	5.04854e-05	2.07665	0.000314672	2.4863	3.26137e-08
TraesCS6D02G240500	NA	NA	NA	NA	NA	NA	NA	NA	NA	NA	NA	NA	1.06454	1.84001e-05
TraesCS6D02G248900	2.1538	0.000181283	1.79694	0.00485857	NA	NA	NA	NA	NA	NA	NA	NA	3.37897	9.2942e-07
TraesCS6D02G276500	NA	NA	NA	NA	-5.49132	0.0019821	NA	NA	NA	NA	NA	NA	3.46122	9.83976e-08
TraesCS6D02G283800	NA	NA	7.28837	6.74096e-06	-2.42726	6.14766e-08	NA	NA	-1.94853	2.56741e-06	NA	NA	NA	NA
TraesCS6D02G285300	NA	NA	NA	NA	NA	NA	NA	NA	NA	NA	2.41436	5.22455e-05	NA	NA
TraesCS6D02G289800	NA	NA	NA	NA	-4.08145	0.00163833	-5.73925	0.000945086	NA	NA	NA	NA	5.00956	7.7627e-05
TraesCS6D02G315600	NA	NA	NA	NA	NA	NA	2.7279	0.000292986	NA	NA	2.18769	0.0032321	NA	NA
TraesCS6D02G343900	5.10182	6.44021e-33	4.36276	6.0084e-22	3.54608	3.44176e-19	3.3374	5.78479e-17	2.66975	2.26316e-11	4.46845	3.26369e-19	4.65107	7.267e-26
TraesCS6D02G348900	4.98918	9.72626e-06	8.14718	4.1961e-06	4.36713	0.00065604	NA	NA	NA	NA	NA	NA	NA	NA
TraesCS6D02G356300	4.24753	3.21382e-65	4.62197	1.74485e-69	4.39433	1.15787e-65	4.03788	3.81201e-50	2.93625	7.05308e-30	4.1462	6.77233e-39	6.54401	1.43629e-70
TraesCS6D02G364700	NA	NA	9.72717	4.44859e-10	NA	NA	NA	NA	-4.86865	0.00127692	NA	NA	NA	NA
TraesCS6D02G387100	4.14577	4.86242e-12	3.47517	7.11095e-10	2.28235	4.34779e-06	3.36196	0.000132806	2.52477	1.68536e-05	3.04337	1.40947e-05	5.10342	5.40053e-23
TraesCS6D02G388500	1.61066	0.0011461	2.69759	1.50821e-06	NA	NA	1.52238	0.00270818	1.3098	0.00697016	2.46476	5.73504e-06	2.24746	1.07042e-05
TraesCS6D02G404600	NA	NA	-1.41558	0.00331982	NA	NA	NA	NA	NA	NA	-1.74394	0.00631861	NA	NA
TraesCS7A02G011200	2.84034	4.67789e-07	NA	NA	NA	NA	NA	NA	NA	NA	NA	NA	NA	NA
TraesCS7A02G041600	NA	NA	NA	NA	1.71005	5.73842e-26	1.49924	1.1637e-22	NA	NA	NA	NA	1.3441	4.97634e-15
TraesCS7A02G052000	1.62498	1.35169e-19	2.02533	5.5961e-27	1.2131	9.63748e-12	1.97134	9.13552e-30	NA	NA	1.49569	2.21611e-17	2.16598	6.7966e-36
TraesCS7A02G078700	1.1108	0.00183983	-7.48321	1.08732e-06	NA	NA	NA	NA	NA	NA	NA	NA	NA	NA
TraesCS7A02G079500	2.971	1.52311e-28	-6.88357	1.31041e-14	-5.07101	0.00262496	NA	NA	NA	NA	NA	NA	NA	NA
TraesCS7A02G079600	6.18427	1.74124e-26	-4.78179	1.19622e-11	NA	NA	NA	NA	NA	NA	NA	NA	NA	NA
TraesCS7A02G079700	1.86895	0.00224332	-4.74662	0.00450395	NA	NA	NA	NA	NA	NA	NA	NA	NA	NA
TraesCS7A02G090300	NA	NA	NA	NA	-5.18105	0.00863419	NA	NA	NA	NA	NA	NA	NA	NA
TraesCS7A02G102300	NA	NA	NA	NA	NA	NA	NA	NA	NA	NA	NA	NA	1.36576	5.5079e-11
TraesCS7A02G108900	NA	NA	NA	NA	2.51994	1.63466e-30	3.14712	1.04219e-45	NA	NA	1.75785	1.43888e-17	1.05627	3.04928e-07
TraesCS7A02G133400	NA	NA	NA	NA	1.196	3.15825e-09	NA	NA	NA	NA	NA	NA	NA	NA
TraesCS7A02G145700	2.59601	2.23278e-32	1.56731	3.09318e-12	2.58159	1.90166e-31	1.75631	5.58975e-15	NA	NA	2.53379	8.97185e-29	2.85691	3.14011e-37
TraesCS7A02G162800	NA	NA	NA	NA	NA	NA	NA	NA	2.80441	4.12286e-08	1.94055	6.38529e-07	NA	NA
TraesCS7A02G183400	5.65219	0.000786397	5.6175	0.000322354	NA	NA	NA	NA	NA	NA	NA	NA	NA	NA
TraesCS7A02G183500	6.30429	2.95011e-18	6.05358	6.61239e-48	-3.71569	0.000329598	NA	NA	-8.24363	1.23341e-08	NA	NA	NA	NA
TraesCS7A02G183600	5.33678	0.00154843	9.42196	4.12339e-09	NA	NA	NA	NA	NA	NA	NA	NA	NA	NA
TraesCS7A02G196800	NA	NA	NA	NA	NA	NA	NA	NA	-3.23369	0.00216983	NA	NA	NA	NA
TraesCS7A02G226900	-3.48544	0.00949936	NA	NA	NA	NA	NA	NA	9.25114	1.66831e-08	5.86264	1.79675e-24	2.15016	0.000130577
TraesCS7A02G230600	NA	NA	NA	NA	2.55129	0.000134947	4.93252	2.37808e-11	2.78596	2.42698e-05	1.69446	0.00931938	NA	NA
TraesCS7A02G231300	2.88157	3.10942e-16	3.66573	8.19587e-19	1.69235	7.17348e-10	3.64182	3.28989e-37	2.45582	3.64074e-21	3.3604	3.45024e-32	3.3141	5.44588e-28
TraesCS7A02G236000	-4.1412	2.60449e-07	NA	NA	NA	NA	NA	NA	NA	NA	NA	NA	NA	NA
TraesCS7A02G262900	2.04736	2.49138e-24	1.9698	3.8556e-22	3.1435	1.14398e-53	2.27987	1.68433e-28	NA	NA	NA	NA	1.66419	1.03011e-15
TraesCS7A02G273500	NA	NA	NA	NA	NA	NA	NA	NA	NA	NA	5.02427	0.00636421	NA	NA
TraesCS7A02G277200	1.14515	4.07745e-07	1.25338	2.84093e-08	NA	NA	NA	NA	NA	NA	NA	NA	NA	NA
TraesCS7A02G302100	NA	NA	NA	NA	NA	NA	NA	NA	NA	NA	NA	NA	2.03423	2.24346e-14
TraesCS7A02G304400	2.68004	1.2581e-54	2.14512	6.00897e-35	2.92914	7.37594e-64	2.41502	9.70812e-44	1.24523	3.94146e-13	1.96453	6.8211e-28	1.91353	3.02734e-27
TraesCS7A02G317800	5.34683	0.00158581	NA	NA	NA	NA	NA	NA	NA	NA	NA	NA	NA	NA
TraesCS7A02G343600	-1.09999	8.58217e-06	NA	NA	2.16119	6.68239e-20	NA	NA	NA	NA	NA	NA	-1.16461	0.000110051
TraesCS7A02G364900	-4.95043	0.000117678	-8.43511	4.6252e-07	-6.12982	0.000260947	-6.53029	0.000158581	-5.41907	0.00244219	NA	NA	NA	NA
TraesCS7A02G385200	NA	NA	3.60954	0.000516864	NA	NA	NA	NA	NA	NA	NA	NA	3.89135	0.00240902
TraesCS7A02G411500	NA	NA	NA	NA	1.62837	1.08181e-08	1.42611	4.43622e-07	NA	NA	NA	NA	1.36244	9.52982e-07
TraesCS7A02G439800	8.28914	3.66767e-24	6.80868	1.54143e-39	NA	NA	NA	NA	-7.26842	6.97807e-06	NA	NA	NA	NA
TraesCS7A02G445500	10.1815	4.56419e-11	NA	NA	NA	NA	NA	NA	NA	NA	NA	NA	NA	NA
TraesCS7A02G446100	NA	NA	NA	NA	-5.29187	0.00301819	NA	NA	NA	NA	NA	NA	NA	NA
TraesCS7A02G468300	NA	NA	NA	NA	-6.25623	3.46223e-07	-8.72657	1.1701e-07	-7.77514	2.76076e-06	NA	NA	NA	NA
TraesCS7A02G486900	NA	NA	8.92228	1.25167e-08	NA	NA	NA	NA	NA	NA	NA	NA	NA	NA
TraesCS7A02G487400	NA	NA	NA	NA	-6.68747	0.00102783	-5.24631	0.00947673	NA	NA	NA	NA	NA	NA
TraesCS7A02G501300	3.68565	1.43027e-79	3.20038	1.30513e-59	2.6859	9.71376e-44	2.04387	3.83695e-25	1.1639	6.09549e-09	2.04218	2.25955e-21	3.5593	2.18023e-66
TraesCS7A02G504600	NA	NA	NA	NA	NA	NA	NA	NA	-1.41381	8.81683e-06	NA	NA	NA	NA
TraesCS7A02G506500	-4.474	0.00741741	NA	NA	5.7401	0.00104721	5.08923	3.85349e-05	7.32892	3.59713e-45	3.62537	3.55524e-17	2.53555	3.82037e-09
TraesCS7A02G516300	NA	NA	NA	NA	NA	NA	NA	NA	2.9708	0.00319097	4.42293	1.13611e-07	4.1232	1.38231e-15
TraesCS7A02G523200	7.94516	1.78415e-19	-6.89144	7.96421e-06	NA	NA	NA	NA	NA	NA	NA	NA	NA	NA
TraesCS7A02G523300	7.21796	2.10332e-40	-3.22602	1.38631e-14	NA	NA	NA	NA	NA	NA	NA	NA	NA	NA
TraesCS7A02G544500	NA	NA	NA	NA	NA	NA	NA	NA	7.41106	0.00026795	NA	NA	8.15595	5.10758e-05
TraesCS7B02G006800	3.01728	2.1737e-16	2.41409	6.45975e-11	3.3246	6.50788e-13	4.52004	1.66886e-15	NA	NA	NA	NA	1.12204	1.71542e-10
TraesCS7B02G034200	3.58256	8.28116e-77	3.18988	1.20117e-60	3.54648	1.02115e-74	2.97084	1.13971e-51	1.42372	6.31118e-13	2.76785	4.34175e-42	4.91445	8.28759e-122
TraesCS7B02G034500	2.35793	8.31412e-18	1.31616	2.0222e-06	1.02747	9.57016e-06	NA	NA	NA	NA	NA	NA	1.02725	5.04657e-06
TraesCS7B02G041000	3.21089	4.23549e-55	3.56527	7.87371e-56	1.81416	2.12732e-18	2.35479	1.56493e-31	NA	NA	NA	NA	2.31059	8.14132e-21
TraesCS7B02G058700	NA	NA	NA	NA	NA	NA	NA	NA	NA	NA	NA	NA	1.72433	6.87231e-08
TraesCS7B02G088400	3.91846	0.00302088	7.18801	6.69435e-09	NA	NA	NA	NA	-5.37433	0.00249204	NA	NA	NA	NA
TraesCS7B02G103600	NA	NA	1.28897	0.000120881	2.1836	1.26397e-11	1.55366	2.61142e-06	NA	NA	1.50176	8.56619e-06	1.06394	0.00232803
TraesCS7B02G150900	NA	NA	-3.28606	0.00300865	NA	NA	NA	NA	-2.70032	0.00095302	NA	NA	NA	NA
TraesCS7B02G151200	NA	NA	NA	NA	-4.07911	0.00174843	NA	NA	NA	NA	NA	NA	NA	NA
TraesCS7B02G174900	1.28318	1.74175e-17	2.06365	9.89149e-40	1.84793	4.21364e-37	1.21348	6.81383e-17	NA	NA	NA	NA	NA	NA
TraesCS7B02G179800	NA	NA	-7.97357	4.09166e-07	-4.99026	0.00318532	NA	NA	NA	NA	NA	NA	NA	NA
TraesCS7B02G186800	1.92321	1.21259e-09	1.73381	1.40432e-09	2.82807	1.47793e-23	3.87903	1.71602e-18	NA	NA	NA	NA	NA	NA
TraesCS7B02G192700	NA	NA	NA	NA	NA	NA	NA	NA	7.47252	2.97912e-06	5.91159	2.55551e-20	3.45738	2.9766e-09
TraesCS7B02G202200	NA	NA	NA	NA	NA	NA	NA	NA	NA	NA	NA	NA	1.23492	1.59044e-08
TraesCS7B02G204700	1.90476	1.80245e-23	1.61903	8.02877e-17	3.02749	1.83839e-56	2.50241	5.69243e-39	NA	NA	1.22465	9.19004e-10	1.53431	1.24799e-14
TraesCS7B02G216000	2.57152	6.72002e-40	1.93729	7.00931e-20	NA	NA	NA	NA	NA	NA	NA	NA	2.50493	4.28881e-42
TraesCS7B02G220900	3.46884	0.00655154	2.34326	0.00328738	NA	NA	NA	NA	NA	NA	NA	NA	4.15287	7.09323e-05
TraesCS7B02G241700	NA	NA	2.1856	4.64446e-05	NA	NA	NA	NA	2.48664	0.00942664	NA	NA	4.87282	7.1606e-07
TraesCS7B02G243000	NA	NA	NA	NA	NA	NA	NA	NA	NA	NA	2.75369	4.65364e-11	4.26644	1.14371e-69
TraesCS7B02G244000	NA	NA	NA	NA	NA	NA	6.63454	5.19563e-05	6.71083	4.97439e-24	5.08581	2.09251e-50	5.08652	1.53968e-78
TraesCS7B02G247000	1.80032	2.60123e-09	1.90151	1.18613e-09	2.69981	2.02883e-17	4.16595	3.91637e-33	1.17725	0.000221088	2.04663	3.36774e-10	2.12447	2.75055e-11
TraesCS7B02G252300	1.04913	2.92497e-11	NA	NA	1.53981	1.22359e-23	NA	NA	NA	NA	NA	NA	NA	NA
TraesCS7B02G262400	NA	NA	NA	NA	-7.40558	1.28107e-05	-5.05288	0.00299271	NA	NA	NA	NA	4.89832	0.00504112
TraesCS7B02G262700	-5.77319	0.00150592	NA	NA	-6.40078	0.000373575	-6.71535	0.000174418	NA	NA	NA	NA	NA	NA
TraesCS7B02G262800	NA	NA	NA	NA	-9.13202	1.22711e-08	-8.65113	7.98424e-08	-5.33528	0.000470488	NA	NA	NA	NA
TraesCS7B02G266500	2.68537	4.39322e-59	2.40822	4.01215e-46	2.88597	1.17425e-71	1.90426	2.84532e-34	1.21987	1.21402e-15	1.68365	2.67267e-23	1.46436	6.97595e-16
TraesCS7B02G294000	2.29986	1.99356e-27	-1.42042	0.000102507	4.43382	0.0071556	2.40854	0.000606923	NA	NA	NA	NA	NA	NA
TraesCS7B02G302200	2.4207	4.06794e-05	3.39594	0.000230195	NA	NA	NA	NA	NA	NA	NA	NA	2.83836	3.32856e-05
TraesCS7B02G310800	NA	NA	NA	NA	7.18476	1.26316e-05	5.75142	2.03038e-15	3.40675	4.72463e-15	NA	NA	NA	NA
TraesCS7B02G319300	NA	NA	NA	NA	NA	NA	NA	NA	6.30297	0.000923765	7.35232	0.000250687	NA	NA
TraesCS7B02G345000	9.28201	8.00678e-18	NA	NA	NA	NA	NA	NA	NA	NA	NA	NA	NA	NA
TraesCS7B02G345500	NA	NA	NA	NA	NA	NA	NA	NA	NA	NA	NA	NA	2.50034	4.87718e-13
TraesCS7B02G348300	NA	NA	2.06102	4.96337e-06	2.22731	5.6331e-05	NA	NA	-1.74031	3.21656e-05	NA	NA	NA	NA
TraesCS7B02G348900	-1.53487	2.623e-07	2.71331	9.12786e-15	2.65846	9.20964e-17	NA	NA	1.42547	2.07618e-08	NA	NA	1.44925	0.00389993
TraesCS7B02G390300	NA	NA	8.13709	2.6748e-07	NA	NA	NA	NA	NA	NA	NA	NA	NA	NA
TraesCS7B02G394500	1.66778	1.22481e-06	2.8801	1.74091e-17	2.10506	6.5959e-10	2.62449	1.03194e-14	NA	NA	1.78356	7.74405e-07	-3.52214	8.17203e-06
TraesCS7B02G394800	2.16893	4.91776e-12	4.08976	6.44031e-39	3.10921	8.37242e-24	3.45191	1.5703e-28	1.07956	0.00107179	1.33619	9.40539e-05	-2.10435	0.00113691
TraesCS7B02G396000	NA	NA	NA	NA	NA	NA	2.9804	5.69519e-05	NA	NA	NA	NA	NA	NA
TraesCS7B02G396500	NA	NA	NA	NA	NA	NA	NA	NA	-1.42226	0.00993164	-1.83451	0.00965825	NA	NA
TraesCS7B02G407400	NA	NA	NA	NA	-4.92705	0.00228914	NA	NA	NA	NA	NA	NA	NA	NA
TraesCS7B02G408800	4.039	7.55209e-100	3.23915	1.2448e-65	1.91661	1.64918e-26	1.74067	1.15159e-21	1.05818	9.38379e-09	1.82561	3.68906e-20	3.24573	4.2983e-70
TraesCS7B02G412400	NA	NA	NA	NA	-5.47278	0.0021217	NA	NA	NA	NA	NA	NA	NA	NA
TraesCS7B02G414100	NA	NA	NA	NA	5.13762	0.00522633	7.66598	4.48504e-06	6.41864	1.58549e-30	3.32481	1.66513e-10	3.42782	1.40894e-11
TraesCS7B02G432800	NA	NA	5.05341	0.0066214	NA	NA	NA	NA	NA	NA	6.53943	0.0002647	3.22266	0.00117043
TraesCS7B02G469400	NA	NA	2.77029	0.0095842	3.19742	1.52157e-05	2.10979	0.00977228	2.11432	0.000150193	3.9455	8.8366e-05	5.95451	0.000140925
TraesCS7B02G488200	5.54224	0.00273182	NA	NA	NA	NA	NA	NA	NA	NA	NA	NA	NA	NA
TraesCS7D02G055700	1.07286	0.00551856	1.03358	0.00764835	1.8196	3.2362e-07	1.27516	0.000170681	NA	NA	NA	NA	1.58476	6.76456e-06
TraesCS7D02G086500	4.56032	3.57906e-20	NA	NA	-5.45306	4.62522e-06	-3.99877	0.000105244	-3.02165	0.000197763	NA	NA	NA	NA
TraesCS7D02G088700	NA	NA	NA	NA	7.05733	2.3058e-05	3.32567	8.55594e-07	5.95212	1.02705e-13	2.5599	0.00219271	3.9475	5.60191e-08
TraesCS7D02G096200	NA	NA	NA	NA	NA	NA	NA	NA	NA	NA	NA	NA	1.87025	2.74321e-09
TraesCS7D02G132800	3.74211	1.73042e-25	3.47229	6.0761e-21	2.26854	6.40719e-10	2.46491	7.13663e-11	1.49577	6.74602e-05	2.32451	4.47329e-09	6.205	1.98634e-53
TraesCS7D02G136800	3.27243	5.4559e-37	2.9188	4.87932e-28	3.35321	1.17086e-40	2.64867	1.66522e-27	1.12557	3.54833e-06	2.19419	3.30386e-18	2.33026	2.09958e-20
TraesCS7D02G147000	2.71053	1.43933e-22	1.46166	3.32901e-07	2.45345	1.39544e-18	1.92865	7.94104e-12	NA	NA	2.24085	4.25984e-15	2.52489	1.25527e-19
TraesCS7D02G168000	NA	NA	NA	NA	NA	NA	NA	NA	8.32238	2.4068e-05	5.53173	0.00377638	5.81057	0.00217563
TraesCS7D02G168100	5.19095	0.00917558	NA	NA	NA	NA	NA	NA	NA	NA	NA	NA	NA	NA
TraesCS7D02G185000	5.96264	0.000288693	7.82444	8.29626e-07	NA	NA	NA	NA	NA	NA	NA	NA	NA	NA
TraesCS7D02G185100	5.812	0.000775954	8.46348	2.77952e-07	NA	NA	NA	NA	NA	NA	NA	NA	NA	NA
TraesCS7D02G185200	NA	NA	8.88608	0.00751083	NA	NA	NA	NA	NA	NA	NA	NA	NA	NA
TraesCS7D02G189200	NA	NA	NA	NA	NA	NA	NA	NA	2.21161	0.00115341	NA	NA	2.45983	0.000413376
TraesCS7D02G197500	NA	NA	NA	NA	-5.09259	0.00784842	NA	NA	NA	NA	NA	NA	NA	NA
TraesCS7D02G199700	1.9837	6.43628e-05	2.11592	2.09628e-05	2.01625	5.44065e-05	1.59277	0.00193181	NA	NA	1.45809	0.00626553	NA	NA
TraesCS7D02G212600	2.51917	3.25476e-31	1.98648	3.87251e-22	1.68593	4.05832e-20	1.22541	6.19292e-12	NA	NA	NA	NA	NA	NA
TraesCS7D02G227500	NA	NA	NA	NA	NA	NA	NA	NA	7.46073	1.63728e-05	5.03862	9.11975e-10	3.19749	5.86392e-06
TraesCS7D02G253500	1.52795	0.00858122	NA	NA	-2.19224	0.00177938	NA	NA	NA	NA	NA	NA	NA	NA
TraesCS7D02G256800	3.71519	3.06614e-12	2.37069	1.33799e-05	2.78734	6.27323e-07	2.02989	0.000368865	1.66413	0.00223517	2.0052	0.000359597	3.02609	2.18813e-09
TraesCS7D02G277200	1.63622	1.34029e-11	2.44693	7.09899e-23	1.62118	1.37234e-12	1.33841	1.46678e-08	NA	NA	NA	NA	NA	NA
TraesCS7D02G280500	NA	NA	NA	NA	NA	NA	NA	NA	NA	NA	NA	NA	2.41896	6.21432e-15
TraesCS7D02G292600	1.56306	3.34996e-05	1.19006	0.000891791	1.38296	4.27892e-07	NA	NA	NA	NA	NA	NA	NA	NA
TraesCS7D02G297400	1.43654	1.45348e-07	NA	NA	1.54054	3.79594e-08	NA	NA	NA	NA	1.25298	0.000548173	1.86827	1.05661e-07
TraesCS7D02G299900	2.48791	8.42666e-36	2.23456	1.00607e-27	3.0123	8.73805e-51	2.68364	2.75676e-36	NA	NA	NA	NA	1.71653	6.82634e-15
TraesCS7D02G348300	1.46143	1.49928e-12	NA	NA	1.3776	3.7921e-11	NA	NA	NA	NA	NA	NA	NA	NA
TraesCS7D02G357500	NA	NA	NA	NA	-6.19674	0.00084997	NA	NA	NA	NA	NA	NA	NA	NA
TraesCS7D02G357900	NA	NA	NA	NA	-6.05434	0.00282779	-6.06839	0.00279958	NA	NA	NA	NA	NA	NA
TraesCS7D02G358000	NA	NA	-2.73338	9.28711e-05	-7.82189	1.69976e-06	-5.08446	3.09215e-08	-2.73535	0.00268357	NA	NA	NA	NA
TraesCS7D02G361700	1.94857	3.71213e-17	1.78905	8.60568e-14	2.90782	4.40848e-33	1.76208	2.72281e-14	1.85311	1.98948e-15	1.79956	1.8081e-13	1.63368	3.55218e-11
TraesCS7D02G381800	NA	NA	4.65435	0.00922257	NA	NA	NA	NA	NA	NA	NA	NA	NA	NA
TraesCS7D02G387500	1.08012	7.55938e-12	NA	NA	4.95554	1.8597e-05	3.58285	1.19642e-14	1.80065	3.02055e-09	1.93498	2.69532e-09	NA	NA
TraesCS7D02G395900	NA	NA	NA	NA	NA	NA	NA	NA	NA	NA	NA	NA	3.72485	9.93647e-06
TraesCS7D02G400300	3.14642	0.00235269	2.78422	3.67582e-09	2.16803	2.17785e-08	1.16656	0.00100527	NA	NA	NA	NA	NA	NA
TraesCS7D02G411700	NA	NA	NA	NA	NA	NA	NA	NA	8.08172	0.000491112	6.66522	0.00204435	6.84207	0.00511556
TraesCS7D02G433600	NA	NA	NA	NA	NA	NA	4.97933	0.000120936	NA	NA	NA	NA	NA	NA
TraesCS7D02G433900	12.1883	8.35091e-15	3.41121	1.03285e-10	NA	NA	NA	NA	NA	NA	NA	NA	NA	NA
TraesCS7D02G466200	NA	NA	NA	NA	NA	NA	-1.04415	5.85614e-05	NA	NA	NA	NA	NA	NA
TraesCS7D02G477800	NA	NA	NA	NA	NA	NA	NA	NA	NA	NA	-2.46368	0.000341458	-4.61808	0.00647598
TraesCS7D02G488700	3.19974	3.44647e-50	2.804	1.26141e-38	2.57863	5.76274e-33	1.6874	1.75432e-14	NA	NA	1.74014	3.56916e-14	3.33924	2.42414e-51
TraesCS7D02G491800	NA	NA	NA	NA	NA	NA	NA	NA	-1.59177	3.41618e-05	NA	NA	NA	NA
TraesCS7D02G494600	NA	NA	NA	NA	5.48973	0.00323031	7.64998	3.33798e-06	6.1151	8.46861e-19	3.84466	1.63819e-08	3.90188	4.43131e-09
TraesCS7D02G506700	NA	NA	6.81102	0.000693794	NA	NA	NA	NA	NA	NA	NA	NA	7.27475	0.000244459
TraesCS7D02G521100	NA	NA	NA	NA	NA	NA	NA	NA	NA	NA	2.52142	0.0020021	2.46141	8.98779e-08
TraesCS7D02G532600	NA	NA	NA	NA	1.61268	3.24378e-12	1.2044	2.07583e-07	NA	NA	NA	NA	1.41575	8.40796e-10
TraesCS7D02G539400	4.95235	0.00499847	NA	NA	NA	NA	NA	NA	NA	NA	NA	NA	NA	NA
TraesCSU02G012100	5.45662	0.00105522	8.64978	2.98276e-08	NA	NA	NA	NA	-6.89592	1.56431e-05	NA	NA	NA	NA
TraesCSU02G029600	4.20105	3.89302e-11	NA	NA	NA	NA	NA	NA	NA	NA	NA	NA	NA	NA
TraesCSU02G032900	4.29092	1.13832e-05	6.03062	0.00055292	NA	NA	3.97113	9.93517e-07	6.49766	1.86156e-21	2.87918	4.99682e-07	2.40814	1.89261e-05
TraesCSU02G033000	9.6986	4.13768e-10	6.439	8.4897e-05	NA	NA	NA	NA	NA	NA	NA	NA	NA	NA
TraesCSU02G039300	3.01352	1.69624e-10	2.47301	4.35042e-07	1.53149	0.000128046	2.08664	4.17438e-08	1.82698	2.83213e-07	2.22191	1.32945e-07	3.04418	5.43052e-14
TraesCSU02G049400	-2.84101	3.03448e-42	NA	NA	NA	NA	NA	NA	1.61815	1.26222e-15	NA	NA	-1.18878	7.06846e-09
TraesCSU02G071300	1.37593	0.00122982	NA	NA	-1.78398	2.60897e-05	-2.23867	7.65341e-08	-4.22738	2.1381e-23	NA	NA	1.5123	0.00932371
TraesCSU02G091800	11.31	1.09407e-13	NA	NA	NA	NA	NA	NA	NA	NA	NA	NA	NA	NA
TraesCSU02G123400	NA	NA	NA	NA	NA	NA	NA	NA	NA	NA	NA	NA	2.48583	7.67214e-21
TraesCSU02G161100	6.78836	1.90662e-05	4.35983	0.000248523	NA	NA	NA	NA	-4.76751	0.00629202	NA	NA	NA	NA
TraesCSU02G197200	1.61056	1.08467e-06	NA	NA	-3.98487	3.17312e-10	-4.07161	0.000755103	-5.02635	0.00092788	NA	NA	NA	NA
TraesCSU02G203200	2.46161	1.05292e-08	NA	NA	NA	NA	NA	NA	NA	NA	NA	NA	NA	NA
TraesCSU02G249600	2.48726	0.00628171	NA	NA	3.42678	0.000821832	3.1045	0.00117827	NA	NA	NA	NA	NA	NA
TraesCSU02G262700	3.97488	1.01552e-48	3.97352	3.35794e-41	1.54822	3.60571e-08	1.72884	5.98705e-09	1.13067	0.000209328	1.37663	0.000493158	3.26699	3.9602e-11
TraesCSU02G269100	NA	NA	NA	NA	NA	NA	5.63634	0.00269718	NA	NA	NA	NA	NA	NA
TraesCSU02G269500	2.29889	0.00336257	NA	NA	3.36344	9.20206e-05	4.62853	0.000229814	NA	NA	NA	NA	NA	NA
TraesCSU02G272300	NA	NA	NA	NA	NA	NA	1.81377	4.16414e-05	NA	NA	NA	NA	NA	NA
TraesCSU02G272400	NA	NA	NA	NA	NA	NA	2.41474	0.00996076	-3.53324	0.00246444	NA	NA	NA	NA
XLOC_000072	NA	NA	1.59651	1.64821e-13	2.59294	4.38429e-44	1.35572	9.22727e-14	1.38723	1.80047e-15	1.55523	7.81596e-17	NA	NA
XLOC_000073	-1.66283	2.15003e-14	-1.33924	3.98359e-10	NA	NA	NA	NA	-1.51762	6.59078e-13	-1.37993	2.75877e-09	-2.03508	4.96721e-13
XLOC_000075	NA	NA	1.0948	6.41832e-09	NA	NA	NA	NA	NA	NA	NA	NA	1.917	9.76772e-31
XLOC_000076	NA	NA	NA	NA	NA	NA	NA	NA	1.49631	8.77112e-05	NA	NA	-1.69962	1.37492e-05
XLOC_000077	-1.36313	2.2548e-12	NA	NA	NA	NA	NA	NA	-1.60833	3.0702e-22	-1.40014	2.85277e-09	NA	NA
XLOC_000090	6.96475	1.93435e-05	NA	NA	NA	NA	NA	NA	NA	NA	NA	NA	NA	NA
XLOC_000103	-2.03736	1.08581e-22	-1.59237	4.21349e-14	NA	NA	-1.07251	1.08107e-06	-2.91345	2.94453e-44	-1.91044	6.10881e-18	NA	NA
XLOC_000115	NA	NA	NA	NA	NA	NA	NA	NA	6.8624	9.8208e-08	5.78301	1.55256e-05	9.70528	1.76522e-07
XLOC_000117	-1.37407	3.53632e-18	NA	NA	NA	NA	NA	NA	NA	NA	NA	NA	NA	NA
XLOC_000118	NA	NA	NA	NA	NA	NA	4.32616	0.00564581	5.60386	2.42981e-05	4.77212	0.000548439	7.03722	1.72189e-06
XLOC_000123	NA	NA	NA	NA	NA	NA	NA	NA	4.06887	0.00795602	NA	NA	NA	NA
XLOC_000139	-4.31097	1.87702e-05	-2.20357	0.00154193	NA	NA	NA	NA	NA	NA	NA	NA	NA	NA
XLOC_000147	NA	NA	NA	NA	NA	NA	NA	NA	4.93601	0.000415155	4.43973	0.00236256	5.25509	0.000238299
XLOC_000150	NA	NA	NA	NA	NA	NA	NA	NA	NA	NA	NA	NA	-1.09121	0.00898779
XLOC_000152	NA	NA	NA	NA	-1.92845	0.000492172	NA	NA	-1.43194	0.0070645	NA	NA	NA	NA
XLOC_000185	NA	NA	-1.64585	3.50183e-09	NA	NA	NA	NA	NA	NA	NA	NA	NA	NA
XLOC_000211	NA	NA	NA	NA	NA	NA	NA	NA	NA	NA	5.21506	1.7402e-14	NA	NA
XLOC_000221	-1.70269	3.43777e-09	NA	NA	NA	NA	NA	NA	NA	NA	NA	NA	NA	NA
XLOC_000233	NA	NA	NA	NA	4.20439	1.60752e-05	2.23115	0.000510807	NA	NA	NA	NA	NA	NA
XLOC_000235	NA	NA	NA	NA	NA	NA	NA	NA	-1.44952	5.30482e-05	NA	NA	NA	NA
XLOC_000239	NA	NA	NA	NA	-1.21333	3.41636e-18	NA	NA	-1.12812	3.64339e-21	NA	NA	-1.07166	2.14998e-08
XLOC_000242	-1.17055	1.17285e-08	-1.00785	4.08032e-06	NA	NA	NA	NA	NA	NA	NA	NA	NA	NA
XLOC_000243	2.9904	2.80365e-20	3.22343	7.26414e-20	NA	NA	1.90577	2.2669e-09	NA	NA	1.18247	0.00062519	2.90754	4.59532e-17
XLOC_000244	NA	NA	NA	NA	NA	NA	2.39065	1.91594e-07	2.0777	1.90783e-10	NA	NA	NA	NA
XLOC_000254	NA	NA	NA	NA	-2.31364	8.79315e-07	NA	NA	NA	NA	NA	NA	NA	NA
XLOC_000265	1.15866	3.94323e-08	NA	NA	NA	NA	1.13592	3.61029e-05	1.30271	1.42375e-05	1.15273	0.00225791	NA	NA
XLOC_000267	-1.75696	1.7525e-13	-2.3801	1.0989e-18	NA	NA	-1.58482	1.16859e-06	NA	NA	-1.51384	0.000458745	NA	NA
XLOC_000269	-1.8364	8.27708e-35	-2.4143	1.80836e-47	NA	NA	-1.6493	1.12945e-19	NA	NA	-1.91365	8.77848e-19	-1.43795	9.00266e-12
XLOC_000271	-3.69097	2.63923e-60	-4.69437	3.58859e-35	NA	NA	NA	NA	NA	NA	NA	NA	NA	NA
XLOC_000281	NA	NA	NA	NA	NA	NA	NA	NA	-1.37368	2.35093e-06	-1.29745	0.000234567	-1.69979	0.000880463
XLOC_000286	NA	NA	NA	NA	NA	NA	NA	NA	6.64867	1.65363e-09	2.76747	5.4181e-27	NA	NA
XLOC_000287	NA	NA	NA	NA	NA	NA	NA	NA	-3.3298	0.00419637	NA	NA	NA	NA
XLOC_000288	-1.83211	1.91248e-16	NA	NA	NA	NA	NA	NA	NA	NA	-1.00237	1.6942e-05	-1.27944	1.90351e-05
XLOC_000293	1.22089	1.75431e-10	NA	NA	NA	NA	NA	NA	NA	NA	NA	NA	1.19377	6.67723e-12
XLOC_000294	-1.78565	0.00168324	NA	NA	NA	NA	NA	NA	NA	NA	NA	NA	NA	NA
XLOC_000302	NA	NA	NA	NA	NA	NA	NA	NA	NA	NA	NA	NA	7.5583	1.15179e-05
XLOC_000303	NA	NA	NA	NA	-1.25402	0.003957	-1.45422	0.000246449	NA	NA	NA	NA	NA	NA
XLOC_000313	NA	NA	-1.75134	0.006863	NA	NA	NA	NA	NA	NA	NA	NA	NA	NA
XLOC_000314	NA	NA	NA	NA	NA	NA	NA	NA	-2.26356	1.08267e-20	-1.12627	0.00806327	NA	NA
XLOC_000317	NA	NA	NA	NA	NA	NA	NA	NA	NA	NA	1.05708	6.32125e-10	NA	NA
XLOC_000319	1.61716	1.34535e-09	2.34192	5.05785e-13	1.92473	7.82439e-11	1.42768	4.38e-06	NA	NA	1.6635	2.68158e-06	2.72201	7.19573e-13
XLOC_000324	-3.53887	0.00382299	-3.26165	0.00955935	NA	NA	NA	NA	NA	NA	-1.34917	1.45003e-06	-1.63087	2.92122e-05
XLOC_000325	NA	NA	NA	NA	1.02419	0.00172255	1.07137	0.000537292	1.44508	8.13711e-07	NA	NA	-2.41142	1.84307e-14
XLOC_000327	NA	NA	NA	NA	NA	NA	NA	NA	2.42024	2.56991e-07	NA	NA	NA	NA
XLOC_000330	NA	NA	NA	NA	1.10447	0.000732942	NA	NA	NA	NA	-1.13982	9.95947e-05	-4.70614	0.0032299
XLOC_000342	NA	NA	NA	NA	NA	NA	NA	NA	NA	NA	NA	NA	1.99894	0.0015805
XLOC_000343	NA	NA	NA	NA	NA	NA	NA	NA	-1.55637	4.17082e-23	-1.16063	3.98525e-08	-1.0546	0.000945055
XLOC_000344	NA	NA	NA	NA	-1.44622	7.05575e-05	NA	NA	NA	NA	NA	NA	NA	NA
XLOC_000351	NA	NA	1.11623	7.0452e-07	2.30555	3.54179e-20	NA	NA	1.05409	4.21649e-06	1.60332	1.2144e-07	1.87963	2.38134e-10
XLOC_000352	2.29834	1.87017e-17	2.68469	3.10061e-23	2.78171	5.08741e-25	2.38899	1.40252e-18	NA	NA	NA	NA	-4.9686	4.21486e-15
XLOC_000353	NA	NA	2.06886	2.76271e-06	2.44975	1.90105e-08	2.37585	5.38927e-08	NA	NA	1.41187	0.00246678	-7.00021	1.91064e-23
XLOC_000354	1.42869	3.41813e-24	1.28485	1.48951e-22	NA	NA	NA	NA	NA	NA	1.19699	5.97812e-12	NA	NA
XLOC_000360	NA	NA	-1.26508	3.84675e-10	NA	NA	NA	NA	NA	NA	NA	NA	-1.926	3.3474e-23
XLOC_000366	NA	NA	NA	NA	NA	NA	-1.11848	2.1469e-08	NA	NA	-1.11661	1.57584e-07	NA	NA
XLOC_000384	2.74639	0.00013749	2.99551	0.000334059	NA	NA	NA	NA	NA	NA	NA	NA	NA	NA
XLOC_000387	NA	NA	NA	NA	-1.43429	0.00676084	NA	NA	NA	NA	NA	NA	NA	NA
XLOC_000389	1.38409	3.92809e-08	1.8388	1.33817e-10	1.43736	4.4596e-06	NA	NA	NA	NA	NA	NA	1.84025	0.000361091
XLOC_000390	NA	NA	1.22875	0.00706986	NA	NA	NA	NA	NA	NA	NA	NA	NA	NA
XLOC_000391	NA	NA	NA	NA	1.11296	2.19487e-06	NA	NA	NA	NA	NA	NA	-1.50052	6.3474e-07
XLOC_000398	NA	NA	NA	NA	1.48954	0.00052459	NA	NA	NA	NA	1.23316	0.00573063	NA	NA
XLOC_000404	NA	NA	NA	NA	NA	NA	NA	NA	NA	NA	NA	NA	1.0155	3.91686e-10
XLOC_000412	NA	NA	NA	NA	1.20957	9.29685e-09	1.59877	3.02174e-15	1.73655	1.82353e-18	1.80605	1.85393e-19	1.73567	1.23799e-18
XLOC_000413	NA	NA	NA	NA	-2.61198	5.08753e-05	NA	NA	NA	NA	2.00833	0.00102692	3.65394	3.05098e-14
XLOC_000417	1.25693	5.17977e-08	1.15285	1.6697e-06	NA	NA	1.06138	0.000217544	NA	NA	NA	NA	2.1091	7.12768e-11
XLOC_000421	NA	NA	NA	NA	1.28711	1.4719e-06	NA	NA	1.00094	0.000134931	NA	NA	NA	NA
XLOC_000423	1.38314	3.14507e-11	NA	NA	NA	NA	1.014	1.2821e-06	1.37375	1.06373e-11	1.49586	9.69446e-14	1.29691	2.25266e-11
XLOC_000431	1.45415	1.02799e-06	NA	NA	NA	NA	1.1584	3.91453e-06	1.01093	3.51701e-05	NA	NA	NA	NA
XLOC_000434	-4.7606	0.00504987	NA	NA	NA	NA	NA	NA	9.59064	6.79476e-10	3.84534	5.0135e-12	1.59715	0.0060642
XLOC_000435	NA	NA	-1.07001	9.27184e-20	-1.00257	1.88704e-14	-1.45093	3.79939e-32	NA	NA	NA	NA	NA	NA
XLOC_000442	-1.5981	2.96002e-13	-3.36621	1.11277e-16	NA	NA	NA	NA	NA	NA	NA	NA	NA	NA
XLOC_000444	NA	NA	-1.08523	0.0035762	NA	NA	NA	NA	1.29893	1.62695e-05	NA	NA	NA	NA
XLOC_000457	NA	NA	NA	NA	NA	NA	NA	NA	NA	NA	1.12724	1.47191e-07	1.41764	4.56607e-12
XLOC_000460	-1.94167	0.00586102	NA	NA	2.64137	5.5822e-07	3.44162	8.83383e-21	1.82727	2.32851e-21	NA	NA	-3.2389	8.03001e-25
XLOC_000463	NA	NA	NA	NA	NA	NA	NA	NA	-1.1099	0.00108977	NA	NA	NA	NA
XLOC_000465	NA	NA	NA	NA	NA	NA	NA	NA	NA	NA	NA	NA	7.38258	2.79902e-05
XLOC_000473	NA	NA	NA	NA	NA	NA	NA	NA	NA	NA	NA	NA	1.32731	5.76105e-13
XLOC_000477	NA	NA	NA	NA	NA	NA	1.69025	5.448e-23	NA	NA	NA	NA	NA	NA
XLOC_000479	-2.24483	7.17246e-29	-1.17553	1.30405e-08	NA	NA	NA	NA	NA	NA	NA	NA	NA	NA
XLOC_000483	NA	NA	NA	NA	-2.30668	8.40073e-15	-1.55031	8.7955e-07	NA	NA	2.07579	2.13084e-11	2.92988	3.69606e-25
XLOC_000490	NA	NA	NA	NA	1.46943	9.46306e-11	1.27177	5.98466e-08	NA	NA	NA	NA	1.85566	8.85679e-09
XLOC_000496	NA	NA	NA	NA	NA	NA	1.10811	0.000352741	NA	NA	NA	NA	NA	NA
XLOC_000506	NA	NA	NA	NA	NA	NA	NA	NA	NA	NA	NA	NA	-1.38412	0.00448653
XLOC_000507	NA	NA	NA	NA	NA	NA	NA	NA	NA	NA	NA	NA	-2.51689	0.00026805
XLOC_000509	-2.58802	2.20785e-05	NA	NA	-3.36147	1.02929e-09	-2.34047	1.50536e-07	-2.53677	7.67708e-09	NA	NA	NA	NA
XLOC_000513	5.08891	1.67714e-24	-1.93663	3.65699e-12	-6.33863	8.86814e-05	NA	NA	NA	NA	NA	NA	NA	NA
XLOC_000514	NA	NA	-1.47727	4.04931e-14	NA	NA	-1.01351	1.16234e-08	NA	NA	NA	NA	-1.19236	4.92079e-12
XLOC_000515	-2.32629	0.00034005	NA	NA	NA	NA	NA	NA	-1.02339	0.00343727	-2.68508	2.10285e-05	NA	NA
XLOC_000523	1.71186	7.0813e-33	NA	NA	NA	NA	1.28417	1.01119e-13	-1.10304	3.25561e-11	NA	NA	-1.57009	0.000465594
XLOC_000532	NA	NA	NA	NA	NA	NA	NA	NA	-1.00857	0.00133691	NA	NA	NA	NA
XLOC_000534	NA	NA	NA	NA	NA	NA	-1.29206	6.35512e-07	NA	NA	NA	NA	-2.0532	3.38626e-10
XLOC_000535	-1.17105	2.94378e-24	NA	NA	NA	NA	NA	NA	NA	NA	NA	NA	2.91189	1.04553e-149
XLOC_000539	NA	NA	NA	NA	NA	NA	5.62143	0.00248162	NA	NA	NA	NA	NA	NA
XLOC_000546	NA	NA	NA	NA	NA	NA	3.12831	2.73644e-09	3.59633	5.12981e-21	-1.02023	0.0023131	NA	NA
XLOC_000553	NA	NA	NA	NA	NA	NA	-1.24784	3.0526e-10	1.30162	2.80414e-08	NA	NA	-1.43204	4.15853e-06
XLOC_000554	3.12151	0.00274356	3.48218	0.000418529	NA	NA	NA	NA	NA	NA	NA	NA	-5.53228	0.00182845
XLOC_000556	NA	NA	NA	NA	NA	NA	NA	NA	6.68695	1.59893e-14	NA	NA	-6.80192	5.01958e-05
XLOC_000558	3.74606	0.00557394	5.72727	0.00129997	NA	NA	NA	NA	5.74828	2.26649e-11	1.87286	0.00600421	-6.59386	0.000103003
XLOC_000578	1.43678	3.97112e-08	NA	NA	NA	NA	NA	NA	NA	NA	NA	NA	NA	NA
XLOC_000587	1.16256	0.000144803	NA	NA	1.41632	2.08967e-05	1.39011	5.25169e-05	NA	NA	NA	NA	NA	NA
XLOC_000589	-1.87333	6.7807e-06	-1.29449	0.00089156	NA	NA	NA	NA	NA	NA	-1.21426	0.000130413	-1.92587	2.79201e-08
XLOC_000591	NA	NA	NA	NA	NA	NA	NA	NA	NA	NA	NA	NA	1.38926	5.75018e-25
XLOC_000592	NA	NA	NA	NA	2.60291	9.10988e-20	NA	NA	NA	NA	NA	NA	NA	NA
XLOC_000595	NA	NA	NA	NA	NA	NA	4.08332	0.00845673	4.53702	0.000243384	5.37002	2.09579e-05	4.55245	0.000482634
XLOC_000596	NA	NA	1.34702	0.00966077	NA	NA	NA	NA	NA	NA	NA	NA	NA	NA
XLOC_000597	-2.20983	2.14491e-06	NA	NA	1.16683	2.12171e-06	NA	NA	NA	NA	NA	NA	NA	NA
XLOC_000598	NA	NA	NA	NA	-2.72759	6.5728e-12	-1.84936	0.000158506	NA	NA	1.38776	0.00187601	NA	NA
XLOC_000599	NA	NA	NA	NA	NA	NA	NA	NA	NA	NA	NA	NA	2.10358	0.00072766
XLOC_000602	NA	NA	NA	NA	NA	NA	NA	NA	NA	NA	NA	NA	1.24729	1.64989e-15
XLOC_000603	1.38589	0.000727934	NA	NA	NA	NA	NA	NA	NA	NA	NA	NA	NA	NA
XLOC_000613	2.45668	6.14452e-11	3.80859	1.90603e-14	3.3465	6.30007e-22	3.70618	1.65221e-35	2.58529	2.2069e-27	2.31773	3.98044e-28	1.25401	2.93098e-09
XLOC_000619	-2.56257	1.43185e-23	-1.97829	1.05866e-10	-1.36911	0.000283627	NA	NA	NA	NA	-1.18204	3.47707e-05	NA	NA
XLOC_000626	-1.76713	9.10403e-26	-1.62813	2.43471e-20	NA	NA	-1.56131	1.20023e-15	NA	NA	NA	NA	-1.52005	4.87938e-08
XLOC_000627	-2.292	4.86776e-10	-3.81436	9.77749e-13	NA	NA	NA	NA	1.69972	4.86451e-05	NA	NA	-4.1809	4.09675e-08
XLOC_000629	NA	NA	NA	NA	NA	NA	-2.08028	5.84907e-06	-1.40389	0.000986499	-2.27113	0.00249118	NA	NA
XLOC_000630	-1.63017	6.58906e-22	-1.31667	3.25388e-15	NA	NA	NA	NA	NA	NA	NA	NA	NA	NA
XLOC_000636	NA	NA	NA	NA	NA	NA	NA	NA	NA	NA	2.81407	0.00570212	NA	NA
XLOC_000638	1.02336	0.000130196	NA	NA	-1.5308	0.000111131	NA	NA	NA	NA	NA	NA	NA	NA
XLOC_000645	NA	NA	NA	NA	1.49072	0.00543716	NA	NA	NA	NA	NA	NA	NA	NA
XLOC_000648	NA	NA	NA	NA	NA	NA	-1.04523	1.78743e-07	-1.80413	1.25211e-20	-1.28514	1.68332e-10	-2.21095	2.96425e-29
XLOC_000656	1.87285	2.34334e-07	1.60362	1.35569e-05	1.40756	0.000199963	1.15649	0.00296653	NA	NA	1.22026	0.00338002	1.1397	0.005549
XLOC_000660	-1.97874	0.00280333	NA	NA	NA	NA	NA	NA	NA	NA	NA	NA	NA	NA
XLOC_000664	NA	NA	NA	NA	-1.40223	5.47675e-09	NA	NA	NA	NA	NA	NA	NA	NA
XLOC_000667	-1.3562	2.82657e-08	NA	NA	NA	NA	NA	NA	NA	NA	NA	NA	NA	NA
XLOC_000675	-3.0918	2.06176e-09	NA	NA	-1.32276	0.00375671	NA	NA	NA	NA	NA	NA	NA	NA
XLOC_000678	NA	NA	NA	NA	NA	NA	NA	NA	NA	NA	-1.00791	8.89458e-07	-2.20824	1.01253e-08
XLOC_000680	-1.91488	1.28008e-16	-1.08089	9.28663e-06	NA	NA	-1.09736	3.50345e-06	NA	NA	NA	NA	NA	NA
XLOC_000688	3.39118	0.000102611	3.1768	7.14507e-05	2.93455	1.72286e-06	4.17969	1.77757e-12	1.67354	4.86087e-08	1.45708	1.4123e-06	1.1643	0.000276891
XLOC_000689	NA	NA	NA	NA	NA	NA	1.47799	2.55227e-06	NA	NA	NA	NA	NA	NA
XLOC_000690	NA	NA	NA	NA	NA	NA	NA	NA	-1.8498	0.0014709	NA	NA	NA	NA
XLOC_000696	NA	NA	NA	NA	-2.71427	3.60732e-23	-1.56445	7.92151e-09	-1.80713	3.92978e-12	-1.28063	1.58998e-05	NA	NA
XLOC_000698	NA	NA	NA	NA	NA	NA	2.22709	0.000489408	NA	NA	NA	NA	NA	NA
XLOC_000709	-2.22681	6.39253e-07	-1.86786	0.00400901	-2.04352	0.00039132	NA	NA	2.40115	6.56622e-11	1.58636	1.78598e-05	2.36764	8.87e-12
XLOC_000716	1.01	1.15568e-13	NA	NA	NA	NA	NA	NA	NA	NA	NA	NA	NA	NA
XLOC_000717	1.19934	1.71164e-07	2.1196	2.88678e-18	2.18894	2.7426e-16	1.56226	3.62308e-09	NA	NA	1.22304	0.00811148	NA	NA
XLOC_000726	NA	NA	NA	NA	-1.82792	2.48453e-15	NA	NA	NA	NA	NA	NA	1.5173	1.09997e-15
XLOC_000729	NA	NA	NA	NA	NA	NA	NA	NA	-1.11436	1.80126e-05	NA	NA	1.21952	4.13391e-07
XLOC_000731	NA	NA	NA	NA	-1.83459	3.44907e-08	NA	NA	NA	NA	NA	NA	NA	NA
XLOC_000733	NA	NA	NA	NA	NA	NA	NA	NA	NA	NA	1.28096	9.56938e-05	1.99117	9.62011e-10
XLOC_000744	NA	NA	1.62354	1.18539e-06	NA	NA	3.0116	8.04458e-21	NA	NA	NA	NA	-1.22095	0.00037507
XLOC_000754	1.65467	4.34858e-41	NA	NA	NA	NA	NA	NA	NA	NA	NA	NA	NA	NA
XLOC_000755	NA	NA	NA	NA	NA	NA	NA	NA	NA	NA	NA	NA	1.7232	1.07557e-34
XLOC_000756	-1.17854	4.67164e-12	NA	NA	NA	NA	NA	NA	NA	NA	NA	NA	-1.84758	1.22101e-31
XLOC_000757	-1.41268	1.17959e-07	NA	NA	NA	NA	NA	NA	NA	NA	NA	NA	NA	NA
XLOC_000759	-1.83202	2.68942e-05	NA	NA	NA	NA	NA	NA	NA	NA	NA	NA	NA	NA
XLOC_000769	NA	NA	-1.16892	8.29078e-15	NA	NA	NA	NA	NA	NA	NA	NA	-1.64886	6.08984e-19
XLOC_000772	NA	NA	NA	NA	-1.47455	5.44621e-07	NA	NA	NA	NA	NA	NA	-1.85711	0.000297821
XLOC_000773	NA	NA	NA	NA	NA	NA	NA	NA	NA	NA	1.1425	4.29537e-06	NA	NA
XLOC_000774	NA	NA	NA	NA	NA	NA	NA	NA	1.04155	0.000677873	NA	NA	NA	NA
XLOC_000780	NA	NA	NA	NA	NA	NA	NA	NA	NA	NA	NA	NA	1.44051	1.21291e-09
XLOC_000781	-1.47039	0.00741225	NA	NA	NA	NA	NA	NA	NA	NA	NA	NA	NA	NA
XLOC_000782	NA	NA	NA	NA	-1.83214	6.7272e-22	-1.23259	9.96681e-12	NA	NA	NA	NA	-2.66686	6.62982e-36
XLOC_000783	NA	NA	-1.17098	1.40025e-10	NA	NA	-1.82115	3.35255e-20	-1.86208	2.86347e-22	-1.61434	1.54153e-10	-2.39566	1.98805e-09
XLOC_000784	NA	NA	NA	NA	-6.62259	0.000220955	-5.85104	0.000770033	NA	NA	-3.35885	0.00281087	NA	NA
XLOC_000787	-1.063	4.09265e-12	-1.09065	9.21017e-13	NA	NA	NA	NA	NA	NA	NA	NA	-1.26976	3.9169e-15
XLOC_000788	NA	NA	NA	NA	1.63664	9.24715e-15	1.18942	1.27974e-09	NA	NA	1.37877	8.13216e-12	NA	NA
XLOC_000792	-1.41829	0.000634858	NA	NA	-1.10766	0.00020518	NA	NA	NA	NA	-1.30108	1.88742e-07	-1.5865	2.1011e-07
XLOC_000794	NA	NA	NA	NA	NA	NA	NA	NA	-1.12907	9.81291e-18	NA	NA	NA	NA
XLOC_000797	NA	NA	NA	NA	NA	NA	NA	NA	NA	NA	NA	NA	-3.89565	1.47339e-06
XLOC_000798	NA	NA	NA	NA	NA	NA	NA	NA	2.2587	2.20093e-06	NA	NA	NA	NA
XLOC_000808	NA	NA	NA	NA	-1.56309	7.23245e-11	NA	NA	NA	NA	NA	NA	NA	NA
XLOC_000810	-2.23487	0.000232484	NA	NA	NA	NA	NA	NA	2.49703	3.21389e-10	NA	NA	1.4712	0.000205035
XLOC_000812	-2.00683	1.19413e-20	-1.0537	6.42779e-07	NA	NA	-1.548	7.01718e-12	NA	NA	-1.03388	3.13855e-05	-1.63624	1.67287e-08
XLOC_000818	NA	NA	1.92248	5.25745e-13	NA	NA	NA	NA	NA	NA	NA	NA	NA	NA
XLOC_000819	NA	NA	NA	NA	NA	NA	1.35257	0.00410737	NA	NA	NA	NA	-4.59335	0.00462846
XLOC_000820	NA	NA	NA	NA	NA	NA	NA	NA	-1.92865	3.64286e-14	NA	NA	NA	NA
XLOC_000824	-2.18323	1.29846e-22	-3.80843	1.66635e-32	-7.46483	2.548e-06	NA	NA	NA	NA	NA	NA	NA	NA
XLOC_000825	-1.20261	2.54337e-08	-1.18946	1.29647e-09	NA	NA	-1.08608	4.19406e-08	NA	NA	NA	NA	-1.38161	3.0335e-09
XLOC_000828	1.61881	6.8144e-07	1.13214	0.000147489	NA	NA	NA	NA	2.58545	3.28133e-13	1.32215	4.54762e-06	NA	NA
XLOC_000838	NA	NA	NA	NA	1.39899	1.3977e-09	NA	NA	NA	NA	NA	NA	2.23233	1.94265e-23
XLOC_000841	NA	NA	NA	NA	NA	NA	NA	NA	NA	NA	NA	NA	1.4307	1.56839e-46
XLOC_000842	NA	NA	NA	NA	NA	NA	NA	NA	1.01101	1.30447e-09	NA	NA	-1.01151	7.08918e-08
XLOC_000843	NA	NA	1.07052	1.06319e-05	1.379	4.80503e-10	1.44704	6.03719e-15	2.26706	2.1106e-34	1.43966	4.92191e-15	1.12432	1.3526e-09
XLOC_000854	NA	NA	NA	NA	-1.28798	6.53558e-06	NA	NA	NA	NA	NA	NA	NA	NA
XLOC_000856	NA	NA	NA	NA	NA	NA	NA	NA	NA	NA	NA	NA	-1.44927	9.50174e-21
XLOC_000857	NA	NA	NA	NA	1.42655	1.35907e-05	NA	NA	NA	NA	NA	NA	NA	NA
XLOC_000860	-2.18543	9.33278e-08	NA	NA	-2.5186	3.07973e-14	-2.2503	5.20708e-12	-1.4122	2.23287e-08	NA	NA	-2.09594	0.00124498
XLOC_000863	-1.52622	1.03857e-09	NA	NA	-1.28837	4.9611e-05	NA	NA	NA	NA	NA	NA	-1.0175	8.38176e-07
XLOC_000873	-1.23567	1.05692e-10	NA	NA	NA	NA	NA	NA	-1.48542	7.55529e-15	-1.62287	3.32158e-15	NA	NA
XLOC_000877	-1.14372	0.000476308	-1.61051	4.48002e-07	NA	NA	-1.90419	1.91136e-09	NA	NA	-1.53836	3.03298e-06	-1.64744	3.90551e-07
XLOC_000879	2.49843	0.00472831	NA	NA	-3.95724	1.01042e-07	-3.91078	2.01949e-07	-2.76439	2.07707e-07	-2.55968	0.000111994	NA	NA
XLOC_000880	NA	NA	NA	NA	-6.5441	0.000193027	-4.88456	0.00516808	-6.29167	0.000362879	NA	NA	4.083	0.00386027
XLOC_000889	1.65637	6.6036e-07	-3.69694	7.06333e-08	NA	NA	NA	NA	NA	NA	NA	NA	NA	NA
XLOC_000891	NA	NA	NA	NA	NA	NA	NA	NA	NA	NA	1.30619	0.00170004	-1.40823	0.00596376
XLOC_000895	1.07077	4.04119e-11	1.02223	2.59927e-10	NA	NA	NA	NA	NA	NA	NA	NA	NA	NA
XLOC_000902	1.12246	1.80192e-05	1.33898	5.20644e-06	1.10542	0.000233663	1.55993	3.05071e-06	NA	NA	1.13752	0.0011709	2.40013	8.72206e-11
XLOC_000908	NA	NA	NA	NA	-2.01019	2.05295e-10	NA	NA	NA	NA	NA	NA	NA	NA
XLOC_000909	NA	NA	NA	NA	-1.34012	0.00308087	NA	NA	NA	NA	NA	NA	NA	NA
XLOC_000910	-1.57629	0.00467253	NA	NA	NA	NA	-3.36172	7.15145e-09	NA	NA	NA	NA	NA	NA
XLOC_000912	NA	NA	NA	NA	-1.4177	2.92679e-09	NA	NA	NA	NA	NA	NA	NA	NA
XLOC_000914	NA	NA	1.21582	0.000529241	NA	NA	1.00903	0.000819685	1.62192	3.60622e-09	1.03286	0.000327051	NA	NA
XLOC_000916	NA	NA	NA	NA	NA	NA	NA	NA	5.63606	1.83406e-08	NA	NA	NA	NA
XLOC_000918	NA	NA	NA	NA	3.38193	0.000148766	NA	NA	NA	NA	NA	NA	NA	NA
XLOC_000920	2.59913	1.07095e-17	1.86852	2.55823e-09	2.10827	2.80682e-12	1.4924	4.24122e-07	1.43521	1.32264e-06	1.67959	2.66314e-07	1.88784	9.88603e-11
XLOC_000921	NA	NA	NA	NA	NA	NA	NA	NA	NA	NA	1.14138	5.15894e-09	2.52331	3.51402e-67
XLOC_000925	1.12432	5.48588e-05	NA	NA	NA	NA	NA	NA	NA	NA	1.03458	0.000180545	NA	NA
XLOC_000927	-2.19785	3.42815e-11	-1.26001	0.000188912	NA	NA	-1.21146	1.96371e-07	NA	NA	NA	NA	-1.49361	6.25268e-10
XLOC_000931	-1.7384	5.41534e-20	-1.7576	1.27897e-23	-1.05024	2.15687e-07	-1.13602	3.24522e-09	-1.68263	6.63131e-21	-1.75085	9.69446e-14	NA	NA
XLOC_000934	NA	NA	NA	NA	NA	NA	NA	NA	NA	NA	NA	NA	-1.14192	3.11969e-09
XLOC_000939	NA	NA	NA	NA	NA	NA	NA	NA	NA	NA	-2.81141	0.00154418	NA	NA
XLOC_000944	NA	NA	NA	NA	-1.39948	0.000473982	NA	NA	NA	NA	-1.54506	7.53565e-05	NA	NA
XLOC_000947	NA	NA	1.2429	1.6125e-06	NA	NA	NA	NA	NA	NA	1.23582	1.54855e-06	NA	NA
XLOC_000952	NA	NA	NA	NA	4.50388	0.000177752	NA	NA	NA	NA	2.00248	0.000755366	3.55116	8.12676e-09
XLOC_000953	NA	NA	-1.19094	2.40153e-06	NA	NA	NA	NA	NA	NA	NA	NA	NA	NA
XLOC_000957	1.67312	2.00494e-14	1.17867	7.85453e-08	1.27517	4.31061e-11	NA	NA	1.97137	4.72683e-20	NA	NA	NA	NA
XLOC_000959	NA	NA	NA	NA	NA	NA	NA	NA	NA	NA	NA	NA	1.59278	1.06543e-27
XLOC_000960	NA	NA	NA	NA	-2.1381	1.35363e-14	NA	NA	NA	NA	NA	NA	NA	NA
XLOC_000961	-1.2031	0.00257912	NA	NA	-1.72252	0.000665862	NA	NA	-1.16678	0.00223677	NA	NA	NA	NA
XLOC_000966	2.1101	2.68534e-33	1.32392	7.43218e-13	-2.11971	7.20141e-19	-2.02471	1.80115e-14	-2.82236	7.98609e-19	-3.36612	7.84166e-07	NA	NA
XLOC_000967	-3.48608	0.000375033	NA	NA	NA	NA	NA	NA	NA	NA	NA	NA	NA	NA
XLOC_000968	-2.65043	0.00203182	NA	NA	NA	NA	NA	NA	NA	NA	NA	NA	NA	NA
XLOC_000976	NA	NA	NA	NA	NA	NA	NA	NA	NA	NA	NA	NA	-1.12901	7.14238e-31
XLOC_000983	NA	NA	NA	NA	NA	NA	-1.4666	5.61887e-15	NA	NA	NA	NA	-1.99489	9.80259e-08
XLOC_000985	5.66482	0.000640302	NA	NA	3.3551	6.0771e-08	2.43529	2.94586e-07	NA	NA	NA	NA	NA	NA
XLOC_000986	-2.0069	1.40911e-23	-1.80038	2.42445e-20	NA	NA	-1.24367	2.24659e-10	NA	NA	-1.12524	3.47825e-08	-1.55026	2.05231e-12
XLOC_000987	NA	NA	NA	NA	NA	NA	NA	NA	NA	NA	NA	NA	3.23623	2.52967e-10
XLOC_000991	NA	NA	-6.10085	0.000226406	NA	NA	NA	NA	NA	NA	NA	NA	NA	NA
XLOC_000994	NA	NA	NA	NA	1.72167	0.00224867	NA	NA	NA	NA	NA	NA	NA	NA
XLOC_000997	2.26217	2.52733e-12	2.98871	8.90337e-20	NA	NA	NA	NA	NA	NA	1.0351	0.00184192	1.32286	2.15648e-05
XLOC_001007	NA	NA	1.8217	0.00481603	NA	NA	NA	NA	-2.94243	0.000146095	NA	NA	NA	NA
XLOC_001009	-1.09688	0.000290085	1.13657	4.37322e-05	NA	NA	NA	NA	-1.20702	3.69361e-07	NA	NA	NA	NA
XLOC_001015	NA	NA	NA	NA	NA	NA	2.68461	5.5103e-25	1.5041	7.71857e-20	1.42928	8.27763e-21	NA	NA
XLOC_001031	-5.32709	0.00234095	NA	NA	NA	NA	NA	NA	NA	NA	NA	NA	NA	NA
XLOC_001033	NA	NA	NA	NA	8.99039	9.26501e-09	5.01048	3.88774e-39	1.63514	5.77708e-12	-5.60236	2.64559e-74	-7.70131	1.49528e-12
XLOC_001036	NA	NA	NA	NA	NA	NA	NA	NA	NA	NA	NA	NA	-2.55342	7.46437e-05
XLOC_001041	NA	NA	NA	NA	1.92899	2.02354e-24	NA	NA	NA	NA	NA	NA	NA	NA
XLOC_001042	-1.24586	0.000251701	NA	NA	NA	NA	NA	NA	NA	NA	NA	NA	NA	NA
XLOC_001044	-1.73847	2.16431e-20	-1.17131	7.48558e-12	NA	NA	NA	NA	NA	NA	NA	NA	-1.35491	3.44047e-07
XLOC_001045	-1.46928	5.53513e-42	-1.04595	1.23795e-21	NA	NA	-1.08158	2.09446e-24	NA	NA	NA	NA	NA	NA
XLOC_001050	NA	NA	NA	NA	NA	NA	NA	NA	NA	NA	NA	NA	-1.92473	6.8363e-10
XLOC_001055	-1.14974	0.000721701	NA	NA	NA	NA	NA	NA	NA	NA	NA	NA	NA	NA
XLOC_001056	NA	NA	1.6004	1.74282e-05	NA	NA	1.04275	0.00666501	NA	NA	NA	NA	1.90647	4.28235e-06
XLOC_001057	-2.43681	1.44818e-18	-1.47633	4.06708e-08	-2.14296	7.81997e-10	-1.05799	0.00156415	-1.13484	6.00186e-06	NA	NA	NA	NA
XLOC_001059	NA	NA	NA	NA	1.88576	1.43105e-10	1.23351	3.04095e-05	NA	NA	-1.54019	1.52329e-06	-2.88063	1.80502e-06
XLOC_001060	NA	NA	1.24252	6.05969e-42	NA	NA	NA	NA	1.089	3.68386e-37	NA	NA	NA	NA
XLOC_001062	NA	NA	NA	NA	NA	NA	NA	NA	1.22022	0.00578206	NA	NA	NA	NA
XLOC_001071	-1.27618	1.02021e-13	-1.29624	9.68466e-15	NA	NA	-1.15697	3.62278e-10	NA	NA	NA	NA	NA	NA
XLOC_001076	-2.4767	0.000665536	NA	NA	NA	NA	NA	NA	NA	NA	NA	NA	-1.00688	0.00904789
XLOC_001077	1.66389	4.48251e-06	NA	NA	-1.90545	1.71615e-05	NA	NA	NA	NA	NA	NA	NA	NA
XLOC_001079	-1.30907	1.97344e-05	NA	NA	NA	NA	NA	NA	NA	NA	NA	NA	NA	NA
XLOC_001083	-1.21379	0.000986845	-1.13674	0.00231821	-1.1939	0.00139833	-1.75572	1.11595e-06	NA	NA	-1.18441	0.00214124	-1.18973	0.0030062
XLOC_001086	1.49634	3.41076e-19	NA	NA	NA	NA	NA	NA	NA	NA	NA	NA	NA	NA
XLOC_001087	-3.80358	6.99927e-05	NA	NA	4.11911	2.24936e-05	NA	NA	-1.53554	3.65923e-07	NA	NA	-3.55337	4.80676e-10
XLOC_001088	NA	NA	-7.26639	4.88064e-06	-6.3193	9.41905e-05	NA	NA	NA	NA	NA	NA	NA	NA
XLOC_001089	NA	NA	NA	NA	NA	NA	NA	NA	2.14036	2.34863e-28	NA	NA	-2.14568	1.40788e-33
XLOC_001091	2.03494	0.00379809	NA	NA	NA	NA	NA	NA	NA	NA	NA	NA	NA	NA
XLOC_001096	NA	NA	NA	NA	-1.65214	1.25561e-10	NA	NA	1.15205	3.70395e-06	1.17043	1.94159e-05	NA	NA
XLOC_001100	NA	NA	-1.01973	4.57788e-14	NA	NA	NA	NA	NA	NA	NA	NA	NA	NA
XLOC_001102	1.09615	2.69306e-06	NA	NA	NA	NA	NA	NA	1.75323	6.2355e-19	1.3104	3.97227e-12	-1.04893	3.65975e-07
XLOC_001108	NA	NA	NA	NA	-1.19139	0.00779052	NA	NA	NA	NA	NA	NA	NA	NA
XLOC_001109	1.00896	2.81944e-07	NA	NA	-1.34061	2.0822e-08	NA	NA	NA	NA	NA	NA	NA	NA
XLOC_001110	1.14447	1.44238e-08	1.16821	1.41798e-08	NA	NA	NA	NA	NA	NA	NA	NA	NA	NA
XLOC_001116	NA	NA	NA	NA	NA	NA	NA	NA	NA	NA	NA	NA	-1.62613	3.22866e-06
XLOC_001124	1.33113	0.000397037	1.22961	0.00478365	NA	NA	NA	NA	NA	NA	NA	NA	NA	NA
XLOC_001134	-1.50857	1.78155e-07	NA	NA	NA	NA	NA	NA	NA	NA	NA	NA	NA	NA
XLOC_001146	NA	NA	-1.16468	1.14164e-15	NA	NA	-1.07281	1.5872e-12	NA	NA	NA	NA	NA	NA
XLOC_001165	NA	NA	NA	NA	NA	NA	-1.15757	2.88972e-11	NA	NA	NA	NA	NA	NA
XLOC_001173	NA	NA	NA	NA	1.22283	5.30472e-05	NA	NA	NA	NA	NA	NA	NA	NA
XLOC_001177	1.66352	3.75571e-09	2.54801	5.14653e-20	2.30353	1.48189e-27	1.83443	2.41054e-20	NA	NA	1.39873	4.37092e-21	2.12284	3.25611e-48
XLOC_001186	-1.76592	1.38083e-08	NA	NA	NA	NA	NA	NA	NA	NA	NA	NA	-1.26974	0.000464542
XLOC_001190	1.00371	3.24021e-10	NA	NA	NA	NA	NA	NA	NA	NA	NA	NA	NA	NA
XLOC_001195	-2.14538	1.2528e-10	-1.40355	0.000103154	NA	NA	-1.04539	0.00105071	NA	NA	NA	NA	-1.02097	0.00434074
XLOC_001201	NA	NA	NA	NA	NA	NA	NA	NA	NA	NA	-1.18592	1.51164e-06	-1.77297	1.28062e-08
XLOC_001208	1.88207	2.94696e-41	1.01289	7.19484e-14	NA	NA	NA	NA	1.20842	4.74729e-20	NA	NA	-1.38132	2.34753e-19
XLOC_001209	1.17467	1.46063e-08	NA	NA	NA	NA	NA	NA	NA	NA	NA	NA	NA	NA
XLOC_001213	NA	NA	NA	NA	NA	NA	NA	NA	-1.38055	1.13121e-05	-1.4673	0.000556126	-2.16272	8.79869e-05
XLOC_001225	NA	NA	NA	NA	1.84375	1.07716e-19	NA	NA	1.16711	4.46616e-14	NA	NA	NA	NA
XLOC_001235	4.46936	8.83157e-12	5.56289	4.37567e-18	NA	NA	2.41193	7.60949e-17	NA	NA	NA	NA	NA	NA
XLOC_001237	NA	NA	NA	NA	NA	NA	2.85218	2.75127e-05	NA	NA	NA	NA	NA	NA
XLOC_001238	NA	NA	NA	NA	NA	NA	NA	NA	NA	NA	NA	NA	-2.48692	4.83901e-17
XLOC_001259	NA	NA	NA	NA	NA	NA	NA	NA	NA	NA	NA	NA	-1.42335	1.07307e-13
XLOC_001261	1.48374	7.73253e-06	NA	NA	NA	NA	NA	NA	NA	NA	NA	NA	1.27959	3.28896e-05
XLOC_001271	NA	NA	NA	NA	NA	NA	NA	NA	NA	NA	NA	NA	-1.3537	2.38899e-16
XLOC_001281	NA	NA	NA	NA	NA	NA	NA	NA	NA	NA	NA	NA	1.59992	3.10623e-05
XLOC_001283	NA	NA	NA	NA	NA	NA	1.30853	5.67839e-08	NA	NA	NA	NA	NA	NA
XLOC_001284	NA	NA	NA	NA	NA	NA	NA	NA	NA	NA	-1.49644	0.00109111	NA	NA
XLOC_001288	NA	NA	NA	NA	1.16886	2.12296e-21	NA	NA	NA	NA	NA	NA	NA	NA
XLOC_001297	NA	NA	NA	NA	NA	NA	2.58199	1.3183e-06	1.92585	0.000219652	NA	NA	2.04294	0.000104324
XLOC_001303	NA	NA	NA	NA	1.68642	0.00315354	1.45461	0.00499318	NA	NA	1.01432	0.00155443	NA	NA
XLOC_001306	-1.30895	2.53903e-06	-1.41369	1.0756e-07	NA	NA	-5.624	0.00070628	NA	NA	NA	NA	NA	NA
XLOC_001310	-1.29653	0.00041974	NA	NA	NA	NA	NA	NA	NA	NA	NA	NA	1.37888	5.81629e-06
XLOC_001314	-1.03886	0.00186893	NA	NA	NA	NA	NA	NA	NA	NA	NA	NA	-1.90264	4.16849e-08
XLOC_001318	-2.0046	1.51591e-09	NA	NA	NA	NA	1.05575	1.61138e-06	1.63425	9.95093e-18	NA	NA	NA	NA
XLOC_001320	1.13926	3.36069e-15	NA	NA	NA	NA	NA	NA	NA	NA	NA	NA	NA	NA
XLOC_001322	NA	NA	NA	NA	NA	NA	NA	NA	NA	NA	2.58878	0.000288131	NA	NA
XLOC_001326	NA	NA	1.21997	3.05845e-05	NA	NA	NA	NA	2.09788	3.2483e-33	NA	NA	-1.07248	6.07873e-08
XLOC_001327	NA	NA	NA	NA	-1.14923	1.99671e-20	-1.61676	1.31709e-40	NA	NA	NA	NA	NA	NA
XLOC_001331	NA	NA	NA	NA	NA	NA	NA	NA	-1.25152	2.59385e-12	NA	NA	-5.54916	0.00061442
XLOC_001332	NA	NA	NA	NA	NA	NA	NA	NA	NA	NA	-1.65246	2.27188e-08	-3.10876	1.58787e-20
XLOC_001333	NA	NA	NA	NA	NA	NA	2.06402	2.93929e-15	NA	NA	NA	NA	NA	NA
XLOC_001340	-2.30047	4.02727e-16	-1.67518	4.31213e-10	-3.95891	1.15183e-33	-3.46541	9.95402e-29	NA	NA	-3.27724	2.0848e-26	-2.9703	1.31485e-14
XLOC_001341	NA	NA	NA	NA	NA	NA	1.06332	6.71892e-14	NA	NA	NA	NA	-1.1864	1.05959e-15
XLOC_001342	NA	NA	NA	NA	NA	NA	-1.29666	4.88819e-10	NA	NA	NA	NA	-2.27758	9.98286e-10
XLOC_001343	-1.37718	2.21811e-10	NA	NA	NA	NA	NA	NA	-1.35606	6.84374e-10	NA	NA	NA	NA
XLOC_001348	NA	NA	NA	NA	-5.428	1.64494e-06	NA	NA	NA	NA	NA	NA	NA	NA
XLOC_001350	NA	NA	NA	NA	NA	NA	1.31557	0.000233899	NA	NA	NA	NA	NA	NA
XLOC_001352	2.14638	1.37336e-07	2.4229	2.3543e-07	2.37383	2.50224e-06	2.6745	1.69573e-05	1.62278	0.000411916	3.53486	3.6131e-12	5.85808	6.89402e-35
XLOC_001360	NA	NA	NA	NA	NA	NA	NA	NA	NA	NA	NA	NA	2.04007	1.59648e-17
XLOC_001362	NA	NA	-6.54201	5.59832e-05	NA	NA	NA	NA	NA	NA	NA	NA	NA	NA
XLOC_001364	NA	NA	NA	NA	1.52117	3.59747e-06	NA	NA	NA	NA	NA	NA	-2.89397	1.1442e-07
XLOC_001377	-7.3145	4.69158e-06	NA	NA	-1.09076	0.00523871	-5.02227	7.97614e-29	-7.06321	3.11472e-22	NA	NA	NA	NA
XLOC_001387	NA	NA	NA	NA	NA	NA	NA	NA	2.38822	5.68944e-05	1.84174	0.00157659	NA	NA
XLOC_001388	NA	NA	NA	NA	NA	NA	NA	NA	NA	NA	NA	NA	1.09609	2.08579e-18
XLOC_001391	NA	NA	NA	NA	-1.54088	1.44915e-14	NA	NA	-1.08292	2.84225e-07	-1.88196	4.59637e-10	NA	NA
XLOC_001393	NA	NA	NA	NA	-2.72754	0.000376869	NA	NA	-1.62255	0.00185951	NA	NA	NA	NA
XLOC_001397	-1.23123	6.79024e-18	-1.06812	1.50586e-13	NA	NA	-1.85293	6.65046e-39	NA	NA	NA	NA	-1.04331	1.30343e-12
XLOC_001399	NA	NA	NA	NA	1.25197	9.56845e-10	NA	NA	1.80067	1.29645e-26	NA	NA	NA	NA
XLOC_001405	NA	NA	NA	NA	NA	NA	1.1294	3.58144e-11	NA	NA	NA	NA	NA	NA
XLOC_001406	NA	NA	NA	NA	NA	NA	1.6193	2.32712e-05	2.13792	2.66409e-12	NA	NA	NA	NA
XLOC_001412	1.14607	8.5214e-13	1.55792	2.70913e-21	NA	NA	1.5834	3.57665e-21	1.40466	1.45612e-18	NA	NA	NA	NA
XLOC_001418	-1.80368	4.13388e-09	NA	NA	NA	NA	NA	NA	-1.1812	3.42726e-08	NA	NA	NA	NA
XLOC_001419	NA	NA	NA	NA	NA	NA	NA	NA	-1.1962	2.00688e-10	-1.22495	1.85829e-08	NA	NA
XLOC_001423	-1.11939	1.44028e-15	-1.10758	2.90801e-15	NA	NA	-1.1525	8.10789e-16	NA	NA	-1.22699	2.15358e-16	-1.20848	7.41702e-14
XLOC_001425	NA	NA	NA	NA	NA	NA	NA	NA	NA	NA	-1.14236	2.28376e-07	NA	NA
XLOC_001429	-1.45657	1.4423e-19	NA	NA	NA	NA	NA	NA	NA	NA	NA	NA	NA	NA
XLOC_001433	-1.46618	7.99315e-13	-1.94778	8.25524e-23	-1.04156	1.70258e-06	NA	NA	-1.7528	7.43642e-19	-1.84541	4.76466e-17	-1.97831	2.49428e-15
XLOC_001450	-2.14679	1.19316e-08	-1.03588	0.00839712	NA	NA	NA	NA	-1.34728	1.05936e-05	NA	NA	NA	NA
XLOC_001452	NA	NA	NA	NA	4.10585	1.32427e-12	NA	NA	NA	NA	-1.55156	2.9061e-10	-1.29214	2.33174e-05
XLOC_001453	1.56943	0.00449134	3.07133	7.27141e-05	4.17138	6.82621e-10	4.16804	2.72693e-14	NA	NA	1.41334	2.06443e-06	1.67142	1.25891e-11
XLOC_001454	1.48094	9.94876e-19	1.02074	1.89468e-06	NA	NA	NA	NA	-1.94693	6.44722e-06	NA	NA	NA	NA
XLOC_001456	1.60856	1.23731e-22	1.03602	2.52866e-10	NA	NA	NA	NA	NA	NA	NA	NA	NA	NA
XLOC_001457	-1.51857	1.13068e-08	-1.4636	3.68269e-08	-2.00877	1.78896e-14	-2.26119	4.94378e-18	-3.34783	6.29902e-39	-2.00087	2.17365e-13	-1.68754	1.44624e-09
XLOC_001467	-1.01114	4.956e-07	NA	NA	NA	NA	NA	NA	NA	NA	NA	NA	-1.38969	5.28562e-10
XLOC_001469	NA	NA	NA	NA	-1.40652	4.56451e-11	-1.43486	4.01936e-12	NA	NA	NA	NA	-1.50424	7.42512e-11
XLOC_001472	NA	NA	NA	NA	NA	NA	1.62118	0.00250659	1.94166	2.97322e-11	NA	NA	-1.89313	3.23403e-13
XLOC_001474	-1.25664	1.8205e-12	NA	NA	NA	NA	-1.25857	5.81333e-13	NA	NA	NA	NA	-1.75823	1.45514e-21
XLOC_001475	NA	NA	NA	NA	NA	NA	-1.00966	0.00325438	-1.51351	4.48234e-07	NA	NA	1.12681	0.00116272
XLOC_001478	NA	NA	NA	NA	NA	NA	NA	NA	NA	NA	NA	NA	-1.10573	3.90127e-07
XLOC_001479	1.05995	0.00361983	NA	NA	NA	NA	NA	NA	NA	NA	NA	NA	NA	NA
XLOC_001485	NA	NA	NA	NA	NA	NA	NA	NA	NA	NA	NA	NA	-2.14966	0.00715019
XLOC_001487	-1.12106	0.00162891	-1.00563	0.00582147	NA	NA	1.14918	0.00126421	NA	NA	1.81429	1.41703e-07	1.11305	0.00174779
XLOC_001488	NA	NA	NA	NA	NA	NA	NA	NA	NA	NA	NA	NA	2.02751	1.68042e-08
XLOC_001491	NA	NA	NA	NA	NA	NA	NA	NA	NA	NA	NA	NA	4.66489	5.41533e-06
XLOC_001499	NA	NA	NA	NA	-1.11593	1.40135e-07	NA	NA	NA	NA	NA	NA	NA	NA
XLOC_001503	NA	NA	NA	NA	-1.42605	4.49839e-06	-2.33708	1.08337e-10	-2.83522	8.13416e-11	NA	NA	NA	NA
XLOC_001504	-1.20283	9.32525e-09	NA	NA	NA	NA	-1.00565	5.33849e-07	NA	NA	NA	NA	NA	NA
XLOC_001510	-1.04166	3.82958e-08	-1.91193	2.53258e-18	-2.53971	1.48933e-13	-3.31478	9.19777e-05	-2.16275	0.000161195	NA	NA	NA	NA
XLOC_001515	NA	NA	-2.64664	4.71029e-05	NA	NA	NA	NA	NA	NA	NA	NA	NA	NA
XLOC_001523	NA	NA	NA	NA	NA	NA	NA	NA	NA	NA	NA	NA	-3.77467	6.80199e-11
XLOC_001524	NA	NA	NA	NA	NA	NA	NA	NA	NA	NA	NA	NA	-2.2714	0.00402736
XLOC_001528	NA	NA	NA	NA	NA	NA	NA	NA	-1.28974	8.76876e-30	NA	NA	NA	NA
XLOC_001530	NA	NA	-1.62911	3.70257e-46	-3.03144	4.50235e-93	-3.79048	8.68642e-65	-4.25326	5.8327e-51	-1.99518	3.19115e-09	3.26369	6.98478e-94
XLOC_001547	NA	NA	NA	NA	NA	NA	-1.05293	3.48268e-05	NA	NA	NA	NA	NA	NA
XLOC_001548	NA	NA	NA	NA	NA	NA	-1.55446	8.43572e-07	NA	NA	NA	NA	-1.44265	0.00521143
XLOC_001549	NA	NA	NA	NA	NA	NA	NA	NA	-1.0043	5.11274e-13	NA	NA	NA	NA
XLOC_001556	-1.06941	2.92528e-05	NA	NA	NA	NA	NA	NA	-1.03706	3.57768e-09	-1.65338	1.31508e-12	NA	NA
XLOC_001559	-3.85346	1.42145e-10	-5.8775	1.63327e-09	-6.8132	1.87469e-05	-4.19552	0.000704346	2.41846	0.000729318	3.8009	4.61996e-15	NA	NA
XLOC_001560	-1.78002	4.87853e-14	-1.55447	6.89864e-11	NA	NA	-1.12552	3.6189e-06	-1.0749	8.74474e-06	-1.31948	5.86329e-08	-1.40276	3.74871e-09
XLOC_001561	NA	NA	NA	NA	NA	NA	NA	NA	1.16232	5.23649e-09	NA	NA	-1.26744	4.70388e-08
XLOC_001566	NA	NA	NA	NA	NA	NA	1.05202	1.52546e-05	NA	NA	NA	NA	NA	NA
XLOC_001568	-2.15917	8.97193e-06	-2.33774	0.000306133	NA	NA	NA	NA	NA	NA	NA	NA	-5.49339	0.000763984
XLOC_001569	NA	NA	NA	NA	NA	NA	NA	NA	NA	NA	NA	NA	-2.4436	2.55742e-05
XLOC_001570	1.43005	2.11169e-06	NA	NA	NA	NA	NA	NA	NA	NA	NA	NA	1.00923	0.00133519
XLOC_001571	2.49374	1.04853e-05	1.93175	0.000742206	2.69236	1.85106e-05	1.89459	0.000402534	NA	NA	NA	NA	2.43758	0.000141154
XLOC_001575	NA	NA	NA	NA	NA	NA	NA	NA	-1.07175	0.00273817	-1.54372	2.11457e-05	-3.51228	1.01533e-12
XLOC_001579	1.37211	1.50912e-05	NA	NA	3.39998	8.01551e-12	3.30486	7.88955e-19	1.1091	3.42025e-05	NA	NA	NA	NA
XLOC_001581	-2.2112	6.79413e-13	NA	NA	NA	NA	-1.16505	1.90024e-12	NA	NA	NA	NA	-1.18611	2.178e-12
XLOC_001583	1.47101	1.59811e-09	NA	NA	NA	NA	NA	NA	NA	NA	NA	NA	NA	NA
XLOC_001584	NA	NA	NA	NA	NA	NA	NA	NA	NA	NA	NA	NA	-1.26432	4.15119e-13
XLOC_001585	-3.36162	0.00917108	-5.52424	0.00331187	NA	NA	NA	NA	NA	NA	NA	NA	NA	NA
XLOC_001590	NA	NA	NA	NA	NA	NA	NA	NA	NA	NA	NA	NA	-1.76251	3.68169e-16
XLOC_001595	-1.17236	0.00029697	-1.11626	0.000271658	NA	NA	NA	NA	-1.2799	1.54006e-08	NA	NA	NA	NA
XLOC_001602	-11.2268	3.30432e-13	-1.1951	1.73569e-05	NA	NA	-3.52487	1.53347e-34	-6.71032	1.17125e-25	NA	NA	NA	NA
XLOC_001603	NA	NA	NA	NA	-1.01618	1.66904e-07	-1.01075	1.81689e-07	NA	NA	-1.12035	1.69724e-08	-1.80443	3.06732e-17
XLOC_001606	NA	NA	NA	NA	-1.41794	0.00203367	NA	NA	NA	NA	NA	NA	NA	NA
XLOC_001610	NA	NA	6.31772	0.000252676	7.07057	1.03893e-05	3.02404	0.000106915	3.67463	2.9183e-07	NA	NA	NA	NA
XLOC_001611	NA	NA	3.07268	2.91858e-16	2.2399	4.11215e-13	1.71512	1.06839e-09	1.02106	9.95912e-05	NA	NA	NA	NA
XLOC_001613	-5.27657	4.56646e-07	NA	NA	NA	NA	6.67296	4.46847e-08	6.46197	1.76705e-32	1.49068	0.00780474	NA	NA
XLOC_001615	NA	NA	NA	NA	NA	NA	-1.4609	2.45854e-11	1.39329	3.7898e-08	NA	NA	-2.11912	1.56389e-14
XLOC_001617	NA	NA	NA	NA	-2.25411	2.23169e-06	NA	NA	NA	NA	NA	NA	NA	NA
XLOC_001618	NA	NA	NA	NA	NA	NA	NA	NA	NA	NA	NA	NA	1.06682	0.00111303
XLOC_001619	NA	NA	NA	NA	NA	NA	NA	NA	-1.10877	6.88019e-06	NA	NA	NA	NA
XLOC_001623	-1.04159	1.43753e-05	NA	NA	NA	NA	NA	NA	NA	NA	NA	NA	NA	NA
XLOC_001632	NA	NA	NA	NA	1.26303	2.14775e-08	NA	NA	-1.20275	1.25895e-18	NA	NA	-1.55786	1.19818e-07
XLOC_001633	-3.35395	9.68073e-28	NA	NA	NA	NA	NA	NA	NA	NA	NA	NA	NA	NA
XLOC_001634	-3.70939	1.84273e-10	-2.2113	0.00539641	NA	NA	NA	NA	-1.95507	0.00113773	NA	NA	NA	NA
XLOC_001637	1.33513	0.00140583	NA	NA	NA	NA	NA	NA	NA	NA	NA	NA	NA	NA
XLOC_001641	-1.00262	6.354e-10	NA	NA	NA	NA	NA	NA	NA	NA	NA	NA	-1.32422	2.76291e-17
XLOC_001642	NA	NA	1.44753	1.43734e-07	1.58119	1.87621e-08	1.42245	3.00798e-07	NA	NA	NA	NA	1.123	0.0037261
XLOC_001643	2.57855	7.20789e-06	NA	NA	NA	NA	NA	NA	-1.14671	1.45746e-05	-1.9383	5.80646e-09	NA	NA
XLOC_001656	-3.68779	3.43226e-07	-3.62549	6.64432e-07	-4.95799	4.63483e-10	-4.91302	8.07773e-10	-8.54546	3.53076e-09	NA	NA	NA	NA
XLOC_001666	NA	NA	NA	NA	-1.10843	2.29587e-05	NA	NA	-1.70092	6.21679e-12	NA	NA	NA	NA
XLOC_001668	NA	NA	NA	NA	NA	NA	NA	NA	1.74122	1.10952e-17	NA	NA	NA	NA
XLOC_001670	1.1055	0.000588352	NA	NA	NA	NA	NA	NA	NA	NA	NA	NA	-1.6633	1.05271e-17
XLOC_001671	1.18471	4.00735e-06	NA	NA	NA	NA	NA	NA	NA	NA	NA	NA	NA	NA
XLOC_001672	NA	NA	NA	NA	NA	NA	NA	NA	1.06244	7.29095e-13	NA	NA	-2.62917	1.90936e-54
XLOC_001674	NA	NA	NA	NA	-2.60187	0.000246409	NA	NA	NA	NA	NA	NA	NA	NA
XLOC_001688	NA	NA	NA	NA	NA	NA	NA	NA	NA	NA	-1.10391	1.71123e-06	NA	NA
XLOC_001692	NA	NA	NA	NA	NA	NA	NA	NA	NA	NA	NA	NA	-2.07447	0.00380406
XLOC_001701	NA	NA	NA	NA	-1.28967	0.00855808	-2.44212	0.000100135	NA	NA	NA	NA	NA	NA
XLOC_001705	-3.56725	5.61808e-09	-1.46576	5.30397e-06	-3.06402	5.82203e-14	-2.927	3.52677e-07	-3.43993	4.67073e-08	NA	NA	NA	NA
XLOC_001708	NA	NA	NA	NA	NA	NA	NA	NA	NA	NA	NA	NA	3.03553	0.00017617
XLOC_001710	-1.88687	0.000196285	NA	NA	3.16564	6.6233e-07	4.30137	1.52763e-22	2.16864	1.50348e-15	NA	NA	NA	NA
XLOC_001713	NA	NA	NA	NA	NA	NA	1.5626	7.29482e-05	3.26473	2.75788e-11	1.95634	5.87483e-07	NA	NA
XLOC_001715	NA	NA	NA	NA	-5.57895	0.00150608	NA	NA	NA	NA	NA	NA	NA	NA
XLOC_001741	NA	NA	NA	NA	-1.37058	0.000117177	NA	NA	NA	NA	NA	NA	1.19322	0.00101757
XLOC_001742	NA	NA	NA	NA	NA	NA	NA	NA	-1.90873	4.78707e-33	NA	NA	NA	NA
XLOC_001748	1.2116	2.35149e-11	1.36455	3.56811e-09	1.48722	4.44572e-14	NA	NA	NA	NA	NA	NA	1.92346	2.514e-25
XLOC_001755	NA	NA	NA	NA	-1.76278	4.39697e-06	NA	NA	NA	NA	NA	NA	NA	NA
XLOC_001756	2.57119	1.9429e-11	2.77734	1.55175e-14	NA	NA	1.46434	0.00014485	NA	NA	2.4836	6.20967e-08	2.35657	2.41495e-07
XLOC_001764	NA	NA	NA	NA	1.00179	8.8485e-16	NA	NA	NA	NA	NA	NA	NA	NA
XLOC_001768	NA	NA	NA	NA	NA	NA	NA	NA	1.2687	3.39444e-08	1.33896	2.57515e-10	NA	NA
XLOC_001769	NA	NA	NA	NA	NA	NA	1.93539	2.75715e-16	NA	NA	NA	NA	-1.50354	1.38961e-14
XLOC_001774	NA	NA	NA	NA	NA	NA	-1.03157	0.000107637	-2.56191	1.75164e-23	-1.82389	3.64566e-10	-8.28794	1.19318e-07
XLOC_001781	NA	NA	NA	NA	NA	NA	NA	NA	NA	NA	NA	NA	-6.07551	0.000179435
XLOC_001786	NA	NA	NA	NA	NA	NA	1.45344	8.72006e-08	1.29861	5.60036e-07	1.89591	1.29921e-13	NA	NA
XLOC_001787	-3.02238	7.46191e-20	-4.40729	7.22473e-10	-2.7027	6.10311e-06	-2.43932	5.83845e-08	NA	NA	NA	NA	-1.68164	1.2099e-12
XLOC_001789	-1.41135	0.00564145	1.59373	4.0363e-05	NA	NA	NA	NA	NA	NA	NA	NA	NA	NA
XLOC_001790	NA	NA	NA	NA	NA	NA	-1.38791	3.34005e-27	NA	NA	-1.14456	6.24651e-17	NA	NA
XLOC_001792	NA	NA	NA	NA	NA	NA	NA	NA	NA	NA	NA	NA	1.33235	1.62012e-23
XLOC_001794	NA	NA	2.17389	6.06997e-11	1.20363	4.56753e-06	NA	NA	NA	NA	NA	NA	NA	NA
XLOC_001795	NA	NA	NA	NA	NA	NA	-6.23621	0.000246527	NA	NA	NA	NA	NA	NA
XLOC_001799	NA	NA	NA	NA	NA	NA	NA	NA	NA	NA	6.52368	6.33911e-05	2.15984	0.000332096
XLOC_001807	-1.1704	2.27124e-07	-1.36305	1.65537e-08	-1.02878	1.26816e-05	-1.20083	3.27121e-08	1.64682	2.71002e-14	NA	NA	-1.16822	1.13688e-08
XLOC_001812	NA	NA	NA	NA	NA	NA	NA	NA	NA	NA	NA	NA	-1.54525	1.74914e-07
XLOC_001813	NA	NA	NA	NA	NA	NA	NA	NA	NA	NA	NA	NA	-1.3332	6.26562e-12
XLOC_001822	1.67656	1.02549e-06	NA	NA	NA	NA	NA	NA	NA	NA	NA	NA	NA	NA
XLOC_001824	NA	NA	NA	NA	-6.43443	0.000314249	NA	NA	NA	NA	NA	NA	NA	NA
XLOC_001829	NA	NA	NA	NA	-5.56206	0.00082766	-7.29843	1.3844e-06	-6.05133	2.11931e-28	-6.8468	1.25428e-09	-5.08235	0.00215794
XLOC_001833	-1.10212	2.75004e-08	-1.18478	1.44036e-09	-1.07271	2.27672e-08	NA	NA	NA	NA	1.06356	8.90228e-12	NA	NA
XLOC_001836	2.01995	5.82502e-26	2.165	4.58624e-27	NA	NA	NA	NA	1.15621	7.06602e-09	NA	NA	NA	NA
XLOC_001838	-2.39258	3.3004e-22	-2.298	1.95935e-12	-3.41394	3.7228e-08	-1.45935	0.000160164	-1.68596	3.28146e-06	NA	NA	-2.29996	2.11268e-09
XLOC_001839	-4.04311	1.7242e-43	3.20438	6.50669e-24	8.4036	1.50416e-08	NA	NA	NA	NA	-3.22663	3.71368e-14	NA	NA
XLOC_001844	1.15465	0.00608734	NA	NA	NA	NA	NA	NA	1.1646	0.00288725	NA	NA	NA	NA
XLOC_001845	1.20913	8.87119e-11	1.4187	4.90424e-15	NA	NA	NA	NA	2.10618	4.53886e-48	NA	NA	NA	NA
XLOC_001846	NA	NA	NA	NA	3.44898	0.00952933	NA	NA	NA	NA	NA	NA	6.55616	9.33587e-05
XLOC_001848	-1.22188	0.000178288	-3.14828	1.66724e-08	NA	NA	NA	NA	NA	NA	NA	NA	3.38181	1.06324e-18
XLOC_001849	-2.08877	2.94427e-25	NA	NA	NA	NA	NA	NA	NA	NA	NA	NA	1.82784	1.11268e-05
XLOC_001850	3.05782	1.05388e-09	2.18975	2.83227e-05	NA	NA	NA	NA	NA	NA	1.91015	0.00558808	3.24504	1.13296e-05
XLOC_001854	NA	NA	NA	NA	NA	NA	NA	NA	1.05987	2.29396e-08	NA	NA	NA	NA
XLOC_001860	NA	NA	NA	NA	NA	NA	1.82918	9.91522e-13	NA	NA	NA	NA	NA	NA
XLOC_001864	NA	NA	NA	NA	NA	NA	NA	NA	1.18733	1.08939e-05	NA	NA	NA	NA
XLOC_001866	NA	NA	-1.54635	1.27088e-13	-1.5507	0.000668039	-2.62752	0.000179004	-7.41561	2.59741e-06	NA	NA	NA	NA
XLOC_001867	NA	NA	NA	NA	NA	NA	1.77038	3.93284e-06	NA	NA	NA	NA	NA	NA
XLOC_001872	NA	NA	NA	NA	1.83236	2.99623e-21	NA	NA	NA	NA	NA	NA	NA	NA
XLOC_001874	NA	NA	-2.39408	0.00411785	NA	NA	NA	NA	NA	NA	NA	NA	-2.09338	0.00985703
XLOC_001875	NA	NA	NA	NA	-1.2441	0.00104439	NA	NA	NA	NA	NA	NA	NA	NA
XLOC_001876	NA	NA	NA	NA	NA	NA	NA	NA	1.28969	5.1566e-05	2.07222	1.86462e-12	NA	NA
XLOC_001878	NA	NA	NA	NA	9.03555	7.43236e-09	1.14356	2.93271e-07	1.25218	6.03088e-08	NA	NA	-1.82394	0.000703316
XLOC_001881	NA	NA	NA	NA	-3.68042	5.61585e-14	-2.11411	1.18011e-06	-2.70665	2.33017e-07	-3.02037	0.00515853	NA	NA
XLOC_001887	-1.52372	2.14093e-12	-2.00537	2.40372e-20	-1.57957	6.99124e-12	NA	NA	2.06377	3.35687e-24	NA	NA	-4.44806	5.22441e-68
XLOC_001891	NA	NA	NA	NA	2.3152	3.2062e-06	1.6329	0.00100618	1.54325	0.000245211	1.75881	0.00237973	NA	NA
XLOC_001894	NA	NA	NA	NA	NA	NA	NA	NA	-1	0.000160853	NA	NA	NA	NA
XLOC_001899	NA	NA	-2.2059	3.55775e-11	-4.10936	2.77021e-14	-1.22358	0.000252805	NA	NA	NA	NA	NA	NA
XLOC_001900	-1.71332	1.01839e-06	-1.30083	4.07546e-05	NA	NA	NA	NA	-1.38174	7.47233e-16	-1.87502	1.89709e-18	NA	NA
XLOC_001906	NA	NA	NA	NA	NA	NA	NA	NA	NA	NA	NA	NA	1.08888	0.00238804
XLOC_001913	-1.24837	0.000124407	NA	NA	NA	NA	2.1463	2.14914e-10	1.67291	1.53249e-08	2.21913	9.14158e-15	1.63518	5.40145e-09
XLOC_001914	NA	NA	NA	NA	NA	NA	NA	NA	3.63323	4.86142e-08	2.17254	1.52361e-05	1.36253	0.00523893
XLOC_001917	NA	NA	NA	NA	-1.9028	1.68471e-05	-1.73142	1.76457e-05	-1.76357	3.12707e-05	NA	NA	NA	NA
XLOC_001918	NA	NA	NA	NA	-2.10527	4.39489e-06	NA	NA	NA	NA	NA	NA	NA	NA
XLOC_001923	NA	NA	NA	NA	1.01251	2.55859e-05	NA	NA	NA	NA	NA	NA	-1.27393	3.85125e-10
XLOC_001928	NA	NA	1.2858	3.87231e-14	NA	NA	NA	NA	NA	NA	NA	NA	2.54191	4.93473e-56
XLOC_001929	-2.29347	1.28707e-05	-1.64676	5.5777e-05	-4.90589	1.5393e-07	-3.47574	5.93189e-07	-3.24111	0.000219615	NA	NA	NA	NA
XLOC_001931	NA	NA	NA	NA	1.63005	1.67631e-07	1.48307	8.05817e-09	1.06462	4.14611e-05	-1.22681	1.14863e-05	-3.89211	2.1268e-06
XLOC_001933	NA	NA	NA	NA	-1.31789	5.91795e-06	NA	NA	-1.33673	1.02782e-06	-1.04966	0.000253712	NA	NA
XLOC_001936	NA	NA	-1.05286	6.43886e-07	-1.61787	7.67519e-09	NA	NA	-1.47641	1.45848e-13	NA	NA	NA	NA
XLOC_001938	NA	NA	NA	NA	-2.87405	0.000156525	NA	NA	NA	NA	NA	NA	NA	NA
XLOC_001939	NA	NA	NA	NA	NA	NA	NA	NA	NA	NA	NA	NA	1.66085	1.44952e-18
XLOC_001940	NA	NA	NA	NA	NA	NA	NA	NA	NA	NA	NA	NA	1.28851	4.48414e-05
XLOC_001941	NA	NA	NA	NA	NA	NA	-2.8557	3.00819e-06	NA	NA	NA	NA	NA	NA
XLOC_001942	-5.15983	7.39143e-11	NA	NA	NA	NA	1.2474	1.14904e-09	NA	NA	NA	NA	-3.23684	3.16971e-12
XLOC_001947	NA	NA	NA	NA	NA	NA	NA	NA	NA	NA	NA	NA	1.00519	2.1224e-06
XLOC_001948	NA	NA	NA	NA	NA	NA	NA	NA	1.3287	7.07788e-09	NA	NA	-2.20369	1.18889e-08
XLOC_001951	NA	NA	6.77777	9.7914e-05	NA	NA	NA	NA	NA	NA	NA	NA	NA	NA
XLOC_001954	NA	NA	NA	NA	NA	NA	-1.1072	2.38282e-05	NA	NA	NA	NA	NA	NA
XLOC_001957	NA	NA	NA	NA	-1.28934	4.81721e-05	-1.4738	0.000452486	NA	NA	1.45599	0.00333296	NA	NA
XLOC_001958	-1.32598	4.07519e-06	NA	NA	-2.35316	1.90236e-09	NA	NA	NA	NA	NA	NA	NA	NA
XLOC_001959	NA	NA	1.2917	0.000350748	NA	NA	NA	NA	NA	NA	NA	NA	NA	NA
XLOC_001960	NA	NA	NA	NA	-3.88494	1.79111e-05	NA	NA	NA	NA	NA	NA	NA	NA
XLOC_001961	NA	NA	NA	NA	NA	NA	1.08938	1.02398e-17	NA	NA	NA	NA	NA	NA
XLOC_001965	NA	NA	-3.30692	0.000356226	-3.89587	0.00283717	NA	NA	NA	NA	NA	NA	NA	NA
XLOC_001966	-1.07808	4.50009e-05	NA	NA	NA	NA	-1.55243	7.24821e-16	NA	NA	-1.16543	5.20062e-08	NA	NA
XLOC_001967	NA	NA	NA	NA	-1.52584	6.54128e-09	NA	NA	NA	NA	-1.33537	7.41448e-07	NA	NA
XLOC_001972	3.13651	2.51594e-20	3.66733	2.60125e-10	2.92477	3.43085e-14	5.63442	6.15238e-13	NA	NA	NA	NA	NA	NA
XLOC_001973	NA	NA	1.11888	0.00234242	1.73358	4.79979e-07	1.79941	3.25093e-08	1.01196	0.000645295	1.30571	9.44217e-05	3.04477	8.96301e-19
XLOC_001974	NA	NA	NA	NA	NA	NA	NA	NA	NA	NA	NA	NA	-2.63057	0.000133991
XLOC_001979	NA	NA	NA	NA	-1.57485	4.76272e-11	NA	NA	NA	NA	NA	NA	NA	NA
XLOC_001981	NA	NA	NA	NA	NA	NA	NA	NA	NA	NA	3.45161	4.12332e-09	5.24344	4.51767e-35
XLOC_001987	NA	NA	NA	NA	NA	NA	NA	NA	-1.31156	2.58651e-29	NA	NA	NA	NA
XLOC_001989	1.37315	0.00235312	NA	NA	NA	NA	NA	NA	NA	NA	NA	NA	NA	NA
XLOC_001993	-1.12376	5.32431e-10	NA	NA	-1.09427	5.61845e-08	-1.1724	6.89082e-10	NA	NA	NA	NA	-1.04898	3.18091e-05
XLOC_002008	NA	NA	NA	NA	-1.14735	6.12961e-06	NA	NA	NA	NA	-1.43277	2.43834e-07	-2.05231	1.558e-07
XLOC_002010	NA	NA	1.29992	7.13026e-09	NA	NA	NA	NA	NA	NA	NA	NA	NA	NA
XLOC_002011	NA	NA	NA	NA	-2.08775	2.66039e-11	-1.00781	0.00909632	NA	NA	NA	NA	NA	NA
XLOC_002012	NA	NA	-2.00442	5.48114e-30	-4.33363	0.000171093	NA	NA	NA	NA	NA	NA	NA	NA
XLOC_002013	NA	NA	NA	NA	NA	NA	NA	NA	-1.35528	7.25203e-15	NA	NA	NA	NA
XLOC_002016	1.96352	3.15993e-11	3.65407	2.64159e-33	2.11377	1.43056e-12	3.10557	1.73423e-24	NA	NA	1.48814	1.58092e-05	NA	NA
XLOC_002017	2.00172	0.0013567	3.01227	0.000115053	1.6892	0.00297832	3.05936	3.97722e-07	1.79507	0.000829568	2.46946	0.00131639	NA	NA
XLOC_002018	1.90544	1.6119e-13	2.21335	8.85139e-16	2.79133	2.88455e-21	1.51587	8.82864e-07	1.01605	0.000455969	1.0357	0.00222518	3.059	1.13796e-20
XLOC_002022	NA	NA	NA	NA	NA	NA	NA	NA	NA	NA	NA	NA	-1.37923	4.00067e-23
XLOC_002023	NA	NA	NA	NA	NA	NA	NA	NA	-1.22307	5.80231e-09	-1.23166	1.84392e-08	NA	NA
XLOC_002025	NA	NA	NA	NA	NA	NA	3.46433	2.54997e-08	3.09324	4.45473e-20	1.12411	0.000913124	-4.65226	9.25529e-07
XLOC_002026	NA	NA	NA	NA	NA	NA	NA	NA	NA	NA	NA	NA	1.48354	5.1426e-19
XLOC_002034	NA	NA	NA	NA	NA	NA	6.13526	0.000496119	6.4026	1.53289e-09	2.90632	7.2275e-06	NA	NA
XLOC_002036	NA	NA	-1.28421	1.4169e-14	-1.52834	9.69916e-06	NA	NA	NA	NA	1.15917	0.00600401	NA	NA
XLOC_002037	NA	NA	NA	NA	-1.43316	0.000432887	NA	NA	NA	NA	NA	NA	-2.08557	0.00873839
XLOC_002038	-1.36861	0.000833754	-2.51182	0.000864023	NA	NA	-5.73176	0.00057388	NA	NA	NA	NA	NA	NA
XLOC_002042	NA	NA	NA	NA	NA	NA	NA	NA	NA	NA	NA	NA	1.35162	2.29221e-06
XLOC_002045	NA	NA	NA	NA	NA	NA	NA	NA	NA	NA	NA	NA	-1.06104	2.4486e-07
XLOC_002050	1.11614	5.03913e-11	1.77751	8.2542e-26	1.75	4.82109e-26	1.61746	5.80189e-22	NA	NA	NA	NA	2.59605	3.85882e-48
XLOC_002051	1.30302	3.76096e-07	NA	NA	-1.03847	0.00900202	NA	NA	NA	NA	NA	NA	NA	NA
XLOC_002055	NA	NA	NA	NA	NA	NA	NA	NA	NA	NA	NA	NA	-4.951	3.53331e-07
XLOC_002059	NA	NA	NA	NA	NA	NA	NA	NA	NA	NA	-9.88261	2.12844e-08	NA	NA
XLOC_002062	NA	NA	NA	NA	NA	NA	NA	NA	1.0448	0.00615302	NA	NA	NA	NA
XLOC_002063	5.77428	0.000350563	-5.28796	0.000998835	NA	NA	NA	NA	NA	NA	NA	NA	NA	NA
XLOC_002072	NA	NA	NA	NA	NA	NA	NA	NA	NA	NA	4.18142	0.000106747	2.56932	5.67669e-08
XLOC_002073	NA	NA	NA	NA	NA	NA	NA	NA	5.4223	2.3267e-12	2.29987	2.84016e-06	NA	NA
XLOC_002074	NA	NA	NA	NA	NA	NA	NA	NA	NA	NA	NA	NA	1.44372	1.28883e-05
XLOC_002077	1.21686	0.000137924	1.48747	1.66881e-05	1.80951	1.27528e-07	1.47917	6.76691e-08	NA	NA	NA	NA	NA	NA
XLOC_002083	NA	NA	NA	NA	NA	NA	NA	NA	1.2433	0.00300679	NA	NA	NA	NA
XLOC_002085	NA	NA	NA	NA	1.01391	4.26713e-16	NA	NA	NA	NA	NA	NA	NA	NA
XLOC_002087	NA	NA	NA	NA	1.25816	0.0079939	NA	NA	NA	NA	-1.21353	0.00815744	NA	NA
XLOC_002090	NA	NA	-1.21056	9.00805e-06	NA	NA	1.1642	4.05526e-05	NA	NA	NA	NA	NA	NA
XLOC_002093	NA	NA	NA	NA	NA	NA	NA	NA	NA	NA	NA	NA	2.12251	5.80202e-10
XLOC_002100	NA	NA	NA	NA	NA	NA	1.02264	7.18954e-05	NA	NA	NA	NA	NA	NA
XLOC_002102	NA	NA	NA	NA	NA	NA	NA	NA	NA	NA	NA	NA	-1.86804	1.87724e-23
XLOC_002104	NA	NA	NA	NA	-1.28833	4.18516e-05	NA	NA	NA	NA	NA	NA	1.69663	9.96075e-11
XLOC_002106	NA	NA	NA	NA	-1.20273	0.000479162	NA	NA	-1.41008	1.41721e-05	NA	NA	NA	NA
XLOC_002113	NA	NA	NA	NA	NA	NA	NA	NA	1.1738	1.46506e-07	NA	NA	-1.15355	0.00102456
XLOC_002117	-7.2229	1.75252e-28	-4.60739	9.34319e-17	NA	NA	NA	NA	NA	NA	NA	NA	NA	NA
XLOC_002120	-1.73646	1.62963e-18	NA	NA	-2.03925	8.30894e-20	-2.15927	3.76359e-15	-3.02626	3.8242e-27	NA	NA	NA	NA
XLOC_002123	-1.37862	0.000289198	NA	NA	1.46901	1.1774e-05	1.08804	0.000617309	NA	NA	1.15588	0.000765444	NA	NA
XLOC_002125	NA	NA	NA	NA	-1.41716	4.40586e-10	NA	NA	NA	NA	NA	NA	NA	NA
XLOC_002127	-1.66853	1.88962e-12	-1.24113	1.25382e-07	NA	NA	-1.25113	5.24734e-09	NA	NA	NA	NA	-2.50923	2.84463e-25
XLOC_002128	NA	NA	NA	NA	NA	NA	NA	NA	NA	NA	NA	NA	1.74146	1.34865e-06
XLOC_002129	NA	NA	NA	NA	NA	NA	NA	NA	NA	NA	-1.06388	6.57433e-07	NA	NA
XLOC_002132	-3.15684	7.57096e-15	-1.24488	0.000658562	NA	NA	NA	NA	2.0072	1.0659e-27	NA	NA	NA	NA
XLOC_002139	NA	NA	NA	NA	-1.0217	0.00416295	-1.42343	3.43368e-05	NA	NA	NA	NA	NA	NA
XLOC_002141	NA	NA	1.68988	1.57545e-08	NA	NA	NA	NA	NA	NA	NA	NA	-1.26603	9.843e-15
XLOC_002142	NA	NA	NA	NA	NA	NA	NA	NA	7.38422	3.23817e-06	3.44866	7.03409e-10	NA	NA
XLOC_002151	NA	NA	-1.16462	8.38016e-15	NA	NA	-1.13231	3.54481e-13	NA	NA	NA	NA	NA	NA
XLOC_002154	NA	NA	NA	NA	NA	NA	-1.09317	2.34906e-15	NA	NA	-1.00965	4.1856e-11	NA	NA
XLOC_002155	NA	NA	NA	NA	NA	NA	NA	NA	NA	NA	NA	NA	-3.5795	1.70185e-10
XLOC_002156	1.70033	0.00013042	NA	NA	NA	NA	NA	NA	NA	NA	NA	NA	NA	NA
XLOC_002160	NA	NA	1.71382	0.000310509	1.5062	0.0010234	1.14609	0.00406689	NA	NA	1.57068	0.000584875	2.39988	1.33705e-07
XLOC_002167	NA	NA	NA	NA	NA	NA	NA	NA	NA	NA	NA	NA	1.14775	0.00211823
XLOC_002168	NA	NA	NA	NA	NA	NA	NA	NA	NA	NA	NA	NA	-1.40529	2.49869e-30
XLOC_002170	NA	NA	1.26889	2.77086e-17	NA	NA	NA	NA	1.35541	5.20141e-22	NA	NA	NA	NA
XLOC_002172	-1.09674	2.50262e-15	-1.24033	2.60376e-15	-1.39794	7.80668e-20	-1.026	4.81032e-13	NA	NA	NA	NA	-1.17473	3.10692e-18
XLOC_002176	NA	NA	NA	NA	NA	NA	NA	NA	-1.49699	0.00421634	NA	NA	NA	NA
XLOC_002177	NA	NA	NA	NA	NA	NA	NA	NA	-1.85304	6.39994e-19	-1.53277	3.03217e-10	-5.56998	6.78992e-07
XLOC_002178	NA	NA	NA	NA	NA	NA	NA	NA	2.03889	0.000490618	NA	NA	NA	NA
XLOC_002179	-1.72554	7.49799e-40	-1.22335	2.25466e-13	NA	NA	1.01456	8.07409e-16	NA	NA	NA	NA	-2.0735	2.47848e-51
XLOC_002181	-2.2423	0.00344288	NA	NA	NA	NA	NA	NA	NA	NA	NA	NA	NA	NA
XLOC_002184	NA	NA	NA	NA	NA	NA	NA	NA	2.19537	0.000712166	NA	NA	-2.18911	0.00646559
XLOC_002186	NA	NA	NA	NA	NA	NA	1.38516	1.55884e-07	1.37636	1.16137e-09	NA	NA	NA	NA
XLOC_002187	-1.33825	1.54052e-06	-1.0119	0.000392712	NA	NA	NA	NA	NA	NA	NA	NA	NA	NA
XLOC_002188	NA	NA	NA	NA	1.03079	6.30083e-17	NA	NA	1.05158	3.03189e-26	NA	NA	NA	NA
XLOC_002189	NA	NA	NA	NA	NA	NA	NA	NA	1.43387	3.33335e-14	NA	NA	-1.26757	1.27069e-08
XLOC_002192	NA	NA	-1.03413	1.01057e-06	-1.29371	6.46629e-08	-1.10087	7.98113e-06	NA	NA	NA	NA	NA	NA
XLOC_002196	NA	NA	NA	NA	NA	NA	NA	NA	NA	NA	NA	NA	1.47248	0.000289784
XLOC_002200	NA	NA	NA	NA	NA	NA	1.81205	2.41118e-05	NA	NA	2.1724	1.67836e-08	-2.89599	2.25935e-11
XLOC_002205	NA	NA	-1.42646	1.97044e-05	-1.37021	0.000105083	NA	NA	-1.00655	0.00256035	NA	NA	NA	NA
XLOC_002206	NA	NA	NA	NA	NA	NA	NA	NA	1.3646	0.00356147	NA	NA	NA	NA
XLOC_002209	NA	NA	NA	NA	-1.33093	0.00616986	NA	NA	NA	NA	NA	NA	NA	NA
XLOC_002212	NA	NA	NA	NA	-1.45446	4.0789e-26	-1.08706	1.54481e-19	-1.09086	2.28366e-22	NA	NA	NA	NA
XLOC_002213	NA	NA	-1.63491	1.58986e-15	NA	NA	NA	NA	NA	NA	NA	NA	NA	NA
XLOC_002216	NA	NA	NA	NA	NA	NA	NA	NA	NA	NA	2.73947	1.26119e-07	NA	NA
XLOC_002217	-1.15661	2.63397e-07	-1.14861	5.66966e-07	-1.31348	9.9771e-09	NA	NA	-1.71204	4.50759e-15	-1.4092	4.3225e-09	NA	NA
XLOC_002218	NA	NA	-1.07762	1.98356e-07	-1.27118	1.38128e-09	NA	NA	NA	NA	NA	NA	NA	NA
XLOC_002219	-1.79745	1.26383e-17	NA	NA	NA	NA	NA	NA	NA	NA	NA	NA	NA	NA
XLOC_002225	-2.28429	9.5931e-10	-2.34237	1.71941e-12	NA	NA	NA	NA	NA	NA	NA	NA	-1.30206	0.00177048
XLOC_002227	NA	NA	NA	NA	-2.04866	1.84971e-06	NA	NA	NA	NA	1.69709	0.00142985	NA	NA
XLOC_002232	NA	NA	NA	NA	NA	NA	NA	NA	NA	NA	NA	NA	1.47805	4.87159e-30
XLOC_002235	2.73035	0.0020084	NA	NA	NA	NA	NA	NA	NA	NA	NA	NA	NA	NA
XLOC_002238	NA	NA	1.09343	0.000688564	NA	NA	NA	NA	NA	NA	NA	NA	-1.2092	0.000395181
XLOC_002239	NA	NA	NA	NA	NA	NA	NA	NA	NA	NA	NA	NA	1.01901	0.000287294
XLOC_002240	NA	NA	NA	NA	2.60278	0.000194126	2.00674	0.000185191	3.22707	2.81792e-12	3.41973	8.22476e-15	3.18669	4.16271e-15
XLOC_002242	-1.02713	0.000354535	-1.02875	0.000124691	-1.71626	4.79675e-07	NA	NA	NA	NA	NA	NA	-1.44756	0.00401219
XLOC_002244	1.59682	1.27368e-08	NA	NA	NA	NA	NA	NA	1.32939	4.52998e-10	NA	NA	-2.2158	1.09341e-17
XLOC_002245	NA	NA	NA	NA	NA	NA	NA	NA	NA	NA	2.04566	6.90167e-07	NA	NA
XLOC_002249	NA	NA	NA	NA	NA	NA	-1.06538	2.6314e-32	NA	NA	NA	NA	-1.10002	1.0966e-17
XLOC_002252	NA	NA	NA	NA	NA	NA	NA	NA	NA	NA	-1.15625	6.60255e-09	NA	NA
XLOC_002253	NA	NA	NA	NA	-1.15347	5.64482e-05	NA	NA	NA	NA	NA	NA	NA	NA
XLOC_002255	NA	NA	NA	NA	NA	NA	NA	NA	NA	NA	NA	NA	-6.12894	1.01788e-20
XLOC_002262	NA	NA	NA	NA	NA	NA	NA	NA	1.02676	1.45796e-09	NA	NA	NA	NA
XLOC_002264	NA	NA	2.81375	2.11238e-07	2.58555	0.000452023	3.32745	0.0012776	2.29849	0.0012155	NA	NA	NA	NA
XLOC_002268	1.85307	2.32871e-05	3.12051	2.24451e-13	2.89868	1.1779e-11	2.70279	3.27924e-10	NA	NA	1.57863	0.000574732	-5.92765	4.60646e-07
XLOC_002269	NA	NA	NA	NA	NA	NA	1.4769	3.54119e-05	NA	NA	NA	NA	-6.12622	9.05171e-08
XLOC_002271	1.09361	4.51571e-08	1.66546	7.04443e-16	NA	NA	1.55558	1.15049e-13	NA	NA	NA	NA	2.13988	4.55917e-24
XLOC_002272	NA	NA	NA	NA	NA	NA	-1.41071	0.00030736	-1.77342	2.99279e-06	-1.55693	7.10029e-05	NA	NA
XLOC_002273	NA	NA	NA	NA	NA	NA	NA	NA	-1.3482	0.000491899	NA	NA	NA	NA
XLOC_002275	NA	NA	NA	NA	NA	NA	-1.69897	3.51426e-06	-1.60896	1.05936e-05	-1.85831	4.4272e-07	NA	NA
XLOC_002276	3.11943	4.98819e-11	2.48607	5.21738e-15	1.0673	0.00142132	1.25467	0.000120974	NA	NA	NA	NA	NA	NA
XLOC_002277	NA	NA	NA	NA	-2.11961	3.37618e-05	NA	NA	NA	NA	NA	NA	1.5625	0.000249432
XLOC_002278	2.09204	2.16049e-36	1.74615	2.80926e-24	NA	NA	1.17139	1.84962e-12	NA	NA	NA	NA	1.43954	3.65236e-07
XLOC_002279	NA	NA	1.42704	1.26791e-30	1.64221	1.43961e-41	1.24467	5.37289e-24	NA	NA	1.01038	6.34668e-15	1.65505	2.22101e-39
XLOC_002280	NA	NA	NA	NA	-1.71648	1.16515e-20	NA	NA	NA	NA	NA	NA	NA	NA
XLOC_002283	NA	NA	NA	NA	NA	NA	NA	NA	NA	NA	NA	NA	-3.83748	9.57827e-21
XLOC_002285	NA	NA	3.51799	4.57578e-06	NA	NA	2.07652	0.000347332	NA	NA	NA	NA	NA	NA
XLOC_002286	-5.72178	8.50639e-11	NA	NA	3.02095	9.63686e-38	NA	NA	-1.69001	6.8065e-20	NA	NA	-5.01264	1.65764e-10
XLOC_002287	NA	NA	NA	NA	-1.89876	0.00487961	NA	NA	NA	NA	1.7024	0.000970897	1.46732	0.000610527
XLOC_002288	NA	NA	NA	NA	-1.36955	5.15608e-06	NA	NA	NA	NA	NA	NA	NA	NA
XLOC_002300	-1.72578	3.7429e-07	-1.05699	0.000127161	-1.21614	9.4427e-06	NA	NA	NA	NA	NA	NA	NA	NA
XLOC_002301	NA	NA	NA	NA	5.32495	4.47661e-13	2.13807	1.96679e-07	1.31461	0.000807847	NA	NA	NA	NA
XLOC_002307	-2.315	5.98315e-05	NA	NA	8.83297	3.83257e-08	2.85183	1.07622e-11	3.56514	9.4487e-21	2.41954	4.17567e-10	NA	NA
XLOC_002310	NA	NA	NA	NA	NA	NA	NA	NA	NA	NA	NA	NA	1.54517	1.21584e-16
XLOC_002311	NA	NA	NA	NA	NA	NA	NA	NA	1.18267	2.60772e-13	NA	NA	NA	NA
XLOC_002322	NA	NA	NA	NA	5.84741	0.000407161	3.78953	1.05297e-07	7.23999	1.87197e-34	2.54238	7.7289e-06	-1.94424	0.00102502
XLOC_002333	NA	NA	NA	NA	-2.37126	1.26673e-07	-3.03735	1.89656e-10	-1.57591	0.000553999	NA	NA	2.40082	3.03467e-09
XLOC_002334	-1.14764	4.31454e-11	NA	NA	NA	NA	NA	NA	NA	NA	NA	NA	-1.45844	1.23312e-11
XLOC_002336	NA	NA	-1.26693	2.34418e-13	NA	NA	-1.13345	1.58633e-13	NA	NA	NA	NA	-3.61871	1.08812e-61
XLOC_002340	NA	NA	NA	NA	NA	NA	NA	NA	-1.3242	0.000260648	NA	NA	NA	NA
XLOC_002343	NA	NA	NA	NA	-1.04657	8.88636e-10	-1.01025	9.20636e-10	NA	NA	NA	NA	NA	NA
XLOC_002346	NA	NA	-1.79164	0.000178307	-5.99323	0.000162636	-2.83748	7.60665e-07	NA	NA	NA	NA	NA	NA
XLOC_002352	NA	NA	-1.29603	9.18544e-05	-3.50261	3.81994e-17	-4.16	2.37273e-16	-3.4651	4.81531e-11	NA	NA	NA	NA
XLOC_002355	NA	NA	NA	NA	2.35245	2.84726e-10	NA	NA	-1.80277	1.37268e-07	NA	NA	NA	NA
XLOC_002357	NA	NA	NA	NA	2.58113	6.97347e-08	NA	NA	-2.09098	1.15213e-16	-2.10021	1.37475e-05	-4.57409	0.00456282
XLOC_002368	2.00283	7.57426e-31	1.66066	2.5585e-21	2.23732	4.88098e-38	2.05609	4.08202e-32	NA	NA	NA	NA	1.37495	4.53762e-15
XLOC_002369	NA	NA	1.3636	3.32436e-31	1.13907	5.2887e-27	NA	NA	1.53286	6.8393e-55	1.7259	2.75219e-67	1.75487	3.28622e-87
XLOC_002373	NA	NA	NA	NA	1.53008	1.42372e-12	NA	NA	NA	NA	NA	NA	NA	NA
XLOC_002378	NA	NA	1.91937	5.36012e-13	1.10695	0.00297131	1.58215	2.41458e-06	NA	NA	NA	NA	NA	NA
XLOC_002379	NA	NA	-2.773	8.32248e-05	-1.97343	1.71985e-05	-1.222	7.4423e-05	NA	NA	NA	NA	-2.6995	1.71222e-11
XLOC_002392	NA	NA	NA	NA	1.57415	1.39141e-07	NA	NA	NA	NA	NA	NA	NA	NA
XLOC_002394	-2.50747	2.08774e-11	NA	NA	NA	NA	NA	NA	NA	NA	NA	NA	-1.85607	2.2279e-08
XLOC_002395	-1.55498	0.000456595	-2.00302	4.03066e-05	2.05931	3.5522e-05	3.04483	7.06189e-12	1.50467	0.000540066	1.4151	0.00188474	2.89775	3.65892e-12
XLOC_002397	NA	NA	NA	NA	NA	NA	NA	NA	NA	NA	NA	NA	-1.23327	0.00802689
XLOC_002399	NA	NA	NA	NA	NA	NA	1.18913	0.000948532	-1.01931	2.51648e-06	-1.16204	0.00222835	NA	NA
XLOC_002400	NA	NA	NA	NA	NA	NA	NA	NA	-3.09937	1.19613e-10	NA	NA	3.80982	4.24448e-20
XLOC_002404	-1.01162	9.50919e-10	-1.47438	1.65682e-19	-1.01966	1.04401e-10	-1.18424	1.01553e-14	NA	NA	NA	NA	-1.81768	1.30903e-30
XLOC_002411	NA	NA	NA	NA	NA	NA	NA	NA	NA	NA	NA	NA	-1.86435	3.89235e-06
XLOC_002415	NA	NA	NA	NA	NA	NA	NA	NA	NA	NA	NA	NA	2.63677	1.2283e-07
XLOC_002421	1.09782	3.68059e-09	NA	NA	NA	NA	NA	NA	NA	NA	NA	NA	-2.50958	2.62255e-09
XLOC_002422	-1.13926	7.49213e-10	-1.02846	3.57539e-06	NA	NA	NA	NA	NA	NA	NA	NA	NA	NA
XLOC_002423	2.3261	0.000960566	NA	NA	NA	NA	NA	NA	NA	NA	NA	NA	NA	NA
XLOC_002425	NA	NA	NA	NA	NA	NA	-1.85582	3.83308e-05	NA	NA	NA	NA	NA	NA
XLOC_002426	1.65691	4.50881e-15	1.50575	1.83114e-12	NA	NA	NA	NA	NA	NA	NA	NA	1.56341	2.59917e-13
XLOC_002434	NA	NA	NA	NA	NA	NA	NA	NA	NA	NA	NA	NA	6.096	5.36891e-43
XLOC_002435	NA	NA	NA	NA	NA	NA	-1.41415	4.97982e-06	NA	NA	NA	NA	NA	NA
XLOC_002441	NA	NA	NA	NA	-3.53916	4.06049e-07	NA	NA	NA	NA	NA	NA	NA	NA
XLOC_002445	NA	NA	NA	NA	NA	NA	NA	NA	-1.16998	1.37272e-18	-1.10309	7.67722e-14	NA	NA
XLOC_002446	-1.36718	4.89994e-08	NA	NA	NA	NA	NA	NA	NA	NA	NA	NA	-1.97078	9.57228e-05
XLOC_002448	1.28695	9.06997e-14	1.21099	1.2874e-11	NA	NA	NA	NA	NA	NA	NA	NA	NA	NA
XLOC_002459	-1.1005	0.000572661	NA	NA	-1.19975	0.0022215	NA	NA	NA	NA	NA	NA	NA	NA
XLOC_002460	1.32759	7.85452e-05	3.64355	5.36265e-29	3.36746	2.64781e-25	3.99242	2.73389e-34	NA	NA	1.84348	9.28106e-08	-5.43625	0.000676997
XLOC_002461	NA	NA	NA	NA	1.24934	0.00469167	1.48764	0.000576696	NA	NA	NA	NA	-3.35776	1.47761e-12
XLOC_002462	1.14593	0.000372563	2.20405	1.4611e-12	1.27004	9.28278e-05	2.59483	4.86524e-16	NA	NA	NA	NA	-3.76672	0.00174552
XLOC_002464	NA	NA	1.09136	7.42544e-07	NA	NA	1.5609	1.2113e-12	NA	NA	NA	NA	1.95947	2.13208e-20
XLOC_002465	1.12128	0.00125241	2.28353	4.90986e-18	NA	NA	1.0758	0.000256044	1.11952	0.00017606	1.02194	0.00780109	1.015	0.0095071
XLOC_002468	4.70488	0.00534286	4.22473	3.96288e-09	-7.28386	6.24903e-06	NA	NA	NA	NA	NA	NA	NA	NA
XLOC_002469	-7.37934	3.02217e-06	NA	NA	NA	NA	-1.05081	0.000285327	-3.66491	7.40101e-15	-4.45739	4.63348e-08	NA	NA
XLOC_002477	NA	NA	NA	NA	-3.29598	0.00834103	NA	NA	NA	NA	NA	NA	NA	NA
XLOC_002479	-1.07911	1.14967e-05	-1.02597	6.65352e-05	-2.31992	6.32959e-05	NA	NA	NA	NA	NA	NA	NA	NA
XLOC_002480	-1.57043	2.35561e-08	NA	NA	NA	NA	NA	NA	NA	NA	NA	NA	NA	NA
XLOC_002486	NA	NA	NA	NA	-1.36878	1.7436e-05	NA	NA	NA	NA	NA	NA	NA	NA
XLOC_002487	NA	NA	NA	NA	NA	NA	-5.67343	0.000376579	NA	NA	NA	NA	NA	NA
XLOC_002488	1.11244	0.00290178	2.13895	1.85283e-09	2.31502	5.94042e-11	2.67472	2.67906e-14	NA	NA	NA	NA	-2.99257	8.20609e-09
XLOC_002489	1.40704	2.53086e-06	3.05008	2.06813e-25	2.71794	3.68856e-20	3.5478	7.55062e-32	1.1929	0.000114725	2.14963	5.51318e-11	NA	NA
XLOC_002494	NA	NA	NA	NA	NA	NA	NA	NA	-1.38194	1.30945e-14	NA	NA	NA	NA
XLOC_002500	-3.50755	4.79339e-09	NA	NA	-3.37472	7.30483e-06	NA	NA	NA	NA	1.95712	4.90046e-06	NA	NA
XLOC_002502	NA	NA	NA	NA	NA	NA	NA	NA	NA	NA	NA	NA	-1.15189	5.57827e-09
XLOC_002503	-1.30478	7.10391e-08	NA	NA	NA	NA	NA	NA	NA	NA	NA	NA	NA	NA
XLOC_002505	-5.31732	0.0011775	NA	NA	NA	NA	6.25514	0.000267644	11.3283	1.21705e-12	1.56858	0.00248397	NA	NA
XLOC_002509	NA	NA	NA	NA	NA	NA	NA	NA	NA	NA	-1.63293	0.00794979	NA	NA
XLOC_002510	NA	NA	NA	NA	NA	NA	NA	NA	NA	NA	1.28578	0.000499795	1.76283	7.73691e-07
XLOC_002514	NA	NA	NA	NA	NA	NA	NA	NA	NA	NA	NA	NA	-4.17333	1.63292e-19
XLOC_002516	NA	NA	-2.53815	0.00109492	-2.3469	0.0024824	NA	NA	NA	NA	NA	NA	NA	NA
XLOC_002519	-4.90157	0.00321201	NA	NA	NA	NA	6.8932	1.21111e-14	5.89477	4.37565e-33	3.02818	4.31761e-10	NA	NA
XLOC_002525	NA	NA	1.71409	7.39381e-11	NA	NA	NA	NA	NA	NA	NA	NA	NA	NA
XLOC_002530	NA	NA	1.00493	0.00705534	NA	NA	NA	NA	NA	NA	NA	NA	1.25691	5.60343e-05
XLOC_002531	NA	NA	NA	NA	NA	NA	NA	NA	1.9421	4.97404e-08	NA	NA	NA	NA
XLOC_002533	2.3341	4.96899e-33	2.13123	1.06477e-26	2.69419	1.33055e-46	2.43561	9.87394e-45	1.36584	5.30538e-16	2.29505	8.11295e-39	2.10293	6.12126e-36
XLOC_002534	NA	NA	NA	NA	NA	NA	-3.99983	0.00475536	NA	NA	NA	NA	NA	NA
XLOC_002540	1.58899	0.0021126	NA	NA	NA	NA	NA	NA	NA	NA	NA	NA	NA	NA
XLOC_002545	NA	NA	-1.49034	0.00065345	NA	NA	NA	NA	NA	NA	NA	NA	NA	NA
XLOC_002546	-1.53813	0.000898861	NA	NA	-1.58516	0.00210925	NA	NA	NA	NA	NA	NA	NA	NA
XLOC_002547	4.72635	5.77273e-08	NA	NA	NA	NA	2.56018	0.00527698	NA	NA	NA	NA	NA	NA
XLOC_002552	1.47808	5.3963e-21	1.01192	4.27674e-09	NA	NA	NA	NA	NA	NA	NA	NA	NA	NA
XLOC_002553	NA	NA	NA	NA	NA	NA	NA	NA	NA	NA	NA	NA	-2.7571	8.20755e-10
XLOC_002554	-1.63713	4.86412e-12	NA	NA	NA	NA	NA	NA	NA	NA	NA	NA	NA	NA
XLOC_002556	-1.30827	1.02613e-07	NA	NA	NA	NA	NA	NA	-1.36286	1.3443e-08	-1.05231	6.35686e-05	-1.82348	1.94969e-09
XLOC_002561	3.03894	2.69731e-75	2.83762	3.78469e-66	2.32835	9.42286e-47	2.0081	1.90214e-34	NA	NA	1.84866	4.79721e-27	4.40583	2.80892e-159
XLOC_002565	7.9751	5.23144e-07	6.7042	9.35289e-20	NA	NA	-4.63139	0.00852168	-7.67388	1.56266e-06	NA	NA	NA	NA
XLOC_002566	6.21455	2.78875e-08	NA	NA	NA	NA	NA	NA	NA	NA	NA	NA	NA	NA
XLOC_002576	NA	NA	NA	NA	NA	NA	NA	NA	NA	NA	NA	NA	2.77811	0.00253522
XLOC_002577	1.42437	2.83615e-17	NA	NA	NA	NA	NA	NA	-1.01101	1.66483e-06	NA	NA	-4.9343	0.00292569
XLOC_002581	NA	NA	NA	NA	3.37687	7.12059e-13	2.50407	5.40577e-21	NA	NA	NA	NA	NA	NA
XLOC_002582	-2.00042	1.67801e-14	NA	NA	NA	NA	-1.13974	3.70539e-08	NA	NA	NA	NA	-1.26829	9.66382e-09
XLOC_002589	NA	NA	NA	NA	NA	NA	2.22925	0.00709399	NA	NA	NA	NA	4.76811	2.61664e-08
XLOC_002591	NA	NA	NA	NA	NA	NA	NA	NA	-1.09751	6.31601e-11	NA	NA	NA	NA
XLOC_002593	1.53642	4.99484e-11	1.1914	6.7912e-06	NA	NA	NA	NA	1.10902	1.93073e-05	1.57991	6.64372e-09	1.51881	1.17028e-09
XLOC_002602	1.04318	0.00114281	NA	NA	NA	NA	1.07436	4.88483e-05	NA	NA	NA	NA	NA	NA
XLOC_002605	2.014	1.18815e-08	2.42913	6.34439e-06	NA	NA	2.28343	2.78937e-09	1.86316	4.54316e-12	1.19872	5.88828e-06	2.94713	4.30991e-35
XLOC_002608	-1.26965	3.40422e-12	NA	NA	NA	NA	NA	NA	NA	NA	NA	NA	1.06457	2.80076e-05
XLOC_002610	NA	NA	NA	NA	NA	NA	NA	NA	NA	NA	-1.10323	0.000274048	-1.1419	0.00636692
XLOC_002611	NA	NA	NA	NA	NA	NA	NA	NA	NA	NA	-1.08209	2.58137e-05	-5.62675	3.64239e-20
XLOC_002615	NA	NA	NA	NA	NA	NA	-1.28695	1.72779e-11	NA	NA	NA	NA	NA	NA
XLOC_002616	NA	NA	NA	NA	-1.04954	0.00892087	NA	NA	NA	NA	NA	NA	2.31598	2.05902e-05
XLOC_002618	1.301	8.04067e-08	NA	NA	NA	NA	NA	NA	1.77302	1.46177e-21	NA	NA	-1.26938	1.83783e-06
XLOC_002619	NA	NA	NA	NA	NA	NA	NA	NA	-1.06401	1.0816e-08	NA	NA	NA	NA
XLOC_002626	1.28494	0.000124638	1.28816	0.000148602	4.09498	3.60527e-37	3.05182	8.54313e-21	1.16111	0.000531999	1.3588	5.84306e-05	2.24824	1.94679e-12
XLOC_002631	NA	NA	NA	NA	-1.99003	0.000438212	NA	NA	NA	NA	NA	NA	NA	NA
XLOC_002639	NA	NA	NA	NA	NA	NA	NA	NA	-6.31052	0.000203648	NA	NA	NA	NA
XLOC_002643	NA	NA	NA	NA	19.4966	3.33437e-31	2.22058	0.00919965	2.37133	0.00444051	NA	NA	-2.30287	0.0061895
XLOC_002650	NA	NA	NA	NA	NA	NA	NA	NA	NA	NA	1.39077	0.0023629	NA	NA
XLOC_002651	1.26041	3.69029e-07	NA	NA	NA	NA	NA	NA	NA	NA	NA	NA	-5.24461	0.00139698
XLOC_002652	1.50105	6.09819e-20	2.63917	7.05222e-52	2.04109	1.33065e-44	1.84434	1.19005e-37	1.05425	8.36929e-15	1.47126	3.46976e-19	1.63738	5.23771e-19
XLOC_002653	NA	NA	NA	NA	NA	NA	NA	NA	3.23147	6.26637e-15	NA	NA	-1.25064	0.000709263
XLOC_002661	NA	NA	NA	NA	-1.18583	0.000826205	-1.20586	8.29795e-05	NA	NA	NA	NA	NA	NA
XLOC_002662	NA	NA	NA	NA	NA	NA	NA	NA	2.08251	0.00123101	NA	NA	2.46164	0.000169479
XLOC_002667	NA	NA	1.26576	0.00411939	1.53356	1.49993e-05	NA	NA	-1.623	1.01593e-05	NA	NA	NA	NA
XLOC_002669	NA	NA	NA	NA	NA	NA	1.13031	6.18824e-06	NA	NA	NA	NA	NA	NA
XLOC_002673	NA	NA	NA	NA	4.03103	8.17623e-10	1.7703	7.76288e-05	NA	NA	NA	NA	NA	NA
XLOC_002675	-3.72626	3.47511e-21	-2.14745	1.91289e-08	-1.24224	0.000836804	-2.92015	1.64759e-15	-3.22031	3.0944e-20	NA	NA	-2.83727	1.47363e-07
XLOC_002678	NA	NA	1.40437	1.21861e-06	NA	NA	NA	NA	NA	NA	NA	NA	NA	NA
XLOC_002682	NA	NA	-1.42603	0.00376623	NA	NA	NA	NA	NA	NA	NA	NA	NA	NA
XLOC_002683	-1.18112	2.14743e-15	-1.30553	1.11136e-16	NA	NA	-1.43104	1.62879e-18	-1.50981	2.29328e-16	-1.15841	7.74042e-05	NA	NA
XLOC_002685	-1.1623	5.52426e-13	NA	NA	1.84885	1.32691e-37	NA	NA	NA	NA	NA	NA	NA	NA
XLOC_002689	1.12657	2.90373e-07	1.24691	4.88621e-07	NA	NA	NA	NA	1.04371	2.53418e-05	NA	NA	NA	NA
XLOC_002694	2.08245	8.84976e-27	1.43141	3.28124e-15	1.46504	4.40469e-19	NA	NA	1.01834	2.47862e-09	NA	NA	NA	NA
XLOC_002700	-4.58319	2.06002e-11	NA	NA	NA	NA	1.68491	5.28718e-10	NA	NA	NA	NA	-1.31846	6.82999e-07
XLOC_002701	NA	NA	NA	NA	NA	NA	NA	NA	-1.32289	0.000218736	NA	NA	NA	NA
XLOC_002707	NA	NA	NA	NA	NA	NA	NA	NA	NA	NA	1.01722	7.9294e-07	1.27291	6.49489e-10
XLOC_002709	-2.13142	1.47939e-20	-1.92554	1.82391e-17	NA	NA	NA	NA	NA	NA	NA	NA	-1.02654	2.51447e-05
XLOC_002713	NA	NA	NA	NA	NA	NA	NA	NA	NA	NA	-1.51021	2.79005e-12	-5.37216	1.40808e-06
XLOC_002720	-1.36759	1.22885e-14	-1.85754	2.41518e-25	NA	NA	-1.62463	6.18818e-18	-1.48924	2.26302e-15	-1.50404	3.9597e-13	-1.00122	3.83874e-06
XLOC_002722	1.98573	8.51804e-05	NA	NA	NA	NA	NA	NA	NA	NA	4.9347	3.49228e-12	3.76555	3.53713e-19
XLOC_002723	NA	NA	-1.67559	0.00166343	NA	NA	NA	NA	NA	NA	NA	NA	NA	NA
XLOC_002724	NA	NA	NA	NA	NA	NA	NA	NA	5.85555	0.000124582	3.48306	1.1305e-15	2.28724	3.82223e-12
XLOC_002726	NA	NA	NA	NA	NA	NA	1.31461	0.00653886	NA	NA	NA	NA	-6.70065	2.80133e-05
XLOC_002729	-1.69479	0.00213212	NA	NA	NA	NA	NA	NA	NA	NA	NA	NA	NA	NA
XLOC_002734	-1.14897	0.000287988	NA	NA	1.07854	0.000488964	NA	NA	NA	NA	NA	NA	NA	NA
XLOC_002736	NA	NA	NA	NA	3.4429	6.3366e-21	1.33557	2.18399e-08	NA	NA	NA	NA	NA	NA
XLOC_002742	-2.57574	4.1794e-08	NA	NA	NA	NA	NA	NA	NA	NA	NA	NA	NA	NA
XLOC_002754	NA	NA	NA	NA	NA	NA	NA	NA	8.22841	1.37864e-07	1.48976	2.91172e-12	1.77454	2.16594e-21
XLOC_002755	NA	NA	NA	NA	NA	NA	NA	NA	-1.14913	1.7559e-07	-1.06123	0.000565948	NA	NA
XLOC_002756	NA	NA	NA	NA	-1.25368	1.33336e-12	NA	NA	NA	NA	NA	NA	NA	NA
XLOC_002757	7.18745	5.61625e-06	2.18161	0.000899169	NA	NA	NA	NA	NA	NA	NA	NA	NA	NA
XLOC_002772	-1.56925	1.0459e-06	NA	NA	NA	NA	NA	NA	NA	NA	NA	NA	NA	NA
XLOC_002785	-1.27336	1.02344e-22	NA	NA	NA	NA	NA	NA	NA	NA	NA	NA	NA	NA
XLOC_002791	6.6367	4.34083e-05	-6.56478	5.85392e-05	NA	NA	NA	NA	NA	NA	NA	NA	NA	NA
XLOC_002804	NA	NA	NA	NA	NA	NA	NA	NA	-1.07381	2.61845e-07	NA	NA	-3.18137	1.28033e-14
XLOC_002805	NA	NA	NA	NA	NA	NA	NA	NA	NA	NA	NA	NA	1.10186	1.11293e-07
XLOC_002811	NA	NA	NA	NA	NA	NA	NA	NA	NA	NA	-2.80494	0.00306877	NA	NA
XLOC_002815	-1.23884	8.33964e-08	-1.8728	2.69213e-12	NA	NA	NA	NA	NA	NA	-1.18432	3.94852e-05	NA	NA
XLOC_002820	1.39456	1.28083e-14	1.15344	4.35997e-09	NA	NA	1.28559	9.99963e-09	-1.10078	6.39012e-07	NA	NA	NA	NA
XLOC_002821	1.1394	0.00446942	2.26549	1.41522e-10	1.06336	0.00217275	NA	NA	NA	NA	NA	NA	2.35371	3.2763e-10
XLOC_002823	-1.4248	5.87703e-06	2.06137	2.14342e-19	1.6283	1.47952e-15	NA	NA	-1.45034	7.49303e-14	NA	NA	NA	NA
XLOC_002825	NA	NA	NA	NA	-1.15958	6.13542e-10	NA	NA	NA	NA	NA	NA	NA	NA
XLOC_002829	NA	NA	NA	NA	NA	NA	NA	NA	2.63884	1.57003e-17	NA	NA	NA	NA
XLOC_002830	NA	NA	-5.35054	0.00162272	NA	NA	NA	NA	NA	NA	NA	NA	NA	NA
XLOC_002832	NA	NA	NA	NA	NA	NA	NA	NA	1.94616	0.00370673	3.40063	1.24706e-06	3.15096	1.42236e-10
XLOC_002833	NA	NA	NA	NA	-4.26145	1.32926e-09	-2.5187	3.45805e-06	NA	NA	NA	NA	NA	NA
XLOC_002838	NA	NA	NA	NA	NA	NA	-2.86535	2.17987e-08	-1.90665	2.97887e-12	1.40547	2.15204e-09	1.95634	3.11977e-30
XLOC_002841	NA	NA	NA	NA	-1.16535	3.09697e-17	-1.06038	2.37257e-14	-1.12203	2.13611e-16	-1.33796	3.20825e-21	NA	NA
XLOC_002842	1.40443	7.56328e-10	1.37189	4.69633e-09	NA	NA	NA	NA	1.47787	4.67091e-12	NA	NA	NA	NA
XLOC_002851	NA	NA	-4.46486	1.23871e-09	NA	NA	NA	NA	NA	NA	NA	NA	NA	NA
XLOC_002852	NA	NA	-3.23362	2.68044e-13	NA	NA	NA	NA	NA	NA	NA	NA	NA	NA
XLOC_002853	NA	NA	-2.3602	0.000832845	NA	NA	NA	NA	NA	NA	NA	NA	NA	NA
XLOC_002855	3.30814	1.17389e-07	NA	NA	NA	NA	NA	NA	NA	NA	NA	NA	NA	NA
XLOC_002861	NA	NA	NA	NA	NA	NA	NA	NA	1.26906	0.00135597	NA	NA	1.70953	0.00400266
XLOC_002862	-1.47376	1.43719e-08	-1.63062	1.87355e-10	NA	NA	-1.0876	8.58741e-08	NA	NA	NA	NA	NA	NA
XLOC_002863	-1.50836	8.745e-07	-1.23632	8.22348e-05	NA	NA	NA	NA	-1.56071	0.000142592	NA	NA	NA	NA
XLOC_002866	NA	NA	NA	NA	-2.92785	0.00747168	NA	NA	NA	NA	NA	NA	NA	NA
XLOC_002869	NA	NA	NA	NA	NA	NA	NA	NA	NA	NA	NA	NA	-5.93467	0.000146315
XLOC_002872	-1.05521	2.18038e-08	NA	NA	NA	NA	NA	NA	NA	NA	NA	NA	-1.02062	2.02524e-06
XLOC_002875	1.27055	0.00108519	2.2059	2.53019e-07	NA	NA	2.41869	2.43972e-10	NA	NA	1.37625	0.000614442	2.86682	2.85005e-13
XLOC_002876	-1.37681	0.000307571	NA	NA	NA	NA	NA	NA	NA	NA	NA	NA	NA	NA
XLOC_002881	NA	NA	NA	NA	NA	NA	NA	NA	NA	NA	1.13502	1.25299e-10	NA	NA
XLOC_002884	NA	NA	NA	NA	NA	NA	1.32795	4.73974e-05	NA	NA	NA	NA	1.6172	1.6417e-07
XLOC_002886	NA	NA	NA	NA	NA	NA	NA	NA	NA	NA	6.88006	6.63905e-05	NA	NA
XLOC_002887	-1.25728	4.4409e-09	-1.79508	1.12424e-12	-2.03394	8.56176e-06	-2.0856	4.44491e-05	NA	NA	NA	NA	NA	NA
XLOC_002889	1.29283	0.000654272	NA	NA	1.87406	1.92104e-06	1.83376	4.78647e-06	1.65027	2.53744e-05	2.30288	2.05269e-07	2.33459	1.6434e-06
XLOC_002895	-1.22155	1.5022e-05	NA	NA	NA	NA	NA	NA	NA	NA	NA	NA	NA	NA
XLOC_002898	2.1591	0.000107521	2.0215	0.000394609	NA	NA	NA	NA	NA	NA	NA	NA	NA	NA
XLOC_002906	3.0129	1.50377e-07	3.91979	4.9742e-07	NA	NA	NA	NA	NA	NA	NA	NA	NA	NA
XLOC_002915	2.09726	0.0097595	NA	NA	NA	NA	NA	NA	NA	NA	NA	NA	NA	NA
XLOC_002916	NA	NA	NA	NA	NA	NA	-1.40442	7.08313e-29	NA	NA	NA	NA	NA	NA
XLOC_002917	NA	NA	NA	NA	NA	NA	NA	NA	-1.58236	1.59381e-16	NA	NA	NA	NA
XLOC_002931	NA	NA	-3.07685	5.22115e-05	NA	NA	NA	NA	NA	NA	-1.65304	0.00963322	-3.52917	0.000177679
XLOC_002940	-2.54708	1.01192e-06	-3.305	2.01255e-07	NA	NA	-2.68913	2.61512e-10	-1.14951	0.00332395	NA	NA	-4.68807	6.78059e-05
XLOC_002942	NA	NA	NA	NA	-2.08057	0.000360801	NA	NA	NA	NA	NA	NA	NA	NA
XLOC_002943	-1.36601	4.6586e-13	NA	NA	NA	NA	NA	NA	NA	NA	1.02147	2.89477e-07	NA	NA
XLOC_002944	1.74702	1.17008e-16	2.01319	1.45724e-21	NA	NA	1.24876	4.18666e-09	NA	NA	NA	NA	1.51992	8.22389e-11
XLOC_002952	NA	NA	NA	NA	-4.73779	4.918e-09	-1.95003	0.00683989	NA	NA	NA	NA	NA	NA
XLOC_002954	1.4085	2.27107e-15	NA	NA	NA	NA	NA	NA	NA	NA	NA	NA	NA	NA
XLOC_002956	3.61109	1.66377e-18	5.20761	1.58977e-31	2.47751	1.2624e-09	4.1294	1.61991e-21	2.13027	7.26551e-07	3.2123	2.17149e-08	NA	NA
XLOC_002958	1.24145	1.06617e-05	2.29756	1.58166e-16	2.06587	1.20357e-13	2.1248	5.17473e-14	NA	NA	NA	NA	-3.42781	5.31675e-05
XLOC_002959	1.50903	0.00142549	2.56437	1.70848e-08	2.75898	1.15998e-09	2.71225	2.44321e-09	NA	NA	2.09951	9.17335e-06	-5.37722	6.9086e-06
XLOC_002961	-2.23446	1.17034e-16	NA	NA	NA	NA	NA	NA	NA	NA	NA	NA	NA	NA
XLOC_002964	NA	NA	1.2859	3.62667e-05	-1.55068	3.87151e-07	-1.25837	8.04694e-05	-3.47815	1.84343e-23	NA	NA	NA	NA
XLOC_002967	-1.62416	0.00776144	NA	NA	NA	NA	NA	NA	NA	NA	NA	NA	NA	NA
XLOC_002968	-2.73428	1.39187e-10	NA	NA	NA	NA	NA	NA	NA	NA	NA	NA	NA	NA
XLOC_002969	NA	NA	NA	NA	NA	NA	NA	NA	NA	NA	NA	NA	1.96996	1.27786e-15
XLOC_002970	1.46328	4.29582e-09	1.70064	2.7462e-13	NA	NA	NA	NA	NA	NA	1.47511	5.73478e-09	1.41524	1.69616e-08
XLOC_002971	1.68999	0.00027755	2.95934	4.17021e-11	NA	NA	1.54065	0.00119485	NA	NA	NA	NA	-3.20215	9.25961e-06
XLOC_002972	3.13774	1.29201e-13	4.15658	8.05275e-23	2.71228	2.86894e-10	3.45354	6.84948e-16	NA	NA	1.80334	0.000107888	-4.08964	0.000845476
XLOC_002974	2.79743	2.21954e-13	3.85773	3.60652e-24	3.74448	5.49307e-23	3.66565	2.00508e-21	1.40412	0.000476107	2.55079	3.58171e-10	-2.83719	0.00204219
XLOC_002979	NA	NA	NA	NA	3.41506	1.48578e-13	NA	NA	NA	NA	NA	NA	-1.91526	3.41637e-08
XLOC_002985	NA	NA	NA	NA	NA	NA	NA	NA	NA	NA	NA	NA	-1.05338	0.000152654
XLOC_002986	NA	NA	NA	NA	NA	NA	NA	NA	-2.49496	0.000979324	NA	NA	NA	NA
XLOC_002988	1.49687	3.63282e-06	3.06921	2.64482e-22	3.45605	3.72054e-28	3.38288	4.24013e-27	NA	NA	1.53148	7.4706e-06	-5.14471	0.00139171
XLOC_002989	NA	NA	NA	NA	NA	NA	2.71041	5.00992e-05	3.20416	2.21895e-08	2.39012	4.36086e-07	1.14523	0.00848118
XLOC_002994	-4.68314	8.0464e-10	NA	NA	3.51788	1.11307e-05	7.10503	7.04771e-36	4.80939	3.11484e-20	NA	NA	NA	NA
XLOC_002995	NA	NA	NA	NA	NA	NA	NA	NA	8.31212	5.06473e-07	NA	NA	NA	NA
XLOC_002996	NA	NA	NA	NA	NA	NA	NA	NA	NA	NA	3.78566	0.000918006	3.425	9.76326e-05
XLOC_002997	NA	NA	NA	NA	NA	NA	NA	NA	9.39711	9.50136e-09	NA	NA	NA	NA
XLOC_002998	1.00761	4.37945e-08	1.17736	1.96987e-09	NA	NA	1.55881	4.1189e-15	1.20709	8.31203e-12	2.3952	4.65871e-29	2.16649	1.65195e-27
XLOC_003000	NA	NA	NA	NA	NA	NA	NA	NA	3.06521	2.46752e-07	3.12285	4.68285e-24	NA	NA
XLOC_003004	NA	NA	NA	NA	NA	NA	2.57792	6.57727e-06	1.54737	3.36841e-06	NA	NA	NA	NA
XLOC_003005	NA	NA	NA	NA	NA	NA	3.46233	0.000257203	5.76268	0.000260188	NA	NA	NA	NA
XLOC_003007	NA	NA	-6.61299	4.25643e-05	-4.86553	0.00429794	NA	NA	NA	NA	NA	NA	NA	NA
XLOC_003008	NA	NA	-1.54195	1.23425e-15	-1.32242	1.30318e-11	-1.29685	1.8052e-12	NA	NA	NA	NA	NA	NA
XLOC_003014	NA	NA	NA	NA	NA	NA	NA	NA	-6.61688	3.7014e-05	NA	NA	NA	NA
XLOC_003015	-2.93713	7.05634e-06	NA	NA	NA	NA	NA	NA	NA	NA	NA	NA	-1.61794	4.53711e-05
XLOC_003022	1.93767	2.46053e-05	3.03496	1.37691e-11	NA	NA	1.35576	0.00498022	NA	NA	NA	NA	NA	NA
XLOC_003023	2.91109	2.0979e-18	4.46465	5.75015e-40	1.77505	2.0928e-07	2.05079	2.85275e-09	NA	NA	1.09703	0.00694412	1.65721	0.000443044
XLOC_003029	-1.16712	2.01398e-06	-1.25443	2.02641e-07	-1.15463	1.03205e-05	-1.09704	5.44668e-05	-2.43001	1.60739e-22	-1.11686	0.000572701	NA	NA
XLOC_003030	NA	NA	NA	NA	1.15404	7.04304e-08	NA	NA	NA	NA	NA	NA	NA	NA
XLOC_003031	NA	NA	NA	NA	1.39154	2.66612e-06	2.57688	2.18203e-17	NA	NA	NA	NA	-1.33654	3.224e-07
XLOC_003038	1.45847	2.17145e-16	1.26374	1.07473e-12	1.26518	6.63909e-14	NA	NA	NA	NA	1.32369	1.15372e-13	1.16937	1.96244e-11
XLOC_003039	4.733	0.00541898	4.43085	0.00708466	NA	NA	NA	NA	NA	NA	NA	NA	NA	NA
XLOC_003044	NA	NA	NA	NA	NA	NA	NA	NA	NA	NA	NA	NA	2.27258	1.15402e-07
XLOC_003047	NA	NA	NA	NA	NA	NA	-3.11161	0.000108285	1.20348	0.00490724	-5.19347	1.10666e-24	-8.02696	3.70648e-07
XLOC_003051	NA	NA	-1.71615	0.000395186	NA	NA	NA	NA	NA	NA	NA	NA	-4.11381	0.000324994
XLOC_003054	-1.86425	4.47891e-17	-1.31244	2.10519e-11	NA	NA	-1.70295	1.56856e-16	-1.08416	2.4902e-08	-1.79666	3.12167e-16	-1.27337	3.18091e-06
XLOC_003055	NA	NA	-6.09665	0.00010189	NA	NA	NA	NA	NA	NA	NA	NA	NA	NA
XLOC_003056	-1.1811	0.0042217	NA	NA	NA	NA	NA	NA	NA	NA	NA	NA	NA	NA
XLOC_003057	NA	NA	1.52216	2.03067e-21	NA	NA	NA	NA	NA	NA	NA	NA	1.16905	0.00029456
XLOC_003062	-4.66014	2.06864e-05	NA	NA	NA	NA	NA	NA	8.24664	1.62836e-13	2.47913	0.0011092	NA	NA
XLOC_003067	2.30288	0.000355596	NA	NA	NA	NA	NA	NA	NA	NA	NA	NA	NA	NA
XLOC_003071	NA	NA	NA	NA	NA	NA	NA	NA	2.33734	4.56279e-06	NA	NA	NA	NA
XLOC_003078	NA	NA	NA	NA	1.33614	2.81468e-11	2.74473	2.98283e-24	NA	NA	-1.03524	0.000291237	-4.26146	0.00022371
XLOC_003080	NA	NA	NA	NA	NA	NA	1.93887	4.06004e-07	NA	NA	NA	NA	NA	NA
XLOC_003084	NA	NA	NA	NA	NA	NA	NA	NA	NA	NA	NA	NA	1.59457	2.94233e-11
XLOC_003085	NA	NA	NA	NA	NA	NA	NA	NA	-1.06289	4.63949e-40	-1.6566	1.90834e-48	NA	NA
XLOC_003086	-2.637	1.74586e-11	-6.26375	0.000137357	NA	NA	NA	NA	NA	NA	NA	NA	NA	NA
XLOC_003099	-1.79309	2.13225e-30	-1.19787	3.27169e-14	NA	NA	NA	NA	NA	NA	NA	NA	NA	NA
XLOC_003108	NA	NA	NA	NA	NA	NA	NA	NA	NA	NA	NA	NA	3.14996	5.70751e-06
XLOC_003110	-1.9971	1.67266e-42	-2.06803	1.65069e-37	NA	NA	NA	NA	NA	NA	NA	NA	NA	NA
XLOC_003111	NA	NA	NA	NA	NA	NA	NA	NA	NA	NA	NA	NA	-3.17634	0.00123388
XLOC_003112	NA	NA	NA	NA	1.12161	3.58126e-11	NA	NA	NA	NA	NA	NA	NA	NA
XLOC_003117	NA	NA	NA	NA	1.31639	1.80789e-13	NA	NA	NA	NA	NA	NA	-5.99249	0.00011259
XLOC_003121	-2.62983	1.21793e-11	-1.83549	9.48931e-11	NA	NA	NA	NA	NA	NA	NA	NA	NA	NA
XLOC_003122	-2.15961	1.38907e-06	NA	NA	NA	NA	NA	NA	NA	NA	NA	NA	NA	NA
XLOC_003125	-4.42986	6.29867e-28	-3.43706	2.81631e-21	-2.09688	2.88788e-10	-1.10655	2.31714e-05	NA	NA	NA	NA	-2.13772	1.46169e-20
XLOC_003126	-2.12414	2.17259e-23	-2.23706	3.84536e-26	NA	NA	-1.53974	9.27852e-13	NA	NA	NA	NA	NA	NA
XLOC_003129	NA	NA	-1.527	0.00295086	NA	NA	NA	NA	NA	NA	NA	NA	-1.68719	2.25106e-07
XLOC_003133	NA	NA	-3.17304	0.00252877	NA	NA	NA	NA	NA	NA	NA	NA	NA	NA
XLOC_003137	1.41852	5.1216e-27	NA	NA	NA	NA	-1.2789	1.24944e-25	NA	NA	NA	NA	NA	NA
XLOC_003143	NA	NA	NA	NA	1.95917	8.3661e-39	NA	NA	NA	NA	NA	NA	1.67137	3.42957e-24
XLOC_003147	NA	NA	-2.1407	0.000356552	NA	NA	NA	NA	NA	NA	NA	NA	NA	NA
XLOC_003149	2.36978	2.51836e-13	1.34844	1.85553e-05	NA	NA	NA	NA	1.2743	2.68934e-05	1.01092	0.00214863	1.75234	1.01956e-08
XLOC_003152	NA	NA	NA	NA	NA	NA	3.53771	5.41575e-13	NA	NA	NA	NA	NA	NA
XLOC_003159	NA	NA	-2.45884	3.36844e-10	NA	NA	NA	NA	NA	NA	NA	NA	NA	NA
XLOC_003167	-1.27851	8.95355e-14	-1.46948	1.47194e-14	-1.09903	8.29232e-10	NA	NA	NA	NA	NA	NA	-3.98414	6.36926e-110
XLOC_003168	2.47365	1.25696e-07	2.8328	6.6096e-07	NA	NA	NA	NA	NA	NA	NA	NA	NA	NA
XLOC_003169	1.47049	5.34846e-21	1.09124	9.37676e-12	1.47975	1.12569e-20	NA	NA	NA	NA	NA	NA	2.95036	3.02666e-79
XLOC_003170	NA	NA	NA	NA	-2.11551	1.01133e-17	NA	NA	-1.40408	8.31596e-09	-1.25107	9.14823e-06	NA	NA
XLOC_003180	NA	NA	NA	NA	NA	NA	2.1659	4.80432e-06	NA	NA	1.40658	0.0055896	NA	NA
XLOC_003190	NA	NA	-2.90934	0.000987625	NA	NA	NA	NA	NA	NA	NA	NA	NA	NA
XLOC_003196	NA	NA	NA	NA	NA	NA	NA	NA	-1.68412	2.02349e-22	NA	NA	NA	NA
XLOC_003202	NA	NA	NA	NA	NA	NA	NA	NA	NA	NA	-5.05754	0.00589764	NA	NA
XLOC_003209	NA	NA	NA	NA	NA	NA	1.42908	0.000359207	2.8147	9.12123e-13	1.2655	0.000741741	NA	NA
XLOC_003212	NA	NA	NA	NA	NA	NA	NA	NA	NA	NA	-5.79598	0.0010894	NA	NA
XLOC_003215	NA	NA	NA	NA	1.29057	1.5186e-06	1.01848	0.000113927	NA	NA	1.14287	4.31853e-05	1.32308	0.000114494
XLOC_003225	-1.61852	1.39185e-16	-2.53692	1.60025e-29	-1.71638	1.497e-05	-2.62188	1.87109e-09	-1.50857	0.00230428	-2.2214	6.20961e-05	NA	NA
XLOC_003232	NA	NA	NA	NA	NA	NA	-8.77587	2.5508e-07	-5.36064	9.06225e-14	-6.25571	6.90756e-08	NA	NA
XLOC_003236	NA	NA	NA	NA	NA	NA	NA	NA	NA	NA	-2.68534	0.00241756	NA	NA
XLOC_003244	NA	NA	NA	NA	NA	NA	NA	NA	NA	NA	NA	NA	1.20433	1.7254e-08
XLOC_003246	NA	NA	NA	NA	NA	NA	NA	NA	-1.33533	7.59355e-13	-1.60277	8.84657e-12	NA	NA
XLOC_003249	NA	NA	2.32179	0.000554182	1.72104	2.21524e-09	NA	NA	1.7791	6.96452e-11	2.23254	1.66121e-11	1.46208	0.000141086
XLOC_003250	NA	NA	NA	NA	NA	NA	NA	NA	NA	NA	NA	NA	2.49799	0.00168439
XLOC_003252	-2.82395	4.47305e-07	-2.85773	7.81065e-06	-2.53134	0.000928396	-3.34219	7.03225e-07	-3.73084	9.76364e-05	NA	NA	NA	NA
XLOC_003253	NA	NA	NA	NA	NA	NA	NA	NA	NA	NA	2.1482	4.24458e-18	1.7477	1.44936e-20
XLOC_003255	-2.75268	3.87481e-48	-2.20651	2.92843e-31	NA	NA	-1.54218	8.93431e-16	-1.62316	1.41875e-17	NA	NA	-1.19217	7.82447e-10
XLOC_003258	NA	NA	NA	NA	NA	NA	2.22706	5.71576e-08	1.45478	4.45215e-06	-1.39026	0.000232	NA	NA
XLOC_003261	NA	NA	NA	NA	NA	NA	NA	NA	NA	NA	NA	NA	-2.86827	1.87101e-07
XLOC_003262	NA	NA	-1.05651	5.91863e-10	NA	NA	-1.19127	2.67107e-12	NA	NA	NA	NA	NA	NA
XLOC_003263	NA	NA	NA	NA	-1.15534	2.03114e-10	NA	NA	NA	NA	NA	NA	NA	NA
XLOC_003265	-3.22865	5.07733e-10	-2.6963	1.95073e-08	-2.98152	7.67907e-14	-2.68702	5.36245e-17	NA	NA	-2.18307	3.37886e-14	-1.79901	5.39793e-09
XLOC_003268	NA	NA	NA	NA	NA	NA	-1.3929	8.45811e-16	NA	NA	NA	NA	NA	NA
XLOC_003270	-2.03755	4.51643e-23	-2.33004	4.844e-27	-1.08874	7.49608e-05	-1.13585	1.7547e-05	-1.27489	2.33144e-08	NA	NA	NA	NA
XLOC_003274	-6.20623	2.77306e-43	NA	NA	-2.62175	7.77263e-20	-3.41724	1.52817e-31	-4.375	1.04421e-43	-1.37641	0.00981649	NA	NA
XLOC_003275	NA	NA	NA	NA	NA	NA	NA	NA	NA	NA	1.39521	0.00280213	NA	NA
XLOC_003276	1.20802	5.77529e-11	1.22548	3.98145e-11	2.06651	3.95573e-30	1.48485	7.15075e-16	NA	NA	1.54145	1.8951e-16	3.64098	7.83767e-92
XLOC_003280	NA	NA	NA	NA	NA	NA	NA	NA	NA	NA	NA	NA	2.25881	2.7795e-36
XLOC_003281	NA	NA	NA	NA	NA	NA	NA	NA	NA	NA	NA	NA	-1.92685	1.59131e-40
XLOC_003283	NA	NA	NA	NA	NA	NA	NA	NA	-1.55326	2.30405e-05	NA	NA	NA	NA
XLOC_003292	NA	NA	NA	NA	-3.71223	2.81479e-12	-4.61419	5.71289e-09	-2.58289	2.87355e-06	NA	NA	NA	NA
XLOC_003293	-1.47033	7.05972e-06	-1.33413	0.000160364	-1.5116	5.92861e-06	NA	NA	-1.58869	2.21843e-07	-1.26886	0.00207434	NA	NA
XLOC_003295	NA	NA	NA	NA	-2.58084	1.69926e-14	-1.87582	1.34974e-08	-1.08536	0.00122316	-1.86739	5.48737e-06	NA	NA
XLOC_003299	NA	NA	NA	NA	NA	NA	NA	NA	NA	NA	NA	NA	1.15417	2.37626e-19
XLOC_003304	NA	NA	NA	NA	NA	NA	NA	NA	NA	NA	NA	NA	1.56468	5.19055e-20
XLOC_003305	1.17894	9.04478e-05	NA	NA	NA	NA	NA	NA	NA	NA	NA	NA	NA	NA
XLOC_003307	NA	NA	NA	NA	-1.0983	8.9255e-13	NA	NA	NA	NA	NA	NA	NA	NA
XLOC_003309	-1.32349	1.24638e-09	-1.17138	9.733e-08	NA	NA	-1.51724	1.5699e-11	-1.78118	4.08583e-16	-1.18216	1.31879e-06	1.46054	5.82904e-11
XLOC_003310	NA	NA	NA	NA	8.59772	5.79707e-08	3.52669	2.3468e-16	-1.19968	0.000586696	-5.81697	0.000535988	NA	NA
XLOC_003325	NA	NA	NA	NA	NA	NA	NA	NA	NA	NA	3.13539	0.00110952	4.48696	9.92436e-15
XLOC_003335	NA	NA	NA	NA	NA	NA	NA	NA	1.67828	8.32482e-10	NA	NA	-1.10532	0.00406318
XLOC_003339	-1.87562	8.7637e-06	-2.83693	5.9048e-05	-2.22932	0.000889393	NA	NA	-1.69964	0.00029736	NA	NA	NA	NA
XLOC_003348	NA	NA	1.45531	1.18153e-05	NA	NA	NA	NA	-1.12584	2.5247e-05	NA	NA	1.36694	0.00012073
XLOC_003349	NA	NA	NA	NA	1.12028	0.00233824	NA	NA	NA	NA	NA	NA	NA	NA
XLOC_003355	NA	NA	NA	NA	-1.92552	1.77636e-10	NA	NA	-1.07398	1.57688e-05	-1.13782	0.000229999	1.16058	0.000135907
XLOC_003361	-1.01027	4.38275e-05	NA	NA	NA	NA	NA	NA	NA	NA	NA	NA	NA	NA
XLOC_003363	NA	NA	NA	NA	-3.20844	5.32108e-09	-1.5744	0.00762678	-2.3499	5.18178e-06	-2.07732	0.00873846	NA	NA
XLOC_003374	-1.01292	7.4807e-06	-1.73001	3.30941e-09	-1.56505	9.96755e-12	NA	NA	NA	NA	NA	NA	-3.44093	1.12234e-14
XLOC_003378	-1.9184	0.000894287	NA	NA	NA	NA	NA	NA	NA	NA	NA	NA	NA	NA
XLOC_003388	-1.795	5.80725e-11	-1.86374	2.24794e-11	NA	NA	-1.2987	2.54544e-06	NA	NA	NA	NA	-1.45319	9.56009e-08
XLOC_003392	1.54809	2.64341e-06	1.90548	2.33534e-10	NA	NA	NA	NA	1.37831	1.44917e-09	NA	NA	2.46773	1.41814e-19
XLOC_003394	NA	NA	NA	NA	NA	NA	NA	NA	NA	NA	NA	NA	1.30764	5.61549e-08
XLOC_003402	NA	NA	1.04218	0.000458603	NA	NA	NA	NA	NA	NA	NA	NA	NA	NA
XLOC_003403	2.90984	5.33584e-06	1.92328	0.000506174	NA	NA	NA	NA	NA	NA	NA	NA	NA	NA
XLOC_003412	1.56857	3.93103e-08	1.21497	5.28005e-06	1.71926	6.82463e-09	NA	NA	1.10501	0.000137485	1.35061	1.14828e-06	NA	NA
XLOC_003413	-2.31185	8.1255e-39	NA	NA	NA	NA	NA	NA	-1.17448	4.07713e-22	NA	NA	NA	NA
XLOC_003415	-1.66297	3.90456e-13	NA	NA	NA	NA	NA	NA	NA	NA	NA	NA	-1.39825	2.04105e-09
XLOC_003416	NA	NA	NA	NA	-1.8007	3.84998e-05	-1.63213	7.49643e-05	-1.99075	1.51138e-06	-2.13561	9.43322e-05	NA	NA
XLOC_003417	2.11881	3.12422e-33	1.71831	3.08744e-24	NA	NA	NA	NA	1.07496	1.48516e-09	NA	NA	2.15103	2.03905e-30
XLOC_003430	1.03183	0.00318421	NA	NA	NA	NA	NA	NA	NA	NA	NA	NA	NA	NA
XLOC_003434	NA	NA	NA	NA	NA	NA	NA	NA	NA	NA	3.72036	0.00764805	5.20425	6.34885e-12
XLOC_003448	NA	NA	NA	NA	NA	NA	NA	NA	-1.18428	0.00531156	NA	NA	NA	NA
XLOC_003449	NA	NA	NA	NA	NA	NA	1.03378	3.0722e-06	NA	NA	NA	NA	NA	NA
XLOC_003454	NA	NA	NA	NA	NA	NA	NA	NA	NA	NA	NA	NA	1.59063	1.81525e-32
XLOC_003462	-1.71893	0.000103617	-1.43026	0.00772331	-3.06576	2.11178e-05	NA	NA	2.28062	3.82236e-09	NA	NA	NA	NA
XLOC_003464	NA	NA	NA	NA	NA	NA	-1.22371	1.03236e-30	NA	NA	NA	NA	NA	NA
XLOC_003470	NA	NA	1.92485	8.38236e-05	NA	NA	2.20448	3.45943e-05	1.97728	4.02165e-05	3.32325	0.000302603	3.2036	3.62985e-05
XLOC_003476	-1.67876	1.02523e-34	-1.41345	1.43834e-21	-1.88091	2.81033e-38	-1.32727	5.39959e-26	NA	NA	-1.3286	2.5755e-14	-2.44667	3.83941e-14
XLOC_003483	-6.22288	0.00017089	NA	NA	-7.83983	1.1894e-06	-4.91873	3.9433e-05	NA	NA	NA	NA	NA	NA
XLOC_003485	NA	NA	NA	NA	-2.18833	3.49713e-19	-3.49847	3.36898e-30	-3.28725	1.39899e-23	NA	NA	NA	NA
XLOC_003493	NA	NA	NA	NA	-1.05671	0.000230045	NA	NA	NA	NA	NA	NA	NA	NA
XLOC_003499	-1.4112	3.16516e-14	NA	NA	NA	NA	NA	NA	-2.23047	1.21654e-34	-1.26739	6.78469e-11	NA	NA
XLOC_003504	NA	NA	-1.19432	1.12434e-10	NA	NA	NA	NA	NA	NA	-1.30611	4.09396e-12	NA	NA
XLOC_003510	NA	NA	NA	NA	NA	NA	NA	NA	NA	NA	NA	NA	1.02623	0.00650862
XLOC_003512	-4.74279	0.00294288	NA	NA	NA	NA	NA	NA	3.97754	2.37233e-09	3.58241	2.64559e-74	NA	NA
XLOC_003518	NA	NA	NA	NA	-5.76524	0.00131662	-8.02112	2.96713e-06	NA	NA	NA	NA	NA	NA
XLOC_003519	NA	NA	NA	NA	NA	NA	-8.17035	5.23767e-07	NA	NA	-6.63587	8.42559e-05	NA	NA
XLOC_003521	-3.50317	0.00105793	-1.89517	0.00292286	-4.83183	2.26481e-06	-3.38616	0.000438884	NA	NA	NA	NA	NA	NA
XLOC_003524	NA	NA	2.52	0.000714292	2.03276	0.000343926	2.41909	5.33442e-06	-1.52401	0.000131508	NA	NA	NA	NA
XLOC_003532	-2.04663	1.95852e-10	NA	NA	NA	NA	NA	NA	NA	NA	NA	NA	NA	NA
XLOC_003540	NA	NA	NA	NA	NA	NA	NA	NA	-1.62494	2.68361e-13	NA	NA	NA	NA
XLOC_003541	NA	NA	NA	NA	1.02839	1.30088e-06	NA	NA	NA	NA	NA	NA	NA	NA
XLOC_003545	NA	NA	NA	NA	NA	NA	NA	NA	NA	NA	2.98216	3.20281e-05	NA	NA
XLOC_003547	1.02082	1.7422e-08	NA	NA	NA	NA	NA	NA	NA	NA	NA	NA	NA	NA
XLOC_003563	-1.41289	5.07359e-08	-1.84657	1.32346e-10	NA	NA	-1.09455	0.00421568	-2.37604	4.12442e-13	NA	NA	2.2617	4.98695e-10
XLOC_003564	NA	NA	-1.41995	1.11204e-09	NA	NA	-1.00746	3.88343e-05	NA	NA	NA	NA	NA	NA
XLOC_003566	1.29628	3.51385e-15	NA	NA	1.71661	3.77269e-21	1.1772	7.2143e-10	NA	NA	NA	NA	1.68479	2.46333e-16
XLOC_003567	NA	NA	NA	NA	-4.3588	2.83266e-07	-1.6924	0.000469176	NA	NA	1.5856	0.000753546	2.1838	2.65355e-10
XLOC_003574	6.80521	2.29343e-05	NA	NA	NA	NA	NA	NA	NA	NA	NA	NA	NA	NA
XLOC_003575	NA	NA	NA	NA	-5.59804	0.000801674	NA	NA	NA	NA	NA	NA	NA	NA
XLOC_003576	3.57017	0.000259369	-4.56084	0.00570583	NA	NA	NA	NA	NA	NA	NA	NA	NA	NA
XLOC_003579	NA	NA	NA	NA	NA	NA	NA	NA	-1.33253	1.04425e-13	NA	NA	NA	NA
XLOC_003581	NA	NA	NA	NA	-1.97708	7.54802e-16	-1.67652	3.54052e-20	-1.98427	9.19987e-31	-1.11813	3.03384e-08	-1.72395	3.30851e-12
XLOC_003634	1.75924	1.22145e-14	1.96799	1.52548e-13	NA	NA	NA	NA	NA	NA	NA	NA	3.00563	3.24349e-56
XLOC_003635	-1.88139	6.16888e-16	NA	NA	NA	NA	NA	NA	NA	NA	NA	NA	NA	NA
XLOC_003639	NA	NA	NA	NA	NA	NA	NA	NA	-1.54066	1.37213e-19	-1.26399	1.08933e-08	-1.63616	3.05231e-05
XLOC_003656	NA	NA	NA	NA	NA	NA	NA	NA	NA	NA	NA	NA	2.00102	7.85935e-20
XLOC_003658	NA	NA	NA	NA	NA	NA	NA	NA	3.00568	2.68749e-06	2.36104	0.000618022	-3.92621	0.000151396
XLOC_003660	-9.63988	6.08214e-10	-7.79687	4.3556e-07	NA	NA	NA	NA	NA	NA	NA	NA	NA	NA
XLOC_003665	NA	NA	NA	NA	NA	NA	NA	NA	1.40264	0.000689108	NA	NA	NA	NA
XLOC_003671	NA	NA	1.18923	0.000352499	1.62714	3.33113e-08	1.07333	0.000185035	NA	NA	NA	NA	NA	NA
XLOC_003673	2.48533	2.09239e-22	1.68001	3.02772e-13	NA	NA	NA	NA	NA	NA	NA	NA	1.07291	0.000342983
XLOC_003674	1.12289	0.000153614	NA	NA	NA	NA	NA	NA	NA	NA	NA	NA	NA	NA
XLOC_003676	9.21817	1.64112e-09	2.36281	3.37705e-10	NA	NA	NA	NA	-10.3857	4.72293e-11	NA	NA	NA	NA
XLOC_003679	NA	NA	NA	NA	NA	NA	NA	NA	NA	NA	4.03098	0.000107077	NA	NA
XLOC_003686	NA	NA	NA	NA	NA	NA	6.72666	0.000630577	6.83977	6.63633e-09	5.94372	2.00152e-06	7.00407	1.29395e-08
XLOC_003689	NA	NA	NA	NA	NA	NA	NA	NA	NA	NA	NA	NA	4.28363	0.00188663
XLOC_003719	NA	NA	NA	NA	1.2955	4.10369e-06	NA	NA	NA	NA	NA	NA	NA	NA
XLOC_003724	NA	NA	NA	NA	NA	NA	NA	NA	NA	NA	NA	NA	1.19322	5.43552e-08
XLOC_003733	-1.54503	1.60875e-31	-1.89611	3.21774e-38	-2.30885	8.99354e-27	-1.77946	9.73528e-20	-1.23279	1.04525e-11	NA	NA	NA	NA
XLOC_003739	NA	NA	1.72951	3.94368e-09	NA	NA	NA	NA	-1.09063	0.000197395	NA	NA	NA	NA
XLOC_003740	2.94169	2.03773e-06	NA	NA	-8.19375	1.65913e-39	-13.5771	1.69993e-17	-12.2197	2.09636e-14	NA	NA	NA	NA
XLOC_003744	NA	NA	-2.83881	0.000117963	NA	NA	NA	NA	NA	NA	NA	NA	NA	NA
XLOC_003749	NA	NA	2.55922	5.62681e-07	NA	NA	NA	NA	NA	NA	NA	NA	NA	NA
XLOC_003768	NA	NA	NA	NA	1.61405	1.44002e-14	1.09427	2.02345e-08	1.23403	7.31556e-11	NA	NA	NA	NA
XLOC_003770	NA	NA	NA	NA	NA	NA	NA	NA	NA	NA	NA	NA	1.0628	1.7279e-19
XLOC_003779	NA	NA	NA	NA	NA	NA	NA	NA	NA	NA	NA	NA	1.77594	2.59117e-17
XLOC_003794	NA	NA	NA	NA	NA	NA	NA	NA	NA	NA	NA	NA	-1.497	1.35683e-09
XLOC_003803	-2.43976	5.03125e-07	-1.47121	0.00241843	NA	NA	NA	NA	NA	NA	NA	NA	NA	NA
[truncated: 43,775 more rows]

## Sheet: AxSvsSxA-sample-DEG
	log2FC_E1	padj_E1	log2FC_E2	padj_E2	log2FC_E3	padj_E3	log2FC_E4	padj_E4	log2FC_E5	padj_E5	log2FC_E6	padj_E6	log2FC_E7	padj_E7
TraesCS1A02G011500	NA	NA	NA	NA	NA	NA	NA	NA	NA	NA	NA	NA	2.02697	0.00271356
TraesCS1A02G013600	-10.7272	1.84848e-11	NA	NA	6.3614	9.26215e-07	3.35899	6.19259e-15	4.01978	8.18103e-23	3.1827	1.49524e-14	NA	NA
TraesCS1A02G014100	NA	NA	5.56133	0.00162345	NA	NA	NA	NA	5.09768	1.00148e-22	4.49837	7.43855e-21	2.87822	3.56123e-09
TraesCS1A02G035800	NA	NA	NA	NA	1.68925	2.06145e-21	2.59826	8.32377e-44	3.37071	5.19955e-74	2.83144	2.32818e-46	1.9701	1.74596e-20
TraesCS1A02G041300	NA	NA	NA	NA	NA	NA	NA	NA	3.14412	1.34412e-08	4.19226	1.63393e-18	3.24063	4.36484e-07
TraesCS1A02G045500	9.26637	3.23669e-09	3.64724	5.15449e-28	NA	NA	-3.13785	0.000277413	NA	NA	NA	NA	NA	NA
TraesCS1A02G050600	-2.11456	5.80676e-09	NA	NA	1.8735	0.000237646	1.71846	0.00948083	2.94567	0.0073391	NA	NA	NA	NA
TraesCS1A02G050700	-5.07574	6.16114e-22	NA	NA	-3.85565	0.00141371	NA	NA	NA	NA	NA	NA	NA	NA
TraesCS1A02G050800	-2.89001	1.02266e-24	NA	NA	-2.99318	0.000606271	3.55906	1.57343e-24	1.96449	7.27837e-14	1.42996	2.33134e-06	NA	NA
TraesCS1A02G050900	NA	NA	4.57151	2.43784e-07	6.05297	1.20353e-23	2.98665	9.47629e-09	1.69255	0.00207715	NA	NA	NA	NA
TraesCS1A02G062000	NA	NA	NA	NA	NA	NA	NA	NA	5.28653	0.00374022	4.91004	1.07511e-15	2.9796	3.73858e-08
TraesCS1A02G063200	4.83172	0.00905692	7.00744	1.93347e-05	NA	NA	NA	NA	NA	NA	NA	NA	NA	NA
TraesCS1A02G082500	NA	NA	NA	NA	-3.28665	4.51048e-21	-2.81888	2.23567e-11	NA	NA	NA	NA	NA	NA
TraesCS1A02G110100	2.39883	8.35562e-05	NA	NA	NA	NA	NA	NA	NA	NA	NA	NA	NA	NA
TraesCS1A02G110600	1.926	6.59407e-23	NA	NA	-5.13565	5.81139e-06	NA	NA	NA	NA	NA	NA	NA	NA
TraesCS1A02G113100	-2.87079	0.00466631	NA	NA	3.65691	4.65579e-19	2.1433	1.61533e-16	2.24254	1.959e-17	1.08122	0.00065627	NA	NA
TraesCS1A02G115900	-1.66192	0.0071017	2.12625	6.52234e-05	NA	NA	-2.82586	8.84703e-10	-2.7026	8.66145e-07	2.95798	4.92387e-06	NA	NA
TraesCS1A02G116600	NA	NA	NA	NA	1.73631	8.57158e-17	1.85814	2.08719e-23	1.9779	2.16962e-27	1.21668	4.86479e-08	NA	NA
TraesCS1A02G123100	NA	NA	NA	NA	NA	NA	NA	NA	NA	NA	NA	NA	1.06629	0.00141266
TraesCS1A02G135800	NA	NA	NA	NA	NA	NA	1.39287	0.000901558	2.15386	2.13308e-09	3.9164	9.67354e-16	1.94718	1.42664e-05
TraesCS1A02G155600	NA	NA	NA	NA	NA	NA	3.65497	0.000369245	NA	NA	1.75965	0.00283683	NA	NA
TraesCS1A02G158300	NA	NA	-1.07183	4.26655e-11	NA	NA	NA	NA	NA	NA	1.06188	7.23096e-10	NA	NA
TraesCS1A02G175100	4.72184	3.9708e-20	3.99519	2.64401e-28	-1.65804	5.2265e-09	-5.97362	1.23106e-07	NA	NA	NA	NA	NA	NA
TraesCS1A02G188400	NA	NA	NA	NA	NA	NA	NA	NA	3.08884	1.35266e-17	2.66624	6.94796e-18	-1.43606	8.04619e-05
TraesCS1A02G202900	NA	NA	7.28341	4.70448e-05	NA	NA	NA	NA	NA	NA	2.11683	0.00852206	NA	NA
TraesCS1A02G217200	1.56263	7.25516e-15	NA	NA	1.65717	1.14302e-16	1.69035	6.20022e-17	2.10861	4.49048e-26	2.39685	3.59438e-33	2.74129	4.79076e-44
TraesCS1A02G220800	NA	NA	NA	NA	NA	NA	1.33622	0.00544857	NA	NA	NA	NA	1.60281	4.91291e-05
TraesCS1A02G224600	NA	NA	NA	NA	NA	NA	NA	NA	NA	NA	4.85276	2.10086e-10	4.1778	2.4625e-08
TraesCS1A02G235600	NA	NA	NA	NA	NA	NA	NA	NA	1.61328	6.40037e-17	2.13395	1.17695e-28	1.11042	2.47516e-08
TraesCS1A02G236300	NA	NA	NA	NA	NA	NA	NA	NA	NA	NA	6.26025	0.000180727	3.18176	1.0434e-06
TraesCS1A02G237400	1.72959	0.000124144	3.6795	7.71831e-12	NA	NA	-4.63713	0.00876223	NA	NA	NA	NA	NA	NA
TraesCS1A02G237500	3.50578	6.08559e-67	4.65458	5.68219e-100	1.43606	2.1237e-13	-6.26949	0.000124617	NA	NA	NA	NA	NA	NA
TraesCS1A02G237600	4.71523	1.19865e-40	6.62832	8.05494e-30	2.74432	2.11776e-10	NA	NA	NA	NA	NA	NA	NA	NA
TraesCS1A02G237700	3.4965	3.81992e-18	7.02787	8.93251e-29	2.45011	4.88318e-15	NA	NA	NA	NA	NA	NA	NA	NA
TraesCS1A02G238200	3.72597	7.40359e-35	3.87876	2.7475e-55	NA	NA	-7.46317	3.04934e-06	NA	NA	NA	NA	NA	NA
TraesCS1A02G238300	3.1337	1.72861e-15	5.06984	2.36352e-14	NA	NA	NA	NA	NA	NA	NA	NA	NA	NA
TraesCS1A02G265600	NA	NA	-3.50117	8.46945e-06	-4.8808	7.29874e-25	-5.63342	3.8301e-26	-5.84543	1.2122e-21	NA	NA	2.36855	2.12479e-06
TraesCS1A02G265700	NA	NA	NA	NA	-6.60347	0.000171642	-6.0615	0.000735784	-4.80254	3.69651e-05	NA	NA	NA	NA
TraesCS1A02G265800	NA	NA	6.45283	0.000207491	NA	NA	NA	NA	2.25226	0.000833595	4.14994	7.2621e-14	2.90379	1.86123e-07
TraesCS1A02G265900	NA	NA	NA	NA	-4.47083	0.000206199	-7.24872	2.36076e-05	-5.77022	1.35422e-06	-4.42652	1.32112e-08	NA	NA
TraesCS1A02G268000	NA	NA	4.15029	3.46234e-08	NA	NA	-4.77563	0.00742961	NA	NA	NA	NA	NA	NA
TraesCS1A02G268100	2.11733	1.5554e-12	4.0963	4.21802e-43	1.90082	5.0716e-10	NA	NA	NA	NA	NA	NA	NA	NA
TraesCS1A02G270200	NA	NA	NA	NA	NA	NA	NA	NA	2.63051	1.32133e-13	1.94325	4.17504e-08	NA	NA
TraesCS1A02G279900	NA	NA	NA	NA	NA	NA	-1.50898	0.00118525	NA	NA	NA	NA	NA	NA
TraesCS1A02G303500	2.57346	0.00234368	NA	NA	NA	NA	NA	NA	NA	NA	NA	NA	NA	NA
TraesCS1A02G333400	NA	NA	NA	NA	NA	NA	NA	NA	NA	NA	1.52474	3.08746e-14	2.32406	6.65234e-37
TraesCS1A02G338000	1.51887	2.65237e-07	2.81652	1.35751e-13	NA	NA	NA	NA	NA	NA	NA	NA	NA	NA
TraesCS1A02G354800	NA	NA	NA	NA	2.76399	0.0012558	6.52057	7.71077e-05	2.64637	0.000138327	3.49019	4.27801e-07	4.13363	2.63946e-11
TraesCS1A02G381400	NA	NA	NA	NA	NA	NA	NA	NA	NA	NA	6.15772	0.000562045	NA	NA
TraesCS1A02G401500	3.44731	4.67283e-06	NA	NA	-3.7018	0.00233216	NA	NA	NA	NA	NA	NA	NA	NA
TraesCS1A02G401600	NA	NA	NA	NA	-3.96821	0.000102132	NA	NA	NA	NA	NA	NA	NA	NA
TraesCS1A02G401700	NA	NA	-1.83534	3.78074e-06	-7.50855	1.25649e-06	NA	NA	NA	NA	NA	NA	NA	NA
TraesCS1A02G404900	NA	NA	6.94258	3.76981e-05	8.76673	4.78702e-23	3.74425	9.61898e-17	3.08411	1.30892e-11	NA	NA	NA	NA
TraesCS1A02G426400	2.01551	4.28888e-12	2.33119	3.77669e-11	-1.80043	0.00173708	-6.60772	1.78316e-05	NA	NA	NA	NA	NA	NA
TraesCS1A02G426600	3.5362	0.00137296	2.72931	0.00175511	NA	NA	-5.48819	0.00246022	NA	NA	NA	NA	NA	NA
TraesCS1A02G428800	5.11331	6.15263e-27	3.60183	3.49565e-25	NA	NA	-5.40528	0.0015441	NA	NA	NA	NA	NA	NA
TraesCS1A02G431300	6.41849	0.0017074	NA	NA	-6.09207	0.00262481	NA	NA	NA	NA	NA	NA	NA	NA
TraesCS1A02G433800	NA	NA	NA	NA	NA	NA	-2.04878	0.00626008	-2.00022	0.00518962	NA	NA	NA	NA
TraesCS1A02G443300	3.515	1.82444e-07	3.40442	0.000693858	-2.9991	9.94305e-05	-6.12008	0.000207079	NA	NA	NA	NA	NA	NA
TraesCS1B02G011500	NA	NA	NA	NA	NA	NA	NA	NA	NA	NA	6.33038	0.000255009	NA	NA
TraesCS1B02G016800	NA	NA	NA	NA	NA	NA	NA	NA	1.29276	2.17872e-08	1.06143	1.51793e-06	NA	NA
TraesCS1B02G017400	2.46082	1.73629e-07	2.66551	8.01052e-09	-1.41603	0.00425265	-13.7942	3.93804e-18	NA	NA	NA	NA	NA	NA
TraesCS1B02G018100	NA	NA	NA	NA	NA	NA	4.86933	0.00867535	2.94771	7.54216e-05	2.5542	0.000731545	NA	NA
TraesCS1B02G034300	NA	NA	NA	NA	NA	NA	NA	NA	NA	NA	8.38313	8.33077e-06	5.42697	0.00691486
TraesCS1B02G035100	NA	NA	NA	NA	NA	NA	2.73323	0.000161454	2.15317	2.02461e-06	3.04675	3.87208e-12	3.08111	2.24644e-11
TraesCS1B02G042200	1.73011	0.00122928	4.68348	2.39006e-07	4.83359	0.000110152	6.38569	3.88295e-31	5.79526	1.22033e-41	5.16227	1.60107e-34	3.77746	4.69379e-18
TraesCS1B02G043800	NA	NA	NA	NA	NA	NA	NA	NA	NA	NA	6.63349	0.000687605	NA	NA
TraesCS1B02G044000	1.51897	6.07388e-06	NA	NA	1.29848	0.000130988	NA	NA	1.35267	2.37886e-07	1.77801	4.95114e-13	NA	NA
TraesCS1B02G058800	5.32545	2.96323e-13	3.4589	1.91755e-28	NA	NA	-5.04741	0.00172765	NA	NA	NA	NA	NA	NA
TraesCS1B02G080300	NA	NA	NA	NA	NA	NA	NA	NA	2.57498	4.68255e-06	2.68271	1.61662e-07	1.59989	0.00307459
TraesCS1B02G081100	NA	NA	5.8136	0.000545689	NA	NA	NA	NA	NA	NA	NA	NA	NA	NA
TraesCS1B02G081300	NA	NA	4.91036	1.46321e-06	NA	NA	NA	NA	NA	NA	NA	NA	NA	NA
TraesCS1B02G104300	4.46291	5.37315e-51	5.21032	2.34554e-64	3.15754	2.40629e-32	-7.01415	1.36289e-05	NA	NA	NA	NA	NA	NA
TraesCS1B02G129100	2.40102	7.96094e-39	NA	NA	-5.17774	4.70825e-11	NA	NA	NA	NA	NA	NA	NA	NA
TraesCS1B02G133200	NA	NA	3.85441	9.36045e-05	3.59482	6.73598e-08	2.36915	8.69988e-13	2.63142	5.89612e-15	1.98618	7.23073e-06	NA	NA
TraesCS1B02G135800	NA	NA	NA	NA	NA	NA	-2.8634	7.22524e-09	-5.00428	8.18506e-07	NA	NA	NA	NA
TraesCS1B02G143600	NA	NA	NA	NA	NA	NA	NA	NA	NA	NA	NA	NA	1.95461	6.32153e-06
TraesCS1B02G144200	NA	NA	-7.84797	9.19169e-07	NA	NA	NA	NA	NA	NA	NA	NA	NA	NA
TraesCS1B02G156400	NA	NA	NA	NA	1.41582	4.10004e-07	1.4673	4.11708e-07	2.56635	7.4205e-23	2.25665	2.63531e-17	1.31778	5.19188e-06
TraesCS1B02G174300	NA	NA	NA	NA	NA	NA	NA	NA	1.45845	9.59507e-31	NA	NA	NA	NA
TraesCS1B02G188600	3.26772	3.96394e-14	4.21784	4.96096e-30	-1.51636	1.26827e-05	-5.73511	0.000303868	NA	NA	NA	NA	NA	NA
TraesCS1B02G189400	NA	NA	NA	NA	NA	NA	NA	NA	5.30089	0.00711405	4.11577	0.00725895	NA	NA
TraesCS1B02G196100	NA	NA	NA	NA	NA	NA	NA	NA	4.21836	0.000649508	5.33794	3.90352e-08	NA	NA
TraesCS1B02G203100	NA	NA	NA	NA	-2.04518	6.6974e-08	-5.16397	0.00135548	NA	NA	NA	NA	NA	NA
TraesCS1B02G207000	NA	NA	NA	NA	NA	NA	1.2573	2.49587e-05	1.83538	4.35124e-10	2.57092	4.58313e-19	3.10681	4.52452e-34
TraesCS1B02G247400	-2.24345	0.00261605	NA	NA	NA	NA	NA	NA	NA	NA	2.68803	6.68344e-05	2.03499	9.42143e-05
TraesCS1B02G276500	-1.45384	1.02913e-08	-2.78326	1.15768e-32	-2.72623	9.34677e-37	-4.56471	3.8764e-87	-4.93019	7.44547e-77	-2.31622	5.71642e-22	-1.04985	0.000418156
TraesCS1B02G276900	NA	NA	NA	NA	NA	NA	-5.48288	0.00309554	-7.02277	7.76133e-05	-4.96867	7.66997e-10	NA	NA
TraesCS1B02G278700	NA	NA	NA	NA	-2.4065	1.17825e-10	-7.1772	9.32336e-06	NA	NA	NA	NA	NA	NA
TraesCS1B02G283200	NA	NA	NA	NA	1.57112	1.06901e-09	1.68441	3.24198e-09	1.37266	1.83458e-06	2.14997	8.13534e-10	1.10255	0.00507216
TraesCS1B02G284900	NA	NA	NA	NA	NA	NA	3.35555	1.13605e-05	2.66574	0.000513385	NA	NA	NA	NA
TraesCS1B02G296400	NA	NA	NA	NA	NA	NA	-5.48292	0.00134421	NA	NA	NA	NA	2.53808	4.73681e-11
TraesCS1B02G313200	NA	NA	NA	NA	NA	NA	1.12784	8.81324e-09	1.923	1.63693e-25	1.87058	1.08353e-23	1.56034	1.05714e-17
TraesCS1B02G317700	-2.25385	0.00250654	NA	NA	-2.12685	0.00080067	NA	NA	2.26186	0.00955731	NA	NA	1.90201	0.00759827
TraesCS1B02G350400	NA	NA	NA	NA	-3.22184	6.16595e-30	-11.7023	4.64135e-14	NA	NA	NA	NA	NA	NA
TraesCS1B02G366900	1.25503	0.000220245	NA	NA	NA	NA	NA	NA	1.2968	0.000765645	1.3169	0.000422091	1.91593	2.57179e-08
TraesCS1B02G380600	NA	NA	-7.18166	1.1827e-05	NA	NA	NA	NA	NA	NA	NA	NA	NA	NA
TraesCS1B02G389000	NA	NA	NA	NA	NA	NA	-1.16212	5.2865e-10	NA	NA	NA	NA	-1.25543	2.08957e-08
TraesCS1B02G404500	NA	NA	NA	NA	NA	NA	NA	NA	NA	NA	NA	NA	3.41267	8.20288e-06
TraesCS1B02G406600	-2.44188	0.00169828	NA	NA	-2.54929	0.00707369	-5.04911	0.00206021	-2.74397	6.738e-05	-1.89038	0.005854	NA	NA
TraesCS1B02G407900	4.51565	3.62535e-08	8.56563	1.20084e-07	2.43696	8.07382e-05	-6.21891	0.000212932	NA	NA	NA	NA	NA	NA
TraesCS1B02G414600	NA	NA	-1.20412	2.4344e-10	NA	NA	-1.31797	4.42423e-10	NA	NA	NA	NA	NA	NA
TraesCS1B02G433700	NA	NA	NA	NA	NA	NA	-5.11698	0.00565346	NA	NA	NA	NA	NA	NA
TraesCS1B02G434700	NA	NA	NA	NA	5.88338	0.000478118	5.40755	1.92958e-13	NA	NA	NA	NA	NA	NA
TraesCS1B02G434800	NA	NA	4.86699	0.00575173	5.87886	9.94755e-13	2.17118	7.03002e-13	-2.43316	1.00572e-08	NA	NA	NA	NA
TraesCS1B02G434900	NA	NA	5.06296	0.00433287	NA	NA	3.70595	0.000437655	NA	NA	NA	NA	NA	NA
TraesCS1B02G435100	NA	NA	NA	NA	3.44151	0.00816672	1.35026	0.00219051	NA	NA	NA	NA	NA	NA
TraesCS1B02G435200	NA	NA	4.86542	0.0053203	3.68555	0.000212753	3.19792	1.63139e-32	1.5988	1.0291e-10	NA	NA	NA	NA
TraesCS1B02G460800	2.36906	1.86555e-20	3.1467	5.9392e-33	-1.45458	5.23442e-06	-7.22126	6.66104e-06	NA	NA	NA	NA	NA	NA
TraesCS1B02G460900	NA	NA	3.27994	0.00044884	NA	NA	NA	NA	NA	NA	NA	NA	NA	NA
TraesCS1B02G461500	4.88817	4.36334e-13	3.6287	1.23792e-08	-5.19372	0.00184256	-6.01992	0.000376365	NA	NA	NA	NA	NA	NA
TraesCS1B02G469000	NA	NA	-1.2714	0.007099	-7.04899	1.84589e-10	-7.19743	7.61859e-06	NA	NA	NA	NA	NA	NA
TraesCS1B02G470700	3.9618	3.48219e-05	7.41975	3.06096e-06	4.09753	1.66999e-15	-10.2876	7.96432e-11	NA	NA	NA	NA	NA	NA
TraesCS1D02G011500	NA	NA	NA	NA	NA	NA	-18.8728	8.8132e-06	NA	NA	NA	NA	NA	NA
TraesCS1D02G012100	NA	NA	NA	NA	NA	NA	NA	NA	4.76039	6.72045e-09	4.63459	3.3369e-10	4.05929	2.65352e-08
TraesCS1D02G028000	NA	NA	NA	NA	NA	NA	NA	NA	NA	NA	3.23935	0.0019409	NA	NA
TraesCS1D02G034800	6.24064	0.000250062	5.26745	0.00243295	NA	NA	5.80653	2.38436e-16	4.67438	3.58608e-15	4.47464	3.05313e-14	3.35725	3.18149e-08
TraesCS1D02G037300	3.53822	3.38942e-05	2.80935	0.000693172	4.40611	1.71196e-07	6.85551	4.5097e-05	4.78275	8.33694e-08	3.98467	3.29763e-06	3.77451	0.000735269
TraesCS1D02G046200	4.16139	0.000738855	3.15218	1.20945e-11	-1.20556	0.00755716	-6.44541	8.17719e-05	NA	NA	NA	NA	NA	NA
TraesCS1D02G052900	7.83322	8.33602e-07	8.2105	4.91374e-07	NA	NA	NA	NA	NA	NA	4.9121	0.00366555	NA	NA
TraesCS1D02G062900	NA	NA	NA	NA	NA	NA	NA	NA	3.60562	6.66588e-06	4.06698	4.16297e-08	2.8782	0.000122455
TraesCS1D02G078700	NA	NA	NA	NA	NA	NA	NA	NA	NA	NA	1.61936	0.00317347	NA	NA
TraesCS1D02G106100	NA	NA	NA	NA	NA	NA	-3.19942	2.64719e-06	NA	NA	NA	NA	NA	NA
TraesCS1D02G114500	NA	NA	NA	NA	4.27834	0.00828929	2.62282	9.17181e-07	3.48146	1.42341e-07	NA	NA	NA	NA
TraesCS1D02G128700	NA	NA	-8.50638	1.00463e-07	NA	NA	NA	NA	NA	NA	NA	NA	NA	NA
TraesCS1D02G137200	NA	NA	NA	NA	NA	NA	-1.534	0.00818772	NA	NA	NA	NA	NA	NA
TraesCS1D02G154300	4.14928	0.000219565	NA	NA	4.43993	0.000611384	7.32625	1.34834e-05	5.31058	2.61074e-05	6.19717	0.000181724	4.7838	7.6027e-06
TraesCS1D02G155600	NA	NA	NA	NA	NA	NA	NA	NA	1.46894	6.43151e-10	NA	NA	NA	NA
TraesCS1D02G164000	7.9104	3.02995e-06	8.01036	9.41129e-11	NA	NA	NA	NA	NA	NA	NA	NA	NA	NA
TraesCS1D02G172100	NA	NA	NA	NA	NA	NA	NA	NA	2.40983	0.00140839	3.50268	0.00031048	2.44682	0.00431008
TraesCS1D02G173700	-1.73888	6.61146e-09	-2.22401	5.13515e-14	-1.76324	2.45368e-09	-1.56843	1.65009e-07	-1.17207	0.000147336	-1.35425	9.9906e-06	-2.41537	2.26957e-16
TraesCS1D02G195600	NA	NA	NA	NA	1.10025	0.000652106	1.69229	0.000115981	2.40884	2.57633e-08	2.56347	4.44619e-09	2.94568	9.54575e-18
TraesCS1D02G226000	NA	NA	NA	NA	NA	NA	NA	NA	NA	NA	2.54161	8.81803e-08	2.2101	2.62749e-07
TraesCS1D02G234400	4.58205	3.89515e-27	4.74926	2.08731e-28	NA	NA	NA	NA	NA	NA	NA	NA	NA	NA
TraesCS1D02G235400	NA	NA	NA	NA	NA	NA	NA	NA	NA	NA	1.2175	5.36974e-06	1.17707	1.0951e-06
TraesCS1D02G236600	1.94454	1.06762e-17	1.65608	4.61671e-07	1.69841	8.05405e-09	1.76287	7.01743e-07	1.92383	9.81257e-08	2.95318	7.52692e-11	1.11316	0.00904183
TraesCS1D02G249900	1.01468	1.96015e-05	NA	NA	NA	NA	1.59804	2.41519e-10	2.90215	6.70313e-30	2.63564	7.95971e-22	1.79285	2.40471e-10
TraesCS1D02G265800	NA	NA	-3.56604	1.28552e-13	-3.33007	1.44722e-13	-3.62574	4.80976e-15	-3.65564	1.58796e-13	NA	NA	NA	NA
TraesCS1D02G266000	NA	NA	NA	NA	NA	NA	NA	NA	2.36979	0.00987245	4.57282	1.08762e-09	2.62741	0.000821326
TraesCS1D02G268000	2.57142	2.16724e-10	4.06568	1.01291e-23	2.2332	4.09335e-07	NA	NA	NA	NA	NA	NA	NA	NA
TraesCS1D02G270300	NA	NA	NA	NA	NA	NA	6.73562	9.45231e-05	5.28095	1.84522e-14	3.3142	3.69707e-07	-3.24127	0.00319349
TraesCS1D02G278800	7.26486	1.0943e-05	NA	NA	NA	NA	NA	NA	NA	NA	NA	NA	NA	NA
TraesCS1D02G285900	NA	NA	NA	NA	NA	NA	NA	NA	NA	NA	-1.84959	0.00535376	1.779	9.77137e-05
TraesCS1D02G307000	2.31613	3.2401e-14	2.19757	1.12841e-08	-1.8055	0.00109616	NA	NA	NA	NA	NA	NA	NA	NA
TraesCS1D02G336000	NA	NA	NA	NA	NA	NA	NA	NA	NA	NA	1.62042	1.18969e-09	1.4517	2.28463e-07
TraesCS1D02G394700	NA	NA	NA	NA	1.49237	8.66344e-08	NA	NA	1.01094	0.000481137	1.97441	6.09153e-12	1.53791	1.03922e-07
TraesCS1D02G411100	NA	NA	NA	NA	NA	NA	3.22488	1.5372e-05	2.68101	1.1349e-06	3.40705	2.79705e-10	2.33975	1.71822e-05
TraesCS1D02G412900	NA	NA	NA	NA	6.84047	3.679e-05	NA	NA	-1.90351	5.65873e-05	NA	NA	NA	NA
TraesCS1D02G413000	NA	NA	5.33063	0.002232	5.46178	1.19241e-15	1.86381	5.36543e-07	NA	NA	NA	NA	NA	NA
TraesCS1D02G413100	NA	NA	NA	NA	NA	NA	1.86153	2.55048e-06	1.01234	0.00203475	NA	NA	NA	NA
TraesCS1D02G424400	-1.98287	5.33102e-09	-1.58896	5.05538e-06	-1.27275	0.000354353	-1.45629	3.64219e-05	NA	NA	NA	NA	NA	NA
TraesCS1D02G430200	NA	NA	NA	NA	NA	NA	NA	NA	NA	NA	NA	NA	3.1259	0.00230532
TraesCS1D02G435900	6.14915	5.29323e-14	6.40775	1.22645e-10	NA	NA	-6.01606	0.000429325	NA	NA	NA	NA	NA	NA
TraesCS1D02G436000	4.00303	0.00299432	5.86737	0.000239323	NA	NA	NA	NA	NA	NA	NA	NA	NA	NA
TraesCS1D02G436400	2.01467	1.03802e-07	2.73427	3.6661e-08	-4.75182	4.55375e-05	-6.67203	4.40601e-05	NA	NA	NA	NA	NA	NA
TraesCS1D02G438300	3.34729	2.94025e-17	3.66542	1.01058e-20	NA	NA	NA	NA	NA	NA	NA	NA	NA	NA
TraesCS2A02G004400	NA	NA	4.0231	5.96674e-12	NA	NA	-12.4909	1.16519e-15	NA	NA	NA	NA	NA	NA
TraesCS2A02G007300	NA	NA	NA	NA	1.30399	3.08836e-13	1.77422	3.66717e-22	2.51963	6.34145e-44	2.1231	1.13253e-28	NA	NA
TraesCS2A02G033800	NA	NA	NA	NA	2.03676	5.61887e-15	1.77306	6.39145e-11	2.3553	3.46178e-18	1.67002	3.70548e-07	2.32666	4.12156e-09
TraesCS2A02G094100	NA	NA	NA	NA	3.37118	5.94751e-08	1.25853	6.25857e-06	NA	NA	NA	NA	NA	NA
TraesCS2A02G105400	NA	NA	NA	NA	1.51829	1.59201e-13	2.39049	1.24913e-28	3.61928	6.1688e-60	3.10987	3.94138e-44	1.82608	6.77022e-14
TraesCS2A02G121300	7.35586	2.72375e-06	5.14327	3.54407e-30	NA	NA	-8.29452	1.78048e-07	NA	NA	NA	NA	NA	NA
TraesCS2A02G142700	2.01292	0.00167282	NA	NA	1.91884	0.00423367	1.9174	0.00551388	1.74671	0.0022763	1.95211	0.000126451	2.14628	1.24154e-05
TraesCS2A02G154500	NA	NA	-1.45186	1.53196e-12	NA	NA	NA	NA	NA	NA	NA	NA	NA	NA
TraesCS2A02G156700	NA	NA	NA	NA	3.13755	1.38065e-19	1.15751	3.23865e-10	NA	NA	NA	NA	-1.58814	1.71051e-08
TraesCS2A02G158700	NA	NA	NA	NA	NA	NA	-4.94815	1.32937e-07	-5.95622	6.53912e-14	-2.86782	2.566e-09	NA	NA
TraesCS2A02G158800	NA	NA	NA	NA	NA	NA	-3.27243	1.47681e-43	-5.18807	1.513e-33	-1.96255	6.12456e-08	NA	NA
TraesCS2A02G164400	6.42021	0.000320827	NA	NA	NA	NA	NA	NA	NA	NA	NA	NA	NA	NA
TraesCS2A02G174600	3.01072	1.23115e-09	NA	NA	NA	NA	NA	NA	NA	NA	NA	NA	NA	NA
TraesCS2A02G195100	-3.62765	0.000883629	NA	NA	NA	NA	NA	NA	NA	NA	NA	NA	NA	NA
TraesCS2A02G205900	NA	NA	NA	NA	-3.88551	0.00183763	1.42372	0.00193942	3.01083	7.08068e-11	2.90671	5.86953e-11	NA	NA
TraesCS2A02G210600	NA	NA	NA	NA	NA	NA	NA	NA	2.90752	6.68178e-11	1.83667	1.20499e-05	NA	NA
TraesCS2A02G213300	1.95641	2.54104e-12	NA	NA	-4.77423	9.04176e-38	-5.70723	0.000686152	NA	NA	NA	NA	NA	NA
TraesCS2A02G228200	1.21211	0.000238123	NA	NA	1.11579	0.0012151	1.70109	1.15063e-06	NA	NA	1.1811	0.000401113	NA	NA
TraesCS2A02G262200	NA	NA	NA	NA	NA	NA	1.03192	1.23504e-10	1.47836	1.92506e-22	1.70253	3.79187e-29	1.25824	2.0137e-15
TraesCS2A02G263300	NA	NA	NA	NA	1.43311	1.81463e-06	2.00084	1.48958e-11	1.86582	3.55774e-10	2.56638	1.59108e-18	2.55129	1.04128e-18
TraesCS2A02G283600	NA	NA	NA	NA	NA	NA	1.61183	5.92581e-05	2.86033	8.8126e-14	2.72837	1.48973e-12	1.61935	5.99128e-05
TraesCS2A02G319300	NA	NA	NA	NA	NA	NA	NA	NA	1.8142	4.15313e-07	1.28987	0.00390971	2.03669	0.000601386
TraesCS2A02G322900	NA	NA	NA	NA	NA	NA	NA	NA	NA	NA	3.378	3.59561e-23	-1.85413	2.73984e-20
TraesCS2A02G323700	NA	NA	NA	NA	1.19443	5.39725e-09	NA	NA	1.27789	4.16952e-11	1.18584	9.87037e-10	NA	NA
TraesCS2A02G350600	NA	NA	NA	NA	NA	NA	NA	NA	NA	NA	4.33711	2.29307e-11	2.75653	2.95061e-05
TraesCS2A02G363300	NA	NA	1.01746	9.06507e-06	1.256	2.38508e-08	1.74539	1.68355e-13	1.53496	5.49622e-12	2.0018	4.07011e-18	1.59093	3.06687e-12
TraesCS2A02G369700	NA	NA	NA	NA	-2.23833	8.63649e-05	NA	NA	-1.34448	0.000515922	NA	NA	1.37246	0.000419652
TraesCS2A02G375600	NA	NA	NA	NA	8.45759	4.43765e-07	2.62878	1.4867e-12	1.33083	2.10196e-06	NA	NA	NA	NA
TraesCS2A02G379700	2.24596	0.00355209	NA	NA	NA	NA	NA	NA	NA	NA	NA	NA	NA	NA
TraesCS2A02G380700	NA	NA	NA	NA	NA	NA	NA	NA	NA	NA	NA	NA	-1.12409	1.00241e-13
TraesCS2A02G382100	2.23258	2.46364e-17	1.80539	2.84509e-07	2.67802	1.40405e-13	1.55756	0.000151236	1.78347	5.76101e-07	2.53694	2.43982e-09	4.03208	1.04239e-22
TraesCS2A02G383900	-1.47217	1.0736e-09	-1.39794	6.57633e-09	NA	NA	1.23511	2.24275e-07	NA	NA	NA	NA	NA	NA
TraesCS2A02G411900	NA	NA	7.9519	1.27971e-05	NA	NA	NA	NA	NA	NA	NA	NA	NA	NA
TraesCS2A02G420700	NA	NA	-4.75724	5.42847e-05	-4.07079	8.16024e-15	-3.74073	6.47157e-07	-1.88403	0.00291308	NA	NA	NA	NA
TraesCS2A02G440800	NA	NA	NA	NA	1.83328	0.00798451	NA	NA	NA	NA	NA	NA	NA	NA
TraesCS2A02G441600	NA	NA	-1.00337	1.27446e-06	NA	NA	NA	NA	NA	NA	1.33303	1.69951e-10	NA	NA
TraesCS2A02G460500	NA	NA	-3.49198	0.00831804	-3.90139	1.08032e-08	-4.97384	4.06173e-05	-5.15665	0.00315966	6.86302	4.41261e-05	NA	NA
TraesCS2A02G461100	NA	NA	NA	NA	NA	NA	5.54289	0.00174184	3.67554	0.000257863	2.25055	0.00209416	NA	NA
TraesCS2A02G461200	NA	NA	NA	NA	NA	NA	3.91871	0.0014511	3.47994	1.48386e-13	3.15848	6.29695e-22	NA	NA
TraesCS2A02G461300	NA	NA	4.66396	0.00936393	NA	NA	5.91447	8.64652e-08	4.0718	2.73986e-10	3.8509	1.09745e-09	NA	NA
TraesCS2A02G461500	NA	NA	NA	NA	NA	NA	NA	NA	NA	NA	4.0054	5.193e-07	1.81632	5.41628e-06
TraesCS2A02G488800	1.33863	1.56559e-07	NA	NA	1.33736	4.21316e-08	NA	NA	1.45551	7.07846e-10	1.10974	6.91136e-06	1.66234	1.66295e-12
TraesCS2A02G497500	NA	NA	NA	NA	1.70671	1.36639e-15	1.5658	2.46092e-10	1.99193	3.36841e-19	2.42597	7.72006e-21	2.41533	1.4074e-25
TraesCS2A02G513900	NA	NA	-2.55991	3.28794e-07	-3.3533	1.24207e-19	-4.85514	1.25803e-36	-3.67202	4.11402e-24	-3.90491	9.55156e-29	-1.29176	0.000599936
TraesCS2A02G531200	NA	NA	NA	NA	NA	NA	6.43913	0.0018381	NA	NA	NA	NA	NA	NA
TraesCS2A02G531400	NA	NA	NA	NA	NA	NA	3.81508	2.82342e-11	3.29277	3.72394e-07	3.99481	3.98178e-12	3.73801	2.18232e-09
TraesCS2A02G531800	NA	NA	NA	NA	NA	NA	4.6776	1.00313e-25	4.12018	8.15811e-16	4.16877	2.20405e-21	3.167	2.05158e-12
TraesCS2A02G532000	-1.81145	2.34951e-06	NA	NA	-1.44214	0.00888178	4.28289	1.86552e-37	3.00139	4.50361e-22	2.80974	3.37734e-22	1.98256	7.73379e-11
TraesCS2A02G532100	NA	NA	NA	NA	NA	NA	5.74804	0.000929506	5.99124	0.000576965	5.69557	3.4534e-06	5.58229	0.0013953
TraesCS2A02G532200	NA	NA	NA	NA	NA	NA	3.55985	1.48826e-24	3.43514	1.45435e-19	3.50195	1.13615e-24	2.88525	2.70664e-12
TraesCS2A02G532400	NA	NA	NA	NA	NA	NA	4.45326	7.37468e-11	2.42347	1.22908e-05	4.11504	6.93251e-15	3.98604	7.67833e-09
TraesCS2A02G588400	3.22424	1.20529e-05	5.43762	9.96631e-13	2.1974	0.000216991	-14.8028	1.11716e-19	NA	NA	NA	NA	NA	NA
TraesCS2A02G588800	NA	NA	NA	NA	NA	NA	-18.1097	9.83504e-24	NA	NA	NA	NA	NA	NA
TraesCS2B02G009800	NA	NA	5.41724	0.00142712	NA	NA	NA	NA	NA	NA	NA	NA	NA	NA
TraesCS2B02G011700	NA	NA	NA	NA	-4.63224	0.00762393	NA	NA	NA	NA	NA	NA	NA	NA
TraesCS2B02G013600	1.21956	0.00146876	1.2776	0.00136259	2.66965	8.82643e-13	3.90553	5.2446e-24	3.37548	7.08908e-19	3.31095	1.4108e-16	2.79945	4.6558e-08
TraesCS2B02G034400	6.20781	3.81447e-08	6.07598	1.5655e-24	2.49405	2.38326e-11	-7.14673	6.69039e-06	NA	NA	NA	NA	NA	NA
TraesCS2B02G046900	NA	NA	NA	NA	NA	NA	NA	NA	NA	NA	2.2751	3.02675e-05	2.08059	1.94335e-05
TraesCS2B02G047500	1.72101	8.16103e-09	1.53737	6.92715e-06	2.80162	2.12303e-19	3.94675	1.78498e-27	3.68105	3.17701e-21	3.24852	1.38103e-07	4.02119	5.44289e-10
TraesCS2B02G095700	NA	NA	5.41283	0.00128524	NA	NA	NA	NA	NA	NA	NA	NA	NA	NA
TraesCS2B02G108900	NA	NA	NA	NA	NA	NA	1.46195	0.00248624	NA	NA	NA	NA	NA	NA
TraesCS2B02G110400	3.1068	4.18518e-05	NA	NA	NA	NA	NA	NA	NA	NA	NA	NA	NA	NA
TraesCS2B02G112300	NA	NA	NA	NA	NA	NA	NA	NA	NA	NA	4.25626	6.94619e-10	2.79714	1.85664e-19
TraesCS2B02G122300	NA	NA	NA	NA	1.18653	9.59291e-16	1.99595	1.2105e-33	2.89206	1.12711e-61	2.74466	1.51083e-46	2.01195	2.96307e-21
TraesCS2B02G128100	NA	NA	-3.77086	9.11462e-08	-5.64898	0.000672201	NA	NA	NA	NA	NA	NA	NA	NA
TraesCS2B02G142300	4.61628	2.9662e-06	1.61075	0.0075889	NA	NA	NA	NA	NA	NA	NA	NA	NA	NA
TraesCS2B02G177100	-1.92374	3.1295e-05	NA	NA	NA	NA	2.37669	1.30504e-07	NA	NA	NA	NA	NA	NA
TraesCS2B02G179700	-1.45349	1.71876e-09	-1.70588	6.32152e-13	NA	NA	NA	NA	NA	NA	NA	NA	-1.40732	5.62772e-08
TraesCS2B02G182200	NA	NA	NA	NA	3.44512	1.58662e-13	NA	NA	NA	NA	NA	NA	-2.34678	1.69523e-13
TraesCS2B02G184300	NA	NA	NA	NA	-3.42854	0.000432931	-1.83972	4.70004e-09	-3.18154	7.79474e-18	NA	NA	NA	NA
TraesCS2B02G184400	NA	NA	NA	NA	-2.47002	3.47267e-20	-1.95939	8.97415e-23	-3.98168	1.65203e-41	-3.69135	3.75267e-15	-3.04108	0.00321504
TraesCS2B02G190300	6.9694	2.24639e-05	2.26693	0.000793468	NA	NA	NA	NA	NA	NA	NA	NA	NA	NA
TraesCS2B02G193400	3.69775	7.10258e-07	8.92364	2.03292e-08	2.97472	1.15765e-07	NA	NA	NA	NA	NA	NA	NA	NA
TraesCS2B02G198200	NA	NA	NA	NA	NA	NA	NA	NA	NA	NA	1.19164	9.46502e-10	1.08626	2.80959e-08
TraesCS2B02G201000	2.99647	2.36288e-10	NA	NA	NA	NA	-2.35426	1.67671e-05	-2.12613	0.000160856	NA	NA	NA	NA
TraesCS2B02G215800	1.95574	5.01655e-09	1.34829	0.000142431	1.01778	0.00425866	1.56492	8.17219e-06	3.12017	2.48518e-20	2.72511	4.15486e-15	NA	NA
TraesCS2B02G230700	NA	NA	NA	NA	-2.28138	6.9125e-41	NA	NA	NA	NA	NA	NA	NA	NA
TraesCS2B02G233100	1.69166	0.00353838	NA	NA	NA	NA	2.13474	1.53585e-06	2.21431	3.8408e-06	3.22541	2.0949e-10	NA	NA
TraesCS2B02G238100	4.35844	1.72432e-19	NA	NA	-3.41808	0.00571488	NA	NA	NA	NA	NA	NA	NA	NA
TraesCS2B02G251800	NA	NA	NA	NA	NA	NA	NA	NA	2.0979	1.68083e-32	2.0414	2.53423e-28	1.00606	2.38035e-07
TraesCS2B02G275300	NA	NA	4.41085	0.000112466	NA	NA	NA	NA	4.41415	1.58772e-06	NA	NA	NA	NA
TraesCS2B02G280000	NA	NA	NA	NA	NA	NA	NA	NA	NA	NA	1.41066	9.37645e-24	NA	NA
TraesCS2B02G310600	NA	NA	NA	NA	2.97269	5.53108e-06	NA	NA	NA	NA	NA	NA	NA	NA
TraesCS2B02G321100	NA	NA	NA	NA	1.00952	3.54903e-07	1.87049	3.61805e-20	2.31139	1.07487e-29	2.47014	8.26448e-30	1.7943	5.92656e-16
TraesCS2B02G321200	NA	NA	NA	NA	NA	NA	NA	NA	1.00439	1.63174e-05	1.27667	5.19684e-08	NA	NA
TraesCS2B02G344300	2.77004	0.00641627	NA	NA	-5.47813	0.00226778	NA	NA	NA	NA	NA	NA	NA	NA
TraesCS2B02G359700	NA	NA	NA	NA	NA	NA	NA	NA	2.5269	0.000806675	4.15554	3.25132e-32	NA	NA
TraesCS2B02G381100	NA	NA	NA	NA	1.41557	0.000318012	NA	NA	NA	NA	NA	NA	NA	NA
TraesCS2B02G381200	NA	NA	-1.33254	8.68344e-16	-1.01436	1.37097e-09	NA	NA	NA	NA	NA	NA	NA	NA
TraesCS2B02G386700	-2.14256	0.0061262	NA	NA	NA	NA	NA	NA	NA	NA	NA	NA	NA	NA
TraesCS2B02G396100	NA	NA	NA	NA	NA	NA	NA	NA	NA	NA	8.50422	1.79663e-08	2.23765	4.11415e-24
TraesCS2B02G397800	NA	NA	NA	NA	-1.16974	1.27621e-09	NA	NA	NA	NA	NA	NA	NA	NA
TraesCS2B02G404500	-3.08229	1.72203e-06	NA	NA	NA	NA	NA	NA	NA	NA	NA	NA	NA	NA
TraesCS2B02G412600	2.74662	1.98274e-05	NA	NA	NA	NA	4.40386	1.08996e-10	4.94977	2.47588e-10	3.53097	0.00295633	NA	NA
TraesCS2B02G420500	NA	NA	NA	NA	NA	NA	1.33884	0.000348521	2.24965	1.48433e-10	1.49003	0.000116045	1.93737	4.35546e-08
TraesCS2B02G430500	NA	NA	5.69136	8.17094e-05	NA	NA	NA	NA	NA	NA	NA	NA	NA	NA
TraesCS2B02G439700	NA	NA	NA	NA	-7.82685	4.5652e-05	-6.44628	0.00115211	NA	NA	NA	NA	NA	NA
TraesCS2B02G460200	1.63464	4.97221e-05	NA	NA	1.35342	0.00426276	2.30383	2.14215e-05	NA	NA	NA	NA	NA	NA
TraesCS2B02G461800	1.00293	9.95677e-11	NA	NA	1.29184	1.04917e-16	NA	NA	1.28534	9.02279e-15	1.94901	2.52034e-30	1.02485	2.16994e-09
TraesCS2B02G472100	NA	NA	1.68016	0.00463756	NA	NA	NA	NA	2.44923	1.25065e-07	3.22945	3.83804e-14	1.12	0.00574195
TraesCS2B02G472600	NA	NA	NA	NA	NA	NA	-1.09466	0.000188254	NA	NA	NA	NA	NA	NA
TraesCS2B02G474800	NA	NA	NA	NA	NA	NA	2.81975	1.26856e-12	NA	NA	1.20048	0.00236668	NA	NA
TraesCS2B02G476200	NA	NA	NA	NA	NA	NA	NA	NA	3.82186	0.0014363	3.3218	0.0020082	NA	NA
TraesCS2B02G482100	NA	NA	5.27941	0.00294736	NA	NA	4.83304	0.00846147	2.97036	1.75002e-05	3.04235	9.99523e-06	NA	NA
TraesCS2B02G482900	NA	NA	NA	NA	NA	NA	6.63745	7.51513e-05	3.30711	6.00146e-06	4.07437	5.48009e-12	NA	NA
TraesCS2B02G483000	NA	NA	9.2533	4.8885e-08	NA	NA	1.6727	0.00367874	1.59716	0.00405603	2.21576	3.45887e-05	NA	NA
TraesCS2B02G483100	NA	NA	6.17434	0.000477746	NA	NA	4.47842	8.93125e-06	4.42397	9.60689e-14	3.19924	7.61217e-08	NA	NA
TraesCS2B02G513800	1.21736	0.00976162	NA	NA	1.39748	0.0072501	4.60452	9.7101e-23	4.1035	1.33417e-17	3.64164	3.63034e-16	3.14035	2.30634e-10
TraesCS2B02G513900	NA	NA	NA	NA	NA	NA	2.94214	3.00063e-12	2.43008	2.96539e-08	3.57104	3.30125e-17	3.07496	4.63018e-12
TraesCS2B02G516600	1.20409	5.79265e-05	NA	NA	NA	NA	1.1752	0.00110024	1.80246	5.2773e-09	2.13404	6.10327e-11	1.79854	1.29034e-10
TraesCS2B02G525700	1.02819	3.91075e-06	1.17469	4.2482e-05	2.36898	3.75196e-30	2.55393	6.31385e-24	2.10969	2.33352e-18	2.20879	1.86099e-16	2.33098	6.60709e-20
TraesCS2B02G541300	NA	NA	NA	NA	NA	NA	NA	NA	NA	NA	NA	NA	3.60794	9.13662e-05
TraesCS2B02G541400	NA	NA	4.86315	8.74513e-05	NA	NA	NA	NA	NA	NA	NA	NA	NA	NA
TraesCS2B02G541900	NA	NA	NA	NA	NA	NA	NA	NA	NA	NA	NA	NA	2.50764	8.22006e-15
TraesCS2B02G542000	NA	NA	NA	NA	-4.15261	1.10249e-12	-3.88327	8.21483e-13	-2.98205	3.28189e-09	-1.52033	0.00211369	NA	NA
TraesCS2B02G547900	3.89811	3.93282e-40	3.41533	3.64638e-35	NA	NA	-6.17224	0.000193351	NA	NA	NA	NA	NA	NA
TraesCS2B02G553700	-2.13252	0.000252838	-6.33154	2.03014e-30	-4.97054	1.13292e-81	-1.61374	0.000886052	1.67554	3.55022e-10	4.09755	2.80649e-55	NA	NA
TraesCS2B02G560800	NA	NA	NA	NA	NA	NA	3.21611	1.92813e-08	3.4388	2.34374e-05	3.45602	2.25037e-09	4.14636	1.32842e-06
TraesCS2B02G560900	NA	NA	NA	NA	NA	NA	4.53967	4.72285e-10	3.2769	0.000220368	6.57063	4.53424e-05	NA	NA
TraesCS2B02G561000	NA	NA	NA	NA	NA	NA	3.03077	4.0715e-10	2.60421	1.84668e-07	1.73898	0.000160709	1.49019	0.00269453
TraesCS2B02G561100	NA	NA	NA	NA	-3.42563	0.000259436	1.6361	0.000624085	1.40194	0.00631879	1.94781	2.30949e-05	2.44076	2.82724e-07
TraesCS2B02G562200	NA	NA	NA	NA	-2.58797	0.000442887	NA	NA	3.30719	6.22885e-12	3.35221	4.4216e-12	NA	NA
TraesCS2B02G578600	1.37129	1.3005e-07	NA	NA	NA	NA	1.75524	0.00533379	2.75048	0.000242269	NA	NA	4.59881	0.0066746
TraesCS2B02G594800	NA	NA	-1.40783	3.6027e-06	-3.68992	2.99133e-23	-12.868	7.02631e-17	NA	NA	NA	NA	NA	NA
TraesCS2D02G004400	4.26745	5.45256e-05	5.05284	1.83451e-08	NA	NA	-17.787	1.16598e-26	NA	NA	NA	NA	NA	NA
TraesCS2D02G033300	2.97074	6.45107e-15	2.41019	5.11938e-08	3.46504	1.00761e-21	4.43947	5.05651e-23	4.4965	1.30414e-19	3.40385	1.57068e-09	3.21904	1.89496e-07
TraesCS2D02G081700	6.87868	1.45552e-16	8.72543	2.80579e-18	6.15222	8.40226e-18	-5.16877	0.00208601	NA	NA	NA	NA	NA	NA
TraesCS2D02G092700	NA	NA	NA	NA	3.003	1.91728e-06	NA	NA	1.30135	1.76332e-05	NA	NA	NA	NA
TraesCS2D02G105000	NA	NA	NA	NA	1.2813	5.10751e-09	1.72888	2.21648e-13	2.33266	2.18998e-23	2.22145	3.39331e-19	1.38071	3.89729e-07
TraesCS2D02G110500	1.36534	0.00296829	-2.7154	0.000146849	-6.33701	0.000125432	NA	NA	NA	NA	NA	NA	NA	NA
TraesCS2D02G165800	NA	NA	NA	NA	-3.05889	1.94475e-10	-1.96197	2.06487e-18	-4.50075	4.04284e-32	-2.73988	3.02745e-08	NA	NA
TraesCS2D02G171900	NA	NA	NA	NA	NA	NA	1.23587	1.48019e-05	2.07794	1.4593e-14	1.83224	3.13829e-11	NA	NA
TraesCS2D02G210300	NA	NA	NA	NA	-2.86433	0.00937414	NA	NA	2.19356	0.00650814	2.75141	0.000437953	NA	NA
TraesCS2D02G212300	1.73243	1.44694e-08	NA	NA	NA	NA	1.21441	0.00702594	NA	NA	NA	NA	NA	NA
TraesCS2D02G221100	7.59985	2.97765e-06	5.9643	0.000200613	NA	NA	NA	NA	NA	NA	NA	NA	NA	NA
TraesCS2D02G239000	NA	NA	NA	NA	NA	NA	2.06208	0.000341202	NA	NA	1.52992	0.00407744	NA	NA
TraesCS2D02G241200	NA	NA	NA	NA	NA	NA	NA	NA	-1.49939	3.79095e-09	NA	NA	-1.67204	1.02401e-07
TraesCS2D02G256000	NA	NA	NA	NA	NA	NA	1.8807	6.14131e-12	NA	NA	NA	NA	-2.02551	2.79481e-17
TraesCS2D02G261800	NA	NA	NA	NA	NA	NA	NA	NA	NA	NA	1.08397	5.72322e-11	NA	NA
TraesCS2D02G264100	-1.34073	0.000476195	NA	NA	NA	NA	NA	NA	NA	NA	NA	NA	NA	NA
TraesCS2D02G302100	NA	NA	NA	NA	NA	NA	2.40522	0.000370822	2.7308	3.24198e-08	2.43033	9.26899e-08	NA	NA
TraesCS2D02G303100	NA	NA	NA	NA	NA	NA	1.08448	1.54491e-05	2.18939	7.90366e-18	2.40218	5.38388e-19	NA	NA
TraesCS2D02G339300	NA	NA	NA	NA	NA	NA	NA	NA	1.45226	1.09531e-11	NA	NA	NA	NA
TraesCS2D02G340000	NA	NA	NA	NA	NA	NA	-5.31466	0.00166891	NA	NA	3.64783	5.11439e-20	-1.7061	1.77324e-14
TraesCS2D02G360800	1.88472	5.36352e-08	1.97171	1.43157e-06	1.70548	2.51813e-06	1.55577	7.91125e-05	1.77035	1.03419e-05	1.98035	1.10225e-06	1.70574	1.939e-05
TraesCS2D02G377000	NA	NA	-1.06776	7.66099e-06	-1.24171	5.72496e-09	NA	NA	NA	NA	NA	NA	NA	NA
TraesCS2D02G377100	NA	NA	NA	NA	NA	NA	NA	NA	NA	NA	2.63114	0.00217087	NA	NA
TraesCS2D02G392300	NA	NA	NA	NA	-3.45754	0.000103705	1.18463	0.00198178	2.52438	5.6621e-12	1.38668	0.000564876	NA	NA
TraesCS2D02G393800	NA	NA	NA	NA	NA	NA	NA	NA	NA	NA	3.38717	0.00632479	NA	NA
TraesCS2D02G417600	NA	NA	NA	NA	-6.13776	0.000334647	NA	NA	NA	NA	NA	NA	NA	NA
TraesCS2D02G421300	1.89976	7.31509e-16	1.37974	1.11098e-08	2.1135	1.81451e-19	2.61884	1.21976e-28	2.41354	1.57288e-24	2.4536	1.14067e-24	2.59059	5.21389e-28
TraesCS2D02G432700	NA	NA	NA	NA	-2.20798	0.00738632	-4.10008	0.000953943	NA	NA	NA	NA	NA	NA
TraesCS2D02G438000	1.42568	0.00285382	NA	NA	NA	NA	NA	NA	NA	NA	NA	NA	NA	NA
TraesCS2D02G439300	NA	NA	NA	NA	1.09679	0.00055561	NA	NA	1.76149	9.39257e-08	1.90291	5.18768e-08	1.15362	0.00158838
TraesCS2D02G450800	NA	NA	NA	NA	NA	NA	NA	NA	NA	NA	1.6594	3.56553e-06	NA	NA
TraesCS2D02G453400	NA	NA	NA	NA	NA	NA	5.30614	4.81683e-15	4.63426	9.71729e-16	4.07921	1.52275e-17	4.83312	1.25548e-12
TraesCS2D02G453600	2.54817	0.00359189	NA	NA	NA	NA	NA	NA	NA	NA	NA	NA	2.34353	0.000796934
TraesCS2D02G453800	NA	NA	NA	NA	NA	NA	4.55922	0.000293268	NA	NA	NA	NA	2.08573	0.000455205
TraesCS2D02G454500	NA	NA	NA	NA	NA	NA	NA	NA	4.10815	0.00164855	3.2839	0.00435272	NA	NA
TraesCS2D02G454600	NA	NA	NA	NA	NA	NA	4.07174	0.00160467	7.26005	6.88772e-05	4.06997	0.00205608	3.70962	0.00108505
TraesCS2D02G461100	-2.19296	8.15321e-08	-2.43139	2.89456e-13	NA	NA	-2.77394	3.05054e-08	NA	NA	3.32376	0.00168923	NA	NA
TraesCS2D02G461400	NA	NA	NA	NA	NA	NA	3.74352	0.00243343	3.032	1.82279e-10	4.28529	2.70654e-27	1.58175	8.81127e-08
TraesCS2D02G482600	NA	NA	-1.38525	6.03142e-09	NA	NA	NA	NA	NA	NA	NA	NA	NA	NA
TraesCS2D02G487100	NA	NA	NA	NA	NA	NA	4.41949	2.91768e-08	2.2574	0.00210458	2.87367	1.80385e-05	3.43588	7.84842e-05
TraesCS2D02G489100	1.32528	0.000101607	NA	NA	1.82849	1.2963e-07	1.09157	0.000923735	1.2972	2.50202e-05	NA	NA	1.67029	1.43426e-07
TraesCS2D02G515500	NA	NA	NA	NA	-2.45732	1.84341e-06	-3.15652	5.40399e-10	-1.85227	0.000160117	-1.97262	3.55484e-05	NA	NA
TraesCS3A02G045100	2.91643	1.48596e-20	1.34837	1.47828e-05	NA	NA	-9.15526	7.42068e-09	NA	NA	NA	NA	NA	NA
TraesCS3A02G050400	11.2944	6.89014e-11	7.44153	1.05113e-16	1.58863	0.00282909	-14.4467	1.04502e-19	-9.08009	2.48957e-07	NA	NA	NA	NA
TraesCS3A02G066100	4.89901	2.07747e-31	4.97251	5.78761e-39	NA	NA	-10.5135	1.89889e-11	NA	NA	NA	NA	NA	NA
TraesCS3A02G066200	3.62882	1.89718e-21	3.88239	9.72797e-28	NA	NA	-8.56913	6.88275e-08	NA	NA	NA	NA	NA	NA
TraesCS3A02G066300	1.99313	3.61393e-08	2.10088	3.29145e-09	NA	NA	-14.4422	1.23358e-20	NA	NA	NA	NA	NA	NA
TraesCS3A02G066400	2.28445	2.93092e-12	2.16259	1.15566e-11	-1.39176	3.77377e-05	-9.3994	2.71696e-09	NA	NA	NA	NA	NA	NA
TraesCS3A02G066500	2.86724	2.47405e-06	3.54914	2.59337e-08	NA	NA	NA	NA	NA	NA	NA	NA	NA	NA
TraesCS3A02G066900	-1.13937	2.29323e-07	NA	NA	-4.7001	2.7075e-11	NA	NA	NA	NA	NA	NA	NA	NA
TraesCS3A02G068100	NA	NA	NA	NA	NA	NA	1.13724	7.02907e-05	2.04619	7.12599e-12	1.82326	4.38783e-07	2.57627	2.38056e-18
TraesCS3A02G070200	1.35815	3.26883e-07	4.96346	8.14754e-10	-2.06208	0.00624959	NA	NA	NA	NA	NA	NA	NA	NA
TraesCS3A02G074600	-3.24948	1.03915e-22	1.75849	4.28978e-07	-1.78898	3.7017e-07	-2.44495	1.39749e-14	2.49859	2.6719e-18	1.93802	1.93996e-11	NA	NA
TraesCS3A02G075800	3.60584	2.33792e-24	2.79005	1.33154e-14	3.89158	7.8184e-28	3.60405	1.65817e-23	3.37113	7.28185e-21	3.41923	6.25389e-20	NA	NA
TraesCS3A02G081000	NA	NA	6.61916	5.37768e-05	NA	NA	NA	NA	NA	NA	NA	NA	NA	NA
TraesCS3A02G099500	-1.16453	1.59932e-06	-1.52979	3.21144e-08	NA	NA	-1.07691	0.0070168	NA	NA	NA	NA	NA	NA
TraesCS3A02G121900	7.34319	1.85672e-10	8.00365	3.31575e-12	1.52612	0.000509212	-14.8022	3.55568e-21	NA	NA	NA	NA	NA	NA
TraesCS3A02G135600	1.24428	2.22517e-05	NA	NA	1.40007	8.22395e-05	1.22273	0.00587994	2.75733	1.16273e-07	2.91716	1.90844e-06	2.91432	1.7728e-08
TraesCS3A02G149200	NA	NA	NA	NA	NA	NA	NA	NA	6.71096	9.1324e-05	5.43407	0.00271765	5.98041	0.000578106
TraesCS3A02G161400	-1.38844	0.00363663	NA	NA	NA	NA	NA	NA	NA	NA	NA	NA	NA	NA
TraesCS3A02G186600	2.06614	3.18626e-16	1.90839	5.08048e-13	1.98703	1.56102e-14	2.46023	1.85922e-19	2.88593	1.9688e-27	3.0251	3.03394e-28	2.99926	9.29295e-29
TraesCS3A02G187100	2.0427	1.74057e-09	1.96743	2.70389e-07	2.87634	3.65771e-14	4.16958	3.88672e-09	3.79794	1.05141e-11	2.45769	7.0048e-07	4.43352	1.89568e-18
TraesCS3A02G205400	1.11098	0.000427885	1.8578	2.33239e-05	NA	NA	NA	NA	NA	NA	NA	NA	NA	NA
TraesCS3A02G207800	-1.15096	0.000391748	-1.14087	0.000754894	-1.0644	0.00259352	NA	NA	NA	NA	1.26058	0.000362977	NA	NA
TraesCS3A02G210900	NA	NA	NA	NA	3.62329	0.00595376	NA	NA	NA	NA	NA	NA	NA	NA
TraesCS3A02G211200	-1.26802	5.95024e-13	-1.08956	9.61628e-10	NA	NA	NA	NA	NA	NA	NA	NA	NA	NA
TraesCS3A02G232000	NA	NA	NA	NA	NA	NA	NA	NA	2.70566	1.05425e-05	3.13754	1.4902e-07	NA	NA
TraesCS3A02G240900	NA	NA	-3.7223	1.28736e-06	NA	NA	NA	NA	NA	NA	NA	NA	NA	NA
TraesCS3A02G281300	NA	NA	NA	NA	NA	NA	NA	NA	NA	NA	2.22877	0.00140026	NA	NA
TraesCS3A02G287100	3.17642	0.00262194	NA	NA	3.08178	0.00362687	4.68244	0.00830264	6.82152	6.59228e-05	NA	NA	3.65358	0.00622001
TraesCS3A02G290400	-1.06698	3.91549e-12	NA	NA	NA	NA	NA	NA	NA	NA	NA	NA	NA	NA
TraesCS3A02G291800	NA	NA	NA	NA	NA	NA	NA	NA	1.76455	1.56293e-24	1.27894	1.90164e-12	1.3859	4.35233e-13
TraesCS3A02G303700	NA	NA	NA	NA	1.53475	1.19093e-14	2.26525	4.08561e-24	2.24453	1.30312e-22	2.52637	1.657e-25	2.00383	9.11462e-17
TraesCS3A02G310300	NA	NA	NA	NA	NA	NA	NA	NA	NA	NA	NA	NA	1.75955	0.00116797
TraesCS3A02G313200	NA	NA	NA	NA	NA	NA	NA	NA	NA	NA	7.67969	0.000165622	NA	NA
TraesCS3A02G330000	NA	NA	NA	NA	NA	NA	NA	NA	NA	NA	3.35481	2.90323e-05	NA	NA
TraesCS3A02G346000	-2.85216	7.22889e-06	NA	NA	NA	NA	1.11611	0.000478682	NA	NA	2.0992	2.4665e-06	NA	NA
TraesCS3A02G353900	3.79412	1.40751e-46	2.89354	9.71595e-39	-2.96685	4.30159e-21	-5.63677	0.000741233	NA	NA	NA	NA	NA	NA
TraesCS3A02G361000	NA	NA	NA	NA	2.76756	3.04598e-20	2.0839	6.96904e-13	2.09318	1.12067e-12	1.96506	1.15268e-08	NA	NA
TraesCS3A02G361200	NA	NA	NA	NA	4.02036	3.93391e-06	1.85763	0.000677261	NA	NA	3.08504	6.98226e-05	NA	NA
TraesCS3A02G375700	-1.56735	0.00956842	-2.66068	0.0086022	NA	NA	NA	NA	NA	NA	NA	NA	NA	NA
TraesCS3A02G378100	NA	NA	NA	NA	NA	NA	NA	NA	1.78668	4.38841e-09	1.3324	1.64163e-05	1.59283	1.74375e-08
TraesCS3A02G436600	NA	NA	NA	NA	2.0695	8.83191e-08	NA	NA	NA	NA	NA	NA	NA	NA
TraesCS3A02G441800	4.38598	2.20877e-34	2.9993	1.18855e-18	NA	NA	-8.6667	6.08261e-08	NA	NA	NA	NA	NA	NA
TraesCS3A02G441900	NA	NA	NA	NA	-4.85751	0.00429903	NA	NA	NA	NA	NA	NA	NA	NA
TraesCS3A02G442400	NA	NA	4.58433	0.00017805	-2.16438	0.0044677	NA	NA	NA	NA	NA	NA	NA	NA
TraesCS3A02G442500	NA	NA	5.3287	0.00610604	NA	NA	NA	NA	NA	NA	NA	NA	NA	NA
TraesCS3A02G442700	NA	NA	7.18055	3.01883e-05	3.26011	0.00101688	NA	NA	NA	NA	NA	NA	NA	NA
TraesCS3A02G458900	NA	NA	NA	NA	NA	NA	NA	NA	NA	NA	NA	NA	2.26837	0.00797714
TraesCS3A02G480500	NA	NA	NA	NA	NA	NA	NA	NA	NA	NA	NA	NA	1.27252	2.27268e-11
TraesCS3A02G495200	3.07871	2.08034e-07	3.90943	4.91414e-13	NA	NA	NA	NA	NA	NA	NA	NA	NA	NA
TraesCS3A02G509300	2.3792	7.95915e-32	1.67692	1.22542e-15	2.19427	7.57509e-27	2.4905	2.18065e-30	3.29988	6.03681e-51	3.5275	4.92544e-53	2.98862	1.17947e-40
TraesCS3A02G530600	1.3343	3.85347e-11	NA	NA	2.09216	1.20461e-25	2.36826	3.62611e-30	2.3076	2.68748e-28	2.16225	5.20091e-23	1.6726	1.21369e-13
TraesCS3A02G530800	NA	NA	NA	NA	NA	NA	3.53081	6.87135e-05	2.14891	0.00345303	2.05724	0.00474175	NA	NA
TraesCS3A02G531500	1.60572	1.59993e-08	3.49557	2.90648e-38	NA	NA	-10.4488	3.09314e-11	NA	NA	NA	NA	NA	NA
TraesCS3A02G532400	-1.83573	4.60378e-12	-2.20105	3.05692e-17	NA	NA	-1.10319	2.66231e-05	NA	NA	NA	NA	-1.48039	6.42213e-07
TraesCS3A02G539500	6.35599	9.67156e-05	7.95531	4.27676e-07	6.00833	8.84353e-10	NA	NA	NA	NA	NA	NA	NA	NA
TraesCS3B02G059200	7.03169	1.62045e-05	6.50634	1.77625e-20	1.33995	0.00551743	-12.715	1.48457e-15	NA	NA	NA	NA	NA	NA
TraesCS3B02G061900	5.67873	0.00108646	6.19755	2.31392e-17	2.87693	1.17508e-06	-7.50518	3.15345e-06	NA	NA	NA	NA	NA	NA
TraesCS3B02G079700	1.21717	2.46534e-08	NA	NA	-2.17623	5.96833e-15	NA	NA	NA	NA	NA	NA	NA	NA
TraesCS3B02G081200	NA	NA	NA	NA	NA	NA	2.09196	1.86875e-06	1.64525	0.00159132	1.92733	0.00113835	3.22061	7.6491e-07
TraesCS3B02G082300	NA	NA	NA	NA	1.47114	1.27683e-05	3.02495	1.60106e-07	2.79851	2.68445e-07	1.66526	0.00307211	2.26689	1.71073e-05
TraesCS3B02G084300	NA	NA	-2.30022	2.94704e-34	-7.23292	8.1418e-31	NA	NA	NA	NA	NA	NA	NA	NA
TraesCS3B02G095700	6.09358	0.000323485	7.27725	2.75049e-06	3.27951	6.09328e-12	NA	NA	NA	NA	NA	NA	NA	NA
TraesCS3B02G100900	4.76837	8.40452e-06	5.71613	0.000640609	4.79379	0.00985604	NA	NA	NA	NA	NA	NA	NA	NA
TraesCS3B02G105900	NA	NA	NA	NA	NA	NA	NA	NA	4.36087	6.25915e-10	2.34314	1.09581e-11	2.04046	1.68052e-06
TraesCS3B02G115900	NA	NA	-1.20879	0.00314773	NA	NA	NA	NA	NA	NA	NA	NA	NA	NA
TraesCS3B02G157900	NA	NA	-1.21587	3.7912e-05	-5.50064	8.50654e-07	NA	NA	NA	NA	NA	NA	NA	NA
TraesCS3B02G158700	NA	NA	NA	NA	NA	NA	NA	NA	3.43697	2.87511e-05	3.57099	6.5809e-21	NA	NA
TraesCS3B02G165600	NA	NA	1.07627	3.60254e-17	NA	NA	NA	NA	-1.0351	6.0237e-19	-1.16315	6.14223e-22	NA	NA
TraesCS3B02G169400	NA	NA	3.69473	0.00478731	3.75264	1.84594e-05	2.77033	0.00106068	3.83605	0.000388458	2.61156	0.00332055	4.07376	0.000107556
TraesCS3B02G171700	NA	NA	NA	NA	2.61984	0.00610899	NA	NA	-7.21044	7.81394e-06	NA	NA	NA	NA
TraesCS3B02G176500	NA	NA	NA	NA	NA	NA	NA	NA	4.7204	1.17313e-05	7.26722	1.90703e-05	3.97833	1.87963e-07
TraesCS3B02G185800	NA	NA	NA	NA	NA	NA	NA	NA	NA	NA	NA	NA	5.35093	0.00456949
TraesCS3B02G204300	2.34898	0.000147659	NA	NA	NA	NA	1.59541	0.0050652	2.74018	1.57078e-07	1.57497	0.00858169	NA	NA
TraesCS3B02G216100	1.57079	5.83765e-11	1.75519	1.20654e-12	2.1681	1.91347e-19	2.43319	1.38383e-22	2.56924	5.57873e-26	2.7513	1.15953e-29	2.61511	3.16913e-27
TraesCS3B02G216500	NA	NA	NA	NA	1.88192	1.4572e-09	1.88986	6.72579e-06	2.1718	1.33566e-08	3.03895	2.02219e-10	2.92825	3.69762e-19
TraesCS3B02G217500	NA	NA	NA	NA	2.29047	3.64236e-49	1.38251	4.30685e-17	NA	NA	NA	NA	NA	NA
TraesCS3B02G234900	-1.3127	1.22042e-06	-1.26852	5.06362e-06	NA	NA	NA	NA	NA	NA	NA	NA	NA	NA
TraesCS3B02G241700	-1.1726	0.00128113	NA	NA	NA	NA	NA	NA	NA	NA	NA	NA	-1.45767	0.0042772
TraesCS3B02G261300	NA	NA	NA	NA	NA	NA	NA	NA	2.67682	9.77301e-07	3.28785	2.78467e-10	NA	NA
TraesCS3B02G270800	NA	NA	NA	NA	-6.255	0.000254696	NA	NA	NA	NA	NA	NA	NA	NA
TraesCS3B02G315000	NA	NA	NA	NA	NA	NA	NA	NA	NA	NA	4.64568	0.00696441	NA	NA
TraesCS3B02G325200	NA	NA	NA	NA	NA	NA	NA	NA	1.03	3.65308e-12	NA	NA	NA	NA
TraesCS3B02G332600	NA	NA	NA	NA	1.40869	2.43993e-12	1.60849	1.29896e-13	2.02851	1.87674e-19	1.8367	5.84234e-16	1.29739	1.54741e-08
TraesCS3B02G346900	NA	NA	NA	NA	NA	NA	5.961	0.00105956	NA	NA	NA	NA	NA	NA
TraesCS3B02G377700	-3.31713	0.00628018	NA	NA	NA	NA	NA	NA	NA	NA	1.33371	0.00299005	NA	NA
TraesCS3B02G387600	NA	NA	NA	NA	NA	NA	NA	NA	1.74453	7.15982e-20	1.70616	1.61083e-18	1.38916	7.26374e-13
TraesCS3B02G393400	NA	NA	NA	NA	3.39216	0.000724417	2.79279	0.00434786	NA	NA	NA	NA	NA	NA
TraesCS3B02G407900	-4.15244	1.35806e-13	-2.04377	6.18598e-13	1.33743	0.00108879	NA	NA	NA	NA	NA	NA	NA	NA
TraesCS3B02G431300	NA	NA	1.69129	0.00490393	1.14844	0.00827891	NA	NA	1.41263	0.00201671	1.21399	0.00870243	NA	NA
TraesCS3B02G450100	3.83581	5.73272e-24	4.89528	1.35812e-37	2.02323	1.30823e-07	-12.2184	8.14284e-15	NA	NA	NA	NA	NA	NA
TraesCS3B02G456100	4.76594	0.00588664	NA	NA	5.4495	0.00188442	NA	NA	5.13942	0.00430933	NA	NA	NA	NA
TraesCS3B02G475700	3.2767	9.66463e-41	2.07788	2.08264e-20	-2.0367	8.93438e-13	-6.67025	4.10132e-05	NA	NA	NA	NA	NA	NA
TraesCS3B02G523500	-2.38998	4.21255e-16	NA	NA	-2.79136	2.68504e-20	NA	NA	-1.15681	0.000208786	NA	NA	NA	NA
TraesCS3B02G557000	5.09416	0.00459652	NA	NA	NA	NA	NA	NA	NA	NA	NA	NA	NA	NA
TraesCS3B02G563300	NA	NA	NA	NA	NA	NA	NA	NA	NA	NA	NA	NA	4.36539	0.000770596
TraesCS3B02G594000	3.80921	5.74901e-10	2.56879	1.15233e-06	NA	NA	NA	NA	NA	NA	NA	NA	NA	NA
TraesCS3B02G595900	NA	NA	NA	NA	2.18612	0.00239621	1.80349	0.00656184	NA	NA	NA	NA	1.97846	0.00325762
TraesCS3B02G601100	NA	NA	NA	NA	NA	NA	5.98097	0.000567202	3.45982	1.32398e-06	2.77762	2.03245e-05	NA	NA
TraesCS3B02G601900	4.29355	1.05252e-10	4.86976	8.18322e-16	1.94397	0.0012582	NA	NA	NA	NA	NA	NA	NA	NA
TraesCS3B02G605300	4.97653	6.66517e-05	7.48229	6.53885e-06	3.64533	0.00015465	-5.95418	0.000495547	NA	NA	NA	NA	NA	NA
TraesCS3B02G607800	NA	NA	NA	NA	-5.3148	0.00171456	NA	NA	NA	NA	NA	NA	NA	NA
TraesCS3B02G609800	-2.85546	1.76253e-18	-2.5209	2.07521e-16	-1.23253	6.25923e-05	-1.02521	0.000994207	NA	NA	NA	NA	-2.2091	7.31378e-11
TraesCS3B02G611400	NA	NA	NA	NA	NA	NA	1.707	0.00104285	1.50976	0.000272491	NA	NA	NA	NA
TraesCS3D02G048200	NA	NA	-1.37591	2.6084e-07	NA	NA	NA	NA	NA	NA	NA	NA	NA	NA
TraesCS3D02G049800	NA	NA	22.7522	7.01821e-06	NA	NA	-21.0057	3.43542e-05	NA	NA	NA	NA	NA	NA
TraesCS3D02G049900	6.68369	4.58711e-05	8.71123	1.56804e-13	3.48399	9.88238e-12	-7.6208	4.03323e-06	NA	NA	NA	NA	NA	NA
TraesCS3D02G052100	NA	NA	NA	NA	NA	NA	NA	NA	NA	NA	2.68008	3.4632e-13	NA	NA
TraesCS3D02G066800	8.74035	4.58979e-08	3.91614	7.04406e-07	NA	NA	NA	NA	NA	NA	NA	NA	NA	NA
TraesCS3D02G069200	NA	NA	3.00121	1.35568e-08	NA	NA	NA	NA	NA	NA	NA	NA	NA	NA
TraesCS3D02G091200	NA	NA	NA	NA	NA	NA	NA	NA	4.14445	1.86953e-08	2.3155	0.000124563	2.0144	0.000928296
TraesCS3D02G094200	-3.71526	2.73221e-11	-7.6896	9.85075e-07	-2.52887	3.12155e-21	-4.53282	4.72517e-56	-6.52177	3.37935e-39	-2.48527	8.02786e-07	NA	NA
TraesCS3D02G140400	NA	NA	NA	NA	-4.0244	6.96923e-15	NA	NA	NA	NA	-1.27425	0.00912998	NA	NA
TraesCS3D02G141100	NA	NA	NA	NA	NA	NA	6.30318	0.00100688	6.3809	6.02957e-11	NA	NA	NA	NA
TraesCS3D02G146400	NA	NA	NA	NA	-2.74152	0.00326226	NA	NA	NA	NA	NA	NA	2.86451	0.00586881
TraesCS3D02G151600	NA	NA	NA	NA	6.36828	0.000357164	4.09497	0.00327638	3.51008	0.00169084	5.67406	0.00226097	4.84197	0.00816541
TraesCS3D02G153700	-5.0821	0.00257182	NA	NA	NA	NA	-2.14457	5.55922e-12	-4.2003	9.86706e-18	-2.96351	3.54441e-05	-4.86408	0.00578825
TraesCS3D02G159400	NA	NA	NA	NA	1.24547	1.0316e-06	NA	NA	1.01197	0.000235301	NA	NA	2.00885	1.3927e-16
TraesCS3D02G168000	2.12373	4.02892e-12	1.15216	0.00120998	2.44677	1.678e-13	2.58968	7.1128e-10	2.12991	9.56889e-08	2.09337	2.63355e-05	2.25296	0.00033078
TraesCS3D02G180800	NA	NA	NA	NA	-3.34906	1.0898e-06	NA	NA	NA	NA	4.50083	8.79873e-09	2.89788	1.00739e-10
TraesCS3D02G190500	1.55763	2.62134e-12	1.21733	2.13334e-07	1.69436	4.30239e-14	2.87959	8.9692e-36	3.04946	1.67346e-40	3.3582	4.66413e-48	2.26065	2.34057e-21
TraesCS3D02G190900	1.14703	0.00166107	NA	NA	1.96775	1.73703e-07	2.2452	3.74461e-06	2.2495	1.14566e-06	1.66838	0.00110971	3.06646	4.36268e-14
TraesCS3D02G208200	NA	NA	NA	NA	NA	NA	NA	NA	NA	NA	1.62345	0.000795261	NA	NA
TraesCS3D02G214000	-1.04875	3.54727e-06	NA	NA	NA	NA	NA	NA	NA	NA	NA	NA	-1.81849	8.38655e-09
TraesCS3D02G221300	NA	NA	NA	NA	NA	NA	NA	NA	NA	NA	3.18867	6.89592e-12	NA	NA
TraesCS3D02G232900	NA	NA	NA	NA	2.36959	2.85903e-07	1.88772	3.11251e-05	2.19064	3.39371e-09	3.1957	3.91087e-11	NA	NA
TraesCS3D02G286700	NA	NA	NA	NA	NA	NA	1.33569	4.03696e-06	2.60272	2.32694e-22	2.43283	1.20974e-19	2.11161	1.30751e-14
TraesCS3D02G298100	1.95724	6.96317e-05	2.19193	0.000673207	3.47093	4.68797e-10	7.11453	9.64465e-06	4.7821	2.13205e-08	4.59947	3.5128e-06	4.28236	1.73117e-09
TraesCS3D02G371500	NA	NA	-1.54547	6.56634e-14	NA	NA	NA	NA	NA	NA	NA	NA	NA	NA
TraesCS3D02G434600	5.91554	1.21838e-26	4.68555	1.01244e-22	1.44969	0.00379079	-5.02949	0.00278163	NA	NA	NA	NA	NA	NA
TraesCS3D02G435300	NA	NA	5.58503	8.82389e-13	1.98406	0.00254068	NA	NA	NA	NA	NA	NA	NA	NA
TraesCS3D02G457600	NA	NA	NA	NA	NA	NA	NA	NA	NA	NA	4.5585	1.04818e-12	1.6885	0.00096701
TraesCS3D02G466400	NA	NA	NA	NA	NA	NA	3.09735	5.29322e-06	1.68345	0.00625377	3.0307	0.0011116	NA	NA
TraesCS3D02G474500	NA	NA	NA	NA	-4.92454	4.49661e-29	-1.99107	1.17089e-05	NA	NA	2.14483	2.10053e-05	1.65229	0.00136142
TraesCS3D02G484000	6.60151	0.000451208	NA	NA	NA	NA	NA	NA	NA	NA	NA	NA	NA	NA
TraesCS3D02G502100	2.57775	0.00291054	NA	NA	NA	NA	NA	NA	NA	NA	NA	NA	NA	NA
TraesCS3D02G508900	6.50765	0.000167278	NA	NA	-9.88713	4.44985e-10	-7.36495	4.0918e-06	-4.99676	0.00521306	NA	NA	NA	NA
TraesCS3D02G517900	3.13498	5.2231e-29	2.61977	6.51031e-18	3.6488	3.3385e-32	3.8846	7.78313e-28	4.66241	5.13107e-39	4.32667	2.32628e-36	4.0859	3.3693e-33
TraesCS3D02G531800	5.28208	3.91549e-12	2.11245	5.21255e-08	-1.60728	0.00703302	-4.90138	0.00513179	NA	NA	NA	NA	NA	NA
TraesCS3D02G535900	1.28625	1.60522e-07	NA	NA	1.90334	1.32434e-12	2.86635	1.85926e-19	2.22642	2.39813e-13	2.79867	1.59848e-13	2.53363	2.80815e-10
TraesCS3D02G536300	NA	NA	5.43606	0.0039315	NA	NA	5.57927	0.00222866	3.84009	2.00868e-06	3.14222	6.1282e-05	NA	NA
TraesCS3D02G536800	2.72521	2.66293e-12	2.93455	6.95021e-15	NA	NA	NA	NA	NA	NA	NA	NA	NA	NA
TraesCS3D02G537600	-1.16919	0.000316041	-1.26823	5.76573e-05	NA	NA	NA	NA	NA	NA	NA	NA	NA	NA
TraesCS4A02G001000	NA	NA	2.39802	0.00655644	NA	NA	NA	NA	NA	NA	NA	NA	NA	NA
TraesCS4A02G015500	NA	NA	NA	NA	NA	NA	NA	NA	7.40608	3.36447e-05	7.17046	6.93979e-05	NA	NA
TraesCS4A02G015700	NA	NA	NA	NA	-2.54706	1.18156e-06	NA	NA	NA	NA	NA	NA	1.55368	0.000791986
TraesCS4A02G016000	NA	NA	-4.42433	2.02894e-07	-1.92332	1.51609e-06	NA	NA	NA	NA	3.36786	1.2218e-08	NA	NA
TraesCS4A02G028600	-1.9079	0.000553641	-1.72676	3.8909e-05	1.58694	1.85847e-05	1.18698	0.00109957	1.15857	0.0011511	1.51628	1.04809e-05	NA	NA
TraesCS4A02G049100	NA	NA	NA	NA	-1.96635	0.00344999	NA	NA	NA	NA	NA	NA	NA	NA
TraesCS4A02G086900	NA	NA	NA	NA	5.88781	0.000527357	3.12397	3.6916e-06	NA	NA	2.26501	0.00258113	NA	NA
TraesCS4A02G098800	NA	NA	NA	NA	NA	NA	NA	NA	4.73072	9.19575e-07	5.21355	2.50405e-19	3.02168	1.26879e-08
TraesCS4A02G100200	2.70566	1.15607e-20	2.08735	5.14339e-12	3.99685	2.52766e-36	3.73919	1.77356e-25	4.10728	2.5105e-35	4.0307	1.95935e-25	2.54175	0.00735816
TraesCS4A02G107000	NA	NA	NA	NA	NA	NA	NA	NA	2.53912	2.03508e-05	2.60615	1.22641e-08	NA	NA
TraesCS4A02G107100	-2.60704	5.28262e-05	NA	NA	NA	NA	NA	NA	2.46152	1.94643e-09	NA	NA	-1.26966	0.00290237
TraesCS4A02G118100	NA	NA	NA	NA	NA	NA	2.27239	0.00191557	NA	NA	NA	NA	NA	NA
TraesCS4A02G144800	3.4646	0.000908207	NA	NA	NA	NA	NA	NA	NA	NA	NA	NA	NA	NA
TraesCS4A02G167400	1.68318	1.48355e-15	NA	NA	2.27954	1.3265e-27	2.61375	2.69201e-34	2.80147	4.78505e-39	2.56466	1.71186e-30	2.24598	9.72839e-23
TraesCS4A02G172500	-1.34201	0.00435463	NA	NA	NA	NA	NA	NA	NA	NA	NA	NA	NA	NA
TraesCS4A02G186800	2.10391	4.44281e-07	1.53803	0.00815459	NA	NA	NA	NA	NA	NA	2.44312	0.0039042	5.60189	0.00076301
TraesCS4A02G202000	1.80089	0.000157935	NA	NA	-9.82173	3.0496e-18	-9.4274	3.66464e-09	-4.86963	0.00383505	NA	NA	NA	NA
TraesCS4A02G233300	1.89187	2.71094e-17	1.49955	1.684e-10	2.53277	1.15281e-26	2.50623	1.40836e-24	2.15001	6.98881e-19	1.97923	3.03031e-14	2.77758	3.76765e-30
TraesCS4A02G244400	1.62224	1.59191e-25	NA	NA	1.15405	4.85578e-13	2.172	9.9046e-33	2.49125	1.01323e-39	2.66878	3.81941e-37	2.0083	1.95568e-19
TraesCS4A02G250200	NA	NA	NA	NA	-8.39658	6.07779e-08	-3.47951	0.000617407	NA	NA	NA	NA	-1.074	0.00264225
TraesCS4A02G250400	NA	NA	NA	NA	-6.53713	0.000644285	NA	NA	NA	NA	NA	NA	NA	NA
TraesCS4A02G260700	NA	NA	NA	NA	NA	NA	1.40281	2.11681e-11	2.00564	1.49982e-24	2.28647	4.28908e-33	2.55616	1.3353e-48
TraesCS4A02G308500	2.40628	2.90222e-16	4.16061	1.0717e-40	1.10498	0.000634238	-5.83983	0.000463853	NA	NA	NA	NA	NA	NA
TraesCS4A02G377000	2.26075	2.59196e-35	1.1171	7.52209e-10	-3.67601	1.33095e-26	-4.89978	0.00457538	NA	NA	NA	NA	NA	NA
TraesCS4A02G389900	NA	NA	NA	NA	-7.51005	1.35199e-16	NA	NA	NA	NA	NA	NA	NA	NA
TraesCS4A02G390200	NA	NA	NA	NA	-8.10782	3.98319e-07	NA	NA	NA	NA	NA	NA	NA	NA
TraesCS4A02G439500	NA	NA	NA	NA	1.50143	6.57917e-08	2.4089	9.38064e-18	2.86284	5.57189e-26	3.30785	1.69351e-34	2.83404	1.21707e-26
TraesCS4A02G477900	NA	NA	NA	NA	NA	NA	-1.41036	1.01451e-06	-1.21217	1.2856e-05	NA	NA	NA	NA
TraesCS4A02G495300	3.1281	6.44179e-21	NA	NA	-2.83821	0.000970607	NA	NA	NA	NA	NA	NA	NA	NA
TraesCS4B02G029000	2.61226	0.000824245	3.7577	0.000140572	4.52987	1.26793e-08	5.3012	8.62737e-12	4.43896	3.20023e-09	5.2699	8.81459e-11	2.5024	0.0041827
TraesCS4B02G030600	NA	NA	NA	NA	NA	NA	NA	NA	1.35434	6.89472e-16	NA	NA	NA	NA
TraesCS4B02G070600	3.8007	5.73689e-07	3.28036	0.000338514	3.43024	1.75028e-06	2.94388	2.54831e-06	3.25125	2.67249e-05	4.5479	0.000215232	2.89722	0.00749077
TraesCS4B02G075700	-1.03356	1.32741e-10	-1.53325	6.56613e-20	-1.20712	2.09021e-14	-1.46555	3.44281e-21	NA	NA	NA	NA	-2.13341	3.00418e-34
TraesCS4B02G091800	NA	NA	-1.75819	0.000109306	NA	NA	NA	NA	1.31927	0.000178145	NA	NA	NA	NA
TraesCS4B02G125000	1.22793	0.00103583	NA	NA	NA	NA	NA	NA	-1.6512	0.00251971	NA	NA	NA	NA
TraesCS4B02G129800	NA	NA	NA	NA	NA	NA	NA	NA	NA	NA	NA	NA	1.27299	0.000671732
TraesCS4B02G130200	NA	NA	NA	NA	NA	NA	NA	NA	NA	NA	NA	NA	4.53783	0.00978523
TraesCS4B02G142200	NA	NA	NA	NA	NA	NA	-2.12926	7.58789e-05	-1.97116	0.00136203	NA	NA	NA	NA
TraesCS4B02G180300	NA	NA	NA	NA	NA	NA	NA	NA	NA	NA	NA	NA	3.5441	0.00650481
TraesCS4B02G197300	-5.07443	0.00303848	NA	NA	NA	NA	3.6054	1.51422e-08	4.71598	5.23236e-33	4.30338	4.58037e-33	NA	NA
TraesCS4B02G198000	NA	NA	-1.66625	0.00151367	-7.08783	2.95475e-31	-3.42434	2.9098e-09	NA	NA	NA	NA	NA	NA
TraesCS4B02G202900	NA	NA	NA	NA	-5.49444	0.0011027	NA	NA	NA	NA	NA	NA	1.95925	0.000204279
TraesCS4B02G205500	NA	NA	NA	NA	NA	NA	NA	NA	2.87162	7.65304e-05	3.23212	2.27247e-08	NA	NA
TraesCS4B02G217500	NA	NA	NA	NA	4.55819	0.000332393	2.9034	1.9262e-05	NA	NA	NA	NA	NA	NA
TraesCS4B02G248900	NA	NA	NA	NA	NA	NA	NA	NA	1.95696	4.50341e-17	2.89051	7.07454e-37	1.14682	1.30836e-07
TraesCS4B02G254900	NA	NA	NA	NA	NA	NA	NA	NA	NA	NA	NA	NA	1.20538	1.09405e-11
TraesCS4B02G255700	-2.08816	0.00163895	-1.65951	0.00137994	-3.04495	3.16652e-08	NA	NA	NA	NA	1.95708	4.58731e-06	NA	NA
TraesCS4B02G257300	-1.34883	0.00258822	NA	NA	NA	NA	-1.66315	0.00742238	NA	NA	NA	NA	-2.62839	0.00497939
TraesCS4B02G261300	NA	NA	NA	NA	3.49299	1.04345e-08	3.50808	1.73568e-07	2.41242	3.71468e-05	NA	NA	NA	NA
TraesCS4B02G288300	NA	NA	-2.9147	0.000464574	-3.25856	1.25147e-11	NA	NA	1.94001	6.24343e-06	NA	NA	1.82628	0.000219945
TraesCS4B02G315500	3.06221	1.6511e-24	NA	NA	-4.50444	1.34645e-14	-5.21982	0.00225906	NA	NA	NA	NA	NA	NA
TraesCS4B02G326500	4.48876	5.55259e-48	2.55514	8.16453e-10	-3.78669	2.94005e-07	NA	NA	NA	NA	NA	NA	NA	NA
TraesCS4B02G326600	7.05907	6.92664e-37	4.79133	1.79972e-22	-2.00964	0.0018668	NA	NA	NA	NA	NA	NA	NA	NA
TraesCS4B02G331700	NA	NA	NA	NA	NA	NA	4.61011	0.000127044	2.43705	3.28625e-10	1.02088	0.00480506	NA	NA
TraesCS4B02G366200	2.53371	0.00503103	NA	NA	NA	NA	NA	NA	NA	NA	NA	NA	NA	NA
TraesCS4B02G373500	3.45954	0.000373301	5.75161	0.000860213	3.43695	0.000351048	6.74123	5.40275e-05	4.90064	7.1367e-05	5.10441	0.00238063	NA	NA
TraesCS4B02G392800	NA	NA	NA	NA	NA	NA	NA	NA	NA	NA	7.23117	1.26497e-05	NA	NA
TraesCS4B02G393300	-1.72197	0.000351895	2.32298	4.06837e-05	NA	NA	2.69316	0.000128251	3.28896	3.66395e-13	2.06104	2.60057e-06	1.56959	0.000441189
TraesCS4B02G393400	NA	NA	NA	NA	NA	NA	NA	NA	NA	NA	NA	NA	3.25007	0.000360554
TraesCS4D02G011100	22.9588	5.29613e-11	23.9985	6.54026e-12	NA	NA	NA	NA	NA	NA	NA	NA	NA	NA
TraesCS4D02G028100	1.194	9.84113e-06	NA	NA	NA	NA	1.39668	1.0589e-08	2.28922	1.89971e-22	1.48647	1.22348e-07	NA	NA
TraesCS4D02G048600	3.53025	4.93994e-19	2.43346	8.73338e-09	NA	NA	NA	NA	NA	NA	NA	NA	NA	NA
TraesCS4D02G063400	NA	NA	NA	NA	NA	NA	NA	NA	NA	NA	NA	NA	4.21916	0.00844846
TraesCS4D02G069400	1.49699	1.91843e-12	NA	NA	1.05138	4.05722e-07	1.443	3.38479e-11	2.13206	8.16627e-22	2.30508	1.5491e-23	NA	NA
TraesCS4D02G074400	-2.73405	2.99517e-12	-3.6459	5.31648e-21	-2.87564	7.63706e-14	-2.39233	6.47742e-10	-1.80226	5.4233e-06	-1.76665	8.77355e-06	-3.73358	1.23229e-22
TraesCS4D02G075100	NA	NA	-1.42366	0.000339995	NA	NA	NA	NA	NA	NA	NA	NA	NA	NA
TraesCS4D02G076400	NA	NA	NA	NA	4.57645	1.08522e-08	NA	NA	NA	NA	NA	NA	NA	NA
TraesCS4D02G080900	1.58978	3.34462e-11	1.30337	1.76148e-07	2.69019	4.00204e-28	3.00898	2.99628e-33	2.4001	1.58726e-22	2.54356	5.37302e-23	2.42396	8.11095e-22
TraesCS4D02G088800	NA	NA	NA	NA	NA	NA	NA	NA	1.85207	0.000244915	NA	NA	NA	NA
TraesCS4D02G102900	NA	NA	-1.41125	0.00210224	-9.32253	2.88658e-41	-5.71604	1.23238e-15	-5.42926	0.00128167	NA	NA	NA	NA
TraesCS4D02G110400	1.89987	2.07918e-16	1.24289	9.9295e-08	1.95518	1.88591e-25	1.79415	1.9253e-21	1.99566	7.28023e-31	1.87635	1.53212e-24	NA	NA
TraesCS4D02G119700	-1.29025	0.00756293	NA	NA	NA	NA	1.49519	0.00823362	NA	NA	NA	NA	1.65592	0.00163749
TraesCS4D02G125400	1.55249	0.00931708	NA	NA	1.45873	0.00597081	1.67401	0.00822041	NA	NA	2.73868	7.88692e-05	2.11666	0.000577813
TraesCS4D02G137000	4.65175	0.00961839	2.45861	0.00665007	NA	NA	-3.50285	2.88494e-05	-4.24892	0.00114717	NA	NA	NA	NA
TraesCS4D02G157600	1.95334	3.23913e-21	1.08573	5.14903e-07	1.87668	1.5278e-19	2.06113	1.79259e-22	2.06714	1.24468e-22	2.16922	5.7487e-24	1.72818	1.32911e-15
TraesCS4D02G187600	NA	NA	-1.85702	0.000702406	NA	NA	NA	NA	NA	NA	NA	NA	NA	NA
TraesCS4D02G197700	NA	NA	NA	NA	4.28473	0.00769909	NA	NA	2.28743	2.25385e-06	3.14429	6.75251e-16	-2.90616	0.000325852
TraesCS4D02G206400	NA	NA	NA	NA	NA	NA	NA	NA	3.53826	0.000481216	4.20581	1.78776e-07	2.25604	0.00537427
TraesCS4D02G219300	NA	NA	NA	NA	1.36338	4.1885e-08	NA	NA	1.31031	1.76722e-06	NA	NA	NA	NA
TraesCS4D02G219900	NA	NA	NA	NA	NA	NA	NA	NA	1.37527	0.00269323	NA	NA	1.81867	1.09165e-07
TraesCS4D02G255800	NA	NA	NA	NA	-3.19104	7.77089e-10	NA	NA	NA	NA	NA	NA	NA	NA
TraesCS4D02G257200	NA	NA	NA	NA	NA	NA	-1.65416	0.00130167	NA	NA	-2.13054	7.56547e-05	NA	NA
TraesCS4D02G275800	NA	NA	-1.76452	0.000393723	2.59011	6.19507e-09	1.23718	0.00119292	1.99828	1.46675e-08	1.89894	8.37039e-08	NA	NA
TraesCS4D02G287100	NA	NA	NA	NA	-3.83108	6.43253e-07	NA	NA	1.71538	0.00675933	NA	NA	NA	NA
TraesCS4D02G287300	NA	NA	NA	NA	NA	NA	NA	NA	1.94388	0.00265199	NA	NA	NA	NA
TraesCS4D02G314900	NA	NA	-1.69368	0.000778663	NA	NA	NA	NA	2.10788	2.63657e-10	1.08064	0.000758849	NA	NA
TraesCS4D02G319600	NA	NA	5.13613	0.00426246	5.87234	0.000186807	3.07502	8.68104e-09	3.3968	3.71375e-12	1.75987	0.000654046	NA	NA
TraesCS4D02G323300	6.85168	1.19944e-18	4.23769	1.81412e-13	-3.11843	0.000763462	NA	NA	NA	NA	NA	NA	NA	NA
TraesCS5A02G007000	2.90177	1.70106e-11	1.84389	1.94672e-07	-2.33499	1.36273e-10	-14.445	1.36953e-20	NA	NA	NA	NA	NA	NA
TraesCS5A02G033800	NA	NA	NA	NA	NA	NA	NA	NA	NA	NA	NA	NA	3.31299	1.72222e-20
TraesCS5A02G046400	NA	NA	-1.69367	0.000328698	-4.59336	9.89722e-05	NA	NA	NA	NA	NA	NA	NA	NA
TraesCS5A02G048900	NA	NA	NA	NA	NA	NA	NA	NA	NA	NA	1.33488	0.00461771	NA	NA
TraesCS5A02G050900	NA	NA	NA	NA	NA	NA	NA	NA	1.82133	0.00230087	2.38436	0.00427342	NA	NA
TraesCS5A02G078900	NA	NA	NA	NA	NA	NA	NA	NA	1.30425	1.48261e-12	1.37936	1.47471e-12	NA	NA
TraesCS5A02G079300	NA	NA	15.6441	2.48567e-19	NA	NA	NA	NA	5.61225	1.28448e-11	4.73597	1.13519e-14	2.87245	3.6358e-06
TraesCS5A02G082000	-1.71926	5.36014e-20	-2.246	1.25436e-32	-1.75686	3.00215e-21	-1.57773	8.01979e-17	NA	NA	NA	NA	-1.66897	2.45464e-18
TraesCS5A02G083700	NA	NA	NA	NA	NA	NA	3.79668	5.36821e-12	1.93134	4.49639e-06	1.20593	0.00608993	-6.45539	0.000126094
TraesCS5A02G085100	1.0154	3.5956e-06	1.37677	2.9114e-08	1.81132	4.69927e-18	NA	NA	1.7226	8.86729e-17	1.12541	3.6431e-07	NA	NA
TraesCS5A02G088200	NA	NA	-1.09141	1.52477e-07	NA	NA	NA	NA	NA	NA	NA	NA	-1.18287	1.20026e-07
TraesCS5A02G089100	1.54415	3.95494e-06	2.12063	3.51789e-08	2.08823	3.26219e-08	2.60256	9.07957e-10	2.30894	5.34089e-08	1.54588	0.000721166	3.46866	4.99487e-12
TraesCS5A02G097500	NA	NA	NA	NA	NA	NA	NA	NA	NA	NA	6.32563	2.14584e-09	3.63609	1.47685e-10
TraesCS5A02G103400	NA	NA	-1.11929	1.57049e-07	-1.28259	1.08061e-10	-1.40389	4.31487e-13	NA	NA	NA	NA	-1.48203	2.81315e-13
TraesCS5A02G111600	NA	NA	NA	NA	1.42288	5.68667e-12	2.00686	3.50562e-18	2.90756	7.87722e-38	2.79886	2.81725e-33	2.90985	4.67271e-34
TraesCS5A02G116200	NA	NA	NA	NA	NA	NA	NA	NA	NA	NA	NA	NA	1.25695	0.0041851
TraesCS5A02G117100	NA	NA	NA	NA	NA	NA	NA	NA	NA	NA	-1.3796	0.00108692	NA	NA
TraesCS5A02G135600	NA	NA	-1.09269	5.93634e-07	NA	NA	NA	NA	NA	NA	NA	NA	NA	NA
TraesCS5A02G147700	NA	NA	NA	NA	-2.72367	3.42228e-07	NA	NA	NA	NA	5.44809	0.00112242	NA	NA
TraesCS5A02G148100	NA	NA	NA	NA	NA	NA	2.31593	0.000115244	3.19557	1.27906e-07	3.62252	3.81661e-10	2.05594	0.00453122
TraesCS5A02G148900	NA	NA	NA	NA	-1.8613	3.58337e-08	NA	NA	NA	NA	NA	NA	NA	NA
TraesCS5A02G151900	NA	NA	NA	NA	1.17761	0.000188446	1.15721	0.00234371	1.8554	4.3501e-08	2.32139	1.07404e-08	1.9246	0.00015716
TraesCS5A02G158000	NA	NA	NA	NA	NA	NA	NA	NA	NA	NA	1.41373	1.03034e-07	NA	NA
TraesCS5A02G179100	NA	NA	NA	NA	NA	NA	NA	NA	NA	NA	NA	NA	4.1082	0.00341218
TraesCS5A02G179200	NA	NA	NA	NA	NA	NA	NA	NA	NA	NA	NA	NA	5.79366	0.0019064
TraesCS5A02G198300	NA	NA	NA	NA	NA	NA	NA	NA	3.30043	3.02123e-06	2.01649	7.79256e-08	NA	NA
TraesCS5A02G209600	1.03512	0.00443173	NA	NA	-5.56957	0.000574215	NA	NA	NA	NA	NA	NA	NA	NA
TraesCS5A02G211600	NA	NA	NA	NA	NA	NA	1.54611	0.00129334	-3.02391	1.70116e-09	-1.88881	2.87698e-08	NA	NA
TraesCS5A02G230800	NA	NA	-3.50175	1.9075e-39	-7.88898	2.8788e-07	NA	NA	NA	NA	NA	NA	NA	NA
TraesCS5A02G233800	-1.48732	2.45356e-11	NA	NA	-1.01814	2.42414e-06	NA	NA	-1.17797	2.2569e-08	-1.58007	6.16278e-14	-1.95698	5.50663e-19
TraesCS5A02G250800	NA	NA	NA	NA	NA	NA	1.44066	0.000753329	2.61765	1.8331e-16	2.04687	1.40772e-11	NA	NA
TraesCS5A02G272900	NA	NA	NA	NA	1.42007	6.99407e-11	NA	NA	1.81071	1.07532e-16	1.52552	1.80994e-11	1.70367	1.63543e-19
TraesCS5A02G273100	NA	NA	NA	NA	NA	NA	NA	NA	NA	NA	NA	NA	1.63031	8.34165e-06
TraesCS5A02G277300	5.76696	0.000669682	3.76935	0.0046787	3.84849	0.0006897	NA	NA	NA	NA	NA	NA	NA	NA
TraesCS5A02G281200	1.18693	2.41104e-13	1.20167	4.17755e-13	1.83823	1.2492e-31	1.67774	1.10163e-20	2.31828	8.27313e-39	1.88053	1.7307e-21	1.97067	3.02511e-29
TraesCS5A02G291700	NA	NA	NA	NA	1.17595	4.55347e-06	1.53331	6.32682e-09	2.14382	6.71381e-15	1.80851	1.57156e-09	2.8205	3.47763e-20
TraesCS5A02G320800	2.82094	1.20376e-09	4.68793	3.38011e-21	-1.34164	5.2495e-05	-5.48605	0.00112163	NA	NA	NA	NA	NA	NA
TraesCS5A02G329000	NA	NA	6.66026	8.30979e-05	NA	NA	NA	NA	3.28772	2.93069e-07	3.23277	4.73681e-07	NA	NA
TraesCS5A02G329100	NA	NA	NA	NA	NA	NA	6.85754	0.000100828	4.55891	1.08124e-10	3.68465	8.22405e-08	3.38422	7.78947e-07
TraesCS5A02G360000	NA	NA	NA	NA	NA	NA	NA	NA	3.13338	2.23691e-05	3.2918	5.33455e-07	2.56772	2.9562e-05
TraesCS5A02G402900	NA	NA	NA	NA	NA	NA	2.85463	6.35336e-08	3.37668	8.88365e-11	2.46474	0.000949088	NA	NA
TraesCS5A02G407100	1.87598	3.76729e-29	1.16069	1.94528e-11	1.90824	7.61962e-30	2.09119	1.19337e-33	2.4119	8.40336e-45	2.81169	6.03192e-59	2.34872	1.37259e-42
TraesCS5A02G416000	-2.05491	4.9177e-15	-1.52297	5.71997e-09	NA	NA	NA	NA	1.01425	8.8665e-05	NA	NA	-6.81555	2.22212e-05
TraesCS5A02G422900	NA	NA	3.15522	0.0011265	NA	NA	NA	NA	NA	NA	NA	NA	NA	NA
TraesCS5A02G446700	-1.84455	4.9383e-12	-2.25974	4.48086e-16	-1.46466	3.60681e-10	-1.02945	1.86217e-05	NA	NA	NA	NA	NA	NA
TraesCS5A02G481700	4.31564	3.07766e-30	6.16542	9.92632e-38	2.12557	8.20823e-12	NA	NA	NA	NA	NA	NA	NA	NA
TraesCS5A02G482300	NA	NA	NA	NA	NA	NA	NA	NA	NA	NA	7.7086	7.69061e-06	4.41314	8.98131e-12
TraesCS5A02G486200	1.01972	3.59694e-07	NA	NA	1.68589	8.57568e-15	1.7997	1.94899e-11	2.49627	8.91431e-28	1.95231	1.06327e-16	1.79629	1.28484e-07
TraesCS5A02G486700	NA	NA	-1.25294	3.27224e-14	NA	NA	NA	NA	NA	NA	NA	NA	NA	NA
TraesCS5A02G489600	5.36132	5.55746e-08	4.69929	3.46361e-09	NA	NA	NA	NA	NA	NA	NA	NA	NA	NA
TraesCS5A02G493700	NA	NA	NA	NA	NA	NA	NA	NA	3.06742	1.53413e-08	3.45323	2.62179e-19	3.70257	1.42397e-32
TraesCS5A02G498600	5.08099	4.20555e-24	3.49705	3.12221e-12	NA	NA	NA	NA	NA	NA	NA	NA	NA	NA
TraesCS5A02G525800	NA	NA	NA	NA	1.42335	3.78454e-05	1.26175	0.0058153	NA	NA	NA	NA	1.64754	0.000288139
TraesCS5A02G540700	1.9236	0.000531788	2.7742	0.000504334	2.93288	1.88743e-08	3.30114	6.08457e-08	4.32525	5.78248e-09	4.59854	4.45541e-10	2.7733	0.00828692
TraesCS5A02G554300	-2.2742	1.33948e-05	NA	NA	-2.07169	0.00514521	NA	NA	1.82531	0.000668894	1.72075	0.000326049	NA	NA
TraesCS5B02G005100	NA	NA	NA	NA	-4.73616	6.75617e-07	-1.55079	0.000161564	NA	NA	NA	NA	7.23707	5.64162e-06
TraesCS5B02G005900	4.09307	0.000177212	2.63174	0.000432005	-2.62236	0.00870828	NA	NA	NA	NA	NA	NA	NA	NA
TraesCS5B02G006000	5.44622	3.06075e-05	2.57582	0.00366874	NA	NA	NA	NA	NA	NA	NA	NA	NA	NA
TraesCS5B02G006100	5.60968	5.768e-24	3.28614	3.06576e-22	-2.57203	3.08164e-13	-11.8915	3.38675e-14	NA	NA	NA	NA	NA	NA
TraesCS5B02G015600	1.73087	9.39252e-09	3.79178	1.876e-18	1.24174	0.00127713	-6.92893	1.69797e-05	NA	NA	NA	NA	NA	NA
TraesCS5B02G033300	NA	NA	NA	NA	NA	NA	NA	NA	NA	NA	5.31264	1.62215e-11	4.72915	2.65612e-19
TraesCS5B02G050300	NA	NA	NA	NA	NA	NA	NA	NA	NA	NA	5.55707	0.00610537	NA	NA
TraesCS5B02G050900	2.25933	0.00400164	NA	NA	NA	NA	NA	NA	NA	NA	NA	NA	NA	NA
TraesCS5B02G084400	-1.77789	1.92324e-05	-2.23718	4.81494e-06	NA	NA	NA	NA	NA	NA	NA	NA	-4.35057	4.80278e-06
TraesCS5B02G086700	NA	NA	NA	NA	NA	NA	NA	NA	6.55848	0.00021339	6.35345	8.05708e-12	4.10883	4.26828e-07
TraesCS5B02G089500	NA	NA	NA	NA	5.30489	0.00294529	5.01129	4.20604e-17	2.43202	3.20444e-07	2.35205	1.04813e-06	NA	NA
TraesCS5B02G091100	NA	NA	1.49356	1.01835e-08	2.08019	4.86934e-22	1.31429	7.63551e-08	2.36876	3.68552e-25	1.63487	3.20899e-12	1.35485	5.14443e-08
TraesCS5B02G094200	NA	NA	NA	NA	NA	NA	NA	NA	NA	NA	NA	NA	-1.05444	3.37097e-08
TraesCS5B02G107700	1.38708	6.63082e-17	NA	NA	1.73687	1.89767e-25	1.21346	8.3756e-12	1.68933	4.48496e-22	1.50252	1.26048e-15	1.59473	1.70007e-16
TraesCS5B02G117000	NA	NA	NA	NA	NA	NA	NA	NA	NA	NA	-1.03487	7.64856e-05	NA	NA
TraesCS5B02G119600	2.66345	0.00177651	NA	NA	3.94277	1.11838e-05	3.15101	4.75737e-05	3.84327	3.62952e-07	3.41242	1.16458e-05	3.31749	0.00165156
TraesCS5B02G132000	-1.5181	5.16265e-20	-1.43884	2.27817e-15	-1.3685	5.89028e-13	-1.24198	6.45041e-08	-1.19279	1.22211e-06	NA	NA	-1.36202	7.77169e-17
TraesCS5B02G146000	6.38876	0.00234339	NA	NA	NA	NA	NA	NA	NA	NA	7.10431	3.62038e-07	3.93626	0.00152966
TraesCS5B02G146600	NA	NA	NA	NA	NA	NA	NA	NA	NA	NA	2.34609	0.00401241	NA	NA
TraesCS5B02G147500	NA	NA	NA	NA	-3.00841	5.46241e-15	-1.41611	0.000268208	NA	NA	NA	NA	NA	NA
TraesCS5B02G150500	NA	NA	NA	NA	NA	NA	NA	NA	4.97584	0.00891049	NA	NA	5.34393	0.00350722
TraesCS5B02G157600	-2.47848	0.00467891	-1.97974	7.47781e-08	NA	NA	NA	NA	1.35598	3.0403e-06	2.63848	1.84656e-31	NA	NA
TraesCS5B02G176900	NA	NA	NA	NA	NA	NA	4.70684	0.00889491	5.46898	0.00117451	4.53082	1.34741e-08	2.80116	0.00329566
TraesCS5B02G177100	NA	NA	NA	NA	NA	NA	5.24312	0.00544941	NA	NA	NA	NA	5.73223	0.00192904
TraesCS5B02G188900	NA	NA	NA	NA	5.29082	0.00341547	NA	NA	NA	NA	NA	NA	NA	NA
TraesCS5B02G197000	NA	NA	NA	NA	NA	NA	NA	NA	2.29712	0.00797111	NA	NA	NA	NA
TraesCS5B02G222300	4.16091	6.50281e-25	3.2104	1.39306e-19	NA	NA	NA	NA	NA	NA	NA	NA	NA	NA
TraesCS5B02G227500	NA	NA	NA	NA	NA	NA	NA	NA	3.49836	6.05663e-08	3.25933	1.35495e-06	2.71013	0.00035942
TraesCS5B02G255400	NA	NA	NA	NA	NA	NA	NA	NA	5.16472	0.00547667	4.97564	0.00858971	NA	NA
TraesCS5B02G290800	1.89107	2.86797e-08	1.42698	3.00207e-05	2.16703	4.90659e-11	2.05775	1.06345e-07	2.72249	5.19764e-13	2.5202	6.33284e-09	3.7168	5.28172e-13
TraesCS5B02G306400	NA	NA	-1.29887	0.000195308	NA	NA	NA	NA	NA	NA	NA	NA	NA	NA
TraesCS5B02G321200	NA	NA	6.48388	3.21051e-18	NA	NA	-13.2287	1.33164e-16	NA	NA	NA	NA	NA	NA
TraesCS5B02G329100	NA	NA	7.30584	2.17575e-05	6.01292	0.000185703	3.07837	7.1507e-07	4.34873	1.05096e-13	4.30194	1.5148e-13	2.62725	1.27449e-05
TraesCS5B02G360300	-1.32806	2.56936e-07	-1.11519	1.9727e-05	NA	NA	NA	NA	NA	NA	NA	NA	-1.00643	0.000366492
TraesCS5B02G362400	NA	NA	NA	NA	1.33621	6.25007e-07	2.29183	4.46731e-16	3.13344	1.45599e-33	3.17295	1.07165e-32	2.08292	1.15528e-12
TraesCS5B02G366000	NA	NA	NA	NA	NA	NA	NA	NA	1.97183	5.67938e-26	1.66578	3.80678e-18	NA	NA
TraesCS5B02G381300	NA	NA	NA	NA	NA	NA	NA	NA	-1.12033	0.00743663	-2.27269	7.93486e-07	NA	NA
TraesCS5B02G403600	NA	NA	NA	NA	NA	NA	NA	NA	3.22724	4.96891e-09	3.53162	7.90045e-17	1.51841	5.70285e-08
TraesCS5B02G407700	NA	NA	NA	NA	NA	NA	3.45784	2.26175e-07	4.47263	9.41194e-14	3.9674	9.00927e-06	NA	NA
TraesCS5B02G408300	NA	NA	NA	NA	NA	NA	NA	NA	NA	NA	NA	NA	-3.6544	1.90626e-25
TraesCS5B02G418400	-3.7683	3.152e-13	-3.25705	2.58281e-16	NA	NA	NA	NA	1.49959	9.9931e-07	NA	NA	-2.48228	0.00026542
TraesCS5B02G456700	NA	NA	NA	NA	NA	NA	NA	NA	NA	NA	4.49833	0.0012691	NA	NA
TraesCS5B02G464900	NA	NA	NA	NA	2.25428	3.77646e-17	2.98663	2.2993e-25	1.78537	1.21956e-09	1.32667	0.000123617	NA	NA
TraesCS5B02G473200	5.6985	1.12518e-54	3.46367	1.12e-27	1.32815	0.00905526	NA	NA	NA	NA	NA	NA	NA	NA
TraesCS5B02G479000	NA	NA	NA	NA	NA	NA	NA	NA	1.47818	1.55331e-15	1.54399	3.75329e-15	NA	NA
TraesCS5B02G495400	NA	NA	NA	NA	NA	NA	NA	NA	NA	NA	5.26984	7.07506e-06	NA	NA
TraesCS5B02G500000	2.47484	7.66077e-09	1.5885	0.00166511	2.9924	8.0579e-08	3.53991	3.91077e-05	4.85842	3.68792e-05	4.74014	0.00432404	2.89925	0.00553519
TraesCS5B02G531100	-2.29681	8.2258e-07	2.12942	0.000121085	-2.92363	3.00644e-06	NA	NA	NA	NA	NA	NA	NA	NA
TraesCS5B02G531200	NA	NA	NA	NA	NA	NA	NA	NA	3.09503	1.52228e-08	2.68853	1.35688e-07	2.57125	4.86363e-07
TraesCS5B02G541100	-2.17526	0.00624418	NA	NA	-3.82598	0.000248466	-3.88108	0.0023179	NA	NA	NA	NA	NA	NA
TraesCS5B02G552000	NA	NA	NA	NA	1.34822	4.97247e-11	1.29171	6.37321e-08	1.46285	5.23899e-10	1.11285	6.03238e-07	1.44817	1.03749e-11
TraesCS5D02G005000	4.67244	3.05571e-17	1.16506	6.14274e-05	-4.9431	1.51e-05	NA	NA	NA	NA	NA	NA	NA	NA
TraesCS5D02G006000	NA	NA	NA	NA	NA	NA	-1.32155	0.000252029	NA	NA	NA	NA	NA	NA
TraesCS5D02G010000	-1.51976	0.000582694	NA	NA	NA	NA	NA	NA	NA	NA	NA	NA	NA	NA
TraesCS5D02G023900	1.19854	3.95941e-06	NA	NA	-3.30949	1.60389e-07	-6.63722	4.35066e-05	NA	NA	NA	NA	NA	NA
TraesCS5D02G042300	NA	NA	NA	NA	NA	NA	NA	NA	NA	NA	3.1261	7.31233e-05	NA	NA
TraesCS5D02G056100	NA	NA	NA	NA	NA	NA	NA	NA	NA	NA	6.51603	0.00976671	NA	NA
TraesCS5D02G087400	-1.64698	2.47207e-07	-2.40277	1.07955e-14	-1.40409	2.73881e-05	NA	NA	NA	NA	NA	NA	-1.83868	1.96294e-05
TraesCS5D02G089000	-1.35251	0.00566582	NA	NA	NA	NA	-1.2115	0.00812194	NA	NA	NA	NA	-1.71454	4.52731e-05
TraesCS5D02G095900	NA	NA	NA	NA	2.76747	0.00377479	3.15711	2.7956e-09	NA	NA	NA	NA	-4.63024	0.000261706
TraesCS5D02G100600	NA	NA	NA	NA	NA	NA	NA	NA	NA	NA	NA	NA	-1.01884	0.000288415
TraesCS5D02G101200	NA	NA	1.27663	0.00212971	1.20178	0.00463247	2.78417	1.16445e-10	1.23293	0.0054759	1.44343	0.00240167	2.18536	0.000140467
TraesCS5D02G115300	1.73719	2.65768e-21	NA	NA	1.87954	1.56265e-22	2.0476	2.27905e-21	2.08517	2.68586e-22	2.12041	1.15309e-19	1.89253	9.22195e-17
TraesCS5D02G125400	NA	NA	NA	NA	NA	NA	NA	NA	1.72569	5.45916e-09	2.37316	3.05588e-14	2.13681	2.0034e-13
TraesCS5D02G126500	NA	NA	NA	NA	-1.52155	1.22439e-09	-1.96942	5.34166e-12	NA	NA	NA	NA	-1.21178	0.000217309
TraesCS5D02G143900	NA	NA	NA	NA	-1.89764	0.000903789	NA	NA	NA	NA	NA	NA	NA	NA
TraesCS5D02G144700	NA	NA	NA	NA	NA	NA	NA	NA	1.89156	0.00660399	3.20856	0.000121838	NA	NA
TraesCS5D02G157100	1.55226	0.00814791	NA	NA	2.44783	0.00110842	3.58915	0.000565712	4.02425	9.50055e-05	2.51225	0.00293719	2.09011	0.00831196
TraesCS5D02G204200	NA	NA	NA	NA	NA	NA	NA	NA	NA	NA	3.78822	1.87339e-06	NA	NA
TraesCS5D02G206400	NA	NA	NA	NA	NA	NA	NA	NA	1.15726	9.74895e-07	NA	NA	-1.02733	0.000166521
TraesCS5D02G232300	NA	NA	NA	NA	NA	NA	NA	NA	NA	NA	NA	NA	1.27725	0.00911416
TraesCS5D02G238900	NA	NA	NA	NA	NA	NA	NA	NA	2.48796	2.2706e-07	2.10142	8.37837e-06	1.37796	0.00927662
TraesCS5D02G240700	NA	NA	-1.66613	3.83902e-05	NA	NA	-1.19403	0.000329287	NA	NA	NA	NA	-2.0052	5.10332e-10
TraesCS5D02G258500	NA	NA	NA	NA	NA	NA	NA	NA	3.03935	2.78745e-07	2.29388	1.45978e-05	NA	NA
TraesCS5D02G304200	NA	NA	NA	NA	NA	NA	NA	NA	NA	NA	1.50984	6.43928e-06	NA	NA
TraesCS5D02G320400	1.28668	0.00891065	1.48342	0.00941638	NA	NA	NA	NA	NA	NA	NA	NA	NA	NA
TraesCS5D02G328400	NA	NA	NA	NA	NA	NA	1.30007	0.000274413	1.41875	4.0404e-05	1.27386	0.000335142	1.40453	2.21025e-05
TraesCS5D02G334900	NA	NA	6.29987	0.00026593	NA	NA	NA	NA	3.13468	4.98047e-06	3.17453	3.68176e-06	NA	NA
TraesCS5D02G335000	NA	NA	NA	NA	NA	NA	4.22451	0.00061769	4.85458	1.27462e-09	4.5338	2.22112e-09	2.58811	0.00106549
TraesCS5D02G335700	NA	NA	NA	NA	-2.10278	0.00286906	NA	NA	NA	NA	NA	NA	NA	NA
TraesCS5D02G369300	NA	NA	NA	NA	NA	NA	NA	NA	1.83824	0.000235256	2.24635	3.58119e-05	NA	NA
TraesCS5D02G369400	NA	NA	NA	NA	NA	NA	NA	NA	NA	NA	4.0151	1.75282e-07	1.83054	0.00111083
TraesCS5D02G373000	NA	NA	NA	NA	NA	NA	1.08918	6.99778e-08	1.71155	4.63805e-19	1.38838	3.10105e-11	1.051	2.71795e-05
TraesCS5D02G408000	NA	NA	NA	NA	5.34286	1.28912e-08	2.61572	1.75323e-10	3.87106	4.68816e-23	3.71449	1.39233e-13	1.97691	0.000215955
TraesCS5D02G412900	NA	NA	NA	NA	NA	NA	3.04378	3.12353e-05	4.08483	4.44065e-09	2.91972	0.000311874	NA	NA
TraesCS5D02G423700	NA	NA	NA	NA	2.05107	0.00654414	2.2994	0.00040264	1.7832	0.00591496	NA	NA	NA	NA
TraesCS5D02G474900	6.99348	2.00539e-31	4.65063	2.31913e-18	NA	NA	NA	NA	NA	NA	NA	NA	NA	NA
TraesCS5D02G487300	NA	NA	-8.65207	6.33239e-08	NA	NA	NA	NA	NA	NA	NA	NA	NA	NA
TraesCS5D02G500900	NA	NA	NA	NA	1.71975	0.00112293	1.95417	0.00163468	NA	NA	NA	NA	NA	NA
TraesCS5D02G538400	NA	NA	NA	NA	NA	NA	NA	NA	2.56141	0.000655815	2.10468	0.000887566	2.59609	3.3735e-05
TraesCS5D02G544600	NA	NA	5.31492	0.00502302	NA	NA	NA	NA	NA	NA	NA	NA	NA	NA
TraesCS5D02G568600	4.05584	0.00252933	NA	NA	NA	NA	NA	NA	3.19198	0.00679486	2.78708	0.00591291	3.55799	0.00158778
TraesCS6A02G016300	4.73827	1.18529e-12	5.6123	6.28859e-30	NA	NA	-8.25865	3.04692e-07	NA	NA	NA	NA	NA	NA
TraesCS6A02G024500	7.23003	5.25685e-06	5.51876	0.000719476	NA	NA	NA	NA	NA	NA	NA	NA	NA	NA
TraesCS6A02G034800	2.91476	1.15698e-10	2.22917	1.78646e-06	3.81495	2.03885e-17	4.18344	1.18026e-20	2.72817	2.63678e-09	2.72138	8.8416e-09	NA	NA
TraesCS6A02G036600	3.64422	2.57444e-06	NA	NA	NA	NA	NA	NA	NA	NA	NA	NA	NA	NA
TraesCS6A02G041600	NA	NA	NA	NA	NA	NA	-5.01531	0.00370914	NA	NA	NA	NA	NA	NA
TraesCS6A02G049066	NA	NA	NA	NA	NA	NA	NA	NA	NA	NA	3.76331	0.00745255	NA	NA
TraesCS6A02G050700	NA	NA	2.66424	0.00148864	NA	NA	NA	NA	NA	NA	NA	NA	NA	NA
TraesCS6A02G063800	NA	NA	NA	NA	NA	NA	NA	NA	NA	NA	1.72229	0.009618	NA	NA
TraesCS6A02G063900	2.43547	3.44991e-06	NA	NA	-1.80572	2.77787e-05	NA	NA	1.0237	3.08684e-05	1.09471	1.56963e-05	NA	NA
TraesCS6A02G067900	-4.40757	0.000170475	NA	NA	-5.4412	0.00115044	NA	NA	NA	NA	NA	NA	NA	NA
TraesCS6A02G087200	NA	NA	NA	NA	NA	NA	1.31386	2.40854e-06	1.19704	9.50058e-06	1.43055	5.52319e-08	1.9835	1.0898e-14
TraesCS6A02G109600	NA	NA	NA	NA	-5.21474	1.21571e-08	NA	NA	NA	NA	NA	NA	NA	NA
TraesCS6A02G109900	NA	NA	-1.83315	0.000339774	NA	NA	NA	NA	NA	NA	NA	NA	NA	NA
TraesCS6A02G116700	NA	NA	NA	NA	-2.40016	0.00042431	-2.82907	0.000248559	NA	NA	NA	NA	NA	NA
TraesCS6A02G123900	-2.43772	3.32269e-07	-1.7408	0.000348582	-1.88389	0.00378738	NA	NA	NA	NA	NA	NA	NA	NA
TraesCS6A02G126100	NA	NA	3.66597	0.00123048	NA	NA	NA	NA	NA	NA	NA	NA	NA	NA
TraesCS6A02G136800	NA	NA	NA	NA	1.87427	1.43597e-07	2.42537	7.35589e-10	2.34431	6.87133e-11	3.21283	1.17648e-14	3.65671	1.93735e-16
TraesCS6A02G143500	2.57256	1.37035e-14	3.68714	7.34338e-24	NA	NA	NA	NA	NA	NA	NA	NA	NA	NA
TraesCS6A02G153900	-1.19163	1.09159e-08	-1.61153	3.40343e-15	NA	NA	NA	NA	NA	NA	NA	NA	NA	NA
TraesCS6A02G156600	7.31728	0.00418374	NA	NA	NA	NA	NA	NA	NA	NA	NA	NA	NA	NA
TraesCS6A02G167700	-4.75897	0.00511238	NA	NA	NA	NA	NA	NA	-1.44742	0.00304291	-1.08096	0.00456377	-2.46015	1.21404e-07
TraesCS6A02G179000	NA	NA	-1.05559	0.00376116	NA	NA	1.18173	0.00518033	NA	NA	NA	NA	NA	NA
TraesCS6A02G182900	1.42218	0.00189812	4.11742	1.53702e-07	-4.87003	0.00493585	NA	NA	NA	NA	NA	NA	NA	NA
TraesCS6A02G198900	1.71226	1.32712e-22	1.56792	2.58446e-16	2.19736	2.76636e-43	1.77844	1.46937e-27	2.40942	6.94321e-50	2.17489	8.14206e-35	1.85905	8.5388e-20
TraesCS6A02G210700	-1.25349	6.95759e-14	-1.03406	2.0732e-09	NA	NA	NA	NA	NA	NA	NA	NA	NA	NA
TraesCS6A02G210900	NA	NA	NA	NA	-3.91497	0.0012702	NA	NA	NA	NA	2.65083	7.8165e-05	NA	NA
TraesCS6A02G227800	1.66607	3.87827e-31	NA	NA	1.73473	4.92301e-32	1.41998	1.51848e-18	1.99177	3.38975e-35	2.22282	9.45238e-37	1.7862	6.05658e-26
TraesCS6A02G233200	NA	NA	5.32823	0.00278311	NA	NA	NA	NA	NA	NA	NA	NA	NA	NA
TraesCS6A02G251800	-1.03748	5.8505e-08	NA	NA	NA	NA	NA	NA	NA	NA	NA	NA	-1.57542	4.09921e-15
TraesCS6A02G259500	-1.03741	1.57744e-07	-1.95586	1.76871e-24	NA	NA	NA	NA	NA	NA	NA	NA	NA	NA
TraesCS6A02G263400	NA	NA	NA	NA	NA	NA	NA	NA	NA	NA	2.77613	6.5672e-05	NA	NA
TraesCS6A02G284100	6.24148	8.72076e-17	6.86862	1.11678e-30	NA	NA	-19.7691	8.40158e-37	NA	NA	NA	NA	NA	NA
TraesCS6A02G296200	NA	NA	NA	NA	-7.34921	7.14397e-06	-3.09543	0.00243886	-4.10538	2.63851e-05	NA	NA	NA	NA
TraesCS6A02G310400	-2.06149	5.26354e-09	-2.47744	1.41214e-06	-6.59519	2.99692e-50	-3.89348	8.25431e-22	-4.36261	1.80245e-08	NA	NA	NA	NA
TraesCS6A02G317100	4.63201	1.21843e-30	5.13237	1.90766e-45	2.80458	4.94967e-18	-10.6962	8.96291e-12	NA	NA	NA	NA	NA	NA
TraesCS6A02G360400	1.72679	1.81594e-16	NA	NA	2.2884	5.66903e-28	2.80152	5.0731e-39	3.93074	3.41608e-75	4.14626	2.27942e-79	3.89205	1.73343e-73
TraesCS6A02G362300	6.07542	7.44393e-11	10.2345	6.06198e-11	2.81207	1.56919e-10	-5.12481	0.00287412	NA	NA	NA	NA	NA	NA
TraesCS6A02G371400	-5.62159	0.00117604	NA	NA	NA	NA	NA	NA	NA	NA	NA	NA	NA	NA
TraesCS6A02G409500	NA	NA	NA	NA	NA	NA	NA	NA	3.85497	0.00203881	NA	NA	NA	NA
TraesCS6A02G411100	1.91929	0.00402997	NA	NA	NA	NA	NA	NA	2.52804	0.000872178	4.75086	0.0039843	3.56059	0.000278954
TraesCS6B02G016000	5.78106	1.30748e-11	5.21128	1.00704e-19	NA	NA	-13.031	8.46873e-17	NA	NA	NA	NA	NA	NA
TraesCS6B02G020000	NA	NA	NA	NA	3.50904	7.73306e-44	1.81211	1.3641e-22	NA	NA	NA	NA	-6.0039	0.000300911
TraesCS6B02G023800	4.11665	2.56288e-14	3.54924	2.89323e-26	NA	NA	-8.37954	1.42414e-07	NA	NA	NA	NA	NA	NA
TraesCS6B02G024500	5.82505	0.00159672	NA	NA	NA	NA	NA	NA	2.27705	0.00400001	NA	NA	NA	NA
TraesCS6B02G024600	17.6913	4.72521e-27	NA	NA	NA	NA	3.14447	6.30713e-06	2.82641	1.60991e-05	NA	NA	NA	NA
TraesCS6B02G041500	2.26584	1.60894e-30	1.68104	1.24359e-16	3.11362	4.06796e-52	3.4847	4.41971e-49	3.98037	1.52935e-63	3.8478	1.75508e-47	3.77509	2.63933e-47
TraesCS6B02G077300	1.58115	1.11448e-09	NA	NA	-3.89763	1.15125e-14	-4.90032	0.00450712	NA	NA	NA	NA	NA	NA
TraesCS6B02G085700	NA	NA	NA	NA	-5.21732	1.47302e-05	NA	NA	NA	NA	NA	NA	-2.25351	7.00846e-05
TraesCS6B02G091800	2.8814	0.000101785	2.60431	0.000577879	3.60301	6.22109e-07	4.18714	5.80591e-09	3.88663	7.81768e-08	3.19937	1.57491e-05	NA	NA
TraesCS6B02G091900	NA	NA	1.52352	9.86164e-05	NA	NA	NA	NA	NA	NA	NA	NA	NA	NA
TraesCS6B02G093900	NA	NA	NA	NA	NA	NA	NA	NA	NA	NA	-1.18531	0.00118971	NA	NA
TraesCS6B02G110300	4.47206	1.65123e-05	NA	NA	NA	NA	NA	NA	NA	NA	NA	NA	NA	NA
TraesCS6B02G112300	NA	NA	NA	NA	2.1476	9.37089e-13	1.94788	5.05659e-09	1.99876	1.31267e-11	2.8395	2.17867e-14	2.288	6.45789e-12
TraesCS6B02G115500	NA	NA	NA	NA	1.10534	0.000177744	1.82259	5.59167e-05	2.88253	7.73249e-14	2.17372	4.48304e-07	1.73437	0.000915369
TraesCS6B02G152000	NA	NA	-1.02906	6.02061e-06	NA	NA	NA	NA	1.02189	0.000276651	NA	NA	1.97769	1.80096e-06
TraesCS6B02G162700	NA	NA	NA	NA	NA	NA	3.05889	1.57155e-16	3.15477	7.92434e-19	1.89879	5.67103e-06	NA	NA
TraesCS6B02G221500	NA	NA	NA	NA	1.35302	1.30137e-21	NA	NA	1.06979	2.97317e-13	NA	NA	NA	NA
TraesCS6B02G236700	NA	NA	NA	NA	NA	NA	NA	NA	1.10556	4.29426e-05	1.82909	1.29649e-12	NA	NA
TraesCS6B02G245300	-2.24776	2.68296e-05	NA	NA	NA	NA	NA	NA	NA	NA	NA	NA	NA	NA
TraesCS6B02G246400	-7.2763	1.12294e-05	NA	NA	-3.71799	0.00385653	-5.31167	0.00250131	NA	NA	NA	NA	-5.63004	0.00128439
TraesCS6B02G248000	NA	NA	1.26209	0.00551369	NA	NA	NA	NA	1.49092	0.0004671	1.14858	0.0077831	1.65565	1.1412e-05
TraesCS6B02G250600	-3.41471	0.00549161	-2.1824	0.0082607	NA	NA	NA	NA	NA	NA	NA	NA	NA	NA
TraesCS6B02G254000	NA	NA	NA	NA	1.22266	1.31021e-10	1.04085	2.32349e-07	1.83597	1.58068e-20	2.07041	2.49039e-24	1.30696	1.1245e-10
TraesCS6B02G270500	NA	NA	NA	NA	1.81225	6.83415e-22	NA	NA	NA	NA	NA	NA	NA	NA
TraesCS6B02G273600	NA	NA	NA	NA	NA	NA	NA	NA	NA	NA	NA	NA	-1.76666	6.27765e-10
TraesCS6B02G323000	NA	NA	NA	NA	NA	NA	NA	NA	4.78966	0.00904151	NA	NA	NA	NA
TraesCS6B02G324900	NA	NA	NA	NA	4.91039	3.5886e-12	NA	NA	NA	NA	2.44691	5.3269e-06	NA	NA
TraesCS6B02G334600	NA	NA	NA	NA	NA	NA	NA	NA	NA	NA	2.47921	2.22273e-09	-1.04665	0.00617035
TraesCS6B02G353600	NA	NA	NA	NA	-3.92518	1.63944e-08	NA	NA	NA	NA	NA	NA	NA	NA
TraesCS6B02G366000	4.71055	2.19504e-16	2.44182	0.000181133	-2.45411	0.00849182	NA	NA	NA	NA	NA	NA	NA	NA
TraesCS6B02G386700	NA	NA	NA	NA	NA	NA	1.11417	2.35473e-09	1.27975	1.06098e-11	NA	NA	NA	NA
TraesCS6B02G388500	1.09853	0.00120889	NA	NA	1.58959	1.7802e-05	NA	NA	2.53574	3.52502e-09	2.41836	2.59685e-05	2.47649	0.00353284
TraesCS6B02G393300	1.90132	2.56287e-25	1.05823	2.815e-08	2.17121	3.86662e-32	2.38916	9.92109e-37	2.92851	1.02884e-54	3.2808	8.00068e-65	3.08814	2.36163e-58
TraesCS6B02G396000	5.99417	2.93473e-14	8.03607	1.36958e-07	NA	NA	-5.56352	0.000888529	NA	NA	NA	NA	NA	NA
TraesCS6B02G400500	2.07964	0.00015252	NA	NA	NA	NA	5.99084	0.000324764	2.89622	0.00128747	2.5098	0.00407595	NA	NA
TraesCS6B02G408400	-5.18613	0.00200108	NA	NA	NA	NA	NA	NA	NA	NA	NA	NA	NA	NA
TraesCS6B02G418700	NA	NA	11.8567	1.20113e-13	7.93208	2.07533e-29	-4.98558	1.723e-10	NA	NA	NA	NA	NA	NA
TraesCS6B02G456900	1.53701	1.15694e-08	1.03842	0.00102906	1.95406	9.52015e-10	2.01021	3.21619e-08	2.07752	1.38823e-09	2.5555	1.11924e-10	2.43719	3.88675e-11
TraesCS6D02G019400	5.21136	3.43784e-15	5.02057	2.82616e-18	NA	NA	-7.56136	7.47855e-06	NA	NA	NA	NA	NA	NA
TraesCS6D02G033200	1.91602	1.17154e-18	1.40421	3.33952e-10	2.51606	1.60534e-30	2.95385	1.65411e-36	3.32408	6.5077e-46	2.84594	3.93977e-32	3.14033	9.46564e-36
TraesCS6D02G042500	NA	NA	NA	NA	-1.21304	0.00871851	NA	NA	NA	NA	NA	NA	NA	NA
TraesCS6D02G094500	4.76907	6.45169e-05	2.07456	0.000138932	NA	NA	NA	NA	NA	NA	NA	NA	NA	NA
TraesCS6D02G097900	8.53261	7.07776e-08	3.64135	1.38981e-06	NA	NA	NA	NA	NA	NA	NA	NA	NA	NA
TraesCS6D02G104100	NA	NA	NA	NA	NA	NA	-1.53162	4.39716e-12	NA	NA	NA	NA	-1.46222	3.01164e-15
TraesCS6D02G105900	NA	NA	NA	NA	-5.45389	0.00581677	NA	NA	NA	NA	NA	NA	NA	NA
TraesCS6D02G116400	8.26916	5.76753e-07	7.68128	1.23319e-10	3.84868	5.67201e-05	NA	NA	NA	NA	NA	NA	NA	NA
TraesCS6D02G140600	NA	NA	NA	NA	NA	NA	1.15427	2.66524e-05	1.20314	2.06027e-05	1.42389	4.04887e-06	NA	NA
TraesCS6D02G167500	NA	NA	NA	NA	NA	NA	NA	NA	NA	NA	NA	NA	-1.55299	0.000954606
TraesCS6D02G173800	NA	NA	NA	NA	1.16493	0.000313768	1.3152	6.7892e-05	2.24602	1.46659e-12	2.69221	3.49811e-14	1.54851	0.000193756
TraesCS6D02G180900	NA	NA	NA	NA	NA	NA	NA	NA	NA	NA	NA	NA	-1.29332	1.02857e-08
TraesCS6D02G191700	NA	NA	NA	NA	1.07829	0.00158448	1.33756	0.00054419	1.56713	1.03553e-05	2.25266	1.47172e-10	1.5508	2.45051e-06
TraesCS6D02G207000	1.67338	1.21524e-12	NA	NA	1.93792	2.74978e-17	1.82822	3.25318e-11	2.56506	2.46293e-19	2.83219	2.29123e-15	2.0609	1.48429e-09
TraesCS6D02G207200	1.70573	6.21839e-19	NA	NA	1.78934	2.54731e-19	1.5746	1.62479e-12	2.32795	1.70551e-27	2.42209	1.12077e-26	1.70392	7.1671e-15
TraesCS6D02G233400	NA	NA	NA	NA	NA	NA	-1.12773	1.72719e-05	NA	NA	NA	NA	-1.34824	1.45344e-07
TraesCS6D02G236300	1.32391	0.00400661	NA	NA	4.43949	9.19518e-08	NA	NA	NA	NA	2.2598	0.000348926	NA	NA
TraesCS6D02G240500	NA	NA	-1.42856	1.24458e-09	NA	NA	NA	NA	NA	NA	NA	NA	NA	NA
TraesCS6D02G248900	3.19385	3.78134e-07	2.12455	0.00225906	NA	NA	NA	NA	NA	NA	NA	NA	1.76093	0.0031576
TraesCS6D02G276500	NA	NA	NA	NA	-3.82825	0.000739328	NA	NA	NA	NA	NA	NA	NA	NA
TraesCS6D02G283800	NA	NA	NA	NA	-7.3016	5.99026e-06	-6.21952	0.000185739	-4.98846	0.00410709	-6.66786	5.36972e-05	NA	NA
TraesCS6D02G285300	4.07421	7.47056e-05	NA	NA	NA	NA	NA	NA	NA	NA	3.83834	1.77267e-06	NA	NA
TraesCS6D02G289800	NA	NA	NA	NA	-5.454	1.91469e-10	NA	NA	NA	NA	NA	NA	NA	NA
TraesCS6D02G302800	7.4105	0.000602724	NA	NA	NA	NA	NA	NA	NA	NA	NA	NA	NA	NA
TraesCS6D02G315600	1.61306	0.00442789	NA	NA	NA	NA	NA	NA	NA	NA	NA	NA	NA	NA
TraesCS6D02G326100	NA	NA	NA	NA	NA	NA	NA	NA	NA	NA	NA	NA	6.73033	0.000622092
TraesCS6D02G343900	4.05386	4.16732e-26	2.7065	1.21547e-11	3.83738	1.97203e-20	4.66102	2.26851e-24	4.44381	4.34112e-24	5.41809	2.12825e-24	4.09692	2.98566e-16
TraesCS6D02G348900	3.18533	0.000794322	NA	NA	NA	NA	3.7027	0.000577823	NA	NA	NA	NA	NA	NA
TraesCS6D02G356300	2.8501	1.41549e-31	2.76629	1.92905e-28	4.18056	1.03555e-62	4.76351	2.29593e-60	5.60111	2.23671e-64	5.19283	1.86125e-43	5.29428	4.64095e-47
TraesCS6D02G364700	NA	NA	6.55835	6.94857e-05	8.63683	4.4494e-08	-5.12178	0.00294546	NA	NA	NA	NA	NA	NA
TraesCS6D02G387100	2.2862	9.44319e-12	1.47463	0.000358436	2.75049	1.75463e-09	2.83403	1.16831e-05	3.38723	2.11526e-05	2.61715	0.000112567	3.66454	3.56317e-11
TraesCS6D02G388500	1.53542	0.00257415	1.63248	0.00357448	NA	NA	1.97826	0.000101393	3.03921	4.16094e-09	2.45963	1.59521e-06	2.31446	1.66581e-05
TraesCS6D02G404600	-1.39697	0.000226822	-1.68634	0.000349447	NA	NA	NA	NA	NA	NA	NA	NA	NA	NA
TraesCS7A02G011200	3.51274	1.67372e-09	NA	NA	NA	NA	NA	NA	NA	NA	NA	NA	NA	NA
TraesCS7A02G041600	NA	NA	NA	NA	NA	NA	1.2776	8.06687e-17	1.29114	1.95963e-17	1.31136	7.12213e-17	NA	NA
TraesCS7A02G052000	NA	NA	NA	NA	NA	NA	1.70433	7.66364e-22	2.41408	2.87908e-44	2.20817	4.43974e-37	1.36329	1.73506e-14
TraesCS7A02G078700	-3.00349	3.20359e-27	-3.06565	2.11028e-13	-5.76469	0.000470991	NA	NA	NA	NA	NA	NA	NA	NA
TraesCS7A02G079500	NA	NA	-1.47603	1.99911e-07	-6.54856	3.03738e-05	NA	NA	NA	NA	NA	NA	NA	NA
TraesCS7A02G079600	1.38978	1.71261e-14	NA	NA	-3.88708	1.53904e-06	NA	NA	NA	NA	NA	NA	NA	NA
TraesCS7A02G079700	-1.47408	0.00263159	-3.55874	0.00630522	-5.38888	0.00154997	NA	NA	NA	NA	NA	NA	NA	NA
TraesCS7A02G102300	NA	NA	NA	NA	NA	NA	NA	NA	1.82207	3.71845e-19	1.67247	2.73419e-13	NA	NA
TraesCS7A02G108900	NA	NA	NA	NA	NA	NA	NA	NA	1.40863	9.96464e-12	1.4901	3.24112e-13	NA	NA
TraesCS7A02G122500	NA	NA	NA	NA	NA	NA	-1.07866	0.000125809	-1.4689	4.40646e-08	NA	NA	NA	NA
TraesCS7A02G145700	1.19286	1.76467e-07	NA	NA	1.53464	8.22201e-12	1.85599	2.76562e-16	2.63748	7.80915e-32	3.39409	5.6688e-50	2.33444	2.87259e-23
TraesCS7A02G162800	NA	NA	NA	NA	1.27262	0.00856741	NA	NA	-1.27659	5.33755e-05	-1.25464	1.40071e-05	-1.11305	0.000110811
TraesCS7A02G183400	NA	NA	5.61652	1.91031e-06	NA	NA	NA	NA	NA	NA	NA	NA	NA	NA
TraesCS7A02G183500	3.46226	5.19029e-14	5.0113	1.10874e-35	NA	NA	-8.60995	9.32362e-08	-5.0726	0.00377374	NA	NA	NA	NA
TraesCS7A02G183600	3.76637	9.43878e-05	9.48582	1.15523e-09	NA	NA	NA	NA	NA	NA	NA	NA	NA	NA
TraesCS7A02G226900	NA	NA	NA	NA	NA	NA	NA	NA	NA	NA	3.08843	3.83412e-08	NA	NA
TraesCS7A02G227900	NA	NA	NA	NA	NA	NA	NA	NA	NA	NA	3.29784	0.00190474	NA	NA
TraesCS7A02G230600	NA	NA	2.29145	0.00150087	NA	NA	NA	NA	NA	NA	NA	NA	NA	NA
TraesCS7A02G231300	1.56379	3.22592e-07	NA	NA	2.2339	6.86875e-15	3.8521	3.9597e-39	3.85468	2.4276e-41	3.75592	5.65588e-39	2.2301	3.09015e-12
TraesCS7A02G236000	NA	NA	NA	NA	NA	NA	-1.544	3.29514e-05	NA	NA	NA	NA	NA	NA
TraesCS7A02G262900	NA	NA	NA	NA	NA	NA	NA	NA	1.36882	1.02839e-14	1.58647	5.01794e-18	NA	NA
TraesCS7A02G302100	NA	NA	NA	NA	NA	NA	NA	NA	1.22723	3.98365e-06	1.70976	2.57042e-09	NA	NA
TraesCS7A02G304400	1.24489	2.89631e-13	NA	NA	1.34479	5.06574e-15	1.42047	4.34107e-16	1.86362	2.77788e-27	1.81866	1.00072e-24	1.52101	1.70588e-16
TraesCS7A02G319900	1.55435	0.00931444	NA	NA	NA	NA	NA	NA	NA	NA	NA	NA	NA	NA
TraesCS7A02G343600	NA	NA	NA	NA	1.59806	4.63714e-11	NA	NA	NA	NA	NA	NA	NA	NA
TraesCS7A02G364900	-2.45625	0.000597996	NA	NA	-7.47876	4.42189e-15	-3.19505	0.00110865	NA	NA	NA	NA	NA	NA
TraesCS7A02G385200	NA	NA	NA	NA	1.96991	0.00693502	5.54684	0.00125794	NA	NA	NA	NA	NA	NA
TraesCS7A02G411500	NA	NA	NA	NA	NA	NA	NA	NA	1.23837	1.31371e-05	1.14759	0.000230712	1.23462	0.000112224
TraesCS7A02G439800	4.33537	2.70885e-31	4.73661	7.87571e-40	1.55361	1.7765e-05	-7.97054	7.86027e-07	NA	NA	NA	NA	NA	NA
TraesCS7A02G445500	2.89362	2.24861e-18	1.61939	1.29789e-06	-1.06454	0.00466886	-10.9533	6.27323e-12	NA	NA	NA	NA	NA	NA
TraesCS7A02G468300	NA	NA	NA	NA	-3.7414	3.20026e-07	-6.21462	0.000165314	-4.90415	0.00681532	NA	NA	NA	NA
TraesCS7A02G486900	NA	NA	8.02081	5.34755e-07	4.47872	3.89892e-06	NA	NA	NA	NA	NA	NA	NA	NA
TraesCS7A02G501300	2.2358	1.26996e-32	1.37589	1.56953e-12	2.43984	1.7184e-36	2.43815	2.78807e-33	2.54111	2.66141e-36	2.62688	3.73357e-34	2.91883	1.20573e-41
TraesCS7A02G506500	NA	NA	7.32613	1.09639e-05	NA	NA	4.33653	0.000580612	3.72774	7.34219e-17	3.5539	1.09369e-16	1.79959	6.26626e-05
TraesCS7A02G516300	NA	NA	NA	NA	NA	NA	NA	NA	NA	NA	8.40731	1.18611e-07	1.23349	0.00918821
TraesCS7A02G523200	NA	NA	-1.94926	4.53362e-11	-6.10949	0.000111995	NA	NA	NA	NA	NA	NA	NA	NA
TraesCS7A02G523300	1.23288	4.17071e-15	NA	NA	-5.61202	9.31983e-19	-6.6734	3.71848e-05	NA	NA	NA	NA	NA	NA
TraesCS7A02G544500	NA	NA	NA	NA	NA	NA	NA	NA	NA	NA	6.87139	0.001122	NA	NA
TraesCS7B02G034200	2.50807	7.98855e-39	2.20311	1.28284e-29	2.95874	7.99531e-53	3.08172	4.0547e-51	4.45743	8.2781e-106	4.17165	5.86407e-85	3.72252	5.36372e-71
TraesCS7B02G034500	NA	NA	NA	NA	NA	NA	NA	NA	1.04693	1.89859e-07	1.28654	3.40018e-10	NA	NA
TraesCS7B02G041000	NA	NA	NA	NA	1.67052	1.07969e-15	1.96295	4.02714e-18	2.21322	1.96359e-24	2.1705	6.49442e-20	2.24064	1.02997e-16
TraesCS7B02G058700	NA	NA	NA	NA	1.95759	4.50639e-06	NA	NA	NA	NA	1.75394	1.34684e-07	NA	NA
TraesCS7B02G088400	NA	NA	6.65804	8.94605e-16	-1.81063	0.00404572	NA	NA	NA	NA	NA	NA	NA	NA
TraesCS7B02G103600	NA	NA	NA	NA	NA	NA	1.3251	8.80088e-05	2.53246	3.95002e-15	2.39188	2.02469e-13	NA	NA
TraesCS7B02G147700	NA	NA	NA	NA	NA	NA	NA	NA	NA	NA	NA	NA	3.25772	0.00663897
TraesCS7B02G174900	NA	NA	NA	NA	1.09094	8.35443e-14	1.08985	5.05732e-13	1.365	1.82109e-20	1.2712	2.5969e-16	NA	NA
TraesCS7B02G179800	NA	NA	-7.88442	3.76303e-07	NA	NA	NA	NA	NA	NA	NA	NA	NA	NA
TraesCS7B02G192700	NA	NA	NA	NA	NA	NA	NA	NA	3.54124	0.000865561	3.99045	3.31786e-11	1.98024	0.00150391
TraesCS7B02G202200	NA	NA	-1.58892	1.95861e-15	NA	NA	NA	NA	NA	NA	1.17335	1.82995e-07	NA	NA
TraesCS7B02G204700	NA	NA	NA	NA	NA	NA	1.28141	5.39937e-11	1.48889	1.44225e-14	1.71888	2.19053e-18	1.08231	2.36069e-07
TraesCS7B02G216000	1.71392	1.92907e-24	1.06708	4.96099e-07	1.59679	1.15914e-16	1.57267	7.64914e-15	NA	NA	NA	NA	1.33727	1.25648e-12
TraesCS7B02G241700	2.1752	3.12998e-05	1.45889	0.00884506	2.7551	6.24717e-06	2.97283	0.000420874	2.92558	0.00242639	2.76962	0.00510963	4.22211	2.4259e-05
TraesCS7B02G243000	NA	NA	NA	NA	NA	NA	NA	NA	NA	NA	1.60805	2.8198e-05	NA	NA
TraesCS7B02G244000	NA	NA	NA	NA	NA	NA	5.72954	0.000688358	4.71074	1.70074e-24	5.44517	1.08247e-55	4.13184	1.86581e-51
TraesCS7B02G247000	1.25234	5.67405e-05	NA	NA	NA	NA	1.78028	2.08095e-08	2.60145	1.0335e-16	2.86384	2.84666e-19	1.93329	5.40473e-09
TraesCS7B02G252300	NA	NA	NA	NA	NA	NA	NA	NA	1.07016	8.87594e-12	1.14759	7.10716e-13	NA	NA
TraesCS7B02G262400	NA	NA	NA	NA	-7.63545	7.53163e-10	NA	NA	NA	NA	NA	NA	3.40866	0.000465267
TraesCS7B02G262700	NA	NA	NA	NA	-7.60846	8.21682e-09	-3.96769	0.00598949	NA	NA	NA	NA	NA	NA
TraesCS7B02G262800	NA	NA	NA	NA	-6.51418	2.31025e-24	-4.68119	1.8902e-07	NA	NA	NA	NA	NA	NA
TraesCS7B02G266500	NA	NA	NA	NA	1.33277	1.96948e-18	2.02859	1.7873e-36	2.3138	1.05853e-47	2.34273	4.64406e-44	1.28881	1.09257e-10
TraesCS7B02G294000	NA	NA	NA	NA	4.16606	0.00971369	3.10235	0.000392925	NA	NA	NA	NA	NA	NA
TraesCS7B02G302200	1.75211	0.00114347	NA	NA	2.34351	0.000826583	4.79725	0.00532874	2.39171	0.000551457	3.26092	4.15293e-05	2.03159	0.00343384
TraesCS7B02G310800	NA	NA	NA	NA	NA	NA	4.51057	1.29555e-13	2.45789	7.6282e-09	NA	NA	NA	NA
TraesCS7B02G319300	NA	NA	NA	NA	NA	NA	NA	NA	NA	NA	6.64112	0.00114069	NA	NA
TraesCS7B02G345000	2.52147	1.21992e-38	1.23562	5.51383e-11	-1.82188	3.28612e-13	NA	NA	NA	NA	NA	NA	NA	NA
TraesCS7B02G345500	NA	NA	NA	NA	NA	NA	NA	NA	2.13725	7.85853e-09	2.37927	1.0897e-10	2.62364	1.25646e-13
TraesCS7B02G348300	-1.82832	3.66005e-05	-2.30468	0.00390868	-2.17725	0.00942237	NA	NA	NA	NA	NA	NA	NA	NA
TraesCS7B02G348900	-1.24577	7.91495e-05	NA	NA	-3.11963	3.00231e-10	1.12481	2.96636e-05	1.73519	5.53774e-10	2.24522	2.77527e-15	1.67898	0.000374882
TraesCS7B02G390300	NA	NA	7.85553	9.58909e-07	7.8455	8.34384e-07	NA	NA	NA	NA	NA	NA	NA	NA
TraesCS7B02G394500	2.53091	6.90922e-14	1.79482	3.50098e-07	3.06925	1.33467e-19	2.88218	4.88458e-17	2.89945	2.68977e-17	3.41914	1.24983e-21	-2.62235	0.00730847
TraesCS7B02G394800	2.63631	2.92794e-17	2.4165	2.83218e-14	3.65937	9.97476e-32	3.17126	5.62047e-24	3.11213	7.05865e-23	2.88943	7.66903e-18	NA	NA
TraesCS7B02G396000	NA	NA	NA	NA	NA	NA	NA	NA	NA	NA	NA	NA	3.64413	4.48713e-05
TraesCS7B02G407400	NA	NA	3.93885	3.02583e-10	-4.47635	0.007167	NA	NA	NA	NA	NA	NA	NA	NA
TraesCS7B02G408800	2.3452	3.03157e-42	1.58682	1.60435e-18	2.15841	7.01602e-33	2.07936	1.43918e-28	1.88904	9.84338e-25	2.10468	1.83363e-27	2.42147	4.10492e-38
TraesCS7B02G414100	1.96112	0.000609711	2.5833	9.25958e-05	2.80627	0.00262738	3.30932	6.51806e-05	3.77776	6.05485e-12	3.81768	9.09891e-14	2.27708	1.72363e-05
TraesCS7B02G432800	NA	NA	NA	NA	NA	NA	NA	NA	NA	NA	5.69542	0.00106193	3.52046	0.00349657
TraesCS7B02G469400	2.75399	0.00159572	NA	NA	4.08639	0.000800149	3.43873	7.96398e-05	4.12174	2.98989e-05	4.03043	5.13092e-05	3.8994	0.00136974
TraesCS7D02G055700	NA	NA	NA	NA	NA	NA	NA	NA	2.49246	2.18421e-13	2.088	2.64356e-09	1.38582	0.000154903
TraesCS7D02G086500	3.2092	4.22482e-12	1.67004	0.00134364	-5.27929	2.85978e-11	-4.87844	0.00339128	NA	NA	NA	NA	NA	NA
TraesCS7D02G088700	NA	NA	NA	NA	NA	NA	3.78916	1.0102e-07	3.7197	1.69808e-09	2.6722	2.52337e-06	NA	NA
TraesCS7D02G096200	NA	NA	NA	NA	NA	NA	NA	NA	1.74187	2.98735e-06	1.49069	0.000166127	NA	NA
TraesCS7D02G132800	2.40651	2.0308e-11	2.30206	3.79787e-10	3.2109	1.3235e-18	3.54448	1.3004e-19	4.19896	2.54713e-25	4.02998	1.71369e-22	4.88125	3.84888e-34
TraesCS7D02G136800	1.77352	4.67411e-13	1.03303	8.69072e-05	1.56834	1.1719e-10	2.27208	1.65223e-19	3.72132	1.5915e-48	3.06302	7.70161e-33	2.13512	5.91949e-15
TraesCS7D02G147000	NA	NA	NA	NA	NA	NA	1.66343	7.13821e-09	2.51741	4.88656e-19	3.02612	1.05342e-26	1.74574	2.37528e-09
TraesCS7D02G168000	NA	NA	NA	NA	NA	NA	NA	NA	5.99771	0.00199828	5.83229	0.00224723	NA	NA
TraesCS7D02G185000	5.09292	0.00463748	7.92728	2.48216e-07	NA	NA	NA	NA	NA	NA	NA	NA	NA	NA
TraesCS7D02G185100	NA	NA	5.76305	7.64292e-10	NA	NA	NA	NA	NA	NA	NA	NA	NA	NA
TraesCS7D02G185200	NA	NA	9.19051	0.004391	NA	NA	NA	NA	NA	NA	NA	NA	NA	NA
TraesCS7D02G189200	3.17079	8.2044e-06	NA	NA	2.37259	0.00524387	2.91654	6.77186e-05	NA	NA	NA	NA	NA	NA
TraesCS7D02G197500	NA	NA	NA	NA	-3.87898	0.00927848	NA	NA	NA	NA	NA	NA	NA	NA
TraesCS7D02G198800	4.65792	0.00811655	NA	NA	NA	NA	NA	NA	NA	NA	NA	NA	NA	NA
TraesCS7D02G199700	NA	NA	NA	NA	1.67141	0.00100268	NA	NA	2.9493	1.90939e-09	2.49751	6.33437e-07	NA	NA
TraesCS7D02G212600	1.12727	1.01926e-09	NA	NA	NA	NA	NA	NA	1.18842	3.38069e-11	1.59712	9.10371e-17	1.10275	1.87771e-06
TraesCS7D02G227500	NA	NA	NA	NA	NA	NA	NA	NA	NA	NA	2.95596	7.56596e-05	NA	NA
TraesCS7D02G256800	2.35314	4.96004e-06	NA	NA	NA	NA	NA	NA	1.91713	0.000484602	2.49638	5.09458e-06	2.22165	2.85431e-05
TraesCS7D02G277200	NA	NA	NA	NA	1.36807	3.27688e-09	1.23929	2.02531e-07	1.41677	2.83807e-09	NA	NA	NA	NA
TraesCS7D02G280500	NA	NA	NA	NA	NA	NA	1.11225	0.000862687	NA	NA	1.61717	6.13785e-06	1.46487	6.42563e-06
TraesCS7D02G297400	NA	NA	NA	NA	NA	NA	1.04185	0.00152327	1.75184	1.98318e-07	1.86344	7.52596e-08	1.53708	5.95851e-05
TraesCS7D02G299900	NA	NA	NA	NA	NA	NA	1.39847	5.07894e-12	1.60001	2.95142e-15	1.48456	3.964e-12	1.07653	4.28388e-06
TraesCS7D02G357500	NA	NA	NA	NA	-5.70019	5.41067e-06	NA	NA	NA	NA	NA	NA	NA	NA
TraesCS7D02G357900	NA	NA	NA	NA	-5.04797	0.000118245	NA	NA	NA	NA	NA	NA	NA	NA
TraesCS7D02G358000	NA	NA	NA	NA	-7.77169	2.17637e-20	-3.38702	7.50024e-06	-5.86654	0.000917256	NA	NA	NA	NA
TraesCS7D02G361700	NA	NA	NA	NA	NA	NA	1.58451	4.82884e-11	2.40166	4.16243e-24	2.45998	9.38351e-24	NA	NA
TraesCS7D02G381800	5.47945	0.00253855	NA	NA	NA	NA	NA	NA	NA	NA	NA	NA	NA	NA
TraesCS7D02G387500	NA	NA	NA	NA	4.56231	1.22711e-06	2.01272	8.94409e-08	1.45293	1.11129e-07	NA	NA	-1.36749	0.00656881
TraesCS7D02G395900	NA	NA	NA	NA	NA	NA	NA	NA	NA	NA	NA	NA	2.95301	0.00113508
TraesCS7D02G400300	2.52059	0.000154512	NA	NA	NA	NA	NA	NA	1.11519	0.00137684	NA	NA	NA	NA
TraesCS7D02G411700	NA	NA	NA	NA	NA	NA	NA	NA	NA	NA	7.06975	0.0035728	NA	NA
TraesCS7D02G433600	NA	NA	NA	NA	NA	NA	3.31139	0.00139272	4.92001	6.31638e-06	NA	NA	NA	NA
TraesCS7D02G433900	4.53542	5.16312e-24	2.89279	4.18713e-11	NA	NA	-5.21958	0.00296765	NA	NA	NA	NA	NA	NA
TraesCS7D02G466200	NA	NA	-1.46284	2.3852e-07	NA	NA	NA	NA	NA	NA	NA	NA	NA	NA
TraesCS7D02G488700	1.60004	1.45878e-13	NA	NA	2.01719	9.42887e-21	1.91679	5.85356e-18	2.54454	1.27638e-30	2.393	1.70329e-25	2.65818	1.55182e-31
TraesCS7D02G494600	NA	NA	5.67079	0.00199404	5.58757	0.00242684	4.0237	6.81704e-06	4.33712	2.41641e-10	4.52967	1.47926e-11	3.24425	2.17408e-06
TraesCS7D02G506700	NA	NA	NA	NA	5.58407	0.00784107	NA	NA	NA	NA	NA	NA	NA	NA
TraesCS7D02G532600	NA	NA	NA	NA	NA	NA	NA	NA	1.38663	1.81894e-09	1.38048	2.72024e-09	1.11562	2.81207e-06
TraesCS7D02G550300	NA	NA	-1.2841	3.14108e-07	NA	NA	NA	NA	NA	NA	NA	NA	NA	NA
TraesCSU02G012100	NA	NA	3.46433	3.73511e-06	NA	NA	-8.74107	2.4186e-08	NA	NA	NA	NA	NA	NA
TraesCSU02G029600	2.49047	1.57764e-08	2.88822	3.7387e-11	NA	NA	NA	NA	NA	NA	NA	NA	NA	NA
TraesCSU02G032900	4.08473	6.49279e-05	5.99356	0.000379505	4.99178	0.0070982	3.21879	0.000793733	2.08889	0.000573159	2.38145	3.59414e-05	1.69434	0.00480082
TraesCSU02G033000	6.28503	8.15408e-15	8.61218	6.04278e-08	NA	NA	NA	NA	NA	NA	NA	NA	NA	NA
TraesCSU02G039300	1.45521	0.000534735	1.35727	0.00357107	1.13203	0.00534442	2.54892	1.94692e-07	3.46327	2.11882e-14	3.37597	2.4884e-14	3.25822	1.15695e-09
TraesCSU02G049400	-3.38089	2.63364e-55	-1.93493	5.2326e-20	NA	NA	NA	NA	NA	NA	NA	NA	-2.22646	1.32281e-28
TraesCSU02G071300	NA	NA	-1.74888	5.02035e-05	-2.29068	2.53108e-08	-1.86531	1.14085e-05	-1.68489	0.000258008	NA	NA	NA	NA
TraesCSU02G091800	4.12985	9.01131e-64	NA	NA	-2.57507	4.10779e-07	-5.01567	0.00342861	NA	NA	NA	NA	NA	NA
TraesCSU02G123400	NA	NA	NA	NA	NA	NA	NA	NA	NA	NA	NA	NA	1.16062	5.66841e-06
TraesCSU02G161100	5.02997	1.2628e-09	3.88012	2.19173e-08	NA	NA	NA	NA	NA	NA	NA	NA	NA	NA
TraesCSU02G197200	1.2006	0.00036127	1.24847	0.00102512	NA	NA	NA	NA	NA	NA	NA	NA	NA	NA
TraesCSU02G203200	-1.65453	1.93488e-05	NA	NA	NA	NA	NA	NA	NA	NA	NA	NA	NA	NA
TraesCSU02G249600	NA	NA	NA	NA	NA	NA	NA	NA	NA	NA	NA	NA	3.64999	0.00662207
TraesCSU02G262700	2.50027	3.26622e-22	1.995	1.17539e-13	2.50163	1.02563e-20	1.83586	2.6056e-10	NA	NA	NA	NA	2.22193	0.00127495
TraesCSU02G263900	NA	NA	NA	NA	NA	NA	NA	NA	NA	NA	NA	NA	2.23691	0.00975541
XLOC_000072	NA	NA	NA	NA	1.0033	4.51127e-08	1.1006	4.87445e-09	1.51878	1.6632e-17	NA	NA	NA	NA
XLOC_000073	NA	NA	-1.11918	4.11947e-07	-1.53405	1.20847e-12	NA	NA	-1.00682	7.04325e-06	NA	NA	-1.55431	1.97785e-09
XLOC_000075	NA	NA	NA	NA	NA	NA	NA	NA	1.56082	1.32847e-19	1.33378	1.00879e-13	1.93511	1.16645e-30
XLOC_000076	NA	NA	NA	NA	NA	NA	NA	NA	NA	NA	-1.04194	0.00100949	NA	NA
XLOC_000090	4.05573	1.38073e-07	3.0855	9.47144e-06	-3.25808	7.76871e-05	-7.44506	5.06286e-06	NA	NA	NA	NA	NA	NA
XLOC_000103	-1.79542	1.49575e-17	-1.6982	1.07369e-15	-1.48397	3.37068e-12	NA	NA	NA	NA	NA	NA	NA	NA
XLOC_000104	NA	NA	NA	NA	-2.27577	9.44576e-16	NA	NA	NA	NA	NA	NA	NA	NA
XLOC_000115	4.16358	0.00570469	NA	NA	NA	NA	NA	NA	7.29032	0.000154396	9.61526	3.72384e-07	5.097	0.00151189
XLOC_000117	NA	NA	-1.1404	1.60563e-12	NA	NA	NA	NA	NA	NA	NA	NA	NA	NA
XLOC_000118	NA	NA	NA	NA	4.79513	0.00316966	3.87892	0.00967367	5.99126	2.1455e-05	6.85323	1.59088e-06	NA	NA
XLOC_000139	-3.96507	9.30137e-06	-3.15246	8.75964e-07	-1.81337	0.00224586	NA	NA	NA	NA	NA	NA	NA	NA
XLOC_000147	NA	NA	NA	NA	NA	NA	NA	NA	4.35592	0.00341194	5.23795	0.000269089	NA	NA
XLOC_000150	NA	NA	-1.00885	0.000347386	NA	NA	NA	NA	NA	NA	NA	NA	NA	NA
XLOC_000174	NA	NA	NA	NA	-1.58529	0.00011037	-1.24889	0.0037457	NA	NA	NA	NA	NA	NA
XLOC_000186	NA	NA	NA	NA	NA	NA	NA	NA	1.01798	3.70953e-08	NA	NA	NA	NA
XLOC_000211	NA	NA	NA	NA	NA	NA	NA	NA	NA	NA	4.2047	9.85154e-11	NA	NA
XLOC_000213	NA	NA	NA	NA	NA	NA	NA	NA	NA	NA	-1.4514	0.000909426	NA	NA
XLOC_000221	NA	NA	-1.50104	6.56416e-05	NA	NA	NA	NA	NA	NA	NA	NA	NA	NA
XLOC_000242	NA	NA	NA	NA	NA	NA	-1.42238	9.46611e-09	-1.86887	1.02899e-15	-2.17665	9.30814e-21	NA	NA
XLOC_000243	2.15681	6.93458e-13	2.04796	1.33984e-09	1.83577	1.27289e-08	1.48993	1.60705e-05	1.95882	4.87812e-10	1.62365	6.90193e-07	2.00573	1.78802e-08
XLOC_000244	NA	NA	NA	NA	1.24768	0.00784653	1.36438	0.000370158	1.29503	5.43707e-05	NA	NA	NA	NA
XLOC_000253	NA	NA	NA	NA	NA	NA	NA	NA	2.50828	0.000120744	NA	NA	NA	NA
XLOC_000254	NA	NA	NA	NA	-3.52547	3.05725e-06	NA	NA	NA	NA	NA	NA	NA	NA
XLOC_000267	-1.1381	1.94321e-06	-1.25298	1.41709e-06	-1.93945	5.96215e-08	-2.27098	1.09069e-07	-1.8059	5.52021e-05	-2.91919	1.86215e-07	-1.86784	0.00036036
XLOC_000269	-1.07317	2.57879e-10	-1.12458	4.1648e-09	-2.64734	6.46072e-10	-3.38082	6.44921e-05	NA	NA	NA	NA	NA	NA
XLOC_000271	NA	NA	-1.79291	1.84989e-14	-2.96869	1.7431e-07	-6.31566	0.000114798	NA	NA	NA	NA	NA	NA
XLOC_000281	NA	NA	NA	NA	-1.55933	4.75359e-09	-1.55859	4.12073e-11	NA	NA	NA	NA	-1.73427	6.67428e-12
XLOC_000286	NA	NA	NA	NA	NA	NA	NA	NA	1.00458	0.00938549	NA	NA	NA	NA
XLOC_000288	NA	NA	NA	NA	NA	NA	NA	NA	NA	NA	-1.46058	1.12135e-09	-1.80025	9.96716e-08
XLOC_000293	NA	NA	NA	NA	1.32606	2.76282e-17	NA	NA	NA	NA	NA	NA	NA	NA
XLOC_000302	NA	NA	NA	NA	NA	NA	NA	NA	NA	NA	3.16567	0.00583711	3.48202	0.00432503
XLOC_000303	NA	NA	-1.36004	0.00525482	-2.62009	1.22069e-07	NA	NA	-1.22432	0.00670384	NA	NA	NA	NA
XLOC_000317	NA	NA	NA	NA	NA	NA	NA	NA	NA	NA	1.03448	7.56565e-10	NA	NA
XLOC_000319	NA	NA	NA	NA	1.72423	1.47859e-13	1.953	1.44738e-12	2.35864	4.25557e-16	1.9151	3.45652e-09	1.5843	2.97081e-06
XLOC_000321	NA	NA	6.25015	0.000155039	NA	NA	NA	NA	NA	NA	NA	NA	NA	NA
XLOC_000324	NA	NA	NA	NA	-6.42434	5.24185e-05	NA	NA	NA	NA	NA	NA	-1.56996	0.000538524
XLOC_000325	NA	NA	-1.55211	4.38342e-06	NA	NA	NA	NA	1.13166	0.000188498	NA	NA	-1.71968	1.73431e-07
XLOC_000330	-3.02253	1.76721e-21	NA	NA	NA	NA	NA	NA	NA	NA	NA	NA	NA	NA
XLOC_000343	-2.10909	3.60661e-32	NA	NA	NA	NA	NA	NA	NA	NA	NA	NA	NA	NA
XLOC_000344	NA	NA	NA	NA	NA	NA	-1.14269	0.00254968	NA	NA	NA	NA	NA	NA
XLOC_000351	NA	NA	NA	NA	1.46729	1.39977e-09	1.84668	2.74391e-09	2.49625	1.94867e-16	1.83577	2.393e-10	NA	NA
XLOC_000352	2.19828	6.86184e-16	1.11314	0.00011618	1.98622	3.41889e-13	2.26019	1.24955e-16	1.58646	1.35937e-08	1.63437	7.6259e-09	-3.63103	3.26256e-10
XLOC_000353	NA	NA	NA	NA	NA	NA	1.91606	1.7557e-05	1.51809	0.000941862	1.75255	0.000113211	-4.27664	4.5794e-17
XLOC_000354	1.08877	5.79764e-16	1.35849	2.57082e-23	1.09331	3.37581e-16	1.01835	7.30879e-12	NA	NA	NA	NA	1.02953	1.28322e-07
XLOC_000360	NA	NA	NA	NA	NA	NA	NA	NA	NA	NA	NA	NA	-1.26991	1.20322e-12
XLOC_000382	NA	NA	NA	NA	NA	NA	NA	NA	4.03863	0.00663269	NA	NA	NA	NA
XLOC_000384	4.28334	8.97953e-08	NA	NA	NA	NA	NA	NA	NA	NA	NA	NA	NA	NA
XLOC_000389	NA	NA	NA	NA	1.94169	4.68151e-09	1.63123	0.000302826	3.27724	4.52112e-10	3.16558	5.09351e-10	2.16587	0.000102339
XLOC_000390	NA	NA	-3.75686	9.6107e-06	NA	NA	NA	NA	NA	NA	NA	NA	NA	NA
XLOC_000391	NA	NA	NA	NA	NA	NA	NA	NA	NA	NA	NA	NA	-1.03178	0.000136468
XLOC_000398	NA	NA	1.83463	0.00124923	NA	NA	NA	NA	NA	NA	1.14481	0.00126329	NA	NA
XLOC_000412	NA	NA	NA	NA	NA	NA	1.32712	1.2709e-10	1.59851	1.45004e-15	1.39478	4.20629e-12	NA	NA
XLOC_000413	NA	NA	NA	NA	NA	NA	NA	NA	NA	NA	2.36648	2.93164e-05	NA	NA
XLOC_000417	2.10906	2.14052e-17	1.64206	2.11393e-08	1.64646	4.35392e-09	NA	NA	NA	NA	1.32432	6.67607e-06	2.19965	3.69642e-14
XLOC_000421	NA	NA	NA	NA	1.02904	2.57616e-05	NA	NA	NA	NA	NA	NA	NA	NA
XLOC_000423	NA	NA	1.68195	8.63222e-13	1.2579	1.41248e-08	NA	NA	NA	NA	NA	NA	NA	NA
XLOC_000425	NA	NA	NA	NA	-1.92807	6.51985e-05	NA	NA	NA	NA	1.1692	0.00144301	NA	NA
XLOC_000434	NA	NA	NA	NA	NA	NA	NA	NA	NA	NA	2.77124	8.8696e-07	NA	NA
XLOC_000435	NA	NA	NA	NA	NA	NA	NA	NA	-1.12978	6.29386e-19	NA	NA	NA	NA
XLOC_000448	NA	NA	NA	NA	NA	NA	NA	NA	NA	NA	NA	NA	1.0848	0.00153877
XLOC_000457	1.16226	5.34445e-08	1.17243	1.75957e-07	NA	NA	NA	NA	NA	NA	NA	NA	1.08626	2.36969e-07
XLOC_000460	-2.81352	0.000981464	NA	NA	NA	NA	1.58801	1.61561e-07	NA	NA	-1.03717	7.84086e-09	-1.69756	2.36152e-08
XLOC_000463	NA	NA	NA	NA	NA	NA	NA	NA	1.22328	0.0070139	NA	NA	NA	NA
XLOC_000464	-1.19893	0.0041174	NA	NA	NA	NA	NA	NA	NA	NA	NA	NA	NA	NA
XLOC_000465	NA	NA	NA	NA	5.88312	0.000424885	NA	NA	NA	NA	NA	NA	NA	NA
XLOC_000477	NA	NA	1.1172	3.30789e-07	1.31892	1.92332e-14	1.28386	1.14003e-15	NA	NA	NA	NA	NA	NA
XLOC_000479	-1.68313	1.61646e-16	-1.991	5.28398e-23	-1.38415	9.50976e-12	NA	NA	NA	NA	NA	NA	NA	NA
XLOC_000482	-1.66564	0.00615296	NA	NA	NA	NA	NA	NA	NA	NA	NA	NA	NA	NA
XLOC_000483	NA	NA	NA	NA	-1.75755	1.43613e-09	NA	NA	NA	NA	2.1906	2.586e-13	1.80098	5.02454e-10
XLOC_000496	NA	NA	NA	NA	NA	NA	1.10665	5.7398e-05	NA	NA	NA	NA	1.13004	0.000588809
XLOC_000498	NA	NA	NA	NA	NA	NA	NA	NA	-1.09602	3.53486e-05	-1.443	4.23929e-08	NA	NA
XLOC_000506	NA	NA	NA	NA	NA	NA	NA	NA	-1.18643	0.0014825	-1.72322	2.12362e-05	-1.27722	0.00147792
XLOC_000507	NA	NA	NA	NA	NA	NA	NA	NA	-1.05793	0.00480173	-1.44914	0.000117233	NA	NA
XLOC_000509	-1.65962	0.00678434	-2.00155	0.000265533	-1.84907	1.38483e-06	-1.62878	9.55607e-06	-2.49275	6.28203e-07	NA	NA	NA	NA
XLOC_000513	1.67042	6.43968e-20	2.78966	1.46942e-40	-4.12609	9.08571e-22	NA	NA	NA	NA	NA	NA	NA	NA
XLOC_000514	NA	NA	NA	NA	NA	NA	-1.25257	4.6095e-13	-1.24445	9.81452e-15	NA	NA	-1.00262	3.76315e-10
XLOC_000515	-1.64955	0.00276119	NA	NA	NA	NA	NA	NA	NA	NA	NA	NA	NA	NA
XLOC_000523	NA	NA	1.0143	2.61634e-11	NA	NA	1.12231	1.42923e-10	NA	NA	NA	NA	NA	NA
XLOC_000532	NA	NA	-1.02532	0.000457469	NA	NA	NA	NA	NA	NA	NA	NA	NA	NA
XLOC_000534	NA	NA	NA	NA	NA	NA	NA	NA	NA	NA	NA	NA	-1.22784	0.00076089
XLOC_000535	NA	NA	NA	NA	1.01953	2.06693e-17	NA	NA	NA	NA	NA	NA	1.38008	1.65818e-36
XLOC_000539	NA	NA	NA	NA	NA	NA	5.5391	0.00291357	NA	NA	NA	NA	NA	NA
XLOC_000541	-2.238	5.24885e-07	NA	NA	NA	NA	NA	NA	NA	NA	NA	NA	NA	NA
XLOC_000552	NA	NA	-1.00771	3.02792e-09	NA	NA	NA	NA	NA	NA	NA	NA	NA	NA
XLOC_000553	NA	NA	NA	NA	NA	NA	NA	NA	NA	NA	-1.08575	1.00207e-06	-1.03816	0.000266627
XLOC_000554	NA	NA	4.04738	4.21764e-07	NA	NA	NA	NA	3.03151	0.000468035	NA	NA	NA	NA
XLOC_000556	NA	NA	6.1106	0.000271281	NA	NA	NA	NA	5.13079	5.14246e-11	NA	NA	NA	NA
XLOC_000558	6.6026	0.000178732	6.10619	0.000322104	NA	NA	NA	NA	5.04633	5.30392e-08	NA	NA	NA	NA
XLOC_000572	NA	NA	NA	NA	1.26992	0.00923458	NA	NA	NA	NA	NA	NA	NA	NA
XLOC_000578	NA	NA	NA	NA	1.17056	1.04193e-06	NA	NA	NA	NA	NA	NA	NA	NA
XLOC_000587	NA	NA	1.59865	3.16738e-05	NA	NA	NA	NA	NA	NA	NA	NA	NA	NA
XLOC_000589	-2.5188	9.12784e-08	NA	NA	-1.13471	6.92384e-05	-1.7802	1.49991e-11	-1.70603	9.29158e-12	-1.47235	3.06764e-09	-1.82958	3.26346e-13
XLOC_000591	1.01658	8.95507e-08	1.14611	5.11062e-06	NA	NA	NA	NA	NA	NA	NA	NA	NA	NA
XLOC_000592	-1.0199	0.000878484	NA	NA	NA	NA	NA	NA	NA	NA	NA	NA	NA	NA
XLOC_000594	NA	NA	1.07597	2.93971e-05	NA	NA	NA	NA	NA	NA	NA	NA	NA	NA
XLOC_000595	NA	NA	NA	NA	NA	NA	4.83427	0.00196022	4.94342	0.000419011	6.31039	2.24688e-06	NA	NA
XLOC_000596	NA	NA	NA	NA	NA	NA	NA	NA	2.4251	4.1618e-07	1.98206	3.06434e-05	NA	NA
XLOC_000601	NA	NA	1.46893	0.000759281	NA	NA	NA	NA	NA	NA	NA	NA	NA	NA
XLOC_000602	NA	NA	NA	NA	1.5357	1.9307e-28	NA	NA	NA	NA	NA	NA	NA	NA
XLOC_000612	1.81328	0.000877607	NA	NA	NA	NA	NA	NA	NA	NA	NA	NA	NA	NA
XLOC_000613	2.06318	1.13791e-12	1.45608	1.30191e-06	1.5712	4.39875e-10	1.46945	1.61478e-08	1.57615	1.36399e-13	1.77301	1.27803e-18	1.52157	1.2434e-10
XLOC_000619	NA	NA	-2.03111	4.80408e-15	-1.97025	2.77005e-11	NA	NA	NA	NA	NA	NA	NA	NA
XLOC_000626	NA	NA	NA	NA	NA	NA	NA	NA	-1.61696	9.16957e-15	-2.14233	6.76124e-23	-1.84885	1.50415e-11
XLOC_000627	-2.84819	1.6627e-12	-1.64405	6.99895e-05	-2.68587	0.000170508	NA	NA	NA	NA	NA	NA	-2.20779	0.000513765
XLOC_000629	NA	NA	NA	NA	-2.08158	0.000177966	NA	NA	NA	NA	NA	NA	NA	NA
XLOC_000630	NA	NA	NA	NA	NA	NA	NA	NA	NA	NA	1.1332	4.67375e-07	NA	NA
XLOC_000638	1.09926	2.60692e-05	NA	NA	NA	NA	NA	NA	NA	NA	NA	NA	NA	NA
XLOC_000648	NA	NA	NA	NA	NA	NA	NA	NA	-1.10162	4.75614e-08	NA	NA	-1.88317	1.06877e-21
XLOC_000656	1.49237	5.61641e-05	NA	NA	NA	NA	1.05421	0.00892021	NA	NA	NA	NA	NA	NA
XLOC_000658	NA	NA	NA	NA	1.37777	0.000452481	NA	NA	NA	NA	1.05905	0.000560764	NA	NA
XLOC_000667	-1.40343	1.94891e-07	-1.7115	3.66197e-13	NA	NA	NA	NA	NA	NA	NA	NA	NA	NA
XLOC_000668	NA	NA	NA	NA	NA	NA	NA	NA	NA	NA	NA	NA	5.0615	0.0037946
XLOC_000675	NA	NA	NA	NA	NA	NA	NA	NA	NA	NA	NA	NA	1.11973	0.00804228
XLOC_000679	-1.68249	4.38606e-06	-2.03533	1.11901e-09	NA	NA	NA	NA	NA	NA	1.34597	0.00768228	NA	NA
XLOC_000680	-1.35983	1.21013e-08	-1.76642	1.33358e-13	-1.27244	6.03074e-08	-1.26439	7.84426e-08	NA	NA	NA	NA	NA	NA
XLOC_000688	NA	NA	1.62608	0.00841235	NA	NA	NA	NA	1.09351	0.000532312	2.15503	3.97663e-13	NA	NA
XLOC_000689	NA	NA	NA	NA	NA	NA	NA	NA	NA	NA	NA	NA	1.31663	8.95189e-06
XLOC_000696	NA	NA	NA	NA	-1.10884	0.000115343	NA	NA	NA	NA	NA	NA	NA	NA
XLOC_000697	-2.46957	0.000100963	NA	NA	NA	NA	NA	NA	1.84345	0.00512693	NA	NA	NA	NA
XLOC_000698	NA	NA	NA	NA	NA	NA	2.78673	0.0001102	2.85837	0.000533659	2.22755	0.00190367	NA	NA
XLOC_000709	-2.17715	1.99635e-06	NA	NA	NA	NA	-2.57837	7.36155e-08	NA	NA	NA	NA	NA	NA
XLOC_000711	1.89544	4.53899e-12	-2.22361	1.73473e-15	NA	NA	NA	NA	NA	NA	NA	NA	NA	NA
XLOC_000717	NA	NA	NA	NA	1.58202	5.21361e-12	1.38142	6.55571e-06	3.0561	3.71778e-12	2.49073	7.44441e-08	1.30344	0.00960574
XLOC_000720	-1.79425	0.000181672	-1.32464	1.41057e-06	NA	NA	NA	NA	NA	NA	NA	NA	NA	NA
XLOC_000725	NA	NA	NA	NA	-1.12958	4.4203e-05	NA	NA	NA	NA	NA	NA	NA	NA
XLOC_000726	NA	NA	NA	NA	-1.01726	5.66922e-06	-1.00263	7.40692e-06	NA	NA	NA	NA	NA	NA
XLOC_000729	NA	NA	-1.11925	6.22869e-06	-1.07879	6.6055e-05	-1.39124	2.07483e-08	-1.4297	1.63254e-07	NA	NA	NA	NA
XLOC_000731	NA	NA	-1.09773	2.12106e-06	NA	NA	2.81769	0.0018212	NA	NA	NA	NA	NA	NA
XLOC_000733	-1.04359	0.00246819	NA	NA	NA	NA	NA	NA	NA	NA	1.80268	2.67269e-07	1.25629	0.000103099
XLOC_000744	NA	NA	NA	NA	NA	NA	NA	NA	NA	NA	-1.28045	0.000193237	NA	NA
XLOC_000745	NA	NA	NA	NA	NA	NA	NA	NA	NA	NA	3.04366	0.00235378	NA	NA
XLOC_000751	NA	NA	NA	NA	NA	NA	NA	NA	NA	NA	NA	NA	1.09556	0.000121265
XLOC_000754	1.08993	1.25316e-25	1.08637	5.92401e-19	NA	NA	NA	NA	NA	NA	NA	NA	NA	NA
XLOC_000755	NA	NA	NA	NA	NA	NA	NA	NA	NA	NA	NA	NA	1.03332	3.79692e-13
XLOC_000756	NA	NA	NA	NA	-1.17749	2.70584e-14	NA	NA	NA	NA	NA	NA	NA	NA
XLOC_000757	-1.02284	5.39215e-05	NA	NA	NA	NA	NA	NA	NA	NA	NA	NA	NA	NA
XLOC_000769	NA	NA	NA	NA	NA	NA	NA	NA	NA	NA	-1.01239	4.91901e-11	-1.00834	1.27421e-09
XLOC_000772	NA	NA	NA	NA	-1.85827	1.19072e-10	-1.53126	1.92485e-08	NA	NA	-1.52163	3.45509e-08	NA	NA
XLOC_000773	NA	NA	NA	NA	NA	NA	-1.5254	1.7754e-10	-1.17112	1.78692e-06	NA	NA	NA	NA
XLOC_000774	1.74301	1.20179e-09	NA	NA	NA	NA	NA	NA	NA	NA	NA	NA	NA	NA
XLOC_000779	NA	NA	NA	NA	NA	NA	NA	NA	NA	NA	NA	NA	2.58289	0.000319871
XLOC_000780	NA	NA	NA	NA	NA	NA	NA	NA	NA	NA	1.47936	1.5965e-10	1.1241	4.16298e-07
XLOC_000782	NA	NA	-1.3148	1.2735e-15	-1.79075	2.06483e-26	-2.0887	2.39832e-31	-2.04073	5.8943e-28	-2.19827	4.02322e-34	-2.67113	6.58892e-37
XLOC_000783	NA	NA	-1.31608	1.04706e-13	-1.48958	4.37961e-16	-1.645	8.25601e-18	-2.0634	1.28081e-23	-2.16811	1.68606e-21	-2.08391	1.10601e-06
XLOC_000784	NA	NA	NA	NA	-6.02815	0.000695509	-5.70364	0.00127838	-4.63493	0.00101739	-3.02216	0.00575066	NA	NA
XLOC_000787	NA	NA	NA	NA	NA	NA	NA	NA	NA	NA	NA	NA	-1.3205	5.80015e-17
XLOC_000792	NA	NA	NA	NA	-1.79388	2.92046e-11	-1.4874	2.63381e-07	NA	NA	-1.44968	8.01306e-10	-1.00337	0.000648678
XLOC_000798	NA	NA	NA	NA	NA	NA	NA	NA	1.48132	0.00640177	NA	NA	NA	NA
XLOC_000810	-2.10027	0.00290165	NA	NA	-2.41338	2.40346e-07	NA	NA	NA	NA	NA	NA	NA	NA
XLOC_000812	-1.32864	3.25084e-08	NA	NA	NA	NA	NA	NA	-1.65221	7.60621e-12	-1.69287	1.19446e-11	NA	NA
XLOC_000818	NA	NA	1.0103	0.00098312	1.1627	9.76446e-07	NA	NA	1.01145	7.73122e-07	NA	NA	NA	NA
XLOC_000820	-1.18094	1.81293e-14	NA	NA	-1.25221	3.29068e-11	NA	NA	NA	NA	NA	NA	NA	NA
XLOC_000824	-3.0566	5.09599e-32	-1.83517	2.99093e-11	-3.33625	2.07004e-09	NA	NA	NA	NA	NA	NA	NA	NA
XLOC_000825	NA	NA	NA	NA	NA	NA	NA	NA	-1.22003	7.61945e-10	NA	NA	-1.25652	4.23301e-08
XLOC_000827	NA	NA	1.15499	0.000141775	NA	NA	NA	NA	NA	NA	NA	NA	NA	NA
XLOC_000828	3.30426	4.19812e-31	2.41185	2.7313e-11	2.12713	1.33428e-10	1.00266	0.000211934	NA	NA	NA	NA	NA	NA
XLOC_000829	2.36053	8.50871e-06	NA	NA	NA	NA	-2.97808	0.000871663	NA	NA	-2.3985	0.00396515	NA	NA
XLOC_000830	NA	NA	NA	NA	-2.83164	4.19572e-07	-3.59183	2.6604e-05	NA	NA	NA	NA	NA	NA
XLOC_000831	NA	NA	NA	NA	NA	NA	-1.16708	0.000953919	NA	NA	NA	NA	NA	NA
XLOC_000835	NA	NA	NA	NA	NA	NA	NA	NA	NA	NA	NA	NA	-1.12069	2.70592e-18
XLOC_000838	NA	NA	NA	NA	NA	NA	NA	NA	NA	NA	NA	NA	1.16012	8.19035e-07
XLOC_000839	NA	NA	4.86743	0.00724082	NA	NA	NA	NA	NA	NA	NA	NA	NA	NA
XLOC_000843	1.19964	7.92239e-07	1.26952	1.41214e-06	1.65561	1.4225e-11	1.35194	1.07002e-10	1.02334	9.5399e-10	NA	NA	NA	NA
XLOC_000854	-2.26701	1.98051e-09	NA	NA	-1.91577	5.47693e-12	-1.09229	9.39755e-05	NA	NA	NA	NA	NA	NA
XLOC_000856	NA	NA	NA	NA	NA	NA	NA	NA	NA	NA	-1.21771	1.98148e-19	-1.2486	1.30223e-16
XLOC_000860	-1.02053	0.00406975	NA	NA	-2.18115	1.93979e-15	-1.55194	2.77578e-06	NA	NA	NA	NA	-2.20566	0.00014018
XLOC_000861	NA	NA	-1.32686	0.00235061	NA	NA	NA	NA	NA	NA	NA	NA	NA	NA
XLOC_000863	NA	NA	NA	NA	-1.20282	0.0001213	-1.17288	5.41342e-06	NA	NA	NA	NA	NA	NA
XLOC_000873	-1.39887	5.12288e-13	NA	NA	NA	NA	-1.34234	3.38094e-11	NA	NA	NA	NA	NA	NA
XLOC_000876	NA	NA	NA	NA	NA	NA	NA	NA	NA	NA	NA	NA	-1.1164	1.3719e-07
XLOC_000877	-1.15874	0.000467313	-1.37089	2.8444e-05	NA	NA	-1.21877	0.000232006	-1.36021	3.57627e-05	-1.53111	3.05939e-06	-1.98155	7.02531e-10
XLOC_000879	NA	NA	NA	NA	-3.00189	0.000358523	NA	NA	-2.37399	0.00196804	-2.09131	0.00180646	NA	NA
XLOC_000880	NA	NA	NA	NA	-5.87267	0.00101273	-6.12913	0.00060499	NA	NA	NA	NA	NA	NA
XLOC_000889	1.19316	0.000174569	-1.40924	0.000650473	-4.40954	2.86018e-06	NA	NA	NA	NA	NA	NA	NA	NA
XLOC_000902	1.18758	1.70129e-06	NA	NA	NA	NA	1.12023	0.0011406	2.39066	1.43907e-11	1.89413	2.426e-08	1.2781	0.00242436
XLOC_000910	-2.33451	0.000119408	NA	NA	NA	NA	-2.19316	0.000204274	NA	NA	NA	NA	NA	NA
XLOC_000913	-1.08238	4.26082e-06	NA	NA	NA	NA	NA	NA	NA	NA	NA	NA	NA	NA
XLOC_000914	NA	NA	NA	NA	-1.0318	0.00182138	1.33293	8.45183e-06	1.98767	8.97655e-13	1.17173	3.50776e-05	NA	NA
XLOC_000916	NA	NA	NA	NA	NA	NA	NA	NA	4.57676	1.34204e-09	2.79125	2.05296e-07	NA	NA
XLOC_000918	NA	NA	NA	NA	NA	NA	1.80523	0.00803302	NA	NA	NA	NA	NA	NA
XLOC_000920	1.66072	2.79801e-10	1.2304	2.75767e-05	1.95133	8.09158e-12	1.60346	9.72782e-08	NA	NA	NA	NA	1.72978	2.50743e-08
XLOC_000921	NA	NA	NA	NA	1.31039	1.29792e-25	NA	NA	NA	NA	NA	NA	1.25866	6.65942e-15
XLOC_000925	1.16192	1.10515e-05	1.65102	2.00186e-08	NA	NA	NA	NA	NA	NA	NA	NA	NA	NA
XLOC_000927	NA	NA	NA	NA	NA	NA	-1.19583	2.70258e-06	NA	NA	-1.56849	2.92397e-16	-1.15999	1.54924e-07
XLOC_000931	-1.17958	3.24368e-10	-1.16131	2.10099e-09	NA	NA	NA	NA	NA	NA	NA	NA	NA	NA
XLOC_000939	NA	NA	NA	NA	NA	NA	-3.47011	0.00922834	NA	NA	-2.76461	0.00082428	NA	NA
XLOC_000947	NA	NA	NA	NA	NA	NA	NA	NA	NA	NA	NA	NA	1.52334	6.4232e-09
XLOC_000948	NA	NA	-1.10529	0.000248576	NA	NA	NA	NA	NA	NA	NA	NA	NA	NA
XLOC_000952	NA	NA	NA	NA	3.39074	0.000154566	NA	NA	NA	NA	4.41651	6.99808e-06	3.23903	3.48288e-09
XLOC_000957	1.0164	1.72881e-07	1.22752	1.92712e-06	1.71536	2.88381e-17	NA	NA	NA	NA	NA	NA	NA	NA
XLOC_000960	NA	NA	NA	NA	NA	NA	NA	NA	NA	NA	NA	NA	1.49077	1.05949e-08
XLOC_000961	NA	NA	NA	NA	-1.98867	1.16108e-05	-1.71107	0.000112355	-1.69572	0.00263326	NA	NA	-1.32474	0.0050717
XLOC_000966	1.68852	2.19367e-26	NA	NA	NA	NA	NA	NA	-2.70137	1.21444e-14	-2.29018	1.43745e-06	NA	NA
XLOC_000985	NA	NA	NA	NA	2.32259	6.64001e-05	1.93768	6.49372e-05	1.54692	0.000803092	NA	NA	NA	NA
XLOC_000986	-1.55666	1.06236e-13	-1.39597	6.85086e-12	-1.01749	3.99049e-07	NA	NA	NA	NA	NA	NA	-1.64119	7.87734e-16
XLOC_000990	NA	NA	-2.22963	3.45512e-05	NA	NA	NA	NA	NA	NA	NA	NA	NA	NA
XLOC_000991	NA	NA	-6.64354	6.15872e-05	NA	NA	NA	NA	NA	NA	NA	NA	NA	NA
XLOC_000997	1.87616	2.09935e-10	2.20856	3.07132e-11	NA	NA	1.17057	0.000636006	1.226	0.000299342	1.91058	1.36125e-10	1.65558	7.81005e-08
XLOC_001002	NA	NA	1.36736	0.00109155	NA	NA	NA	NA	NA	NA	NA	NA	NA	NA
XLOC_001009	NA	NA	NA	NA	1.13164	1.03331e-05	NA	NA	NA	NA	NA	NA	NA	NA
XLOC_001013	NA	NA	NA	NA	NA	NA	-1.2277	1.15616e-13	-1.32771	8.32911e-14	-1.04209	4.7433e-08	NA	NA
XLOC_001033	NA	NA	NA	NA	5.58438	0.000209459	3.01201	1.19532e-31	NA	NA	-4.91487	1.09761e-68	-8.35741	8.96819e-08
XLOC_001036	NA	NA	NA	NA	NA	NA	NA	NA	NA	NA	-1.77585	0.00398721	-2.02275	0.0011901
XLOC_001037	NA	NA	NA	NA	NA	NA	NA	NA	NA	NA	1.06727	1.8243e-18	NA	NA
XLOC_001041	NA	NA	-1.01981	2.15955e-07	NA	NA	NA	NA	1.03233	1.30202e-07	NA	NA	NA	NA
XLOC_001044	NA	NA	NA	NA	NA	NA	NA	NA	NA	NA	NA	NA	-1.20615	2.76889e-08
XLOC_001045	NA	NA	NA	NA	NA	NA	-1.27364	2.64404e-33	-1.03312	2.01894e-22	-1.24801	1.74789e-31	-1.05354	1.80998e-23
XLOC_001050	NA	NA	NA	NA	-1.08781	3.96954e-05	-1.10882	5.70871e-06	NA	NA	NA	NA	NA	NA
XLOC_001056	NA	NA	NA	NA	NA	NA	1.77283	0.000259566	1.13352	0.00176641	1.13196	0.00213559	1.50696	0.0014249
XLOC_001057	-1.14518	0.00104449	-2.08335	4.29597e-11	-1.48225	2.77937e-06	NA	NA	NA	NA	NA	NA	NA	NA
XLOC_001059	NA	NA	NA	NA	1.68109	5.15191e-07	1.1569	3.39574e-05	NA	NA	NA	NA	-3.42297	0.000705425
XLOC_001062	NA	NA	NA	NA	NA	NA	NA	NA	1.39524	0.000850927	2.16889	8.99942e-09	NA	NA
XLOC_001076	NA	NA	NA	NA	NA	NA	-1.97488	0.000299974	NA	NA	-1.40874	0.00204085	NA	NA
XLOC_001077	1.746	2.79331e-07	NA	NA	-1.33066	0.00456647	NA	NA	NA	NA	NA	NA	NA	NA
XLOC_001079	NA	NA	-1.29494	5.07907e-05	NA	NA	NA	NA	NA	NA	NA	NA	NA	NA
XLOC_001082	NA	NA	1.36293	2.74783e-06	NA	NA	NA	NA	NA	NA	NA	NA	NA	NA
XLOC_001083	-1.05311	0.00571859	NA	NA	NA	NA	NA	NA	NA	NA	NA	NA	NA	NA
XLOC_001087	NA	NA	NA	NA	2.56442	0.0022812	NA	NA	NA	NA	-1.55247	6.58237e-06	-2.51882	1.25038e-06
XLOC_001088	NA	NA	-6.88314	1.22587e-05	NA	NA	NA	NA	NA	NA	NA	NA	NA	NA
XLOC_001089	NA	NA	NA	NA	NA	NA	NA	NA	NA	NA	NA	NA	-2.1339	6.26844e-39
XLOC_001096	NA	NA	NA	NA	NA	NA	NA	NA	1.47277	4.23513e-08	1.3359	1.00562e-07	NA	NA
XLOC_001100	NA	NA	-1.33093	1.49066e-20	NA	NA	NA	NA	NA	NA	NA	NA	NA	NA
XLOC_001102	1.31467	4.40042e-11	1.20584	1.27007e-07	NA	NA	NA	NA	NA	NA	NA	NA	NA	NA
XLOC_001108	NA	NA	NA	NA	NA	NA	-1.54472	0.00036633	-1.69301	0.000554829	-1.99116	1.28349e-05	NA	NA
XLOC_001109	NA	NA	NA	NA	NA	NA	1.20999	2.21759e-05	NA	NA	NA	NA	1.19373	0.000107154
XLOC_001116	NA	NA	NA	NA	NA	NA	NA	NA	NA	NA	NA	NA	-1.3318	2.77986e-05
XLOC_001120	NA	NA	NA	NA	NA	NA	NA	NA	NA	NA	-1.72853	0.000310219	NA	NA
XLOC_001121	-1.71954	6.6063e-11	NA	NA	NA	NA	NA	NA	NA	NA	NA	NA	NA	NA
XLOC_001124	NA	NA	NA	NA	2.24719	6.67363e-05	1.71747	0.000892316	NA	NA	NA	NA	NA	NA
XLOC_001133	5.91057	6.55666e-07	NA	NA	NA	NA	NA	NA	NA	NA	NA	NA	NA	NA
XLOC_001134	-1.49328	7.38033e-08	NA	NA	NA	NA	NA	NA	NA	NA	NA	NA	NA	NA
XLOC_001137	NA	NA	NA	NA	NA	NA	NA	NA	NA	NA	1.2326	0.00112281	NA	NA
XLOC_001165	NA	NA	-1.01728	2.97125e-09	-1.09166	8.07827e-11	NA	NA	NA	NA	NA	NA	-1.09667	1.79157e-10
XLOC_001177	NA	NA	NA	NA	NA	NA	NA	NA	NA	NA	NA	NA	1.51814	1.51761e-23
XLOC_001178	NA	NA	NA	NA	NA	NA	NA	NA	-3.98978	6.19219e-05	NA	NA	NA	NA
XLOC_001186	-2.18777	4.03747e-11	NA	NA	NA	NA	NA	NA	-1.19184	3.04256e-05	NA	NA	NA	NA
XLOC_001187	NA	NA	NA	NA	NA	NA	NA	NA	NA	NA	-6.55144	0.000255457	NA	NA
XLOC_001195	NA	NA	NA	NA	NA	NA	NA	NA	-1.07193	0.00291277	-1.0092	0.00179978	NA	NA
XLOC_001201	-2.45119	7.42887e-10	NA	NA	NA	NA	NA	NA	NA	NA	-1.20879	2.43477e-06	NA	NA
XLOC_001208	NA	NA	1.14283	3.74869e-16	NA	NA	NA	NA	NA	NA	NA	NA	NA	NA
XLOC_001209	NA	NA	1.33878	9.24375e-10	NA	NA	NA	NA	NA	NA	NA	NA	NA	NA
XLOC_001213	NA	NA	NA	NA	-3.24521	1.6098e-22	-1.59284	9.47395e-08	-1.87964	5.73376e-09	-1.12929	0.00187394	-2.21112	3.02083e-10
XLOC_001220	NA	NA	NA	NA	NA	NA	-1.12637	0.00407186	NA	NA	NA	NA	NA	NA
XLOC_001225	1.86437	8.81645e-15	1.28274	4.53021e-06	NA	NA	NA	NA	NA	NA	1.09626	2.65388e-15	NA	NA
XLOC_001235	NA	NA	NA	NA	NA	NA	1.38758	0.00183978	1.12569	0.00289295	NA	NA	NA	NA
XLOC_001242	NA	NA	1.21865	7.34988e-08	NA	NA	NA	NA	NA	NA	NA	NA	NA	NA
XLOC_001254	NA	NA	1.05935	0.00239056	NA	NA	NA	NA	NA	NA	NA	NA	NA	NA
XLOC_001259	NA	NA	NA	NA	NA	NA	-1.41353	2.48542e-11	-1.45269	5.46155e-14	NA	NA	NA	NA
XLOC_001271	NA	NA	NA	NA	NA	NA	NA	NA	-1.00749	1.22099e-10	NA	NA	NA	NA
XLOC_001281	-1.45954	0.000166663	-1.3221	0.000384637	NA	NA	NA	NA	1.63548	2.62387e-05	1.47274	0.000490742	NA	NA
XLOC_001283	NA	NA	1.42754	1.3495e-06	NA	NA	1.02702	2.36401e-05	NA	NA	NA	NA	NA	NA
XLOC_001288	NA	NA	NA	NA	NA	NA	NA	NA	NA	NA	NA	NA	-1.11093	1.24059e-17
XLOC_001297	NA	NA	NA	NA	NA	NA	2.0892	0.000134852	1.60591	0.00280125	1.83637	0.000467974	2.33795	1.5711e-05
XLOC_001306	-2.68658	2.23397e-16	-2.15617	2.14059e-12	NA	NA	NA	NA	NA	NA	NA	NA	NA	NA
XLOC_001308	NA	NA	NA	NA	NA	NA	NA	NA	NA	NA	-1.9399	4.62769e-06	NA	NA
XLOC_001310	-1.21545	0.00128562	NA	NA	-1.03909	0.00373299	NA	NA	NA	NA	NA	NA	NA	NA
XLOC_001314	NA	NA	NA	NA	NA	NA	NA	NA	NA	NA	NA	NA	-1.03287	0.00275524
XLOC_001324	-7.04536	1.68324e-05	NA	NA	NA	NA	NA	NA	NA	NA	NA	NA	NA	NA
XLOC_001326	1.12171	3.64097e-06	2.49522	1.83323e-11	1.41338	3.37253e-09	NA	NA	NA	NA	NA	NA	NA	NA
XLOC_001327	NA	NA	1.18957	3.48899e-22	NA	NA	NA	NA	NA	NA	NA	NA	NA	NA
XLOC_001331	NA	NA	NA	NA	1.14526	2.5192e-10	1.30041	2.19319e-10	NA	NA	NA	NA	NA	NA
XLOC_001332	-1.17058	0.000215736	NA	NA	NA	NA	NA	NA	NA	NA	-1.36826	4.90315e-06	-1.8892	3.05116e-08
XLOC_001333	NA	NA	1.44507	1.58019e-12	NA	NA	NA	NA	NA	NA	NA	NA	NA	NA
XLOC_001340	NA	NA	-1.36985	1.05087e-06	-3.28299	4.36838e-28	-2.89216	4.92176e-21	-1.03285	0.00145345	-1.45267	6.80362e-06	-3.64628	6.02223e-14
XLOC_001342	NA	NA	NA	NA	-1.50869	1.05401e-12	-1.22809	3.71452e-08	NA	NA	NA	NA	NA	NA
XLOC_001347	NA	NA	NA	NA	NA	NA	2.59893	0.00863312	NA	NA	NA	NA	NA	NA
XLOC_001348	-2.04113	9.39608e-11	2.01641	3.77915e-08	NA	NA	NA	NA	NA	NA	NA	NA	NA	NA
XLOC_001350	NA	NA	NA	NA	-1.2333	0.000305937	NA	NA	NA	NA	NA	NA	NA	NA
XLOC_001352	1.11439	0.00242174	NA	NA	NA	NA	3.62279	3.75484e-05	4.34367	4.41987e-07	5.30809	2.2179e-12	5.05149	2.12266e-28
XLOC_001360	NA	NA	NA	NA	NA	NA	NA	NA	NA	NA	1.24344	7.46417e-07	1.50349	9.8671e-10
XLOC_001364	-6.01075	0.000230648	NA	NA	1.17029	0.00175478	NA	NA	NA	NA	NA	NA	-1.97626	0.00186784
XLOC_001377	NA	NA	-3.46351	2.40056e-06	NA	NA	-3.07354	3.78199e-17	-3.60808	5.70483e-08	NA	NA	NA	NA
XLOC_001387	2.8382	3.86051e-06	NA	NA	NA	NA	2.079	0.000290245	NA	NA	2.15601	0.000258601	NA	NA
XLOC_001402	NA	NA	-1.28255	2.98848e-06	NA	NA	NA	NA	NA	NA	NA	NA	-1.29928	3.31157e-05
XLOC_001406	NA	NA	NA	NA	NA	NA	1.25773	0.00394304	NA	NA	NA	NA	NA	NA
XLOC_001412	NA	NA	1.1886	5.47551e-12	1.12803	1.72686e-11	1.27478	1.54267e-14	NA	NA	NA	NA	NA	NA
XLOC_001418	-3.02974	9.80036e-13	-1.39025	2.12941e-07	-1.39815	2.70608e-08	-1.53352	7.95039e-09	-1.06265	9.10449e-06	-1.14503	1.07973e-06	NA	NA
XLOC_001421	NA	NA	NA	NA	NA	NA	NA	NA	NA	NA	NA	NA	-1.044	2.79653e-22
XLOC_001423	NA	NA	NA	NA	NA	NA	NA	NA	NA	NA	-1.02216	8.14887e-12	-1.08777	4.32331e-13
XLOC_001425	NA	NA	NA	NA	NA	NA	-1.22027	2.33337e-06	-1.48029	8.45626e-11	NA	NA	NA	NA
XLOC_001433	-1.78439	2.18173e-18	-1.39007	5.86813e-12	-1.71342	7.66413e-17	-1.12597	7.07047e-08	-1.37561	1.04366e-10	-1.46477	2.04365e-11	-1.32266	3.64858e-09
XLOC_001447	NA	NA	NA	NA	NA	NA	-2.47389	0.00011227	-1.99151	0.00022339	-1.45209	0.00121097	NA	NA
XLOC_001450	-2.10905	2.84526e-05	-1.54742	8.76989e-05	-2.02782	2.16834e-08	NA	NA	NA	NA	NA	NA	NA	NA
XLOC_001452	NA	NA	NA	NA	NA	NA	NA	NA	NA	NA	-1.21475	9.65194e-07	NA	NA
XLOC_001453	1.18815	0.00132318	NA	NA	NA	NA	NA	NA	1.46905	9.91505e-08	1.50431	9.86227e-08	1.13919	7.29777e-05
XLOC_001454	NA	NA	1.05728	9.33374e-08	1.80059	1.6141e-10	NA	NA	NA	NA	NA	NA	NA	NA
XLOC_001457	-1.60913	2.014e-09	-1.67667	3.59544e-10	-1.94093	1.04443e-13	-1.90492	6.39467e-13	-1.5015	3.25119e-08	NA	NA	-1.94964	1.58069e-12
XLOC_001467	-1.5344	3.38714e-15	NA	NA	NA	NA	NA	NA	NA	NA	NA	NA	NA	NA
XLOC_001469	NA	NA	NA	NA	-1.59631	7.11626e-19	-1.60041	8.09383e-17	-1.4587	1.20649e-13	NA	NA	NA	NA
XLOC_001472	NA	NA	NA	NA	NA	NA	2.55907	2.93947e-06	NA	NA	NA	NA	-1.36503	6.08457e-08
XLOC_001474	-1.00785	2.83168e-08	NA	NA	NA	NA	NA	NA	NA	NA	-1.11273	5.35919e-10	-1.61315	9.81809e-19
XLOC_001476	NA	NA	NA	NA	NA	NA	2.13754	0.00426392	1.9026	0.0015063	NA	NA	NA	NA
XLOC_001478	-1.00574	8.03255e-06	NA	NA	NA	NA	NA	NA	NA	NA	-1.11979	2.25928e-09	-1.04957	6.78475e-08
XLOC_001487	-1.77154	3.32594e-07	-2.94071	1.80411e-18	-1.71276	5.41558e-07	NA	NA	1.59534	4.96668e-06	1.77724	2.83171e-07	NA	NA
XLOC_001488	NA	NA	NA	NA	-1.52739	0.000239499	NA	NA	NA	NA	NA	NA	NA	NA
XLOC_001499	NA	NA	1.03002	8.91655e-06	NA	NA	NA	NA	NA	NA	NA	NA	NA	NA
XLOC_001503	NA	NA	NA	NA	NA	NA	-1.35141	1.73264e-05	-3.04853	5.16076e-10	-2.62708	0.000433058	NA	NA
XLOC_001504	NA	NA	-1.30267	1.09523e-09	NA	NA	-1.26281	2.1336e-10	-1.04633	2.13179e-07	-1.45429	3.21118e-13	NA	NA
XLOC_001508	NA	NA	-1.15093	1.30013e-09	NA	NA	NA	NA	NA	NA	NA	NA	NA	NA
XLOC_001510	-1.12748	3.38345e-09	-1.35841	1.32715e-11	NA	NA	NA	NA	NA	NA	NA	NA	NA	NA
XLOC_001511	NA	NA	1.17992	6.27618e-07	1.09079	1.22881e-06	1.25308	6.85803e-08	NA	NA	NA	NA	NA	NA
XLOC_001515	NA	NA	NA	NA	-2.54724	7.65081e-05	-2.26019	9.88958e-06	NA	NA	NA	NA	NA	NA
XLOC_001518	NA	NA	NA	NA	NA	NA	-1.14969	0.00822359	-1.3564	9.3095e-05	NA	NA	NA	NA
XLOC_001521	NA	NA	NA	NA	NA	NA	-1.76439	0.00576106	NA	NA	NA	NA	NA	NA
XLOC_001523	NA	NA	1.04906	0.000806547	NA	NA	-1.43346	2.42832e-08	-1.13002	7.7844e-06	-1.05396	0.000101538	-2.14611	4.29225e-09
XLOC_001524	1.63767	4.93862e-06	NA	NA	1.38283	0.000116174	NA	NA	NA	NA	NA	NA	NA	NA
XLOC_001529	NA	NA	1.81009	0.000147805	NA	NA	NA	NA	NA	NA	NA	NA	NA	NA
XLOC_001530	-1.55024	2.48388e-44	-1.29985	2.0547e-32	-2.39169	1.66222e-92	-2.97759	2.96397e-67	-3.70847	1.55163e-37	-3.17006	2.61936e-19	1.09629	8.52253e-19
XLOC_001534	NA	NA	NA	NA	-1.07408	7.98491e-07	NA	NA	NA	NA	NA	NA	NA	NA
XLOC_001547	NA	NA	NA	NA	-1.07789	2.17959e-05	-1.24813	7.55302e-07	-1.23612	1.07213e-06	NA	NA	NA	NA
XLOC_001548	NA	NA	NA	NA	NA	NA	NA	NA	-1.72756	5.32838e-08	-1.49533	2.85588e-05	NA	NA
XLOC_001556	NA	NA	NA	NA	NA	NA	NA	NA	NA	NA	-1.36719	2.75522e-08	NA	NA
XLOC_001559	-1.69629	0.000211938	NA	NA	-5.84666	1.08823e-13	-2.22644	0.000768232	NA	NA	3.08513	4.79251e-13	NA	NA
XLOC_001560	-2.18264	2.81337e-20	-2.30413	1.50297e-22	-1.62736	5.86217e-12	-1.76706	8.10671e-14	-1.09552	7.86638e-06	-1.25405	2.54548e-07	-2.45514	5.45753e-26
XLOC_001561	NA	NA	1.21611	8.11504e-10	1.32841	2.81456e-12	NA	NA	NA	NA	NA	NA	NA	NA
XLOC_001566	-1.24134	0.000201101	NA	NA	NA	NA	NA	NA	NA	NA	NA	NA	NA	NA
XLOC_001568	NA	NA	NA	NA	NA	NA	NA	NA	NA	NA	NA	NA	-2.49164	0.0078434
XLOC_001569	NA	NA	NA	NA	NA	NA	NA	NA	NA	NA	NA	NA	-4.15111	5.6888e-08
XLOC_001570	1.43862	9.97376e-08	NA	NA	NA	NA	NA	NA	NA	NA	NA	NA	NA	NA
XLOC_001571	1.13867	0.00639548	NA	NA	1.55936	0.000938185	NA	NA	NA	NA	NA	NA	NA	NA
XLOC_001575	NA	NA	NA	NA	NA	NA	NA	NA	NA	NA	-1.12676	0.00236992	-3.11316	1.23605e-09
XLOC_001579	NA	NA	2.2499	3.88051e-05	NA	NA	3.0796	1.42071e-14	1.87651	4.27168e-12	NA	NA	NA	NA
XLOC_001581	NA	NA	NA	NA	NA	NA	-1.35403	1.58014e-15	-1.00012	2.52947e-09	NA	NA	-1.58154	2.1815e-25
XLOC_001584	NA	NA	NA	NA	NA	NA	NA	NA	-1.18375	7.89807e-15	-1.57924	9.56831e-25	-1.72799	6.37775e-22
XLOC_001590	NA	NA	NA	NA	NA	NA	NA	NA	NA	NA	-1.13678	4.07115e-12	-1.26954	1.5557e-09
XLOC_001595	NA	NA	-1.91182	1.48002e-10	-1.47217	8.44219e-08	-1.374	3.18064e-07	NA	NA	NA	NA	NA	NA
XLOC_001602	NA	NA	-3.3186	1.91733e-20	1.10929	7.21573e-05	-1.3843	5.95826e-07	-3.43001	8.88184e-12	NA	NA	NA	NA
XLOC_001610	NA	NA	NA	NA	NA	NA	6.56345	1.0963e-07	4.16899	3.79313e-07	2.58247	0.00314185	NA	NA
XLOC_001611	NA	NA	1.14449	0.00113833	1.87662	1.61952e-09	1.47873	1.9594e-06	1.56239	1.51709e-09	1.32762	9.58931e-06	NA	NA
XLOC_001615	NA	NA	-1.15704	5.92816e-06	NA	NA	NA	NA	-1.80961	3.85335e-14	-1.49956	2.18677e-11	-1.51922	8.41465e-10
XLOC_001617	2.54279	2.2415e-09	NA	NA	NA	NA	NA	NA	NA	NA	NA	NA	NA	NA
XLOC_001618	NA	NA	NA	NA	NA	NA	NA	NA	NA	NA	NA	NA	1.19177	0.000546746
XLOC_001619	NA	NA	-2.09794	6.47923e-06	NA	NA	1.05112	0.000280037	1.43329	2.56345e-06	1.30582	0.00120216	NA	NA
XLOC_001623	-1.3322	3.6442e-07	-1.09532	9.08039e-07	NA	NA	NA	NA	NA	NA	1.66666	8.81444e-10	NA	NA
XLOC_001632	NA	NA	NA	NA	1.54953	4.07797e-12	NA	NA	NA	NA	NA	NA	NA	NA
XLOC_001633	-1.71005	3.46403e-10	-1.0085	1.51621e-05	NA	NA	1.24468	3.25336e-06	1.30671	5.53074e-07	1.78202	9.63549e-12	NA	NA
XLOC_001634	-2.17754	0.00819228	NA	NA	NA	NA	NA	NA	NA	NA	NA	NA	NA	NA
XLOC_001637	1.39434	0.00628339	NA	NA	NA	NA	NA	NA	NA	NA	NA	NA	NA	NA
XLOC_001638	1.32015	3.50813e-13	1.36792	2.3037e-10	NA	NA	NA	NA	NA	NA	NA	NA	NA	NA
XLOC_001641	NA	NA	NA	NA	NA	NA	NA	NA	NA	NA	NA	NA	-1.09788	2.66214e-12
XLOC_001642	NA	NA	NA	NA	1.20445	1.96941e-07	NA	NA	NA	NA	NA	NA	1.34935	0.000587829
XLOC_001643	3.41597	1.67878e-11	NA	NA	NA	NA	NA	NA	NA	NA	NA	NA	NA	NA
XLOC_001650	NA	NA	NA	NA	NA	NA	NA	NA	2.1129	0.000492019	1.84797	2.3498e-06	1.82142	0.000433792
XLOC_001656	-3.76674	1.14984e-08	-3.25714	4.53151e-09	-4.69823	1.59012e-18	-5.86977	1.67024e-11	-6.74446	8.85951e-09	NA	NA	NA	NA
XLOC_001668	NA	NA	1.3368	3.60595e-08	NA	NA	NA	NA	NA	NA	NA	NA	NA	NA
XLOC_001672	NA	NA	NA	NA	NA	NA	NA	NA	NA	NA	NA	NA	-1.23015	1.11155e-14
XLOC_001674	NA	NA	NA	NA	-1.829	0.00782846	NA	NA	NA	NA	2.22452	0.000232868	NA	NA
XLOC_001688	NA	NA	NA	NA	-1.29558	4.13355e-05	NA	NA	NA	NA	NA	NA	NA	NA
XLOC_001689	NA	NA	NA	NA	NA	NA	NA	NA	NA	NA	NA	NA	-1.12806	1.03262e-06
XLOC_001692	-1.30973	0.00553437	NA	NA	NA	NA	NA	NA	NA	NA	NA	NA	NA	NA
XLOC_001701	NA	NA	NA	NA	NA	NA	-1.85489	0.00178691	NA	NA	NA	NA	NA	NA
XLOC_001705	-3.1256	1.06618e-05	-2.51779	1.65932e-10	-3.30198	3.31034e-16	NA	NA	NA	NA	NA	NA	NA	NA
XLOC_001709	NA	NA	NA	NA	NA	NA	NA	NA	NA	NA	-4.00352	0.00296918	NA	NA
XLOC_001710	NA	NA	NA	NA	NA	NA	3.68969	1.50144e-16	3.37154	2.09611e-30	2.34491	7.1996e-17	2.09301	9.45574e-07
XLOC_001719	NA	NA	NA	NA	NA	NA	NA	NA	NA	NA	-1.07277	4.23796e-06	-1.12529	2.23497e-06
XLOC_001733	NA	NA	-1.15918	6.10402e-08	NA	NA	NA	NA	NA	NA	NA	NA	NA	NA
XLOC_001737	NA	NA	-1.14295	0.00872916	NA	NA	NA	NA	NA	NA	NA	NA	NA	NA
XLOC_001741	NA	NA	NA	NA	NA	NA	NA	NA	NA	NA	NA	NA	1.26528	0.000214342
XLOC_001745	-1.48761	1.52765e-05	-1.64679	9.04677e-09	NA	NA	NA	NA	NA	NA	NA	NA	NA	NA
XLOC_001748	NA	NA	NA	NA	NA	NA	NA	NA	1.37196	3.07433e-14	1.38119	2.6901e-14	1.42676	1.0339e-14
XLOC_001755	NA	NA	1.08231	0.00348588	NA	NA	NA	NA	NA	NA	NA	NA	NA	NA
XLOC_001756	1.48253	8.09032e-05	1.0828	0.00307281	1.55321	2.35235e-06	1.22375	0.00242807	1.78616	6.96099e-06	2.71677	3.60066e-10	3.70431	3.19263e-10
XLOC_001768	1.04305	3.49656e-07	1.31195	3.73125e-06	NA	NA	NA	NA	NA	NA	NA	NA	NA	NA
XLOC_001769	NA	NA	NA	NA	NA	NA	-1.4213	1.7e-13	-1.54666	3.97759e-17	-1.02057	2.94544e-08	-1.01125	7.3611e-08
XLOC_001772	NA	NA	NA	NA	-1.13827	4.09002e-28	NA	NA	NA	NA	NA	NA	NA	NA
XLOC_001774	NA	NA	NA	NA	NA	NA	NA	NA	NA	NA	NA	NA	-7.67612	1.75689e-06
XLOC_001781	NA	NA	NA	NA	NA	NA	NA	NA	NA	NA	NA	NA	-3.10257	7.59281e-06
XLOC_001786	1.26887	9.31967e-05	1.11246	0.00717895	NA	NA	1.80396	6.92054e-10	1.53066	8.33338e-09	1.7627	2.68259e-12	2.15902	4.36341e-17
XLOC_001787	-3.24705	2.7043e-09	NA	NA	NA	NA	NA	NA	-1.07673	0.00786318	NA	NA	-1.26583	3.27623e-11
XLOC_001789	-1.50858	0.0088987	NA	NA	NA	NA	NA	NA	NA	NA	NA	NA	NA	NA
XLOC_001790	NA	NA	NA	NA	NA	NA	NA	NA	-1.1854	7.67515e-20	-1.18767	4.95051e-19	NA	NA
XLOC_001794	NA	NA	NA	NA	1.60469	4.44858e-09	NA	NA	NA	NA	NA	NA	NA	NA
XLOC_001795	2.47247	0.000308263	NA	NA	-2.93208	0.00317397	NA	NA	NA	NA	NA	NA	NA	NA
XLOC_001799	NA	NA	NA	NA	NA	NA	NA	NA	NA	NA	4.21211	8.92042e-09	NA	NA
XLOC_001807	NA	NA	NA	NA	-1.39699	1.39729e-09	-1.51082	2.67643e-12	-1.05278	1.14592e-06	NA	NA	-1.26255	5.43841e-10
XLOC_001812	NA	NA	NA	NA	NA	NA	-1.69037	3.97912e-06	NA	NA	NA	NA	-1.24824	1.07673e-06
XLOC_001822	NA	NA	1.15098	0.00698249	NA	NA	NA	NA	NA	NA	NA	NA	NA	NA
XLOC_001824	NA	NA	NA	NA	-4.89623	0.00704392	NA	NA	NA	NA	NA	NA	NA	NA
XLOC_001829	NA	NA	NA	NA	-2.89531	0.00092495	-6.84203	2.44889e-05	-7.75135	5.59175e-07	-4.84511	4.24705e-11	-6.06555	0.000268607
XLOC_001833	-1.09472	3.34398e-08	NA	NA	-1.25981	1.20006e-12	-1.23999	2.61828e-13	NA	NA	NA	NA	-1.20064	1.11921e-15
XLOC_001836	1.19562	5.38522e-10	1.48653	2.30614e-13	1.74779	5.43836e-16	1.86848	4.41528e-17	NA	NA	NA	NA	NA	NA
XLOC_001838	-1.06121	1.61797e-05	NA	NA	-2.956	9.50851e-15	-1.95425	2.85239e-05	-2.40158	8.25463e-07	-1.51704	1.48103e-05	-2.44636	1.71984e-13
XLOC_001839	-3.40295	2.35971e-29	NA	NA	-2.99337	5.44637e-08	NA	NA	NA	NA	NA	NA	NA	NA
XLOC_001844	1.11602	0.00547366	NA	NA	NA	NA	NA	NA	NA	NA	NA	NA	NA	NA
XLOC_001845	1.07489	1.49668e-10	NA	NA	1.06917	7.41164e-11	NA	NA	NA	NA	NA	NA	NA	NA
XLOC_001848	NA	NA	-3.18419	7.6069e-12	-2.99777	5.17565e-06	NA	NA	NA	NA	NA	NA	NA	NA
XLOC_001849	-1.34847	6.03488e-11	-1.56807	3.32009e-14	NA	NA	NA	NA	2.38498	8.50035e-10	2.9754	1.14816e-07	NA	NA
XLOC_001850	2.59722	3.14801e-10	3.37824	1.10971e-06	1.58836	0.00328474	NA	NA	NA	NA	NA	NA	1.80568	0.00932612
XLOC_001860	NA	NA	NA	NA	1.15773	6.63453e-06	1.25874	2.58706e-07	1.30563	1.33047e-07	NA	NA	NA	NA
XLOC_001868	NA	NA	NA	NA	-2.75162	4.05031e-06	NA	NA	NA	NA	NA	NA	NA	NA
XLOC_001874	NA	NA	NA	NA	-1.71054	0.00629798	-1.81859	0.00285121	-2.14339	0.000723281	-3.21402	0.00161655	NA	NA
XLOC_001875	NA	NA	NA	NA	NA	NA	1.30657	0.00425903	NA	NA	1.01793	0.00995835	NA	NA
XLOC_001876	NA	NA	NA	NA	NA	NA	1.03082	0.00320616	NA	NA	1.25086	8.55399e-08	NA	NA
XLOC_001878	NA	NA	NA	NA	6.56562	5.74271e-05	NA	NA	NA	NA	NA	NA	-1.8644	0.00266488
XLOC_001880	NA	NA	-1.67676	1.0099e-09	NA	NA	NA	NA	NA	NA	NA	NA	NA	NA
XLOC_001881	NA	NA	NA	NA	-3.35873	9.76865e-16	-1.57587	0.000592286	NA	NA	NA	NA	NA	NA
XLOC_001887	-2.06504	5.97211e-21	-1.98007	1.18298e-19	-2.78161	9.78519e-37	NA	NA	NA	NA	NA	NA	-4.17772	4.06624e-64
XLOC_001891	NA	NA	NA	NA	NA	NA	NA	NA	1.32317	0.00261558	NA	NA	2.1617	5.8903e-06
XLOC_001893	NA	NA	NA	NA	NA	NA	NA	NA	NA	NA	1.59806	0.0010941	NA	NA
XLOC_001894	NA	NA	-2.42806	2.33089e-13	-1.3171	5.17191e-06	-1.82636	2.6647e-09	-1.18046	2.91359e-05	NA	NA	-1.17808	5.05658e-05
XLOC_001899	NA	NA	NA	NA	-3.71235	1.55009e-23	-2.28497	3.43197e-08	-1.34497	1.23789e-05	NA	NA	NA	NA
XLOC_001900	NA	NA	NA	NA	-1.35036	8.52242e-08	-1.25599	1.39801e-09	-1.57822	2.28536e-14	-1.72829	8.69444e-16	-1.17983	1.81568e-07
XLOC_001912	NA	NA	NA	NA	3.25022	0.00446876	NA	NA	NA	NA	NA	NA	NA	NA
XLOC_001913	NA	NA	1.10142	0.00150476	NA	NA	NA	NA	1.39103	9.92072e-06	1.90573	2.51846e-11	NA	NA
XLOC_001914	NA	NA	NA	NA	NA	NA	NA	NA	1.52062	0.0083338	NA	NA	NA	NA
XLOC_001915	NA	NA	NA	NA	NA	NA	NA	NA	-2.15511	0.00346974	NA	NA	NA	NA
XLOC_001917	NA	NA	NA	NA	NA	NA	NA	NA	NA	NA	-1.53257	0.00626705	NA	NA
XLOC_001918	-2.39635	5.88252e-17	-1.97904	1.02958e-10	-1.19476	0.000539505	-1.40749	0.00952734	NA	NA	NA	NA	NA	NA
XLOC_001923	NA	NA	NA	NA	-1.15697	9.47525e-08	-1.11782	1.38398e-08	-1.37697	2.74382e-14	-1.30586	7.17595e-14	-1.55672	6.06171e-19
XLOC_001929	-2.32322	1.23316e-06	NA	NA	-3.97326	1.19847e-17	-3.69734	0.0025116	-5.07584	0.00306271	NA	NA	NA	NA
XLOC_001931	NA	NA	NA	NA	1.6233	5.66169e-05	NA	NA	NA	NA	-1.05136	0.000105137	NA	NA
XLOC_001932	NA	NA	NA	NA	1.07198	1.05401e-12	NA	NA	NA	NA	NA	NA	NA	NA
XLOC_001936	-1.297	5.30484e-09	-1.25568	3.14455e-09	-1.43082	2.07992e-09	NA	NA	NA	NA	NA	NA	NA	NA
XLOC_001938	NA	NA	NA	NA	NA	NA	-3.59496	0.000477952	NA	NA	NA	NA	NA	NA
XLOC_001940	NA	NA	-1.38671	4.26691e-06	NA	NA	NA	NA	NA	NA	NA	NA	NA	NA
XLOC_001941	2.11433	5.56714e-09	NA	NA	NA	NA	NA	NA	NA	NA	NA	NA	NA	NA
XLOC_001942	-4.90773	6.24843e-08	-1.0851	5.60581e-05	1.28129	2.02275e-09	1.76353	3.4289e-17	1.09363	1.27104e-07	1.02707	9.32792e-07	-2.07613	9.57923e-06
XLOC_001948	NA	NA	1.22575	3.59769e-05	NA	NA	NA	NA	NA	NA	-1.21384	1.54336e-08	-1.00294	0.000452332
XLOC_001951	NA	NA	5.3338	5.26914e-05	NA	NA	NA	NA	NA	NA	NA	NA	NA	NA
XLOC_001953	NA	NA	NA	NA	NA	NA	NA	NA	NA	NA	3.43176	0.00439816	NA	NA
XLOC_001954	NA	NA	NA	NA	-2.03907	3.49866e-16	-1.11645	2.16706e-05	NA	NA	NA	NA	NA	NA
XLOC_001958	NA	NA	-1.15794	0.00224015	-2.15319	6.63314e-08	NA	NA	NA	NA	NA	NA	NA	NA
XLOC_001959	NA	NA	NA	NA	1.24385	0.000269017	1.0001	0.00782869	NA	NA	NA	NA	NA	NA
XLOC_001960	NA	NA	-3.51957	1.0539e-05	-2.78263	0.000124719	NA	NA	NA	NA	NA	NA	NA	NA
XLOC_001965	NA	NA	NA	NA	-3.31712	0.00031397	NA	NA	NA	NA	NA	NA	NA	NA
XLOC_001966	NA	NA	NA	NA	NA	NA	NA	NA	NA	NA	NA	NA	-1.14787	1.68221e-08
XLOC_001973	NA	NA	NA	NA	NA	NA	NA	NA	2.17783	8.35578e-11	2.35966	1.66146e-12	3.35317	1.67152e-18
XLOC_001974	NA	NA	NA	NA	NA	NA	NA	NA	1.05621	5.13699e-07	NA	NA	NA	NA
XLOC_001981	NA	NA	NA	NA	NA	NA	NA	NA	NA	NA	4.70534	2.2053e-11	NA	NA
XLOC_001989	2.08812	1.8351e-06	2.33537	5.31473e-07	NA	NA	NA	NA	NA	NA	NA	NA	NA	NA
XLOC_002008	-1.1917	8.02211e-06	NA	NA	NA	NA	NA	NA	-1.16529	8.36221e-06	-1.15806	0.000140803	-1.40619	9.55601e-05
XLOC_002012	NA	NA	NA	NA	-1.20257	0.00160417	NA	NA	NA	NA	NA	NA	NA	NA
XLOC_002016	2.42563	1.11776e-16	2.04409	1.39956e-11	3.54978	5.01733e-32	2.78886	5.34471e-20	2.33159	2.5201e-14	2.30541	1.50754e-11	NA	NA
XLOC_002017	3.49785	6.9996e-10	2.1361	0.00208978	3.98818	2.2228e-09	4.81207	4.723e-12	3.72842	4.99311e-09	4.28987	5.18189e-07	NA	NA
XLOC_002018	NA	NA	1.15135	9.26152e-06	2.27537	1.20136e-18	1.42754	9.78979e-06	2.09887	5.34971e-11	1.03388	0.00225332	1.47684	2.29839e-06
XLOC_002022	NA	NA	NA	NA	NA	NA	NA	NA	NA	NA	NA	NA	-1.01586	1.18578e-15
XLOC_002023	-1.0798	5.20738e-07	NA	NA	NA	NA	NA	NA	NA	NA	NA	NA	NA	NA
XLOC_002025	NA	NA	NA	NA	NA	NA	NA	NA	1.86867	1.65141e-08	NA	NA	NA	NA
XLOC_002026	NA	NA	NA	NA	NA	NA	NA	NA	NA	NA	NA	NA	1.04736	1.58298e-10
XLOC_002027	NA	NA	NA	NA	-1.1984	3.22363e-10	NA	NA	NA	NA	NA	NA	NA	NA
XLOC_002034	NA	NA	NA	NA	NA	NA	NA	NA	3.07682	4.46315e-05	3.02166	1.87962e-06	NA	NA
XLOC_002037	NA	NA	NA	NA	-1.12843	0.000303893	NA	NA	NA	NA	NA	NA	NA	NA
XLOC_002038	1.29063	0.00031742	NA	NA	NA	NA	NA	NA	NA	NA	NA	NA	NA	NA
XLOC_002039	3.22601	2.57067e-06	NA	NA	NA	NA	NA	NA	NA	NA	NA	NA	NA	NA
XLOC_002042	NA	NA	NA	NA	NA	NA	NA	NA	NA	NA	NA	NA	1.03776	0.000105944
XLOC_002045	1.32475	1.89323e-05	1.93818	3.13374e-05	NA	NA	NA	NA	NA	NA	NA	NA	NA	NA
XLOC_002050	NA	NA	NA	NA	1.30999	6.96041e-15	1.9485	1.3562e-30	2.29668	2.45094e-42	2.12671	7.3179e-33	1.56375	5.17243e-18
XLOC_002051	1.10711	0.000136408	NA	NA	NA	NA	1.04965	0.00243102	1.81984	3.78617e-10	NA	NA	NA	NA
XLOC_002055	NA	NA	NA	NA	NA	NA	1.01929	1.52384e-06	NA	NA	NA	NA	NA	NA
XLOC_002059	NA	NA	NA	NA	NA	NA	NA	NA	-8.32443	3.07921e-06	-8.69116	1.4956e-10	NA	NA
XLOC_002063	1.43092	9.93157e-05	NA	NA	-7.63404	1.44051e-06	NA	NA	NA	NA	NA	NA	NA	NA
XLOC_002073	NA	NA	NA	NA	NA	NA	NA	NA	NA	NA	NA	NA	1.32296	0.00785245
XLOC_002074	1.72201	9.3362e-11	NA	NA	NA	NA	NA	NA	NA	NA	NA	NA	NA	NA
XLOC_002080	NA	NA	NA	NA	NA	NA	NA	NA	NA	NA	1.28123	0.00985889	NA	NA
XLOC_002083	NA	NA	NA	NA	NA	NA	-1.35964	0.00113566	-1.3142	0.000467455	NA	NA	NA	NA
XLOC_002090	NA	NA	NA	NA	NA	NA	NA	NA	NA	NA	NA	NA	-1.15529	2.72876e-06
XLOC_002093	NA	NA	NA	NA	2.22452	0.000334082	NA	NA	NA	NA	NA	NA	NA	NA
XLOC_002104	NA	NA	NA	NA	NA	NA	NA	NA	NA	NA	NA	NA	1.28133	5.69611e-07
XLOC_002106	NA	NA	NA	NA	-1.41225	1.11592e-05	NA	NA	NA	NA	NA	NA	NA	NA
XLOC_002108	-1.5704	0.000985648	NA	NA	NA	NA	NA	NA	NA	NA	NA	NA	NA	NA
XLOC_002117	-3.80418	1.86481e-17	-2.08083	2.88058e-05	-4.48862	8.23705e-06	-4.65092	0.000148179	NA	NA	NA	NA	NA	NA
XLOC_002120	-1.40669	7.62274e-12	-1.3773	1.37544e-11	-1.30176	1.65522e-09	-1.03856	0.000854364	NA	NA	NA	NA	-1.95891	7.57516e-06
XLOC_002123	NA	NA	NA	NA	NA	NA	1.41719	6.1797e-05	1.65229	7.07836e-07	2.67267	2.6963e-13	NA	NA
XLOC_002126	NA	NA	NA	NA	NA	NA	NA	NA	NA	NA	NA	NA	1.39245	0.00203766
XLOC_002127	-1.64091	4.48201e-12	-1.6962	1.99261e-15	-2.22114	1.03462e-21	-2.10617	2.08022e-21	-1.56079	1.02882e-13	-1.67062	7.74696e-16	-2.48491	4.24636e-29
XLOC_002128	NA	NA	NA	NA	NA	NA	NA	NA	1.01863	0.000456985	NA	NA	NA	NA
XLOC_002132	-1.51394	1.04318e-05	NA	NA	NA	NA	NA	NA	NA	NA	NA	NA	NA	NA
XLOC_002141	NA	NA	NA	NA	1.29244	4.21809e-09	NA	NA	NA	NA	NA	NA	NA	NA
XLOC_002160	1.5788	0.00250503	NA	NA	NA	NA	NA	NA	2.18077	5.31819e-08	2.07136	7.87035e-06	2.64911	8.7604e-10
XLOC_002168	NA	NA	NA	NA	NA	NA	NA	NA	NA	NA	-1.02413	3.05962e-17	NA	NA
XLOC_002170	NA	NA	1.17592	1.93339e-11	1.89431	2.78446e-35	1.38113	4.91274e-20	1.42385	7.53203e-23	NA	NA	1.19102	3.62447e-14
XLOC_002172	-1.13203	1.35907e-14	NA	NA	NA	NA	NA	NA	NA	NA	NA	NA	NA	NA
XLOC_002173	NA	NA	NA	NA	-5.7162	0.00416318	NA	NA	NA	NA	NA	NA	NA	NA
XLOC_002177	NA	NA	NA	NA	NA	NA	NA	NA	NA	NA	NA	NA	-5.07729	1.17348e-05
XLOC_002178	NA	NA	NA	NA	NA	NA	NA	NA	2.62374	1.29708e-05	1.67096	0.00338237	NA	NA
XLOC_002179	NA	NA	NA	NA	NA	NA	NA	NA	NA	NA	-1.20213	6.0915e-26	-2.7769	1.35574e-87
XLOC_002181	1.50588	0.0060776	-2.0019	0.000874666	NA	NA	NA	NA	NA	NA	NA	NA	NA	NA
XLOC_002186	NA	NA	NA	NA	NA	NA	NA	NA	NA	NA	NA	NA	1.00763	1.83482e-06
XLOC_002187	-1.69925	5.04122e-10	-1.92235	1.07852e-12	-1.30125	1.7237e-06	-1.69919	3.72525e-10	NA	NA	-1.04135	0.000197772	-1.60305	2.13689e-09
XLOC_002189	NA	NA	1.10282	6.09945e-05	NA	NA	NA	NA	NA	NA	NA	NA	NA	NA
XLOC_002192	NA	NA	NA	NA	-1.26717	2.30182e-08	NA	NA	NA	NA	NA	NA	NA	NA
XLOC_002200	NA	NA	1.60239	0.00181488	NA	NA	NA	NA	NA	NA	2.09301	8.17185e-07	NA	NA
XLOC_002205	NA	NA	NA	NA	-1.83795	2.26286e-08	-1.76455	1.70732e-07	NA	NA	NA	NA	NA	NA
XLOC_002209	NA	NA	NA	NA	2.31831	0.000185353	2.10626	2.05048e-05	1.38176	0.00211499	NA	NA	NA	NA
XLOC_002212	NA	NA	NA	NA	-1.6478	1.61067e-37	-1.02407	1.422e-13	NA	NA	NA	NA	NA	NA
XLOC_002216	NA	NA	NA	NA	NA	NA	NA	NA	NA	NA	3.63686	1.75561e-09	NA	NA
XLOC_002217	-1.04242	6.49637e-06	-1.14574	1.12947e-06	NA	NA	NA	NA	NA	NA	NA	NA	NA	NA
XLOC_002219	-2.3634	5.67156e-24	-1.87088	1.23211e-20	-1.03299	1.09411e-09	NA	NA	NA	NA	NA	NA	NA	NA
XLOC_002225	-1.03478	0.00284864	NA	NA	NA	NA	NA	NA	-1.09076	0.000845903	-1.87004	6.19568e-08	-1.29487	0.000571264
XLOC_002227	1.66501	5.06038e-07	1.14637	0.00363242	NA	NA	NA	NA	NA	NA	NA	NA	NA	NA
XLOC_002235	NA	NA	NA	NA	2.19839	0.00939754	NA	NA	NA	NA	NA	NA	NA	NA
XLOC_002238	NA	NA	NA	NA	NA	NA	1.33255	2.81383e-05	NA	NA	NA	NA	NA	NA
XLOC_002239	NA	NA	NA	NA	NA	NA	NA	NA	1.13182	2.64614e-05	NA	NA	NA	NA
XLOC_002240	NA	NA	NA	NA	NA	NA	2.54779	6.65871e-05	1.79696	0.000205521	3.27833	2.06384e-14	2.37466	2.41924e-08
XLOC_002242	NA	NA	NA	NA	-2.03363	6.17268e-14	NA	NA	NA	NA	NA	NA	-1.12064	0.00192295
XLOC_002244	NA	NA	2.62439	5.05725e-34	1.21672	2.10767e-07	NA	NA	NA	NA	NA	NA	NA	NA
XLOC_002249	NA	NA	NA	NA	NA	NA	NA	NA	NA	NA	NA	NA	-1.24508	8.42959e-26
XLOC_002253	NA	NA	NA	NA	-1.07635	0.00047884	NA	NA	NA	NA	NA	NA	NA	NA
XLOC_002254	NA	NA	NA	NA	NA	NA	-1.05405	7.88086e-08	NA	NA	-1.57979	1.10908e-15	-1.04014	5.3613e-08
XLOC_002255	NA	NA	NA	NA	NA	NA	NA	NA	NA	NA	NA	NA	-4.13687	4.10813e-14
XLOC_002262	NA	NA	NA	NA	NA	NA	NA	NA	NA	NA	NA	NA	-1.19512	1.52215e-12
XLOC_002264	-1.39246	0.000787558	NA	NA	3.47384	1.22045e-08	2.00971	0.00158323	NA	NA	NA	NA	NA	NA
XLOC_002268	2.12807	1.18236e-06	NA	NA	2.7508	1.35365e-10	3.16146	1.62075e-13	2.79318	9.97403e-11	2.52744	8.84294e-09	-3.87928	5.54403e-06
XLOC_002269	NA	NA	NA	NA	NA	NA	NA	NA	NA	NA	NA	NA	-3.56473	7.97771e-09
XLOC_002271	NA	NA	NA	NA	1.30034	1.92359e-10	1.30602	2.87705e-09	1.4349	2.51542e-11	1.09721	7.71696e-07	1.97514	6.08873e-20
XLOC_002272	-1.18455	0.00302876	NA	NA	NA	NA	NA	NA	NA	NA	NA	NA	NA	NA
XLOC_002273	1.09118	0.000105879	NA	NA	NA	NA	-1.01518	0.0058592	NA	NA	NA	NA	NA	NA
XLOC_002275	NA	NA	-1.10314	0.00454132	NA	NA	-1.09698	0.00438512	-1.47513	7.97927e-05	-1.12131	0.00390095	-1.18767	0.00194366
XLOC_002276	-1.13264	0.00623034	NA	NA	2.65266	1.34299e-16	1.91696	2.36726e-09	NA	NA	NA	NA	NA	NA
XLOC_002278	1.07495	2.62257e-11	1.51522	3.48138e-16	1.79594	2.8124e-24	1.57724	3.00646e-16	1.91395	4.4772e-27	1.4704	5.03672e-13	1.35149	1.75443e-05
XLOC_002279	NA	NA	NA	NA	NA	NA	NA	NA	1.41398	3.99754e-30	1.5102	1.93244e-32	NA	NA
XLOC_002283	NA	NA	NA	NA	NA	NA	NA	NA	NA	NA	NA	NA	-2.68469	2.94231e-07
XLOC_002285	NA	NA	NA	NA	NA	NA	4.77323	4.67897e-05	1.99776	0.00050791	NA	NA	NA	NA
XLOC_002286	-4.24547	3.64211e-06	NA	NA	1.52947	2.90233e-12	1.33635	2.79149e-10	NA	NA	NA	NA	-3.84323	3.95855e-08
XLOC_002287	NA	NA	NA	NA	NA	NA	NA	NA	NA	NA	1.45985	0.00189863	NA	NA
XLOC_002288	NA	NA	1.02848	0.00364488	NA	NA	NA	NA	NA	NA	NA	NA	NA	NA
XLOC_002300	-1.75557	8.93099e-08	NA	NA	NA	NA	NA	NA	NA	NA	NA	NA	NA	NA
XLOC_002301	NA	NA	NA	NA	2.93253	1.64138e-06	2.04469	8.32931e-07	NA	NA	NA	NA	NA	NA
XLOC_002303	1.03044	0.00726928	NA	NA	NA	NA	NA	NA	NA	NA	NA	NA	NA	NA
XLOC_002307	-2.40299	0.000189877	5.54151	0.00139853	4.05854	0.00121098	1.39256	0.001996	2.21699	1.66849e-08	2.12467	5.04719e-08	NA	NA
XLOC_002310	NA	NA	NA	NA	1.05303	1.93131e-10	1.00696	7.69408e-09	NA	NA	NA	NA	1.25776	6.1124e-12
XLOC_002322	NA	NA	NA	NA	NA	NA	6.51016	1.59732e-07	5.15575	6.59839e-20	3.41469	7.628e-10	-1.71864	0.00564651
XLOC_002333	NA	NA	-2.43701	0.000557408	NA	NA	-2.85061	9.52893e-09	NA	NA	NA	NA	NA	NA
XLOC_002335	NA	NA	NA	NA	-3.71508	0.00788364	NA	NA	NA	NA	NA	NA	NA	NA
XLOC_002336	NA	NA	NA	NA	-1.14618	1.29778e-12	-1.27804	6.64666e-16	NA	NA	-1.32977	2.9478e-18	-2.41839	6.93111e-28
XLOC_002340	NA	NA	NA	NA	NA	NA	NA	NA	NA	NA	NA	NA	1.24168	0.00403397
XLOC_002346	NA	NA	NA	NA	-2.41501	4.55581e-07	-2.02051	0.000227624	NA	NA	NA	NA	NA	NA
XLOC_002352	NA	NA	NA	NA	-1.15524	0.00263455	-1.84383	0.00118882	NA	NA	NA	NA	NA	NA
XLOC_002354	NA	NA	NA	NA	NA	NA	1.81887	9.15305e-06	NA	NA	NA	NA	NA	NA
XLOC_002355	NA	NA	NA	NA	2.09131	4.52457e-08	NA	NA	NA	NA	NA	NA	2.12295	0.00740546
XLOC_002363	NA	NA	NA	NA	NA	NA	NA	NA	NA	NA	NA	NA	-1.08727	0.000604975
XLOC_002369	NA	NA	NA	NA	1.12398	8.6724e-28	NA	NA	NA	NA	NA	NA	1.03483	5.91761e-30
XLOC_002371	2.10899	5.84182e-06	NA	NA	-2.18808	0.000210625	-1.76137	0.00736893	NA	NA	NA	NA	NA	NA
XLOC_002378	NA	NA	NA	NA	1.64669	3.46391e-07	1.89742	3.07268e-06	1.176	0.00213139	1.98696	4.86034e-05	NA	NA
XLOC_002379	NA	NA	NA	NA	-2.33983	0.00039642	NA	NA	NA	NA	NA	NA	NA	NA
XLOC_002392	NA	NA	NA	NA	1.51108	5.66692e-08	NA	NA	NA	NA	NA	NA	NA	NA
XLOC_002394	-2.08625	7.94738e-09	-1.37317	3.98593e-05	NA	NA	NA	NA	NA	NA	NA	NA	-1.18277	0.000634185
XLOC_002395	-1.63518	0.000279976	NA	NA	1.40715	0.00454595	NA	NA	NA	NA	NA	NA	1.26803	0.00479928
XLOC_002397	NA	NA	NA	NA	1.47807	2.47479e-09	NA	NA	NA	NA	NA	NA	NA	NA
XLOC_002398	-2.08391	7.42154e-15	NA	NA	NA	NA	1.1972	2.83811e-07	1.49659	7.46207e-12	NA	NA	NA	NA
XLOC_002399	NA	NA	NA	NA	NA	NA	NA	NA	1.09932	0.00107137	NA	NA	NA	NA
XLOC_002400	NA	NA	NA	NA	NA	NA	NA	NA	NA	NA	NA	NA	1.28439	0.000934598
XLOC_002404	NA	NA	NA	NA	-1.33418	1.35606e-17	NA	NA	NA	NA	NA	NA	-1.45823	5.48495e-20
XLOC_002411	-1.04159	0.000807248	NA	NA	NA	NA	NA	NA	NA	NA	NA	NA	NA	NA
XLOC_002415	-2.31782	1.83911e-06	NA	NA	1.5317	0.00788519	NA	NA	NA	NA	3.29296	0.00184256	1.9442	4.98989e-06
XLOC_002421	1.17786	1.55357e-10	NA	NA	NA	NA	1.33387	1.52073e-11	NA	NA	NA	NA	NA	NA
XLOC_002423	NA	NA	NA	NA	NA	NA	NA	NA	2.16124	0.00390274	2.6805	0.00147492	NA	NA
XLOC_002425	-2.14539	0.000244958	-1.18427	0.00496447	-1.41903	0.00142069	NA	NA	NA	NA	NA	NA	-1.33259	0.00920466
XLOC_002434	NA	NA	NA	NA	-1.86472	0.00264493	NA	NA	NA	NA	NA	NA	2.14818	4.3761e-13
XLOC_002435	NA	NA	NA	NA	NA	NA	NA	NA	-1.32656	0.000382984	NA	NA	NA	NA
XLOC_002441	NA	NA	NA	NA	NA	NA	NA	NA	1.65864	0.0099106	1.62203	0.00290888	NA	NA
XLOC_002446	NA	NA	NA	NA	NA	NA	NA	NA	-1.00652	0.000396089	NA	NA	NA	NA
XLOC_002448	1.06432	9.60439e-11	NA	NA	NA	NA	NA	NA	NA	NA	NA	NA	NA	NA
XLOC_002459	NA	NA	NA	NA	-1.40807	0.000122704	-1.39617	1.01899e-05	-1.14407	3.04816e-05	NA	NA	NA	NA
XLOC_002460	1.94552	3.17342e-09	1.58597	2.71773e-06	3.01572	2.00831e-20	2.6481	1.30684e-15	3.3066	4.43048e-24	3.24976	1.24983e-21	-3.90917	0.00178151
XLOC_002461	NA	NA	NA	NA	NA	NA	NA	NA	NA	NA	NA	NA	-2.54606	2.97797e-07
XLOC_002462	1.54508	1.10962e-06	NA	NA	2.1346	1.26866e-11	2.10798	1.18128e-10	2.27647	3.18147e-12	2.72756	6.58557e-15	NA	NA
XLOC_002464	NA	NA	NA	NA	NA	NA	1.28134	5.26689e-08	1.57543	7.6541e-13	1.56806	4.222e-13	1.67258	2.99891e-16
XLOC_002465	1.04124	0.00142596	1.53029	1.82073e-07	2.03401	2.49995e-15	1.63413	1.08632e-06	1.42426	1.9703e-05	NA	NA	NA	NA
XLOC_002467	NA	NA	NA	NA	1.42595	1.30907e-07	1.63903	0.000344999	NA	NA	NA	NA	NA	NA
XLOC_002468	NA	NA	4.65144	4.91052e-11	NA	NA	NA	NA	NA	NA	NA	NA	NA	NA
XLOC_002469	-3.40939	4.83898e-08	NA	NA	-1.73614	1.067e-08	NA	NA	-2.80278	2.79832e-07	-3.25476	0.00110142	NA	NA
XLOC_002480	NA	NA	NA	NA	1.33724	0.0054495	NA	NA	NA	NA	NA	NA	NA	NA
XLOC_002486	-1.3807	0.000961057	NA	NA	-3.36044	1.66399e-30	-1.52623	1.95119e-06	-1.03565	0.002567	NA	NA	NA	NA
XLOC_002488	1.48889	4.82985e-05	1.01228	0.00918159	2.06777	6.60899e-09	1.91979	1.02747e-07	2.05756	9.78973e-09	1.91038	1.84163e-07	-3.04127	2.02736e-06
XLOC_002489	1.43007	2.12303e-06	1.07159	0.000662489	2.81921	1.34429e-21	3.42582	4.39127e-29	3.26223	1.73556e-26	3.49832	4.17312e-26	NA	NA
XLOC_002494	NA	NA	NA	NA	-1.19835	1.41266e-10	-1.08282	9.20801e-08	NA	NA	NA	NA	-1.38427	1.39717e-11
XLOC_002500	NA	NA	NA	NA	NA	NA	NA	NA	NA	NA	1.39991	2.04527e-05	1.03127	5.45657e-05
XLOC_002502	NA	NA	NA	NA	NA	NA	NA	NA	NA	NA	NA	NA	-1.4734	4.79344e-15
XLOC_002505	NA	NA	5.24867	0.00333135	NA	NA	NA	NA	NA	NA	NA	NA	NA	NA
XLOC_002506	NA	NA	NA	NA	NA	NA	4.05847	0.00172053	NA	NA	NA	NA	NA	NA
XLOC_002507	NA	NA	NA	NA	NA	NA	-1.66575	4.0376e-08	NA	NA	NA	NA	NA	NA
XLOC_002510	NA	NA	NA	NA	-1.11672	0.00185577	NA	NA	NA	NA	NA	NA	NA	NA
XLOC_002513	NA	NA	NA	NA	1.67495	1.30451e-06	NA	NA	NA	NA	NA	NA	NA	NA
XLOC_002514	NA	NA	NA	NA	NA	NA	NA	NA	NA	NA	NA	NA	-2.11443	5.98825e-06
XLOC_002516	NA	NA	NA	NA	NA	NA	NA	NA	NA	NA	NA	NA	1.66332	0.00443394
XLOC_002519	NA	NA	4.75603	0.00585412	NA	NA	3.17657	4.94481e-07	2.86347	5.17507e-09	2.85961	3.77109e-09	NA	NA
XLOC_002525	NA	NA	1.0098	0.000718097	NA	NA	NA	NA	NA	NA	NA	NA	NA	NA
XLOC_002530	NA	NA	NA	NA	NA	NA	NA	NA	1.2207	0.000154729	NA	NA	1.00047	0.00119909
XLOC_002533	1.11501	1.98476e-09	NA	NA	1.25955	1.94437e-12	2.03145	4.00273e-27	2.90389	1.6869e-59	2.86324	2.40859e-60	1.72302	2.75031e-23
XLOC_002540	NA	NA	1.34277	0.00417914	NA	NA	NA	NA	NA	NA	NA	NA	NA	NA
XLOC_002547	NA	NA	NA	NA	NA	NA	NA	NA	3.29997	0.00257347	NA	NA	NA	NA
XLOC_002553	NA	NA	-1.23295	4.79553e-05	NA	NA	NA	NA	NA	NA	NA	NA	-1.45728	5.54533e-05
XLOC_002554	NA	NA	-1.30179	7.7695e-09	NA	NA	NA	NA	NA	NA	NA	NA	NA	NA
XLOC_002555	NA	NA	NA	NA	NA	NA	NA	NA	NA	NA	1.08315	9.95757e-10	NA	NA
XLOC_002556	-1.66547	7.64837e-12	-2.15117	1.81372e-19	-1.49842	4.68797e-10	NA	NA	NA	NA	NA	NA	-2.32086	3.05924e-11
XLOC_002561	2.2713	4.44836e-45	1.73035	9.57509e-26	2.74823	6.75842e-64	2.03035	3.32511e-33	2.55435	1.67757e-53	2.43598	3.87702e-46	2.92377	1.93398e-71
XLOC_002565	3.80287	3.52928e-07	5.92239	2.66844e-22	2.83484	1.25615e-16	-8.23357	2.61785e-07	NA	NA	NA	NA	NA	NA
XLOC_002566	4.2911	5.96753e-15	3.88385	4.41215e-06	NA	NA	NA	NA	NA	NA	NA	NA	NA	NA
XLOC_002577	NA	NA	NA	NA	1.12786	1.95034e-08	1.62463	1.60649e-13	NA	NA	NA	NA	NA	NA
XLOC_002581	NA	NA	NA	NA	NA	NA	1.44008	4.21809e-08	NA	NA	NA	NA	NA	NA
XLOC_002582	NA	NA	-1.44109	2.00501e-08	-1.13969	1.498e-08	-1.01434	3.87219e-05	NA	NA	NA	NA	NA	NA
XLOC_002586	NA	NA	-1.12775	8.677e-09	NA	NA	NA	NA	1.35306	6.22885e-12	1.44099	8.45509e-13	NA	NA
XLOC_002589	NA	NA	NA	NA	NA	NA	2.83945	0.0087967	4.2327	1.26567e-06	2.3996	0.000514571	4.05188	2.13719e-07
XLOC_002593	1.28099	4.5534e-10	1.31637	3.99962e-08	1.12982	4.3658e-06	NA	NA	NA	NA	NA	NA	NA	NA
XLOC_002602	NA	NA	1.54136	8.41067e-06	NA	NA	NA	NA	NA	NA	NA	NA	NA	NA
XLOC_002605	NA	NA	NA	NA	NA	NA	1.03592	0.00365582	1.17207	4.37334e-05	1.2607	1.77449e-06	1.73342	7.60585e-13
XLOC_002608	NA	NA	NA	NA	NA	NA	NA	NA	1.13265	8.1571e-07	NA	NA	NA	NA
XLOC_002610	NA	NA	NA	NA	NA	NA	NA	NA	NA	NA	-1.01294	0.000232054	NA	NA
XLOC_002611	NA	NA	NA	NA	NA	NA	NA	NA	NA	NA	-1.05575	3.84256e-05	-4.12394	7.27553e-13
XLOC_002615	NA	NA	NA	NA	-1.0163	2.69988e-08	NA	NA	NA	NA	NA	NA	NA	NA
XLOC_002616	NA	NA	NA	NA	NA	NA	1.24855	0.00922827	NA	NA	NA	NA	NA	NA
XLOC_002618	NA	NA	1.24188	1.3019e-05	NA	NA	NA	NA	NA	NA	NA	NA	NA	NA
XLOC_002626	NA	NA	NA	NA	NA	NA	1.06442	0.00217852	1.4658	1.22488e-05	1.96127	1.95497e-09	NA	NA
XLOC_002627	NA	NA	NA	NA	NA	NA	NA	NA	-1.19915	4.569e-12	-1.20889	3.96995e-12	NA	NA
XLOC_002631	NA	NA	NA	NA	-3.20487	2.84916e-07	-1.87903	0.00048876	NA	NA	NA	NA	NA	NA
XLOC_002651	1.21817	5.79961e-07	1.20667	0.000955944	NA	NA	NA	NA	NA	NA	NA	NA	NA	NA
XLOC_002652	NA	NA	NA	NA	1.2758	3.00002e-16	2.11312	1.21741e-43	2.66867	5.54269e-76	1.76786	1.01183e-30	1.81813	2.11163e-19
XLOC_002654	1.04387	0.00124473	NA	NA	NA	NA	NA	NA	NA	NA	NA	NA	NA	NA
XLOC_002661	-1.00372	0.00192422	NA	NA	NA	NA	NA	NA	NA	NA	-1.64134	0.000472291	NA	NA
XLOC_002667	NA	NA	NA	NA	1.50524	0.000172723	3.39812	2.40925e-09	1.82999	0.000553023	4.25618	0.000429095	NA	NA
XLOC_002669	NA	NA	1.28445	8.54144e-09	NA	NA	NA	NA	NA	NA	NA	NA	NA	NA
XLOC_002673	NA	NA	NA	NA	3.86582	6.34029e-07	1.45962	0.000917425	NA	NA	NA	NA	NA	NA
XLOC_002675	-1.48528	0.00012061	-3.15676	5.45932e-20	-3.09822	1.31204e-18	-2.28761	3.06661e-11	-3.08255	6.37565e-19	NA	NA	-2.54161	5.54697e-08
XLOC_002678	NA	NA	1.12547	0.000200972	NA	NA	NA	NA	NA	NA	NA	NA	NA	NA
XLOC_002680	-1.05203	0.00050592	1.43451	4.93978e-05	1.3555	0.00436477	NA	NA	NA	NA	NA	NA	NA	NA
XLOC_002682	NA	NA	NA	NA	NA	NA	NA	NA	NA	NA	NA	NA	-1.9592	0.00424273
XLOC_002683	NA	NA	-1.8987	1.1924e-30	-1.62811	9.89897e-23	NA	NA	-1.58096	8.26759e-16	NA	NA	NA	NA
XLOC_002685	-1.51595	5.88943e-20	NA	NA	-1.09652	8.3984e-14	NA	NA	NA	NA	NA	NA	-1.0724	1.42859e-15
XLOC_002693	NA	NA	NA	NA	NA	NA	NA	NA	NA	NA	NA	NA	-1.25978	6.40691e-43
XLOC_002694	NA	NA	NA	NA	1.7518	1.3218e-23	NA	NA	NA	NA	NA	NA	NA	NA
XLOC_002700	NA	NA	-1.04668	0.00963891	-2.25269	2.04074e-14	NA	NA	NA	NA	NA	NA	NA	NA
XLOC_002701	NA	NA	-2.64356	0.0015048	NA	NA	NA	NA	-1.4738	0.00676699	NA	NA	NA	NA
XLOC_002707	NA	NA	NA	NA	NA	NA	1.13652	5.69609e-09	1.08627	1.03891e-08	1.45257	9.83617e-14	1.9446	9.67392e-20
XLOC_002709	-1.56047	6.25912e-11	-1.33754	3.57218e-08	NA	NA	-1.19393	7.04759e-07	NA	NA	NA	NA	NA	NA
XLOC_002720	NA	NA	-1.36443	4.84072e-14	-1.34794	3.47857e-13	-1.64213	5.99412e-18	-1.60686	2.49877e-16	-1.70827	3.94308e-16	-1.0195	1.52277e-06
XLOC_002722	NA	NA	1.6403	0.0049003	NA	NA	NA	NA	NA	NA	3.98534	2.27632e-13	1.40802	0.00101132
XLOC_002724	NA	NA	NA	NA	NA	NA	NA	NA	2.77774	1.69425e-05	3.33493	4.34147e-21	2.32219	2.13464e-14
XLOC_002726	NA	NA	NA	NA	NA	NA	1.94808	0.000327867	NA	NA	-2.15637	9.50978e-08	NA	NA
XLOC_002728	NA	NA	NA	NA	NA	NA	NA	NA	NA	NA	3.84936	0.000247359	NA	NA
XLOC_002734	-1.77779	9.91857e-09	-2.3976	4.34664e-16	NA	NA	NA	NA	NA	NA	NA	NA	NA	NA
XLOC_002736	NA	NA	NA	NA	NA	NA	1.22707	7.92729e-07	NA	NA	NA	NA	NA	NA
XLOC_002740	NA	NA	NA	NA	1.22969	2.91504e-12	NA	NA	NA	NA	NA	NA	NA	NA
XLOC_002741	1.28422	5.12102e-18	NA	NA	1.18193	7.45033e-15	NA	NA	NA	NA	NA	NA	NA	NA
XLOC_002745	-1.59648	9.73683e-05	-1.82033	7.69245e-06	NA	NA	NA	NA	NA	NA	NA	NA	NA	NA
XLOC_002746	NA	NA	NA	NA	NA	NA	NA	NA	NA	NA	NA	NA	-1.14827	0.00274241
XLOC_002748	NA	NA	NA	NA	-6.22173	0.000209911	NA	NA	NA	NA	NA	NA	NA	NA
XLOC_002754	NA	NA	NA	NA	NA	NA	NA	NA	NA	NA	1.54572	3.29326e-15	1.79297	1.0368e-26
XLOC_002755	NA	NA	-1.05737	2.26122e-06	NA	NA	1.24128	3.19428e-07	NA	NA	NA	NA	1.38779	0.00132363
XLOC_002757	3.35568	1.2308e-09	3.46459	1.3302e-06	NA	NA	NA	NA	NA	NA	NA	NA	NA	NA
XLOC_002785	NA	NA	NA	NA	NA	NA	NA	NA	NA	NA	NA	NA	-1.06919	1.1134e-24
XLOC_002804	NA	NA	NA	NA	NA	NA	NA	NA	NA	NA	NA	NA	-2.22135	1.32663e-09
XLOC_002805	NA	NA	NA	NA	NA	NA	NA	NA	1.04898	3.92935e-08	NA	NA	NA	NA
XLOC_002811	2.7177	2.57176e-06	NA	NA	-2.97542	0.00512422	NA	NA	NA	NA	-3.72365	0.00321265	NA	NA
XLOC_002815	NA	NA	-1.25649	1.01677e-07	-1.0357	2.04154e-05	-1.10808	0.000110379	NA	NA	NA	NA	NA	NA
XLOC_002820	NA	NA	NA	NA	1.20199	2.43246e-08	1.81921	2.98505e-13	1.90189	7.25534e-13	2.07025	9.46802e-10	NA	NA
XLOC_002821	1.8269	6.43762e-06	1.98216	3.92944e-05	3.14346	1.11907e-12	1.94276	1.28746e-06	1.79843	1.48202e-08	2.34938	1.26066e-09	2.18676	1.11633e-09
XLOC_002823	-1.95233	7.58399e-08	NA	NA	1.36845	1.03959e-10	NA	NA	NA	NA	1.40979	1.59781e-10	NA	NA
XLOC_002825	NA	NA	1.24661	6.73235e-09	NA	NA	NA	NA	NA	NA	NA	NA	NA	NA
XLOC_002830	NA	NA	-7.14458	1.23661e-05	NA	NA	NA	NA	NA	NA	NA	NA	NA	NA
XLOC_002832	NA	NA	NA	NA	NA	NA	NA	NA	NA	NA	3.10136	1.11792e-06	2.75815	1.56949e-07
XLOC_002833	NA	NA	NA	NA	-4.7628	2.60648e-10	-2.41341	0.000114245	NA	NA	NA	NA	NA	NA
XLOC_002838	NA	NA	NA	NA	-3.23425	8.49526e-15	-2.55882	4.00842e-05	-1.69251	0.00013502	NA	NA	NA	NA
XLOC_002842	NA	NA	1.37386	5.44286e-07	NA	NA	NA	NA	NA	NA	NA	NA	NA	NA
XLOC_002843	1.43608	0.00661462	2.22103	0.000408986	NA	NA	NA	NA	NA	NA	NA	NA	NA	NA
XLOC_002852	NA	NA	-1.28703	5.03478e-07	-2.25068	0.0047152	NA	NA	NA	NA	NA	NA	NA	NA
XLOC_002861	NA	NA	NA	NA	NA	NA	NA	NA	1.25654	0.00165104	NA	NA	NA	NA
XLOC_002862	NA	NA	-1.01317	0.000119144	NA	NA	-1.05197	1.87093e-06	NA	NA	-1.05558	8.78115e-08	-1.46423	2.61635e-13
XLOC_002863	-2.8771	4.94922e-17	-2.24252	1.6913e-13	-2.40607	7.93595e-10	NA	NA	1.74788	0.00215687	NA	NA	NA	NA
XLOC_002875	NA	NA	NA	NA	1.27683	0.00132388	2.28651	4.33437e-08	3.2676	4.34673e-17	2.42847	5.74765e-10	2.96072	2.15547e-12
XLOC_002881	NA	NA	NA	NA	NA	NA	1.87775	5.16264e-28	NA	NA	NA	NA	NA	NA
XLOC_002884	NA	NA	NA	NA	NA	NA	NA	NA	NA	NA	NA	NA	1.31611	3.23218e-05
XLOC_002886	NA	NA	NA	NA	-3.64646	0.000919725	NA	NA	NA	NA	6.25746	0.000155197	NA	NA
XLOC_002887	NA	NA	-1.21641	2.60549e-06	-1.64502	1.82639e-07	NA	NA	NA	NA	NA	NA	NA	NA
XLOC_002889	NA	NA	NA	NA	NA	NA	2.35036	2.49059e-08	2.95852	1.37502e-12	3.31394	1.78033e-13	2.66422	6.51753e-07
XLOC_002895	-1.57836	1.58559e-09	NA	NA	NA	NA	NA	NA	NA	NA	NA	NA	NA	NA
XLOC_002898	1.49303	0.000394069	NA	NA	1.48154	0.009406	1.99506	0.000809382	NA	NA	NA	NA	NA	NA
XLOC_002906	1.39753	0.00573631	NA	NA	2.28834	2.84843e-05	2.48052	0.00404271	3.47322	0.000126769	NA	NA	NA	NA
XLOC_002907	2.12128	0.000237178	NA	NA	NA	NA	NA	NA	NA	NA	NA	NA	NA	NA
XLOC_002912	-3.87647	4.36185e-05	NA	NA	NA	NA	NA	NA	NA	NA	NA	NA	NA	NA
XLOC_002915	2.43811	0.000463626	NA	NA	NA	NA	NA	NA	NA	NA	NA	NA	NA	NA
XLOC_002917	-1.07892	1.89635e-10	NA	NA	NA	NA	NA	NA	NA	NA	NA	NA	NA	NA
XLOC_002931	NA	NA	NA	NA	-1.56666	0.00607265	-2.7763	0.000390759	-6.92771	1.69215e-05	-3.47595	2.97134e-07	-2.53247	6.89342e-06
XLOC_002939	NA	NA	NA	NA	1.09627	0.000617179	NA	NA	NA	NA	NA	NA	NA	NA
XLOC_002940	-1.79951	0.00020051	-2.09433	7.12987e-05	-2.20668	7.08395e-07	-2.80018	2.93866e-11	NA	NA	NA	NA	NA	NA
XLOC_002942	NA	NA	NA	NA	NA	NA	NA	NA	NA	NA	NA	NA	1.22387	0.00589326
XLOC_002943	-1.43071	7.72397e-14	NA	NA	NA	NA	NA	NA	NA	NA	NA	NA	NA	NA
XLOC_002944	1.30676	8.16853e-10	NA	NA	1.34676	2.08755e-10	2.42582	1.45729e-30	1.76546	6.99102e-17	1.49817	8.65799e-12	NA	NA
XLOC_002952	NA	NA	NA	NA	-3.70497	1.00612e-14	NA	NA	NA	NA	3.26677	0.000280933	1.77343	0.00806197
XLOC_002956	4.12841	5.71866e-23	3.04758	2.92887e-12	4.92037	8.88264e-27	5.09468	1.51041e-26	4.87137	1.00649e-24	4.15637	1.37464e-14	NA	NA
XLOC_002958	1.73041	5.0894e-10	1.27462	1.26249e-05	2.57362	3.60149e-20	2.23117	5.11698e-15	2.74775	1.39238e-21	2.18511	1.49643e-12	-3.32618	0.00132223
XLOC_002959	1.88822	5.64253e-05	NA	NA	2.60114	1.05537e-08	3.50295	8.01062e-15	3.7938	3.56122e-17	3.60698	3.32583e-15	-2.02605	0.0035263
XLOC_002961	NA	NA	-1.21586	4.27383e-05	NA	NA	NA	NA	NA	NA	NA	NA	NA	NA
XLOC_002964	-2.97016	2.21944e-11	-2.08456	7.68243e-11	NA	NA	NA	NA	-1.09	0.00615035	NA	NA	NA	NA
XLOC_002968	NA	NA	NA	NA	NA	NA	NA	NA	NA	NA	NA	NA	1.04418	0.000205324
XLOC_002969	NA	NA	NA	NA	NA	NA	NA	NA	1.1054	8.1678e-06	1.12364	1.18206e-05	1.04506	2.91086e-05
XLOC_002970	NA	NA	1.68684	2.80488e-12	1.24912	5.39948e-09	1.38815	2.33388e-09	NA	NA	NA	NA	NA	NA
XLOC_002971	2.57114	1.54864e-08	1.99473	2.0746e-05	2.80051	5.38237e-10	2.77531	1.09232e-09	2.46496	8.38298e-08	2.26217	1.66621e-06	-2.41225	0.00163035
XLOC_002972	3.34386	4.26692e-15	2.13215	1.42959e-06	3.93458	2.32655e-20	4.18037	5.41044e-22	4.14456	7.09255e-22	3.44965	1.15841e-14	NA	NA
XLOC_002974	2.48639	1.15698e-10	1.265	0.00229243	3.63968	1.12122e-21	3.83145	6.42914e-23	4.31781	3.14567e-28	3.96542	3.90011e-22	NA	NA
XLOC_002979	NA	NA	NA	NA	NA	NA	1.19423	3.30558e-07	NA	NA	NA	NA	-1.21853	0.000182709
XLOC_002981	2.34856	0.00115244	NA	NA	NA	NA	NA	NA	NA	NA	NA	NA	NA	NA
XLOC_002988	2.22426	2.10086e-12	1.35311	4.75527e-05	3.21501	2.7973e-24	3.45093	2.82317e-27	3.18936	1.56632e-23	2.9804	7.70966e-19	-4.62545	0.00757354
XLOC_002989	NA	NA	NA	NA	NA	NA	NA	NA	1.58564	0.00137965	1.22769	0.00656227	NA	NA
XLOC_002994	NA	NA	4.3294	1.16351e-07	NA	NA	NA	NA	NA	NA	NA	NA	NA	NA
XLOC_002997	NA	NA	NA	NA	NA	NA	NA	NA	-1.81959	0.00743018	NA	NA	-2.07655	0.00031922
XLOC_002998	NA	NA	NA	NA	1.0033	3.79921e-06	2.48483	5.88829e-26	1.66349	3.45158e-19	1.67442	3.67789e-19	2.49302	7.7969e-37
XLOC_003000	NA	NA	NA	NA	NA	NA	NA	NA	NA	NA	1.63846	1.14331e-14	NA	NA
XLOC_003004	NA	NA	NA	NA	NA	NA	3.61505	2.63542e-06	2.8437	7.96438e-13	2.65728	2.87329e-14	NA	NA
XLOC_003005	NA	NA	NA	NA	NA	NA	NA	NA	1.89355	0.00082131	NA	NA	NA	NA
XLOC_003007	NA	NA	-6.60004	5.96068e-05	NA	NA	NA	NA	NA	NA	NA	NA	NA	NA
XLOC_003008	NA	NA	-1.01361	3.62267e-07	NA	NA	-1.03755	2.84272e-08	NA	NA	-1.15591	7.83539e-10	NA	NA
XLOC_003014	NA	NA	NA	NA	-2.41178	0.00201946	NA	NA	NA	NA	NA	NA	NA	NA
XLOC_003015	-1.54959	0.00121851	NA	NA	NA	NA	-1.54232	0.00727823	NA	NA	NA	NA	-1.25485	0.000968479
XLOC_003022	2.5197	3.0905e-08	2.00605	1.85958e-05	2.38209	1.73879e-07	2.38417	1.91851e-07	1.5097	0.00169084	1.49577	0.00214511	NA	NA
XLOC_003023	3.73354	1.36022e-29	2.80395	1.95446e-16	4.04008	6.90036e-33	3.53685	1.26476e-24	2.72842	9.16243e-15	2.6594	8.30282e-12	2.1209	0.000699502
XLOC_003030	NA	NA	-1.28336	9.41817e-08	NA	NA	NA	NA	NA	NA	NA	NA	NA	NA
XLOC_003031	NA	NA	-1.1052	0.00161701	NA	NA	NA	NA	-1.20604	2.16061e-08	NA	NA	NA	NA
XLOC_003034	NA	NA	1.09556	3.67008e-16	1.07093	1.62548e-13	NA	NA	NA	NA	NA	NA	NA	NA
XLOC_003039	NA	NA	NA	NA	NA	NA	NA	NA	NA	NA	NA	NA	3.48253	0.00686253
XLOC_003044	NA	NA	NA	NA	NA	NA	NA	NA	NA	NA	1.50103	0.00532306	2.17726	1.65287e-06
XLOC_003047	NA	NA	-4.4649	9.34086e-09	-6.07651	0.00023901	NA	NA	NA	NA	-3.29517	2.58379e-11	NA	NA
XLOC_003051	NA	NA	NA	NA	NA	NA	NA	NA	-4.32614	0.00964592	NA	NA	NA	NA
XLOC_003052	1.09284	4.44885e-05	NA	NA	NA	NA	NA	NA	NA	NA	NA	NA	NA	NA
XLOC_003054	-1.0661	2.39857e-06	-1.54436	5.20691e-15	-1.30702	6.953e-10	-1.32273	7.4913e-10	-1.24714	6.33303e-09	-1.29296	1.15112e-08	-1.2252	7.36727e-07
XLOC_003055	NA	NA	-1.37293	0.00563988	NA	NA	NA	NA	NA	NA	NA	NA	NA	NA
XLOC_003056	NA	NA	NA	NA	-1.15023	0.00359909	NA	NA	NA	NA	NA	NA	NA	NA
XLOC_003057	NA	NA	NA	NA	NA	NA	1.54175	2.2086e-16	2.43254	1.03624e-39	1.45207	1.15899e-11	NA	NA
XLOC_003071	NA	NA	NA	NA	NA	NA	NA	NA	1.49015	0.00148153	1.12469	0.0073373	NA	NA
XLOC_003080	NA	NA	NA	NA	NA	NA	1.27873	7.82518e-05	NA	NA	NA	NA	NA	NA
XLOC_003085	NA	NA	-1.24281	1.78867e-68	NA	NA	NA	NA	NA	NA	NA	NA	NA	NA
XLOC_003099	NA	NA	-1.10978	7.36679e-12	NA	NA	NA	NA	NA	NA	NA	NA	NA	NA
XLOC_003105	1.19986	3.9433e-10	NA	NA	NA	NA	NA	NA	NA	NA	NA	NA	NA	NA
XLOC_003108	NA	NA	NA	NA	NA	NA	NA	NA	NA	NA	NA	NA	1.93365	0.00342092
XLOC_003110	NA	NA	NA	NA	-1.02885	2.07293e-08	NA	NA	NA	NA	NA	NA	NA	NA
XLOC_003112	NA	NA	-1.42704	2.51927e-17	NA	NA	NA	NA	NA	NA	NA	NA	NA	NA
XLOC_003117	NA	NA	NA	NA	NA	NA	1.25727	4.12633e-11	1.06383	6.02518e-08	NA	NA	-2.63689	0.00110264
XLOC_003121	-1.25863	6.00768e-05	-1.65914	3.39401e-07	-1.0615	3.70399e-05	NA	NA	NA	NA	NA	NA	NA	NA
XLOC_003122	-3.48925	3.03939e-05	NA	NA	NA	NA	NA	NA	NA	NA	NA	NA	NA	NA
XLOC_003124	1.16694	0.00393223	NA	NA	NA	NA	NA	NA	NA	NA	NA	NA	NA	NA
XLOC_003125	-1.11515	0.00368399	-1.52291	2.23214e-06	-2.22873	1.05552e-15	NA	NA	NA	NA	NA	NA	NA	NA
XLOC_003126	NA	NA	-2.40023	1.21794e-29	-1.23117	1.99992e-08	NA	NA	NA	NA	NA	NA	-1.31892	1.25198e-09
XLOC_003129	-2.52119	3.58106e-05	NA	NA	-1.37394	0.00424788	-1.22954	0.00413127	NA	NA	-1.08707	0.00016064	-1.21413	2.52769e-06
XLOC_003137	2.46815	4.93885e-77	1.39899	1.12713e-23	NA	NA	NA	NA	NA	NA	NA	NA	NA	NA
XLOC_003139	NA	NA	NA	NA	NA	NA	NA	NA	1.02857	1.76775e-19	NA	NA	NA	NA
XLOC_003143	1.14585	4.32935e-15	NA	NA	1.67265	7.92431e-28	NA	NA	1.5035	6.522e-17	NA	NA	1.02607	1.22635e-09
XLOC_003149	2.60209	9.12012e-17	1.56789	1.98649e-06	1.8822	9.58348e-10	2.19101	4.82497e-13	1.75405	1.1445e-08	1.02419	0.00104453	1.22598	0.000296339
XLOC_003152	NA	NA	NA	NA	NA	NA	NA	NA	NA	NA	NA	NA	2.48109	4.99429e-08
XLOC_003159	1.54816	2.51699e-25	NA	NA	NA	NA	NA	NA	NA	NA	NA	NA	NA	NA
XLOC_003166	NA	NA	NA	NA	NA	NA	2.10348	8.59518e-05	NA	NA	NA	NA	NA	NA
XLOC_003167	1.14455	4.32596e-11	NA	NA	NA	NA	NA	NA	NA	NA	NA	NA	-1.99363	4.89566e-37
XLOC_003168	2.28797	1.0832e-08	2.63365	4.80901e-10	2.01242	7.4213e-07	1.76414	1.42447e-05	NA	NA	NA	NA	NA	NA
XLOC_003169	1.26178	1.47963e-15	NA	NA	NA	NA	NA	NA	1.86263	1.34751e-30	1.1847	1.37791e-12	2.11371	2.90894e-41
XLOC_003170	NA	NA	NA	NA	NA	NA	NA	NA	1.03144	0.000204003	NA	NA	NA	NA
XLOC_003180	NA	NA	NA	NA	NA	NA	2.61424	0.000145292	2.58856	2.35049e-07	2.5634	4.62573e-06	NA	NA
XLOC_003191	NA	NA	NA	NA	1.5273	3.78859e-20	1.07595	1.22526e-09	NA	NA	NA	NA	NA	NA
XLOC_003196	NA	NA	NA	NA	-1.34007	2.60236e-12	NA	NA	NA	NA	NA	NA	NA	NA
XLOC_003207	NA	NA	NA	NA	NA	NA	1.05945	0.000232681	1.50997	3.81309e-11	NA	NA	NA	NA
XLOC_003209	1.36627	0.00753521	2.04904	0.0010111	2.44195	7.03274e-07	1.70618	1.77723e-05	1.48799	0.000194968	1.18061	0.00135987	1.21168	0.00187786
XLOC_003212	NA	NA	NA	NA	NA	NA	NA	NA	NA	NA	NA	NA	-6.5313	0.000172729
XLOC_003215	NA	NA	NA	NA	NA	NA	1.31964	1.7531e-05	2.57093	4.64783e-19	1.97275	2.26872e-12	NA	NA
XLOC_003216	NA	NA	NA	NA	NA	NA	1.35199	1.67338e-13	2.11329	1.16688e-29	NA	NA	NA	NA
XLOC_003225	NA	NA	-1.19543	1.5151e-07	-1.5999	5.50041e-07	-1.28416	0.00488858	NA	NA	-1.54925	0.000111313	NA	NA
XLOC_003229	NA	NA	NA	NA	NA	NA	NA	NA	1.12965	1.95171e-12	NA	NA	NA	NA
XLOC_003232	NA	NA	NA	NA	NA	NA	NA	NA	-6.45608	1.0401e-08	-5.52793	4.04471e-10	NA	NA
XLOC_003235	2.72934	4.40827e-05	NA	NA	NA	NA	NA	NA	NA	NA	NA	NA	NA	NA
XLOC_003240	7.03355	2.34175e-05	NA	NA	NA	NA	NA	NA	NA	NA	NA	NA	NA	NA
XLOC_003244	1.26894	1.6098e-11	NA	NA	NA	NA	1.70316	1.13871e-16	1.34137	2.07947e-10	NA	NA	1.32889	2.87479e-11
XLOC_003246	1.78126	5.66652e-22	NA	NA	NA	NA	1.24123	1.07217e-10	NA	NA	NA	NA	NA	NA
XLOC_003248	NA	NA	NA	NA	NA	NA	-3.08433	0.000203546	NA	NA	NA	NA	NA	NA
XLOC_003249	NA	NA	NA	NA	1.34828	5.20804e-07	1.8064	1.55578e-06	3.1913	5.08798e-17	2.33648	8.34825e-14	1.81146	2.71945e-07
XLOC_003250	NA	NA	NA	NA	2.13904	0.000336573	2.24155	3.85486e-05	3.81556	5.86849e-09	3.84071	2.38313e-07	3.7418	0.000228097
XLOC_003252	NA	NA	2.34349	0.00817084	-3.12472	1.07793e-06	NA	NA	NA	NA	NA	NA	NA	NA
XLOC_003253	1.34851	1.86699e-07	NA	NA	NA	NA	1.85906	2.55021e-12	1.43809	4.24817e-09	1.15319	7.11401e-08	NA	NA
XLOC_003255	-1.13793	9.09091e-09	-2.66547	1.14772e-44	-2.14704	1.3014e-29	-1.4837	1.9111e-14	NA	NA	NA	NA	-1.63108	1.62663e-17
XLOC_003258	NA	NA	NA	NA	NA	NA	2.59968	1.50803e-09	1.46177	2.07733e-05	NA	NA	NA	NA
XLOC_003261	1.21585	0.00347644	1.45692	0.000372762	NA	NA	NA	NA	1.3044	0.00140236	NA	NA	-1.73846	0.00118035
XLOC_003263	NA	NA	-1.11373	1.04933e-14	NA	NA	NA	NA	NA	NA	NA	NA	NA	NA
XLOC_003265	NA	NA	NA	NA	-2.07349	2.03294e-07	-1.92842	7.67695e-08	-2.39016	4.50399e-11	-2.70742	7.1764e-19	-1.3976	2.96752e-06
XLOC_003269	NA	NA	-1.07935	0.00867241	NA	NA	NA	NA	NA	NA	NA	NA	NA	NA
XLOC_003270	NA	NA	-2.08713	5.25949e-24	-1.69201	8.84894e-12	NA	NA	NA	NA	NA	NA	NA	NA
XLOC_003274	-4.95104	9.59017e-18	-2.63119	6.39397e-21	-1.2173	2.39984e-05	-1.62922	3.23395e-07	NA	NA	NA	NA	NA	NA
XLOC_003276	1.26569	8.86285e-12	NA	NA	1.51524	1.35435e-16	2.29747	5.62425e-36	2.79112	9.87315e-53	2.06491	4.20701e-29	2.40172	3.33731e-40
XLOC_003280	NA	NA	NA	NA	NA	NA	1.3515	2.39387e-11	NA	NA	NA	NA	1.206	3.73866e-11
XLOC_003281	NA	NA	NA	NA	NA	NA	NA	NA	NA	NA	NA	NA	-1.40112	1.98709e-26
XLOC_003283	NA	NA	NA	NA	-1.17217	0.00538214	NA	NA	NA	NA	NA	NA	NA	NA
XLOC_003292	NA	NA	NA	NA	-1.40795	4.66286e-06	NA	NA	NA	NA	NA	NA	NA	NA
XLOC_003293	NA	NA	NA	NA	NA	NA	NA	NA	NA	NA	-1.07196	0.00588997	NA	NA
XLOC_003294	NA	NA	1.38693	0.00132594	1.1829	0.00207721	1.27024	0.000853329	1.44377	3.93107e-05	NA	NA	NA	NA
XLOC_003295	1.07019	0.0087439	NA	NA	NA	NA	NA	NA	NA	NA	NA	NA	NA	NA
XLOC_003300	1.49085	3.91869e-05	NA	NA	NA	NA	NA	NA	NA	NA	NA	NA	NA	NA
XLOC_003304	1.65715	4.80449e-26	NA	NA	NA	NA	1.50978	8.80076e-19	1.42693	1.70012e-16	NA	NA	1.10666	3.91062e-11
XLOC_003305	NA	NA	1.71237	2.89471e-07	NA	NA	NA	NA	1.167	1.14458e-05	NA	NA	NA	NA
XLOC_003307	1.47076	1.7546e-20	NA	NA	NA	NA	NA	NA	1.04535	1.07482e-11	NA	NA	NA	NA
XLOC_003310	NA	NA	NA	NA	7.43765	3.88227e-06	1.83929	5.99521e-07	1.25435	0.00239224	NA	NA	NA	NA
XLOC_003325	NA	NA	NA	NA	NA	NA	NA	NA	NA	NA	NA	NA	1.73962	0.00608109
XLOC_003335	NA	NA	NA	NA	NA	NA	NA	NA	1.69629	3.42492e-10	NA	NA	NA	NA
XLOC_003339	-2.83157	0.000921036	NA	NA	NA	NA	NA	NA	1.64393	0.00668426	1.727	6.15763e-06	-3.02062	3.85097e-06
XLOC_003346	NA	NA	NA	NA	NA	NA	NA	NA	1.40653	0.00263387	NA	NA	NA	NA
XLOC_003348	1.97445	6.13395e-09	NA	NA	NA	NA	NA	NA	1.2244	0.000226172	NA	NA	NA	NA
XLOC_003351	2.11171	1.45817e-06	NA	NA	NA	NA	1.30687	2.61551e-05	NA	NA	NA	NA	NA	NA
XLOC_003361	-1.0048	0.000198976	-1.1257	8.66905e-08	-1.05191	3.00992e-09	NA	NA	1.3489	2.50826e-16	NA	NA	NA	NA
XLOC_003370	1.99185	9.7754e-05	NA	NA	NA	NA	1.69175	0.00890927	NA	NA	NA	NA	NA	NA
XLOC_003374	-1.63272	2.28875e-08	-1.53196	8.89501e-08	-1.53355	1.84386e-10	NA	NA	NA	NA	NA	NA	-1.68738	1.54757e-05
XLOC_003388	-2.12259	3.14492e-14	-2.56316	8.29793e-21	-2.11098	8.4151e-15	-1.49866	6.44561e-08	NA	NA	NA	NA	-1.83067	1.07609e-11
XLOC_003392	2.17931	2.0949e-11	2.53926	3.77802e-12	1.99804	2.22904e-15	1.50315	5.12175e-09	1.43447	1.26647e-09	NA	NA	NA	NA
XLOC_003394	1.60775	2.25346e-13	NA	NA	NA	NA	NA	NA	1.06295	1.06196e-05	NA	NA	1.39936	2.70602e-12
XLOC_003401	1.49548	3.01461e-09	NA	NA	NA	NA	NA	NA	NA	NA	NA	NA	NA	NA
XLOC_003402	NA	NA	NA	NA	1.79242	2.61992e-05	NA	NA	NA	NA	NA	NA	NA	NA
XLOC_003403	2.27383	1.84939e-05	1.84484	0.00248369	2.31406	5.44018e-06	1.89987	0.000752065	NA	NA	NA	NA	2.89948	0.00714685
XLOC_003411	1.33586	3.30138e-15	NA	NA	NA	NA	NA	NA	NA	NA	NA	NA	NA	NA
XLOC_003412	10.8772	2.57851e-12	1.54164	1.4621e-08	NA	NA	NA	NA	1.55487	1.31437e-07	NA	NA	NA	NA
XLOC_003413	-1.2888	1.33658e-10	-1.39557	4.92815e-22	NA	NA	NA	NA	NA	NA	NA	NA	NA	NA
XLOC_003415	NA	NA	-1.70243	6.04589e-14	NA	NA	NA	NA	NA	NA	NA	NA	-1.18624	6.07123e-07
XLOC_003416	NA	NA	NA	NA	NA	NA	-1.51142	0.000994368	NA	NA	NA	NA	-2.11405	1.21874e-05
XLOC_003417	2.14972	2.30724e-33	1.32728	7.13161e-14	1.90259	3.85578e-26	2.43689	6.81549e-35	2.0479	1.12734e-27	1.41539	2.05121e-14	2.15252	9.9873e-33
XLOC_003418	1.14329	2.67245e-12	NA	NA	1.48953	2.66883e-19	1.15719	1.37645e-10	NA	NA	NA	NA	NA	NA
XLOC_003420	NA	NA	NA	NA	NA	NA	1.20028	8.08388e-08	1.13679	1.7469e-07	NA	NA	1.10779	0.000265835
XLOC_003430	6.35114	1.65686e-15	NA	NA	-1.04527	0.00201492	NA	NA	NA	NA	NA	NA	NA	NA
XLOC_003434	NA	NA	NA	NA	NA	NA	NA	NA	NA	NA	NA	NA	3.05647	1.65535e-06
XLOC_003438	NA	NA	NA	NA	-1.32643	6.62831e-21	NA	NA	NA	NA	NA	NA	NA	NA
XLOC_003448	NA	NA	NA	NA	NA	NA	NA	NA	1.35827	0.00284868	NA	NA	NA	NA
XLOC_003449	NA	NA	NA	NA	NA	NA	NA	NA	1.02891	2.45673e-05	NA	NA	NA	NA
XLOC_003451	2.47117	2.50426e-05	NA	NA	NA	NA	NA	NA	NA	NA	NA	NA	NA	NA
XLOC_003454	1.16019	2.09178e-19	NA	NA	1.14662	3.54119e-18	NA	NA	NA	NA	NA	NA	NA	NA
XLOC_003462	NA	NA	NA	NA	-2.37729	4.74842e-05	NA	NA	2.0436	3.67303e-07	NA	NA	NA	NA
XLOC_003464	1.57771	9.10465e-44	NA	NA	NA	NA	NA	NA	NA	NA	NA	NA	NA	NA
XLOC_003465	1.35114	0.00129772	NA	NA	2.52096	2.99477e-05	NA	NA	NA	NA	NA	NA	NA	NA
XLOC_003470	1.51531	0.00188007	NA	NA	1.38104	0.00438526	2.26092	0.00241486	NA	NA	NA	NA	NA	NA
XLOC_003471	2.24648	6.72061e-12	-1.11418	0.00697263	NA	NA	NA	NA	NA	NA	NA	NA	NA	NA
XLOC_003476	NA	NA	NA	NA	NA	NA	NA	NA	NA	NA	NA	NA	-2.94065	1.31362e-14
XLOC_003483	NA	NA	NA	NA	-6.67248	7.36433e-09	-5.8992	0.000495562	NA	NA	NA	NA	NA	NA
XLOC_003485	-1.44283	1.073e-07	-1.07057	7.08261e-06	NA	NA	-2.57426	1.97919e-19	-2.54107	6.59849e-10	-1.67913	0.00360577	NA	NA
XLOC_003489	1.07498	2.00685e-12	NA	NA	NA	NA	NA	NA	NA	NA	NA	NA	1.21543	1.97967e-15
XLOC_003493	NA	NA	1.15938	0.00102609	NA	NA	-3.55059	0.000297426	NA	NA	NA	NA	NA	NA
XLOC_003499	5.70026	1.36191e-85	-1.72944	2.85359e-20	NA	NA	1.07363	6.676e-08	2.26375	2.71692e-29	NA	NA	NA	NA
XLOC_003504	NA	NA	-1.40042	1.83227e-13	NA	NA	NA	NA	NA	NA	NA	NA	NA	NA
XLOC_003512	NA	NA	NA	NA	NA	NA	NA	NA	NA	NA	1.50878	1.20883e-16	-1.07645	1.23486e-09
XLOC_003519	NA	NA	NA	NA	-5.98425	0.000412336	NA	NA	NA	NA	NA	NA	NA	NA
XLOC_003521	NA	NA	-2.25973	0.00212895	-3.3641	2.40109e-09	NA	NA	NA	NA	NA	NA	NA	NA
XLOC_003524	NA	NA	NA	NA	NA	NA	NA	NA	NA	NA	-1.20435	0.00333611	NA	NA
XLOC_003525	1.10673	0.000210017	NA	NA	NA	NA	NA	NA	NA	NA	NA	NA	NA	NA
XLOC_003541	NA	NA	NA	NA	NA	NA	NA	NA	1.30018	1.36351e-11	NA	NA	-1.04236	0.000358615
XLOC_003547	1.26004	1.08745e-09	NA	NA	NA	NA	NA	NA	1.24122	4.13415e-18	NA	NA	NA	NA
XLOC_003563	NA	NA	-2.06465	5.24421e-12	-1.81648	1.03127e-07	NA	NA	NA	NA	NA	NA	1.31609	1.19105e-05
XLOC_003564	NA	NA	-1.16395	3.49952e-07	-1.15882	2.3925e-06	NA	NA	NA	NA	NA	NA	NA	NA
XLOC_003565	1.06947	2.27049e-16	NA	NA	NA	NA	NA	NA	NA	NA	NA	NA	NA	NA
XLOC_003566	NA	NA	NA	NA	1.11429	6.31905e-12	1.47277	1.86157e-15	1.59896	2.63808e-17	NA	NA	NA	NA
XLOC_003567	NA	NA	NA	NA	-1.28945	0.00357192	-2.37563	1.18069e-08	-2.04724	4.95766e-06	1.20121	0.00264493	NA	NA
XLOC_003568	NA	NA	NA	NA	NA	NA	NA	NA	3.51891	2.25254e-17	1.02963	6.49461e-05	1.02338	1.54908e-05
XLOC_003575	6.97025	2.34354e-05	NA	NA	-5.30783	0.00114214	NA	NA	NA	NA	NA	NA	NA	NA
XLOC_003576	NA	NA	-2.42039	2.08224e-14	-4.53636	0.00633237	NA	NA	NA	NA	NA	NA	NA	NA
XLOC_003578	NA	NA	-1.24789	7.06623e-10	-1.17697	5.14232e-09	NA	NA	NA	NA	NA	NA	NA	NA
XLOC_003581	NA	NA	NA	NA	-2.10248	1.56763e-21	NA	NA	NA	NA	NA	NA	NA	NA
XLOC_003634	1.16613	8.40407e-08	NA	NA	NA	NA	1.2681	7.22438e-08	1.56795	9.02109e-14	1.40662	1.25413e-11	2.22973	1.05495e-34
XLOC_003635	NA	NA	NA	NA	-1.3872	4.0542e-07	NA	NA	NA	NA	NA	NA	NA	NA
XLOC_003637	-1.03508	0.00289458	-1.17752	0.000106551	NA	NA	NA	NA	NA	NA	NA	NA	NA	NA
XLOC_003639	NA	NA	-1.06124	6.84392e-10	NA	NA	-1.12635	3.74607e-09	NA	NA	NA	NA	NA	NA
XLOC_003656	NA	NA	-1.40325	1.62304e-10	NA	NA	NA	NA	1.68826	3.29844e-14	1.45575	1.29621e-10	1.12924	7.32693e-07
XLOC_003658	NA	NA	NA	NA	NA	NA	-1.97671	0.00949794	NA	NA	NA	NA	NA	NA
XLOC_003660	-9.02342	1.11737e-08	-4.62006	1.28764e-09	NA	NA	NA	NA	NA	NA	NA	NA	NA	NA
XLOC_003671	NA	NA	-2.42909	1.7122e-16	-1.76153	1.18546e-10	NA	NA	1.28928	6.14316e-06	1.54105	6.12121e-08	NA	NA
XLOC_003673	1.54556	7.30166e-17	1.14156	1.28396e-06	NA	NA	1.50809	6.44018e-11	1.04231	7.24712e-07	NA	NA	1.80457	1.50024e-11
XLOC_003674	NA	NA	NA	NA	NA	NA	1.0619	0.000516415	NA	NA	NA	NA	NA	NA
XLOC_003676	3.67842	7.61354e-28	3.33908	1.46182e-27	NA	NA	-7.53169	8.11921e-07	NA	NA	NA	NA	NA	NA
XLOC_003686	3.65876	0.0039941	NA	NA	5.61653	0.00264614	5.96089	0.00261127	10.14	7.46166e-08	6.85756	7.86971e-08	6.30712	6.95655e-06
XLOC_003689	NA	NA	NA	NA	NA	NA	NA	NA	NA	NA	3.71189	0.00990824	NA	NA
XLOC_003724	-1.08482	2.1526e-05	NA	NA	NA	NA	NA	NA	1.07836	3.18587e-05	1.83666	3.08444e-13	1.15823	2.54701e-07
XLOC_003733	-1.208	2.12846e-20	-2.0603	4.98973e-47	-1.31077	9.12308e-17	NA	NA	NA	NA	NA	NA	-1.30464	7.01571e-06
XLOC_003739	NA	NA	1.34049	7.97304e-06	1.49553	5.56823e-08	NA	NA	NA	NA	1.102	0.000518409	NA	NA
XLOC_003740	NA	NA	NA	NA	-10.0878	7.56365e-50	-8.56347	1.25601e-35	-9.88078	1.5034e-09	NA	NA	NA	NA
XLOC_003742	NA	NA	NA	NA	NA	NA	-1.13258	0.00179847	-1.21072	0.000610168	NA	NA	NA	NA
XLOC_003748	1.14726	1.87777e-10	NA	NA	NA	NA	NA	NA	NA	NA	NA	NA	NA	NA
XLOC_003768	NA	NA	NA	NA	NA	NA	NA	NA	1.39198	2.31884e-13	NA	NA	NA	NA
XLOC_003770	1.21935	1.27156e-18	NA	NA	NA	NA	NA	NA	NA	NA	NA	NA	NA	NA
XLOC_003794	NA	NA	NA	NA	NA	NA	-1.20978	1.74785e-08	-1.41888	6.1095e-11	-1.21496	5.29612e-08	-1.09803	3.35373e-06
XLOC_003807	NA	NA	NA	NA	-1.42482	0.000145817	-2.99128	9.90212e-05	NA	NA	NA	NA	NA	NA
XLOC_003812	NA	NA	NA	NA	1.07115	3.11792e-07	NA	NA	NA	NA	NA	NA	NA	NA
XLOC_003814	NA	NA	NA	NA	NA	NA	NA	NA	NA	NA	NA	NA	1.94465	4.60402e-06
XLOC_003818	NA	NA	NA	NA	-3.74223	1.23634e-05	NA	NA	NA	NA	NA	NA	NA	NA
XLOC_003819	NA	NA	NA	NA	NA	NA	NA	NA	NA	NA	NA	NA	1.16084	2.64652e-05
XLOC_003824	NA	NA	-1.31541	0.000124116	-1.33171	1.13823e-06	-1.37858	7.05777e-09	-1.07022	9.12448e-06	NA	NA	-1.11468	5.16332e-06
XLOC_003830	NA	NA	NA	NA	-1.87098	5.255e-05	-2.9737	1.34505e-07	-2.15575	1.19543e-05	-2.7917	8.15482e-07	-2.1367	0.00094306
XLOC_003836	-2.4605	3.46445e-13	-2.99548	2.62425e-19	-2.56354	1.28111e-14	-2.49568	1.25401e-13	-1.87833	4.30172e-08	-1.73165	5.43194e-07	-2.66925	1.18969e-15
XLOC_003839	NA	NA	NA	NA	-2.40019	2.70419e-11	NA	NA	NA	NA	2.66952	1.20181e-08	1.52105	0.00222259
XLOC_003847	-1.44464	0.00723163	NA	NA	NA	NA	1.56279	7.41322e-07	2.08855	1.01729e-23	1.00056	1.00774e-05	NA	NA
XLOC_003848	NA	NA	NA	NA	NA	NA	-3.41709	0.00763559	NA	NA	-2.66082	0.000311864	NA	NA
XLOC_003865	NA	NA	-1.15237	1.42305e-11	NA	NA	NA	NA	NA	NA	NA	NA	1.21486	1.35043e-14
XLOC_003874	-1.26918	0.000458539	-1.09345	0.00513385	NA	NA	NA	NA	NA	NA	-1.25799	4.36581e-11	-1.34989	5.52599e-07
XLOC_003876	NA	NA	NA	NA	1.65074	5.52553e-05	1.76578	3.82188e-05	1.6072	2.76432e-06	1.53889	2.84834e-05	3.35274	7.74047e-15
XLOC_003884	-1.00846	1.7408e-11	-1.07178	8.3379e-13	NA	NA	NA	NA	NA	NA	NA	NA	NA	NA
XLOC_003885	NA	NA	NA	NA	2.21387	0.000288262	1.47894	0.000371464	NA	NA	1.04015	0.00312494	NA	NA
XLOC_003886	2.39498	2.37667e-20	2.26867	7.17646e-10	2.90048	2.68667e-14	3.40861	8.30814e-09	2.54895	1.13148e-09	2.987	3.68643e-09	2.99199	2.0768e-10
XLOC_003891	NA	NA	NA	NA	NA	NA	NA	NA	-6.40509	0.00015838	-4.81879	2.83626e-07	NA	NA
XLOC_003902	NA	NA	NA	NA	NA	NA	NA	NA	NA	NA	NA	NA	-1.66864	1.16143e-09
XLOC_003907	-2.72695	3.43871e-15	NA	NA	NA	NA	NA	NA	NA	NA	NA	NA	NA	NA
XLOC_003909	NA	NA	NA	NA	NA	NA	NA	NA	3.35802	1.75157e-06	3.85907	1.4827e-14	2.04381	1.6326e-05
XLOC_003915	NA	NA	NA	NA	NA	NA	NA	NA	1.48861	2.66595e-12	1.28547	8.47857e-11	1.48719	2.90057e-15
XLOC_003917	-1.42362	0.000184163	-1.20625	1.22287e-07	NA	NA	NA	NA	NA	NA	1.20651	0.00233402	NA	NA
XLOC_003933	NA	NA	1.44714	4.42079e-12	2.11645	9.28427e-26	1.06281	2.15074e-07	NA	NA	NA	NA	NA	NA
XLOC_003939	NA	NA	NA	NA	NA	NA	-2.54096	0.000238661	-1.38726	0.00664195	NA	NA	NA	NA
XLOC_003946	NA	NA	NA	NA	NA	NA	-3.21333	5.92234e-07	-3.60133	1.60043e-05	-4.3921	0.00018793	NA	NA
XLOC_003947	NA	NA	NA	NA	-1.09134	0.00421095	-4.56208	0.000101825	-2.24824	0.000552443	-4.31116	0.000276547	NA	NA
XLOC_003952	NA	NA	NA	NA	1.11626	1.80571e-08	NA	NA	NA	NA	NA	NA	NA	NA
XLOC_003978	1.53214	2.3551e-21	1.57235	2.75096e-15	1.11494	2.85978e-11	NA	NA	NA	NA	NA	NA	NA	NA
XLOC_003979	NA	NA	1.5088	0.00070473	1.66326	1.55365e-06	1.24149	7.50041e-06	1.65217	5.49253e-14	1.13287	2.79341e-08	1.08206	1.55506e-05
XLOC_003981	7.41552	4.37042e-06	5.22584	5.05571e-18	NA	NA	-4.47129	0.000130472	NA	NA	NA	NA	NA	NA
XLOC_003994	NA	NA	NA	NA	2.53552	0.000642745	2.38229	0.00114441	NA	NA	2.64126	5.38185e-05	NA	NA
XLOC_003995	NA	NA	NA	NA	-1.45172	1.69586e-06	NA	NA	NA	NA	NA	NA	NA	NA
XLOC_004004	-1.34842	1.80632e-09	NA	NA	NA	NA	NA	NA	NA	NA	NA	NA	NA	NA
XLOC_004011	NA	NA	NA	NA	NA	NA	NA	NA	NA	NA	1.32578	0.000328344	1.45492	0.00388511
XLOC_004017	NA	NA	NA	NA	NA	NA	NA	NA	NA	NA	-2.75403	1.54783e-07	NA	NA
XLOC_004023	NA	NA	NA	NA	NA	NA	NA	NA	NA	NA	NA	NA	2.13831	2.11416e-09
XLOC_004033	NA	NA	NA	NA	NA	NA	NA	NA	NA	NA	2.24639	0.00563711	NA	NA
XLOC_004034	1.12585	0.000153856	1.32733	1.49384e-05	1.66227	4.91479e-08	2.74608	1.40159e-14	2.46624	8.56062e-12	1.82917	6.59485e-06	2.03775	0.00134054
XLOC_004038	NA	NA	NA	NA	NA	NA	-1.89208	4.98114e-15	-1.51228	2.0005e-11	NA	NA	-1.07108	3.44132e-06
XLOC_004041	NA	NA	1.73675	3.5172e-05	1.70318	2.85656e-07	1.6445	4.87972e-09	NA	NA	NA	NA	NA	NA
XLOC_004048	1.18005	0.00207416	NA	NA	NA	NA	NA	NA	NA	NA	NA	NA	NA	NA
XLOC_004053	NA	NA	NA	NA	NA	NA	NA	NA	1.39082	9.12662e-06	NA	NA	NA	NA
XLOC_004061	-1.66663	1.14909e-10	-1.76864	1.27377e-10	NA	NA	NA	NA	-1.19579	1.75567e-14	-1.24159	3.84676e-16	-1.014	7.96711e-12
XLOC_004078	1.87906	1.12324e-10	1.93193	1.49397e-09	3.21868	3.69985e-18	3.24662	7.25163e-10	3.37557	6.98817e-12	2.73775	3.45866e-07	5.14417	1.42787e-10
XLOC_004079	NA	NA	6.15352	9.94888e-05	NA	NA	NA	NA	NA	NA	NA	NA	NA	NA
XLOC_004084	1.00122	6.43545e-05	NA	NA	NA	NA	NA	NA	NA	NA	NA	NA	NA	NA
XLOC_004090	NA	NA	NA	NA	NA	NA	NA	NA	NA	NA	-2.53414	9.36523e-05	NA	NA
XLOC_004100	NA	NA	NA	NA	NA	NA	NA	NA	NA	NA	2.31816	0.000370916	2.04345	0.000415279
XLOC_004105	NA	NA	NA	NA	6.73236	0.00029893	NA	NA	NA	NA	NA	NA	NA	NA
XLOC_004125	NA	NA	7.29361	4.44238e-07	NA	NA	NA	NA	NA	NA	NA	NA	NA	NA
XLOC_004140	4.40947	2.67082e-22	4.49896	3.06589e-18	NA	NA	NA	NA	NA	NA	NA	NA	NA	NA
XLOC_004146	NA	NA	4.95362	1.30816e-07	NA	NA	NA	NA	NA	NA	NA	NA	NA	NA
XLOC_004148	NA	NA	1.63465	0.000748582	NA	NA	NA	NA	NA	NA	NA	NA	NA	NA
XLOC_004150	1.78291	1.39352e-20	1.57198	9.44492e-10	1.22222	5.02916e-07	NA	NA	NA	NA	NA	NA	NA	NA
XLOC_004156	NA	NA	NA	NA	NA	NA	NA	NA	1.88459	0.00588324	2.9937	0.000496297	3.21864	4.83323e-06
XLOC_004158	1.04325	4.2032e-08	1.11435	6.76631e-07	1.20399	1.59938e-06	1.11432	4.71421e-05	NA	NA	NA	NA	NA	NA
XLOC_004165	NA	NA	NA	NA	-2.70154	1.42681e-08	NA	NA	NA	NA	NA	NA	NA	NA
XLOC_004167	NA	NA	NA	NA	NA	NA	1.64642	0.000890159	NA	NA	NA	NA	NA	NA
XLOC_004170	NA	NA	NA	NA	1.13555	5.09725e-15	NA	NA	1.4404	2.13571e-20	1.58844	7.19659e-20	1.56822	8.78061e-17
XLOC_004174	-1.18446	7.8799e-05	NA	NA	NA	NA	NA	NA	NA	NA	-1.9445	6.25908e-05	NA	NA
XLOC_004190	-2.4998	3.65265e-10	-1.96465	4.50416e-07	-1.27254	0.00172493	-2.02809	1.96467e-06	-1.77678	0.000114562	-3.06319	2.59356e-08	NA	NA
XLOC_004192	NA	NA	NA	NA	NA	NA	NA	NA	NA	NA	NA	NA	-1.11363	4.17991e-13
XLOC_004193	NA	NA	NA	NA	-2.80174	3.28259e-18	NA	NA	NA	NA	1.9046	7.47197e-07	1.27583	0.00360066
XLOC_004196	-1.37544	1.90995e-08	-1.78095	2.73684e-16	NA	NA	NA	NA	-1.67832	1.52737e-10	-1.4401	7.53141e-09	-1.45609	3.33642e-06
XLOC_004200	NA	NA	NA	NA	-4.49839	1.30611e-19	-2.66237	2.745e-09	-1.83062	0.000622879	NA	NA	NA	NA
XLOC_004202	NA	NA	NA	NA	NA	NA	NA	NA	NA	NA	1.17023	0.00428361	NA	NA
XLOC_004206	1.18801	1.90996e-06	1.14042	7.60424e-06	1.45509	6.95943e-10	NA	NA	NA	NA	NA	NA	NA	NA
XLOC_004212	-1.34055	4.84584e-06	NA	NA	NA	NA	NA	NA	NA	NA	NA	NA	NA	NA
XLOC_004214	1.91858	7.73844e-07	NA	NA	NA	NA	NA	NA	NA	NA	NA	NA	1.54202	0.000465644
XLOC_004224	1.44418	2.09632e-18	1.50854	1.71778e-14	1.65906	2.3688e-16	NA	NA	NA	NA	NA	NA	NA	NA
XLOC_004237	-2.45293	1.74197e-05	NA	NA	2.30396	1.28893e-18	NA	NA	NA	NA	NA	NA	NA	NA
XLOC_004239	-3.63985	7.28835e-06	NA	NA	NA	NA	-2.03193	7.48454e-10	-2.06504	1.22587e-09	-1.52209	6.04716e-10	NA	NA
XLOC_004245	NA	NA	NA	NA	-1.28177	0.000144542	-1.56225	1.90279e-11	-1.4123	1.29019e-12	-1.23158	8.4471e-16	NA	NA
XLOC_004246	-1.90382	6.46684e-11	-1.42207	7.49954e-08	NA	NA	NA	NA	NA	NA	NA	NA	-1.27431	9.23541e-05
XLOC_004247	-2.83941	7.33689e-08	NA	NA	NA	NA	NA	NA	NA	NA	NA	NA	NA	NA
XLOC_004249	NA	NA	1.42059	3.23054e-09	NA	NA	NA	NA	NA	NA	NA	NA	NA	NA
XLOC_004251	NA	NA	NA	NA	NA	NA	-1.0121	0.000850548	-1.20288	5.83138e-05	-1.24787	1.48887e-05	-1.08888	0.000111907
XLOC_004253	-3.06597	2.04976e-06	NA	NA	NA	NA	NA	NA	NA	NA	NA	NA	NA	NA
XLOC_004258	1.6048	2.3751e-30	1.16313	8.92992e-11	NA	NA	NA	NA	NA	NA	NA	NA	NA	NA
XLOC_004262	NA	NA	NA	NA	NA	NA	NA	NA	NA	NA	NA	NA	1.12018	3.96651e-05
XLOC_004263	NA	NA	NA	NA	NA	NA	NA	NA	NA	NA	4.22761	3.82641e-05	NA	NA
XLOC_004272	1.7576	6.48106e-12	2.01032	6.28948e-12	NA	NA	NA	NA	NA	NA	NA	NA	NA	NA
XLOC_004274	2.9148	1.26944e-13	2.38124	3.1352e-06	5.04219	2.63668e-17	5.16559	4.99968e-15	3.8531	2.15372e-11	3.14242	4.22968e-07	NA	NA
XLOC_004275	NA	NA	NA	NA	4.10696	0.000116875	4.15432	4.54314e-12	1.59908	0.00265114	NA	NA	NA	NA
XLOC_004276	NA	NA	NA	NA	NA	NA	NA	NA	1.17668	5.60323e-09	1.29409	9.79137e-11	1.53495	2.38421e-13
XLOC_004280	1.72388	0.00304519	3.20624	1.00728e-05	NA	NA	-2.41073	0.00317326	NA	NA	NA	NA	NA	NA
XLOC_004281	NA	NA	NA	NA	-1.30551	0.00530534	-2.47158	0.000196138	-3.59979	0.00345536	NA	NA	NA	NA
XLOC_004282	NA	NA	NA	NA	NA	NA	NA	NA	NA	NA	-1.57014	6.00797e-05	-1.88707	0.00180136
XLOC_004298	NA	NA	NA	NA	NA	NA	-1.13663	0.00852788	-2.70388	4.45813e-06	NA	NA	NA	NA
XLOC_004302	NA	NA	NA	NA	-2.44674	0.000181159	-2.81338	8.57125e-08	NA	NA	NA	NA	-1.93882	2.84551e-08
XLOC_004312	NA	NA	5.53012	1.62907e-05	NA	NA	NA	NA	NA	NA	2.12032	0.000270515	NA	NA
XLOC_004317	NA	NA	NA	NA	NA	NA	NA	NA	1.34426	0.00329257	1.94527	2.37056e-06	2.2891	1.27892e-09
XLOC_004320	1.92506	6.69851e-05	NA	NA	NA	NA	NA	NA	NA	NA	NA	NA	NA	NA
XLOC_004331	-2.26777	0.00170102	NA	NA	NA	NA	NA	NA	NA	NA	NA	NA	NA	NA
XLOC_004337	NA	NA	NA	NA	NA	NA	NA	NA	1.93176	8.15826e-06	NA	NA	NA	NA
XLOC_004340	NA	NA	NA	NA	-1.24498	7.73135e-14	-1.27008	2.08214e-14	NA	NA	NA	NA	NA	NA
XLOC_004350	NA	NA	1.46006	1.26083e-23	NA	NA	NA	NA	NA	NA	NA	NA	1.21592	5.91949e-15
XLOC_004354	NA	NA	NA	NA	-1.94994	1.31144e-17	NA	NA	NA	NA	NA	NA	NA	NA
XLOC_004355	NA	NA	NA	NA	NA	NA	NA	NA	NA	NA	NA	NA	1.16268	7.88724e-06
XLOC_004357	NA	NA	NA	NA	6.14421	9.53234e-12	NA	NA	-1.51819	2.23903e-25	-2.56913	1.08273e-10	NA	NA
XLOC_004365	NA	NA	NA	NA	NA	NA	NA	NA	NA	NA	NA	NA	1.36406	3.73119e-49
XLOC_004366	1.07237	7.86791e-05	1.00085	0.000721541	NA	NA	NA	NA	NA	NA	NA	NA	NA	NA
XLOC_004371	NA	NA	NA	NA	NA	NA	-1.40122	4.07273e-41	-1.18615	2.31425e-31	-1.57313	9.14216e-50	-1.3228	4.45721e-33
XLOC_004374	NA	NA	1.11393	9.64793e-06	NA	NA	NA	NA	NA	NA	NA	NA	NA	NA
XLOC_004381	NA	NA	1.00233	0.000653552	NA	NA	NA	NA	NA	NA	-1.1236	0.000103662	NA	NA
XLOC_004390	1.05931	1.23901e-09	NA	NA	1.60221	4.23211e-21	1.37465	1.4215e-15	NA	NA	1.01647	7.74735e-09	1.58039	1.55265e-20
XLOC_004393	1.8175	0.000177612	3.03849	0.00502323	NA	NA	2.62269	0.000279459	NA	NA	2.4057	0.000209739	NA	NA
XLOC_004394	NA	NA	NA	NA	-1.58149	9.95631e-21	NA	NA	NA	NA	NA	NA	NA	NA
XLOC_004395	NA	NA	2.65826	1.18085e-05	NA	NA	-3.65883	0.00649598	NA	NA	NA	NA	NA	NA
XLOC_004402	NA	NA	NA	NA	1.19023	4.47036e-24	1.22928	4.8944e-25	NA	NA	NA	NA	NA	NA
XLOC_004405	NA	NA	NA	NA	NA	NA	-2.1924	1.92813e-08	-2.9397	7.39517e-07	NA	NA	NA	NA
XLOC_004407	NA	NA	NA	NA	-1.30848	3.57329e-06	NA	NA	-1.02124	0.000432561	NA	NA	NA	NA
XLOC_004408	-1.4957	4.51595e-05	NA	NA	-1.71331	8.2299e-11	-1.29204	1.19436e-05	NA	NA	NA	NA	NA	NA
XLOC_004411	NA	NA	NA	NA	1.19253	3.93178e-11	NA	NA	NA	NA	NA	NA	NA	NA
XLOC_004413	NA	NA	-1.35693	1.47167e-22	NA	NA	NA	NA	NA	NA	NA	NA	NA	NA
XLOC_004415	NA	NA	NA	NA	NA	NA	-1.21091	0.000403221	-1.18953	6.86342e-05	NA	NA	NA	NA
XLOC_004416	NA	NA	NA	NA	NA	NA	NA	NA	NA	NA	NA	NA	-1.11979	7.74855e-26
XLOC_004428	NA	NA	NA	NA	NA	NA	NA	NA	NA	NA	NA	NA	-1.13093	3.32338e-10
XLOC_004429	NA	NA	NA	NA	NA	NA	1.03736	2.6111e-09	NA	NA	NA	NA	NA	NA
XLOC_004432	NA	NA	NA	NA	NA	NA	NA	NA	NA	NA	-1.06257	6.45479e-05	-1.31222	1.09029e-05
XLOC_004435	NA	NA	NA	NA	1.40876	8.50547e-10	1.01399	2.02117e-05	NA	NA	NA	NA	NA	NA
XLOC_004436	NA	NA	NA	NA	NA	NA	NA	NA	NA	NA	NA	NA	1.94194	0.00585162
XLOC_004442	1.68688	2.34951e-06	NA	NA	NA	NA	NA	NA	NA	NA	NA	NA	NA	NA
XLOC_004443	NA	NA	NA	NA	NA	NA	-1.35022	0.00492299	NA	NA	NA	NA	NA	NA
XLOC_004451	NA	NA	1.48963	0.000303845	NA	NA	NA	NA	NA	NA	NA	NA	NA	NA
XLOC_004456	1.45079	1.48081e-12	NA	NA	1.24331	6.59332e-05	1.46327	0.00326823	2.40387	6.27016e-07	NA	NA	NA	NA
XLOC_004459	1.97116	2.80884e-17	NA	NA	-4.90897	0.00267231	NA	NA	NA	NA	NA	NA	NA	NA
XLOC_004463	NA	NA	NA	NA	NA	NA	NA	NA	NA	NA	NA	NA	-1.57524	0.00117478
XLOC_004467	NA	NA	NA	NA	NA	NA	1.00189	8.71064e-12	NA	NA	NA	NA	NA	NA
XLOC_004468	NA	NA	NA	NA	NA	NA	1.42377	7.62398e-07	1.12026	2.33016e-12	NA	NA	1.39959	7.47618e-23
XLOC_004470	NA	NA	5.68832	0.000684969	NA	NA	NA	NA	NA	NA	NA	NA	NA	NA
XLOC_004472	NA	NA	NA	NA	NA	NA	NA	NA	1.32493	0.000111506	NA	NA	NA	NA
XLOC_004474	NA	NA	NA	NA	1.03993	1.3294e-12	NA	NA	NA	NA	NA	NA	NA	NA
XLOC_004482	NA	NA	NA	NA	-5.67878	0.000953742	NA	NA	NA	NA	NA	NA	NA	NA
XLOC_004483	-1.27891	3.02033e-18	-1.43753	2.52177e-08	NA	NA	NA	NA	NA	NA	NA	NA	NA	NA
XLOC_004485	2.32272	4.04199e-10	-1.67936	3.76971e-05	-8.15835	1.94857e-07	-4.01201	0.00117046	NA	NA	NA	NA	NA	NA
XLOC_004486	1.40198	2.2309e-13	1.0723	3.06425e-06	1.0828	1.53712e-07	NA	NA	NA	NA	NA	NA	NA	NA
XLOC_004497	NA	NA	NA	NA	2.29804	0.000145062	NA	NA	NA	NA	NA	NA	NA	NA
XLOC_004498	NA	NA	1.55375	7.84269e-11	NA	NA	NA	NA	NA	NA	-1.14032	1.91084e-05	NA	NA
XLOC_004502	NA	NA	NA	NA	NA	NA	NA	NA	NA	NA	1.42012	1.05331e-08	NA	NA
XLOC_004515	NA	NA	NA	NA	-1.56817	3.07925e-10	-1.10256	9.87885e-05	NA	NA	NA	NA	NA	NA
XLOC_004526	NA	NA	NA	NA	NA	NA	NA	NA	NA	NA	3.29353	1.05565e-07	NA	NA
XLOC_004527	-2.27683	0.00191756	NA	NA	-2.13266	6.16191e-08	-1.85714	6.97859e-06	NA	NA	NA	NA	-1.95287	0.000158638
XLOC_004528	NA	NA	-1.33147	7.46549e-09	NA	NA	NA	NA	NA	NA	NA	NA	NA	NA
XLOC_004530	NA	NA	NA	NA	1.03269	1.18788e-07	1.15993	1.29498e-10	NA	NA	NA	NA	NA	NA
XLOC_004542	1.00749	2.29533e-05	NA	NA	NA	NA	1.76917	1.83666e-07	NA	NA	NA	NA	NA	NA
XLOC_004544	NA	NA	-1.51758	0.000164886	-2.26317	3.15078e-10	-1.77674	3.53243e-07	-1.19865	3.3831e-05	-1.13036	8.11837e-06	-1.52219	0.000146526
XLOC_004545	-1.76493	9.79844e-07	-1.87735	2.53604e-10	-2.5282	9.65814e-10	NA	NA	NA	NA	NA	NA	NA	NA
XLOC_004548	NA	NA	-1.33803	1.71673e-10	-1.5461	1.2079e-08	NA	NA	NA	NA	NA	NA	NA	NA
XLOC_004551	NA	NA	7.04494	1.26206e-05	NA	NA	NA	NA	NA	NA	NA	NA	NA	NA
XLOC_004552	NA	NA	NA	NA	NA	NA	NA	NA	-1.2465	0.00121903	NA	NA	NA	NA
XLOC_004554	3.86841	0.00121627	4.18795	0.00201689	NA	NA	NA	NA	NA	NA	NA	NA	NA	NA
XLOC_004573	-1.47358	1.79402e-15	-1.31289	3.34158e-11	NA	NA	-1.01991	1.33859e-08	-1.06587	3.99957e-09	-1.51706	1.9149e-16	-1.8537	7.23468e-24
XLOC_004576	NA	NA	NA	NA	NA	NA	NA	NA	NA	NA	3.14289	1.14299e-05	NA	NA
XLOC_004577	NA	NA	-3.10952	6.09231e-37	-4.56135	4.37154e-85	-2.79702	4.5106e-26	-2.4717	2.6512e-21	-1.22135	7.14997e-06	-1.8598	1.46959e-07
XLOC_004583	NA	NA	NA	NA	-1.21386	5.79116e-10	1.2029	8.03941e-09	NA	NA	1.0164	6.38544e-06	1.2122	0.000179539
XLOC_004585	NA	NA	NA	NA	NA	NA	NA	NA	-1.23478	0.000175352	NA	NA	NA	NA
XLOC_004586	-2.67432	8.19193e-12	NA	NA	2.81627	6.7333e-07	NA	NA	NA	NA	NA	NA	NA	NA
XLOC_004592	1.47856	2.16261e-18	NA	NA	NA	NA	1.05833	0.000795881	2.70578	4.04197e-23	1.59946	2.15684e-11	1.84001	2.13939e-15
XLOC_004602	1.03886	0.00081471	NA	NA	-1.34047	1.52212e-05	-1.12807	0.000585324	-1.15353	0.000210815	NA	NA	1.43765	1.71819e-07
XLOC_004603	-2.17539	7.18873e-21	-1.07742	1.94113e-07	-1.21992	1.34193e-07	NA	NA	NA	NA	NA	NA	-1.02334	8.35039e-06
XLOC_004605	1.18675	9.40141e-10	1.4171	2.99188e-11	NA	NA	NA	NA	NA	NA	NA	NA	-1.29938	5.37367e-09
XLOC_004606	-1.95287	1.55906e-10	NA	NA	NA	NA	NA	NA	NA	NA	NA	NA	NA	NA
XLOC_004609	-1.76321	1.06578e-15	NA	NA	NA	NA	NA	NA	NA	NA	-1.69324	9.92702e-14	-2.83342	1.63052e-06
XLOC_004622	NA	NA	NA	NA	NA	NA	NA	NA	NA	NA	1.41583	3.22634e-05	NA	NA
XLOC_004623	-3.06905	7.89757e-05	NA	NA	NA	NA	NA	NA	NA	NA	NA	NA	NA	NA
XLOC_004625	NA	NA	-1.62876	0.00150653	-2.46908	1.19915e-07	-3.04757	7.52846e-09	-1.66295	0.00116352	NA	NA	NA	NA
XLOC_004630	-1.7562	8.37343e-18	-1.47068	3.14278e-14	-2.63063	5.07145e-41	-1.54673	1.24199e-11	NA	NA	NA	NA	-1.8589	0.000190155
XLOC_004631	NA	NA	-1.53168	0.000260098	-5.82224	3.53071e-18	NA	NA	NA	NA	NA	NA	-1.40593	6.01855e-06
XLOC_004636	NA	NA	NA	NA	NA	NA	3.32549	2.0563e-06	1.79401	0.00516616	NA	NA	NA	NA
XLOC_004647	NA	NA	NA	NA	NA	NA	NA	NA	NA	NA	NA	NA	-1.0043	4.73599e-13
XLOC_004654	-1.49441	2.13098e-07	-1.27325	1.37695e-05	NA	NA	NA	NA	NA	NA	-1.1404	0.000116579	-2.48111	1.01914e-18
XLOC_004661	-2.00915	1.43963e-05	-2.69469	3.11526e-09	-3.49677	7.47785e-12	NA	NA	NA	NA	1.40816	0.000536655	NA	NA
XLOC_004662	-2.72996	5.11085e-16	NA	NA	NA	NA	NA	NA	NA	NA	NA	NA	NA	NA
XLOC_004663	NA	NA	NA	NA	NA	NA	NA	NA	NA	NA	3.00124	0.000181851	NA	NA
XLOC_004664	-2.95869	0.00121725	NA	NA	NA	NA	NA	NA	NA	NA	NA	NA	-2.32952	0.000526664
XLOC_004668	-1.81881	0.00923813	NA	NA	-2.33739	0.000141781	NA	NA	NA	NA	NA	NA	NA	NA
XLOC_004671	-2.45323	3.60708e-17	NA	NA	NA	NA	NA	NA	NA	NA	NA	NA	-5.83532	0.000443002
XLOC_004672	-1.72372	4.81339e-07	-2.1244	2.37791e-10	-1.52679	4.83252e-10	-1.86963	5.78895e-19	NA	NA	NA	NA	-1.1832	5.41081e-12
XLOC_004690	NA	NA	NA	NA	1.38733	2.60995e-12	NA	NA	NA	NA	NA	NA	NA	NA
XLOC_004691	NA	NA	NA	NA	NA	NA	NA	NA	NA	NA	NA	NA	-1.25336	9.5466e-10
XLOC_004694	NA	NA	2.07159	6.81152e-19	1.53501	5.89716e-14	1.67452	1.77964e-15	1.46797	5.0091e-12	NA	NA	NA	NA
XLOC_004696	NA	NA	NA	NA	1.10044	1.24206e-09	NA	NA	NA	NA	NA	NA	-2.65071	2.96595e-19
XLOC_004699	NA	NA	NA	NA	NA	NA	NA	NA	1.39739	2.35265e-07	1.31912	1.18997e-06	1.02536	0.000304106
XLOC_004705	NA	NA	NA	NA	NA	NA	NA	NA	NA	NA	-1.12628	0.0034167	NA	NA
XLOC_004708	NA	NA	NA	NA	NA	NA	-1.17877	8.98409e-09	NA	NA	NA	NA	-1.38186	1.53603e-07
XLOC_004712	NA	NA	NA	NA	NA	NA	-1.25413	1.90918e-09	NA	NA	NA	NA	NA	NA
XLOC_004722	NA	NA	NA	NA	NA	NA	-3.75182	0.0020707	-3.05833	0.000442873	NA	NA	-2.09351	0.000344645
XLOC_004728	NA	NA	NA	NA	NA	NA	NA	NA	NA	NA	NA	NA	-4.32985	2.21039e-12
XLOC_004746	NA	NA	NA	NA	1.07966	0.00265311	-1.02654	0.00841832	-1.25753	0.00481345	NA	NA	NA	NA
XLOC_004769	NA	NA	NA	NA	NA	NA	NA	NA	NA	NA	NA	NA	-1.55853	3.8868e-32
[truncated: 36,810 more rows]

## Sheet: AxZvsZxA-sample-DEG
	log2FC_E1	padj_E1	log2FC_E2	padj_E2	log2FC_E3	padj_E3	log2FC_E4	padj_E4	log2FC_E5	padj_E5	log2FC_E6	padj_E6	log2FC_E7	padj_E7
TraesCS1A02G013600	-11.6916	8.35092e-13	NA	NA	NA	NA	NA	NA	NA	NA	-1.82015	0.00027451	NA	NA
TraesCS1A02G014100	NA	NA	NA	NA	NA	NA	-8.90191	3.98861e-25	-1.83822	0.000520419	-2.97904	1.51974e-09	-2.44131	1.10058e-06
TraesCS1A02G035800	NA	NA	NA	NA	NA	NA	NA	NA	NA	NA	-2.01212	3.99062e-23	-1.50297	2.98048e-13
TraesCS1A02G041300	NA	NA	NA	NA	NA	NA	-2.83936	1.06963e-09	NA	NA	-1.49127	0.00165825	NA	NA
TraesCS1A02G045500	1.76166	0.00815884	NA	NA	NA	NA	NA	NA	NA	NA	NA	NA	NA	NA
TraesCS1A02G050600	NA	NA	NA	NA	NA	NA	NA	NA	1.86583	3.24108e-07	NA	NA	NA	NA
TraesCS1A02G050700	-1.43527	1.78105e-05	NA	NA	NA	NA	NA	NA	NA	NA	NA	NA	NA	NA
TraesCS1A02G050800	NA	NA	1.64287	9.34563e-08	NA	NA	NA	NA	1.06199	6.10162e-05	NA	NA	NA	NA
TraesCS1A02G050900	NA	NA	NA	NA	NA	NA	NA	NA	2.42869	9.97303e-06	NA	NA	NA	NA
TraesCS1A02G062000	NA	NA	NA	NA	NA	NA	-7.25644	4.19075e-05	-3.22185	2.01956e-08	-2.50668	7.45455e-06	-1.6218	0.00539333
TraesCS1A02G082500	NA	NA	NA	NA	NA	NA	-2.23477	5.98222e-09	-1.26095	0.00998745	-2.39409	5.12133e-09	NA	NA
TraesCS1A02G110600	NA	NA	1.60392	2.2032e-07	NA	NA	NA	NA	NA	NA	NA	NA	NA	NA
TraesCS1A02G113100	1.61374	0.00385901	NA	NA	NA	NA	NA	NA	NA	NA	-1.61244	6.3528e-07	NA	NA
TraesCS1A02G115900	-1.80276	0.00104744	NA	NA	NA	NA	NA	NA	NA	NA	-1.62612	0.00234276	NA	NA
TraesCS1A02G116600	NA	NA	NA	NA	NA	NA	NA	NA	NA	NA	-1.222	2.91575e-06	NA	NA
TraesCS1A02G123100	NA	NA	NA	NA	NA	NA	NA	NA	NA	NA	-1.46163	4.43442e-05	NA	NA
TraesCS1A02G135800	NA	NA	NA	NA	NA	NA	NA	NA	NA	NA	-1.18165	0.00206456	NA	NA
TraesCS1A02G175100	NA	NA	NA	NA	NA	NA	5.97961	0.00059677	NA	NA	NA	NA	NA	NA
TraesCS1A02G188400	NA	NA	NA	NA	NA	NA	-1.53034	3.94031e-05	NA	NA	NA	NA	NA	NA
TraesCS1A02G202900	NA	NA	NA	NA	NA	NA	-6.94783	1.21385e-14	-2.6706	0.00112312	NA	NA	NA	NA
TraesCS1A02G224200	NA	NA	NA	NA	NA	NA	-6.92292	7.87024e-07	-7.23302	1.72581e-13	NA	NA	NA	NA
TraesCS1A02G224600	NA	NA	NA	NA	NA	NA	-5.48415	0.000253424	-3.98678	8.1052e-07	-3.90322	6.31503e-07	-4.55247	3.56852e-09
TraesCS1A02G236300	NA	NA	NA	NA	NA	NA	NA	NA	NA	NA	NA	NA	1.69782	0.00721629
TraesCS1A02G237000	NA	NA	NA	NA	NA	NA	NA	NA	NA	NA	NA	NA	1.15145	2.18569e-09
TraesCS1A02G237400	NA	NA	NA	NA	-2.52372	8.62204e-07	NA	NA	NA	NA	NA	NA	NA	NA
TraesCS1A02G237500	1.50615	8.42528e-12	2.01166	1.01784e-27	-1.19858	0.0001415	5.05149	0.00519573	NA	NA	NA	NA	NA	NA
TraesCS1A02G237600	NA	NA	1.36401	1.48939e-06	-2.02131	3.13138e-05	NA	NA	NA	NA	NA	NA	NA	NA
TraesCS1A02G237700	NA	NA	1.03011	0.00423655	-1.57858	0.00220921	NA	NA	NA	NA	NA	NA	NA	NA
TraesCS1A02G238200	NA	NA	1.1982	2.17963e-07	-1.17524	2.65843e-05	NA	NA	NA	NA	NA	NA	NA	NA
TraesCS1A02G238300	NA	NA	1.32204	0.000667014	-2.02221	0.00993525	NA	NA	NA	NA	NA	NA	NA	NA
TraesCS1A02G265600	NA	NA	NA	NA	NA	NA	-1.96945	0.00178532	-3.36893	6.01018e-10	-2.58205	2.19657e-07	NA	NA
TraesCS1A02G265700	NA	NA	NA	NA	NA	NA	NA	NA	NA	NA	-3.56287	0.00157099	NA	NA
TraesCS1A02G265800	NA	NA	NA	NA	NA	NA	-4.27754	0.00241457	-2.97196	4.62036e-07	-2.93218	3.22768e-07	NA	NA
TraesCS1A02G265900	NA	NA	NA	NA	NA	NA	NA	NA	-5.1389	7.73479e-05	-3.17686	0.00063762	NA	NA
TraesCS1A02G268100	NA	NA	1.08275	0.000937973	NA	NA	NA	NA	NA	NA	NA	NA	NA	NA
TraesCS1A02G303500	3.65636	6.35547e-07	NA	NA	NA	NA	NA	NA	NA	NA	NA	NA	NA	NA
TraesCS1A02G354800	NA	NA	NA	NA	NA	NA	NA	NA	NA	NA	-2.74433	6.31309e-07	-2.82195	5.64199e-05
TraesCS1A02G401500	1.59317	0.00262027	NA	NA	NA	NA	NA	NA	NA	NA	NA	NA	NA	NA
TraesCS1A02G401700	NA	NA	1.5011	2.1524e-15	NA	NA	NA	NA	NA	NA	NA	NA	NA	NA
TraesCS1A02G404900	NA	NA	NA	NA	1.71717	0.00761878	NA	NA	3.67702	4.18566e-14	NA	NA	NA	NA
TraesCS1A02G426400	NA	NA	NA	NA	-3.41722	1.6792e-13	NA	NA	NA	NA	NA	NA	NA	NA
TraesCS1A02G428800	1.59468	4.19317e-05	2.5821	2.21037e-14	1.29809	0.00212744	5.45533	0.00241257	NA	NA	NA	NA	NA	NA
TraesCS1A02G433800	NA	NA	NA	NA	NA	NA	NA	NA	NA	NA	3.28185	2.35731e-05	NA	NA
TraesCS1B02G011500	NA	NA	NA	NA	NA	NA	NA	NA	-2.83496	0.000200055	NA	NA	NA	NA
TraesCS1B02G016800	NA	NA	NA	NA	NA	NA	NA	NA	NA	NA	-1.3004	0.000134791	NA	NA
TraesCS1B02G018100	NA	NA	NA	NA	NA	NA	-6.34114	2.50197e-17	-2.15705	0.0084547	NA	NA	NA	NA
TraesCS1B02G035100	NA	NA	NA	NA	NA	NA	-3.93521	1.11386e-19	-1.39028	0.00379774	-1.88832	3.58376e-05	NA	NA
TraesCS1B02G042200	NA	NA	NA	NA	NA	NA	NA	NA	NA	NA	-2.44927	9.70075e-08	-3.74855	2.4601e-14
TraesCS1B02G043800	NA	NA	NA	NA	NA	NA	-4.01427	0.00474564	NA	NA	NA	NA	NA	NA
TraesCS1B02G058800	4.09931	8.52472e-05	1.09669	0.000575536	NA	NA	NA	NA	NA	NA	NA	NA	NA	NA
TraesCS1B02G065200	NA	NA	NA	NA	NA	NA	NA	NA	NA	NA	NA	NA	2.04807	0.00228629
TraesCS1B02G067300	-5.50244	0.000855376	-20.0446	1.47664e-27	NA	NA	NA	NA	2.92785	0.00834945	NA	NA	NA	NA
TraesCS1B02G080300	NA	NA	NA	NA	NA	NA	-3.45785	3.33543e-10	NA	NA	-1.99067	0.000134929	-2.08852	8.14998e-05
TraesCS1B02G081300	3.60013	0.00768359	NA	NA	NA	NA	NA	NA	NA	NA	NA	NA	NA	NA
TraesCS1B02G104300	1.05133	0.000365146	NA	NA	NA	NA	NA	NA	NA	NA	NA	NA	NA	NA
TraesCS1B02G129100	1.38607	1.06454e-13	1.01358	9.38989e-07	NA	NA	NA	NA	NA	NA	NA	NA	NA	NA
TraesCS1B02G133200	NA	NA	NA	NA	NA	NA	1.03621	0.0010351	NA	NA	-1.79606	9.31278e-05	NA	NA
TraesCS1B02G135800	1.51849	0.00674848	NA	NA	NA	NA	NA	NA	NA	NA	NA	NA	NA	NA
TraesCS1B02G156400	NA	NA	NA	NA	NA	NA	NA	NA	NA	NA	-1.45755	2.81981e-08	NA	NA
TraesCS1B02G174300	NA	NA	NA	NA	NA	NA	NA	NA	NA	NA	-1.07843	2.39568e-11	NA	NA
TraesCS1B02G188600	NA	NA	1.63409	5.44807e-07	NA	NA	5.44793	0.00236588	NA	NA	NA	NA	NA	NA
TraesCS1B02G196100	NA	NA	NA	NA	NA	NA	NA	NA	-1.69531	0.0002551	NA	NA	-4.73424	0.00709859
TraesCS1B02G207000	NA	NA	NA	NA	NA	NA	NA	NA	NA	NA	-1.70019	3.85653e-11	NA	NA
TraesCS1B02G216800	NA	NA	NA	NA	NA	NA	-8.70568	7.57211e-08	-3.1669	4.10105e-05	NA	NA	2.52634	0.00104866
TraesCS1B02G247400	NA	NA	2.79511	0.000657474	NA	NA	NA	NA	NA	NA	NA	NA	1.70851	0.00124647
TraesCS1B02G253800	NA	NA	NA	NA	NA	NA	-7.07716	1.77569e-14	-4.21124	3.03441e-12	NA	NA	NA	NA
TraesCS1B02G276500	-1.22047	8.37855e-06	NA	NA	NA	NA	NA	NA	-1.92307	5.9555e-13	-2.01303	1.8357e-14	-1.6984	2.56221e-11
TraesCS1B02G276900	NA	NA	NA	NA	NA	NA	NA	NA	-3.18833	0.00044668	-2.66165	0.00298137	NA	NA
TraesCS1B02G278700	NA	NA	NA	NA	-1.87491	3.17739e-07	NA	NA	NA	NA	NA	NA	NA	NA
TraesCS1B02G283200	NA	NA	NA	NA	NA	NA	NA	NA	NA	NA	-1.62478	1.09396e-05	-1.7601	2.82505e-05
TraesCS1B02G284900	NA	NA	NA	NA	NA	NA	NA	NA	3.00321	0.000709595	NA	NA	NA	NA
TraesCS1B02G296400	NA	NA	NA	NA	NA	NA	NA	NA	NA	NA	NA	NA	1.07615	0.00519321
TraesCS1B02G313200	NA	NA	NA	NA	NA	NA	NA	NA	NA	NA	-1.08229	9.24255e-09	NA	NA
TraesCS1B02G317700	NA	NA	NA	NA	NA	NA	NA	NA	NA	NA	NA	NA	3.64245	7.49026e-06
TraesCS1B02G350400	NA	NA	NA	NA	-1.51224	5.98557e-09	NA	NA	NA	NA	NA	NA	NA	NA
TraesCS1B02G404500	-2.36374	0.0054356	NA	NA	NA	NA	NA	NA	NA	NA	NA	NA	NA	NA
TraesCS1B02G406600	NA	NA	NA	NA	NA	NA	NA	NA	NA	NA	NA	NA	1.82212	0.00133955
TraesCS1B02G407900	NA	NA	2.69371	0.00542611	NA	NA	NA	NA	NA	NA	NA	NA	NA	NA
TraesCS1B02G434700	NA	NA	NA	NA	NA	NA	2.48117	1.19555e-17	NA	NA	NA	NA	NA	NA
TraesCS1B02G434800	NA	NA	NA	NA	NA	NA	2.91098	4.22711e-19	NA	NA	NA	NA	NA	NA
TraesCS1B02G434900	NA	NA	NA	NA	NA	NA	3.24706	0.000286289	NA	NA	NA	NA	NA	NA
TraesCS1B02G435200	NA	NA	NA	NA	NA	NA	1.90422	3.8227e-18	3.85034	0.000148344	NA	NA	NA	NA
TraesCS1B02G453500	-1.56383	0.000980501	NA	NA	NA	NA	NA	NA	NA	NA	NA	NA	NA	NA
TraesCS1B02G460800	1.66322	1.99317e-07	NA	NA	-1.19232	0.00139061	NA	NA	NA	NA	NA	NA	NA	NA
TraesCS1B02G469000	1.12323	0.00856903	1.63831	3.17148e-11	-1.00851	0.00736518	NA	NA	NA	NA	NA	NA	NA	NA
TraesCS1B02G470700	NA	NA	NA	NA	NA	NA	5.02137	0.00506822	NA	NA	NA	NA	NA	NA
TraesCS1D02G012100	NA	NA	NA	NA	NA	NA	-6.06885	2.55239e-14	NA	NA	-3.11943	3.78998e-05	-3.06036	5.28795e-05
TraesCS1D02G028000	NA	NA	NA	NA	NA	NA	-4.09091	1.40347e-30	-1.43139	2.53285e-10	-2.239	7.71113e-15	NA	NA
TraesCS1D02G034800	NA	NA	NA	NA	NA	NA	NA	NA	NA	NA	NA	NA	-2.4722	9.92578e-05
TraesCS1D02G037300	NA	NA	NA	NA	NA	NA	NA	NA	NA	NA	-4.51287	4.8711e-05	-3.11866	0.00269029
TraesCS1D02G046200	2.63331	0.00134302	NA	NA	NA	NA	NA	NA	NA	NA	NA	NA	NA	NA
TraesCS1D02G052900	NA	NA	NA	NA	NA	NA	-2.09043	0.00392642	NA	NA	NA	NA	NA	NA
TraesCS1D02G062900	NA	NA	NA	NA	NA	NA	-5.44745	5.56524e-11	NA	NA	-2.23885	0.0046126	NA	NA
TraesCS1D02G106100	NA	NA	NA	NA	NA	NA	-1.67341	0.00186209	-2.1322	3.63887e-05	NA	NA	NA	NA
TraesCS1D02G114500	2.5008	0.00207936	2.65117	0.00341713	NA	NA	NA	NA	NA	NA	-2.23369	3.60908e-05	NA	NA
TraesCS1D02G137200	1.56446	8.05943e-06	1.32753	0.00644729	NA	NA	NA	NA	-1.40969	0.000416983	NA	NA	1.1792	0.000761786
TraesCS1D02G154300	NA	NA	NA	NA	NA	NA	NA	NA	NA	NA	-4.15829	2.7223e-05	-3.61606	8.58229e-05
TraesCS1D02G155600	NA	NA	NA	NA	NA	NA	NA	NA	NA	NA	-1.28488	2.04101e-07	NA	NA
TraesCS1D02G164000	-3.33223	0.00123107	NA	NA	NA	NA	NA	NA	NA	NA	NA	NA	NA	NA
TraesCS1D02G172100	NA	NA	NA	NA	NA	NA	NA	NA	NA	NA	-2.72518	0.000111349	NA	NA
TraesCS1D02G173700	NA	NA	NA	NA	NA	NA	NA	NA	NA	NA	1.51046	7.6746e-07	2.54967	3.14821e-18
TraesCS1D02G195600	NA	NA	NA	NA	NA	NA	NA	NA	NA	NA	-1.67653	1.58589e-08	NA	NA
TraesCS1D02G206300	NA	NA	NA	NA	NA	NA	-6.02394	1.08047e-08	NA	NA	NA	NA	NA	NA
TraesCS1D02G225900	NA	NA	NA	NA	NA	NA	-4.68837	0.00169888	-6.65599	2.50352e-06	NA	NA	NA	NA
TraesCS1D02G226000	NA	NA	NA	NA	NA	NA	-4.20392	0.000127433	-6.79032	4.47457e-30	-1.94779	1.25239e-05	NA	NA
TraesCS1D02G234400	1.38132	0.00249644	NA	NA	NA	NA	NA	NA	NA	NA	NA	NA	NA	NA
TraesCS1D02G236600	NA	NA	NA	NA	NA	NA	NA	NA	NA	NA	-2.11618	1.74284e-12	-1.03001	0.000418661
TraesCS1D02G249900	NA	NA	NA	NA	NA	NA	NA	NA	NA	NA	-1.80188	1.04153e-13	NA	NA
TraesCS1D02G265800	-2.49649	5.76065e-07	NA	NA	NA	NA	NA	NA	-1.67404	0.00276469	-2.26305	7.74118e-06	-1.44509	0.00579587
TraesCS1D02G266000	NA	NA	NA	NA	NA	NA	-8.58627	2.31644e-06	-2.94898	0.000265072	NA	NA	NA	NA
TraesCS1D02G270300	NA	NA	NA	NA	NA	NA	-2.10762	0.00339052	NA	NA	NA	NA	-6.22662	0.000510126
TraesCS1D02G285900	NA	NA	NA	NA	NA	NA	-1.71032	0.00106648	NA	NA	NA	NA	NA	NA
TraesCS1D02G307000	NA	NA	1.57066	2.44028e-10	-2.15335	2.88086e-05	NA	NA	NA	NA	NA	NA	NA	NA
TraesCS1D02G394700	NA	NA	NA	NA	NA	NA	NA	NA	NA	NA	-2.05734	1.3576e-13	-1.71968	1.00977e-09
TraesCS1D02G411100	NA	NA	NA	NA	NA	NA	NA	NA	NA	NA	-1.98238	0.000160984	NA	NA
TraesCS1D02G412900	NA	NA	NA	NA	NA	NA	NA	NA	3.08198	2.70758e-05	NA	NA	NA	NA
TraesCS1D02G413000	NA	NA	4.5198	0.00274771	NA	NA	2.3552	2.03607e-10	4.03433	8.12378e-12	NA	NA	NA	NA
TraesCS1D02G413100	NA	NA	NA	NA	NA	NA	1.70538	7.55608e-09	3.29892	0.00197267	NA	NA	NA	NA
TraesCS1D02G430200	NA	NA	NA	NA	-1.13522	0.00371168	NA	NA	NA	NA	-2.07171	1.94614e-06	NA	NA
TraesCS1D02G435900	1.66847	0.00892846	NA	NA	NA	NA	NA	NA	NA	NA	NA	NA	NA	NA
TraesCS1D02G436400	NA	NA	1.67929	9.71203e-08	-2.60763	0.00029882	NA	NA	NA	NA	NA	NA	NA	NA
TraesCS1D02G438300	1.2275	0.00265332	1.58337	5.07787e-05	NA	NA	NA	NA	NA	NA	NA	NA	NA	NA
TraesCS2A02G004400	NA	NA	NA	NA	NA	NA	3.72141	0.00365111	NA	NA	NA	NA	NA	NA
TraesCS2A02G007300	NA	NA	NA	NA	NA	NA	NA	NA	NA	NA	-1.47335	9.90108e-14	-1.19898	5.06267e-09
TraesCS2A02G033800	NA	NA	NA	NA	NA	NA	NA	NA	NA	NA	-1.63992	1.59133e-08	NA	NA
TraesCS2A02G105400	NA	NA	NA	NA	NA	NA	NA	NA	NA	NA	-2.48894	5.04635e-28	-1.39018	3.0205e-09
TraesCS2A02G111000	1.30915	1.69522e-07	NA	NA	NA	NA	NA	NA	NA	NA	NA	NA	NA	NA
TraesCS2A02G142700	NA	NA	NA	NA	NA	NA	NA	NA	NA	NA	-1.71743	0.00101931	-1.44934	0.00629724
TraesCS2A02G158700	NA	NA	NA	NA	NA	NA	-7.21087	3.0635e-10	NA	NA	NA	NA	NA	NA
TraesCS2A02G158800	NA	NA	NA	NA	NA	NA	-1.84091	2.8677e-12	NA	NA	NA	NA	NA	NA
TraesCS2A02G174600	2.75654	1.39515e-07	NA	NA	NA	NA	NA	NA	NA	NA	-2.47478	0.000942919	NA	NA
TraesCS2A02G205900	NA	NA	NA	NA	NA	NA	NA	NA	-1.90216	6.20645e-05	NA	NA	NA	NA
TraesCS2A02G210600	NA	NA	NA	NA	NA	NA	-1.51419	2.13883e-05	NA	NA	NA	NA	NA	NA
TraesCS2A02G213300	1.14557	7.28874e-05	NA	NA	-1.95142	5.56352e-06	NA	NA	NA	NA	NA	NA	NA	NA
TraesCS2A02G263300	NA	NA	NA	NA	NA	NA	NA	NA	NA	NA	-1.42128	3.84288e-06	NA	NA
TraesCS2A02G283600	NA	NA	NA	NA	NA	NA	NA	NA	-1.24188	0.00175845	-2.16364	1.08554e-08	NA	NA
TraesCS2A02G350500	NA	NA	NA	NA	NA	NA	NA	NA	-6.68651	0.0012937	NA	NA	NA	NA
TraesCS2A02G363300	NA	NA	NA	NA	NA	NA	NA	NA	NA	NA	-1.54328	1.36859e-11	-1.10801	1.43519e-06
TraesCS2A02G375600	NA	NA	NA	NA	NA	NA	-1.3797	3.0599e-06	NA	NA	NA	NA	NA	NA
TraesCS2A02G382100	NA	NA	NA	NA	NA	NA	NA	NA	NA	NA	-1.89796	2.94187e-07	-1.3366	0.000114075
TraesCS2A02G420700	2.59743	1.18654e-05	NA	NA	NA	NA	NA	NA	NA	NA	NA	NA	NA	NA
TraesCS2A02G453700	NA	NA	NA	NA	NA	NA	NA	NA	-2.69939	1.31295e-06	-2.25961	2.16162e-11	NA	NA
TraesCS2A02G460500	NA	NA	NA	NA	NA	NA	NA	NA	-5.52735	0.00277471	NA	NA	NA	NA
TraesCS2A02G461100	NA	NA	NA	NA	NA	NA	NA	NA	NA	NA	-2.44281	0.00613483	NA	NA
TraesCS2A02G461200	NA	NA	NA	NA	NA	NA	-1.36731	0.000634176	-1.92023	6.02238e-11	-2.44225	1.18288e-17	-1.86743	1.73102e-10
TraesCS2A02G461300	NA	NA	NA	NA	NA	NA	NA	NA	NA	NA	-2.391	0.000379414	-1.91004	0.00594728
TraesCS2A02G461500	NA	NA	NA	NA	NA	NA	NA	NA	-2.47037	2.73642e-05	-2.89135	6.87388e-10	-2.07475	1.04831e-06
TraesCS2A02G488800	NA	NA	NA	NA	NA	NA	NA	NA	NA	NA	-1.96153	9.37605e-15	-1.03663	1.15839e-05
TraesCS2A02G513900	3.62715	9.99442e-06	2.85025	0.00169604	NA	NA	NA	NA	NA	NA	1.85072	9.57431e-07	3.05991	1.81669e-17
TraesCS2A02G531400	NA	NA	NA	NA	NA	NA	NA	NA	NA	NA	NA	NA	-1.72833	0.00311715
TraesCS2A02G531800	1.36642	0.00577147	NA	NA	NA	NA	NA	NA	NA	NA	NA	NA	NA	NA
TraesCS2A02G532000	NA	NA	NA	NA	NA	NA	NA	NA	NA	NA	1.87777	6.26611e-10	NA	NA
TraesCS2A02G532100	NA	NA	NA	NA	NA	NA	-2.30375	0.00353862	NA	NA	NA	NA	-2.38763	0.00692698
TraesCS2A02G532200	NA	NA	NA	NA	NA	NA	NA	NA	NA	NA	1.02411	0.0085986	-1.60398	5.19685e-05
TraesCS2A02G532400	NA	NA	NA	NA	NA	NA	NA	NA	NA	NA	2.60887	2.96076e-09	NA	NA
TraesCS2B02G013600	NA	NA	NA	NA	NA	NA	NA	NA	NA	NA	-3.31137	3.59699e-13	-2.1798	2.112e-06
TraesCS2B02G034400	NA	NA	2.04572	3.35234e-06	1.50261	0.000100894	9.54252	1.0764e-08	NA	NA	NA	NA	NA	NA
TraesCS2B02G046900	NA	NA	NA	NA	NA	NA	-3.2212	0.000394312	-1.53513	0.00202133	-1.74692	0.000148747	NA	NA
TraesCS2B02G047500	NA	NA	NA	NA	NA	NA	NA	NA	NA	NA	-2.9095	3.57654e-08	-2.59533	1.07058e-05
TraesCS2B02G110400	3.16403	0.00368886	NA	NA	NA	NA	3.04048	0.00144295	NA	NA	NA	NA	NA	NA
TraesCS2B02G112300	NA	NA	NA	NA	NA	NA	NA	NA	-3.92717	2.67281e-11	-3.20421	2.83034e-17	NA	NA
[truncated: 21,226 more rows]

## Sheet: CxSvsSxC-sample-DEG
	log2FC_E1	padj_E1	log2FC_E2	padj_E2	log2FC_E3	padj_E3	log2FC_E4	padj_E4	log2FC_E5	padj_E5	log2FC_E6	padj_E6	log2FC_E7	padj_E7
[truncated: 25,313 more rows]
