# Supplementary material for: Asymmetric gene expression in grain development of reciprocal crosses between tetraploid and hexaploid wheats
Source: Commun Biol. 2022 Dec 23;5:1412. doi: 10.1038/s42003-022-04374-w (PMC9789062; doi:10.1038/s42003-022-04374-w)
Supplement: Supplementary file 10 — Supplementary Data 7 [file 42003_2022_4374_MOESM10_ESM.xlsx]

## Sheet: Supplementary Data 7
Supplementary Data 7 Differetially expressed genes between samples in embryo development pathways. The list of embryo development genes was compiled from Xiang et al (2019).
ID	RefID	Chr	Start	End	pathway	AxCvsCxA_log2FC_E1	AxCvsCxA_padj_E1	AxCvsCxA_log2FC_E2	AxCvsCxA_padj_E2	AxCvsCxA_log2FC_E3	AxCvsCxA_padj_E3	AxCvsCxA_log2FC_E4	AxCvsCxA_padj_E4	AxCvsCxA_log2FC_E5	AxCvsCxA_padj_E5	AxCvsCxA_log2FC_E6	AxCvsCxA_padj_E6	AxCvsCxA_log2FC_E7	AxCvsCxA_padj_E7	AxSvsSxA_log2FC_E1	AxSvsSxA_padj_E1	AxSvsSxA_log2FC_E2	AxSvsSxA_padj_E2	AxSvsSxA_log2FC_E3	AxSvsSxA_padj_E3	AxSvsSxA_log2FC_E4	AxSvsSxA_padj_E4	AxSvsSxA_log2FC_E5	AxSvsSxA_padj_E5	AxSvsSxA_log2FC_E6	AxSvsSxA_padj_E6	AxSvsSxA_log2FC_E7	AxSvsSxA_padj_E7	AxZvsZxA_log2FC_E1	AxZvsZxA_padj_E1	AxZvsZxA_log2FC_E2	AxZvsZxA_padj_E2	AxZvsZxA_log2FC_E3	AxZvsZxA_padj_E3	AxZvsZxA_log2FC_E4	AxZvsZxA_padj_E4	AxZvsZxA_log2FC_E5	AxZvsZxA_padj_E5	AxZvsZxA_log2FC_E6	AxZvsZxA_padj_E6	AxZvsZxA_log2FC_E7	AxZvsZxA_padj_E7	CxSvsSxC_log2FC_E1	CxSvsSxC_padj_E1
TraesCS1A02G007800	TraesCS1A02G007800	chr1A	4054742	4054960	Aribidopsis storage protein	0	NA	0	NA	0	NA	0	NA	0	NA	1.98578	NA	0	NA	0	NA	0	NA	0	NA	0	NA	0	NA	0	NA	0	NA	0	NA	0	NA	0	NA	0	NA	0	NA	-1.29455	NA	0	NA	0	NA
TraesCS1A02G039600	TraesCS1A02G039600	chr1A	21714451	21714793	Aribidopsis storage protein	4.91083	NA	-1.18789	NA	0	NA	0	NA	0	NA	0	NA	0	NA	5.53415	NA	0	NA	-1.98898	NA	0	NA	0	NA	0	NA	0	NA	1.17066	NA	0.415095	NA	-1.04365	NA	0	NA	0	NA	0	NA	0	NA	0	1
TraesCS1B02G011400	TraesCS1B02G011400	chr1B	5177355	5177573	Aribidopsis storage protein	0	NA	0	NA	0	NA	0	NA	0	NA	0	NA	0	NA	0	NA	0	NA	0	NA	0	NA	0	NA	0	NA	0	NA	0	NA	0	NA	0	NA	0	NA	-1.68416	NA	0	NA	0	NA	0	NA
TraesCS1D02G000500	TraesCS1D02G000500	chr1D	121980	122198	Aribidopsis storage protein	NA	NA	NA	NA	NA	NA	NA	NA	NA	NA	NA	NA	NA	NA	NA	NA	NA	NA	NA	NA	NA	NA	NA	NA	NA	NA	NA	NA	NA	NA	NA	NA	NA	NA	NA	NA	NA	NA	NA	NA	NA	NA	NA	NA
TraesCS1D02G000600	TraesCS1D02G000600	chr1D	208450	208668	Aribidopsis storage protein	0	NA	0	NA	0	NA	0	NA	0	NA	0	NA	0	NA	0	NA	0	NA	0	NA	0	NA	0	NA	0	NA	0	NA	0	NA	0	NA	0	NA	0	NA	0	NA	0	NA	0	NA	0	NA
TraesCS7D02G032000	TraesCS7D02G032000	chr7D	16710984	16711490	Aribidopsis storage protein	NA	NA	NA	NA	NA	NA	NA	NA	NA	NA	NA	NA	NA	NA	NA	NA	NA	NA	NA	NA	NA	NA	NA	NA	NA	NA	NA	NA	NA	NA	NA	NA	NA	NA	NA	NA	NA	NA	NA	NA	NA	NA	NA	NA
XLOC_000109	TraesCS1A02G007200	chr1A	3776339	3777238	Aribidopsis storage protein	0	1	0	1	0	1	0	1	5.01352	0.0253509	0.616076	0.93341	0	1	2.50556	0.448008	-1.68723	0.660817	1.972	0.578045	1.54111	0.691549	3.48568	0.19068	3.75945	0.15082	0	1	0	1	1.67938	0.849841	1.79496	0.779069	0.0552127	1	2.56532	0.439613	0.290304	1	-3.78696	0.132244	0	1
XLOC_000115	TraesCS1A02G007400	chr1A	4033339	4034196	Aribidopsis storage protein	3.68206	0.102103	3.66336	0.113814	4.58164	0.0365212	3.34576	0.0598333	6.8624	9.82e-08	5.78301	1.55e-05	9.70528	1.77e-07	4.16358	0.00570469	2.33056	0.168341	5.14799	0.0136743	3.80407	0.0234396	7.29032	0.000154396	9.61526	3.72e-07	5.097	0.00151189	0.266149	0.98828	-1.33066	0.723212	-0.428915	0.929464	-1.75518	0.204599	1.59131	0.267466	1.24336	0.465333	-2.98057	0.0213244	2.75791	0.407013
XLOC_000118	TraesCS1A02G007700	chr1A	4053221	4053823	Aribidopsis storage protein	1.80535	0.329726	2.07906	0.293124	4.5829	0.0158369	4.32616	0.00564581	5.60386	2.43e-05	4.77212	0.000548439	7.03722	1.72e-06	2.23636	0.148852	0.0800736	1	4.79513	0.00316966	3.87892	0.00967367	5.99126	2.15e-05	6.85323	1.59e-06	3.42318	0.0205122	-0.63078	0.815611	-0.890875	0.845239	0.28199	0.965297	-1.83552	0.296193	2.47048	0.133171	2.30323	0.153305	-4.4812	0.00169778	-1.23828	0.724484
XLOC_000147	TraesCS1A02G010900	chr1A	6517423	6518340	Aribidopsis storage protein	-0.70894	0.801911	2.29662	0.402355	3.65942	0.0728344	3.25439	0.0466354	4.93601	0.000415155	4.43973	0.00236257	5.25509	0.000238299	1.99967	0.225515	0.210004	0.98355	3.73991	0.0314251	1.98474	0.248656	4.35592	0.00341194	5.23795	0.000269089	2.72707	0.0869064	-1.91137	0.580215	-3.32056	0.459534	2.34605	0.600524	-1.85148	0.418547	0.63675	0.837655	2.85844	0.202966	-2.84383	0.188105	-1.89259	0.367012
XLOC_000595	TraesCS1A02G066100	chr1A	48771094	48777002	Aribidopsis storage protein	1.4658	0.420189	1.42809	0.527994	6.99456	0.000634939	4.08332	0.00845673	4.53702	0.000243384	5.37002	2.1e-05	4.55245	0.000482634	2.05728	0.163704	0.375582	0.894241	3.14711	0.0421248	4.83427	0.00196022	4.94342	0.000419011	6.31039	2.25e-06	2.61783	0.0689551	0.285974	0.959473	-1.17298	0.760126	1.4967	0.567035	-1.90844	0.224737	2.0678	0.186997	2.30178	0.154077	-3.90462	0.00445978	-3.00433	0.10414
XLOC_003689	TraesCS1A02G008000	chr1A	4202212	4203588	Aribidopsis storage protein	-0.7143	0.791341	-1.92472	0.505812	1.22721	0.544662	3.05836	0.0643998	2.94514	0.0365872	2.97025	0.0443223	4.28363	0.00188663	-0.109362	1	-2.08642	0.192991	1.00016	0.600144	0.746165	0.722782	2.81926	0.0577451	3.71189	0.00990824	1.42889	0.408852	-1.61026	0.394699	-1.6369	0.582678	-0.18981	0.982736	-3.14366	0.0390478	-0.266417	0.965551	2.0052	0.217979	-4.08471	0.00367123	-2.38769	0.168072
XLOC_006257	TraesCS1A02G317500	chr1A	508929434	508930124	Aribidopsis storage protein	3.81785	0.0207907	2.60388	0.171846	0.836739	0.747415	2.43465	0.107584	4.45112	7.57e-05	3.12738	0.00752344	3.90075	0.000669842	1.00141	0.534634	-0.711791	0.675636	1.21467	0.47483	0.207132	0.976632	2.32395	0.0722432	4.5683	0.000241141	0.505331	0.811398	-0.532034	0.854389	-0.308349	0.987962	1.09376	0.635513	-1.93526	0.152377	1.16815	0.474685	2.43773	0.0684642	-2.86513	0.0210051	-2.5205	0.156988
XLOC_010047	TraesCS1B02G010400	chr1B	4965664	4966915	Aribidopsis storage protein	5.429	0.00741847	2.56332	0.186019	5.8101	0.00269073	4.89574	0.00098194	7.46764	1.33e-10	7.75485	3.05e-08	7.64203	3.08e-08	3.67485	0.00350353	0.0696819	1	6.22266	0.000866351	5.0977	0.00154813	8.24188	7.64e-08	7.39767	8.77e-09	6.0692	0.000114146	-0.154908	0.999081	-0.762304	0.849782	0.120761	0.994705	-2.19245	0.094279	1.05683	0.517562	0.959518	0.554492	-2.72704	0.0257289	-1.46438	0.539337
XLOC_010048	TraesCS1B02G010700	chr1B	5056936	5058000	Aribidopsis storage protein	1.59437	0.661997	1.60479	0.670427	-0.676925	0.917977	4.34003	0.0592295	5.52183	0.00599717	5.88737	0.00628892	4.78659	0.00481563	3.497	0.183624	2.69692	0.321531	3.93008	0.102418	2.56517	0.365323	4.73063	0.0298062	6.05773	0.00452639	5.6702	0.0078749	0	1	-1.23176	0.897973	1.9521	0.679939	-2.69114	0.139358	0.69545	0.782659	1.85603	0.388346	-4.23075	0.0695476	1.7018	0.899701
XLOC_010049	TraesCS1B02G010800	chr1B	5099315	5100366	Aribidopsis storage protein	2.24909	0.373476	3.24043	0.192305	6.15701	0.00258584	4.9061	0.00360608	7.32648	4.44e-09	6.39496	3.34e-06	6.76611	3.4e-08	3.58841	0.0119758	0.995104	0.562877	5.36801	0.00507672	5.92357	0.0032539	8.83923	4.28e-06	10.7137	1.98e-08	6.15973	2.05e-05	-1.82971	0.295147	-1.22983	0.704868	-0.244195	0.973037	-2.52802	0.0579693	0.517137	0.815465	1.38914	0.354541	-2.77838	0.0289828	-1.75068	0.427334
XLOC_010050	TraesCS1B02G010900	chr1B	5137077	5143447	Aribidopsis storage protein	4.01	0.0611996	3.98923	0.0694386	6.28331	0.00131037	4.86792	0.00211013	6.97116	1.27e-09	5.92513	1.13e-06	6.33138	2.07e-06	8.00785	2.18e-05	0.810264	0.625046	5.76669	0.001625	5.73411	0.00313601	6.41176	1.83e-06	8.26137	5.75e-06	5.87982	0.000105541	-2.5437	0.148157	-0.721785	0.866716	0.237144	0.966012	-1.83866	0.139626	1.16697	0.417216	1.25563	0.369745	-3.42488	0.00259836	-2.4686	0.226008
XLOC_010052	TraesCS1B02G011300	chr1B	5175575	5176186	Aribidopsis storage protein	2.25331	0.212563	3.31859	0.161036	4.32186	0.0133182	4.66424	0.00416125	6.35115	1.55e-06	5.20149	0.000156554	7.78668	1.75e-07	2.98656	0.0423847	0.901803	0.653362	3.64855	0.0196968	5.49874	0.000777369	7.1684	1.35e-06	7.72972	1.21e-07	4.90343	0.000700893	-0.0231501	1	-0.0289687	1	0.438488	0.926926	-1.27507	0.514596	2.77648	0.0802543	3.85269	0.00778289	-2.37301	0.128109	-1.65411	0.516788
XLOC_010682	TraesCS1B02G084300	chr1B	68741746	68744225	Aribidopsis storage protein	0	1	0	1	0	1	0	1	3.82341	0.0998193	2.93158	0.310492	1.30048	0.662993	0	1	-1.68964	0.648873	0	1	2.48522	0.38806	1.99404	0.568401	0	1	0	1	0	1	0	1	-1.07259	0.887682	-0.899254	0.765929	0.844033	0.815154	-1.12457	0.815517	-3.58877	0.142499	0	1
XLOC_014172	TraesCS1B02G010500	chr1B	4991748	4992641	Aribidopsis storage protein	1.59437	0.661997	2.64457	0.348471	3.16533	0.243886	4.76925	0.0324929	8.54204	1.51e-05	7.6696	0.000177808	6.93456	0.00041082	4.4913	0.0546655	0.921332	0.694037	2.94639	0.285698	4.7294	0.0335572	7.11712	0.000536879	6.11741	0.00279933	5.79771	0.00633942	-1.78938	0.483688	-2.66766	0.352199	-1.02032	0.788596	-2.78121	0.0542192	0.749438	0.736279	0.949705	0.630774	-3.88267	0.00563025	0	1
XLOC_014173	TraesCS1B02G010600	chr1B	5003864	5004817	Aribidopsis storage protein	0	1	0	1	0	1	0	1	5.02444	0.087653	3.13187	0.399657	5.09192	0.0892705	0	1	-1.67465	0.734269	0	1	0	1	0	1	3.00852	0.428394	2.31545	0.576943	-2.20802	0.631475	-1.63932	0.872578	0.13749	1	-2.61905	0.375729	0.901987	0.84148	-0.758397	0.890914	-3.59561	0.175854	-1.31918	1
XLOC_014187	TraesCS1B02G011600	chr1B	5584161	5585477	Aribidopsis storage protein	0	1	2.64443	0.348233	0.745879	0.898202	1.78002	0.456733	5.62495	0.000192625	6.64508	0.00119021	8.10053	4.58e-05	1.89018	0.319168	-2.20651	0.300958	4.24673	0.0688045	2.41031	0.234181	5.06496	0.00354674	5.43514	0.000537111	2.40229	0.112944	-1.81074	0.279656	-1.7354	0.501501	-0.859795	0.772252	-3.43282	0.0111961	-0.127276	1	1.77105	0.241785	-3.57064	0.0060525	2.21933	0.375739
XLOC_014188	TraesCS1B02G011700	chr1B	5686608	5687693	Aribidopsis storage protein	0	1	1.60747	0.676573	4.07068	0.0981644	2.87264	0.250612	6.36405	0.0016904	6.41598	0.00311667	7.60904	0.000223126	3.64692	0.125508	1.80715	0.436301	3.92693	0.111764	4.36169	0.0624905	6.35689	0.00320801	5.77474	0.00629187	3.91737	0.0221637	-1.87449	0.311337	-1.74819	0.550005	-1.02833	0.738641	-3.81853	0.00810559	-0.237037	0.975414	1.32198	0.46398	-3.54632	0.0122285	2.28751	0.535023
XLOC_014194	TraesCS1B02G013500	chr1B	6436426	6437481	Aribidopsis storage protein	1.12963	0.629479	2.61896	0.237329	3.40472	0.0666978	3.24766	0.0642159	5.88148	0.000142592	4.94696	0.00217875	5.62516	0.000319115	2.26382	0.207772	0.749684	0.76515	2.81436	0.114096	3.6367	0.0330071	5.43951	0.000718343	6.53764	3.77e-05	3.04192	0.0797579	-0.917395	0.745363	-1.91759	0.593008	-0.334359	0.963495	-2.3643	0.234273	0.931003	0.73861	2.5231	0.179409	-4.15709	0.0140048	-2.39192	0.261518
XLOC_016992	TraesCS1B02G330000	chr1B	555938772	555939449	Aribidopsis storage protein	0.810593	0.781744	-0.630149	0.849005	2.01131	0.237722	1.60888	0.375809	4.07487	0.000208195	3.09624	0.00710427	4.00252	0.000485651	0.509821	0.797034	-1.1348	0.436835	0.887745	0.591192	0.144831	1	3.49764	0.0043173	3.82613	0.00085083	0.985881	0.54334	0.940204	0.637547	-0.120811	1	1.08417	0.641245	-1.6509	0.235082	0.508146	0.809131	3.46653	0.00837299	-2.13849	0.0956496	-1.1972	0.670042
XLOC_021918	TraesCS1D02G000300	chr1D	99355	100422	Aribidopsis storage protein	1.53538	0.606793	1.0057	0.786232	3.99278	0.117387	3.59749	0.133138	7.2644	0.000444226	5.41954	0.0127504	7.18846	0.000637041	2.31539	0.352674	1.53077	0.599453	2.70876	0.273108	2.8197	0.250903	5.38053	0.0137299	5.60157	0.00945014	2.96476	0.219736	-0.860658	0.838134	-1.13823	0.882679	-0.332644	0.979889	-2.86732	0.278213	0.459388	0.952128	2.06681	0.460171	-3.48211	0.144393	0	1
XLOC_021976	TraesCS1D02G008600	chr1D	4341746	4342864	Aribidopsis storage protein	0	1	1.70349	0.878554	2.11992	0.839965	1.19623	0.951068	5.84059	0.345935	5.19897	0.441075	2.85038	0.735747	1.09806	0.960335	3.11491	0.691635	2.89298	0.720026	3.0996	0.688161	4.9102	0.463717	5.25937	0.437224	1.36917	0.935192	1.78134	0.893767	0.908392	1	0.0520944	1	-2.59029	0.779559	1.52819	0.904544	0.102426	1	-4.0155	0.59234	0	1
XLOC_021984	TraesCS1D02G009400	chr1D	5139131	5140186	Aribidopsis storage protein	1.64675	0.580101	2.06334	0.475294	3.38739	0.143182	4.84928	0.0230389	6.6661	0.000271032	5.81572	0.00214864	5.99121	0.00121933	1.95637	0.375292	2.76944	0.212465	3.05677	0.149489	4.72024	0.034618	5.1579	0.00831965	5.89728	0.00215774	2.79114	0.182457	-0.888845	0.800139	-2.46991	0.512603	0.174966	0.99575	-2.43837	0.287165	1.37097	0.630423	2.00928	0.39041	-4.1029	0.0355087	0	1
XLOC_021988	TraesCS1D02G009900	chr1D	5356764	5357678	Aribidopsis storage protein	5.11549	0.11133	3.65914	0.315434	2.5132	0.532468	6.51059	0.0375371	10.4779	0.00029101	6.82592	0.0117517	7.21532	0.00637867	1.98421	0.553687	1.57313	0.685436	1.69248	0.667269	2.36968	0.4714	4.55015	0.104628	6.8581	0.013596	1.99902	0.569591	-1.04991	0.8366	-1.54773	0.855684	-0.770598	0.928689	-2.91989	0.38202	1.19275	0.793719	2.08238	0.561621	-4.73582	0.0927919	0	1
XLOC_022425	TraesCS1D02G067100	chr1D	48862748	48865182	Aribidopsis storage protein	0.900324	0.789979	2.44912	0.378669	3.31613	0.144437	3.24112	0.139048	7.59669	0.000102475	6.82153	0.000553688	4.7362	0.0177149	2.28438	0.316142	2.47117	0.301683	3.30021	0.139495	3.15437	0.148758	5.30094	0.0101145	6.41838	0.00132712	2.3433	0.318735	0.321874	0.98301	-0.0599693	1	1.44757	0.737684	-1.13305	0.726887	2.46115	0.329734	2.01215	0.44083	-3.71336	0.0845749	0	1
XLOC_025039	TraesCS1D02G000700	chr1D	209608	210213	Aribidopsis storage protein	2.15038	0.458707	2.38882	0.420605	5.73518	0.049592	4.12245	0.103182	7.85893	0.000330704	5.65452	0.0134847	7.2105	0.00159758	2.22382	0.405781	2.34376	0.402264	4.72231	0.0673616	4.00337	0.105905	5.64675	0.0141999	6.49887	0.00446987	3.74278	0.131194	-0.0814715	1	-0.739632	0.956727	0.768999	0.912914	-2.24725	0.458777	2.10858	0.502304	2.85636	0.291235	-3.36449	0.188616	0	1
XLOC_025040	TraesCS1D02G000800	chr1D	216452	219484	Aribidopsis storage protein	-1.47419	1.6e-12	-0.867155	7.55e-05	0.610648	0.00681867	-0.166008	0.5814	-0.217965	0.417584	-0.745469	0.000985203	-0.323724	0.217246	-1.09731	4.6e-07	-1.09081	5.22e-07	-0.351989	0.15399	0.312047	0.216792	0.508666	0.0291101	-0.0604071	0.924331	-0.995513	1.01e-05	-0.142066	0.697248	0.226538	0.661443	-0.347677	0.324053	-0.0524676	0.935015	0.242808	0.419078	0.456984	0.0599512	1.09298	3.43e-07	0	1
XLOC_025042	TraesCS1D02G001000	chr1D	250463	251359	Aribidopsis storage protein	1.63579	0.71343	0.258898	1	4.1072	0.182931	5.20135	0.0669052	8.32018	0.00122185	7.17325	0.00791344	5.021	0.0656887	5.48017	0.0520696	4.93287	0.0879221	5.86278	0.0337781	4.78409	0.0978824	5.42562	0.0520042	5.00913	0.0503875	5.25085	0.0654169	-1.36785	0.792891	0.359801	1	-0.816973	0.912645	-1.17197	0.745124	2.12127	0.494862	0.25287	1	-6.36395	0.0233818	0	1
XLOC_025043	TraesCS1D02G001100	chr1D	259657	260544	Aribidopsis storage protein	1.64312	0.722795	3.29272	0.336946	4.66082	0.131619	5.9731	0.0380935	7.76946	0.0035532	8.46779	0.0020989	9.30157	0.000453089	4.69131	0.112692	4.51528	0.144783	3.92537	0.189858	3.3969	0.231522	7.79979	0.00486141	8.25811	0.00278017	5.65303	0.051276	-1.33024	0.743085	-0.852104	0.942605	-0.119566	1	-2.42967	0.414236	1.09034	0.781618	1.5476	0.649253	-3.89051	0.124066	0	1
XLOC_025046	TraesCS1D02G001200	chr1D	321910	322893	Aribidopsis storage protein	4.77259	0.0659221	1.15315	0.785317	5.76097	0.0243599	6.23688	0.0126596	11.0313	1.68e-06	8.30007	0.000548562	8.16297	8.74e-05	7.18041	0.00342938	5.32869	0.0410157	5.44364	0.0238086	6.73093	0.00641871	9.94148	2.48e-05	8.90662	0.000153172	7.44252	0.00213237	-0.634179	0.887396	-1.43494	0.802905	0.0432577	1	-2.08617	0.38471	0.376302	0.958785	1.10044	0.705803	-3.17225	0.12363	0	1
XLOC_025047	TraesCS1D02G001300	chr1D	339837	340811	Aribidopsis storage protein	3.3124	0.255948	-1.23441	0.795321	4.10827	0.122764	4.35284	0.0955127	7.71943	8.2e-05	5.50369	0.00395891	6.11532	0.00210302	1.73223	0.47022	5.48181	0.0344706	2.48996	0.325892	3.97213	0.0855994	7.12774	0.00351243	7.02506	0.000571611	2.70154	0.233001	-0.508974	0.924899	0.36121	1	0.304637	0.978227	-2.47159	0.278942	1.3081	0.654666	2.52078	0.256073	-2.70126	0.205604	0	1
XLOC_025048	TraesCS1D02G001400	chr1D	380936	382175	Aribidopsis storage protein	4.01899	0.193924	1.63678	0.731389	5.13769	0.087057	5.65324	0.0464398	10.6245	5.09e-05	8.14083	0.00298656	10.0301	0.00013704	3.73385	0.154764	5.15434	0.0857291	6.33799	0.0259264	6.9227	0.0135359	9.31478	0.000564786	6.57933	0.00750602	8.11011	0.00318092	-1.78889	0.620615	-1.44243	0.844108	0.552625	0.949562	-1.56738	0.642947	1.65925	0.634294	0.630998	0.909758	-3.43722	0.182206	0	1
XLOC_025145	TraesCS1D02G015100	chr1D	7155530	7156630	Aribidopsis storage protein	2.82307	0.330915	1.83656	0.616045	3.97346	0.15976	5.0051	0.0612312	9.20127	7.26e-05	7.21921	0.00179818	6.32578	0.00507622	2.6845	0.297899	3.01696	0.253765	4.7951	0.0624478	4.26643	0.0895442	5.91421	0.0105502	6.67193	0.00329278	4.57255	0.0612676	-0.692169	0.899506	-1.13696	0.888797	0.0246254	1	-2.46268	0.403322	1.19753	0.761532	2.56716	0.358057	-3.43816	0.176723	0	1
XLOC_027244	TraesCS1D02G317300	chr1D	412223432	412224112	Aribidopsis storage protein	-1.42176	0.681282	1.82058	0.57651	1.5757	0.523674	4.68655	0.0475752	7.76802	0.000311298	4.77862	0.00897195	5.13078	0.00546207	2.17786	0.336914	2.02325	0.386792	5.40727	0.024268	3.64549	0.174348	4.4512	0.0205782	5.2741	0.0055561	2.33717	0.336561	0.460912	0.935717	-0.541395	0.965587	1.41066	0.680084	-2.33232	0.244529	0.645784	0.843588	1.94207	0.374081	-4.28004	0.0181986	0	1
XLOC_030233	TraesCS2A02G064300	chr2A	28800217	28804525	Aribidopsis storage protein	-0.982287	3.93e-09	-0.601232	0.000478477	0.345732	0.0516972	-0.269208	0.109782	1.02738	2.49e-14	-0.155429	0.457543	-0.586459	0.000432245	-0.847554	2.95e-06	-0.396106	0.0367283	-0.0696792	0.801417	-0.127051	0.518635	-0.00964244	1	-0.395639	0.0111423	0.11434	0.636561	0.24071	0.32299	0.313428	0.344036	-0.222901	0.451798	-0.00522841	1	-0.214409	0.270637	-0.625057	0.000184291	0.311415	0.0994361	-0.685449	4.74e-05
XLOC_072493	TraesCS3A02G228800	chr3A	427759937	427772107	Aribidopsis storage protein	-0.607226	0.000828381	-0.157943	0.520911	0.505766	0.00700077	0.8361	1.68e-06	0.370711	0.0373809	0.363431	0.0583074	-1.05934	1.81e-06	-0.0354172	0.976553	0.209992	0.386499	0.416527	0.026758	0.823946	3.57e-06	0.770005	7.82e-06	0.348409	0.0697552	-0.915004	1.02e-05	0.24672	0.34947	0.665261	0.00460732	0.0938495	0.85228	-0.493764	0.00827454	-0.30345	0.144987	-0.245316	0.274189	-0.199176	0.54029	-0.264743	0.260177
XLOC_073836	TraesCS3A02G421500	chr3A	662939570	662947205	Aribidopsis storage protein	-0.810043	5.63e-06	-0.306765	0.124427	-0.12426	0.67908	0.962598	8.92e-08	-0.712922	6.73e-06	-0.470638	0.0106546	-0.103536	0.722406	-0.577018	0.00256176	-0.170694	0.486711	-0.413593	0.0361467	0.208718	0.359961	0.358038	0.0608157	0.00138161	1	-0.463697	0.00878329	-0.272473	0.255538	-0.131355	0.83251	-0.306408	0.323223	-0.727164	3.78e-05	-0.135874	0.617308	0.0374989	0.953236	0.473614	0.0105557	-0.282109	0.203633
XLOC_080151	TraesCS3B02G255800	chr3B	413030325	413041654	Aribidopsis storage protein	1.12117	6.02e-13	1.25081	3.54e-19	0.0316496	0.943139	0.680527	3.09e-07	0.0110438	1	0.123841	0.493819	0.240839	0.181276	0.7917	5.07e-07	1.49617	3.64e-20	0.757583	9.27e-09	0.627066	7.31e-06	0.625611	9.29e-07	0.568468	1.73e-05	0.12818	0.510576	0.641708	0.000250612	0.595592	0.00122098	0.562854	0.000627275	-0.387593	0.00487182	-0.11124	0.573215	-0.0355713	0.925909	-0.695584	3.69e-06	0.944925	1.77e-10
XLOC_081622	TraesCS3B02G457300	chr3B	698614391	698621861	Aribidopsis storage protein	-0.884983	8.23e-08	-0.721062	2.1e-05	-0.230193	0.331084	1.31415	3.55e-13	-0.350371	0.0400614	0.00282817	1	0.01336	1	-0.235472	0.241805	0.293508	0.180754	0.0403074	0.935054	0.81447	1.07e-05	0.780831	1.31e-05	0.493639	0.00682662	0.387608	0.0468275	-0.453141	0.0227036	0.0285575	1	-0.128871	0.770275	-0.603325	0.000604096	-0.189445	0.417814	-0.372124	0.057389	-0.179576	0.457209	-1.19777	1.52e-14
XLOC_094894	TraesCS3D02G417200	chr3D	528616062	528623805	Aribidopsis storage protein	0.0349121	1	0.0258369	1	0.315241	0.445617	1.3289	8.71e-06	-0.154586	0.712613	0.61438	0.0612467	0.558711	0.0890159	0.519776	0.089049	1.11614	0.00039305	0.325153	0.3984	0.703876	0.0277679	0.964927	0.00137684	0.683168	0.0284211	0.449301	0.171043	-0.356538	0.333224	0.0642983	0.998014	-0.0668806	0.955333	-0.712401	0.0146177	-0.24174	0.540272	-0.846772	0.00271004	-0.323834	0.339513	0	1
XLOC_105126	TraesCS4A02G453400	chr4A	717960004	717961440	Aribidopsis storage protein	3.16787	0.139118	1.22454	0.703347	5.39874	0.000425282	6.35218	2.12e-05	8.76383	3.38e-15	6.08927	5.4e-09	7.59724	2.17e-10	3.89559	0.000617047	1.86181	0.133836	8.10409	1.12e-05	6.16384	2.85e-05	7.09199	5.05e-08	9.32802	1.17e-10	4.43594	0.000135233	0.0533406	1	0.619063	0.888797	0.182189	0.973507	-2.11293	0.0632913	3.60634	0.0019205	1.58984	0.237071	-3.07476	0.00739702	-1.79149	0.492742
XLOC_105128	TraesCS4A02G453600	chr4A	717971857	717972699	Aribidopsis storage protein	3.11905	0.195316	1.60012	0.65967	3.1114	0.237288	6.18506	0.00189835	8.01072	9.63e-08	6.26229	2.06e-06	6.28061	1.06e-06	1.64335	0.31225	1.33214	0.513852	4.95276	0.0190514	3.31875	0.055201	5.82055	0.000234118	6.66755	5.55e-07	3.63345	0.0101694	-3.32818	0.18372	-4.0057	0.237465	-3.36646	0.328243	-2.49906	0.0638151	2.10855	0.238723	2.99983	0.108006	-7.44375	0.000164545	0.141298	1
XLOC_105129	TraesCS4A02G453800	chr4A	718033180	718034037	Aribidopsis storage protein	0.237025	1	2.60942	0.284513	6.51181	0.00151672	4.58816	0.00370108	7.8878	4.06e-10	9.43063	1.28e-06	8.82727	1.76e-08	5.21493	0.000617047	2.53017	0.0888698	5.20202	0.00134553	4.98923	0.00107448	8.67696	9.45e-06	7.99011	3.71e-09	6.63525	5.07e-05	-2.40938	0.196592	-0.766874	0.870444	0.573463	0.877468	-1.6295	0.29621	3.30297	0.0171302	3.56309	0.00708003	-4.14169	0.00156724	-0.425737	1
XLOC_135763	TraesCS5A02G201500	chr5A	407935488	407940249	Aribidopsis storage protein	0.848631	1.47e-06	0.357756	0.06868	0.43909	0.0171196	-0.402781	0.0229067	0.635419	0.000172483	0.527935	0.00444847	0.175891	0.407575	0.550764	0.000680676	-0.0671622	0.834115	0.311328	0.0899953	-0.371962	0.0685108	0.0247538	0.989099	0.0379214	0.945922	-0.273256	0.142866	0.492462	0.0141367	-0.312988	0.3227	-0.131602	0.715454	0.179533	0.435214	-0.0572448	0.881696	0.0306969	0.975929	-0.0499202	0.929442	0.0490185	1
XLOC_163868	TraesCS6A02G048900	chr6A	24921651	24922607	Aribidopsis storage protein	2.84946	0.324282	1.8996	0.584536	4.84763	0.0707889	2.24176	0.390233	8.39796	0.00027577	7.7	0.00145815	8.61328	0.000256017	6.38574	0.0108222	4.54202	0.0934048	4.94426	0.0619892	5.63833	0.0272978	7.8324	0.00126112	7.58305	0.00145267	6.80274	0.00603468	-2.57503	0.345448	-2.83472	0.525354	-0.136426	1	-3.04363	0.172695	0.142448	1	0.915436	0.782254	-5.48798	0.00753761	0	1
XLOC_163869	TraesCS6A02G049000	chr6A	25017986	25023110	Aribidopsis storage protein	-0.884496	0.489075	-0.262026	0.86645	-1.81831	0.258195	0.403388	0.91774	-0.227095	0.959761	1.98383	0.264059	1.33811	0.568261	-0.972586	0.327488	1.66861	0.085896	0.905641	0.529531	0.101451	1	0.532396	0.846898	-1.44762	0.571926	1.47998	0.42866	0.304998	0.831829	-0.575224	0.837449	-1.04484	NA	-1.28426	0.380926	-0.22512	0.964149	1.06208	0.595348	2.03258	0.445535	2.36598	0.0569527
XLOC_163873	TraesCS6A02G049100	chr6A	25107550	25108401	Aribidopsis storage protein	2.66569	0.143105	1.4783	0.499971	3.5801	0.0470338	4.00286	0.00878244	5.83491	8.37e-06	5.61809	3.11e-05	6.33079	2.65e-06	2.68449	0.0686126	1.39846	0.421974	2.8708	0.0656253	2.64756	0.0818541	5.15275	0.000200417	6.32396	3.08e-06	2.82923	0.0536066	-0.790951	0.74351	-0.972071	0.819992	0.208616	0.980332	-2.40181	0.135851	0.863079	0.701934	2.87454	0.053803	-3.44133	0.0170586	-1.79786	0.437659
XLOC_163874	TraesCS6A02G049200	chr6A	25203493	25204413	Aribidopsis storage protein	2.05715	0.305988	3.66923	0.120997	1.8435	0.430919	1.56786	0.342258	6.14963	1.67e-06	5.44734	2.43e-05	5.45786	3.35e-05	3.09496	0.0300049	2.19277	0.195588	3.13541	0.0775093	3.78713	0.0295158	6.94044	0.000471688	5.73282	4.66e-05	4.11854	0.00314301	-1.52155	0.563664	-0.528273	0.952289	-0.0408132	1	-2.43857	0.0841262	1.50277	0.347987	2.26258	0.132054	-3.76027	0.00492545	-1.53975	0.845464
XLOC_163875	TraesCS6A02G049400	chr6A	25314279	25315133	Aribidopsis storage protein	0.533464	0.858107	0.441668	0.92136	2.00037	0.262863	2.68971	0.0703731	4.42269	0.000540399	4.38914	0.000836126	4.58953	0.000393941	1.23465	0.455156	-0.587753	0.784054	2.13989	0.177905	2.55616	0.0831764	4.47139	0.00108758	5.58974	3.01e-05	2.20336	0.138885	-1.81224	0.377031	-1.22662	0.751441	1.94004	0.434232	-1.53	0.378024	1.70801	0.319156	3.20092	0.0308455	-3.87782	0.00598592	-2.26342	0.21648
XLOC_163877	TraesCS6A02G049600	chr6A	25472841	25473704	Aribidopsis storage protein	3.99128	0.0989698	3.68635	0.148831	5.17336	0.0263261	4.166	0.0706732	8.17448	5.87e-05	7.84365	0.000235036	6.40463	0.000266864	2.42518	0.162177	2.91378	0.116284	6.07649	0.00628457	6.48068	0.00315869	7.37838	0.000652955	5.78618	0.000851133	4.64842	0.0142358	-0.192232	1	0.147287	1	1.72079	0.567664	-1.21897	0.577918	2.3896	0.191714	2.12363	0.27137	-3.93363	0.0256719	0.226449	1
XLOC_163878	TraesCS6A02G049700	chr6A	25525808	25526701	Aribidopsis storage protein	4.05599	0.096924	2.65891	0.375169	4.11693	0.107618	4.9187	0.0384174	9.31233	9.59e-06	5.68329	0.00119108	7.8501	0.000148405	3.16626	0.0781304	2.89162	0.188534	5.90838	0.00933304	5.97275	0.00834601	7.84034	0.000321902	7.40737	0.000574164	3.94231	0.0335414	-1.91625	0.421948	-1.69579	0.667511	-1.09557	0.782407	-1.57771	0.455248	0.505191	0.886139	0.551134	0.873401	-6.59483	0.000478291	1.17654	1
XLOC_163879	TraesCS6A02G049800	chr6A	25581178	25582017	Aribidopsis storage protein	4.54395	0.0404581	1.43368	0.533099	5.62559	0.00617427	5.36843	0.00224189	5.63677	7.28e-06	5.69704	1.3e-05	5.79231	8.68e-06	1.64342	0.283875	0.843557	0.661198	4.85229	0.0041132	3.44816	0.0185551	4.96168	0.000335697	5.24453	6.81e-05	3.03881	0.0297127	-0.504082	0.87614	-0.282225	1	0.0632992	1	-2.16114	0.166209	1.15406	0.5455	1.91323	0.228867	-3.82364	0.00564915	-1.64012	0.475967
XLOC_166071	TraesCS6A02G306100	chr6A	539704849	539710220	Aribidopsis storage protein	-1.24654	4.95e-12	-0.892668	9.8e-07	0.0828244	0.829644	-0.199828	0.363231	-0.328035	0.0688897	-0.452436	0.0165957	-0.989552	4.81e-06	0.18814	0.381862	0.0611508	0.884632	-0.493746	0.0129349	-0.515035	0.00523457	-0.579513	0.00121668	-0.204853	0.356216	-0.866126	6.03e-06	-0.247955	0.338196	-0.26542	0.573959	-0.24138	0.438549	-0.417878	0.0370628	-0.156687	0.547006	0.509479	0.00440997	-0.297154	0.196264	-1.01232	1.05e-08
XLOC_167180	TraesCS6A02G034200	chr6A	16562041	16573593	Aribidopsis storage protein	-1.06646	4.66e-13	0.197576	0.237094	-0.106808	0.632167	0.322647	0.0483661	-1.14507	1.27e-17	-0.577436	0.000342853	-0.406395	0.0743918	-0.490406	0.00233893	-0.597935	3.59e-05	-0.481419	0.00111602	-0.0165497	1	-0.127988	0.534798	-0.0407227	0.928981	0.274478	0.169822	0.603925	0.00072446	0.342455	0.133641	0.20411	0.461022	-0.515758	0.000823112	0.227335	0.243158	-0.150738	0.501507	0.0979729	0.722787	0.128051	0.669702
XLOC_167762	TraesCS6A02G113800	chr6A	83647659	83650679	Aribidopsis storage protein	0.631487	0.000550337	0.116899	0.698931	0.606703	0.000907431	0.633663	0.000235625	0.41432	0.0142729	0.256813	0.207855	0.49311	0.0097471	-0.500675	0.00528647	-0.46967	0.0139286	-0.23342	0.253246	0.147069	0.529371	0.77832	2.54e-06	0.285028	0.142312	0.32446	0.129331	0.667314	0.00149898	0.107104	0.88517	0.220285	0.52611	0.0120022	1	0.136643	0.595864	-0.378804	0.0644027	-0.155944	0.562332	-0.483943	0.00473943
XLOC_168980	TraesCS6A02G238500	chr6A	448219226	448224687	Aribidopsis storage protein	0.871356	0.00885086	0.83223	0.0163986	-0.256869	0.568353	1.5945	2.29e-07	2.12376	7.98e-13	0.592674	0.0885185	0.582786	0.0825229	1.13751	0.000488036	0.542459	0.15207	-0.279335	0.518485	0.709355	0.0373904	0.524545	0.136767	-0.0616711	0.964002	1.18682	0.000129019	0.620159	0.138594	0.0122861	1	-0.232076	0.774016	-1.19139	0.000296245	-0.931829	0.00621842	0.0044774	1	0.100749	0.894945	0.582394	0.144676
XLOC_173343	TraesCS6B02G048100	chr6B	28114504	28117100	Aribidopsis storage protein	0	NA	0	NA	2.33793	NA	0	NA	0	NA	0	NA	0	NA	0	NA	0	NA	2.08395	NA	0	NA	0	NA	0	NA	-0.176624	NA	0	NA	0	NA	0	NA	0	NA	0	NA	0	NA	0	NA	0	NA
XLOC_173465	TraesCS6B02G065600	chr6B	43475077	43476320	Aribidopsis storage protein	2.61505	0.322855	0.43638	0.945093	3.19814	0.139261	4.75741	0.0149526	6.79541	7.65e-06	5.35205	0.000470007	6.62585	2.12e-05	4.2314	0.0196695	2.47823	0.203676	6.56721	0.00298352	3.55217	0.0798822	6.23973	0.000773973	7.39903	6.19e-05	4.62875	0.00661636	-2.15824	0.321827	-1.77607	0.622205	-0.827649	0.860821	-1.90952	0.327722	0.923549	0.713407	1.4315	0.488268	-4.4056	0.00593995	-2.47317	0.249383
XLOC_173466	TraesCS6B02G065700	chr6B	43497553	43503875	Aribidopsis storage protein	1.02535	0.0873786	-0.0190309	1	-0.940237	0.230381	-0.118139	0.99072	-0.646051	0.530041	0.58223	0.747603	-0.27054	0.933571	1.6602	0.00321812	0.86642	0.228631	1.16906	0.199814	0.115953	0.990404	0.707815	0.54336	0.689615	0.602162	-0.839255	0.492309	0.199308	0.914432	0.164121	1	0.333217	NA	-0.303696	0.84596	-0.0177392	1	0.925993	0.56946	0.243819	0.95659	1.89799	0.00687862
XLOC_173468	TraesCS6B02G065800	chr6B	43549250	43550200	Aribidopsis storage protein	3.2006	0.229777	0	1	-0.102057	1	0.451016	0.985919	7.77002	0.000291131	4.05914	0.0476287	7.99804	0.000185783	3.04175	0.158208	1.14431	0.649449	4.52256	0.0648097	4.69104	0.0503791	4.95865	0.0332113	6.56227	0.0036596	5.5543	0.0142265	-1.39595	0.624022	-2.34892	0.667511	-2.59748	0.577983	-2.63025	0.206083	-1.68195	0.490495	-0.441702	0.925839	-6.33615	0.00561555	-2.03732	0.673347
XLOC_173469	TraesCS6B02G065856	chr6B	43560471	43561412	Aribidopsis storage protein	3.71689	0.133619	1.61047	0.683132	3.16664	0.267809	3.31402	0.178793	6.4913	8.99e-05	5.44419	0.00155347	7.32167	0.000362691	2.91828	0.0769805	1.38197	0.51444	5.80546	0.00975249	5.8896	0.00840631	6.05011	0.000994678	6.92064	0.000164915	5.41097	0.00369986	-1.3101	0.61029	-1.31241	0.767503	-0.646478	0.891708	-2.44129	0.173026	0.371948	0.93197	2.28999	0.187667	-4.63675	0.00337004	-2.9847	0.369399
XLOC_173470	TraesCS6B02G065900	chr6B	43571670	43572611	Aribidopsis storage protein	0	1	0	1	0	1	1.73155	0.889422	2.37201	0.78166	1.9981	0.861455	2.69569	0.757263	0	1	0	1	1.9555	0.843579	0	1	3.61517	0.624532	2.63474	0.779529	0	1	0	1	0	1	0	1	-2.1406	0.836819	0.911745	0.978879	1.90916	0.873401	-3.66762	0.640912	-1.4666	1
XLOC_173473	TraesCS6B02G066000	chr6B	43868351	43869463	Aribidopsis storage protein	3.74335	0.178463	3.27836	0.278375	4.57205	0.0940287	5.3725	0.0377252	8.92781	0.000143914	5.67656	0.00627757	6.76228	0.00451206	4.38331	0.0976137	1.5076	0.605801	4.49056	0.099543	4.90367	0.0631661	7.56669	0.00194141	8.86728	0.000219481	6.20606	0.0137694	-2.41204	0.4247	-2.65811	0.648158	-3.30721	0.464371	-2.95313	0.218447	0.0525053	1	2.04634	0.433345	-5.6081	0.0125947	-1.28771	1
XLOC_173476	TraesCS6B02G066100	chr6B	44061847	44062725	Aribidopsis storage protein	1.54132	0.679289	0	1	2.1483	0.528376	2.80063	0.317698	4.35231	0.00682714	4.85427	0.0259479	6.76076	0.00097906	0.0116327	1	1.71888	0.557965	4.54878	0.0457458	3.45245	0.163603	5.38869	0.0135252	6.21217	0.00341809	3.33662	0.158467	-1.32073	0.731287	-3.40523	0.403807	0.416554	0.956723	-2.46415	0.192823	0.0933985	1	4.04141	0.104803	-3.56637	0.0364676	-0.858263	1
XLOC_173641	TraesCS6B02G086500	chr6B	62653760	62654692	Aribidopsis storage protein	-2.30625	0.416178	0.399399	0.946498	2.51378	0.182911	2.77613	0.0754287	4.50264	0.00048494	4.75299	0.000653781	6.2213	1.11e-05	1.61641	0.300809	0.932058	0.614369	5.57277	0.00456647	2.52582	0.0983636	4.36793	0.00159305	5.74882	0.000115573	3.27868	0.0180998	-2.26005	0.333639	-1.26649	0.743043	0.576499	0.882224	-2.48938	0.100962	-0.20477	0.98621	0.226132	0.979924	-4.49394	0.00133102	0.0213616	1
XLOC_174132	TraesCS6B02G140700	chr6B	140089557	140093141	Aribidopsis storage protein	1.93453	3.31e-22	2.00223	3.5e-20	1.7199	1.53e-18	1.18099	7.84e-10	0.979625	6.61e-08	0.858216	1.11e-05	0.993989	6.99e-07	0.314205	0.1592	0.256081	0.297611	0.805195	3.18e-05	1.02624	1.31e-07	1.07566	6.17e-09	0.680895	0.000526674	0.721492	0.000728559	-0.0528722	0.937094	-0.29413	0.534567	-0.0989193	0.867596	-0.160673	0.565018	0.169339	0.544016	-0.910174	1.07e-05	-0.789793	0.000347944	-0.0959679	1
XLOC_175566	TraesCS6B02G285900	chr6B	515064130	515069606	Aribidopsis storage protein	0.281723	0.467684	0.615954	0.0718863	-0.443564	0.221698	1.02556	0.000697045	1.48571	1.81e-07	0.0466402	0.983325	0.271644	0.468479	0.818544	0.0103732	0.777926	0.0245133	-0.138476	0.79241	0.397056	0.265998	0.610229	0.0567608	-0.182815	0.691183	0.890053	0.00302449	0.552858	0.179236	-0.308409	0.730535	-0.0139155	1	-0.496206	0.178756	-0.86284	0.00741217	0.154316	0.769344	-0.0401551	0.989279	0.976595	0.00242692
XLOC_175938	TraesCS6B02G334400	chr6B	587382852	587388301	Aribidopsis storage protein	-0.982244	2.57e-06	-1.06119	1.92e-06	0.172111	0.647964	0.174642	0.566816	-0.355397	0.0856085	9.26e-05	1	-0.870969	0.00255534	-0.784803	0.000949481	0.0787442	0.884708	-0.38787	0.109689	-0.437665	0.0680016	-0.0559124	0.924868	0.122588	0.740549	-0.513054	0.0561402	-1.21944	6.44e-07	0.836707	0.010515	-0.416344	0.225625	-0.0281773	0.981871	-0.147524	0.679071	0.330307	0.212906	-0.0803461	0.877852	-0.322524	0.226585
XLOC_185732	TraesCS6D02G101600	chr6D	65088198	65091886	Aribidopsis storage protein	0.666857	0.000425387	0.982179	1.61e-06	1.15786	1.36e-10	0.672494	0.000158724	0.389553	0.0210508	0.486356	0.00782506	0.356433	0.074603	-0.0194641	1	-0.0682803	0.850314	0.0830716	0.781587	0.122408	0.637394	0.8493	4.32e-07	0.372124	0.0507805	0.258703	0.233779	0.217316	0.340695	-0.175677	0.685161	0.176044	0.58211	-0.0800175	0.773446	-0.143289	0.515467	-0.231091	0.226794	0.169627	0.431544	0	1
XLOC_187057	TraesCS6D02G285200	chr6D	392895101	392900527	Aribidopsis storage protein	-1.00701	1.17e-05	-0.756325	0.00178797	0.038307	0.996536	0.0448606	0.972735	0.451337	0.0867298	-0.0233264	1	-0.163944	0.732099	-0.0665695	0.913866	0.0492156	0.966191	-0.229079	0.473077	0.215691	0.500623	-0.54096	0.0463388	-0.166408	0.673392	-0.301523	0.379414	-0.319205	0.234287	-0.353802	0.416713	-0.30795	0.354515	-0.00341756	1	-0.372014	0.124399	-0.329239	0.166264	-0.0937049	0.804931	0	1
XLOC_188104	TraesCS6D02G039800	chr6D	16286591	16298945	Aribidopsis storage protein	0.0223464	1	0.209935	0.530827	0.722569	0.00946394	0.908899	0.000509872	-0.846519	0.000426623	-0.0610718	0.93341	0.426855	0.176335	0.223908	0.49836	-0.113244	0.781866	-0.29004	0.344965	-0.092389	0.857439	0.145365	0.717886	0.328024	0.290239	0.601026	0.0302742	0.334607	0.309727	0.206474	0.756416	0.34852	0.4199	-0.785771	0.00193649	-0.140101	0.739565	-0.819728	0.000959404	0.0340774	0.987123	0	1
XLOC_189401	TraesCS6D02G220900	chr6D	311543309	311549781	Aribidopsis storage protein	0.215144	0.703139	-0.0774871	0.960256	-0.247254	0.6711	1.02892	0.00742819	1.55521	1.18e-05	0.366463	0.436373	-0.0495237	1	1.06741	0.00629093	0.210173	0.742428	-0.406023	0.406578	-0.0422553	1	0.169834	0.783774	-0.519837	0.224102	0.771319	0.0475376	0.494403	0.330587	-0.247481	0.853214	0.00961822	1	-0.967851	0.016733	-1.17217	0.00243275	0.309671	0.553961	0.48302	0.277495	0	1
XLOC_192400	TraesCS7A02G035400	chr7A	15694071	15698064	Aribidopsis storage protein	0	NA	0	NA	0	NA	0	NA	1.11509	NA	0	NA	0	NA	0	NA	0	NA	0	NA	0	NA	0	NA	0	NA	0	NA	0	NA	0	NA	0	NA	0	NA	0	NA	0	NA	0	NA	0	NA
XLOC_192407	TraesCS7A02G036800	chr7A	16603591	16604064	Aribidopsis storage protein	2.63667	0.313346	0	1	0.744421	0.894132	4.49652	0.0381844	6.27473	0.000801915	7.07516	0.000341458	2.96971	0.213437	3.03881	0.195054	1.15974	0.773458	3.5822	0.135655	4.53902	0.0346032	3.97377	0.0667502	2.74346	0.156026	2.51312	0.184975	-0.315566	0.979859	2.77144	0.484887	2.9493	0.400883	-1.03557	0.568483	5.88439	0.00606733	3.38783	0.190059	-2.5707	0.174717	-1.23437	1
XLOC_197039	TraesCS7A02G035200	chr7A	15639003	15639854	Aribidopsis storage protein	3.70337	0.933881	0	1	0	1	0	1	0	1	0	1	0	1	0	1	0	1	0	1	0	1	0	1	0	1	0	1	0	1	0	1	-3.16223	0.963981	-2.86528	0.958611	2.35372	0.988391	0.324397	1	-3.53017	0.953114	0	1
XLOC_197040	TraesCS7A02G035300	chr7A	15688730	15689572	Aribidopsis storage protein	1.1956	0.719884	1.23565	0.706416	3.21725	0.212172	0.375274	0.974847	5.8937	1.58e-06	6.32796	5.78e-05	4.36616	0.000761027	4.73803	0.0202332	1.71486	0.422198	2.789	0.215507	4.50354	0.0362566	6.10739	0.00196728	6.87336	1.18e-05	4.35844	0.0372798	-1.3071	0.721661	-3.86236	0.267304	1.79902	0.761367	-3.09171	0.0188631	1.48799	0.402492	2.97971	0.110469	-4.52917	0.00648132	-3.64679	0.142931
XLOC_197041	TraesCS7A02G035500	chr7A	15694540	15698358	Aribidopsis storage protein	0	1	-2.80756	0.619738	-0.639578	0.991302	0	1	0	1	2.0074	0.778984	0	1	-3.12958	0.540113	-1.82542	0.788857	-1.19906	0.89114	0	1	0	1	0	1	0	1	0	NA	0	NA	1.80748	NA	0.898352	NA	2.39236	NA	0	NA	0	NA	0	1
XLOC_197042	TraesCS7A02G035600	chr7A	15701697	15702218	Aribidopsis storage protein	1.18816	0.717236	-1.25546	0.739767	4.69161	0.0275636	4.08424	0.012704	8.20978	5.95e-10	7.21896	7.47e-08	7.03635	9.79e-08	6.94392	0.000320087	3.49073	0.100733	5.46281	0.00277854	7.50565	7.34e-05	7.59252	5.18e-05	9.61414	8.54e-08	5.45062	0.00539508	1.90899	0.541923	-2.19507	0.644737	0.826488	0.85138	-1.27018	0.379685	3.63275	0.0121449	6.96152	0.00041801	-6.79181	0.000532574	-1.22976	1
XLOC_198919	TraesCS7A02G279100	chr7A	296587948	296591433	Aribidopsis storage protein	-0.197578	0.276587	-0.0617991	0.837467	-0.380389	0.0253483	-0.495111	0.00106408	-0.131789	0.460609	-0.0753828	0.75294	-0.0566543	0.831135	-0.626897	4.53e-05	-0.536051	0.001212	-1.02707	3.07e-12	-0.911637	1.66e-10	-0.658759	3.54e-06	-0.591421	2.4e-05	-0.580015	2.33e-05	0.604463	0.000427782	-0.206289	0.550767	-0.0144701	0.996068	-0.0357113	0.937798	-0.0216171	0.989719	0.714254	1.86e-07	1.15095	3.57e-18	-1.14648	1.38e-16
XLOC_199650	TraesCS7A02G346600	chr7A	509469502	509483831	Aribidopsis storage protein	-0.100096	0.833685	0.56948	0.0347139	-0.54996	0.0618035	1.01046	0.000106234	-0.321183	0.207231	0.179337	0.578257	-0.76717	0.011679	0.225236	0.438079	0.346218	0.289792	0.37454	0.200777	0.0164975	1	-0.276766	0.353126	-0.253266	0.382056	-0.268098	0.405485	0.180459	0.635559	0.349633	0.568379	-0.00710465	1	-0.570529	0.0230193	0.148573	0.717942	0.0602508	0.937905	-0.544679	0.0946479	0.856184	0.00082531
XLOC_206403	TraesCS7B02G181100	chr7B	272707856	272720881	Aribidopsis storage protein	-0.174279	0.203281	-0.0660194	0.746271	0.248832	0.0828731	0.696774	3.33e-09	-0.98047	5.19e-21	-0.822996	2.71e-13	-0.0183115	1	-0.870853	2.13e-11	-0.942636	9.43e-13	-1.02212	9.2e-16	-0.609907	1.01e-06	-0.638206	8.44e-08	-0.602836	2.2e-07	-0.626859	1.69e-08	0.240256	0.0782453	0.054527	0.90627	0.2396	0.13816	0.128658	0.409025	-0.356162	0.00234932	0.574202	2.2e-08	0.941103	2.62e-21	-1.99668	4.13e-45
XLOC_207015	TraesCS7B02G236400	chr7B	440793959	440813125	Aribidopsis storage protein	-0.274912	0.691386	0.981232	0.0387558	0.728675	0.122673	-1.34744	0.00162989	-2.80648	2.25e-12	-0.850851	0.0718533	-1.46917	0.000641886	-1.43908	0.00289455	-1.35764	0.00396426	-2.51798	4.89e-10	-1.67666	6.27e-05	-2.38523	6.35e-09	-0.946711	0.0411262	-1.54	0.00040371	-0.0495295	1	0.174855	0.939709	-0.739423	0.278695	1.39241	0.00220478	0.932863	0.0610937	0.914504	0.0590482	1.52935	0.00052556	0.721112	0.247545
XLOC_217610	TraesCS7D02G031900	chr7D	16708015	16711704	Aribidopsis storage protein	1.92156	0.0100072	1.11006	0.185913	0.693333	0.399537	1.56954	0.021635	4.60413	1.87e-14	2.99159	3.17e-06	2.8272	6.94e-06	3.06637	1.46e-05	1.68664	0.0285736	0.956475	0.214107	1.03192	0.16228	2.54045	5.77e-05	3.12928	3.36e-07	1.14995	0.120793	0.092095	0.997634	0.35515	0.889477	0.946923	0.389709	-1.32083	0.0658102	0.99318	0.205306	1.09589	0.132796	-0.687993	0.413765	0	1
XLOC_217617	TraesCS7D02G033200	chr7D	17209798	17210250	Aribidopsis storage protein	0	1	0	1	0	1	0	1	4.07873	0.953033	3.94574	0.963188	0	1	0	1	1.13097	1	2.08344	1	2.35039	1	2.98478	0.984781	2.39135	1	0	1	0	1	0	1	0	1	0.0735343	1	3.33111	0.982913	0	1	-2.14048	1	0	1
XLOC_221504	TraesCS7D02G031700	chr7D	16691109	16691963	Aribidopsis storage protein	4.08715	0.164694	1.58762	0.647857	4.71031	0.0940749	6.53586	0.0131007	9.65953	1.68e-05	7.25276	0.000803247	9.62014	9.49e-05	3.64074	0.114381	3.083	0.215673	5.92726	0.022684	3.92161	0.0908969	6.83124	0.00257415	8.14003	0.000200385	5.64421	0.0150437	-0.814848	0.852678	-1.36644	0.840456	0.487277	0.953407	-1.81557	0.542817	3.31903	0.193237	3.6389	0.124481	-3.6228	0.12278	0	1
XLOC_221505	TraesCS7D02G031800	chr7D	16704271	16705113	Aribidopsis storage protein	4.59422	0.163205	2.7029	0.514048	6.27465	0.0473808	5.7523	0.0671962	9.4774	0.000473236	7.52717	0.00483464	10.7446	0.000186203	4.21894	0.143397	5.46616	0.0955219	6.95509	0.0244111	7.15797	0.02016	7.38872	0.00851837	10.949	0.000192658	5.23895	0.0618017	-1.97239	0.622797	-1.90533	0.807554	-1.10132	0.880421	-2.39169	0.500339	1.04816	0.831343	1.44563	0.725249	-4.9772	0.0755865	0	1
XLOC_221506	TraesCS7D02G031900	chr7D	16710984	16711490	Aribidopsis storage protein	NA	NA	NA	NA	NA	NA	NA	NA	NA	NA	NA	NA	NA	NA	NA	NA	NA	NA	NA	NA	NA	NA	NA	NA	NA	NA	NA	NA	NA	NA	NA	NA	NA	NA	NA	NA	NA	NA	NA	NA	NA	NA	NA	NA
XLOC_221507	TraesCS7D02G032100	chr7D	16715318	16715839	Aribidopsis storage protein	2.72685	0.446808	0.266542	1	6.00707	0.0376253	6.08575	0.0296897	11.4468	1.11e-05	10.0904	0.000177813	7.37457	0.00178177	6.56497	0.0205763	5.93377	0.0417487	4.94769	0.0810216	6.30976	0.0255563	8.40824	0.00203832	11.3837	1.75e-05	5.74094	0.0256946	-0.840383	0.873684	-0.814552	0.95023	0.283014	0.986458	-1.81648	0.579306	3.52559	0.199195	3.64489	0.161639	-2.75274	0.315118	0	1
XLOC_223187	TraesCS7D02G278900	chr7D	269048379	269050973	Aribidopsis storage protein	-0.584506	0.00282078	-0.26877	0.243182	-1.36941	3.39e-13	-0.748223	5.54e-05	-0.428582	0.0203469	-0.619259	0.00104901	-0.110855	0.688087	-0.8291	2.37e-05	-1.03804	6.87e-08	-2.28434	7.11e-37	-1.35788	5.29e-14	-0.818653	5.95e-06	-1.03532	5.42e-09	-0.639062	0.000389442	-0.268305	0.249892	-0.00242799	1	0.100171	0.824655	0.131387	0.637009	0.100583	0.748005	0.705288	4.51e-05	1.10844	1.76e-11	0	1
TraesCS5A02G078900	TraesCS5A02G078900	chr5A	97563844	97565491	Embryo Development Essential	1.78268	8.39e-25	1.43366	3.92e-16	2.17444	2.93e-35	1.34872	8.01e-14	-0.594477	0.00114369	0.885099	8.39e-06	1.28458	8.27e-12	-0.138887	0.562606	-0.323778	0.112799	0.556948	0.00263944	0.600041	0.00194391	1.30425	1.48e-12	1.37936	1.47e-12	0.717851	0.000606745	-0.567541	0.00461127	-0.273196	0.453228	-0.237997	0.493754	0.0596	0.886477	0.627516	0.00147411	-0.685544	0.000835622	-0.178702	0.518402	-0.90712	1.67e-07
TraesCS5A02G085100	TraesCS5A02G085100	chr5A	111609801	111621356	Embryo Development Essential	1.78993	4.17e-13	2.13636	8.62e-18	2.7741	4.74e-37	0.836479	7.94e-05	0.669223	0.00138629	0.971098	2.37e-05	1.29241	2.17e-08	1.0154	3.6e-06	1.37677	2.91e-08	1.81132	4.7e-18	0.72368	0.00127141	1.7226	8.87e-17	1.12541	3.64e-07	0.679057	0.00912869	0.360741	0.393288	0.350589	0.555913	0.346068	0.406232	0.37529	0.129648	0.546357	0.0178365	-0.969346	8.41e-05	-0.823648	0.0016996	0.361055	0.184245
TraesCS5B02G091100	TraesCS5B02G091100	chr5B	118521660	118526557	Embryo Development Essential	2.29108	2.5e-17	2.8994	8.85e-22	3.49293	9.4e-43	1.6575	8.03e-15	0.977174	5.05e-06	1.4516	4.94e-09	2.05312	2.84e-19	0.992047	4.03e-05	1.49356	1.02e-08	2.08019	4.87e-22	1.31429	7.64e-08	2.36876	3.69e-25	1.63487	3.21e-12	1.35485	5.14e-08	0.208587	0.66875	0.299006	0.729108	0.424735	0.318294	0.29452	0.256233	0.1187	0.746287	-1.22131	3.37e-07	-1.1314	1.06e-05	0.206041	0.619732
TraesCS6A02G408400	TraesCS6A02G408400	chr6A	613244897	613246008	Embryo Development Essential	2.29681	0.031182	1.16661	0.698055	2.72452	0.199099	1.75771	0.338162	0.46181	0.729761	-0.954818	0.662381	-0.146139	1	-1.16924	0.309548	-1.49199	0.242255	-0.39021	0.952356	2.45304	0.264649	1.62783	0.111359	0.883347	0.683045	-0.0975572	1	1.46345	NA	1.41141	NA	-2.9303	NA	-1.73971	0.121496	1.49231	0.242407	-0.209423	0.997499	0	NA	-1.57732	0.255928
XLOC_000498	TraesCS1A02G055000	chr1A	36271325	36278335	Embryo Development Essential	-0.995024	0.0382244	-0.561718	0.126568	-0.224361	0.596836	-0.515038	0.0714783	-0.00710079	1	-0.58294	0.0643819	-0.555022	0.0809881	-0.334831	0.451016	0.269671	0.549528	-0.114479	0.830851	-0.80749	0.00390047	-1.09602	3.53e-05	-1.443	4.24e-08	-0.864259	0.00449826	-0.191813	0.880155	-0.579503	0.366566	0.0965537	0.915995	0.461758	0.178621	0.572841	0.0887506	0.747259	0.0111009	0.720337	0.0222034	-0.938795	0.0039627
XLOC_000648	TraesCS1A02G072000	chr1A	54349175	54355343	Embryo Development Essential	-0.310372	0.203347	-0.970568	3.47e-06	-0.12173	0.704655	-1.04523	1.79e-07	-1.80413	1.25e-20	-1.28514	1.68e-10	-2.21095	2.96e-29	-0.380246	0.112114	-0.528501	0.0229019	0.133231	0.660682	-0.712562	0.000647423	-1.10162	4.76e-08	-0.999074	9.27e-07	-1.88317	1.07e-21	-0.140776	0.694808	-0.268408	0.571033	-0.00495643	1	-0.333714	0.199526	-0.322143	0.224772	-0.121654	0.730888	-0.0145249	1	-0.0560174	1
XLOC_000787	TraesCS1A02G090100	chr1A	80190104	80196085	Embryo Development Essential	-1.063	4.09e-12	-1.09065	9.21e-13	0.168238	0.406604	-0.673459	1.18e-05	-0.470751	0.00243188	-0.645	4.07e-05	-1.26976	3.92e-15	-0.652577	4.63e-05	-0.960479	8.56e-10	-0.969624	1.26e-10	-0.955904	2.6e-10	-0.762917	6.82e-07	-0.692287	1.02e-05	-1.3205	5.8e-17	0.207385	0.335418	-0.134866	0.771934	0.00583267	1	-0.212306	0.30188	0.181109	0.414644	0.491737	0.0039321	0.540407	0.00206008	-0.523225	0.00198664
XLOC_000877	TraesCS1A02G102600	chr1A	99014196	99018409	Embryo Development Essential	-1.14372	0.000476308	-1.61051	4.48e-07	-0.303123	0.484086	-1.90419	1.91e-09	-0.544507	0.138062	-1.53836	3.03e-06	-1.64744	3.91e-07	-1.15874	0.000467313	-1.37089	2.84e-05	-0.724184	0.0395903	-1.21877	0.000232006	-1.36021	3.58e-05	-1.53111	3.06e-06	-1.98155	7.03e-10	-0.56405	0.176331	-0.11055	0.959541	-0.575341	0.280733	0.123239	0.862615	0.250945	0.647827	0.637715	0.0971762	-0.0108795	1	-0.402021	0.421933
XLOC_000986	TraesCS1A02G115500	chr1A	120002303	120011262	Embryo Development Essential	-2.0069	1.41e-23	-1.80038	2.42e-20	-0.863496	2.51e-05	-1.24367	2.25e-10	-0.868682	7.88e-06	-1.12524	3.48e-08	-1.55026	2.05e-12	-1.55666	1.06e-13	-1.39597	6.85e-12	-1.01749	3.99e-07	-0.865386	2.38e-05	-0.921754	5.66e-06	-0.867686	2.73e-05	-1.64119	7.88e-16	-0.398752	0.127178	-0.44704	0.16663	-0.365789	0.243224	-0.220203	0.446034	-0.126255	0.7339	0.595867	0.00706329	1.29207	2.34e-10	-1.40983	6.58e-13
XLOC_001201	TraesCS1A02G133500	chr1A	188132555	188152022	Embryo Development Essential	-0.739969	0.0414607	-0.522242	0.104684	-0.526758	0.0767201	-0.268025	0.410722	-0.616369	0.00919195	-1.18592	1.51e-06	-1.77297	1.28e-08	-2.45119	7.43e-10	-0.752712	0.020578	-0.828456	0.00143914	-0.786426	0.00285808	-0.835541	0.00090827	-1.20879	2.43e-06	-0.902535	0.000879246	0.265923	0.686757	-0.864012	0.0457252	-0.0772496	0.931881	-0.668588	0.0137457	0.373631	0.251534	0.436139	0.188674	0.411431	0.217928	0.28369	0.683429
XLOC_001330	TraesCS1A02G143500	chr1A	248422288	248427297	Embryo Development Essential	0.58311	0.000100571	0.143532	0.455681	-0.287642	0.117028	-0.606489	7.45e-05	0.34453	0.068759	-0.0384979	0.959246	-0.126805	0.708302	0.903433	1.9e-09	0.0696763	0.799981	0.758324	3.37e-06	0.378166	0.0366915	-0.00590931	1	0.156202	0.518397	-0.574315	0.0156389	0.363369	0.116522	0.455781	0.0922209	0.0349952	0.966012	0.382863	0.0202378	0.966129	1.78e-08	-0.0682039	0.883437	-0.826622	0.00294601	0.724159	7.44e-07
XLOC_001343	TraesCS1A02G144800	chr1A	251009017	251018957	Embryo Development Essential	-1.37718	2.22e-10	0.119592	0.684108	-0.271126	0.283329	0.192287	0.581278	-1.35606	6.84e-10	-0.725534	0.0288187	-0.601665	0.352778	-0.726583	0.000904437	0.137758	0.695436	0.368838	0.119501	0.16143	0.662771	-0.24759	0.503169	0.0213425	1	0.135689	0.874715	-0.248561	0.585061	-0.0323222	1	0.20923	0.61502	1.24577	1.23e-05	0.150696	0.800528	-0.539499	0.325891	-0.274783	0.63563	-0.449234	0.0538229
XLOC_001402	TraesCS1A02G151500	chr1A	260834113	260840071	Embryo Development Essential	-0.863637	0.000966319	-0.963905	0.000336027	-0.627847	0.0292019	-0.89663	0.000621686	-0.262111	0.412197	-0.397362	0.243811	-0.712069	0.0294621	-0.506817	0.0700297	-1.28255	2.99e-06	0.132816	0.754258	-0.0408192	0.985487	-0.578198	0.0499458	-0.590771	0.0520202	-1.29928	3.31e-05	-0.497629	0.13537	-0.154994	0.879812	-0.23698	0.66393	0.576843	0.0548723	0.567475	0.0864786	0.129018	0.802556	-0.23168	0.622203	-0.243246	0.641273
XLOC_001549	TraesCS1A02G165800	chr1A	298600970	298611056	Embryo Development Essential	0.312562	0.0176036	0.420687	0.00128517	-0.0403148	0.929472	0.245036	0.192671	-1.0043	5.11e-13	-0.929967	6.93e-08	0.0368902	0.993071	-0.120042	0.444593	0.211899	0.171278	0.617957	1.01e-05	0.164591	0.416582	-0.0986048	0.700345	-0.335662	0.0723641	0.291803	0.0996835	-0.317405	0.0449043	-0.136892	0.71413	0.170263	0.537497	-0.118454	0.603879	0.115359	0.667138	-0.21035	0.307564	-0.531324	0.00225777	0.877642	1.37e-13
XLOC_001581	TraesCS1A02G171200	chr1A	306117845	306127671	Embryo Development Essential	-2.2112	6.79e-13	-0.94603	7e-06	-0.325965	0.144437	-1.16505	1.9e-12	-0.0898389	0.72069	-0.21159	0.309314	-1.18611	2.18e-12	-0.821066	0.00119446	-0.166215	0.637694	-0.312284	0.146776	-1.35403	1.58e-15	-1.00012	2.53e-09	-0.273061	0.132512	-1.58154	2.18e-25	0.953992	0.00566017	0.104621	0.925423	-0.0273334	0.980332	0.0839226	0.821207	-1.45491	4.49e-21	0.520298	0.000273241	0.167829	0.405786	-1.28081	2.91e-10
XLOC_001989	TraesCS1A02G225000	chr1A	395171839	395180970	Embryo Development Essential	1.37315	0.00235312	0.997601	0.0344728	-0.146029	0.887044	0.706975	0.173928	0.846221	0.0809074	0.976417	0.0511896	0.688767	0.238362	2.08812	1.84e-06	2.33537	5.31e-07	1.19317	0.0113098	1.09444	0.0267085	0.957525	0.0546859	1.03672	0.0327089	0.960915	0.0869426	0.646919	0.296181	-0.0486044	1	0.58487	0.508365	0.145728	0.890185	0.333921	0.65602	-0.546276	0.394516	-1.27373	0.024682	1.73741	7.69e-05
XLOC_002013	TraesCS1A02G227600	chr1A	398447832	398478577	Embryo Development Essential	-0.391043	0.0484559	-0.500087	0.0147275	-0.343315	0.143832	0.516362	0.0181119	-1.35528	7.25e-15	-0.137826	0.616011	-0.157559	0.564454	-0.487111	0.016288	-0.160441	0.57125	-0.55925	0.00689892	0.0329293	0.977839	-0.231612	0.361446	-0.214029	0.384788	-0.148734	0.575432	-0.12145	0.698999	-0.329668	0.350328	0.0418043	0.961223	-0.603832	0.00399078	-0.398783	0.075032	0.107157	0.735409	0.370767	0.0819204	0.338977	0.165178
XLOC_002167	TraesCS1A02G246800	chr1A	437582684	437587485	Embryo Development Essential	0.455318	0.0968558	0.97609	3.4e-05	-0.177551	0.598877	0.925842	0.000474902	0.53057	0.0338973	0.259455	0.52444	1.14775	0.00211823	0.554061	0.0223581	0.414619	0.107273	0.708143	0.00304925	0.540738	0.0379629	0.502715	0.0592655	0.230589	0.593218	0.794042	0.0495102	0.247827	0.562848	-0.384188	0.473521	-0.0165018	1	0.394098	0.130564	-0.238073	0.484177	-0.442186	0.249794	-0.161694	0.804293	0.435769	0.0693676
XLOC_002188	TraesCS1A02G251000	chr1A	442563512	442567717	Embryo Development Essential	-0.0952899	0.626807	0.41834	0.00888239	1.03079	6.3e-17	0.891456	5.31e-16	1.05158	3.03e-26	0.864416	3.26e-17	0.940782	5.47e-25	0.231542	0.119849	0.285561	0.0973011	0.627799	3.96e-07	0.234088	0.0518807	-0.145995	0.247286	0.202963	0.0680681	0.308756	0.00148279	-0.0672149	0.80562	0.0515549	0.965837	0.146356	0.534294	0.127772	0.379276	-0.17288	0.178508	-0.00615981	1	-0.0807419	0.592353	-0.0639398	1
XLOC_002288	TraesCS1A02G265000	chr1A	460669777	460676972	Embryo Development Essential	0.339983	0.451648	0.65533	0.0486608	-1.36955	5.16e-06	0.315545	0.428674	-0.275285	0.46446	-0.679645	0.0447473	-0.081507	0.972025	-0.0109028	1	1.02848	0.00364488	-0.285271	0.472993	0.684615	0.0646713	0.888184	0.0071471	0.633906	0.068748	0.293059	0.484369	-0.775408	0.145721	0.202397	0.890092	0.0802077	0.95083	0.129418	0.833416	0.325414	0.463547	-0.664395	0.0740038	-0.710466	0.0593145	1.24457	2.95e-05
XLOC_002556	TraesCS1A02G306500	chr1A	498592842	498595332	Embryo Development Essential	-1.30827	1.03e-07	-0.870287	0.000631786	0.0279537	1	-0.299555	0.334174	-1.36286	1.34e-08	-1.05231	6.36e-05	-1.82348	1.95e-09	-1.66547	7.65e-12	-2.15117	1.81e-19	-1.49842	4.69e-10	-0.497647	0.0723654	-0.278954	0.383929	-0.387425	0.210039	-2.32086	3.06e-11	0.559696	0.0632891	-0.427627	0.348716	-0.913932	0.00257114	0.0195234	1	0.474831	0.130987	0.520332	0.102984	0.226911	0.633017	-1.897	7.27e-15
XLOC_002611	TraesCS1A02G314100	chr1A	505668859	505680019	Embryo Development Essential	0.382158	0.170162	0.254663	0.420592	0.901542	0.000337973	0.691247	0.00767994	-0.676246	0.00880308	-1.08209	2.58e-05	-5.62675	3.64e-20	0.479289	0.0780225	0.605867	0.0246724	0.39501	0.167144	-0.057469	0.93149	-0.263521	0.408662	-1.05575	3.84e-05	-4.12394	7.28e-13	0.121322	0.805398	-0.0264465	1	0.34926	0.430661	0.683312	0.0146933	0.702168	0.0134913	0.514393	0.104182	-2.68517	1.48e-06	0.58285	0.0354292
XLOC_002823	TraesCS1A02G341300	chr1A	531023766	531028367	Embryo Development Essential	-1.4248	5.88e-06	2.06137	2.14e-19	1.6283	1.48e-15	0.00961087	1	-1.45034	7.49e-14	0.879826	0.000165929	-0.774189	0.0157703	-1.95233	7.58e-08	-0.0274197	0.997832	1.36845	1.04e-10	0.728727	0.000905453	0.725369	0.00109183	1.40979	1.6e-10	-0.347382	0.300533	0.771744	0.0384451	0.577952	0.114879	0.544512	0.107562	0.698911	0.00225841	0.0896821	0.857765	-0.148286	0.723499	-0.404585	0.319153	-1.2891	2e-08
XLOC_002861	TraesCS1A02G346600	chr1A	533139791	533141385	Embryo Development Essential	-0.584718	0.448756	-1.79578	0.236075	0.428245	0.847054	-0.15095	0.927043	1.26906	0.00135597	-0.0531942	1	1.70953	0.00400266	-0.798791	0.303821	1.47458	0.254038	-0.391039	0.862541	0.121009	0.955717	1.25654	0.00165104	0.00610783	1	0.3762	0.573145	1.94128	0.0969742	2.4014	0.146166	-1.80861	0.425856	0.683769	0.308241	0.573976	0.256932	0.158993	0.909515	0.0462295	1	-0.677642	0.341525
XLOC_002969	TraesCS1A02G361300	chr1A	541997515	541998469	Embryo Development Essential	0.722357	0.00128683	0.284196	0.314957	0.717552	0.00309265	0.432734	0.105025	-0.619376	0.00617383	0.390941	0.210137	1.96996	1.28e-15	0.426133	0.0746369	-0.541845	0.0271259	0.0972785	0.822476	0.252511	0.433401	1.1054	8.17e-06	1.12364	1.18e-05	1.04506	2.91e-05	-0.174166	0.629435	0.0387124	1	-0.124465	0.852479	0.0513842	0.941949	-0.0353337	0.989998	-0.395053	0.18996	0.281119	0.359632	-0.478316	0.051496
XLOC_003373	TraesCS1A02G413600	chr1A	573319120	573324420	Embryo Development Essential	-1.36641	0.00561342	-0.318224	0.444671	-0.426089	0.316674	-0.270573	0.547623	-0.289108	0.434794	-0.315947	0.4976	-0.389464	0.555047	-3.54484	0.00308891	-0.260865	0.638413	0.358075	0.3206	0.584726	0.133061	0.607439	0.126539	-0.469517	0.285402	-0.155178	0.814134	-0.224867	0.893876	-0.556827	0.484301	1.41285	6.65e-05	0.643132	0.0856168	0.490229	0.316578	0.962785	0.0198723	-0.612291	0.184875	1.16165	0.117783
XLOC_003411	TraesCS1A02G419400	chr1A	576219770	576222380	Embryo Development Essential	0.504057	0.00619475	0.803754	2.36e-06	0.0857744	0.748499	-0.121523	0.599747	-0.723693	6.69e-06	-0.424911	0.0532945	0.731023	0.00217887	1.33586	3.3e-15	0.104674	0.716205	0.731765	7.09e-06	0.599918	0.000929485	0.557655	0.0021362	0.0570619	0.908453	0.224866	0.446494	-0.364338	0.148449	-0.0304175	1	1.28231	4.07e-13	0.832806	5.84e-07	0.36086	0.0875759	0.293538	0.287866	0.2053	0.497039	0.45523	0.0151158
XLOC_004366	TraesCS1A02G090000	chr1A	79697569	79705374	Embryo Development Essential	1.55329	7.14e-09	0.116719	0.803816	0.0413757	0.994617	-0.151626	0.717704	0.332648	0.284039	0.585311	0.0441476	-0.66221	0.0229087	1.07237	7.87e-05	1.00085	0.000721541	0.300907	0.381458	0.105489	0.824278	-0.191291	0.611493	0.152813	0.721948	0.361067	0.256995	-0.138471	0.797869	-0.109431	0.943247	0.57496	0.168898	0.149086	0.757434	0.142812	0.765402	0.30605	0.381561	-0.122434	0.807426	1.17215	3.22e-05
XLOC_004435	TraesCS1A02G100600	chr1A	96480475	96489250	Embryo Development Essential	-0.145925	0.683754	0.26188	0.333093	0.33761	0.173081	0.523395	0.0242979	0.13324	0.693229	-0.399396	0.244507	-0.878214	0.104244	0.108614	0.77952	0.62296	0.0204372	1.40876	8.51e-10	1.01399	2.02e-05	0.488594	0.0665361	-0.183748	0.697954	0.0524152	1	0.183698	0.718651	0.0629839	0.992259	-0.0592515	0.944326	0.99687	1.04e-05	0.804708	0.00331787	0.337217	0.525991	-0.652529	0.258542	0.700513	0.00159026
XLOC_004491	TraesCS1A02G107800	chr1A	106219589	106230486	Embryo Development Essential	0.214385	0.424992	-0.743367	0.000725476	-1.19791	1.5e-08	-0.198496	0.500414	0.0325473	0.986727	0.140474	0.685807	-0.151026	0.666164	0.338045	0.168542	0.282514	0.283513	0.190835	0.511352	0.64511	0.0053566	0.383403	0.13011	0.25772	0.371856	0.501571	0.0443959	-0.358375	0.197985	-0.411545	0.275786	-0.22379	0.618301	0.391337	0.152081	0.280142	0.363043	0.115271	0.790622	0.127635	0.741904	0.614421	0.00810038
XLOC_004704	TraesCS1A02G130700	chr1A	168553548	168590194	Embryo Development Essential	0.347266	0.132565	0.384322	0.100872	-0.465898	0.0506917	0.00782424	1	-1.59356	2.66e-14	-1.539	3.18e-11	-1.13189	0.000246123	0.225207	0.37624	0.513299	0.0266621	0.309251	0.231093	0.0864594	0.826465	-0.696861	0.00429713	-0.681644	0.00750872	-0.33942	0.284074	-0.00351179	1	-0.0247865	1	-0.129988	0.806012	-0.0388189	0.964213	0.84593	0.00183226	0.161458	0.725131	0.525074	0.110437	-0.310651	0.267621
XLOC_005147	TraesCS1A02G172100	chr1A	307699556	307707523	Embryo Development Essential	0.293289	0.110936	0.78082	6.92e-07	0.528539	0.00145506	-0.221985	0.268633	-0.84552	1.48e-07	-0.645653	0.000798234	-0.473288	0.0345658	0.506992	0.00265851	0.891504	2.87e-08	0.852264	6.08e-08	0.624851	0.000191522	-0.0276635	0.97923	-0.246424	0.277912	-0.140782	0.674724	0.228256	0.337625	0.129705	0.804017	0.251983	0.365565	0.646112	0.000260437	0.488368	0.0144909	0.0452684	0.946133	-0.829597	0.000104965	0.497932	0.00483497
XLOC_005263	TraesCS1A02G184600	chr1A	335012300	335034601	Embryo Development Essential	0.247045	0.177489	-0.171919	0.369358	-0.171206	0.453458	-0.42426	0.00924128	0.0139953	1	-0.236399	0.202144	-0.585557	0.000433765	-0.0993644	0.705183	-0.055118	0.874747	-0.403372	0.0241676	-0.574563	0.000278376	-0.440088	0.00442218	-0.737224	8.28e-07	0.30251	0.0849031	0.326964	0.145499	-0.0805922	0.921972	-0.232443	0.443889	-0.381599	0.0243961	0.0273684	0.979409	0.267542	0.150646	-0.00139492	1	-0.0481744	1
XLOC_005335	TraesCS1A02G193300	chr1A	349997363	350018852	Embryo Development Essential	-0.586951	0.00245884	-0.028664	1	-1.05388	1.59e-05	0.423573	0.0942469	-0.73778	0.00011086	-0.666097	0.00181653	-0.279408	0.292357	-0.0579267	0.897985	0.135601	0.692752	-0.364772	0.14459	-0.389482	0.117275	0.0865428	0.832861	-0.0432591	0.955343	-0.212214	0.391711	-0.00655631	1	0.293857	0.577325	-0.0852581	0.907908	-0.384655	0.134993	-0.238659	0.417282	0.131751	0.688919	0.404578	0.095268	-0.0166425	1
XLOC_005452	TraesCS1A02G208400	chr1A	370021333	370025217	Embryo Development Essential	0.666654	0.000546797	-0.582852	0.00342319	-0.963235	0.000445857	-1.7361	5.71e-07	-1.00526	0.00311079	-0.698319	0.107706	-0.609569	0.223422	-0.0287631	0.989399	0.485968	0.0353505	-0.473469	0.0874157	0.201846	0.702169	0.619535	0.224963	-0.0294767	1	-0.720177	0.121866	-0.0208867	1	-0.132486	0.861858	-0.0773021	0.927482	2.02258	0.000759717	0.587574	0.224801	-0.103592	0.928391	-0.0105151	1	-0.3074	0.239468
XLOC_005564	TraesCS1A02G224700	chr1A	394588130	394607136	Embryo Development Essential	-0.813412	0.016173	0.0367656	1	-0.048239	0.995087	-0.573225	0.112439	1.56969	4.8e-07	1.21114	0.00015944	0.740204	0.0257137	0.323106	0.431956	0.271834	0.549139	0.698222	0.0469588	-0.0447774	0.994378	-0.995497	0.00266679	0.176659	0.739432	-1.32182	2.72e-05	0.680987	0.0931207	-0.107195	0.965378	-0.0889903	0.941523	-1.33138	6.72e-05	-3.93863	2.4e-39	-0.30911	0.487298	0.434508	0.269641	0.132997	1
XLOC_005796	TraesCS1A02G255800	chr1A	448033492	448037889	Embryo Development Essential	-1.47376	0.574823	-2.34268	0.291811	1.48807	0.386382	0.769976	0.672044	1.31085	0.279074	1.33648	0.366596	1.36392	0.37341	0.233918	0.962436	1.74144	0.483411	-1.64188	0.358333	-0.622834	0.78049	2.10066	0.0697151	3.19313	0.124747	4.06589	0.0347871	-0.238319	NA	4.48257	NA	1.93378	NA	-0.998086	0.552321	-0.00640899	1	-2.61186	0.246369	0.126656	NA	-0.358269	1
XLOC_005811	TraesCS1A02G258000	chr1A	449843795	449857290	Embryo Development Essential	0.402334	0.131878	0.452018	0.096694	-0.528628	0.0582504	-0.20204	0.554821	-0.207098	0.511432	-0.170329	0.637207	1.06881	1.05e-05	0.710963	0.00435463	0.529953	0.0590287	0.339379	0.255155	0.370581	0.206515	0.221022	0.503623	0.431281	0.120326	1.06584	8.73e-06	-0.065228	0.930749	-0.255584	0.71811	0.261963	0.614489	0.0838685	0.880384	-0.826679	0.00158027	-0.808184	0.00134208	-0.952536	0.000132258	-0.0591421	1
XLOC_005855	TraesCS1A02G264000	chr1A	459307581	459313757	Embryo Development Essential	0.457293	0.162074	0.461559	0.16693	0.317007	0.388325	0.051577	0.985527	-0.215275	0.599227	-0.43892	0.211289	-5.23374	3.87e-23	0.758646	0.0133098	0.657081	0.0388687	1.51934	9.01e-08	1.53546	8.2e-08	0.153836	0.74763	0.170068	0.727262	-1.88328	3.49e-07	0.43529	0.262173	0.0841791	0.977915	0.478445	0.330106	1.08492	0.000487057	0.929363	0.00399757	0.687324	0.0437311	-2.83638	1.59e-11	0.783547	0.0131207
XLOC_005889	TraesCS1A02G269200	chr1A	463827511	463830330	Embryo Development Essential	0.135381	0.799611	0.104796	0.877328	0.0233118	1	-0.0504527	0.967981	0.972035	8.21e-05	0.592867	0.0157733	0.224224	0.35333	0.155372	0.736683	0.0336535	1	0.67696	0.0214857	-0.154419	0.692718	-0.0882469	0.839426	-0.417646	0.077486	0.628814	0.00118507	0.978112	0.018651	0.712108	0.369691	0.884383	0.0106045	0.613558	0.0330777	0.119506	0.776478	0.792607	0.000352081	0.465692	0.0361963	0.122991	1
XLOC_005978	TraesCS1A02G281400	chr1A	479827316	479840327	Embryo Development Essential	0.432214	1.98e-05	0.729022	1.15e-13	0.269037	0.01078	-1.14766	2.8e-36	0.921553	6.91e-23	0.889412	3.74e-21	-1.21525	7.88e-32	0.285498	0.00632703	0.225656	0.0422959	0.13199	0.259079	-0.852756	1.84e-20	-0.791421	1.84e-17	-0.367003	0.000131315	-0.276645	0.00941957	0.0870453	0.594749	-0.176027	0.350599	0.0102737	0.99335	0.339984	0.00101554	0.262851	0.0162353	0.692688	1.55e-12	-0.0889248	0.571388	0.21486	0.0600344
XLOC_006670	TraesCS1A02G376400	chr1A	550610842	550616190	Embryo Development Essential	-1.25942	5.43e-17	-0.766743	5.45e-08	-1.1689	5e-13	-0.122592	0.603899	-0.964218	1.27e-11	-0.800065	1.09e-06	-0.477854	0.0372586	-0.293356	0.122037	-0.284832	0.105657	-0.357074	0.0258368	-0.155308	0.463762	0.393409	0.0471	-0.814169	5.32e-07	-0.913548	7.33e-07	-0.168665	0.577882	0.452403	0.0643326	1.10292	3.39e-12	-0.40538	0.0205482	-0.279301	0.154275	0.631742	0.000312501	-0.358448	0.0976404	-0.297738	0.0673602
XLOC_006974	TraesCS1A02G416000	chr1A	574639871	574644410	Embryo Development Essential	-0.155431	0.382052	-0.253595	0.112404	-0.0601612	0.807255	-0.180814	0.235599	0.871485	3.2e-12	-0.170897	0.281926	-1.0686	5.05e-17	0.593586	8.09e-05	0.171737	0.342177	-0.190894	0.244567	-0.0639208	0.757536	-0.0114249	1	-0.683535	4.68e-08	-1.18149	6.23e-21	0.378587	0.0670519	0.359324	0.148035	0.894981	7.19e-09	0.389153	0.00877043	0.523775	0.000193692	1.04227	1.45e-14	0.308152	0.0636598	0.422141	0.00461531
XLOC_007075	TraesCS1A02G428700	chr1A	582416903	582428862	Embryo Development Essential	1.45427	3.13e-39	1.64766	1.76e-49	1.40191	8.27e-34	1.19174	4.57e-25	-0.191714	0.119085	0.396565	0.00148362	0.209733	0.18685	1.45681	8.8e-41	0.609146	5.81e-08	0.324336	0.00503601	0.573763	1.77e-06	0.654383	7.43e-08	0.350654	0.00453265	0.850561	1.11e-10	0.33804	0.0133655	0.219982	0.308642	0.964766	2.81e-13	-0.151645	0.293533	0.283118	0.0350139	0.259041	0.0994182	-0.687298	2.21e-07	1.20403	1.6e-30
XLOC_007217	TraesCS1A02G445000	chr1A	592832264	592846052	Embryo Development Essential	0.843961	0.112206	3.04522	1.63e-19	1.41666	1.11e-06	2.33096	4.41e-10	0.182366	0.585662	0.757204	0.00346447	1.77195	2.95e-06	1.78475	4e-12	2.05824	1.71e-16	0.241336	0.450439	0.784567	0.00270114	1.14611	5.65e-06	0.508892	0.0711085	1.36211	2.77e-07	-1.92963	0.000193442	-1.6629	0.000178897	0.35097	0.739707	-0.218916	0.591502	0.806791	0.00248511	-1.75021	4.5e-07	-0.749961	0.0075768	2.59186	1.19e-20
XLOC_010565	TraesCS1B02G071800	chr1B	56883239	56889935	Embryo Development Essential	0.578272	0.284728	0.172715	0.746389	0.416882	0.26924	-0.0167385	1	1.10816	5.34e-06	0.548378	0.0977018	-0.491793	0.153707	-0.364013	0.561041	1.56557	0.000718279	0.547593	0.181491	-0.217488	0.653345	-0.514957	0.203667	-0.172421	0.783401	0.4141	0.397099	-0.107192	0.978749	-0.0405965	1	0.185525	0.817006	1.02464	0.000649399	0.728924	0.038513	0.489868	0.136839	-0.256654	0.597428	-2.74722	0.175795
XLOC_010790	TraesCS1B02G090500	chr1B	91551233	91558135	Embryo Development Essential	-0.929832	4.26e-07	-1.1439	1.8e-10	0.0652391	0.861525	-0.47817	0.00841353	-0.972087	7.64e-09	-0.757104	2.07e-05	-1.78622	1.52e-24	-0.727502	0.000318751	-0.167539	0.513831	0.339375	0.0970881	0.330002	0.091022	-0.195073	0.382309	-0.391248	0.0413234	-1.06678	8.31e-10	-0.152387	0.617117	0.23237	0.576775	-0.210933	0.555884	-0.17678	0.48095	-0.302115	0.167932	-0.216476	0.351966	0.0585508	0.895033	-0.999355	1.78e-07
XLOC_010953	TraesCS1B02G110400	chr1B	123951676	123960640	Embryo Development Essential	-1.33514	3.77e-07	-0.807422	0.000477783	-0.325614	0.212016	-0.465055	0.0478797	-0.464282	0.0444409	-1.05682	5.51e-05	-2.26791	2.16e-06	-1.44028	1.65e-08	-0.345998	0.24791	0.396095	0.121239	0.132509	0.686186	-0.613915	0.0136022	-0.916546	0.00160878	-1.23711	0.00208786	-0.559424	0.0459612	-0.133351	0.879407	-0.610666	0.0250518	0.638542	0.00648886	0.507358	0.0781697	0.644153	0.0504943	-0.695303	0.150748	-0.742507	0.001116
XLOC_011024	TraesCS1B02G118200	chr1B	138036725	138042843	Embryo Development Essential	-1.23438	3.97e-10	-1.34922	4.75e-12	0.253819	0.300689	-0.648837	0.00146504	-0.377184	0.0809773	-0.778576	0.000126258	-1.52933	1.58e-14	-1.16307	6.3e-09	-1.20548	1.26e-09	-0.983499	5.75e-07	-1.12398	8.82e-09	-0.786612	9.33e-05	-0.728809	0.000374813	-1.29416	6.51e-11	0.0138302	1	-0.206546	0.681742	-0.154938	0.734795	-0.196999	0.501531	0.230615	0.417735	0.61646	0.00439808	0.735088	0.000619394	-0.218274	0.546692
XLOC_011366	TraesCS1B02G150100	chr1B	229237046	229275687	Embryo Development Essential	0.263485	0.698332	0.039988	1	0.0406753	1	1.08868	0.000234761	0.183016	0.58221	-0.372212	0.217671	-0.710728	0.137791	0.352265	0.621571	1.28412	0.0309888	0.776755	0.0194864	0.38786	0.259943	0.213302	0.557175	0.144548	0.760577	0.545461	0.148978	-0.991482	0.236867	-0.573899	0.620891	0.0582753	0.971211	-0.343247	0.2495	0.149446	0.748877	-0.664337	0.0691873	-0.32216	0.475709	0.408235	0.456598
XLOC_011508	TraesCS1B02G160900	chr1B	277760262	277766197	Embryo Development Essential	0.853666	6.74e-08	0.666007	1.25e-05	0.343747	0.0427378	0.106273	0.633456	0.683203	0.000198608	0.476578	0.0388595	0.00915355	1	0.998664	1.85e-11	0.508026	0.00408825	1.18387	1.59e-13	1.46325	8.78e-18	0.549314	0.00319924	0.756589	9.91e-05	0.378751	0.186573	-0.0954617	0.790602	0.574247	0.0207813	0.0544896	0.932744	0.702713	7.4e-07	0.835832	5.98e-07	-0.789188	0.000365834	-1.05638	0.000241552	1.00377	5.47e-11
XLOC_011519	TraesCS1B02G162100	chr1B	279900573	279915347	Embryo Development Essential	-0.0297656	1	0.223816	0.6512	-0.236272	0.626521	-0.0677232	0.974792	-1.14171	0.000921201	-0.868613	0.0428052	-0.185919	0.862872	-0.909059	0.0257669	-0.0561152	0.977351	0.37998	0.358311	-0.693512	0.0835613	-0.18103	0.763914	-0.101116	0.931577	-0.0671759	1	-0.576961	0.270354	-0.351055	0.681145	-0.302971	0.67125	0.696098	0.108185	0.442053	0.425201	0.0287468	1	-0.709026	0.24735	-0.761183	0.0367865
XLOC_011583	TraesCS1B02G167000	chr1B	296478352	296491405	Embryo Development Essential	0.649169	0.103225	0.95349	0.0077709	0.59418	0.100304	0.890712	0.00226094	0.413717	0.144408	1.27833	1.06e-05	0.392612	0.242299	0.163081	0.670758	1.12182	0.00179983	0.753292	0.0125805	0.20012	0.630652	0.215888	0.540519	-0.0554638	0.964537	0.377539	0.273386	-0.558426	0.20171	0.405862	0.665271	0.0857785	0.933609	0.652171	0.0453222	0.0442261	0.9733	-0.0407627	0.98744	-0.0777001	0.917678	0.172042	0.995577
XLOC_011740	TraesCS1B02G182500	chr1B	329477577	329487822	Embryo Development Essential	0.609141	7.42e-06	0.469077	0.000476819	-0.125094	0.57261	0.719116	4.05e-05	-0.644625	1.72e-05	-0.384184	0.0502665	0.0754146	0.824937	0.255775	0.063686	0.547019	0.000134027	0.948613	9.2e-11	0.201076	0.332948	0.0979949	0.712248	-0.090835	0.745368	0.367598	0.0349951	-0.388907	0.0229547	-0.138188	0.743043	-0.0885896	0.817196	-0.206768	0.306309	-0.0780886	0.798644	0.0674875	0.841004	-0.329399	0.0832668	0.988822	9.27e-16
XLOC_011757	TraesCS1B02G184700	chr1B	331417042	331424779	Embryo Development Essential	0.550654	0.045468	0.184668	0.610891	0.540498	0.0498757	-0.562716	0.0402215	-0.893181	0.000482961	-0.975291	0.000331695	-0.798391	0.00673108	0.370922	0.209935	0.787366	0.00305472	0.369885	0.208756	0.0156311	1	-0.367309	0.228959	-0.308124	0.362452	-0.275215	0.479	0.483659	0.141258	0.0919856	0.952392	0.235828	0.661274	0.659638	0.0241897	0.695069	0.0206936	0.566532	0.0693854	-0.419529	0.239974	0.689602	0.013625
XLOC_012167	TraesCS1B02G238200	chr1B	426443170	426451867	Embryo Development Essential	1.71392	5.68e-05	2.06627	2.75e-07	-0.340388	0.532603	1.01266	0.0259092	0.878964	0.0405652	0.800141	0.0807638	0.880902	0.0691248	1.56428	0.000112914	2.20299	1.13e-07	1.30212	0.00181807	1.02748	0.0212251	0.503768	0.319176	0.987509	0.0241353	0.935006	0.0469696	1.03172	0.0387621	0.0577692	1	0.501525	0.51645	-0.136306	0.882086	-0.231834	0.74857	-0.513555	0.327397	-1.53336	0.000922301	1.29242	0.00271093
XLOC_012168	TraesCS1B02G238300	chr1B	426453962	426480081	Embryo Development Essential	0.919459	6.08e-06	0.642535	0.000952662	0.00370017	1	1.23039	1.47e-08	-0.274035	0.222419	-0.543658	0.0216167	-0.662777	0.0610308	0.808405	6.45e-06	0.886278	1.29e-05	1.03393	5.29e-07	0.331327	0.151564	-0.570542	0.0137092	-0.30926	0.271938	0.639763	0.0428286	0.0201348	1	-0.397918	0.367612	0.396434	0.190488	0.746103	0.000399126	0.766845	0.0030652	0.372935	0.346899	0.376541	0.391671	0.532292	0.00354152
XLOC_012201	TraesCS1B02G241900	chr1B	429583237	429614724	Embryo Development Essential	-0.246831	0.0895854	-0.634464	2.81e-06	-0.654322	1.37e-05	0.279837	0.0949019	-1.47901	8.67e-36	-0.512809	9.81e-05	-0.620156	1.51e-05	-0.587042	3.62e-05	0.144126	0.47711	-0.580624	6.54e-05	-0.184289	0.28038	-0.322044	0.0368146	-0.58022	1.86e-05	-0.366478	0.00600375	-0.0935624	0.710538	-0.357127	0.12515	0.136065	0.633863	-0.634681	1.54e-05	-0.422865	0.00518333	0.213911	0.168325	0.451541	0.000872374	0.521834	0.000133157
XLOC_012304	TraesCS1B02G254000	chr1B	448244336	448249112	Embryo Development Essential	-0.0893802	0.875393	1.37608	4.31e-08	0.395115	0.1873	0.690969	0.0180412	0.578225	0.0331736	0.805232	0.00555135	1.10723	0.000951686	0.89663	0.00101601	1.06883	0.000442083	1.38775	2.23e-08	0.57228	0.0773124	1.00641	0.000504812	0.309217	0.415149	1.00915	0.00198539	0.901123	0.0649828	0.605268	0.266216	0.551091	0.18595	-0.0499078	0.953826	-0.498427	0.103195	-0.740627	0.0171887	-1.17018	0.000114527	0.600786	0.0216706
XLOC_012335	TraesCS1B02G257400	chr1B	453188365	453193297	Embryo Development Essential	0.306489	0.33436	1.11202	1.37e-05	0.363574	0.209995	-0.614648	0.022841	0.122453	0.757738	0.0658945	0.960564	0.159504	0.859744	-0.307657	0.320219	0.141891	0.7108	0.508972	0.0613547	0.316803	0.31823	-0.0735634	0.917488	-0.2837	0.543465	-0.638655	0.263443	0.256726	0.608039	-0.266233	0.716472	-0.21168	0.695651	0.302687	0.367827	0.358216	0.350365	-0.345808	0.512168	-0.299298	0.618309	0.391328	0.18245
XLOC_012365	TraesCS1B02G261600	chr1B	459928756	459933501	Embryo Development Essential	0.374318	0.0110844	0.779291	2.82e-07	0.799351	2.23e-10	0.757477	3.66e-10	1.06347	4.11e-23	0.857873	7.17e-14	0.724229	3.36e-12	0.26519	0.0515654	0.11188	0.593272	0.780686	4.3e-10	-0.231162	0.0705989	-0.398109	0.000617184	-0.191445	0.129478	-0.149851	0.249283	-0.0798106	0.742626	0.118918	0.805141	0.459856	0.00291768	-0.149751	0.332434	-0.300595	0.022947	-0.0462477	0.81996	-0.154297	0.264138	0.654378	6.29e-07
XLOC_012471	TraesCS1B02G275700	chr1B	483367067	483373157	Embryo Development Essential	-0.365148	0.452003	0.573671	0.0799413	-1.0751	0.000612815	0.0507839	0.98826	-0.0335877	1	-0.365971	0.349815	-0.0728067	0.999169	1.01727	0.00300263	1.3721	0.000258276	-0.464471	0.186115	0.911036	0.0096119	1.10593	0.000740884	0.874039	0.00863111	0.613785	0.108915	-0.204217	0.816141	-0.0254996	1	0.788307	0.130257	0.435185	0.256162	0.551121	0.157813	-0.826561	0.0420511	-1.13172	0.00351793	0.889242	0.00432407
XLOC_012863	TraesCS1B02G326400	chr1B	551857559	551868494	Embryo Development Essential	0.292953	0.38421	0.288918	0.410518	1.2718	3.25e-06	0.620267	0.0370094	-0.262312	0.459886	-0.714656	0.0170162	-4.77226	5.24e-34	0.477605	0.121714	0.413593	0.206399	0.306976	0.372058	-0.00438607	1	-0.539752	0.0791641	-0.89691	0.00191056	-3.09271	4.8e-17	0.308815	0.438868	-0.0294038	1	0.351608	0.493668	0.842692	0.00565837	0.743532	0.0185819	0.937858	0.001952	-2.63231	4.83e-10	0.410417	0.27014
XLOC_013088	TraesCS1B02G354000	chr1B	583983134	583986870	Embryo Development Essential	1.42423	0.00107785	1.93959	2.17e-16	2.45754	1.82e-25	0.818175	0.000671151	-1.09614	3.81e-07	1.469	2.9e-07	0.699276	0.032139	-1.38543	3.62e-06	-0.187303	0.532071	1.37281	5.62e-10	1.49396	7.38e-11	1.6492	1.08e-12	2.24646	1.15e-19	0.489079	0.127551	0.956708	0.000620129	0.22015	0.720004	-0.369406	0.389065	0.612199	0.0133996	-0.811549	0.00100826	-1.50693	3.12e-09	-1.13533	0.000468619	-2.29092	1.35e-19
XLOC_013145	TraesCS1B02G360500	chr1B	589060292	589061696	Embryo Development Essential	-3.31511	0.0964961	-1.4183	0.586705	0.767392	0.623676	1.55011	0.270912	-0.573807	0.55761	0.0967318	1	-2.11399	0.340281	-1.92758	0.0241597	-2.26443	0.302769	-3.42547	0.0797086	0.870272	0.621235	2.53071	0.0348743	0.518025	0.897935	-1.10361	0.602128	1.7635	0.245161	1.62719	0.29041	-1.12277	NA	1.51096	0.233058	0.814382	0.641161	-2.68429	0.257859	1.62265	0.422529	-1.58415	0.0288428
XLOC_013271	TraesCS1B02G377900	chr1B	610169525	610170550	Embryo Development Essential	0.822216	4.71e-05	0.911928	7.11e-05	1.1703	5.47e-08	0.903145	3.41e-05	0.490963	0.0233787	0.679863	0.0057008	1.27587	4.95e-08	0.410006	0.0666263	-0.054947	0.926902	0.845126	0.000120065	0.618351	0.0100953	1.1097	3.01e-07	1.39711	1.16e-10	0.904975	6.97e-05	-0.158309	0.625341	0.192819	0.758571	0.163087	0.762448	0.0501015	0.931749	0.655044	0.00493965	-0.208235	0.533568	0.646698	0.00874619	-0.789543	7.04e-05
XLOC_013812	TraesCS1B02G443600	chr1B	664785872	664791883	Embryo Development Essential	-2.31233	0.000121729	-0.26925	0.485886	-0.021469	1	-0.531168	0.144887	-0.463321	0.132662	-0.101399	0.885552	0.133788	0.854643	-1.29693	0.0129793	0.62075	0.130226	0.395637	0.234502	-0.150658	0.7379	-0.585083	0.0944852	-0.372389	0.309234	-0.608157	0.102407	-1.75434	0.0126483	-0.433711	0.583352	0.50216	0.211188	-0.132726	0.808858	0.659687	0.069312	0.556845	0.0774548	-0.478142	0.228456	-0.604295	0.206607
XLOC_013858	TraesCS1B02G449500	chr1B	668053640	668056836	Embryo Development Essential	0.346234	0.0945998	0.623908	0.001003	0.399089	0.0318779	0.109407	0.67611	-0.60692	0.000326523	-0.500277	0.0156592	0.642705	0.00643514	-0.101754	0.714837	-0.176648	0.476041	0.553454	0.00212856	0.36358	0.0551453	-0.290144	0.153464	-0.0835044	0.836418	-0.104342	0.798951	0.336407	0.231221	-0.0748138	0.943416	0.0829014	0.86737	0.432079	0.0219249	0.254787	0.286062	0.0213118	1	-0.0874583	0.842808	0.452115	0.0324762
XLOC_015145	TraesCS1B02G118000	chr1B	137644716	137652329	Embryo Development Essential	0.414278	0.0480485	-0.135116	0.635276	0.0911128	0.797916	-0.330357	0.137881	-0.527346	0.00494516	-0.270999	0.244151	-0.491012	0.0263116	0.113601	0.702406	0.201912	0.436779	-0.30993	0.168677	0.0342614	0.973459	-0.0683047	0.859431	-0.148715	0.588098	0.0249982	1	0.120461	0.741251	-0.169925	0.784707	0.448279	0.128455	-0.110736	0.749299	-0.213257	0.42719	0.320787	0.15803	0.475253	0.0242887	0.153101	0.798651
XLOC_015263	TraesCS1B02G129900	chr1B	160319998	160327761	Embryo Development Essential	0.586615	0.00118285	-0.0841435	0.775107	-0.684093	0.000133389	0.145953	0.559997	0.480413	0.0105586	0.179051	0.469333	0.272217	0.210461	0.296732	0.137544	0.244134	0.255996	0.44977	0.0188808	0.792214	1.17e-05	0.356783	0.0779296	0.435848	0.0283025	0.501756	0.0104185	-0.128854	0.663757	-0.249826	0.503323	0.085719	0.86848	0.442455	0.032039	0.498366	0.0154303	-0.0518617	0.92114	0.00113827	1	0.62199	0.000660643
XLOC_015337	TraesCS1B02G136200	chr1B	173972083	173978186	Embryo Development Essential	-1.11302	5.7e-07	-1.69552	7.14e-15	-0.861941	0.000225359	0.0120046	1	-1.00414	5.46e-06	-1.44622	6.01e-11	-2.4358	3.44e-27	-1.39177	5.79e-10	-1.33816	2.26e-09	-1.36045	1.13e-09	-1.0778	2.01e-06	-0.584758	0.0157341	-0.731856	0.00183991	-1.6171	3.42e-13	-0.609578	0.0202203	-1.00799	0.000108778	-0.755019	0.00923179	-0.915543	0.000129142	0.39851	0.162638	0.995906	2.17e-05	1.39669	1.41e-09	-0.808959	0.000662989
XLOC_015591	TraesCS1B02G156600	chr1B	264342025	264366440	Embryo Development Essential	0.827846	0.000128272	0.528888	0.0211784	-0.507691	0.0340535	-0.670864	0.00406721	-1.39037	2.06e-10	-1.59101	5.12e-10	-3.51733	4.32e-13	-0.00521515	1	0.276027	0.292248	0.317751	0.226264	-0.294243	0.277864	-1.42128	9.85e-10	-1.2659	2.53e-07	-2.25179	2.38e-07	-0.107502	0.803283	-0.491026	0.165411	-0.320492	0.405233	0.358754	0.206952	1.02536	0.000208775	0.737123	0.0351153	-0.311636	0.653455	-0.108148	1
XLOC_015916	TraesCS1B02G192700	chr1B	345303064	345325533	Embryo Development Essential	0.611966	9.41e-05	0.254403	0.154656	-0.211883	0.308957	-0.395221	0.0137802	0.419564	0.00635585	-0.250951	0.192061	-1.65395	6.38e-17	0.217587	0.210321	0.481504	0.00492805	-0.0206802	0.99234	-0.0258913	0.977229	-0.189285	0.316937	-0.489301	0.00291564	-0.717247	0.0001733	0.368372	0.057074	-0.00110677	1	-0.282489	0.297791	-0.10651	0.651266	0.384593	0.0315448	0.0859078	0.79258	-0.533129	0.024274	1.23618	2.59e-14
XLOC_015980	TraesCS1B02G200300	chr1B	359198771	359209340	Embryo Development Essential	0.776173	0.0013057	0.268856	0.325673	-0.270145	0.315432	0.500297	0.0346167	0.148616	0.607813	0.00647028	1	-0.819572	0.000865456	0.396409	0.149983	1.08393	4.9e-05	0.571602	0.01856	0.243845	0.372343	-0.104677	0.778041	-0.16326	0.596361	-0.114612	0.76816	-0.083748	0.902341	-0.120981	0.907299	-0.0571424	0.946923	-0.248777	0.382613	0.48616	0.0496737	0.62825	0.0113683	-0.113198	0.808602	-0.419012	0.140824
XLOC_016046	TraesCS1B02G208100	chr1B	376613352	376630496	Embryo Development Essential	0.105618	0.72183	0.537688	0.0151983	-1.05567	2.85e-06	0.905238	4.64e-05	-0.578259	0.00364737	-0.228909	0.377423	-0.188463	0.500001	-0.160525	0.524831	0.666835	0.00309235	-0.130199	0.676444	-0.064329	0.875221	-0.182541	0.51246	-0.133372	0.658527	-0.0776113	0.833771	0.422794	0.0904427	-0.0257916	1	0.0770634	0.911944	-0.12403	0.724071	0.00064035	1	-0.0300413	0.988918	0.315548	0.20234	0.00852231	1
XLOC_016149	TraesCS1B02G222400	chr1B	400143497	400147670	Embryo Development Essential	-0.570903	0.00309816	-0.230513	0.328009	-1.31513	2.09e-07	-1.22251	3.26e-05	-0.891245	0.0069999	-0.375828	0.48979	-2.26904	0.0259177	-0.280183	0.200382	0.0412607	0.955315	-0.1424	0.64494	0.402085	0.25788	-0.0638815	0.97433	-0.836847	0.105789	-0.894149	0.146855	-0.125434	0.704484	0.13562	0.840173	0.140732	0.77927	0.614185	0.116796	0.113883	0.899037	0.175847	0.820222	-0.217051	0.810706	-0.200232	0.512209
XLOC_016266	TraesCS1B02G237700	chr1B	424537772	424546928	Embryo Development Essential	0.144574	0.634681	0.202078	0.456456	-0.381638	0.0978572	0.00554496	1	0.174481	0.515372	-0.267365	0.29882	0.609526	0.00512611	0.415653	0.0768952	0.439312	0.0744908	0.428162	0.0644383	0.243989	0.351004	0.584197	0.00724151	-0.0499207	0.941462	0.356845	0.137352	-0.00728036	1	-0.239735	0.640132	-0.11373	0.835229	0.0427835	0.946836	0.314684	0.214517	-0.506753	0.0240913	-0.426639	0.0640374	0.894533	0.000349439
XLOC_016417	TraesCS1B02G259300	chr1B	456727790	456745945	Embryo Development Essential	-0.762944	0.000264022	-0.620803	0.0013571	-0.872119	1.13e-05	-1.53394	6.65e-22	-0.630726	6.2e-05	-0.459137	0.0206626	-1.23549	1.12e-10	-0.761913	0.000228204	-0.463761	0.0209917	-0.264398	0.18696	-1.4515	2.05e-18	-1.32313	7.58e-16	-1.32273	9.73e-16	-0.99505	4.72e-10	-0.43006	0.0852412	0.0310186	1	0.235233	0.3846	0.19518	0.407603	0.104255	0.757704	1.23016	8.37e-15	0.567112	0.00128513	1.12356	7.74e-08
XLOC_016477	TraesCS1B02G266500	chr1B	468509870	468513584	Embryo Development Essential	-0.854401	NA	2.67423	NA	-1.88915	NA	-0.847352	NA	-0.999049	NA	0.762927	NA	3.73985	NA	1.31381	NA	2.24169	NA	-0.164834	NA	-0.908404	NA	3.08148	NA	1.83558	NA	2.36237	NA	1.37719	NA	0.29734	NA	1.80136	NA	-1.48902	NA	0.789416	NA	-2.20759	NA	-2.08351	NA	1.55996	0.787012
XLOC_016487	TraesCS1B02G268400	chr1B	471182403	471192865	Embryo Development Essential	-1.411	9.52e-05	-0.710217	0.027156	-0.141255	0.802952	-0.257704	0.499124	-0.0800373	0.88762	0.148747	0.758794	-1.66685	0.000102704	-0.936699	0.018411	-0.861912	0.0144242	-0.249888	0.52062	-0.415546	0.215215	-0.376336	0.267166	-0.518818	0.114844	-0.431834	0.331033	-0.413781	0.435522	-0.376716	0.641449	0.0469387	0.976298	-0.380778	0.290435	0.301733	0.491566	0.383383	0.439833	0.854564	0.0862117	-0.811717	0.00720956
XLOC_016532	TraesCS1B02G274600	chr1B	481862756	481868814	Embryo Development Essential	0.88193	0.00878398	1.00299	0.00264628	0.442906	0.250735	0.626632	0.0827617	-0.209549	0.658577	-0.635474	0.0883003	-4.54063	1.76e-15	1.21785	0.000206856	1.40721	1.58e-05	2.15594	5.16e-12	1.73257	6.21e-08	0.464508	0.2313	0.142186	0.831246	-1.88128	0.000276387	0.536917	0.204052	0.351775	0.655727	0.695326	0.156377	1.13608	0.0012068	0.815997	0.0307694	0.447571	0.306683	-3.39838	6.99e-11	1.32751	5.39e-05
XLOC_016567	TraesCS1B02G279700	chr1B	488215569	488218436	Embryo Development Essential	0.0132487	1	0.39698	0.313201	0.501984	0.102949	0.317373	0.237907	0.799915	0.000552491	0.952723	2.84e-06	0.528331	0.00353571	0.52014	0.0787604	1.09311	0.00173359	0.804082	0.00571003	-0.00706282	1	-0.239539	0.356417	-0.380838	0.0535912	-0.00219317	1	0.682204	0.142633	0.168587	0.901523	0.447499	0.250202	0.229939	0.413003	-0.0631245	0.89215	0.500223	0.00902291	-0.163124	0.522976	-1.46515	1.48e-05
XLOC_016664	TraesCS1B02G290600	chr1B	507847749	507856017	Embryo Development Essential	1.19677	2.49e-11	0.533334	0.00619403	0.348228	0.0965823	-1.02542	9.59e-09	1.27595	8.79e-13	0.914168	9.15e-07	-1.24624	6.82e-11	0.871054	1.63e-06	0.4777	0.0158812	0.0409761	0.934401	-1.04761	4.99e-09	-0.857197	2.75e-06	-0.909057	5.5e-07	-0.0523048	0.927483	0.0503462	0.927222	-0.344207	0.297774	-0.161435	0.694459	0.0685018	0.863595	-0.0731916	0.853909	0.109046	0.740207	-0.721317	0.000498177	0.356934	0.0978347
XLOC_017469	TraesCS1B02G396800	chr1B	628513747	628518801	Embryo Development Essential	-1.17152	1.73e-15	-0.570871	0.000101747	-0.708238	2.02e-05	0.0456785	0.926393	-0.841408	2.72e-11	-0.494714	0.00271965	-0.994471	4.32e-06	-1.14138	1.15e-11	-0.577977	0.00055882	-0.932232	4.6e-10	-0.497182	0.00287614	-0.258405	0.212639	-0.574183	0.00041101	-0.789919	7.89e-05	-0.406638	0.0421918	0.0326405	1	0.246643	0.304045	-0.607502	0.000100643	-0.0437708	0.917652	0.116977	0.624717	0.27012	0.229628	-0.467974	0.00354433
XLOC_017895	TraesCS1B02G446300	chr1B	666256726	666260483	Embryo Development Essential	-0.914738	4.11e-05	-0.087341	0.821664	0.187115	0.49979	-0.0283433	1	0.356701	0.112431	-0.800588	0.00010805	-1.3548	6.22e-11	-0.298159	0.251342	-0.290566	0.271509	-0.386758	0.100155	-0.470576	0.0312203	-0.63138	0.00246336	-0.680773	0.00108928	-1.19716	7.11e-09	0.0971982	0.821755	0.373916	0.31404	0.0272096	0.98505	0.294095	0.25526	0.661215	0.00230608	0.678425	0.00153142	0.711694	0.00135211	0.816339	0.00476551
XLOC_018003	TraesCS1B02G461600	chr1B	674498427	674500592	Embryo Development Essential	1.59155	0.657903	0	1	0	1	0	1	3.63323	0.117658	-0.0507578	1	2.93398	0.0334929	-0.491941	0.946026	1.71908	0.549273	0	1	0	1	1.47632	0.546626	0.318156	0.953346	1.78635	0.224532	-1.11053	0.825862	0	1	0.367448	NA	0.947256	0.853538	-1.00921	0.769952	-0.927033	0.654427	0.389788	0.8948	0	1
XLOC_018021	TraesCS1B02G463400	chr1B	675559045	675571562	Embryo Development Essential	0.559815	0.000407368	0.383267	0.0218087	0.253014	0.17055	-0.243415	0.189459	-1.3583	3.89e-20	-0.665826	5.26e-05	-0.68282	0.000104471	0.38403	0.0215881	0.043165	0.907918	-0.757926	9.23e-07	-0.50722	0.00204315	-0.790024	8.14e-07	-0.390799	0.0257041	0.0767378	0.798153	0.292997	0.147732	0.069256	0.923132	-0.080619	0.856758	-0.161477	0.486004	0.29764	0.148404	0.197235	0.382047	0.0377656	0.961324	0.612581	0.000138004
XLOC_018163	TraesCS1B02G479800	chr1B	687407630	687418205	Embryo Development Essential	0.366302	0.0594809	0.699365	0.00017066	1.08655	2.42e-09	0.70625	0.000164464	0.0189152	1	0.0917408	0.788422	0.140704	0.655184	0.873608	3.45e-06	0.945049	3.79e-06	0.733829	0.000410714	0.720981	0.000968792	0.576002	0.0101099	0.907566	3.34e-05	0.566086	0.0339374	-0.322771	0.227234	0.0954667	0.931421	-0.268521	0.528354	-0.0875127	0.829249	0.111928	0.768651	-1.17255	2.41e-06	-0.915723	0.000837377	0.275959	0.279312
XLOC_022328	TraesCS1D02G055700	chr1D	36835904	36842693	Embryo Development Essential	0.460312	0.46553	-0.710434	0.12341	-0.0952261	0.93023	-0.803818	0.0237288	0.0294709	1	-0.26361	0.582391	-1.41619	0.000364821	0.12259	0.886197	-0.10876	0.906548	0.0439678	0.993967	-1.03177	0.00267847	-1.36317	4.38e-05	-0.977774	0.00371469	-0.785752	0.042866	0.627384	0.25481	-0.0312362	1	0.0343403	0.988284	0.669764	0.0365207	0.128087	0.810244	0.782664	0.00673261	0.625258	0.0521942	0	1
XLOC_022486	TraesCS1D02G074500	chr1D	55891772	55897927	Embryo Development Essential	-0.429469	0.201094	-0.907391	0.00291679	0.283754	0.448238	-0.854125	0.00365843	-1.29113	4.12e-06	-1.17145	5.3e-05	-2.41457	2.25e-18	-0.589397	0.0723967	-0.589088	0.0749972	0.516844	0.112615	-0.122308	0.796107	-1.01976	0.000476259	-1.03876	0.000370149	-2.14662	9.34e-15	-0.682142	0.0482111	-0.0360895	1	-0.0527074	0.972487	0.00169493	1	-0.663173	0.0451723	0.0608259	0.959417	-0.233048	0.575927	0	1
XLOC_022613	TraesCS1D02G092200	chr1D	78965149	78974108	Embryo Development Essential	0.700443	0.0764541	0.00478559	1	0.612772	0.103413	0.120206	0.85677	1.02188	0.00870522	-0.70974	0.220121	-0.690433	0.483323	0.147247	0.831668	0.928233	0.0395957	1.49354	5.87e-05	1.01629	0.00753797	0.921185	0.0198394	-0.323549	0.672255	-0.752262	0.484651	-0.111159	0.918286	-0.190476	0.882679	-0.211014	0.75631	0.981427	0.00121613	0.854011	0.0187777	-0.806063	0.133691	-2.53561	0.00562744	0	1
XLOC_022630	TraesCS1D02G094600	chr1D	80443737	80447968	Embryo Development Essential	-0.0860181	0.864957	-0.227268	0.489598	0.282833	0.380157	-1.10035	1.8e-05	0.26586	0.419179	-0.676481	0.0253792	-0.532734	0.0954566	0.168128	0.63282	0.309432	0.31397	0.789624	0.00244302	-0.213456	0.544053	-0.162049	0.680949	-0.494214	0.109088	-0.692451	0.0203667	-0.391862	0.224555	-0.320707	0.547613	-0.123954	0.860172	0.353794	0.277193	-0.142137	0.761532	0.364937	0.253216	-0.817682	0.00342831	0	1
XLOC_022666	TraesCS1D02G098600	chr1D	85643805	85649715	Embryo Development Essential	-0.951297	9.07e-07	-0.830799	2.16e-05	0.455537	0.0304326	-0.667256	0.000604251	-0.639603	0.000749194	-0.89049	3.93e-06	-1.4622	1.34e-12	-0.762032	0.000121908	-1.2444	1.08e-10	-1.25748	1.55e-11	-0.909034	1.85e-06	-0.695987	0.000362798	-0.760886	0.000108774	-1.18681	1.76e-09	0.51523	0.0181681	0.0172152	1	0.0163201	0.999102	-0.0192404	1	0.104431	0.761748	0.623544	0.00186488	0.803456	4.87e-05	0	1
XLOC_022757	TraesCS1D02G111300	chr1D	106837130	106844710	Embryo Development Essential	0.984448	4.44e-08	0.0107134	1	-0.232985	0.283441	-0.192181	0.415812	0.623052	0.00101471	0.0856627	0.815011	0.41177	0.0557216	1.17041	3.97e-11	0.94612	2.08e-07	1.1757	5.03e-11	0.854795	5.86e-06	0.537678	0.0067594	0.626206	0.00178626	0.766289	8.71e-05	-0.0793457	0.826483	-0.0505626	0.979827	0.225836	0.495496	0.966499	1.05e-07	0.346631	0.113692	-0.152005	0.580574	-0.436678	0.0318864	0	1
XLOC_022796	TraesCS1D02G116900	chr1D	112767017	112770318	Embryo Development Essential	-1.07045	0.0014927	-0.587918	0.103628	-0.436642	0.246562	-0.434037	0.261663	-0.124886	0.802737	-0.888631	0.00961998	-2.42634	8.08e-05	-0.166201	0.763787	-0.668453	0.0736018	-0.380944	0.367931	0.317356	0.443287	-0.191232	0.701299	-0.555373	0.117074	-1.44798	0.00296793	0.674938	0.0782453	0.209805	0.813579	-0.0400872	0.980332	0.485322	0.125848	0.128512	0.804781	0.407496	0.268833	0.194191	0.776777	0	1
XLOC_022844	TraesCS1D02G124400	chr1D	128501782	128531526	Embryo Development Essential	-0.2115	0.874119	-1.39414	0.201348	0.55796	0.653683	0.898992	0.29794	0.736045	0.194203	0.513333	0.534786	1.5301	0.12795	-0.358948	0.760368	-0.997048	0.533878	0.883557	0.298594	-0.21088	0.903314	0.210398	0.844729	-0.786229	0.343909	0.0528806	1	-0.17853	0.84685	0.0221912	1	0.0455525	0.982254	-0.400566	0.267995	-0.196129	0.668555	-0.431237	0.257413	-0.0775162	0.961573	0	1
XLOC_022982	TraesCS1D02G139000	chr1D	190763503	190763832	Embryo Development Essential	NA	NA	NA	NA	NA	NA	NA	NA	NA	NA	NA	NA	NA	NA	NA	NA	NA	NA	NA	NA	NA	NA	NA	NA	NA	NA	NA	NA	NA	NA	NA	NA	NA	NA	NA	NA	NA	NA	NA	NA	NA	NA	NA	NA
XLOC_023006	TraesCS1D02G142300	chr1D	197726048	197736020	Embryo Development Essential	-0.105256	0.725072	-0.183151	0.458782	0.143925	0.612965	-0.586958	0.00297359	-0.217608	0.402034	-0.134156	0.707607	-0.0540544	0.973469	0.206718	0.38858	-0.501337	0.0168458	0.139613	0.616034	0.289351	0.239135	0.154794	0.605791	-0.139373	0.691289	0.07963	0.889268	0.405818	0.0618492	0.125732	0.836923	-0.0707255	0.906808	0.269415	0.205857	0.565776	0.00431739	-0.232848	0.385898	-0.203957	0.488982	0	1
XLOC_023016	TraesCS1D02G143900	chr1D	199417753	199428573	Embryo Development Essential	-1.3128	0.000925571	-0.240132	0.641541	-0.768249	0.0535032	-0.656595	0.171871	-1.89283	5.11e-07	-1.9334	0.000429877	-1.53137	0.123221	-0.858283	0.0411186	-0.524066	0.247517	-0.346818	0.458247	-0.235176	0.710891	-0.220566	0.773379	-0.0206548	1	-1.00371	0.132437	0.0893801	0.945378	-0.450797	0.505351	-0.238026	0.741796	0.835505	0.0447889	-0.0390312	1	0.378525	0.579859	-0.23717	0.799489	0	1
XLOC_023045	TraesCS1D02G148500	chr1D	204476913	204478903	Embryo Development Essential	-0.810165	0.000670105	-0.782642	0.000427338	-0.750584	0.00418928	-1.17947	3.22e-07	-0.458976	0.0731376	-1.01404	0.000644129	-0.627014	0.0637928	-0.583166	0.0163796	-0.892034	0.000130338	-0.151717	0.658015	0.0405379	0.982004	-0.689334	0.013687	-0.875494	0.00145258	-0.717358	0.0224468	-0.663003	0.00191688	0.0680261	0.95881	-0.172388	0.682481	0.368147	0.148868	0.429552	0.131412	0.324095	0.228088	0.377894	0.199518	0	1
XLOC_023226	TraesCS1D02G168900	chr1D	241235505	241238634	Embryo Development Essential	-2.28795	6.59e-06	-0.472999	0.124912	-0.891969	0.00132584	-1.47063	3.82e-13	-0.291151	0.171667	-0.0199387	1	-1.9106	1.85e-19	-0.213945	0.646356	-1.75008	2.27e-09	-1.00575	2.71e-06	-1.90644	1.43e-18	-1.45691	9.86e-13	-0.566438	0.00247414	-1.88473	5.79e-28	-0.178003	0.731166	-0.307736	0.507131	-0.0426487	0.954678	0.220448	0.432414	-1.77545	3.02e-29	0.530709	0.000152639	0.309812	0.0745482	0	1
XLOC_023280	TraesCS1D02G178400	chr1D	253199567	253211020	Embryo Development Essential	0.659066	0.0284386	0.660092	0.0245346	0.436729	0.200842	0.814259	0.00483593	-0.129651	0.729831	-0.351106	0.250402	-0.559084	0.0695564	0.590272	0.0542785	1.01467	0.00492447	0.214131	0.597285	0.161274	0.681389	-0.089634	0.870028	-0.340203	0.272631	0.456697	0.142064	-0.152877	0.741322	0.165171	0.85895	-0.104193	0.877981	-0.331413	0.234156	0.314031	0.286988	0.252616	0.415791	0.103962	0.827814	0	1
XLOC_023382	TraesCS1D02G192100	chr1D	267788347	267804966	Embryo Development Essential	1.85226	2.65e-12	0.0383451	0.983446	-0.0966163	0.839768	-0.111324	0.767185	0.296936	0.214132	0.465053	0.0747697	-0.766311	0.00737122	0.853009	0.000201131	0.576452	0.0417466	0.453576	0.0939043	0.1994	0.5125	-0.00657845	1	-0.158962	0.620048	-0.253547	0.44023	0.663414	0.00704298	0.0723999	0.957036	0.168908	0.697413	-0.0494292	0.921427	0.371921	0.106404	0.0632619	0.904567	-0.186114	0.565426	0	1
XLOC_023588	TraesCS1D02G226400	chr1D	314700309	314709162	Embryo Development Essential	3.10815	4.79e-08	1.60297	0.00303279	-0.197871	0.859854	1.04505	0.0902552	0.673823	0.301513	0.951578	0.146674	1.2664	0.0623188	3.16329	6.16e-10	2.54024	6.14e-06	1.5685	0.00502315	1.88886	0.00136907	1.14398	0.0599506	1.4428	0.013841	1.12452	0.0853262	-0.00948693	1	0.412033	0.812845	0.886537	0.306536	-0.0137692	1	0.271523	0.763277	-1.07423	0.0753011	-1.51876	0.0108132	0	1
XLOC_023589	TraesCS1D02G226500	chr1D	314710606	314736000	Embryo Development Essential	1.45142	1.96e-06	1.0606	0.000773501	1.9231	3.84e-09	1.78775	1.74e-07	0.615206	0.101891	0.375256	0.484118	0.155492	0.91759	1.22092	1.76e-05	2.15082	9.15e-11	2.20787	4.86e-11	0.775232	0.0265801	0.423401	0.299845	0.461125	0.353852	1.05527	0.0412728	-0.177607	0.717028	0.164837	0.89896	0.0892126	0.930012	0.0790842	0.906776	0.822486	0.0139133	-0.178159	0.862494	0.207849	0.83409	0	1
XLOC_023609	TraesCS1D02G229300	chr1D	317426727	317458051	Embryo Development Essential	0.366877	0.173764	-0.166867	0.64646	-0.632853	0.0291827	0.820892	0.00652588	-1.5898	2.03e-11	-0.571399	0.0450683	-0.622812	0.0406545	-0.166112	0.630628	0.362823	0.236741	-0.47799	0.0983446	-0.314186	0.337334	-0.726618	0.01235	-0.589318	0.0346517	-0.280914	0.388119	-0.108728	0.805295	-0.20192	0.765147	0.0327542	0.983433	-0.491455	0.0744535	-0.0339089	0.993471	0.139066	0.723975	0.273553	0.373872	0	1
XLOC_023691	TraesCS1D02G242500	chr1D	332932492	332936425	Embryo Development Essential	0.841559	0.0318165	1.25919	0.00163308	0.359911	0.470349	0.788943	0.059051	0.304835	0.51631	0.0626831	0.984706	1.88851	9.06e-06	0.73998	0.0816641	1.14766	0.00595121	1.60627	1.21e-05	0.520916	0.284901	1.33936	0.00106908	1.15472	0.00390095	1.86295	1.64e-05	0.329946	0.608588	-0.0405681	1	0.414009	0.533504	-0.54894	0.177135	-0.464802	0.280154	-0.992996	0.00662539	-1.4178	7.7e-05	0	1
XLOC_023722	TraesCS1D02G246100	chr1D	338520085	338524698	Embryo Development Essential	0.47657	0.197742	0.872276	0.0047127	0.202264	0.635717	-0.297925	0.4411	0.118844	0.821871	0.430211	0.419394	1.24955	0.0173519	0.440551	0.194813	0.107741	0.852781	0.855802	0.00493403	0.243546	0.577928	0.117297	0.858285	0.583111	0.172163	0.321614	0.619679	0.555897	0.127919	-0.0221533	1	-0.303427	0.521357	0.727325	0.0105572	-0.150556	0.761532	0.0800628	0.943408	-1.05296	0.0103909	0	1
XLOC_023748	TraesCS1D02G250600	chr1D	342864287	342868855	Embryo Development Essential	-1.00357	1.7e-07	0.115929	0.709989	1.24063	1.44e-11	0.70613	3.12e-05	0.283246	0.060102	0.304338	0.0616603	0.645011	1.21e-06	-0.215735	0.373449	-0.328579	0.166018	0.318054	0.110903	-0.285064	0.118112	-0.349411	0.0335991	-0.082007	0.726449	-0.170036	0.308501	-0.527729	0.00280778	0.0974287	0.87328	0.177527	0.511588	-0.0754117	0.752602	-0.634225	1.25e-06	0.0406524	0.885622	0.206417	0.150512	0	1
XLOC_023828	TraesCS1D02G265200	chr1D	361109557	361115864	Embryo Development Essential	-0.514587	0.379643	0.098612	0.914152	-1.97018	9.57e-09	-0.490307	0.24758	-1.53831	4e-06	-1.17077	0.00162479	-0.0975406	0.964669	-0.802718	0.127629	0.693295	0.14695	-0.768622	0.0416895	0.186162	0.765119	-0.14171	0.836883	0.0262135	1	0.012265	1	0.0332053	1	-0.303677	0.783704	0.177697	0.822926	-0.0761533	0.940888	0.333545	0.475462	0.116382	0.86918	-0.557441	0.119988	0	1
XLOC_024125	TraesCS1D02G314600	chr1D	409786591	409797677	Embryo Development Essential	0.689654	0.0111878	0.436796	0.141617	1.12417	1.74e-05	0.651722	0.0193742	-0.786143	0.00343421	-0.92228	0.000901319	-4.11493	8.22e-22	0.557268	0.0484725	0.892599	0.00104704	0.377775	0.218273	-0.11511	0.788634	-0.311651	0.336491	-0.983548	0.000333757	-2.17663	3.37e-09	0.272558	0.472207	0.0015022	1	0.2621	0.620764	0.358349	0.29456	0.466	0.152751	0.868498	0.00210444	-0.684674	0.0349188	0	1
XLOC_024312	TraesCS1D02G343400	chr1D	432405975	432409735	Embryo Development Essential	2.26001	0.00038499	2.08718	1.71e-08	2.43716	2.95e-11	0.996335	0.00932969	-1.05746	0.00484703	1.48409	0.000514835	-0.692236	0.289544	0.741204	0.293867	-0.725266	0.0840127	1.15688	0.00292243	1.65546	1.29e-05	1.34573	0.000633263	1.23114	0.00361198	-0.302443	0.756026	0.360734	0.55426	0.793986	0.180132	0.357654	0.644293	0.867003	0.0360143	0.207248	0.761532	-0.869958	0.0572489	-1.00825	0.112858	0	1
XLOC_024356	TraesCS1D02G349400	chr1D	435748670	435750610	Embryo Development Essential	3.53848	0.0757285	-1.2694	0.71049	1.03615	0.504122	1.36701	0.374296	0.682212	0.531188	-0.420468	0.830153	-1.12715	0.721232	2.50869	0.375197	-1.71106	0.593387	0.661387	0.77614	0.116378	1	-0.285587	0.869762	0.863661	0.613688	-1.10839	0.505781	-0.655286	NA	-0.0713877	NA	-0.155544	NA	0.644018	0.512762	1.21825	0.176242	-1.48382	0.243335	0.999482	NA	0	1
XLOC_024448	TraesCS1D02G365700	chr1D	446271770	446273320	Embryo Development Essential	0.728199	0.016764	1.20206	0.000130587	1.58936	4.15e-08	1.48087	5.77e-07	0.522035	0.0816006	1.17488	0.00028465	1.69918	6.23e-08	0.448302	0.180126	0.0806998	0.918205	0.830406	0.00750162	1.11018	0.000763019	1.36428	2.89e-06	1.27434	5.88e-05	0.930441	0.00244576	0.212363	0.623395	0.345392	0.56196	0.054146	0.968901	-0.0551281	0.945468	-0.0333846	0.998066	-0.493426	0.104235	0.00730679	1	0	1
XLOC_024570	TraesCS1D02G383500	chr1D	458116935	458121964	Embryo Development Essential	-0.325515	0.294897	-0.141364	0.647014	-0.77128	0.00292984	0.241638	0.489409	-1.39774	5.68e-13	-0.492603	0.0539885	0.190249	0.565649	-1.24932	9.01e-08	0.139132	0.714809	-0.380773	0.101716	-1.36709	2.04e-08	-1.3305	6.98e-08	-0.169273	0.596917	-0.486534	0.037273	-0.812429	0.00169803	-0.322928	0.339787	-0.337424	0.203026	-0.653096	0.0013094	-0.523835	0.0125424	-0.412325	0.0293833	0.106913	0.716213	0	1
XLOC_024801	TraesCS1D02G421000	chr1D	477204206	477210016	Embryo Development Essential	-1.94254	0.0124668	0.436417	0.368929	0.0371287	1	0.0595972	1	0.815302	0.0390611	0.20256	0.80054	-0.161317	0.951875	1.33632	0.00688644	1.39974	0.00611865	0.836869	0.0628145	-0.137516	0.868784	-0.42249	0.394487	-0.0237717	1	-0.375646	0.593657	-0.130548	0.935682	0.291089	0.826964	0.110837	0.902346	-0.0212883	1	0.0210459	1	-0.803864	0.0264051	-0.382749	0.434871	0	1
XLOC_024835	TraesCS1D02G427200	chr1D	479773441	479776137	Embryo Development Essential	0.844155	0.0197216	0.232933	0.626544	-0.179507	0.696147	-0.158296	0.739848	-0.886025	0.00303461	-1.24142	0.00020995	-0.193368	0.739322	-0.708269	0.0332521	-0.433821	0.298851	0.334006	0.386676	-0.820116	0.00776795	-1.0793	0.000263213	-0.159956	0.783392	-0.923545	0.0188873	0.436368	0.308361	0.0183811	1	-0.542726	0.186906	0.303353	0.42397	0.746769	0.0200924	0.315416	0.416245	0.47479	0.238548	0	1
XLOC_025055	TraesCS1D02G002300	chr1D	547536	554637	Embryo Development Essential	2.04687	0.00010144	1.85609	0.00136476	0.0813285	0.969003	1.05359	0.0149643	0.336538	0.544664	0.40432	0.494409	0.210116	0.92185	2.75155	2.73e-09	1.21385	0.0417466	0.845974	0.108563	1.43767	0.00127162	1.54162	0.000251049	0.356096	0.556773	0.579237	0.384199	0.378443	0.432306	-0.409482	0.622599	-0.0228957	1	0.0507631	0.969046	-0.231186	0.650906	-0.25343	0.621134	-0.305208	0.517178	0	1
XLOC_025287	TraesCS1D02G036800	chr1D	17193259	17196753	Embryo Development Essential	0.441426	0.332661	1.28428	0.00848237	0.782577	0.109397	0.717544	0.0983249	-0.264782	0.630352	1.82103	7.68e-05	1.99054	1.27e-08	0.524069	0.233731	0.789766	0.084236	1.01659	0.0348001	0.924021	0.100377	0.608535	0.256766	1.6163	0.000173347	1.04951	0.00245542	-0.00436666	1	-0.77705	0.3222	0.125789	0.928392	-0.0558524	0.969776	0.0407193	1	-0.699064	0.0758456	-0.712773	0.0469663	0	1
XLOC_025891	TraesCS1D02G117400	chr1D	113870725	113877149	Embryo Development Essential	0.316213	0.221884	-0.796975	0.000381895	0.205573	0.493942	0.89945	3.6e-05	-0.412333	0.0587845	-1.25934	1.33e-09	-2.08139	7.92e-15	-0.136489	0.699132	-0.495796	0.0466618	-0.46806	0.0553167	-0.268255	0.298295	-0.142325	0.643086	-0.347926	0.158573	-0.985355	8.95e-05	-0.564207	0.0150458	-0.46083	0.155448	-0.568012	0.0416961	-0.445362	0.0548635	0.693162	0.00132507	0.393071	0.10669	0.567959	0.0251382	0	1
XLOC_026064	TraesCS1D02G139000	chr1D	190763556	190787700	Embryo Development Essential	0.515149	0.109402	0.671078	0.0335682	-0.275194	0.494467	-0.5836	0.0881451	-1.66475	2.8e-08	-1.54984	7.71e-06	-2.72694	1.89e-06	0.0374967	1	0.329516	0.378477	0.294291	0.454253	-0.211683	0.632916	-0.842917	0.0144695	-0.793093	0.0327164	-0.636968	0.221873	-0.0518433	0.976932	0.102377	0.953207	-0.143153	0.858422	0.481685	0.185073	0.825927	0.0239264	0.654842	0.127546	-0.29833	0.690218	0	1
XLOC_026106	TraesCS1D02G146100	chr1D	201641725	201643692	Embryo Development Essential	0.583508	0.119854	-0.167954	0.760288	-0.155047	0.80241	-1.28092	0.00019179	-1.01374	0.00364243	-1.26841	0.000319289	0.618278	0.104998	0.53614	0.1653	-0.607469	0.116374	-0.224477	0.644438	-0.609508	0.111436	-0.361843	0.409736	-0.532328	0.194449	-0.60804	0.123007	0.229976	0.690475	-0.0138707	1	-0.0485715	0.982704	0.366849	0.44927	0.404846	0.397253	0.240392	0.659358	0.460609	0.28365	0	1
XLOC_026293	TraesCS1D02G172600	chr1D	246644574	246652235	Embryo Development Essential	0.261239	0.537192	0.373862	0.31987	0.465552	0.196396	-0.112013	0.866348	-0.831154	0.010186	-0.616477	0.0960684	-0.511529	0.205018	0.52547	0.132409	0.335339	0.392909	0.317234	0.416073	0.0738762	0.927345	-0.0932552	0.895375	-0.432516	0.27303	0.00309603	1	0.384545	0.368013	-0.0318966	1	0.179692	0.816533	0.554983	0.138601	0.469729	0.242963	0.26684	0.567063	-0.302125	0.499442	0	1
XLOC_026310	TraesCS1D02G174900	chr1D	249022668	249031960	Embryo Development Essential	0.589586	0.000532141	0.552509	0.000995314	-0.130417	0.660795	0.129218	0.68961	-1.16592	1.08e-11	-0.686364	0.00444768	0.103265	0.819694	-0.338957	0.0949629	0.256471	0.195617	0.610518	0.00119067	-0.0873604	0.788179	-0.119765	0.722525	-0.596523	0.00929836	0.150286	0.596621	-0.337131	0.0577053	-0.111409	0.813579	0.176953	0.522927	-0.402974	0.0193432	0.0432649	0.934924	0.132136	0.60127	-0.400556	0.0365553	0	1
XLOC_026446	TraesCS1D02G197000	chr1D	277347170	277364182	Embryo Development Essential	-0.211645	0.558715	-0.183555	0.676898	-1.07138	0.00113021	0.769082	0.0274792	-0.933651	0.000652452	-0.834869	0.00563137	-0.121472	0.838395	-0.287371	0.413438	-0.226489	0.594563	-0.119072	0.829214	-0.066743	0.934466	-0.253961	0.516223	-0.627802	0.0529216	-0.446563	0.181024	0.145538	0.75602	0.274013	0.693639	-0.213667	0.728961	-0.335356	0.336911	-0.07574	0.917336	-0.0074119	1	0.271841	0.460093	0	1
XLOC_026530	TraesCS1D02G211600	chr1D	297388914	297392609	Embryo Development Essential	0.10602	0.90233	0.310398	0.476734	-1.09729	0.00969523	-1.20741	0.018286	-0.67908	0.129482	-1.45714	0.0863707	-0.262945	0.848922	0.146961	0.842195	1.64943	0.000664504	-0.364481	0.437654	0.739398	0.230748	0.991241	0.163992	0.243326	0.80983	-1.10363	0.227535	-0.632869	0.10902	-0.0318327	1	0.053011	0.973685	0.0822878	0.942137	1.17322	0.00950435	0.441023	0.436216	-0.537484	0.350727	0	1
XLOC_026627	TraesCS1D02G226100	chr1D	314430986	314440940	Embryo Development Essential	-0.396924	0.362524	-0.468092	0.271427	-0.697239	0.0721754	-0.580962	0.146153	-0.219685	0.667924	-0.838362	0.0293365	-0.479204	0.284167	0.124128	0.870047	-0.4999	0.249948	0.209752	0.694555	0.0637422	0.966879	0.519435	0.212146	-0.00795532	1	-0.804789	0.0472385	0.461215	0.346932	-0.0406903	1	0.0846028	0.952454	0.170425	0.800893	0.640974	0.135154	-0.0378662	1	0.192122	0.754632	0	1
XLOC_026763	TraesCS1D02G248100	chr1D	341031238	341041148	Embryo Development Essential	0.0379807	1	-0.644766	0.0366191	-0.249606	0.520468	-1.62081	8.75e-09	-0.824031	0.00271871	-0.536641	0.128774	-1.26242	0.00013698	-0.351015	0.274325	-0.185871	0.661408	-0.778269	0.010615	-1.29738	6.98e-06	-1.43626	8.8e-07	-1.02332	0.00064505	-0.510719	0.147677	-0.0392913	0.98828	0.0670185	0.98505	-0.0671386	0.937482	0.275732	0.442585	-0.0243652	1	0.929149	0.000388856	0.506417	0.103592	0	1
XLOC_026805	TraesCS1D02G255100	chr1D	347408313	347412700	Embryo Development Essential	5.13501	0.00348399	0.207563	1	-0.258223	0.978666	-0.733546	0.56681	0.943323	0.35818	-1.87318	0.240312	5.0503	0.00655584	5.51155	0.00223259	3.18697	0.129491	-2.83687	0.182101	-3.31242	0.108172	1.24386	0.146653	0.0796357	1	1.48964	0.401644	0.914475	NA	3.60208	NA	0.357774	NA	-2.57265	0.00183498	0.412885	0.751392	-1.0444	0.42821	0.9675	NA	0	1
XLOC_026821	TraesCS1D02G257300	chr1D	349551847	349561156	Embryo Development Essential	-0.795352	0.222012	-1.68382	8.29e-05	-0.882019	0.0354459	-1.51988	8.46e-05	-0.828515	0.0366541	-1.09682	0.00603726	-3.23521	2.29e-05	-1.5991	0.0183453	0.0855258	0.971016	-1.64337	5.42e-05	-1.82327	1.2e-05	-1.79984	1.82e-06	-1.42356	0.000721031	-2.63483	1.67e-06	1.21335	0.013564	-0.101944	0.97178	-0.392895	0.495016	-0.0960869	0.917408	0.142614	0.85045	1.04299	0.00730691	1.29511	0.00238167	0	1
XLOC_026868	TraesCS1D02G264100	chr1D	359838280	359844269	Embryo Development Essential	0.459752	0.289539	0.526808	0.220791	0.377266	0.425099	0.231714	0.679022	-0.230974	0.669788	-0.596587	0.177444	-4.09615	3.85e-11	0.739347	0.065794	0.958234	0.0146655	1.93845	6.95e-08	1.67579	5.03e-06	0.256807	0.63208	-0.0104555	1	-2.91241	6.64e-06	0.310163	0.593191	0.303571	0.78314	0.598704	0.332781	1.09714	0.00683534	0.861042	0.0457982	0.834232	0.0540417	-3.01364	3.31e-08	0	1
XLOC_026902	TraesCS1D02G269300	chr1D	364770465	364773332	Embryo Development Essential	0.0737936	0.992496	0.469289	0.379214	0.275136	0.62352	-0.123491	0.894396	0.828219	0.0332221	0.698322	0.105178	0.547124	0.170651	0.55017	0.219158	0.226915	0.747384	0.0752245	0.959526	0.358974	0.493132	0.125993	0.867541	-0.251662	0.631658	0.08328	0.947799	0.861003	0.0600707	0.472138	0.589173	0.431113	0.462657	0.487646	0.222683	0.0309162	1	0.0827465	0.921201	0.105998	0.877238	0	1
XLOC_026974	TraesCS1D02G280700	chr1D	379137303	379145818	Embryo Development Essential	0.506044	0.000924374	-0.345665	0.0391058	-0.184696	0.308962	-1.22304	5.22e-19	0.123059	0.508305	0.130251	0.512514	-0.656211	4.36e-05	0.883328	6.41e-10	0.420477	0.0111232	-0.498484	0.000965142	-0.847689	1.83e-09	-0.918091	4.52e-11	-1.03305	3.35e-14	0.140982	0.483863	0.166466	0.398465	-0.195693	0.533556	-0.0849913	0.809918	0.540629	0.000220232	0.284759	0.0866231	0.357951	0.0245043	-0.0785382	0.74751	0	1
XLOC_027148	TraesCS1D02G305800	chr1D	403061235	403066270	Embryo Development Essential	-1.29142	3.42e-09	-0.725563	0.00841761	-0.427371	0.211511	0.348876	0.318078	-0.199132	0.521695	-0.0229365	1	-1.50228	0.00939475	-0.0117082	1	-0.612325	0.0229876	-0.454493	0.155423	0.281444	0.377413	0.11866	0.800936	-0.065338	0.946017	0.550284	0.351405	0.205886	0.491162	-0.0723716	0.970677	-0.297983	0.495383	0.503288	0.0336969	0.45073	0.0746226	-0.296508	0.420849	-0.820193	0.0512735	0	1
XLOC_027874	TraesCS1D02G419200	chr1D	476252399	476255834	Embryo Development Essential	-1.04211	0.0188205	-1.05813	0.00532093	-1.73581	0.000215713	-1.58022	0.000904079	0.742384	0.189784	-0.941544	0.186393	-1.22028	0.0863288	-1.49382	0.000272489	-1.13015	0.00801333	-0.315069	0.615183	-0.75548	0.132829	-1.16267	0.0071725	-1.10523	0.0512171	-0.412725	0.542781	-0.14191	0.902777	0.611836	0.442178	-0.344174	0.610382	0.588992	0.250384	0.345453	0.630835	0.994447	0.0234075	-0.22313	0.783443	0	1
XLOC_027903	TraesCS1D02G423500	chr1D	478358221	478362742	Embryo Development Essential	0.119538	0.699715	0.224862	0.34473	0.875993	7.1e-07	0.556442	0.00105165	1.30087	1.41e-15	0.694854	0.000100654	-0.533438	0.00815659	-0.625648	0.00133129	0.23896	0.364492	0.686192	0.000392169	-0.165071	0.443986	-0.293214	0.113864	0.29678	0.134122	0.0804617	0.829132	0.302935	0.247228	0.377433	0.259454	-0.509025	0.0211118	0.425703	0.0212405	0.366972	0.0594131	-0.377989	0.0521662	-0.051902	0.942867	0	1
XLOC_027976	TraesCS1D02G436500	chr1D	484265187	484267351	Embryo Development Essential	0	NA	0	NA	0	NA	1.72219	NA	3.9782	NA	1.54465	NA	2.91812	NA	0	NA	1.13087	NA	0	NA	0	NA	2.62509	NA	0.558107	NA	1.84979	NA	-2.50206	NA	-2.24685	NA	-1.04382	NA	0	NA	0	NA	-2.11653	NA	0.923541	NA	0	NA
XLOC_027986	TraesCS1D02G438000	chr1D	485104313	485116647	Embryo Development Essential	1.34575	5.79e-23	1.27561	5.63e-21	0.829369	8.37e-09	0.522589	0.000518552	-0.726307	2.68e-08	-0.430075	0.00748066	-0.170401	0.469373	-0.395088	0.00336963	0.156174	0.377208	0.210459	0.189029	-0.501356	0.000587016	-0.824732	2.25e-09	-0.318484	0.0581881	0.644194	0.000453218	0.0764209	0.746891	0.0805552	0.859527	-0.52429	0.000324709	0.0204993	0.97015	0.503805	0.000378251	-0.578373	4.47e-05	-0.715511	2.27e-06	0	1
XLOC_028101	TraesCS1D02G453100	chr1D	494143545	494153642	Embryo Development Essential	-0.402553	0.285087	-1.33551	3.56e-05	-0.150843	0.810155	-0.299177	0.507123	-1.68462	1.42e-07	-1.29904	0.00016235	-0.666572	0.080251	-1.61456	3.2e-07	-0.231788	0.618523	-0.968401	0.0044814	-1.84211	1.33e-08	-1.99801	1.09e-09	-0.77426	0.035517	-0.970269	0.00596614	-0.44486	0.296504	-0.0743377	0.997409	-0.814836	0.0673383	-0.443622	0.299951	0.151076	0.814293	0.129112	0.847584	0.890226	0.0117371	0	1
XLOC_030026	TraesCS2A02G036300	chr2A	15607198	15613010	Embryo Development Essential	-1.25978	0.00115905	-1.46163	0.000162408	0.497849	0.276198	0.00538318	1	0.440022	0.329519	-1.55707	3.97e-05	-3.60979	1.13e-19	-1.36736	0.000549903	-1.26575	0.00154897	-0.303082	0.55635	0.282226	0.589421	-0.244266	0.656681	-1.54918	4.18e-05	-2.09091	1.36e-07	-0.0497228	0.998764	-0.077908	1	-0.257273	0.779062	-0.0268493	1	0.987604	0.019362	1.1886	0.00312387	0.607425	0.204213	1.49778	0.124247
XLOC_030770	TraesCS2A02G147200	chr2A	93930302	93932685	Embryo Development Essential	-0.267288	0.263189	-0.407915	0.0681876	-0.483664	0.0246971	-0.723628	0.000500092	-0.882992	1.07e-05	-0.731719	0.00123662	1.18086	4.59e-08	-0.565185	0.00802196	-1.16858	5.65e-09	-0.153015	0.582489	0.184435	0.49549	-0.470938	0.0396069	-0.195905	0.516898	0.981296	4.1e-06	-0.199405	0.522029	-0.234315	0.623871	0.203959	0.627576	0.522943	0.0270772	0.685543	0.003723	0.131263	0.733067	0.768268	0.000649728	-0.561523	0.0124133
XLOC_030922	TraesCS2A02G168500	chr2A	121590321	121595497	Embryo Development Essential	0.209655	0.357579	-0.0931694	0.732724	0.115126	0.65727	0.906277	1.34e-07	1.2908	4.53e-15	-0.329548	0.116969	-2.25273	6.49e-17	-0.304753	0.139196	0.18024	0.434984	0.782923	1.1e-05	1.34268	4.74e-15	1.10791	1.92e-10	0.220292	0.32138	0.0769979	0.92251	0.399344	0.103617	0.0445321	0.996183	0.14846	0.734098	-0.038854	0.938897	0.606313	0.000885131	-0.800943	0.000977795	-1.25847	0.000399658	0.168315	0.609437
XLOC_031097	TraesCS2A02G192200	chr2A	159870114	159877652	Embryo Development Essential	1.77686	9.18e-43	0.93827	2.95e-12	0.88142	6.44e-10	0.791497	5.08e-08	1.67759	5.65e-28	1.41002	1.07e-17	0.224926	0.31396	1.10647	6.51e-18	0.769337	1.75e-08	0.935811	1.88e-11	0.673943	3.64e-06	0.79099	1.09e-07	0.572204	0.00044899	1.2121	2.09e-10	0.745114	1.43e-07	0.201371	0.50816	0.387801	0.0554159	0.485841	0.00196962	0.250211	0.18865	-0.977658	4.35e-09	-0.580789	0.00206625	0.897446	6.77e-12
XLOC_031558	TraesCS2A02G235900	chr2A	299774511	299784242	Embryo Development Essential	1.64045	8.88e-08	1.15944	0.000244451	0.665628	0.0517247	1.1873	0.000174643	-1.58462	2.28e-07	-1.75762	2.55e-08	-5.55026	6.53e-18	0.541186	0.123034	0.298837	0.4672	1.17742	0.000190024	0.469705	0.197628	-0.753339	0.0268245	-0.810939	0.0176706	-2.90943	6.01e-06	-0.109487	0.885744	-0.0371847	1	0.26955	0.698165	0.513608	0.196937	1.37807	3.35e-05	1.05883	0.00442264	-2.51698	0.000115988	0.581385	0.127437
XLOC_031991	TraesCS2A02G270400	chr2A	439192866	439195326	Embryo Development Essential	-0.0391724	0.975234	-0.0976086	0.78681	-0.177218	0.549669	-0.0317331	1	-0.240839	0.371096	0.340899	0.297868	2.07548	6.21e-23	-0.202904	0.390427	-0.601033	0.00686626	0.580473	0.0101669	0.99578	2.04e-05	0.0857555	0.870444	0.989646	0.000217825	1.01093	4.19e-06	-0.43335	0.0913478	0.431734	0.308363	-0.113021	0.855896	0.536531	0.0383439	0.428	0.199848	-0.261326	0.486382	0.551871	0.0280687	-0.998779	2.71e-07
XLOC_032084	TraesCS2A02G281500	chr2A	470430582	470433098	Embryo Development Essential	-0.381676	0.0334072	0.0253486	0.990867	0.609975	0.000484408	0.112324	0.667728	-0.381487	0.0347445	0.279292	0.198881	-0.018264	1	-0.436704	0.0138069	-0.728166	1.49e-05	-0.225654	0.258264	0.278925	0.167559	0.606261	0.000937292	0.588751	0.00179296	-0.103147	0.74338	0.500719	0.00915111	0.0993518	0.873625	-0.184874	0.593233	-0.096108	0.756669	-0.056028	0.898906	-0.385823	0.0572031	0.0100712	1	-0.615295	0.000321234
XLOC_032100	TraesCS2A02G283300	chr2A	474785645	474796440	Embryo Development Essential	-0.674922	0.00576353	-0.116527	0.748487	-0.263221	0.347942	-0.574561	0.0172379	-0.225018	0.445783	-1.12846	5.25e-06	-3.61619	1.08e-19	-0.339021	0.203495	-0.307467	0.264776	0.733104	0.00181691	0.70699	0.0025133	-1.04472	7.78e-06	-1.19711	5.73e-07	-2.7614	1.92e-07	0.127486	0.785752	0.23337	0.685251	0.104461	0.87216	1.26401	5.56e-08	0.922277	0.000389257	1.33854	8.55e-06	-0.587475	0.363479	-0.599304	0.0165839
XLOC_032527	TraesCS2A02G334600	chr2A	568399774	568405240	Embryo Development Essential	0.43583	0.547049	1.86262	0.000919635	2.93598	1.02e-26	1.39397	1.42e-07	1.42756	5.67e-08	-1.10483	0.000405253	-4.22237	7.87e-06	-0.725135	0.368673	2.29932	4.37e-05	2.73056	5.13e-17	2.00892	5.97e-15	0.773512	0.00532236	-1.06742	0.000426667	-0.879681	0.389209	-1.15461	0.236598	0.20445	0.971121	-0.254593	0.710955	1.03992	0.000159186	2.57958	2.88e-22	-0.231904	0.7071	-1.83432	0.122957	1.88268	1.89e-05
XLOC_032674	TraesCS2A02G352500	chr2A	593300842	593305804	Embryo Development Essential	-0.690849	0.0106132	-0.297025	0.358682	0.425959	0.154811	-1.04048	7.21e-05	-0.102264	0.828942	-0.0527956	0.961301	0.293774	0.358987	-0.367802	0.225502	-0.384301	0.212945	0.303189	0.346125	-0.15393	0.697541	-0.510735	0.0813374	-0.19341	0.618472	-0.15734	0.711463	-0.636746	0.0400079	-0.397142	0.444683	-0.80309	0.0184497	0.625483	0.0395393	0.452327	0.173187	0.0759705	0.915429	0.000352785	1	-0.185957	0.868708
XLOC_033187	TraesCS2A02G424400	chr2A	678672847	678675360	Embryo Development Essential	0.0816656	0.926013	0.293469	0.494314	-2.05871	1.25e-07	-0.968528	0.0200334	-1.10919	0.00141786	-0.563665	0.24553	1.31485	0.00118234	0.0152491	1	0.148009	0.800902	1.38136	0.00058316	0.942182	0.0389781	-0.0411269	1	-0.0112925	1	0.186544	0.728803	-1.11852	0.0118251	0.0536915	1	0.146407	0.899714	0.0566155	0.974347	0.273818	0.718485	-0.0283934	1	0.154787	0.835876	-0.452118	0.180333
XLOC_033280	TraesCS2A02G437600	chr2A	689201572	689203955	Embryo Development Essential	-2.47541	1.96e-18	0.327359	0.329547	0.922835	0.000570689	0.0361122	1	0.00592473	1	0.335587	0.362942	3.56775	2.99e-38	-1.40269	1.33e-06	-0.968867	0.000689584	0.791987	0.00425265	0.323982	0.324058	1.17102	1.9e-05	2.09864	1.62e-12	2.40941	2.48e-19	-0.072842	0.942303	-0.132221	0.900309	-0.332626	0.508523	0.439915	0.182544	0.00894515	1	-1.59276	3.31e-07	0.235446	0.551573	-1.63115	1.19e-09
XLOC_033370	TraesCS2A02G447700	chr2A	696848739	696855291	Embryo Development Essential	0.478491	0.038151	0.0023564	1	0.0788711	0.859245	-0.572846	0.0131538	0.553149	0.0206984	-0.59047	0.0230257	0.0566015	0.965187	0.564893	0.010995	1.45213	1.21e-11	1.79801	2.3e-17	1.02967	3.27e-06	-0.107235	0.785265	-0.250714	0.415328	0.0809653	0.872194	-0.793475	0.00194623	0.270443	0.609409	0.544897	0.0714061	1.12833	1.03e-06	0.484106	0.0832289	0.56067	0.0314479	-0.663687	0.0133548	0.478228	0.046053
XLOC_033427	TraesCS2A02G455100	chr2A	703868960	703875975	Embryo Development Essential	-0.718762	1.64e-05	-0.593832	0.000307569	-0.427646	0.0148698	0.0389008	0.954055	-0.329459	0.0744974	0.0183144	1	1.33625	3.02e-14	-0.0858224	0.737823	0.215004	0.317229	0.767274	5.35e-06	0.551419	0.00276116	0.181828	0.435543	0.420789	0.0472127	0.541112	0.00293679	-0.249208	0.299991	-0.0881676	0.898054	0.412741	0.0859836	0.344829	0.091207	-0.243271	0.3145	0.0144636	1	-0.00398994	1	-0.638586	9.12e-05
XLOC_033949	TraesCS2A02G528800	chr2A	747616460	747619226	Embryo Development Essential	0.72738	2.57e-08	0.699108	3.29e-07	0.991379	4.6e-14	0.0945399	0.648213	-0.110146	0.550694	0.00132058	1	1.51104	2.56e-26	-0.0341439	0.925606	0.0605344	0.792577	0.459214	0.000773849	0.833238	1.51e-09	0.301816	0.0589039	0.42055	0.00922687	0.920895	2.79e-10	0.0281295	0.964276	-0.114173	0.78379	-0.0316978	0.956895	0.352528	0.0219144	0.156575	0.444617	-0.392746	0.0214476	0.0819859	0.744209	-0.315343	0.034161
XLOC_034219	TraesCS2A02G563100	chr2A	764008842	764009832	Embryo Development Essential	-1.29927	0.000172285	0.771604	0.04105	1.22755	0.000397738	1.60942	4.38e-06	0.173055	0.73263	1.44377	9.91e-05	0.86814	0.0867784	-0.565521	0.161043	-0.572226	0.151619	0.148105	0.799354	2.13889	4.77e-08	2.20332	3.9e-10	2.89954	3.46e-13	0.708787	0.217666	0.158507	0.810091	0.0601735	1	-0.414629	0.539612	0.105607	0.885325	1.08746	0.00172845	-1.34641	0.000458403	-0.263965	0.702729	-1.75749	0.0765771
XLOC_034242	TraesCS2A02G566600	chr2A	765701103	765710971	Embryo Development Essential	-0.411769	0.0316928	-0.294618	0.156871	-0.0474909	0.93929	0.16229	0.545377	-1.02842	1.51e-08	-0.687846	0.000579498	0.423736	0.0369249	0.93954	2.28e-07	1.46552	6.46e-15	0.918847	1.88e-06	0.237755	0.310735	-0.212156	0.404048	0.150461	0.588943	0.590749	0.0019006	-0.422576	0.0692743	0.184884	0.715348	0.0377444	0.96662	-0.880659	4.3e-06	-0.199642	0.465455	-0.138753	0.62791	-0.0132361	1	1.74742	4.3e-17
XLOC_035245	TraesCS2A02G117000	chr2A	67066591	67073711	Embryo Development Essential	-1.59217	1.09e-08	-0.761611	0.00237512	-1.16511	1.35e-05	-1.09584	3.57e-05	-0.777388	0.00460276	-0.636526	0.0307803	-0.304508	0.452976	0.0607626	0.946915	-0.23262	0.529609	0.457447	0.128355	-0.107422	0.828337	-0.273361	0.444064	-0.48335	0.123926	-0.518914	0.0963535	-0.501677	0.247243	-0.465785	0.397478	-0.127374	0.864598	0.375516	0.281602	0.463303	0.233676	0.225743	0.629752	-0.0273412	1	0.468484	0.137625
XLOC_035472	TraesCS2A02G147400	chr2A	93935829	93938475	Embryo Development Essential	-0.319706	0.0202061	-0.0109022	1	0.0420172	0.892824	-0.332914	0.0203646	0.0681518	0.744379	0.222183	0.167487	1.79869	1.18e-49	-0.0306574	0.941664	-0.842857	3.14e-11	-0.190523	0.213673	0.159326	0.335542	-0.0213145	0.981236	0.146939	0.413811	0.672247	1.38e-07	0.0320337	0.947291	0.585994	0.000142202	-0.166965	0.509325	0.587639	2.48e-05	-0.120062	0.567847	-0.516872	0.000215406	0.165946	0.322712	-0.663438	2.37e-07
XLOC_035575	TraesCS2A02G163700	chr2A	115999675	116002280	Embryo Development Essential	0.889602	1.73e-07	0.572837	0.00131891	0.308714	0.11541	0.0140269	1	0.0613588	0.85586	-0.414237	0.0328518	0.0231156	1	0.942359	3.23e-08	0.302251	0.129522	0.740721	1.96e-05	0.383908	0.0432595	-0.309306	0.11991	-0.552432	0.00276875	-0.682139	0.00017819	0.0977326	0.763078	0.092178	0.889174	0.0334246	0.971094	0.120258	0.67628	0.413117	0.0443685	0.207413	0.384514	-0.0872977	0.792859	0.528667	0.00438502
XLOC_035887	TraesCS2A02G207900	chr2A	187952035	187954260	Embryo Development Essential	1.28877	0.0824584	-0.708708	0.606076	-1.28163	0.374779	0.345358	0.941511	0.856871	0.460201	1.21842	0.573674	2.62538	0.0939651	1.16772	0.109361	3.06208	0.0292371	0.0427154	1	2.93423	0.144453	-0.804229	0.722956	0.552285	0.85015	4.34968	0.0215469	-0.0290934	1	1.44743	0.440255	-1.04636	NA	-0.42675	0.816026	-0.568731	0.802074	1.3305	0.675829	-1.5344	0.549285	-0.117785	1
XLOC_036201	TraesCS2A02G234900	chr2A	288987284	288989171	Embryo Development Essential	-1.78	9.39e-10	-0.0689878	0.923732	-0.61456	0.0124975	-0.925435	1.58e-05	0.00727046	1	-0.374933	0.122805	0.273621	0.316673	-1.20416	9.6e-06	-1.14744	1.08e-05	-0.608081	0.00645437	-0.309381	0.274436	0.290976	0.211139	0.0920915	0.821711	-0.280017	0.308655	0.982047	0.000339703	-0.12069	0.888797	-0.336512	0.34059	-0.0884754	0.828604	0.645677	0.00288358	0.68544	0.00246963	1.08313	8.32e-07	-0.373905	0.247631
XLOC_036291	TraesCS2A02G238400	chr2A	321150029	321157088	Embryo Development Essential	0.0984786	0.708803	0.233771	0.269	-0.858492	2.43e-08	-0.713513	2.14e-06	0.893476	4.63e-10	0.332523	0.0326622	-1.10317	2.28e-14	0.394097	0.0292116	0.928931	9.78e-07	0.20632	0.322949	0.119171	0.575882	-0.337631	0.0329844	-0.434219	0.00256981	-1.22925	1.19e-19	0.409556	0.104238	-0.16259	0.768862	0.0271627	0.977453	0.460453	0.00628366	0.302166	0.0678515	0.748914	2.36e-08	-0.243719	0.149296	-0.332373	0.096041
XLOC_036302	TraesCS2A02G239200	chr2A	329686732	329705572	Embryo Development Essential	-0.501263	0.0415374	0.78436	7.85e-05	0.632385	0.00119308	0.52873	0.0158434	0.460951	0.0233787	0.0971167	0.81458	0.226207	0.524082	-0.0800039	0.850371	0.563548	0.0166397	0.990158	3.04e-07	0.559441	0.0155686	0.130529	0.692172	0.194906	0.539362	0.207165	0.619934	-0.780414	0.00352325	0.121448	0.878606	0.0941123	0.866515	0.38754	0.109644	0.361507	0.177366	0.0794609	0.891199	-0.50694	0.0979	-0.721385	0.000298456
XLOC_036401	TraesCS2A02G246900	chr2A	362432870	362455700	Embryo Development Essential	-0.339988	0.231417	-0.250301	0.38163	-1.21316	4.26e-08	-0.126079	0.758239	-1.03081	3.28e-06	-0.678503	0.00928933	0.344629	0.232068	0.178	0.558359	0.0558606	0.929642	-0.0551788	0.920497	0.0136834	1	-1.10827	1.94e-05	-0.488117	0.0913163	-0.268667	0.349779	-0.129669	0.760261	-0.0616336	0.980212	-0.0903762	0.887155	-0.387248	0.213053	-0.437471	0.142741	0.353591	0.197326	0.699659	0.00259487	0.432057	0.135726
XLOC_036472	TraesCS2A02G255200	chr2A	389439111	389442851	Embryo Development Essential	1.93355	0.00125932	1.61444	0.0165512	-0.0211919	1	0.057706	1	-1.08999	0.0274013	-0.614228	0.443659	0.462231	0.629807	1.98121	0.012367	-0.574074	0.472178	-0.791565	0.245644	-0.382116	0.670254	-1.13747	0.102543	-0.591747	0.476522	1.08848	0.242575	-0.382527	0.829177	0.0847991	1	-0.305408	0.845464	0.227365	0.821588	0.485677	0.587613	1.43391	0.122459	-1.27308	0.347291	0.0864897	1
XLOC_036553	TraesCS2A02G260400	chr2A	410273581	410292540	Embryo Development Essential	-0.749602	5.33e-07	-0.604733	6.86e-05	-0.90323	1.01e-07	-0.869564	1.29e-07	-1.04152	2.59e-12	-0.701728	4.85e-05	-1.17853	8.75e-09	-0.679324	6.08e-05	-0.174394	0.418905	-0.841566	4.1e-07	-0.685494	2.93e-05	-0.983145	1.1e-08	-1.00071	5.02e-09	-0.899523	3.69e-07	-0.338527	0.098276	0.127043	0.813579	-0.0861675	0.837079	-0.304033	0.132874	-0.0259232	0.993075	0.672447	0.000313109	0.410179	0.0500177	0.352174	0.0612532
XLOC_036715	TraesCS2A02G277000	chr2A	457940222	457944540	Embryo Development Essential	-0.708996	0.0531236	0.0535078	0.967321	-0.388373	0.222635	-1.28776	1.59e-07	1.27752	2.42e-07	0.100496	0.850794	-2.78412	6.88e-12	0.505298	0.330209	0.169492	0.765781	0.398843	0.23928	-0.501043	0.0800654	-0.644001	0.0121365	-1.25404	3.92e-07	-0.933484	0.00444635	-0.6367	0.623375	-0.519749	0.481349	-0.33459	0.464793	0.462193	0.092384	0.386994	0.182404	0.713854	0.00428227	-0.189591	0.72647	2.00815	9.04e-07
XLOC_036757	TraesCS2A02G281400	chr2A	470234643	470246952	Embryo Development Essential	0.0268594	1	-0.558611	0.0972826	-1.30463	5.82e-06	-0.775902	0.0041755	-0.102539	0.802046	0.281637	0.391504	0.146384	0.747571	0.262063	0.46235	0.161955	0.747694	-0.516121	0.0606451	0.100905	0.826948	-0.177009	0.637182	-0.506734	0.0537369	0.0471101	0.974861	-0.108592	0.869357	-0.152199	0.909985	0.114597	0.870544	-0.525109	0.0389711	-1.04814	7.26e-06	-0.328471	0.174238	-0.169012	0.561036	-0.636574	0.029147
XLOC_036907	TraesCS2A02G301900	chr2A	516888197	516892488	Embryo Development Essential	-1.51582	9.72e-24	-0.0471515	0.901108	1.02282	7.63e-11	1.05568	2.31e-11	0.283983	0.108797	0.346335	0.0627011	1.37707	1.09e-16	-1.18335	1.26e-14	-0.667387	3.77e-05	0.355363	0.0420127	1.0127	2.45e-10	1.07583	1.92e-11	0.98641	3.53e-09	0.294054	0.15405	-0.269904	0.194683	-0.121749	0.81376	-0.0105621	1	0.467562	0.00886913	0.207664	0.352276	-0.955216	4.38e-08	-0.2349	0.294046	-1.20029	1.36e-15
XLOC_036960	TraesCS2A02G308600	chr2A	530744765	530751547	Embryo Development Essential	0.283825	0.0918632	0.0715117	0.768204	0.882911	8.98e-10	-0.0613488	0.817182	0.998041	5.55e-13	0.615003	6.49e-05	0.485033	0.00203625	0.157792	0.385037	0.254079	0.14721	1.11426	4.08e-15	0.413982	0.00687957	-0.163897	0.36371	-0.286583	0.0854381	-0.0633679	0.818315	0.12805	0.629747	0.0257496	1	0.312902	0.150427	0.558257	0.000245913	0.409128	0.0125375	0.00210566	1	-0.110349	0.627006	0.215417	0.292969
XLOC_037292	TraesCS2A02G356000	chr2A	599165851	599168196	Embryo Development Essential	-0.379098	0.306193	0.704155	0.00184394	-0.764177	0.00482974	-0.458521	0.195505	-0.93844	9.4e-05	-0.273763	0.643461	-0.0656309	1	-1.26737	0.000180531	-0.788743	0.00277436	0.417369	0.0887474	0.00708727	1	-0.0122664	1	-0.152361	0.805912	0.0233195	1	-0.311654	0.560765	-0.150545	0.888797	0.569754	0.0756236	0.0545693	0.947714	0.0583755	0.971639	0.156909	0.786621	-0.123938	0.853491	0.569881	0.0318671
XLOC_037516	TraesCS2A02G387000	chr2A	632624987	632629836	Embryo Development Essential	-0.297823	0.455935	-0.219245	0.625082	-0.488537	0.154886	-0.0977028	0.884122	-0.303566	0.359383	-0.204256	0.654885	-0.213451	0.759934	0.653638	0.0518434	1.20116	0.000622579	0.388804	0.286072	0.202033	0.65456	0.276347	0.47748	-0.181981	0.730391	0.258211	0.630485	0.383195	0.526355	0.403087	0.599438	-0.116961	0.900671	0.489982	0.193526	0.712019	0.0634775	0.00223098	1	-0.498326	0.387113	0.981499	0.000712377
XLOC_037619	TraesCS2A02G401300	chr2A	654913596	654917883	Embryo Development Essential	-0.453699	0.0231491	-0.192891	0.427733	-0.0767138	0.837955	-0.664531	0.000642166	-1.11011	2.38e-09	-0.923479	4.92e-06	-0.326226	0.190121	-0.282366	0.194813	-0.42088	0.0428932	0.339217	0.113115	0.19247	0.434691	-0.383788	0.0775401	-0.533057	0.0132878	-1.36271	2.05e-10	0.112637	0.744062	-0.230229	0.593528	-0.0211173	0.991866	0.777262	0.000133686	0.245603	0.371714	0.244704	0.367911	-0.427742	0.087061	-0.0673387	1
XLOC_037815	TraesCS2A02G430300	chr2A	683516263	683523720	Embryo Development Essential	-0.571464	0.000898265	-0.474787	0.00716234	0.0456061	0.932207	-0.473176	0.0186295	-1.45579	1.66e-17	-0.784702	0.000268111	-0.884663	0.00606228	-0.425465	0.0193563	-0.692519	6.59e-05	-0.15093	0.524213	0.361529	0.0868037	0.0550685	0.911991	0.135187	0.683678	-0.490265	0.125171	-0.0194233	1	0.124778	0.816767	0.00781565	1	-0.178854	0.508469	0.248985	0.389792	0.413823	0.142231	-0.260694	0.491606	-0.0416746	1
XLOC_037873	TraesCS2A02G441200	chr2A	691217445	691231490	Embryo Development Essential	0.285742	0.0510661	-0.379553	0.00785092	0.168047	0.390286	0.463138	0.0118629	-0.653721	1.27e-05	-0.433946	0.0154198	0.650002	0.000227024	-0.440444	0.00145449	0.449613	0.00201497	0.377737	0.0147919	0.12527	0.583019	-0.55491	0.00220344	-0.154983	0.52501	0.570343	0.000374571	-0.8568	6.49e-10	-0.23783	0.369833	0.0248112	0.977025	0.140778	0.560462	0.431681	0.0310235	0.187599	0.425005	0.0877025	0.746753	0.342986	0.0260525
XLOC_038202	TraesCS2A02G493600	chr2A	725991548	725994243	Embryo Development Essential	0.0464036	0.887239	1.26937	9.68e-19	0.162572	0.394483	0.647607	1.51e-05	0.843504	2.15e-08	0.740405	5.46e-06	0.251625	0.21363	0.759706	2.46e-07	0.533067	0.000646081	1.53993	6.94e-26	2.09666	1.9e-44	1.10333	1.26e-13	0.786468	3.88e-07	0.0883656	0.750169	-0.287615	0.140629	-0.293591	0.299103	0.111227	0.777411	0.475266	0.00332373	1.33082	2.16e-19	-0.228833	0.288741	-1.11597	1.48e-08	1.28558	6.02e-20
XLOC_038532	TraesCS2A02G541400	chr2A	752867340	752871351	Embryo Development Essential	0.880965	0.0140143	0.2765	0.553285	0.182218	0.778772	-0.274614	0.615322	-0.242132	0.584967	0.450208	0.273273	0.934034	0.043994	0.327641	0.451742	0.22635	0.67336	-0.527214	0.208768	-0.173531	0.794417	1.01158	0.0103605	0.83989	0.0289887	1.443	0.000170599	0.207456	0.80582	0.414841	0.656954	-0.50262	0.528839	-0.841679	0.0263951	-0.565644	0.170796	-0.665921	0.0847238	0.00896334	1	0.369726	0.422132
XLOC_043325	TraesCS2B02G147500	chr2B	113599854	113613104	Embryo Development Essential	-0.374348	0.024563	-0.697754	1.33e-05	-0.718321	0.000128397	0.0397457	0.979513	-1.10034	4.9e-10	-0.489109	0.0275099	0.478796	0.0330443	-0.142235	0.47162	0.441903	0.012728	0.907107	1.06e-07	0.560068	0.00968744	-0.165182	0.612054	0.24057	0.399162	0.874963	1.81e-05	-0.803928	5.38e-06	-0.249618	0.49139	-0.035584	0.965984	0.168697	0.562401	0.222493	0.444569	0.100913	0.79076	-0.19417	0.48372	0.441387	0.00759481
XLOC_043674	TraesCS2B02G194700	chr2B	171788793	171794405	Embryo Development Essential	-0.373833	0.126214	-1.01671	1.18e-06	-0.0541181	0.927028	0.121073	0.715891	0.0961789	0.775881	-1.3071	9.69e-10	-3.22654	6.39e-21	-0.488779	0.037472	-0.544739	0.0183573	0.328517	0.18561	1.0236	1.08e-06	0.765052	0.000435315	-0.366159	0.14571	-1.83745	7.13e-08	-0.320831	0.280705	0.0463985	1	-0.0234338	0.992844	-0.0397422	0.957434	0.783734	0.000517309	-0.136116	0.760601	-0.413213	0.281521	0.175256	0.766752
XLOC_043825	TraesCS2B02G214100	chr2B	199010984	199019666	Embryo Development Essential	2.01185	2.8e-36	1.25647	2.54e-14	0.666267	0.000172703	0.328151	0.0957532	1.81628	2.01e-23	0.927643	1.64e-06	-0.0287472	1	1.61576	1.48e-24	1.21462	2.88e-13	1.16017	5.29e-12	0.674611	0.000162322	0.573665	0.00199859	0.264501	0.245766	0.623476	0.00671327	0.821448	4.5e-06	0.0736543	0.935126	0.258661	0.405536	0.750681	4.21e-05	0.357812	0.101985	-0.597082	0.00325886	-1.04989	9.65e-07	1.3652	1.29e-17
XLOC_043881	TraesCS2B02G221600	chr2B	211525650	211535518	Embryo Development Essential	-0.186789	0.277431	0.333323	0.033016	1.00794	6.17e-12	1.12138	9.44e-14	-0.596273	8.13e-05	-0.84457	1.62e-07	-0.233133	0.262918	-0.174506	0.325254	0.216653	0.211351	1.45119	5.11e-25	0.698674	5.04e-06	-0.143874	0.491002	-0.473233	0.00486235	-0.400297	0.0283812	-0.826451	1.21e-07	-0.0593314	0.940163	0.113421	0.73991	0.0478222	0.894107	0.463277	0.00674084	0.296835	0.112168	-0.39101	0.0399179	0.554033	0.000202521
XLOC_044093	TraesCS2B02G249700	chr2B	258634996	258643741	Embryo Development Essential	0.0824814	0.789437	0.547143	0.00401338	0.322246	0.212055	0.62238	0.00981505	-0.718128	0.000891055	-0.321969	0.324716	0.504946	0.0839561	-0.0746798	0.805996	0.446243	0.0353191	0.351668	0.141423	0.873423	0.000272344	0.2673	0.419	-0.0323199	1	1.22001	1.24e-07	-0.0499317	0.931619	-0.0606586	0.977639	-0.182961	0.709733	-0.177303	0.556685	0.23154	0.490786	-0.278949	0.37649	-0.131666	0.74727	0.467439	0.00811655
XLOC_044136	TraesCS2B02G253600	chr2B	278435469	278439829	Embryo Development Essential	0.0727584	0.718783	0.640137	1.3e-06	1.01717	1.31e-14	0.374678	0.0141989	0.12644	0.500152	0.381562	0.0312006	1.39115	2.51e-17	0.170166	0.276963	0.389329	0.00549014	0.90377	4e-12	1.17465	7.86e-17	0.811105	3.04e-08	0.753666	8.48e-06	0.855632	1.49e-06	0.0176135	1	0.117106	0.776832	0.152513	0.584341	0.840093	1.76e-09	0.174766	0.392833	-0.728778	1.96e-05	-0.700644	3.83e-05	0.242297	0.126433
XLOC_044385	TraesCS2B02G269700	chr2B	367657356	367709789	Embryo Development Essential	0.102268	1	1.77057	0.0208014	1.15047	0.00850581	0.0579398	0.984057	3.23552	7.15e-08	2.30816	4.98e-06	-0.58805	0.245722	2.07057	0.00519109	2.0105	0.00527113	2.06284	3.32e-05	0.526139	0.207422	0.593379	0.131967	0.981576	0.00793785	1.10752	0.0762366	0.583945	0.70929	0.457079	0.867543	0.596589	0.461835	0.713453	0.0912788	0.468676	0.367452	-0.206468	0.763956	-0.44564	0.616061	2.29946	0.00364045
XLOC_044527	TraesCS2B02G289200	chr2B	399930724	399933271	Embryo Development Essential	0.416792	0.029874	0.159375	0.517413	-0.415849	0.026834	0.183562	0.417548	0.69237	3.83e-05	1.24632	9.21e-14	1.3348	1.01e-17	0.231528	0.259567	-0.12235	0.650135	0.534861	0.00351879	0.271564	0.175499	0.279987	0.158261	0.597145	0.000528076	0.515703	0.00253099	-0.41892	0.0551596	-0.0695532	0.952241	0.357198	0.191011	-0.24439	0.272179	-0.603128	0.00073762	-0.430637	0.0174653	0.402598	0.0245839	-0.277478	0.227344
XLOC_044581	TraesCS2B02G294600	chr2B	411490716	411494669	Embryo Development Essential	-0.988971	0.000644393	-0.289327	0.301108	-0.682374	0.00401047	-1.24731	3.59e-09	0.667048	0.00369818	0.342402	0.224734	-2.16281	2.19e-09	0.0619434	0.965656	0.23718	0.501427	0.44893	0.0793445	-0.492314	0.0375285	-0.744626	0.00114492	-1.21686	8.39e-08	-0.579041	0.0919551	0.222334	0.614949	-0.431126	0.39037	0.339223	0.27786	0.188818	0.546383	0.161285	0.66142	0.464081	0.0666385	0.0731697	0.950641	0.917498	0.0447368
XLOC_044616	TraesCS2B02G298800	chr2B	418776048	418778506	Embryo Development Essential	-0.163071	0.503907	-0.098424	0.737212	0.657616	0.000672889	0.135614	0.62422	-0.20413	0.382017	0.542992	0.00898527	0.0770645	0.854984	-0.0704759	0.843777	-0.431412	0.0340844	-0.208633	0.369619	0.204247	0.399185	0.608014	0.00253076	0.615077	0.00253309	-0.0246613	1	0.543467	0.0113643	0.0707563	0.947532	-0.0565756	0.932997	0.0294521	0.97551	-0.00822349	1	-0.464386	0.0325734	-0.120052	0.712515	-0.202634	0.533035
XLOC_044616	TraesCS2B02G298800	chr2B	418776048	418778506	Embryo Development Essential	-0.163071	0.503907	-0.098424	0.737212	0.657616	0.000672889	0.135614	0.62422	-0.20413	0.382017	0.542992	0.00898527	0.0770645	0.854984	-0.0704759	0.843777	-0.431412	0.0340844	-0.208633	0.369619	0.204247	0.399185	0.608014	0.00253076	0.615077	0.00253309	-0.0246613	1	0.543467	0.0113643	0.0707563	0.947532	-0.0565756	0.932997	0.0294521	0.97551	-0.00822349	1	-0.464386	0.0325734	-0.120052	0.712515	-0.202634	0.533035
XLOC_044634	TraesCS2B02G300400	chr2B	422500310	422509321	Embryo Development Essential	-0.487577	0.049993	0.151911	0.636194	0.0925818	0.82563	-0.723706	0.00139225	0.16589	0.601638	-0.552014	0.0337757	-5.51931	1.29e-17	-0.447853	0.0662738	-0.0948028	0.803469	1.30296	1.75e-09	0.6719	0.00329377	-0.765931	0.000987204	-1.13012	1.08e-06	-2.72503	2.6e-07	-0.335216	0.288145	0.126671	0.880409	0.354824	0.33632	1.28512	8.22e-09	1.28246	6.05e-08	1.38412	3.52e-06	-1.70642	0.00181146	0.295092	0.359605
XLOC_045008	TraesCS2B02G347800	chr2B	494371121	494376527	Embryo Development Essential	-0.99313	0.000150884	-0.38568	0.303027	0.94061	6.75e-06	-0.0352955	0.985417	-0.109831	0.709464	-1.68752	3.5e-11	-3.93789	2.32e-05	-0.352366	0.31032	-0.143354	0.75322	-0.242881	0.44124	0.894043	4.72e-06	-0.0954892	0.782325	-1.68215	1.01e-11	-4.86381	0.00560046	0.56048	0.0956148	-0.201063	0.838993	-0.332065	0.415333	1.03863	4.35e-09	1.75653	9.66e-21	0.169836	0.745311	-2.0225	0.0728326	0.308767	0.441802
XLOC_045547	TraesCS2B02G421400	chr2B	606483758	606486106	Embryo Development Essential	-3.28394	0.00759598	-0.533668	0.353426	-0.0392289	1	-0.623983	0.186411	-0.244242	0.607468	-0.784886	0.133753	0.884433	0.426035	0.661254	0.405243	-0.749729	0.177587	1.70526	0.00015236	1.05932	0.0171447	0.374931	0.452392	0.209043	0.85015	-0.10015	1	0.551769	0.705935	1.23676	0.217492	0.60834	0.359199	0.15747	0.821207	0.815787	0.106533	0.96149	0.232462	-0.0730876	1	0.825495	0.227616
XLOC_045725	TraesCS2B02G444000	chr2B	636776922	636779865	Embryo Development Essential	0.427032	0.160958	-0.145113	0.758076	-1.22143	0.000212746	-0.820573	0.0464301	-1.49047	4.56e-06	-0.951003	0.0217046	0.307553	0.613561	-0.296963	0.400098	0.194892	0.683237	0.761001	0.0413622	0.733026	0.0971828	0.321042	0.613328	0.288036	0.599538	0.29961	0.515014	-0.521931	0.193198	-0.132273	0.951732	-0.127452	0.899468	-0.074262	0.945127	-0.419675	0.448659	-0.21713	0.73483	-0.272602	0.608723	0.115121	1
XLOC_045927	TraesCS2B02G468100	chr2B	664126944	664133378	Embryo Development Essential	0.733106	0.00106963	0.309725	0.197822	0.251774	0.377596	0.405448	0.15612	0.527964	0.0640824	-0.0268744	1	0.509641	0.15595	0.5571	0.0102687	1.38298	2.83e-08	1.97677	1.61e-15	0.614995	0.0340726	-0.280996	0.401654	0.143551	0.789417	0.751791	0.00685447	-0.869551	0.00181517	0.202219	0.813579	0.282343	0.53391	1.29511	4.08e-06	0.477818	0.17848	0.326174	0.348917	0.0223432	1	-0.10478	1
XLOC_046641	TraesCS2B02G559200	chr2B	753097890	753100071	Embryo Development Essential	1.05977	1.14e-12	0.591612	0.000200477	-0.31834	0.0601148	-0.334275	0.0486302	-0.354847	0.0306908	-0.547928	0.00147932	0.904846	2.7e-08	0.346231	0.0347767	-0.00328108	1	0.0655331	0.810232	0.325242	0.0585031	0.263832	0.148679	-0.0498084	0.906527	0.272855	0.163221	0.0420638	0.932557	-0.00119269	1	-0.136705	0.68694	0.468644	0.00617724	0.513862	0.00326785	-0.196103	0.392606	0.0568649	0.886265	-0.232416	0.26476
XLOC_047087	TraesCS2B02G620700	chr2B	795048576	795057035	Embryo Development Essential	-0.931661	0.00173784	-0.40288	0.156514	0.14725	0.676087	-0.911207	2.6e-05	-0.822062	8.33e-06	-1.17998	6.23e-07	-0.0573225	0.945771	-1.18376	8.39e-05	-1.54215	6.61e-09	-0.159743	0.630832	-0.776781	0.000451737	-0.545216	0.0255577	-0.233083	0.451248	-0.254461	0.298188	-0.020218	1	-0.0303303	1	0.0963816	0.835484	-0.0403842	0.93187	0.211282	0.393121	-0.00587385	1	0.553785	0.0091286	-1.91494	2.58e-14
XLOC_047807	TraesCS2B02G091800	chr2B	52911382	52915338	Embryo Development Essential	1.02451	1.69e-08	1.3296	7.16e-12	1.20458	2.08e-11	0.833651	8.1e-07	0.988102	1e-08	0.656081	0.00105003	1.96543	1.9e-25	0.312828	0.10787	0.397821	0.0611655	0.892748	1.87e-07	1.31803	2.64e-12	1.03659	1.85e-09	0.733327	8.74e-05	0.827236	1.67e-05	-0.121899	0.744228	0.137503	0.845239	-0.109246	0.84777	-0.118038	0.640946	0.372696	0.0549597	-1.10556	4.35e-08	-0.687156	0.000578358	0.133176	0.819028
XLOC_048178	TraesCS2B02G137100	chr2B	104062356	104067162	Embryo Development Essential	-0.659399	0.0726417	-0.281259	0.52569	-1.70719	6.9e-05	-1.98096	1.35e-05	-1.12789	0.0133577	-0.250228	0.766048	0.182668	0.873697	-0.430521	0.38192	0.123626	0.870201	0.341767	0.457508	-0.448865	0.445524	-1.0835	0.0315752	-0.555518	0.375577	-0.194366	0.809498	-0.480361	0.535691	-0.890275	0.315746	0.421429	0.571274	-0.0835349	0.946826	-0.197261	0.817295	-0.217019	0.832004	-0.62338	0.387113	-1.15535	0.000769387
XLOC_048476	TraesCS2B02G172800	chr2B	146913075	146915559	Embryo Development Essential	0.0705249	0.781899	0.289521	0.0933645	0.365157	0.0294886	0.130911	0.5583	0.233661	0.193943	0.828001	2.61e-07	2.7707	9.37e-85	0.442315	0.00523401	-0.509028	0.00124435	0.000183612	1	0.504539	0.00216983	0.219183	0.257789	0.533376	0.00143414	1.34692	8.4e-21	0.0538948	0.889719	0.662398	0.000333797	-0.0248961	0.980259	0.517288	0.00265878	-0.356693	0.057864	-0.543078	0.00102174	0.262509	0.146469	-0.192174	0.407455
XLOC_048599	TraesCS2B02G189500	chr2B	165110866	165113221	Embryo Development Essential	0.626476	0.00201594	0.3898	0.0770944	-0.41576	0.0564345	0.0817795	0.830676	0.39773	0.0684512	-0.112346	0.737516	1.28106	3.74e-11	1.0332	1.33e-07	0.876067	1.24e-05	1.44215	5.14e-14	0.97819	7.68e-07	0.272399	0.258111	0.0981935	0.792076	0.33994	0.145532	-0.0505022	0.939318	0.0289015	1	0.081544	0.8947	0.545778	0.0158314	0.402282	0.0992433	-0.28243	0.271268	-0.454477	0.0464151	0.524143	0.0164883
XLOC_048946	TraesCS2B02G234500	chr2B	233267619	233269292	Embryo Development Essential	0.642426	0.431907	-0.55144	0.678961	-0.98206	0.413227	0.802117	0.476073	-0.375625	0.712948	-0.395706	0.844	5.55025	0.00230328	0.0127579	1	1.35395	0.11243	1.76121	0.0744778	1.16572	0.272269	1.86012	0.0435597	2.5738	0.10313	2.21393	0.0874157	1.68014	0.066556	3.24164	0.00262908	0.24128	0.926894	0.811097	0.492652	1.87979	0.114313	-1.09309	0.796696	0.277854	0.965138	-0.123052	1
XLOC_049193	TraesCS2B02G257300	chr2B	306884931	306908280	Embryo Development Essential	-0.197449	0.315238	0.281313	0.123058	0.729898	6.88e-06	1.06307	6.03e-10	0.491202	0.00149777	0.399045	0.037309	-0.182079	0.525433	0.561473	0.000766232	1.00582	4.79e-08	1.14239	2.85e-13	0.570037	0.00160884	0.281864	0.142072	-0.0197607	1	0.870907	7.08e-05	0.505851	0.0343681	0.262004	0.462561	0.519385	0.0115173	0.278754	0.144893	0.450011	0.014988	-0.153593	0.594539	-0.492245	0.0646302	1.30713	1.06e-13
XLOC_049607	TraesCS2B02G298700	chr2B	418664843	418681179	Embryo Development Essential	1.12433	0.000185677	0.420047	0.257853	-1.10205	0.000118885	-0.770394	0.0101387	0.238128	0.517946	-0.00259453	1	0.507498	0.101021	-0.80016	0.0487862	-0.419627	0.223734	-0.226531	0.541372	-0.28784	0.424345	-0.399639	0.226925	-1.09857	0.000343307	0.36232	0.244705	1.15191	0.000778856	-0.234437	0.795653	0.347114	0.442065	0.144382	0.759419	-0.256413	0.485863	-0.232607	0.502773	0.190015	0.551747	-0.0114301	1
XLOC_050154	TraesCS2B02G371800	chr2B	530105015	530109707	Embryo Development Essential	-1.04247	0.000489228	-0.473513	0.165804	0.15731	0.751162	-1.2793	1.66e-05	-0.124892	0.809529	-0.504336	0.148993	0.239475	0.557103	-0.391337	0.26623	-0.448568	0.201199	0.140677	0.77818	-0.391199	0.273923	-0.627368	0.0569669	-0.452541	0.206656	-0.197388	0.669977	-0.817642	0.0177781	-0.516207	0.34442	-0.875897	0.0268471	0.574699	0.114532	0.228782	0.647321	-0.0960778	0.895625	-0.192796	0.686054	-0.376205	0.400426
XLOC_050373	TraesCS2B02G404600	chr2B	572588733	572593589	Embryo Development Essential	-0.427747	0.239037	-0.180384	0.70839	-0.869101	0.0127963	-0.406417	0.308084	-0.0294478	1	0.144099	0.817677	0.102264	0.934842	0.221259	0.623062	0.670432	0.0663689	0.606688	0.100597	0.30322	0.482925	0.260433	0.551073	-0.396561	0.346404	0.345307	0.493854	-0.162767	0.824551	0.160131	0.906152	0.341583	0.59981	0.57242	0.157633	0.284244	0.590162	0.0448301	0.99971	-0.3237	0.553669	-0.555742	0.137008
XLOC_050501	TraesCS2B02G419300	chr2B	600746152	600750380	Embryo Development Essential	-0.408954	0.162883	0.0460504	0.975476	0.295058	0.363507	-0.281186	0.3967	-0.783283	0.00327469	-0.514564	0.0865006	-0.561861	0.0618245	-0.321713	0.30201	-0.59657	0.0350595	0.123332	0.775845	0.109071	0.80338	-0.520706	0.0738052	-0.364216	0.260057	-1.22098	1.09e-05	0.310188	0.400435	-0.205974	0.80022	-0.30555	0.544797	0.723914	0.0135222	0.519753	0.104704	0.0643544	0.945023	-0.5993	0.0584768	-0.772422	0.00527545
XLOC_050731	TraesCS2B02G450900	chr2B	644151087	644158595	Embryo Development Essential	-0.209158	0.242105	-0.290922	0.0894904	-0.552107	0.0014114	-0.287372	0.146181	-1.31606	3.97e-17	-1.31698	1.16e-11	-0.305976	0.303299	-0.973175	1.47e-10	-0.536832	0.000676175	-0.0802792	0.759623	0.111908	0.663089	-0.258631	0.244657	-0.312661	0.190012	-0.130609	0.706311	-0.216767	0.302583	-0.250322	0.403467	-0.248454	0.367779	-0.166282	0.494192	0.119918	0.719872	0.165788	0.607096	0.17159	0.603661	-1.03071	6.57e-13
XLOC_050770	TraesCS2B02G457700	chr2B	652409765	652412370	Embryo Development Essential	-2.0992	6e-12	0.441771	0.150655	0.636203	0.0232939	-0.729824	0.00847594	-0.440157	0.138199	-0.134373	0.788311	2.23834	4.68e-17	-1.42502	6.41e-06	-0.775448	0.0106007	0.636276	0.0255503	0.276964	0.429105	0.899846	0.00146164	1.0421	0.00040614	1.33975	8.94e-07	-0.488677	0.334449	-0.345957	0.581159	-0.352021	0.469684	0.496854	0.132763	0.196033	0.677263	-0.648185	0.0545326	0.13167	0.806813	-1.27971	1.79e-06
XLOC_051217	TraesCS2B02G521600	chr2B	716593325	716595982	Embryo Development Essential	-0.399333	0.00712628	0.52728	0.00033095	0.0252286	0.981116	0.572315	8.11e-05	1.04356	1.28e-13	0.492254	0.00167507	-0.535605	0.00101982	0.468976	0.00150123	0.210117	0.224701	1.31337	8.92e-21	2.01478	1.07e-46	0.995556	1.98e-12	0.595515	6.17e-05	-0.525139	0.00119626	-0.480222	0.00381186	-0.0831769	0.888797	-0.0597155	0.902118	0.419414	0.0088002	1.31627	9.61e-21	0.227174	0.250111	-0.748265	4.91e-05	0.994225	6.23e-13
XLOC_051566	TraesCS2B02G571700	chr2B	761981125	761992012	Embryo Development Essential	0.600768	0.142238	0.263427	0.642466	-0.669969	0.186485	0.236266	0.71885	-0.273037	0.571389	0.339773	0.470047	0.670702	0.104745	-0.0767403	0.903405	-0.391729	0.226632	-1.34244	8.86e-07	-0.764467	0.0304635	0.568818	0.111097	0.463484	0.186711	0.865764	0.00424266	0.13869	0.804856	-0.260475	0.769176	-0.0553735	0.97221	-0.839892	0.0126482	-0.332614	0.415393	-0.148628	0.785527	0.48682	0.126348	0.218712	0.726196
XLOC_052011	TraesCS2B02G630100	chr2B	801216576	801224385	Embryo Development Essential	-1.10625	2.3e-10	-0.403752	0.0411255	0.00642249	1	-0.265535	0.278324	-1.83422	2.73e-24	-1.42951	1.35e-11	0.516517	0.0171211	-0.145855	0.553187	0.456686	0.0297122	0.677465	0.000661874	-0.00217765	1	-0.533104	0.0215174	-0.518552	0.0224302	-0.0313328	1	-0.533134	0.0147189	0.323422	0.388846	0.0978078	0.855621	-0.486812	0.0285639	-0.107375	0.786178	0.0362041	0.976847	0.250558	0.297529	0.351502	0.144664
XLOC_056519	TraesCS2D02G034200	chr2D	13211125	13215597	Embryo Development Essential	1.95826	0.0299444	2.2777	0.00441229	-0.125189	0.991838	0.465326	0.560337	0.12546	0.933898	0.804765	0.532727	-1.26507	0.597856	0.413885	0.583707	1.18913	0.321433	0.450443	0.599988	-0.410259	0.756196	-0.0530871	1	-0.238161	0.925575	0.89789	0.685645	-1.23924	0.0307326	-0.641661	0.602248	-0.584269	0.4764	0.156134	0.862373	0.643427	0.374091	-0.138726	0.945694	-1.27357	0.267817	0	1
XLOC_056614	TraesCS2D02G049500	chr2D	18230424	18234566	Embryo Development Essential	-2.51264	1.34e-17	-0.287539	0.460269	0.0472002	0.987636	-0.0645112	0.947293	1.4949	7.78e-06	0.0915305	0.922987	-1.34546	0.00170304	-0.386386	0.283559	0.211392	0.696787	1.92825	1.97e-06	1.19487	0.000175955	0.585547	0.0658416	-0.0766091	0.942318	-1.84161	7.13e-07	-0.839836	0.022434	0.340285	0.621493	-0.542057	0.163373	0.109414	0.804726	0.825982	0.001478	0.345286	0.364854	0.0835934	0.931191	0	1
XLOC_057055	TraesCS2D02G118000	chr2D	67437126	67441778	Embryo Development Essential	-0.885046	0.133025	-0.062002	0.985643	0.250275	0.709313	-0.738297	0.118366	-0.637417	0.169346	-0.18804	0.845528	0.94175	0.0541246	1.97527	0.000430001	-0.430109	0.575697	0.318798	0.543576	1.04943	0.0316973	-0.750303	0.14387	-0.184401	0.83971	0.827726	0.141806	-0.0759291	0.976271	-0.862484	0.195543	0.205254	0.815675	0.089014	0.916326	0.228602	0.715689	0.0810105	0.975297	-0.0956396	0.935767	0	1
XLOC_057278	TraesCS2D02G152000	chr2D	95413602	95416026	Embryo Development Essential	-0.358775	0.133206	-1.12565	3.95e-08	-0.546029	0.0146823	-1.73283	5.06e-17	-1.10595	2.79e-07	-0.703336	0.0102662	-0.334662	0.297165	-0.590011	0.00802828	-1.39386	1.7e-11	-0.761736	0.000454301	-0.443797	0.0600453	-1.0334	1.03e-05	-0.645753	0.0169926	-0.53456	0.0702606	0.173358	0.593799	0.00308252	1	-0.0601137	0.933378	0.812538	0.000195613	0.676665	0.00526188	0.3818	0.168553	0.808676	0.000744027	0	1
XLOC_057422	TraesCS2D02G176000	chr2D	119372925	119378389	Embryo Development Essential	-0.263041	0.442785	-0.73729	0.00524214	-0.611243	0.0268386	0.216747	0.538618	0.95731	0.000152487	-0.883268	0.00187073	-3.86996	5.52e-11	-0.14158	0.735136	-0.188793	0.628805	0.480785	0.104693	0.983027	0.000168204	0.414534	0.168623	-0.265935	0.450909	-1.60794	0.00643057	0.24452	0.536357	-0.0643375	0.990807	0.21336	0.702463	-0.0662884	0.917704	1.06241	3.39e-05	-0.218797	0.622949	-1.73925	8.39e-05	0	1
XLOC_057598	TraesCS2D02G202000	chr2D	154098757	154108594	Embryo Development Essential	0.680198	0.00396982	0.319303	0.23405	0.591603	0.0226873	1.70151	5.59e-12	-0.183147	0.57767	-0.641384	0.0175499	0.16399	0.680294	0.372249	0.142717	0.957108	3.89e-05	1.68592	8.98e-14	1.08093	7.87e-06	0.207815	0.537052	0.0704903	0.920158	0.0310286	1	-0.521957	0.0520027	0.0316179	1	0.121293	0.839073	0.142361	0.707044	0.182637	0.615255	0.0626103	0.924072	-0.47902	0.0829551	0	1
XLOC_057965	TraesCS2D02G246100	chr2D	286659668	286677779	Embryo Development Essential	-1.44647	4.31e-05	0.515126	0.0671099	0.510577	0.0784885	0.702453	0.0321433	0.111226	0.810791	-0.00781403	1	0.345359	0.58225	-0.321343	0.408502	0.000792746	1	1.5227	1.87e-08	0.211414	0.59933	0.444426	0.228536	0.0256794	1	0.935336	0.0731536	-0.936755	0.0102273	0.0954917	0.918569	0.0890986	0.87813	0.889172	0.000140112	0.7808	0.010317	0.740203	0.0565077	-0.0136922	1	0	1
XLOC_058094	TraesCS2D02G263300	chr2D	321765132	321780396	Embryo Development Essential	0.0833189	0.839711	-0.199725	0.492173	-0.465323	0.0667957	-1.194	3.33e-07	-0.837083	0.000186105	-0.657025	0.00931124	-0.550857	0.0434312	-0.112876	0.768248	0.0846701	0.841156	-0.643435	0.007645	-0.650548	0.00512278	-0.76338	0.00113678	-1.11242	2.74e-06	-0.252872	0.388769	-0.55322	0.029999	-0.167263	0.803784	-0.263631	0.485765	-0.128747	0.713012	-0.206778	0.528163	0.447987	0.0672418	0.494806	0.0380542	0	1
XLOC_058140	TraesCS2D02G269500	chr2D	331734057	331736793	Embryo Development Essential	0.667135	0.0137229	0.508445	0.0718568	-0.923942	0.000440684	0.903653	0.000779646	0.462272	0.0851327	1.29408	3.16e-06	1.8635	1.04e-12	-0.116972	0.773696	0.0329345	0.995411	0.850895	0.0013956	0.988553	0.000159288	1.21074	7.82e-06	1.70727	9.74e-11	1.46221	2.47e-08	0.095842	0.84046	-0.0862928	0.955026	0.191719	0.727671	0.0742275	0.888815	0.0819764	0.875503	-0.888391	0.000398292	0.0121655	1	0	1
XLOC_058195	TraesCS2D02G276100	chr2D	345827340	345830316	Embryo Development Essential	0.833792	0.045975	0.171605	0.795968	-0.418097	0.332385	-1.11799	0.000313578	0.925776	0.0067254	0.0571903	0.975747	-2.28383	3.35e-07	-0.104363	0.981061	0.919534	0.0985638	0.182664	0.735877	-0.911171	0.00407094	-0.980431	0.00137822	-1.49932	6.61e-07	-1.56732	0.000258501	-0.124448	0.887596	0.624371	0.350823	-0.0747844	0.935752	0.224622	0.584306	0.226478	0.586683	1.5054	4.32e-08	-0.023697	1	0	1
XLOC_058232	TraesCS2D02G282000	chr2D	354956999	354968256	Embryo Development Essential	-0.393216	0.351244	-0.243063	0.615104	-0.114618	0.879382	-0.654494	0.0750905	0.536646	0.171139	-0.34673	0.468698	-7.0544	5.55e-06	-0.0432189	1	-0.107338	0.875459	1.09189	0.00157424	0.896164	0.0105139	-0.915692	0.0123026	-1.34176	0.000207108	-3.0613	0.000954606	0.0997062	0.91448	0.0772337	0.995841	0.132081	0.894005	1.23415	0.000388405	1.18489	0.00118786	1.62839	7.63e-05	-1.13077	0.118964	0	1
XLOC_058341	TraesCS2D02G295800	chr2D	378051708	378060031	Embryo Development Essential	0.671836	0.440091	-1.35184	0.117568	-2.08588	0.0509762	-0.139612	0.978747	-1.35413	0.127882	-0.470856	0.668949	-3.88652	0.0252913	0.616576	0.47651	-1.62435	0.148912	-0.459305	0.6701	-0.354805	0.763848	-1.0958	0.241359	-0.283322	0.839938	-1.96784	0.136965	1.27274	0.179742	-0.948455	0.452687	-0.853687	0.485765	-0.466612	0.64729	-0.793732	0.358656	0.593712	0.503729	0.90871	0.446405	0	1
XLOC_058569	TraesCS2D02G328900	chr2D	422079023	422085254	Embryo Development Essential	0.294824	0.695455	0.98983	0.0278644	0.938326	0.00202944	0.509155	0.103669	0.319973	0.375529	-0.555005	0.186031	-5.0782	0.00146089	1.17421	0.0263378	1.82181	0.010754	1.74547	1.78e-07	1.23725	5.78e-06	0.385169	0.260264	-0.889054	0.0151177	-4.86256	0.00594182	0.000895377	1	0.495278	0.552457	-0.490588	0.297637	1.17884	9.74e-06	1.978	2.4e-12	0.225634	0.745077	-4.8616	0.00584789	0	1
XLOC_058697	TraesCS2D02G352100	chr2D	450370504	450372685	Embryo Development Essential	-0.5301	0.471618	0.654015	0.159902	-1.07554	0.0788979	-0.0966813	0.975594	-1.03736	0.031631	-0.520922	0.563257	1.2052	0.0916877	-0.227247	0.800428	0.372797	0.599595	0.510435	0.384737	0.206456	0.823241	0.0117979	1	-0.0596893	1	2.27694	0.00868854	-0.280322	0.781639	0.41631	0.714908	0.806735	0.158002	-0.032023	1	0.117575	0.913251	0.0311283	1	-0.987043	0.0543672	0	1
XLOC_058993	TraesCS2D02G400500	chr2D	514656694	514659537	Embryo Development Essential	0.204888	0.881242	0.369127	0.543734	-1.19376	0.0248911	-0.635591	0.365519	-0.496898	0.386315	-0.638563	0.492013	0.673756	0.473654	0.849572	0.470021	0.393661	0.600638	0.748219	0.224148	0.93459	0.086827	0.843694	0.226603	-0.73455	0.440064	0.997548	0.291795	-0.00992283	1	-0.181869	0.948862	0.196436	0.861198	0.384544	0.491936	1.9315	0.000328552	-0.667942	0.448977	0.264531	0.785057	0	1
XLOC_059026	TraesCS2D02G404700	chr2D	519122785	519132025	Embryo Development Essential	1.62679	9.21e-06	1.28747	0.00110819	0.533452	0.178656	1.73947	3.21e-06	0.526828	0.0683215	0.607541	0.0555512	1.31886	2.79e-05	0.165975	0.776241	1.11942	0.00182161	0.627418	0.0907174	0.52684	0.21695	0.657155	0.0570186	0.906238	0.00227413	1.38518	2.21e-06	-0.0714969	0.941343	-0.23791	0.813579	0.0207953	1	-0.581488	0.0156602	-0.312323	0.266931	-1.19123	9.5e-07	-0.413905	0.14163	0	1
XLOC_059141	TraesCS2D02G422200	chr2D	535573210	535575737	Embryo Development Essential	0.622119	0.221027	-0.00255651	1	-2.44028	8.52e-05	-1.12535	0.109314	-2.14432	0.000412644	-1.82226	0.034068	0.122481	1	-0.17539	0.847346	0.128193	0.925626	1.34936	0.0481907	1.24249	0.102163	-0.490573	0.67474	-0.801691	0.349165	-0.245518	0.836821	-0.2272	0.817132	0.571508	0.610188	0.0540246	0.992316	0.501263	0.444456	0.837783	0.264376	0.226816	0.835901	-0.744358	0.297464	0	1
XLOC_059249	TraesCS2D02G437700	chr2D	547675787	547693908	Embryo Development Essential	0.689852	5.92e-05	-1.01126	2.63e-10	0.0414056	0.962988	0.8312	0.000372073	-0.771559	9.85e-06	-0.536672	0.0112986	0.624886	0.00266168	-0.186687	0.312613	0.232699	0.247267	0.0843464	0.781643	-0.247567	0.32189	-0.459897	0.0627499	-0.169241	0.594822	0.726558	9.53e-05	-0.863571	1.17e-08	-0.287991	0.286118	-0.0761637	0.866515	0.0390695	0.94023	0.580444	0.00392413	-0.021327	1	0.202482	0.331784	0	1
XLOC_059382	TraesCS2D02G455500	chr2D	563786723	563793701	Embryo Development Essential	-0.633578	0.000672987	-0.856447	1.39e-06	-0.447385	0.0293912	0.201454	0.466635	0.108375	0.718332	0.50215	0.0646122	1.72086	9.06e-16	0.379543	0.0419968	0.2522	0.286515	1.03121	1.34e-07	0.669231	0.00270038	0.255763	0.358867	0.494779	0.0647651	1.00516	5.63e-07	0.0944777	0.758779	-0.018692	1	0.295231	0.288492	-0.00839859	1	-0.382995	0.0854804	-0.0640061	0.877142	-0.0558628	0.89234	0	1
XLOC_059872	TraesCS2D02G531700	chr2D	617396989	617399099	Embryo Development Essential	0.111475	1	0.189274	0.98326	0.41093	0.857543	1.78019	0.0400924	1.10008	0.205584	1.46484	0.17774	2.53156	0.0338516	0.711915	0.519036	-0.262327	0.92149	3.75101	0.025018	3.63124	0.0034355	2.40186	0.0382323	1.76884	0.0738421	1.70552	0.284525	0.0912632	0.882395	-0.0583496	0.999204	-0.0876232	0.91997	0.55808	0.068928	0.338671	0.355727	-0.15256	0.763615	0.927728	0.00121081	0	1
XLOC_060121	TraesCS2D02G571000	chr2D	637634452	637636785	Embryo Development Essential	2.80199	0.0293975	3.3907	7.35e-05	1.85942	0.00279427	4.35716	0.00779386	2.96657	2.13e-05	3.32619	0.000174982	2.53177	0.0315314	0.275252	0.751191	1.5057	0.108147	2.13709	0.00833114	0.19469	0.848566	-0.0117368	1	0.390734	0.675062	1.83878	0.0220739	0.113147	0.830944	0.562378	0.121735	-0.0107747	1	0.354266	0.18024	-0.0205941	1	0.0485675	0.95521	0.127842	0.71627	0	1
XLOC_060155	TraesCS2D02G576800	chr2D	640206750	640216632	Embryo Development Essential	-1.47873	2.87e-09	-0.704594	0.0172401	1.20718	0.00786859	-0.0946103	0.960152	-1.1236	0.000695604	-0.462886	0.393418	1.2703	0.00401877	-0.552696	0.133069	0.51497	0.226172	0.977673	0.0230996	-0.109835	0.947361	0.356556	0.591882	0.539877	0.319537	0.0998162	0.933217	-1.2166	1.06e-08	-0.0107113	1	-0.140475	0.75451	-0.88171	2.28e-05	-0.10219	0.807865	0.152817	0.6137	0.245596	0.308683	0	1
XLOC_060787	TraesCS2D02G075500	chr2D	32293803	32297066	Embryo Development Essential	0.343271	0.178327	0.385445	0.136969	0.990524	5.16e-06	0.962323	1.28e-06	0.280409	0.219261	0.0637791	0.906759	2.08132	9.45e-19	0.351201	0.131261	0.500142	0.0377798	0.358358	0.116033	0.659228	0.00732396	1.16705	1.28e-08	0.832389	0.00035387	0.813353	0.000536312	0.0591456	0.891139	-0.213377	0.616193	-0.0251373	0.986348	0.0149323	1	0.484672	0.00735037	-0.540012	0.0107628	-0.0403173	0.952168	0	1
XLOC_061315	TraesCS2D02G152200	chr2D	95418019	95420736	Embryo Development Essential	0.0910601	0.740398	0.0829099	0.778642	0.412622	0.0345954	0.336043	0.109851	0.179613	0.441165	0.786094	4.89e-05	2.13683	2.6e-36	0.45378	0.0138439	-0.462677	0.0133971	0.154026	0.51563	0.73598	0.000101199	0.666578	0.000705266	0.726266	0.00021446	1.14638	7.13e-11	-0.241358	0.306859	0.400368	0.147148	-0.409681	0.112339	0.501897	0.009596	0.157778	0.56141	-1.11256	3.92e-10	-0.231269	0.299362	0	1
XLOC_061414	TraesCS2D02G170600	chr2D	114547133	114555142	Embryo Development Essential	1.00786	5.39e-08	0.601946	0.00210366	-0.00557383	1	0.141089	0.605414	0.707949	0.00025156	-0.0166797	1	1.18405	2.48e-10	1.25327	8.7e-12	0.971621	2.81e-07	1.55559	1.63e-17	1.05579	1.88e-08	0.204058	0.40696	-0.0570302	0.912136	0.245115	0.307265	-0.00464289	1	0.181042	0.720715	0.0955054	0.860421	0.564618	0.00713271	0.505039	0.0192851	-0.182312	0.504917	-0.425269	0.0486682	0	1
XLOC_061470	TraesCS2D02G179200	chr2D	122862047	122867712	Embryo Development Essential	1.11199	0.000695513	0.590337	0.0991081	-0.538704	0.0812871	0.238149	0.560015	1.00102	0.000416227	0.77934	0.0230742	1.05585	0.00160331	0.957935	0.0030947	1.32425	0.000128699	0.582991	0.087701	1.11204	0.00029235	0.675786	0.0277876	0.492061	0.136809	0.885093	0.010897	-0.209326	0.679927	0.0811154	0.987582	0.319189	0.513974	0.330388	0.24431	-0.137518	0.731301	-0.650271	0.0147682	-0.624565	0.0255783	0	1
XLOC_061571	TraesCS2D02G195300	chr2D	141476437	141482523	Embryo Development Essential	2.32941	4.56e-36	1.548	9.74e-18	1.29451	1.32e-11	0.770632	0.000125522	2.37507	1.24e-22	1.69842	5.27e-12	1.02615	0.000208725	1.47344	1.46e-17	1.16135	4.16e-10	1.43789	1.47e-14	0.956643	1.63e-06	0.906321	1.51e-05	1.06174	2.28e-06	1.51419	4.29e-07	0.885172	3.59e-06	0.24874	0.529639	0.443981	0.0915732	0.736885	9.12e-05	0.182575	0.506406	-1.24235	1.39e-09	-1.28735	6.62e-09	0	1
XLOC_061623	TraesCS2D02G203300	chr2D	155478269	155485844	Embryo Development Essential	-0.818758	0.097743	-0.756259	0.152388	-1.41924	0.00428925	-0.71937	0.177666	-1.14863	0.00999929	-0.715662	0.174815	0.419775	0.447037	0.106867	0.935885	-0.0518812	0.997913	-1.34769	0.00270585	-1.43731	0.00389137	-0.0202419	1	0.740946	0.143983	-0.0105843	1	0.399717	0.52847	0.275869	0.843493	-0.0159216	1	-1.03717	0.0326702	-1.22319	0.00812451	-0.0384404	1	0.576032	0.252035	0	1
XLOC_061704	TraesCS2D02G214700	chr2D	176162716	176164393	Embryo Development Essential	6.04876	0.000891599	4.78578	0.0140964	0.302657	0.958329	-0.228517	0.992492	-0.177545	0.968413	0.629192	0.877402	2.25581	0.370406	4.85966	9.12e-05	6.07548	0.00105128	1.57722	0.561175	1.7259	0.514021	1.23126	0.514274	2.09168	0.414901	3.66584	0.0875131	0.316761	NA	2.28739	NA	-1.64547	NA	0.633066	0.711043	2.27267	0.11173	0	1	-1.73554	NA	0	1
XLOC_061941	TraesCS2D02G241800	chr2D	264803088	264814048	Embryo Development Essential	1.72127	8.77e-07	1.1167	0.00226336	-0.077538	0.952735	0.453186	0.295916	-1.66152	2.14e-06	-1.56909	2.24e-05	-3.79244	3.94e-12	0.504564	0.222691	0.12983	0.845777	1.01861	0.00600318	0.608898	0.132295	-0.611226	0.138346	-0.685118	0.0986984	-1.5361	0.00270258	-0.188912	0.7785	-0.353231	0.697888	0.0843866	0.955209	0.362901	0.483055	1.16984	0.00286324	0.741081	0.0898735	-1.28002	0.0108088	0	1
XLOC_061955	TraesCS2D02G244500	chr2D	274842158	274863297	Embryo Development Essential	1.22455	0.178284	2.07752	0.000634413	1.27482	0.000174004	0.18054	0.635902	1.70918	1.12e-08	0.614092	0.0486027	-0.899767	0.00548613	3.13286	2.78e-05	0.510534	0.499378	0.850048	0.0147774	-0.251017	0.522688	-0.672216	0.013498	-0.396158	0.202835	-0.543312	0.0710758	-1.22885	0.2751	0.417428	0.690675	-0.0271257	0.99335	0.0627909	0.924859	0.115165	0.799538	0.530556	0.0485802	-0.301176	0.344007	0	1
XLOC_062006	TraesCS2D02G249200	chr2D	295153085	295176931	Embryo Development Essential	1.22281	2.64e-06	0.230167	0.525393	-0.543548	0.0482641	0.229702	0.542066	-0.00281531	1	-0.160207	0.732554	-0.173159	0.810638	0.245967	0.489226	1.53293	1.37e-06	0.56438	0.0465563	0.538256	0.0701771	0.488813	0.135051	-0.424406	0.248091	-0.182706	0.706738	-0.263993	0.413865	-0.0124636	1	0.299345	0.448317	0.00218027	1	0.152851	0.728029	0.51452	0.0733858	0.112134	0.828037	0	1
XLOC_062051	TraesCS2D02G255600	chr2D	308480371	308489559	Embryo Development Essential	-1.19768	0.0018038	-0.540444	0.108474	-1.15231	0.00012815	-0.509855	0.106031	-1.03433	0.000466818	-0.606777	0.0829015	-0.739588	0.106483	1.32015	0.00023699	-0.0335065	0.998652	-0.511542	0.11084	-0.619951	0.0577947	-1.01785	0.000854943	-0.340568	0.376558	0.287448	0.534349	0.398249	0.341764	0.502685	0.245791	-0.241125	0.605565	-0.129062	0.77387	0.134123	0.772746	0.576527	0.050246	0.532123	0.064185	0	1
XLOC_062154	TraesCS2D02G269600	chr2D	331737704	331738799	Embryo Development Essential	0.515509	0.107281	0.579635	0.0845269	0.923756	0.00433916	0.59643	0.0791459	-0.452389	0.125798	0.419485	0.27186	2.24662	2.26e-17	-0.138899	0.741078	-0.794482	0.00813493	-0.452419	0.144831	-0.206272	0.624145	-0.014557	1	0.361396	0.344534	0.377163	0.216716	-0.225159	0.545191	-0.321422	0.563515	-0.19826	0.734909	-0.201829	0.607509	-0.304331	0.369614	-0.218781	0.531996	0.415826	0.120213	0	1
XLOC_062232	TraesCS2D02G280200	chr2D	352199459	352213748	Embryo Development Essential	0.377521	0.554483	0.610079	0.17002	-0.595116	0.162264	-0.600516	0.179537	0.224581	0.644609	0.973121	0.0155101	0.747555	0.0489113	0.451993	0.428567	-1.19425	0.0105954	-0.197831	0.700151	0.341875	0.510602	-0.371733	0.472367	-0.115563	0.89987	0.758403	0.0363093	0.327938	0.595482	-0.149902	0.903475	-0.303477	0.587508	-0.302189	0.442367	-0.432372	0.232735	0.144435	0.761738	0.00804122	1	0	1
XLOC_062341	TraesCS2D02G300400	chr2D	382455047	382459157	Embryo Development Essential	1.49401	0.0154827	3.49619	1.12e-05	1.38459	0.0142921	2.52621	6.14e-05	1.52752	0.00411516	1.68115	0.0160279	2.67718	5.73e-07	1.60209	0.000711748	0.634384	0.407803	2.18469	2.36e-05	1.7438	0.00165368	1.13718	0.0331951	1.45819	0.0119442	1.03776	0.109913	0.623529	0.722665	0.273561	0.995929	0.774999	NA	0.748687	0.189684	0.599107	0.379858	-2.06074	0.0251208	-3.57376	0.00470365	0	1
XLOC_062387	TraesCS2D02G306800	chr2D	392687419	392694669	Embryo Development Essential	0.410344	0.0243245	0.398919	0.0221374	0.810847	1.9e-07	-0.338277	0.04653	0.685898	8.84e-06	0.162277	0.480927	0.200878	0.357619	0.516042	0.00248135	0.487659	0.00654523	0.812023	2.78e-07	0.703092	9.49e-06	0.15182	0.462368	-0.318221	0.09024	0.190237	0.367772	0.516328	0.00446238	0.18244	0.60031	0.185106	0.503042	0.682341	6.45e-06	0.366911	0.0335207	0.311986	0.0762534	-0.200431	0.300448	0	1
XLOC_062698	TraesCS2D02G351700	chr2D	449709924	449714729	Embryo Development Essential	-0.524985	0.102841	-0.310882	0.400115	0.350914	0.331881	-1.19637	5.25e-05	-0.299293	0.422213	0.118369	0.848872	0.328191	0.366522	-0.0783471	0.919193	0.0349028	0.997097	0.370946	0.296931	-0.094012	0.872001	-0.577935	0.0826053	0.0855996	0.916517	0.152725	0.754243	-0.389194	0.327562	-0.236102	0.793609	-0.495942	0.306551	0.576349	0.104114	0.248974	0.59363	-0.195006	0.682978	-0.114909	0.851155	0	1
XLOC_062919	TraesCS2D02G383800	chr2D	488230975	488236927	Embryo Development Essential	1.25375	0.000451696	-0.0942365	0.890109	-0.589217	0.149918	-0.365829	0.447834	-0.552777	0.133745	-0.757271	0.0860764	-0.517195	0.544813	0.934774	0.00605579	1.03764	0.00504867	0.0095615	1	0.194864	0.72134	0.473597	0.278987	-0.725176	0.163108	0.0312971	1	0.191725	0.764519	-0.0492621	1	-0.0547779	0.96718	0.534519	0.145486	0.379089	0.401588	0.228573	0.696646	-0.143265	0.850791	0	1
XLOC_063172	TraesCS2D02G427900	chr2D	539880939	539888438	Embryo Development Essential	-0.173714	0.447024	-0.0580262	0.86601	-0.489338	0.0163792	-0.0322453	0.991599	-1.28232	2.32e-12	-0.800815	0.00100227	-0.926584	0.0233829	-0.35583	0.0697905	-0.0379754	0.94223	0.00171875	1	0.64033	0.00227101	0.560072	0.023325	-0.223884	0.500436	-0.151644	0.790482	-0.25419	0.232149	-0.0826635	0.889767	-0.0662745	0.890149	-0.0773159	0.815395	0.233416	0.359581	-0.0195825	1	-0.630578	0.0498085	0	1
XLOC_063208	TraesCS2D02G434600	chr2D	545851235	545853584	Embryo Development Essential	-0.821008	0.0239147	0.119597	0.859162	0.361544	0.386386	-0.354397	0.40419	0.145424	0.792712	0.157108	0.811635	2.41531	2.19e-13	-0.179035	0.754688	-0.495758	0.239429	0.775756	0.0320632	0.536426	0.172456	0.907971	0.0121796	1.67705	4.01e-06	1.46276	1.3e-05	0.167413	0.805295	0.061964	1	-0.242328	0.74863	0.468858	0.265799	0.376707	0.417242	-0.902427	0.0150343	0.387709	0.367709	0	1
XLOC_063557	TraesCS2D02G493500	chr2D	590988401	590990772	Embryo Development Essential	1.06935	3.87e-07	1.49673	1.22e-12	-0.0295882	1	0.643188	0.00430388	1.3364	5.06e-10	0.977787	2.01e-05	-0.028514	1	1.86486	1.57e-19	1.24613	7.61e-09	1.84363	5.24e-18	2.56062	7.37e-33	1.39117	8.5e-11	1.06862	1.24e-06	0.414821	0.128296	0.0400844	0.975377	0.0176047	1	0.0472032	0.963453	0.342738	0.208375	1.12917	2.33e-07	-0.548368	0.0268217	-1.84929	3.63e-14	0	1
XLOC_063762	TraesCS2D02G527300	chr2D	615060013	615063946	Embryo Development Essential	1.44034	0.0321711	2.52548	0.000361393	2.01235	0.0327279	0.494465	0.629444	1.08201	0.179745	0.921476	0.543734	0.0836049	1	1.98825	0.000195934	1.20384	0.107767	2.62081	0.000689171	1.75619	0.0236951	-0.206893	0.932052	-0.476099	0.700401	0.312319	0.938906	-0.274041	0.544694	0.195579	0.833513	0.633289	0.107477	0.344874	0.396015	0.688657	0.086138	0.369736	0.428855	-0.199923	0.731304	0	1
XLOC_063843	TraesCS2D02G542600	chr2D	621063555	621073718	Embryo Development Essential	-0.0344847	0.998503	0.0542724	0.940126	0.161204	0.657634	0.0750643	0.897914	-0.133055	0.699162	0.330589	0.244357	1.46825	2.4e-11	0.190311	0.500521	-0.280578	0.315075	-0.341276	0.204772	-0.104088	0.8195	0.335567	0.253723	0.250817	0.40732	0.662102	0.00365398	-0.364526	0.177967	-0.172245	0.800658	-0.352743	0.326312	0.172623	0.601882	-0.898489	2.77e-05	-0.549757	0.0106788	-0.0679414	0.880332	0	1
XLOC_064042	TraesCS2D02G572300	chr2D	638309703	638310137	Embryo Development Essential	0	NA	0	NA	2.32852	NA	-0.00732422	NA	4.11736	NA	2.53148	NA	2.52567	NA	4.08345	NA	2.04588	NA	3.4688	NA	3.09715	NA	1.33251	NA	0	NA	1.37794	NA	1.32118	NA	-0.823568	NA	-0.0155073	NA	-0.0167131	NA	1.21558	NA	-2.71004	NA	-3.30879	NA	0	1
XLOC_066359	TraesCS3A02G001700	chr3A	1304381	1309289	Embryo Development Essential	-0.833479	0.218883	0.306601	0.745836	-0.850883	0.0893282	-0.271247	0.649391	1.6355	3.19e-05	-0.779285	0.0779669	-0.351744	0.51032	0.253704	0.812345	0.53517	0.560693	0.354848	0.621291	0.781865	0.101129	0.175312	0.801918	-0.143299	0.860185	0.277637	0.64467	2.17214	0.207137	0.764724	0.752368	-0.182158	0.909911	0.0522136	0.986767	1.06847	0.0150575	-0.347692	0.554492	-0.066303	0.975567	-1.20148	0.0528489
XLOC_066915	TraesCS3A02G075100	chr3A	46833853	46837836	Embryo Development Essential	0.3204	0.627661	-0.0519652	1	-0.544161	0.184654	-0.721435	0.0396061	-0.605306	0.085928	-0.985906	0.00742006	-1.38547	0.000682997	0.0130946	1	0.191258	0.800158	-0.949983	0.014665	-0.208216	0.65814	-1.50359	6.92e-06	-1.09252	0.00166544	-1.68068	5.02e-06	0.686616	0.209226	0.537036	0.638314	-0.227773	0.810447	0.452577	0.406203	0.120222	0.89086	0.19553	0.764365	0.546579	0.255092	2.21361	1.08e-06
XLOC_066920	TraesCS3A02G075700	chr3A	47036289	47040141	Embryo Development Essential	-2.23488	1.35e-28	-0.704116	2.82e-06	-0.714805	5.71e-06	-0.93264	3.59e-10	-0.429629	0.00251722	-1.04496	3.33e-10	-0.357882	0.103661	-0.5975	0.0010984	-0.287062	0.138886	-0.287751	0.0956763	-0.722818	6.01e-06	-0.377993	0.0188845	-0.423431	0.00995835	-0.32598	0.105028	-0.470811	0.0576147	-0.304048	0.305396	-0.204015	0.438226	-0.45731	0.0042318	-0.370709	0.028703	0.260724	0.163789	0.0463222	0.919693	-0.542921	0.00320512
XLOC_066951	TraesCS3A02G079400	chr3A	51401167	51403757	Embryo Development Essential	2.01802	5.18e-20	1.33625	1.39e-06	0.643253	0.00303713	1.17991	2.44e-10	1.21753	2.94e-12	0.613359	0.00177587	2.18502	7.39e-38	1.81202	3.13e-21	0.433528	0.117672	0.281917	0.294762	1.6829	6.18e-17	1.38771	2.69e-15	0.357617	0.0785907	1.6123	2.41e-21	0.797891	0.0025732	0.441669	0.436186	0.289005	0.592059	0.150607	0.574855	0.468417	0.0180901	-0.457078	0.0319011	-0.409027	0.0376971	1.63438	5.94e-17
XLOC_067040	TraesCS3A02G093100	chr3A	59508291	59528448	Embryo Development Essential	0.988881	4.3e-09	0.66633	9.7e-05	0.324395	0.10407	0.801241	2.19e-05	-0.0459958	0.911767	-0.382744	0.055162	-0.775899	0.0006263	0.951932	7.43e-10	1.18353	2.79e-12	0.319046	0.0991293	0.311224	0.111239	-0.282368	0.171572	-0.425742	0.0244897	-0.13666	0.678496	0.470084	0.0360422	-0.0500004	0.983297	0.0393904	0.958893	0.116656	0.710263	0.475727	0.0310915	0.236485	0.408397	-0.172954	0.636105	0.966757	7.1e-09
XLOC_067319	TraesCS3A02G131000	chr3A	107732788	107739117	Embryo Development Essential	-0.463829	0.163027	0.153484	0.617362	-0.0143196	1	-0.018536	1	0.955772	3.23e-06	0.474281	0.0406182	-0.477896	0.0641504	-0.587298	0.0709628	-0.117499	0.760278	-0.293603	0.264564	-0.236784	0.33995	-0.678434	0.00162365	-0.344245	0.145592	-0.305807	0.218551	0.69394	0.0917533	-0.139454	0.883596	0.155596	0.742886	0.347336	0.198835	-0.46742	0.0838208	0.449651	0.0882397	-0.185653	0.597115	-0.24706	0.438321
XLOC_067340	TraesCS3A02G133300	chr3A	110309412	110320016	Embryo Development Essential	1.86726	1.78e-10	-0.15808	0.609165	0.0426712	0.954568	-0.292093	0.205111	-0.279598	0.138091	0.100409	0.707252	-0.534178	0.0111321	0.384406	0.122482	0.429504	0.0600379	0.137628	0.622218	0.0938211	0.755857	-0.291046	0.15395	-0.150882	0.537608	-0.340864	0.0956705	-0.402632	0.24426	-0.281774	0.643929	0.506254	0.0974808	0.522691	0.0331398	-0.550392	0.0073983	-0.373875	0.0563964	0.10286	0.744637	0.805218	0.00409118
XLOC_067682	TraesCS3A02G176300	chr3A	197428753	197432255	Embryo Development Essential	-0.794421	7.12e-11	-1.23449	3.31e-21	-0.561153	3.13e-05	-0.939883	2.72e-16	-0.0455437	0.824937	0.104074	0.509278	-0.999039	2.2e-20	-1.08065	1.06e-19	-1.02642	3.37e-14	-1.1447	5.71e-20	-0.849303	1.84e-12	-0.458668	0.000123262	-0.38628	0.000825806	-1.32019	1.84e-37	-0.242027	0.156093	-0.036019	0.991795	-0.127574	0.622602	0.0402694	0.887755	-0.336708	0.00790085	0.746952	2.3e-12	0.703833	5.94e-10	-0.534619	9.32e-06
XLOC_067783	TraesCS3A02G189000	chr3A	231014310	231018214	Embryo Development Essential	-1.36942	4.34e-21	-0.543869	0.000786542	0.401703	0.0234094	0.165878	0.422031	-0.560589	0.000139329	-0.447299	0.00874049	-0.68261	0.000254718	-0.647529	3.19e-05	-0.824057	1.95e-07	-0.32037	0.0592846	-0.31148	0.0780797	-0.459035	0.00573832	-0.2641	0.163049	-0.549561	0.00531441	-0.385357	0.0514589	-0.173427	0.676468	-0.0556787	0.917709	0.198373	0.389101	0.383266	0.0554337	0.516897	0.010122	0.315897	0.253062	-0.811424	2.26e-08
XLOC_067860	TraesCS3A02G194000	chr3A	267040216	267072598	Embryo Development Essential	0.398505	0.142541	-0.0337974	0.982259	-0.325162	0.142303	0.157536	0.585361	-0.579513	0.000312238	-0.0949622	0.752163	0.352836	0.0987918	-0.852302	0.000271616	0.00549399	1	-0.0415374	0.934261	0.242114	0.303514	0.261611	0.242686	0.328768	0.119101	-0.102118	0.715606	-0.345595	0.308357	0.0454261	1	-0.322568	0.314481	-0.730941	4.71e-05	-1.19923	4.14e-12	-0.234985	0.25267	-0.0329921	0.967049	-1.36108	1.24e-10
XLOC_067873	TraesCS3A02G194600	chr3A	272769515	272806270	Embryo Development Essential	-0.286415	0.157234	-0.172419	0.456538	0.456447	0.0094804	-0.23168	0.172569	0.962189	5.19e-12	0.17429	0.353386	-0.261312	0.112616	0.258512	0.217872	0.199879	0.414575	0.355033	0.040942	-0.715126	5.99e-06	-0.391496	0.010232	-0.484023	0.000723159	-1.05286	3.46e-15	0.282665	0.33149	-0.123178	0.846646	-0.437482	0.0411277	-0.208108	0.27338	-0.806988	1.07e-08	0.561261	1.5e-05	-0.102047	0.624367	0.18276	0.61831
XLOC_067940	TraesCS3A02G198400	chr3A	313497052	313549255	Embryo Development Essential	1.80887	0.00810468	2.12505	0.000351143	0.972435	0.104559	0.00370688	1	0.256678	0.593255	1.21446	0.00245625	-0.075923	0.987123	-0.357148	0.642241	0.172473	0.893229	0.68049	0.178866	0.588065	0.290248	0.272146	0.625002	-0.231974	0.647628	0.603809	0.150374	1.36055	0.15343	-1.7138	0.276092	0.474905	0.632507	0.176439	0.826457	-1.33456	0.00213532	-0.232337	0.672243	-0.97761	0.0283772	1.02203	0.116512
XLOC_068093	TraesCS3A02G211400	chr3A	379819868	379825501	Embryo Development Essential	0.63712	0.0967827	0.922221	0.00385566	0.123327	0.755939	-0.07062	0.890741	0.196126	0.466519	0.176457	0.55295	-0.0588085	0.934147	1.32708	3.64e-07	-0.360333	0.354136	0.160069	0.643608	-0.394233	0.0997228	-0.421835	0.0684455	-0.116948	0.704667	-0.234396	0.337386	0.546442	0.338512	-0.0277382	1	0.276593	0.497108	0.231099	0.374768	-0.29025	0.202912	0.321408	0.112279	-0.0465937	0.954316	0.332476	0.459411
XLOC_068136	TraesCS3A02G214900	chr3A	391488371	391490355	Embryo Development Essential	0.140129	0.667764	0.33805	0.175124	1.38019	1.08e-11	0.189834	0.496414	-0.083495	0.78436	-0.129598	0.745133	0.168246	0.6765	-0.0664296	0.86319	-0.545513	0.0162957	0.360038	0.0815134	-0.0318775	0.98376	0.374905	0.126017	0.196182	0.566626	-0.633791	0.0542495	0.0238409	1	0.293899	0.49616	0.116761	0.802708	0.167504	0.607509	0.444308	0.105429	0.149947	0.70167	0.405668	0.268677	-1.10756	4.17e-09
XLOC_068210	TraesCS3A02G223400	chr3A	417920425	417932903	Embryo Development Essential	0.763176	2.07e-08	0.606655	9.92e-06	1.06182	9.44e-16	-0.119852	0.520166	0.396431	0.00487192	-0.03192	0.948377	-0.503095	0.00128093	0.479808	0.000512779	0.697429	4.89e-07	1.08607	9.29e-17	0.122865	0.496652	-0.30256	0.0456302	-0.40665	0.00594213	-0.451245	0.00293426	-0.515796	0.000775667	0.0279535	1	-0.0314366	0.956723	0.0821207	0.73155	-0.0915935	0.701731	0.0958132	0.667588	-0.436215	0.00513988	0.529014	0.000149187
XLOC_068228	TraesCS3A02G226800	chr3A	424080326	424081273	Embryo Development Essential	-0.977735	1.6e-07	0.957615	1.26e-05	0.6761	0.00351534	0.581447	0.0154605	-0.356694	0.109375	-0.260076	0.416253	0.447545	0.280453	-0.771131	6.33e-05	-0.0624246	0.885818	0.728042	0.000407945	0.525155	0.0365807	1.35947	7.56e-10	0.715636	0.00741747	0.485869	0.201838	-0.434824	0.0768289	0.0830456	0.944149	-0.0591137	0.939308	-0.0326889	0.967487	0.0434627	0.954618	-1.01526	0.000106411	-1.04052	0.00286142	-1.08456	8.6e-11
XLOC_068317	TraesCS3A02G238700	chr3A	446474889	446480330	Embryo Development Essential	1.39066	4.22e-13	1.44849	4.33e-13	2.60953	1.69e-44	1.28719	3.82e-13	0.784952	5.96e-06	0.219083	0.359599	1.59667	1.16e-16	0.394294	0.0576318	1.05828	7.59e-08	0.971895	9.56e-08	1.00834	5.85e-08	1.729	7.4e-23	1.35965	6.15e-13	0.964549	6.07e-07	-0.432689	0.0696181	0.252943	0.569935	-0.1041	0.850633	-0.53612	0.00565577	-0.310837	0.160925	-1.33517	2.49e-12	-0.959734	6.5e-07	0.165033	0.68483
XLOC_068394	TraesCS3A02G247300	chr3A	465535026	465539267	Embryo Development Essential	0.329793	0.245982	-0.0346446	1	-0.423476	0.123416	0.388396	0.143629	1.10038	5.46e-07	0.913422	3.73e-05	-0.544332	0.0301456	0.0126619	1	0.169293	0.660785	-0.070696	0.895286	0.252913	0.382205	0.460202	0.0649705	0.393133	0.114085	-0.43335	0.108967	0.0356352	0.99535	-0.0337197	1	-0.491443	0.1994	-0.402501	0.137495	-0.345339	0.207983	-0.424557	0.100025	-0.806024	0.00198879	-0.577268	0.0293963
XLOC_068553	TraesCS3A02G271000	chr3A	498246299	498251274	Embryo Development Essential	0.611756	1.76e-05	-0.220671	0.164523	-0.106117	0.593729	-0.665736	7.76e-07	-0.218086	0.113429	0.272073	0.0882677	0.124309	0.481136	-0.0842503	0.630614	-0.0148519	1	-0.147734	0.412086	-0.507325	0.000694628	-0.289126	0.0464095	-0.458662	0.00102934	-0.034126	0.933217	0.284115	0.107682	0.028109	1	0.344708	0.0803146	0.211083	0.222181	-0.119306	0.586366	0.276288	0.0588121	0.0135743	1	0.0676937	1
XLOC_068611	TraesCS3A02G280500	chr3A	509539178	509544261	Embryo Development Essential	-1.84517	1.05e-33	-1.82087	1.87e-36	-1.27426	2.23e-17	-1.20378	1.06e-15	-1.17643	1.15e-15	-0.621091	0.000222263	-1.22009	2.5e-10	-1.14271	2.01e-14	-1.08077	1.79e-13	-1.28151	2.46e-17	-0.964377	2.47e-10	-1.03838	9.27e-12	-0.710965	1.2e-05	-1.42432	1.59e-19	-0.212079	0.301703	0.0190195	1	-0.0779287	0.849999	0.0394709	0.938386	-0.533796	0.00259031	0.461483	0.00518365	0.766848	6.61e-06	-0.413695	0.0107024
XLOC_068684	TraesCS3A02G291600	chr3A	521704596	521719280	Embryo Development Essential	-0.00871067	1	0.00107849	1	-0.313078	0.140912	-0.60022	0.0016864	0.395988	0.0580974	-0.68279	0.000879003	-0.189915	0.447358	0.0927231	0.767578	0.556685	0.00806717	0.66911	0.000569023	-0.0861882	0.782426	-0.755144	8.53e-05	-0.862439	1.05e-05	-0.499132	0.0114726	-0.229722	0.449046	0.210546	0.679659	0.64613	0.00647462	0.557537	0.0108344	0.276685	0.289014	0.611877	0.00263792	-0.0738517	0.852386	0.480962	0.0248096
XLOC_068715	TraesCS3A02G296500	chr3A	531079609	531082372	Embryo Development Essential	-0.634959	0.0052402	-0.954132	0.000172976	-0.221418	0.511075	0.0182003	1	-1.0875	6.21e-09	-0.730024	0.00307726	1.35998	7.53e-12	-0.794778	0.000653428	-1.396	1.79e-08	-0.457133	0.0784754	-0.431282	0.0977715	-0.29683	0.28399	0.056766	0.944843	0.429949	0.043213	-0.24343	0.533895	-0.277198	0.633674	-0.0845498	0.89891	0.136385	0.718568	-0.566776	0.0229011	-0.428255	0.0676634	0.568679	0.00315854	-1.10536	2.41e-07
XLOC_069124	TraesCS3A02G349000	chr3A	597849333	597851627	Embryo Development Essential	-1.66715	5.16e-07	-0.684047	0.0200348	-0.903994	0.00375366	-1.11456	9.11e-05	-1.0402	0.000155487	-1.45192	2.86e-06	-1.12315	0.00170298	-0.160094	0.727502	-0.755919	0.0226336	-0.342387	0.328627	-1.44675	2.99e-05	-0.660019	0.0417622	-1.09093	0.000681666	-0.804562	0.0208815	-0.0575635	0.992367	-0.403459	0.573637	0.325003	0.514571	-0.15352	0.772042	0.375049	0.379885	0.740278	0.0343088	0.595522	0.0906126	0.284444	0.612596
XLOC_069268	TraesCS3A02G369100	chr3A	620206759	620214341	Embryo Development Essential	0.599512	0.000106543	0.444444	0.00539866	0.425693	0.00939169	0.645418	0.000113454	-0.654852	1.61e-05	-0.248858	0.241763	-0.185485	0.519318	0.571275	0.000169299	0.0482766	0.882462	0.323884	0.0489427	0.323298	0.0782318	0.553287	0.0018691	0.246298	0.253713	-0.357508	0.167605	0.270983	0.176325	0.021114	1	0.228497	0.407022	0.0440875	0.913241	0.16606	0.500478	-0.142798	0.605872	-0.705842	0.00129735	0.098676	0.92608
XLOC_069438	TraesCS3A02G391800	chr3A	639490139	639505324	Embryo Development Essential	0.616863	0.00300357	0.3769	0.0977344	0.751017	0.000426442	0.966924	4.35e-06	-0.468756	0.0393799	-1.1299	1.03e-06	-6.27185	1.91e-08	0.55253	0.0090048	0.647462	0.00257677	0.85327	3.97e-05	0.137467	0.644769	-0.4983	0.031296	-0.926153	3.87e-05	-4.2052	1.36e-05	-0.252615	0.384666	0.0426698	1	0.333783	0.339586	0.265736	0.349297	0.606345	0.016542	0.415331	0.215526	-4.23984	0.000492949	0.729301	0.000454388
XLOC_069456	TraesCS3A02G393900	chr3A	641797408	641802736	Embryo Development Essential	-0.586733	0.110567	1.19428	0.000222379	-0.860416	0.00986748	0.0318568	1	-0.780169	0.0114142	-0.268955	0.565324	1.69724	8.74e-09	0.39735	0.316301	0.729088	0.0353352	0.716442	0.0366071	0.325808	0.461193	0.0763416	0.935379	0.783324	0.0209407	1.62167	2.5e-08	0.58889	0.257204	-0.131709	0.946726	-0.577994	0.269153	-0.900131	0.00553126	-0.413352	0.296621	-0.925691	0.00595936	-0.827324	0.00999921	-0.356056	0.399128
XLOC_069679	TraesCS3A02G423400	chr3A	665952278	665959244	Embryo Development Essential	-1.00879	0.0567404	-1.23199	0.170022	2.2211	0.000636574	1.06224	0.0697558	-0.782321	0.025498	-0.389344	0.54915	-2.49259	0.174808	-0.442602	0.518603	1.74762	0.0308593	4.53255	0.000118152	0.0591552	1	1.52573	0.000525738	-0.0446144	1	-0.100362	1	1.17103	0.0652397	0.176429	0.984852	0.669733	0.459518	0.26433	0.727644	1.80969	0.00309748	1.33892	0.0536703	-0.15838	0.965918	-3.13305	4.65e-13
XLOC_069714	TraesCS3A02G428800	chr3A	672072909	672082346	Embryo Development Essential	1.27985	1.64e-10	0.477648	0.041802	-0.158896	0.665577	0.678314	0.00422624	0.601671	0.00770174	0.20656	0.517425	0.151161	0.717011	0.786648	2.51e-05	0.747099	0.00143213	0.306427	0.314666	1.08311	1.45e-05	0.525112	0.0272925	0.100103	0.828059	1.03727	1.37e-05	0.390094	0.166675	0.634809	0.0979468	0.0422964	0.980259	0.15761	0.657896	0.136003	0.724337	-0.339615	0.278999	-0.241577	0.46783	1.79267	3.04e-23
XLOC_070527	TraesCS3A02G531600	chr3A	744377724	744380424	Embryo Development Essential	1.26356	2.26e-12	0.726155	0.000189671	0.198497	0.392863	-0.336441	0.109583	-0.161905	0.487746	-0.703258	0.000770794	0.755511	4.53e-05	0.324914	0.101128	-0.0484799	0.921559	0.750465	5.59e-05	0.286731	0.174568	-0.421234	0.0358434	-0.765065	9.34e-05	-0.193154	0.424216	-0.369498	0.125827	-0.14753	0.82089	-0.0115242	1	0.223226	0.363452	0.499715	0.0220076	0.0897445	0.80752	0.401985	0.0660053	-0.416314	0.0390019
XLOC_070661	TraesCS3A02G012300	chr3A	9546292	9550495	Embryo Development Essential	-1.40033	9.27e-05	-0.715199	0.04382	-0.567529	0.149392	-0.627565	0.128335	-0.129921	0.802974	-0.293111	0.590003	0.336606	0.431746	-0.817948	0.0242996	-0.712145	0.0568259	-0.39218	0.373227	-0.0300791	1	0.102505	0.891453	-0.319109	0.505062	0.66347	0.0720091	-1.36775	0.000823363	-0.664051	0.177491	-0.458133	0.341393	0.0696868	0.928246	-0.131735	0.793635	0.397808	0.261734	0.343562	0.412616	-0.723361	0.0479328
XLOC_070731	TraesCS3A02G023800	chr3A	13035771	13044210	Embryo Development Essential	-0.181861	0.932845	0.265438	0.751011	0.918359	0.0459917	1.40958	0.000344369	1.40444	0.000155844	1.20657	0.00146958	-1.54928	0.00486674	1.0218	0.00401821	1.54306	0.0147989	1.26918	0.000728913	-0.28447	0.464034	-0.827041	0.00828154	-0.722068	0.0217351	0.390024	0.465989	-0.263133	0.825105	-1.02409	0.181595	0.270977	0.70216	-0.0255227	1	0.721933	0.0257933	0.175189	0.757338	0.247491	0.700007	0.82991	0.11874
XLOC_070937	TraesCS3A02G051800	chr3A	27588851	27591922	Embryo Development Essential	-1.42259	3.78e-06	-1.28002	7.02e-05	-0.0749605	0.947618	0.0324095	1	-0.976138	0.00213535	-0.58328	0.119471	-0.89009	0.0135026	-1.14946	0.0004026	-1.17013	0.000498721	-1.08599	0.000972872	-0.523675	0.157111	0.830495	0.0169773	0.36413	0.388775	-0.446911	0.273958	-0.00266796	1	0.326085	0.68281	-0.362766	0.559038	-1.45046	7.12e-06	0.331318	0.480453	-0.0235648	1	1.15592	0.000530214	-1.711	3.03e-08
XLOC_071137	TraesCS3A02G075100	chr3A	46836432	46837931	Embryo Development Essential	0	NA	0	NA	0	NA	0	NA	0	NA	0	NA	0	NA	0	NA	0	NA	0	NA	0	NA	0	NA	0	NA	0	NA	0	NA	0	NA	0	NA	1.75691	NA	0	NA	0	NA	0	NA	-1.11131	NA
XLOC_071185	TraesCS3A02G082700	chr3A	53332151	53334735	Embryo Development Essential	-0.670083	0.0297123	0.014333	1	0.914376	0.000716312	0.282519	0.417075	0.703268	0.00440557	-0.107824	0.870696	-0.0757573	1	-1.25515	2.05e-05	-0.915318	0.000552579	1.1918	4.52e-06	0.643406	0.0317355	0.14893	0.707115	-0.305087	0.414644	-0.397754	0.430212	-1.83802	0.000336575	0.0946113	0.962274	-0.485657	0.178385	0.35767	0.237633	0.326682	0.343155	0.227914	0.679095	-0.873362	0.153432	-1.02972	3.33e-08
XLOC_071212	TraesCS3A02G085600	chr3A	55085818	55087702	Embryo Development Essential	2.68617	8.24e-64	2.25135	7.34e-45	1.12972	6.63e-12	1.46862	2.3e-19	0.801294	1.89e-06	1.53141	2.74e-20	3.83166	1.93e-127	1.91357	1.37e-32	1.06157	1.74e-10	2.23281	3.94e-44	2.46679	2.21e-52	1.9833	2.65e-34	1.96839	2.71e-33	2.43672	1.16e-51	0.0760239	0.827431	-0.0162021	1	0.0483047	0.94031	0.607797	0.000971761	0.458661	0.0186738	-1.68189	8.88e-24	-1.16285	5.2e-12	0.978259	4.93e-09
XLOC_071430	TraesCS3A02G118400	chr3A	90298897	90304604	Embryo Development Essential	-0.442849	0.0755596	-0.314188	0.196453	-0.357353	0.125966	-0.907962	1.28e-05	-0.179224	0.527797	-1.3285	1.9e-08	-6.95571	5.68e-06	0.179492	0.529044	-0.198802	0.49026	0.809056	0.000130815	0.465566	0.0401333	-0.998647	3.3e-06	-1.43696	2.09e-10	-3.74241	0.00226371	0.538361	0.0588999	0.0808879	0.948952	0.32931	0.344553	1.01092	2.11e-06	0.96827	4.66e-05	1.66562	9.7e-08	-5.53368	0.00118309	0.127755	0.999522
XLOC_071477	TraesCS3A02G122900	chr3A	98826682	98836223	Embryo Development Essential	1.32449	4.6e-41	0.409016	9.51e-05	-0.531238	6.89e-07	0.0955963	0.52806	0.707752	1.32e-10	0.511518	1.58e-05	0.332332	0.011383	1.2222	2.65e-36	1.52105	1.24e-47	0.776207	4.71e-13	0.726411	9.98e-11	0.2758	0.0251377	0.715716	1.82e-10	0.860122	3.58e-14	0.377218	0.00201027	0.404784	0.00452958	0.273217	0.0997122	0.798505	1.8e-12	-0.00526217	1	-0.232862	0.0910121	-0.696043	6.88e-09	1.40136	1.91e-44
XLOC_071801	TraesCS3A02G164900	chr3A	170233217	170237549	Embryo Development Essential	-0.629868	0.0286185	-0.612601	0.0203309	-0.688885	0.00719891	-0.810848	0.00461827	0.475526	0.0817288	0.40044	0.137218	-1.55708	1.32e-06	0.650805	0.00799422	0.358604	0.201428	0.0527355	0.939923	0.0941883	0.838542	-0.349422	0.28779	-0.56117	0.0277856	-1.68974	5.96e-07	-0.0284847	1	0.10678	0.931088	-0.0855693	0.909554	0.675022	0.02166	-0.350111	0.22074	0.459879	0.0588914	-1.11659	0.00187384	-0.267563	0.404227
XLOC_071901	TraesCS3A02G175900	chr3A	196195769	196200076	Embryo Development Essential	-2.24741	3.06e-34	-1.74375	9.52e-21	0.269378	0.251976	-1.23814	8.72e-11	-0.917811	1.91e-06	-0.873442	1.85e-05	-0.760695	0.000235439	-1.40245	1.04e-13	-2.08369	4.62e-29	-0.845667	1.36e-05	-0.735503	0.000229924	-0.796327	7.23e-05	-0.798974	9.96e-05	-1.6066	6.67e-16	-0.301354	0.246179	0.0510979	0.987553	-0.417227	0.157432	0.43075	0.065759	0.165342	0.606584	0.625736	0.00346765	0.928075	5.92e-06	-1.70183	5.96e-20
XLOC_071930	TraesCS3A02G178900	chr3A	204865876	204879508	Embryo Development Essential	0.296045	0.0897561	0.388066	0.0241241	0.331295	0.082858	1.08171	1.76e-10	-1.60498	1.86e-25	-1.38626	9.25e-14	-2.0973	1.61e-11	-0.475265	0.00289458	-0.0929907	0.707615	-0.199908	0.320036	0.22387	0.259915	-0.441382	0.019449	-0.522114	0.00726161	-0.785273	0.00267067	-0.339793	0.0751833	-0.0448132	0.982792	-0.157691	0.648309	0.0860404	0.774982	0.610906	0.00170904	-0.0368379	0.987939	-1.35705	2.89e-05	0.400298	0.0156597
XLOC_072273	TraesCS3A02G205000	chr3A	360517383	360518456	Embryo Development Essential	0.330878	0.645837	-0.901301	0.162447	-1.01272	0.0250459	-0.746472	0.130447	0.649253	0.184707	-0.664717	0.184293	0.0839692	0.989245	1.25852	0.0213739	0.584897	0.372922	1.49513	0.00939078	0.467166	0.468728	0.328297	0.616524	-0.222306	0.738047	-0.478077	0.326219	0.371847	0.689162	0.239109	0.94891	0.428405	0.750728	0.913898	0.0994747	-0.454341	0.469111	0.0680564	0.983232	-0.815098	0.147746	0.851201	0.143091
XLOC_072351	TraesCS3A02G214000	chr3A	388095728	388098295	Embryo Development Essential	-0.415656	0.00367486	-0.115397	0.525393	-0.941753	4.6e-11	-1.39922	4.95e-20	-0.77968	9.01e-08	-0.215552	0.359111	-0.700493	0.00132662	-0.437179	0.00361908	-0.0245013	0.97134	-0.188329	0.245534	-0.396619	0.0151957	-0.70162	4.84e-05	-1.01825	6.02e-09	-0.529697	0.0156249	0.450498	0.00916276	0.0171069	1	0.330936	0.0946829	0.440093	0.0171771	0.452758	0.0313855	1.13041	5.6e-11	0.183565	0.469627	-0.111462	0.775113
XLOC_072566	TraesCS3A02G239300	chr3A	448704091	448711302	Embryo Development Essential	-0.568312	0.015614	-0.130409	0.691077	1.0734	2.56e-07	0.391204	0.0868013	1.26209	2.08e-10	-0.580027	0.00815271	-3.67091	2.08e-50	1.55649	1.58e-12	1.12226	1.11e-06	1.4425	8.56e-12	0.801869	0.000131227	0.0759481	0.846952	-0.751852	0.000369932	-2.20149	2.45e-21	0.405323	0.221055	-0.0488346	1	0.27821	0.477462	0.141213	0.676057	0.413531	0.0964805	0.526902	0.0252875	-0.884478	0.0013057	1.03373	3.27e-06
XLOC_072644	TraesCS3A02G247800	chr3A	465828614	465839188	Embryo Development Essential	1.01077	4.53e-07	1.0279	3.61e-06	0.777951	0.00199144	1.03613	1.12e-05	1.03406	1.14e-06	0.616204	0.0100756	0.761596	0.00182299	0.545719	0.0061912	1.14881	2.9e-07	0.211874	0.446757	0.513601	0.0594145	1.07676	2.56e-06	1.19508	8.19e-08	1.04366	2.09e-06	0.701138	0.00395105	0.479221	0.226674	0.586061	0.0557826	-0.349008	0.192044	-0.944327	4.46e-06	-0.537204	0.0132742	-0.574679	0.0131215	0.175977	0.749655
XLOC_072777	TraesCS3A02G263800	chr3A	487448141	487451984	Embryo Development Essential	-1.27433	2.12e-05	-0.696075	0.0254736	-1.10409	4.63e-06	-0.739603	0.0015926	-0.157734	0.628523	-1.41965	1.52e-07	-1.26339	0.00038588	-0.300395	0.374054	-0.492522	0.125855	-0.371217	0.174985	-0.270413	0.337946	-1.34449	6.82e-08	-1.36807	9.87e-07	-1.68493	1.54e-05	0.464514	0.314966	-0.160837	0.873374	-0.71573	0.01017	0.763897	0.00381287	0.380737	0.253025	0.855348	0.00508879	0.304816	0.533704	-1.30629	1.03e-06
XLOC_072833	TraesCS3A02G270600	chr3A	497710041	497717259	Embryo Development Essential	0.471074	0.0651902	0.334143	0.227008	-0.533139	0.0495105	0.201491	0.585004	-0.412815	0.119236	-0.362822	0.274928	-0.224188	0.675436	-0.649161	0.0192315	0.69292	0.0220549	0.470304	0.0898623	0.865863	0.0022849	0.162852	0.702241	0.13184	0.783549	0.491755	0.186955	1.60064	1.36e-05	0.139442	0.897967	0.00459754	1	0.257355	0.454467	0.832897	0.00625999	0.0169538	1	-0.544993	0.225083	0.264893	0.430846
XLOC_072843	TraesCS3A02G272200	chr3A	501649536	501651816	Embryo Development Essential	-1.54887	1.36e-18	-0.214235	0.328465	0.742919	2.72e-05	-0.212097	0.327144	-0.91187	3.07e-08	-0.953721	4.21e-06	-1.9965	2.79e-05	-1.53426	4.72e-18	-0.742134	5e-05	-0.0225295	0.989867	-0.192804	0.414528	0.300071	0.161934	0.357227	0.164309	-1.29746	0.011067	-0.782394	0.000126135	-0.268982	0.473777	-0.188738	0.577478	0.256852	0.24635	0.570969	0.00525346	-0.0131052	1	0.0873961	0.959129	-1.45326	1.78e-22
XLOC_073590	TraesCS3A02G383100	chr3A	632614507	632623485	Embryo Development Essential	-0.339418	0.051235	0.507198	0.00193917	0.804875	5.12e-07	0.368934	0.0374104	-0.261484	0.136433	-0.00415757	1	0.569335	0.00104223	-0.0169565	1	0.754968	5.67e-06	0.824638	2.75e-07	0.523698	0.00244958	-0.0558341	0.870778	0.262391	0.167368	0.39434	0.0216216	0.309893	0.171096	0.463793	0.058259	0.256891	0.35279	-0.00753248	1	0.326327	0.098786	0.197544	0.349675	0.100052	0.700191	0.437573	0.0154087
XLOC_073732	TraesCS3A02G405500	chr3A	649939890	649942731	Embryo Development Essential	1.24196	5.18e-08	1.70386	1.63e-12	1.23058	1.21e-07	1.33212	7.08e-08	0.664151	0.00755819	0.99953	0.000266161	2.44278	1.38e-18	1.07484	2.61e-06	1.00011	4.67e-05	1.53287	4.33e-11	2.31808	1.59e-16	1.72256	4.81e-12	1.49768	6.96e-08	1.4448	1.48e-07	0.293839	0.4403	0.510089	0.29636	0.698512	0.0728883	0.560595	0.0394899	0.0221304	1	-1.01742	0.000351448	-0.933233	0.000966627	-0.021345	1
XLOC_074324	TraesCS3A02G484800	chr3A	714298519	714310707	Embryo Development Essential	0.0721128	0.686778	0.414218	0.000324868	-0.526612	0.00095592	-0.661416	2.92e-05	-1.82466	2.6e-36	-0.90368	3.31e-05	-0.587708	0.143164	0.795388	3.54e-12	0.593279	9.95e-07	0.560399	0.000177233	-0.0385367	0.933689	-0.0585801	0.881897	-0.264407	0.290208	-0.153814	0.776427	1.73039	1.13e-42	-0.144371	0.694937	0.047763	0.927482	-0.109094	0.633934	0.352032	0.119207	-0.380684	0.200045	-1.00013	0.0090074	1.59359	8.89e-41
XLOC_074396	TraesCS3A02G496300	chr3A	722207397	722226140	Embryo Development Essential	0.226783	0.122087	-0.0926266	0.634834	0.484499	0.00114455	0.450581	0.00226999	-1.24021	9.16e-22	-0.649416	8.6e-06	-0.401323	0.010431	-0.743816	1.15e-08	-0.329018	0.0248445	-0.463787	0.00103687	-0.731023	1.33e-07	-0.798033	1.19e-08	-0.777191	4.38e-08	-0.450255	0.00196788	-0.553708	0.00013237	0.0365276	0.985055	0.106006	0.73269	-0.503289	0.00053973	-0.0123046	1	0.431532	0.00392575	0.365895	0.0157536	0.170198	0.378975
XLOC_074508	TraesCS3A02G512400	chr3A	732042210	732045097	Embryo Development Essential	-3.90774	NA	0	NA	1.8305	NA	0	NA	0	NA	0	NA	0	NA	-2.86684	NA	0	NA	0	NA	0	NA	0	NA	0	NA	0	NA	0	NA	0	NA	1.81531	NA	-2.15305	NA	2.35463	NA	0	NA	0	NA	-3.64234	NA
XLOC_077999	TraesCS3B02G000700	chr3B	981835	987273	Embryo Development Essential	-0.48994	0.78145	-0.560348	0.56732	-1.86767	0.000413224	-0.302736	0.630878	1.07897	0.018291	-0.443366	0.483027	0.367556	0.613963	0.913911	0.370943	1.34029	0.246641	-0.579174	0.466313	0.589996	0.332578	-0.119085	0.915577	-0.303357	0.641494	0.0797255	0.995529	-0.320605	0.893348	-0.0629621	1	-0.124034	0.927216	0.215634	0.689652	1.11179	0.00221742	-0.132435	0.88012	-0.680421	0.130011	-1.65923	0.24541
XLOC_078130	TraesCS3B02G021000	chr3B	8804356	8812317	Embryo Development Essential	-0.321478	0.426916	-1.00511	0.00393215	0.345658	0.284368	0.971716	0.00049492	0.0347021	0.984271	-0.488004	0.0910774	-1.09673	0.0015047	-0.191988	0.592547	-0.948077	0.00196474	-0.666027	0.0248335	-0.467692	0.0961019	-0.600092	0.0174366	-0.361933	0.228021	-0.322567	0.425593	0.419692	0.285829	-0.418289	0.50564	-0.181211	0.753932	-0.1564	0.676357	0.293471	0.394774	0.128519	0.794822	0.724342	0.0374943	-0.612593	0.0574666
XLOC_078665	TraesCS3B02G089000	chr3B	59030719	59036788	Embryo Development Essential	-0.709412	4.28e-05	-0.804043	1.41e-06	-0.342677	0.0467925	-1.14628	5.32e-15	-0.159482	0.405449	-1.39113	1.66e-19	-1.87572	1.01e-28	-0.728143	1.74e-05	-0.954142	6.97e-09	-0.941099	1.13e-09	-0.940433	3.43e-10	-1.34894	3.93e-20	-1.7537	1.05e-31	-1.83118	1.14e-28	0.457862	0.0252746	0.00156574	1	0.0276002	0.975487	0.393106	0.026393	0.283789	0.143699	1.39704	8e-20	0.835813	7.36e-07	-1.39114	1.73e-15
XLOC_078672	TraesCS3B02G089800	chr3B	59209751	59213827	Embryo Development Essential	-1.04345	2.24e-06	-0.557539	0.00520766	-0.349635	0.102348	-0.659479	0.000344356	-0.68267	8.26e-05	-1.37127	1.2e-12	-0.15804	0.60608	-1.35275	1.4e-07	-0.673053	0.00169851	0.327161	0.120779	-0.375125	0.0658797	-0.331022	0.10914	-0.500541	0.0121901	-0.595052	0.00717552	-0.121436	0.842328	0.0830205	0.935537	-0.211156	0.554524	-0.392377	0.0529055	-0.147815	0.630786	0.264241	0.287414	-0.481599	0.0311864	-1.04515	8.33e-07
XLOC_079188	TraesCS3B02G149800	chr3B	141120686	141127074	Embryo Development Essential	-0.682948	0.0414373	-0.316822	0.218105	-0.136986	0.696584	-0.231437	0.41317	-0.314888	0.11282	-0.337683	0.135394	-0.556333	0.0224383	0.504871	0.10318	0.0838421	0.856478	-0.344662	0.145607	-0.646079	0.00375804	-0.600987	0.00971389	-0.2504	0.316296	0.254194	0.305788	0.390951	0.27722	-0.188468	0.786526	-0.148158	0.740725	-0.272454	0.308961	-0.0278963	0.998338	1.02776	3.84e-07	0.313125	0.197381	-1.98012	2.19e-08
XLOC_079647	TraesCS3B02G208500	chr3B	244622993	244626414	Embryo Development Essential	-1.0047	2.22e-14	-1.42538	8.34e-27	-0.744117	8.21e-08	-1.12639	5.28e-19	-0.700071	2.5e-08	-0.509754	0.000199583	-1.2728	1.61e-23	-1.28435	1.35e-21	-1.36739	2.15e-23	-1.20187	1.18e-19	-1.07477	1.49e-16	-0.394196	0.00497082	-0.450128	0.000902304	-1.41138	3.42e-30	-0.0937499	0.701268	-0.507753	0.0057151	-0.475445	0.00439175	0.128943	0.532199	-0.502297	0.000380544	0.715508	2e-08	0.7058	1.03e-07	-0.984781	5.18e-14
XLOC_080234	TraesCS3B02G267400	chr3B	429271645	429276120	Embryo Development Essential	1.07087	5.42e-10	0.97876	3.66e-08	2.30693	5.35e-52	1.11746	5.22e-15	1.318	2.04e-21	0.357715	0.02792	0.942874	1.11e-10	0.594376	0.00053308	1.08233	4.98e-10	0.851387	2.97e-08	0.988472	1.27e-11	1.19783	1.04e-17	0.420043	0.00712041	0.477097	0.00225884	-0.0982435	0.773606	0.217676	0.600441	-0.198449	0.520612	-0.265281	0.134299	0.30601	0.0753836	-0.691843	7.21e-06	-0.370552	0.0272262	0.127131	0.79569
XLOC_080485	TraesCS3B02G304800	chr3B	489361034	489366176	Embryo Development Essential	0.836597	3.21e-08	0.27838	0.0964801	0.0153872	1	-0.784363	1.52e-07	0.384061	0.0104875	0.684042	5.26e-06	0.100066	0.599084	0.526732	0.000223811	0.247732	0.160947	0.478648	0.00185815	-0.594363	0.000128259	-0.298326	0.0650451	-0.393365	0.00605998	-0.263069	0.079189	0.553412	0.00209276	-0.153994	0.749939	-0.0132778	0.999487	0.00585657	1	-0.0983452	0.702806	0.543303	0.000109364	-0.236414	0.167892	0.863603	1.96e-09
XLOC_080558	TraesCS3B02G314200	chr3B	505263821	505271243	Embryo Development Essential	-0.912999	2.31e-08	-1.59924	5.36e-25	-1.48988	5.37e-21	-1.52365	8.3e-21	-1.17983	4.78e-15	-0.53597	0.00337626	-1.23842	1.61e-10	-1.52065	1.96e-18	-1.51454	2.27e-20	-1.6313	9.04e-25	-1.27108	1.66e-14	-1.56948	4.02e-20	-1.1186	2.36e-11	-1.502	4.44e-21	-0.44514	0.0191283	-0.163894	0.68171	-0.354433	0.10989	0.269588	0.25139	-0.398064	0.0656969	0.48047	0.00718383	0.159456	0.458144	-0.701089	1.05e-05
XLOC_080647	TraesCS3B02G326200	chr3B	527147775	527168370	Embryo Development Essential	0.220634	0.223341	-0.256669	0.139699	0.377072	0.0258098	-0.906562	2.92e-09	-0.287147	0.10174	-1.03492	7.39e-10	-0.367713	0.0519729	-0.0883762	0.706219	0.542829	0.000971957	0.301037	0.0758067	-0.646557	7.4e-05	-0.668441	3.27e-05	-1.31151	3.76e-15	-0.373805	0.0263524	0.203381	0.372242	0.0367147	1	0.370859	0.0910707	0.295402	0.15244	-0.417103	0.0340684	0.505381	0.00304577	0.0150109	1	0.261729	0.192511
XLOC_081051	TraesCS3B02G381100	chr3B	598908465	598910691	Embryo Development Essential	0.0308729	1	-0.0202152	1	-0.709843	0.00763196	-0.8035	0.0011385	-0.81332	0.000445566	-0.930791	0.000973868	-0.883115	0.00982306	-0.233218	0.497141	0.0323493	0.992773	-0.341851	0.240228	-0.300973	0.345521	-0.171574	0.622557	-0.987365	0.000282342	-1.02405	0.00216351	0.0411909	1	-0.164027	0.871123	0.661048	0.0639304	-0.0691206	0.919491	0.174875	0.711344	0.906542	0.0036996	-0.0079033	1	1.32505	6.51e-07
XLOC_081386	TraesCS3B02G423800	chr3B	661336884	661346394	Embryo Development Essential	0.781929	0.000123892	-0.152489	0.602022	0.312746	0.197051	1.03527	7.05e-07	-0.0884692	0.808564	-0.272991	0.334206	-3.85967	6.75e-19	0.925704	4.61e-06	1.00026	1.17e-06	1.00416	9.62e-07	0.56377	0.00963629	-0.032496	0.983125	-0.59257	0.0120955	-0.841101	0.0416451	-0.234841	0.428843	0.0357975	1	0.248496	0.531434	0.520754	0.0306708	0.485058	0.0570971	0.147022	0.738489	-2.24946	2.66e-06	0.923421	6.52e-06
XLOC_081404	TraesCS3B02G425900	chr3B	664018703	664024228	Embryo Development Essential	-0.9893	0.000113233	0.241518	0.343064	-0.241154	0.387184	-0.867467	0.000106932	-1.52995	1.42e-13	-0.315101	0.309954	0.0881731	0.900608	-0.567449	0.034657	-0.448556	0.0763383	-1.05218	5.07e-07	-0.552016	0.0283023	-0.0432949	0.96314	-0.166771	0.659862	0.176404	0.628771	0.121846	0.822881	-0.214951	0.696337	-0.139568	0.787438	-0.533149	0.0269594	-0.510195	0.0508031	-0.482059	0.0676119	-0.809916	0.00272939	-1.18918	2.29e-08
XLOC_081597	TraesCS3B02G454600	chr3B	696328536	696331773	Embryo Development Essential	-0.526703	0.0211777	-1.12804	2.09e-07	-0.714865	0.0122408	-0.657788	0.00478452	-0.764102	1.73e-05	0.0356018	0.981157	-0.00496055	1	-0.0517487	0.937646	-0.801203	0.00249017	-0.754504	0.00172339	-1.02575	1.24e-05	-0.613866	0.00510192	-0.269855	0.273477	0.012371	1	-1.5968	7e-07	-0.220765	0.769988	0.265575	0.4713	-0.28337	0.294847	-0.335803	0.266465	0.374039	0.096026	0.761227	2.52e-05	0.130151	1
XLOC_081695	TraesCS3B02G466400	chr3B	708937625	708946965	Embryo Development Essential	0.919831	3.12e-06	0.38224	0.0841611	-0.375981	0.132168	0.224814	0.379784	0.200797	0.401965	-0.332356	0.203719	-0.393002	0.199422	0.303217	0.167188	0.911954	6.35e-05	0.358707	0.176674	0.549433	0.0214667	0.299845	0.194758	0.160632	0.59772	0.614011	0.0112249	0.131603	0.748423	0.732397	0.0320833	0.211736	0.677963	0.390222	0.101576	0.426107	0.115015	0.0281401	1	-0.454753	0.165742	0.814311	4.65e-06
XLOC_081868	TraesCS3B02G487900	chr3B	733879487	733884609	Embryo Development Essential	0.0255749	0.972943	-0.614313	6.45e-06	-0.997496	1.89e-08	-0.61244	0.00683041	-0.625064	0.00745443	-0.192362	0.732674	-0.325405	0.55391	0.177394	0.234179	0.207959	0.20191	-0.13132	0.518042	-1.19815	2.8e-07	-1.05386	9.47e-05	-0.397206	0.379858	0.513943	0.261281	0.158068	0.407223	-0.0978436	0.847826	0.339973	0.114777	0.220439	0.369481	-0.351924	0.232104	0.912789	0.00123683	0.0375775	0.978275	0.551334	0.000104637
XLOC_082283	TraesCS3B02G538100	chr3B	777989721	777992563	Embryo Development Essential	-0.534627	0.0313215	-0.526496	0.0398755	-1.33806	4.99e-09	-0.687654	0.00455527	-1.31922	6.11e-09	-1.56453	4.17e-10	1.33513	4.61e-08	-0.322793	0.244441	-0.520198	0.0477244	-0.423142	0.110588	-0.190397	0.555211	0.128536	0.737455	-0.18325	0.623381	0.675462	0.0109617	-0.138773	0.760479	0.0347175	1	-0.11462	0.869234	-0.000494431	1	-0.275843	0.43328	-0.687514	0.0153866	-0.236868	0.478448	-0.523434	0.0484825
XLOC_083324	TraesCS3B02G060500	chr3B	32285208	32288072	Embryo Development Essential	-1.88287	1.99e-14	-1.32639	2.6e-07	0.290146	0.396398	-0.425924	0.151381	-1.24931	6.21e-07	-0.795923	0.00521076	-1.52498	1.67e-07	-0.898479	0.000631808	-1.24326	3.63e-06	-1.56686	1.09e-09	-0.555868	0.0507398	0.280283	0.4144	-0.045258	0.983613	-0.990261	0.000540009	-0.401019	0.232149	-0.0635601	0.993641	-0.660734	0.0741206	-1.0116	0.000201236	0.0532345	0.965775	0.421438	0.196394	1.23196	6.62e-06	-1.6122	1.06e-10
XLOC_083633	TraesCS3B02G094700	chr3B	63392218	63395735	Embryo Development Essential	3.35555	0.0060986	0.599958	0.763096	1.21002	0.161403	1.37694	0.00563659	2.64649	2.91e-14	1.36883	1.05e-05	2.1585	1.8e-16	2.36307	0.000290058	1.32227	0.433103	0.118603	0.952356	1.20342	0.024573	1.896	4.29e-08	1.63378	6.12e-08	1.08562	2.16e-05	0.795773	0.0289439	-0.13195	0.972162	-0.459647	0.470055	-0.0324894	0.964118	0.428107	0.0349651	-1.07501	1.47e-06	-0.576668	0.012071	-0.00250815	1
XLOC_083658	TraesCS3B02G097800	chr3B	65358509	65360980	Embryo Development Essential	0.389218	0.571199	1.03738	0.073539	1.50183	0.00845387	0.239205	0.793659	1.00344	0.0563376	2.52766	0.000512026	3.02027	5.33e-06	-0.872785	0.104179	0.60966	0.311093	1.87684	0.000166852	0.497314	0.511702	1.11382	0.0713646	1.76762	0.000750486	2.00487	0.00110241	-0.375792	0.827427	0.295051	0.895176	-0.169882	0.927479	0.209151	0.789119	-0.0579948	0.996671	-1.37161	0.0155037	-2.18657	0.00193178	-0.430652	0.305565
XLOC_083684	TraesCS3B02G100800	chr3B	67060640	67062536	Embryo Development Essential	2.71899	1e-63	2.25608	5.73e-44	1.02694	9.41e-10	1.4123	1.7e-17	0.869103	3.03e-07	1.6567	5.85e-23	3.89208	6.97e-128	1.99736	1.28e-34	1.08788	1.01e-10	2.03315	7.77e-36	2.52112	4.01e-53	1.95324	2.2e-32	2.06644	1.45e-35	2.43479	2.63e-50	0.346782	0.105741	0.0380507	1	0.0890143	0.858455	0.588209	0.00173686	0.448954	0.0237179	-1.4826	2.29e-18	-1.08572	2.33e-10	0.832883	1.3e-06
XLOC_083976	TraesCS3B02G137500	chr3B	123025091	123031153	Embryo Development Essential	-0.332527	0.162751	0.181924	0.46821	0.413856	0.0408	-0.67593	0.000488111	0.838195	6.53e-05	-0.659965	0.00650038	-5.34857	1.65e-06	0.649546	0.00167383	0.59199	0.00531494	1.38297	6.26e-13	0.777345	8.85e-05	-0.655322	0.00187837	-0.92835	3.58e-05	-2.10161	0.0319551	0.119416	0.789938	0.184151	0.771846	0.123656	0.791253	1.16354	2.4e-09	0.935211	4.81e-05	1.59566	2.17e-05	-2.59338	0.01406	0.638249	0.00253551
XLOC_083981	TraesCS3B02G137900	chr3B	123455821	123469787	Embryo Development Essential	-0.784175	9.15e-05	-0.858018	2.42e-05	-0.234788	0.415348	0.775074	0.000931857	-1.39914	1.2e-14	-1.02546	4.28e-06	-0.945235	0.00136407	-1.92353	9.18e-20	-0.183788	0.497368	-1.08327	2.07e-07	-0.552013	0.015565	-0.846529	0.000165792	-0.305017	0.262375	-0.700187	0.00591479	-0.469611	0.0420717	0.0575851	0.977083	-0.34863	0.301454	-0.535578	0.0255225	-0.0249718	1	0.516157	0.0565101	0.428603	0.153589	-0.808948	3.88e-05
XLOC_084018	TraesCS3B02G142100	chr3B	129395019	129405469	Embryo Development Essential	1.51162	2.55e-45	0.647031	3.79e-09	-0.630666	1.35e-08	0.114486	0.454314	0.969655	9.37e-17	0.756938	9.27e-10	0.524359	0.000196553	1.58053	5.63e-53	1.63853	1.07e-47	0.659421	1.68e-08	1.21703	8.25e-25	0.445256	0.000270292	0.88642	8.24e-14	0.673617	9.18e-08	0.42441	0.0017184	0.426515	0.00893188	0.479757	0.00144637	0.995495	2.83e-17	0.182046	0.24301	-0.450416	0.000870892	-1.42622	5.86e-27	1.82515	4.35e-61
XLOC_084116	TraesCS3B02G153100	chr3B	145356250	145357344	Embryo Development Essential	-1.74261	0.0736969	-2.01148	0.0989729	-1.63462	0.298764	-0.626617	0.75078	-2.09708	0.0477184	-1.9742	0.19341	0.503652	0.786883	-2.84663	0.132548	-0.577328	0.75306	0.797145	0.490571	0.0944605	1	0.787114	0.591625	2.91841	0.224122	2.32134	0.0504489	0.361691	0.931638	0.888129	0.796487	-0.0406026	NA	-0.510285	0.862688	-1.05255	0.593149	0.919344	0.717149	-2.40774	0.296507	-1.94049	0.0578293
XLOC_084233	TraesCS3B02G166200	chr3B	166513204	166521342	Embryo Development Essential	0.0897425	0.830452	-0.902163	5.13e-05	-0.476188	0.0716292	-0.393755	0.121472	-1.08234	4.32e-06	-0.615631	0.0402746	-0.427708	0.311263	-0.264524	0.303339	-0.16852	0.605587	-0.479325	0.0638073	-0.299935	0.31285	-0.692082	0.014478	-0.987905	0.00151689	-0.100327	0.907538	0.477611	0.0930073	-0.693809	0.0540302	-0.239597	0.6044	0.585801	0.0534363	0.0844374	0.904859	-0.375961	0.446822	0.0319876	1	-0.816201	0.000884236
XLOC_084577	TraesCS3B02G206600	chr3B	242193122	242201900	Embryo Development Essential	0.406371	0.00375061	-0.18978	0.296533	-0.334328	0.0461096	0.463081	0.00355865	-1.66541	2.09e-33	-1.32121	1.77e-14	-2.52475	6.82e-13	-0.288584	0.0458274	-0.128668	0.502614	-0.468283	0.00270784	0.123416	0.540376	-0.546733	0.000786907	-0.848825	5.42e-07	-1.26939	2.11e-05	0.0108146	1	-0.21006	0.523828	0.160951	0.59644	0.172534	0.387168	0.652249	0.000351953	0.170976	0.644242	-1.2461	0.000632399	0.359165	0.0112988
XLOC_084659	TraesCS3B02G218200	chr3B	260850777	260854006	Embryo Development Essential	0.249491	0.12622	0.140489	0.511715	0.119617	0.573417	-0.234475	0.157236	0.37923	0.00695851	0.0244735	0.983573	0.160804	0.404651	0.487948	0.00151545	0.116323	0.629084	-0.0382897	0.914115	-0.0171725	1	0.0884288	0.690853	0.208675	0.252719	0.0594215	0.844386	-0.516429	0.0107111	0.173752	0.722265	-0.113458	0.762829	0.431817	0.0128736	0.701209	1.47e-05	0.240968	0.247768	0.171978	0.430667	-0.445866	0.0085362
XLOC_084720	TraesCS3B02G222700	chr3B	284364241	284422934	Embryo Development Essential	-0.135492	0.942654	0.321209	0.628253	-0.408255	0.463276	0.799787	0.0715969	1.89319	1.73e-06	1.24742	0.00085768	-0.0602053	1	0.204393	0.872665	2.00047	0.00103863	1.23209	0.00428033	0.731475	0.0853485	0.331516	0.489154	0.0259383	1	0.400313	0.36812	-0.340245	0.81875	0.524421	0.730745	-0.190634	0.868908	0.166892	0.795279	-0.38601	0.333662	0.0581651	0.972724	-0.843381	0.024658	0.12723	1
XLOC_084852	TraesCS3B02G231100	chr3B	349269194	349305543	Embryo Development Essential	0.326767	0.123631	0.194874	0.426016	0.511918	0.00770718	-0.484205	0.00747901	1.56758	1.54e-18	0.842989	4.63e-06	0.277263	0.168111	0.83155	5.75e-06	0.986252	3.62e-07	1.19339	9.1e-11	0.30185	0.148624	-0.193287	0.382167	-0.151762	0.53209	-0.484841	0.00685936	-0.546439	0.0206184	-0.00915365	1	-0.355683	0.184894	0.524877	0.00715955	-0.394997	0.048209	0.458197	0.00779513	-0.337271	0.077274	1.23698	1.26e-11
XLOC_084888	TraesCS3B02G233200	chr3B	360107549	360114285	Embryo Development Essential	-0.743688	0.00218094	-0.226445	0.581546	-0.312963	0.424407	-0.037103	0.996588	0.309279	0.210693	0.304213	0.276921	-0.470004	0.0772542	-0.391882	0.278191	0.418372	0.240803	0.0270622	1	-0.374652	0.193083	-1.06335	3.34e-06	-0.697776	0.00156565	-0.873742	0.00017745	0.10312	0.86321	0.917042	0.0211553	0.107855	0.844716	0.281311	0.35181	-0.15363	0.67138	1.0274	2.47e-06	0.302248	0.294254	-1.1352	5.58e-05
XLOC_084932	TraesCS3B02G237100	chr3B	371977863	371978729	Embryo Development Essential	0.502504	0.547005	-0.505509	0.547269	-2.87597	0.000229188	-0.182786	0.891345	0.75038	0.283784	0.0392511	1	0.405194	0.608989	1.06185	0.500655	2.07358	0.0228574	0.126088	0.976426	1.37565	0.132423	0.158362	0.933172	0.355468	0.694912	-0.0567868	1	0.672502	0.514607	0.295698	0.984852	0.99356	0.483122	-0.0531829	1	0.0184723	1	-0.0720125	0.996166	-0.925071	0.207186	0.379138	1
XLOC_085003	TraesCS3B02G244700	chr3B	387426155	387436694	Embryo Development Essential	-0.224958	0.256096	0.0784472	0.774366	-0.459248	0.0119341	-0.568593	0.00204242	-0.218838	0.286299	-0.130235	0.653668	-0.138741	0.65001	-0.111146	0.647835	0.184724	0.39015	0.261364	0.180396	0.00269896	1	-0.338905	0.0996803	-0.536269	0.00733079	-0.472556	0.0351202	0.385194	0.0895346	0.145445	0.783022	0.47596	0.0359922	0.349994	0.109984	0.201975	0.45735	0.698122	0.000337608	-0.292374	0.230573	-0.0827847	1
XLOC_085016	TraesCS3B02G246400	chr3B	391873087	391877206	Embryo Development Essential	0.37918	0.174668	0.771976	0.00292508	0.511772	0.0530589	0.436953	0.0974941	-0.327808	0.220118	0.00945094	1	-0.340918	0.199215	-0.707136	0.004855	-1.10026	6.96e-06	-0.561693	0.0270794	-0.474727	0.0658579	-0.0417046	0.967202	0.109678	0.80023	-0.879632	0.000171604	-0.469308	0.121787	-0.166931	0.836923	-0.367457	0.365986	-0.24877	0.453898	-0.118187	0.782857	0.436055	0.108314	0.299364	0.308827	-0.872103	0.000373718
XLOC_085058	TraesCS3B02G252000	chr3B	404826252	404833576	Embryo Development Essential	-0.760281	1.31e-10	-0.816751	5.66e-12	-0.814612	1.8e-09	-0.663663	1.13e-05	-0.236034	0.159815	0.23306	0.298311	0.0595298	0.926005	-0.0819805	0.63259	-0.529397	1.84e-05	-0.37248	0.00551122	0.12685	0.542284	0.0781819	0.777996	-0.226164	0.318693	0.398336	0.0542909	0.029921	0.948372	-0.0259597	1	0.106573	0.735492	-0.0929796	0.72634	0.280506	0.20422	-0.406077	0.0487906	-0.0748221	0.81864	-0.183662	0.207225
XLOC_085096	TraesCS3B02G257700	chr3B	415753228	415759018	Embryo Development Essential	-1.11398	1.97e-11	0.287617	0.163088	0.126783	0.621094	0.496769	0.00825646	-0.788192	1.48e-06	-0.412354	0.0643513	0.898718	0.000192239	-1.24728	7.62e-13	-0.361931	0.072179	0.363645	0.0539565	0.789881	1.98e-05	0.702741	0.000157812	0.59504	0.00450412	0.477684	0.102608	-0.46415	0.0241407	-0.189671	0.667678	-0.0324748	0.972012	-0.144877	0.557318	0.0197956	1	-1.16621	9.61e-09	-0.301633	0.265885	-1.39414	4.78e-19
XLOC_085181	TraesCS3B02G267800	chr3B	431042406	431050219	Embryo Development Essential	-0.219459	0.294772	-0.541516	0.00205699	0.93755	9.67e-09	0.69988	1.54e-05	0.930072	2.87e-09	-0.685856	3.07e-05	-3.78872	1.76e-83	0.636908	0.000540286	0.367725	0.0701048	1.11759	2.75e-11	1.01415	1.67e-10	-0.0558899	0.863597	-0.94915	2.27e-09	-2.16311	3.64e-33	0.910594	1.18e-05	-0.121207	0.847548	0.481293	0.032682	0.177639	0.439064	0.796553	1.87e-06	1.10239	4.15e-11	-0.260799	0.309478	0.819261	1.31e-05
XLOC_085210	TraesCS3B02G272000	chr3B	437820679	437824807	Embryo Development Essential	0.0312418	1	-0.480682	0.115974	-0.0178037	1	-0.170301	0.575274	0.335901	0.128024	0.51172	0.0151468	0.37954	0.0830769	-0.77268	0.00446003	-0.550616	0.0543182	-0.702086	0.00534305	-0.681786	0.00209085	-0.196282	0.471062	-0.149151	0.603049	-0.0901859	0.795727	0.383041	0.320773	-0.873714	0.0175781	-0.205645	0.700687	-0.355175	0.162397	-0.516819	0.0202463	-0.387643	0.0850232	-0.129553	0.669611	-1.72519	6.71e-11
XLOC_085243	TraesCS3B02G276100	chr3B	445881491	445889361	Embryo Development Essential	1.10991	4.82e-08	0.103435	0.764476	1.01912	3.53e-07	-0.539527	0.00902126	-0.192629	0.470454	0.0561256	0.922855	-0.12873	0.703766	0.856801	2.01e-05	0.666351	0.00495139	1.04706	3.1e-07	-0.036377	0.964381	-0.751408	0.000454386	-0.743318	0.00085083	-0.454508	0.0592575	0.749974	0.0352955	0.101962	0.942832	0.642037	0.0152088	1.05806	3.18e-06	0.0881616	0.855426	0.29688	0.279017	-0.586231	0.0349188	1.39119	7.33e-11
XLOC_085400	TraesCS3B02G297000	chr3B	476041062	476045037	Embryo Development Essential	-1.43545	1.52e-07	0.151943	0.698736	-0.56517	0.0150533	0.108066	0.725394	-0.178378	0.449102	-1.13736	6.75e-08	-0.763968	0.00150728	0.680885	0.00869833	-0.478694	0.0790488	-0.202189	0.477362	-0.473614	0.0185778	-0.978523	1.08e-07	-1.08883	6.17e-08	-1.15894	7.2e-07	-0.108702	0.846643	-0.383044	0.454293	-0.266377	0.431112	0.447214	0.0448462	-0.0131292	1	0.250152	0.348425	0.228408	0.479848	-1.33427	1.85e-08
XLOC_085463	TraesCS3B02G304400	chr3B	488872290	488880062	Embryo Development Essential	0.454578	0.072323	0.932491	6.67e-05	-0.338265	0.212611	0.319364	0.269868	-0.322087	0.195311	0.0520157	0.961291	0.239004	0.628791	0.353366	0.129309	1.08036	4.89e-06	0.238515	0.442618	0.522828	0.0604254	-0.223469	0.525435	-0.201439	0.591467	-0.0755896	0.958054	1.10241	0.000291594	-0.168903	0.859228	0.482908	0.223904	0.238772	0.506827	0.448892	0.1594	-0.238088	0.573317	-1.03687	0.0148323	0.982614	5.09e-06
XLOC_085470	TraesCS3B02G306000	chr3B	491519144	491525203	Embryo Development Essential	-1.57292	5.64e-11	-0.476624	0.0770697	0.203876	0.52414	-0.0510465	0.960581	-0.489784	0.0492111	-0.327596	0.261932	-1.03509	0.000488579	-1.92406	4.33e-15	-0.883309	0.000459053	-0.156865	0.643222	-0.203872	0.52625	0.053994	0.936709	0.239887	0.467816	-1.55327	4.08e-08	-0.623822	0.0390602	-0.541378	0.163691	-0.168382	0.761538	0.294317	0.352494	0.455963	0.112513	-0.192459	0.614069	-0.405512	0.239485	-1.77694	1.35e-14
XLOC_085682	TraesCS3B02G332900	chr3B	539408209	539415649	Embryo Development Essential	1.67556	1.6e-20	1.32218	2.65e-11	-0.146942	0.5817	0.211057	0.411375	0.902247	8.86e-06	0.647065	0.00898837	0.803815	0.000602969	1.51998	3.09e-20	1.172	9.19e-10	1.22337	3.01e-11	0.714934	0.00107648	0.386061	0.0903305	0.542025	0.0200214	0.21113	0.513384	0.314621	0.320001	0.265406	0.63331	0.49264	0.12299	0.655788	0.00182137	-0.257182	0.318484	-0.488846	0.0305679	-0.909098	0.000126017	1.24653	6.85e-12
XLOC_085738	TraesCS3B02G340600	chr3B	547123381	547126464	Embryo Development Essential	-1.42131	2.19e-10	-0.772662	0.000801308	-0.634578	0.0101626	-0.0955987	0.798618	-1.15321	1e-10	-0.453718	0.0734084	0.96088	1.32e-05	-0.985806	1.69e-06	-0.825414	0.000636968	-0.706269	0.00339336	-0.0437691	0.948601	0.0307791	0.985986	0.0629118	0.921244	0.193061	0.491381	-0.0165596	1	-0.113979	0.895467	-0.0207802	0.995514	0.510274	0.0449354	-0.0268919	1	0.0674113	0.897194	0.663997	0.00180387	-1.01946	9.95e-07
XLOC_085987	TraesCS3B02G376400	chr3B	592649457	592663905	Embryo Development Essential	0.504392	0.567585	-0.0279182	1	0.688614	0.341076	0.917127	0.128153	-0.398981	0.600436	0.689682	0.299175	-0.294186	0.724604	-0.229465	0.735399	0.296809	0.747384	-0.456432	0.63369	1.07887	0.0947711	-1.50786	0.0445568	-0.310961	0.750944	0.566474	0.450866	0.720063	0.426844	-0.115807	1	-1.06514	0.263845	-0.668836	0.318283	-0.595289	0.445517	0.263797	0.812482	0.661053	0.492995	0.148247	1
XLOC_086112	TraesCS3B02G391200	chr3B	616645210	616647892	Embryo Development Essential	5.07518	0.00548309	3.09795	0.037057	-1.6474	0.560852	-2.05315	0.441555	2.10419	0.420309	1.61803	0.572578	0	1	2.94061	0.0232315	4.26528	0.00198234	-1.26926	0.415031	-1.314	0.70705	-0.90511	0.83679	-0.893534	0.851939	-0.100486	1	2.37069	0.0536806	2.07116	0.19825	0.795938	0.645858	-1.09864	0.673469	3.56962	0.116342	-1.10613	0.795678	0.0734715	1	5.25641	0.00550972
XLOC_086275	TraesCS3B02G415500	chr3B	651719542	651728625	Embryo Development Essential	0.32894	0.0265074	0.465935	0.00124221	0.631883	6.57e-06	0.146931	0.426014	-0.0557455	0.818882	0.483679	0.00107092	0.474462	0.0024848	0.509911	0.000529881	0.978743	4e-11	1.18088	8.52e-18	0.849836	6.46e-09	0.00983514	1	0.52046	0.000349616	0.392364	0.00704054	0.38763	0.0549541	0.576948	0.00319539	0.40373	0.0328178	0.149811	0.440621	0.34171	0.0380078	0.0948617	0.672084	-0.257925	0.136567	0.374212	0.014548
XLOC_086353	TraesCS3B02G426100	chr3B	664111670	664115955	Embryo Development Essential	0.362062	0.142549	-0.41166	0.0651567	-0.296282	0.233437	0.201145	0.409019	0.141715	0.505605	-0.131781	0.652769	-0.541855	0.0607129	-0.642066	0.00626712	-0.275091	0.336069	-0.481931	0.0347146	-0.163417	0.505394	-0.121491	0.622231	-0.0938203	0.773401	-0.614301	0.0258523	-0.094264	0.867593	-0.261505	0.662602	0.0649678	0.927482	-0.146838	0.608179	0.277517	0.261928	0.366585	0.127081	0.453835	0.108916	0.183858	0.861574
XLOC_086608	TraesCS3B02G459800	chr3B	703302112	703305821	Embryo Development Essential	-1.42468	6.78e-13	-1.20428	2.95e-07	-0.515426	0.0790496	-0.589133	0.0182019	-0.276061	0.246182	0.653251	0.00133049	0.126807	0.646783	0.342079	0.427553	-1.52802	2.98e-09	-1.76593	2.89e-10	-0.614402	0.0177642	-0.526795	0.0304471	0.0712181	0.862634	-1.26526	1.71e-12	2.67559	2.26e-12	0.79736	0.0119807	-0.33363	0.416338	-0.299951	0.288414	-1.985	7.65e-25	0.0861007	0.793807	-0.0969829	0.756881	-3.40107	7.92e-44
XLOC_087204	TraesCS3B02G532000	chr3B	772663692	772676184	Embryo Development Essential	-0.315195	0.113228	0.0229569	1	-0.312258	0.167263	-0.457702	0.0318594	-1.21998	2.25e-11	-0.820004	0.000422239	-1.09275	0.000810416	-0.23779	0.267849	0.154067	0.527425	0.0217027	0.999654	0.114986	0.71597	-0.19796	0.513317	-0.0234372	1	-0.17255	0.668497	1.52834	5.53e-16	-0.0246276	1	-0.0187926	0.9961	-0.0530081	0.924448	-0.286427	0.33402	-0.54985	0.0370473	-0.495775	0.118287	1.32729	1.04e-14
XLOC_087405	TraesCS3B02G558300	chr3B	792800892	792819089	Embryo Development Essential	-0.281356	0.0512397	-0.0537356	0.814105	0.270842	0.113312	0.196048	0.25965	-0.573627	2.89e-05	-0.322415	0.0557667	-0.393556	0.0229722	-0.474013	0.000253192	-0.125076	0.489291	0.343475	0.0191504	-0.454406	0.00178303	-0.755096	1.45e-07	-0.470291	0.00142193	-0.387902	0.00901381	-0.0313789	0.950492	0.126659	0.736376	0.0433607	0.923175	-0.500729	0.000458455	0.1471	0.490073	0.370324	0.0140252	0.486795	0.000843342	0.00675673	1
XLOC_092236	TraesCS3D02G022400	chr3D	7219253	7227452	Embryo Development Essential	-0.145231	0.880404	1.15158	0.0141216	0.794407	0.0411964	0.989711	0.00550361	1.61701	7.38e-07	1.32705	0.00011932	-1.25934	0.00453642	-0.513726	0.452873	0.736958	0.125462	1.61785	1.26e-06	-0.0841534	0.903047	0.012977	1	-0.0673468	0.945962	0.105761	0.903959	0.23994	0.701594	-0.337872	0.70933	0.694699	0.0529747	0.0386424	0.974347	0.247617	0.481109	-0.0206365	1	-0.0418481	0.986632	0	1
XLOC_092636	TraesCS3D02G083400	chr3D	42368832	42371333	Embryo Development Essential	0.829225	0.207152	0.581765	0.65402	0.402376	0.624817	0.607721	0.510373	1.59288	0.00830691	0.960802	0.113336	2.52961	5.42e-06	0.116371	0.955946	-0.339079	0.667406	1.20754	0.049421	1.16055	0.0665511	0.603748	0.385037	1.1518	0.0403957	1.16262	0.0452299	0.0521508	1	0.523139	0.613686	-0.351063	0.663285	0.805493	0.0433714	-0.369387	0.378982	-0.911166	0.00775272	-0.649492	0.128574	0	1
XLOC_093002	TraesCS3D02G131600	chr3D	91662202	91672111	Embryo Development Essential	0.541274	0.181775	0.463116	0.341968	0.551887	0.142067	0.22755	0.670924	0.621404	0.0621691	0.663969	0.0739276	-0.181615	0.819134	-0.195141	0.820908	0.0616611	0.966989	0.802606	0.0262682	0.23578	0.622886	0.198424	0.708817	-0.0488897	1	0.290196	0.651612	0.868323	0.0873361	0.398291	0.570079	0.436557	0.29775	0.33005	0.36124	0.53196	0.137872	0.672325	0.0301978	0.00384676	1	0	1
XLOC_093114	TraesCS3D02G149500	chr3D	114318145	114326387	Embryo Development Essential	0.0486934	0.992494	-0.637607	0.0200305	0.109699	0.838692	-0.131108	0.783762	-0.493844	0.0765754	-0.131341	0.817938	-0.156012	0.794634	0.290683	0.32704	-0.0189766	1	-0.216191	0.549952	-0.208967	0.605689	-0.344681	0.324733	-0.734217	0.0316727	-0.121302	0.849794	0.223028	0.573539	-0.453894	0.257621	-0.228691	0.606382	0.761859	0.00368416	0.0410358	0.982913	-0.55205	0.0695967	0.95699	0.000524323	0	1
XLOC_093325	TraesCS3D02G176700	chr3D	157771355	157775324	Embryo Development Essential	0.317864	0.384943	0.62494	0.0606656	-0.479813	0.106478	0.0537429	0.964424	0.943692	0.00037095	0.130039	0.782394	-1.73943	2.86e-06	1.14134	4.71e-05	0.896342	0.0021222	0.153816	0.710189	0.137432	0.736353	-0.584875	0.0362204	-0.861108	0.00127885	-1.52517	0.000474108	0.93579	0.00308106	0.236588	0.717671	-0.0187115	0.999866	0.88217	0.000164559	-0.137395	0.697564	0.598963	0.00841982	-0.973267	0.00485965	0	1
XLOC_093374	TraesCS3D02G184000	chr3D	169740654	169744113	Embryo Development Essential	-1.02704	1.03e-08	-1.17275	1.9e-10	-0.840728	1.79e-05	-0.865387	1.83e-06	-0.409437	0.0269688	0.082837	0.806518	-0.437147	0.0142534	-0.690929	0.000249076	-0.793191	8.31e-05	-1.22558	6.2e-11	-1.06689	1.24e-08	-0.380331	0.059422	-0.394623	0.0405511	-0.583223	0.000580619	-0.0658413	0.863482	-0.382845	0.180132	-0.303597	0.258615	-0.154809	0.540375	-0.410483	0.027196	0.533355	0.00123611	0.739441	4.06e-06	0	1
XLOC_093448	TraesCS3D02G195800	chr3D	191556100	191573866	Embryo Development Essential	-0.345509	0.532124	0.374413	0.334242	-0.064424	0.956	-0.206235	0.653651	-0.388918	0.227853	-1.01683	0.00455921	0.13306	0.913614	0.443514	0.284486	0.227271	0.682209	0.192643	0.651657	0.0300584	1	-0.0847139	0.920573	-0.0217778	1	-0.164945	0.842842	-0.499671	0.319481	0.0835253	0.975948	-0.0512622	0.968946	0.298034	0.425097	0.511679	0.157163	-0.0574358	0.97471	-0.105515	0.896811	0	1
XLOC_093594	TraesCS3D02G207500	chr3D	273462947	273469586	Embryo Development Essential	-1.37909	7.91e-05	-0.155296	0.772496	0.355997	0.371644	-0.211617	0.63699	-0.421052	0.198168	-0.0142827	1	-1.23367	0.00540749	1.37336	0.000553919	0.706951	0.0998477	-0.387472	0.305731	-1.06674	0.0012741	-1.18514	0.000268118	-0.995364	0.00297055	-1.62539	0.000112584	0.385494	0.414657	0.466632	0.373336	-0.0231229	0.996791	0.590823	0.0533563	0.410522	0.241917	0.747735	0.0118007	-0.427901	0.289949	0	1
XLOC_093621	TraesCS3D02G210400	chr3D	278801598	278803723	Embryo Development Essential	1.67756	0.117549	0.333565	0.728176	-2.15808	0.00192161	-0.27078	0.740261	0.152805	0.874037	-0.450929	0.504051	-0.138368	0.941738	-0.65485	0.542547	0.513731	0.578279	0.998116	0.139877	0.973558	0.19957	0.142012	0.911674	0.140744	0.903285	-1.10398	0.0635134	-1.28982	0.133114	-0.406505	0.855684	0.115084	0.956895	-0.0268342	1	0.225608	0.761532	-0.0519116	1	-0.0265904	1	0	1
XLOC_093718	TraesCS3D02G224800	chr3D	305891339	305892252	Embryo Development Essential	-0.784544	0.000309119	0.979284	1.69e-05	0.0957582	0.828255	0.412341	0.118122	-1.15886	7.37e-09	-1.04242	0.00017128	1.68226	2.44e-07	-1.56845	2.56e-13	0.0591683	0.910809	0.248053	0.341286	0.224568	0.476533	0.253907	0.394652	0.629414	0.035392	0.0127406	1	-0.429709	0.0723622	-0.204327	0.659914	-0.304639	0.33632	-0.0622448	0.880568	0.112643	0.740307	-1.34133	2.65e-08	-0.747958	0.00665865	0	1
XLOC_093753	TraesCS3D02G230900	chr3D	314613258	314625014	Embryo Development Essential	0.897536	5.52e-06	0.63006	0.00180708	1.17574	5.66e-10	0.175115	0.505533	-0.00944488	1	-0.125226	0.694746	-0.287999	0.249186	0.365007	0.0933591	0.625164	0.00257259	0.753783	0.000101595	-0.00534351	1	-0.366061	0.097005	-0.027317	1	-0.402123	0.0804267	-0.311954	0.203813	-0.0253402	1	0.0220268	0.989498	0.021666	0.994983	-0.117405	0.72785	0.143631	0.622737	-0.147068	0.611501	0	1
XLOC_093754	TraesCS3D02G231000	chr3D	315474866	315484788	Embryo Development Essential	-0.418758	0.0620314	-0.621664	0.00472822	-0.945773	3.7e-05	-0.914986	0.000460276	0.321538	0.300166	0.898	0.00213943	0.731771	0.0274277	-0.396993	0.0975126	-0.581028	0.0127379	-0.189194	0.51878	-0.0632776	0.93323	-0.611305	0.0568769	0.504907	0.137003	0.772883	0.00717357	0.20121	0.497101	-0.12284	0.86329	0.0138751	1	0.300614	0.306308	0.13894	0.73962	-0.220653	0.528294	-0.356004	0.191847	0	1
XLOC_093808	TraesCS3D02G239100	chr3D	330637717	330642517	Embryo Development Essential	2.03201	8.66e-11	1.36258	1.39e-05	2.04419	3.3e-13	0.929765	0.00101169	0.571521	0.0495514	-0.209957	0.606721	1.12908	8.46e-05	1.24396	2.58e-05	0.873487	0.00525235	0.772594	0.00938739	0.749066	0.011399	1.29679	2.43e-06	0.466442	0.155765	0.316447	0.382469	-0.369579	0.332755	0.433912	0.431443	-0.251141	0.672582	-0.630058	0.0396598	-0.346991	0.335335	-1.09805	8.87e-05	-0.638523	0.03418	0	1
XLOC_093841	TraesCS3D02G243600	chr3D	338917231	338929512	Embryo Development Essential	1.13187	0.0019896	0.639594	0.146987	1.34488	0.00297825	1.11586	0.00773587	-0.0306547	1	0.599459	0.200819	0.54982	0.312066	1.6231	1.7e-06	1.6117	4.09e-05	0.308811	0.537537	0.792452	0.0775356	1.3602	0.000792378	0.908851	0.0294163	0.979746	0.01947	0.841909	0.0312148	-0.228795	0.846646	0.528444	0.368194	-0.13101	0.840806	-0.438514	0.27863	-0.274338	0.555208	-1.08173	0.00260703	0	1
XLOC_093903	TraesCS3D02G253900	chr3D	355628329	355633909	Embryo Development Essential	-2.40255	8.45e-09	-0.235147	0.591719	-0.211493	0.68807	-0.970122	0.0164263	-0.414716	0.240277	0.0414996	1	0.214267	0.724516	-1.42366	4.97e-05	-0.478886	0.209197	0.279614	0.458445	-0.948554	0.029388	-0.817683	0.0843756	0.701494	0.0826923	-0.281592	0.588487	-0.986924	0.0051286	-0.493406	0.247695	0.0298467	0.98277	0.637846	0.0332019	0.0287591	1	0.00452693	1	0.388903	0.173998	0	1
XLOC_093952	TraesCS3D02G262600	chr3D	364253568	364265181	Embryo Development Essential	0.0633141	0.956541	-0.404276	0.251017	-0.894392	0.00496039	0.475968	0.203904	-0.853416	0.00449636	-0.686376	0.0421984	0.102132	0.896277	0.48448	0.136423	0.311672	0.426055	0.146074	0.768082	-0.170419	0.706316	-0.606728	0.0790854	-0.23989	0.585543	-0.00573307	1	-0.134108	0.815386	0.105232	0.9536	0.114333	0.897855	-0.560325	0.114682	0.175091	0.755761	0.0148733	1	0.247631	0.543498	0	1
XLOC_093998	TraesCS3D02G270700	chr3D	375210511	375215573	Embryo Development Essential	0.0453801	0.985243	-0.000909987	1	-0.478805	0.13971	-0.396023	0.250615	0.371068	0.2346	0.775359	0.0191322	0.624715	0.0193341	-0.107942	0.813972	0.520261	0.102833	0.409861	0.216604	0.707013	0.0256549	0.235123	0.548285	0.137535	0.7872	0.550396	0.0533266	0.415422	0.196388	-0.0169682	1	0.251985	0.62111	0.192036	0.597092	-0.177594	0.646224	0.311925	0.2622	-0.193083	0.531368	0	1
XLOC_094060	TraesCS3D02G280300	chr3D	388444249	388449254	Embryo Development Essential	-0.706225	0.00141856	-1.26623	6.92e-09	-0.821948	0.000339227	-0.988897	9.37e-06	-0.957391	7.15e-06	-0.370806	0.200079	-0.685342	0.025372	0.0936447	0.799542	-0.694475	0.00156806	-0.898601	8.77e-05	-0.967915	4.72e-05	-0.997213	1.82e-05	-0.398947	0.144286	-1.26934	3.36e-07	-0.125304	0.693855	-0.07531	0.938359	0.183962	0.624874	0.283431	0.272296	-0.14437	0.673524	0.745261	0.000215714	0.762348	0.000201897	0	1
XLOC_094309	TraesCS3D02G324400	chr3D	437489188	437494730	Embryo Development Essential	-0.082062	0.93389	0.424122	0.343079	0.714585	0.112843	0.924695	0.00954149	0.60043	0.0779295	0.70838	0.0462617	0.205229	0.738066	-0.474494	0.222545	-0.0677036	0.96008	0.828849	0.0358329	0.303599	0.559266	0.989434	0.00242035	0.360293	0.291274	-0.0394068	1	-0.0673753	0.948144	0.195279	0.863508	0.179385	0.823437	-0.530169	0.0635349	-0.745857	0.00201656	-0.56399	0.0242826	-0.883626	0.00196938	0	1
XLOC_094422	TraesCS3D02G342900	chr3D	455593964	455596631	Embryo Development Essential	-2.03412	0.000221315	0.139808	0.85405	-0.706776	0.0984887	-0.610854	0.101758	0.331412	0.41457	-1.0369	0.00670585	-0.935297	0.0690608	0.300212	0.709213	0.125719	0.902946	0.989857	0.0209932	-0.219413	0.710894	-0.326182	0.429285	-0.428798	0.310633	-0.643038	0.16863	-0.594068	0.395817	-0.202982	0.879407	0.305539	0.610296	-0.386783	0.296974	0.381938	0.304262	0.348291	0.358999	0.486293	0.207077	0	1
XLOC_094679	TraesCS3D02G384700	chr3D	499996422	500005941	Embryo Development Essential	0.17531	0.70268	-0.176745	0.706416	0.501573	0.162363	0.613421	0.0770727	-0.835543	0.00933604	-1.09205	0.00123539	-4.17523	1.15e-10	0.223836	0.597634	0.445864	0.225512	0.742976	0.0252603	-0.0359819	1	-0.214883	0.637986	-0.642669	0.077812	-3.36678	2.85e-05	-0.0286421	1	-0.00868468	1	0.0164436	1	0.173534	0.751203	0.57024	0.135322	0.250713	0.627244	-2.58978	5.32e-05	0	1
XLOC_094697	TraesCS3D02G387600	chr3D	502946286	502951532	Embryo Development Essential	0.0632466	0.973932	0.773156	0.014711	0.179163	0.710128	-0.20708	0.640406	-1.24221	2.83e-05	0.212336	0.675764	1.53927	3.15e-06	-1.56762	0.000207933	-0.341443	0.384795	-0.114066	0.831514	0.454537	0.265893	0.469262	0.228858	0.337512	0.46341	1.42061	1.5e-05	0.816748	0.0402143	0.267656	0.724621	-0.112097	0.898598	-0.0866783	0.897265	-0.469352	0.194292	-0.841701	0.00983608	-0.345191	0.340742	0	1
XLOC_094875	TraesCS3D02G415000	chr3D	526974931	526977278	Embryo Development Essential	-0.771769	0.0916708	-1.2576	0.0153169	-1.81866	0.00796192	-0.36164	0.535843	0.659325	0.13	-0.0229347	1	-0.259712	0.721609	0.299125	0.677916	0.142929	0.888954	0.452008	0.373556	-0.0666575	0.99059	-0.46032	0.400633	-0.00105379	1	0.168461	0.813171	-0.941247	0.0333911	-0.439497	0.637786	0.332412	0.636412	0.197651	0.733587	-0.20719	0.724755	0.125567	0.857833	-0.309735	0.497119	0	1
XLOC_094948	TraesCS3D02G424400	chr3D	536422921	536432678	Embryo Development Essential	1.07235	5.5e-07	-0.15537	0.626917	-0.108486	0.802922	0.287086	0.354225	-0.140869	0.642594	-0.999868	7.44e-05	-0.69737	0.0264565	0.427689	0.0432699	0.374382	0.134648	0.0730297	0.888908	0.298484	0.296174	-0.285323	0.279575	-0.178949	0.574469	0.323872	0.166092	0.459893	0.0368661	0.290887	0.437278	-0.129626	0.774581	-0.0777984	0.837106	0.0228154	1	-0.175373	0.487139	0.0218608	0.993609	0	1
XLOC_095322	TraesCS3D02G479900	chr3D	578908331	578920859	Embryo Development Essential	0.233345	0.195935	-0.226304	0.190617	-0.13237	0.618835	-0.619194	0.00264954	-1.47439	3.77e-17	-1.0199	2.49e-05	-1.63892	0.00045973	0.791861	2.43e-07	-0.0764304	0.780157	-0.253651	0.205935	-0.357732	0.143043	-0.0586253	0.927274	-0.129585	0.735902	-0.156162	0.79319	1.08319	1.21e-13	-0.190662	0.575719	-0.307287	0.204073	-0.582837	0.000582149	0.191628	0.454513	0.271378	0.307422	0.140822	0.721678	0	1
XLOC_095452	TraesCS3D02G504300	chr3D	591862167	591880603	Embryo Development Essential	-0.453245	0.0221544	0.123873	0.658857	0.273403	0.297097	0.260924	0.319681	-0.61579	0.00164986	-0.0177045	1	-0.01614	1	-0.510069	0.00889096	0.0391265	0.950714	-0.145166	0.598472	-0.361887	0.108963	-0.51016	0.0204269	-0.464657	0.0393953	-0.0538065	0.928857	-0.138976	0.609565	-0.0810569	0.912348	0.250363	0.420417	-0.542127	0.00427487	-0.128466	0.674583	0.162401	0.52424	0.252271	0.249919	0	1
XLOC_095670	TraesCS3D02G536900	chr3D	610199565	610201757	Embryo Development Essential	0.513798	0.0529882	-0.166074	0.64681	0.496158	0.0556887	-0.612686	0.0149226	-0.01268	1	-0.677541	0.0171594	0.073363	0.935379	-0.126224	0.740027	-0.298679	0.339821	0.763411	0.00215285	0.107461	0.783023	-0.442945	0.108091	-0.912576	0.000696774	-0.959644	0.000550365	-0.07196	0.909345	-0.402856	0.345206	0.419647	0.240918	0.731355	0.00334846	0.416975	0.152298	0.835884	0.000636513	0.348402	0.240673	0	1
XLOC_096045	TraesCS3D02G050900	chr3D	19959167	19962132	Embryo Development Essential	-1.69164	1.25e-06	-1.06252	0.00446162	-0.544027	0.235745	-0.345865	0.465507	-1.23626	0.000435348	-0.940946	0.0201328	-1.35711	0.0018195	-0.591107	0.142397	-1.03091	0.0074568	-1.33537	0.000330638	-0.622144	0.129041	0.0774156	0.951806	0.25581	0.65275	-0.661309	0.152616	-0.329265	0.517943	0.401596	0.612207	-0.535063	0.361392	-1.1613	0.00157832	0.462329	0.325466	0.339276	0.497897	0.992047	0.00960725	0	1
XLOC_096259	TraesCS3D02G079400	chr3D	39394350	39399570	Embryo Development Essential	0.813142	0.0535495	1.15062	0.00777246	-0.105383	0.923234	1.14339	0.0110319	-1.35557	0.000125285	-0.278383	0.660704	-0.0686874	1	-0.86322	0.0905877	-1.13493	0.0131396	-1.44386	0.00279393	0.828759	0.0559578	-0.830548	0.0958603	-0.0115033	1	-0.0637448	1	0.910267	0.00947489	0.316988	0.688906	0.786006	0.0837088	-0.206461	0.698712	0.0447162	0.997334	-0.2046	0.723716	0.359239	0.479965	0	1
XLOC_096260	TraesCS3D02G079800	chr3D	39596820	39599833	Embryo Development Essential	2.73906	1.84e-14	1.72173	3.42e-05	1.31891	1.92e-05	1.79249	8.54e-11	2.48176	1.34e-20	1.1502	5.21e-05	2.06502	7.13e-15	2.09824	1.25e-11	1.09032	0.00563831	1.42765	1.35e-05	2.30998	5.79e-16	1.50103	1.43e-08	0.844773	0.00289038	0.98873	0.00048608	0.479236	0.194409	0.456417	0.491872	-0.176866	0.81317	0.292378	0.395521	0.495135	0.0996461	-0.586849	0.0481176	-0.587642	0.0497553	0	1
XLOC_096510	TraesCS3D02G120300	chr3D	75952462	75958560	Embryo Development Essential	0.278856	0.492769	0.352696	0.306223	-0.163501	0.701678	-0.420133	0.206561	0.603006	0.0845107	-1.69407	2.68e-05	-2.73404	0.00153137	0.829322	0.010108	1.0254	0.0014415	1.55457	4.86e-08	1.15858	0.00012954	-0.731051	0.0323181	-0.597458	0.120109	-1.42478	0.416004	0.213522	0.708785	0.0353046	1	0.733856	0.0335783	1.23264	5.87e-06	0.878457	0.00972549	2.0249	1.68e-05	-1.75861	0.141247	0	1
XLOC_096513	TraesCS3D02G120800	chr3D	76915465	76930374	Embryo Development Essential	-0.351037	0.534801	0.0339467	1	-0.433453	0.482126	1.3696	0.00633419	-0.94304	0.0264139	0.0731553	0.977875	-0.328803	0.672618	-0.276092	0.642431	0.470856	0.440198	0.219736	0.7466	-0.245001	0.724101	-0.524748	0.364951	0.0660184	0.994432	0.114771	0.962146	-0.0157473	1	-0.258536	0.845011	0.218267	0.833321	0.0026426	1	0.246396	0.734336	0.445761	0.419929	-0.313194	0.637384	0	1
XLOC_096545	TraesCS3D02G124600	chr3D	82740379	82752380	Embryo Development Essential	1.83999	4.68e-20	0.932459	6.56e-06	-0.486975	0.0298315	0.493753	0.030003	1.36454	1.5e-10	1.24537	1.53e-08	0.854863	0.000245268	2.02587	1.34e-24	2.1059	1.84e-23	1.62736	2.41e-14	1.58835	1.93e-13	0.746862	0.000772452	1.34475	1.94e-10	1.10322	6.58e-07	0.326261	0.237382	0.257337	0.594633	0.655092	0.0179447	1.02997	5.27e-07	0.146321	0.669354	-1.11398	1.04e-07	-1.61881	1.42e-14	0	1
XLOC_096915	TraesCS3D02G181600	chr3D	164321217	164325691	Embryo Development Essential	-2.1342	5.02e-16	-1.74861	5.55e-11	0.337791	0.321966	-1.11132	6.67e-05	-0.742693	0.00961658	-1.36729	1.64e-06	-0.57208	0.0685205	-1.41552	1.89e-07	-2.15482	4.62e-16	-0.998391	0.000333574	-0.620845	0.0384497	-0.716389	0.0163302	-0.573739	0.0735462	-1.726	1.22e-09	-0.400848	0.274082	-0.00547717	1	-0.571578	0.168827	0.44134	0.206705	0.221896	0.621411	0.441967	0.192341	0.69675	0.0229902	0	1
XLOC_096923	TraesCS3D02G182400	chr3D	166490969	166499442	Embryo Development Essential	0.391507	0.16219	-0.0409746	0.984965	0.177636	0.64324	0.642471	0.0260526	-1.64758	3.37e-11	-1.41786	1.09e-06	-2.63694	7.89e-07	-0.331378	0.255061	-0.378564	0.208335	-0.183889	0.617389	0.449948	0.131157	-0.455007	0.148856	-0.531625	0.103241	-0.498161	0.401429	-0.352143	0.274323	-0.0397651	1	0.0318771	0.98684	0.208572	0.584328	0.80487	0.00467792	0.141659	0.803799	-0.644256	0.148991	0	1
XLOC_097208	TraesCS3D02G216600	chr3D	293810774	293813151	Embryo Development Essential	-0.849756	0.00139528	0.0104598	1	-0.868877	0.000956537	-1.2973	5.79e-07	-0.580706	0.03563	0.261319	0.542447	-0.857374	0.0200324	-0.0404548	0.984069	0.0432154	0.971502	-0.134183	0.732183	0.0393111	0.987314	-0.390534	0.227627	-0.775599	0.0105905	-1.20373	0.000386031	0.0376332	0.98874	0.443559	0.294617	0.592705	0.0755345	0.566398	0.0505545	0.559363	0.0710621	1.09059	2.81e-05	0.194291	0.64019	0	1
XLOC_097219	TraesCS3D02G218000	chr3D	297464924	297467881	Embryo Development Essential	-0.697888	0.0500355	-0.570692	0.165939	0.506194	0.208549	-0.478198	0.211903	-0.844972	0.0114101	-0.409939	0.354877	-0.888147	0.0277313	-0.898991	0.0101187	-1.32859	0.000433382	-0.122351	0.835931	-1.0421	0.00271841	-0.649922	0.079778	-0.396992	0.369315	-1.02657	0.00767694	-0.244809	0.613041	-0.0308953	1	-0.0572207	0.964952	0.31885	0.440081	0.236542	0.615644	0.623218	0.0647029	0.91153	0.00596308	0	1
XLOC_097369	TraesCS3D02G239500	chr3D	331668518	331675794	Embryo Development Essential	0.139167	0.768043	0.149791	0.733389	0.885158	0.00189608	0.477655	0.119877	1.1025	4.49e-05	-0.499903	0.110261	-3.09725	2.41e-24	1.17004	0.000123162	1.02746	0.000784722	1.67253	2.33e-09	0.954463	0.000653223	0.0373696	0.992197	-0.839001	0.0032404	-1.78544	3.14e-09	0.568244	0.115482	-0.148116	0.890502	0.280677	0.614904	-0.160123	0.735583	0.53137	0.104432	0.709667	0.0180025	-0.483931	0.170138	0	1
XLOC_097400	TraesCS3D02G244100	chr3D	339257296	339261344	Embryo Development Essential	0.42793	0.489017	0.56626	0.36805	0.293316	0.645266	0.86125	0.0583061	1.50727	0.000134152	1.34818	0.000718193	-0.486204	0.386509	-0.233318	0.761318	0.398985	0.590059	0.382033	0.512984	0.897534	0.0443687	0.997363	0.0180676	0.941041	0.0225177	-0.596807	0.25281	-0.0221416	1	-0.57973	0.550005	-0.520268	0.497414	-0.473755	0.341593	-0.373663	0.484177	-0.882069	0.0341017	-1.4642	0.000478334	0	1
XLOC_097540	TraesCS3D02G263700	chr3D	365533085	365536938	Embryo Development Essential	-0.675774	0.0908968	-0.33952	0.519247	-0.887403	0.0161285	-0.596311	0.115092	-0.217937	0.638574	-1.15383	0.00172387	-0.704997	0.132808	0.0128633	1	-0.932603	0.0245033	-0.240227	0.632078	-0.503249	0.18385	-1.60156	3.65e-06	-1.34611	0.000204586	-1.02368	0.0261176	0.373635	0.511047	-0.819688	0.0914783	-0.388673	0.434428	0.808982	0.014743	0.329228	0.431601	0.461127	0.238673	0.123003	0.889227	0	1
XLOC_097580	TraesCS3D02G270400	chr3D	374970831	374983219	Embryo Development Essential	-0.447334	0.308645	0.81638	0.0394014	-0.0634564	0.983616	-0.241608	0.689024	0.223803	0.659736	0.290318	0.587309	-0.497711	0.34197	-0.308383	0.495437	0.279351	0.631397	0.668774	0.100956	0.574437	0.244134	-0.486426	0.277849	-0.408366	0.398509	-0.728448	0.18457	0.758112	0.100046	0.3743	0.648538	0.417198	0.438436	0.337307	0.436914	0.173235	0.751231	0.549824	0.115754	-0.79996	0.078808	0	1
XLOC_097594	TraesCS3D02G271800	chr3D	376918749	376920914	Embryo Development Essential	-1.11401	0.000454724	-0.342591	0.378931	0.692281	0.0353452	-0.347059	0.355949	-0.77968	0.00916089	-1.05287	0.00349772	-0.701752	0.269044	-1.41293	8.63e-06	-0.318472	0.420704	0.00353781	1	-0.160835	0.751253	0.657987	0.055029	0.460497	0.305931	-1.60057	0.0136258	-0.689169	0.0586411	-0.237164	0.783219	0.0114253	1	0.20979	0.623192	0.576822	0.0886381	0.17954	0.761864	-0.164338	0.848042	0	1
XLOC_097799	TraesCS3D02G298400	chr3D	412357820	412365151	Embryo Development Essential	1.27627	1.14e-10	0.929543	9.35e-06	-0.593639	0.0131363	-0.319487	0.202237	0.592131	0.0118828	0.291506	0.396226	0.44894	0.150337	1.22703	3.55e-13	1.42108	1.72e-11	0.94047	2.11e-06	0.332687	0.223456	-0.250919	0.418164	0.0484294	0.972771	0.279829	0.423766	-0.0335551	0.981174	-0.03024	1	0.185738	0.610322	0.591745	0.00265642	-0.315633	0.175265	-0.405758	0.0592657	-0.576978	0.0135484	0	1
XLOC_097849	TraesCS3D02G306200	chr3D	419902524	419907041	Embryo Development Essential	-1.01582	0.000412945	-1.37171	4.33e-06	-0.498226	0.152949	-0.913474	0.00102046	-0.703825	0.0055504	-0.633648	0.0405734	0.0562471	0.986615	-1.68686	1.5e-06	-1.173	0.000399268	-0.84476	0.00651898	-1.3854	3.73e-07	-0.64024	0.0185243	-0.990764	0.000706679	-0.174491	0.692703	-0.312507	0.351911	0.0486142	1	-0.0378254	0.973396	0.154134	0.68191	-0.543882	0.0431463	0.542423	0.0246646	0.487252	0.0417885	0	1
XLOC_098281	TraesCS3D02G376100	chr3D	489544430	489552997	Embryo Development Essential	0.392228	0.019532	-0.156265	0.450604	-0.118849	0.614457	-0.239198	0.243087	-0.478304	0.00409793	-0.177045	0.450255	0.699207	0.000128551	0.112751	0.626406	0.235388	0.240003	0.196376	0.33607	0.0250983	0.995361	-0.275913	0.177743	0.0893535	0.766803	0.305838	0.090186	-0.407749	0.019006	-0.150262	0.685031	0.188133	0.479755	0.0068317	1	0.528403	0.0015414	0.793518	4.5e-08	0.457074	0.00252513	0	1
XLOC_098373	TraesCS3D02G387900	chr3D	502960751	502964744	Embryo Development Essential	1.1641	0.000839703	0.185487	0.705514	0.0922499	0.908961	0.152567	0.743212	0.493062	0.129326	0.717769	0.0313736	-0.353186	0.463787	0.333619	0.353356	0.46948	0.388894	0.548843	0.162223	0.0231021	1	0.125374	0.815289	0.0708438	0.931058	-0.207663	0.709388	1.22723	0.000210107	0.210621	0.851009	0.277639	0.647601	-0.121355	0.802163	0.0257261	1	0.470351	0.119902	-0.106684	0.872145	0	1
XLOC_098457	TraesCS3D02G400700	chr3D	515676914	515679931	Embryo Development Essential	1.4796	2.89e-07	1.3722	1.28e-05	2.32166	7.35e-14	1.30092	1.02e-05	0.440836	0.141929	0.418781	0.290263	1.96114	1.03e-08	1.19853	1.53e-05	1.2006	0.000505676	1.35575	5.35e-06	2.08503	4.38e-09	1.36123	5.12e-06	1.31066	5.77e-05	1.43231	6.03e-05	0.954566	0.00378507	0.455042	0.488696	0.591646	0.185985	0.577726	0.0441127	0.150873	0.720408	-0.911414	0.00168944	-1.2889	8.27e-06	0	1
XLOC_098566	TraesCS3D02G419100	chr3D	531693783	531697390	Embryo Development Essential	-0.916574	0.000167519	-0.721989	0.00928839	-1.32767	9.7e-06	-0.494678	0.141864	-0.970099	0.000175602	0.61831	0.0332882	0.42437	0.128341	0.0794393	0.875509	-0.975821	5.17e-05	-1.87863	6.53e-11	-0.875357	0.00457505	-0.806705	0.015003	0.362453	0.23648	-0.73439	0.00356026	1.20407	1.09e-06	0.395142	0.356024	-0.210956	0.664518	-0.0409603	0.96998	-2.17486	7.95e-23	-0.418471	0.0806004	-0.479045	0.0449904	0	1
XLOC_099020	TraesCS3D02G483400	chr3D	580720941	580723706	Embryo Development Essential	-0.184851	0.621351	-0.254179	0.454535	-0.686819	0.00966555	-1.1905	1.46e-06	-1.25896	4.5e-07	-1.4147	4.33e-06	-0.956461	0.0356805	-0.0636798	0.935058	-0.225968	0.530557	-0.255554	0.433032	-0.32215	0.301032	-0.144632	0.74208	-0.249347	0.579015	-0.226217	0.711463	-0.0447817	0.987485	-0.365702	0.530793	-0.557273	0.134258	0.488668	0.100199	0.399211	0.251364	-0.533061	0.13546	0.208705	0.703286	0	1
XLOC_099288	TraesCS3D02G521900	chr3D	603407308	603409862	Embryo Development Essential	0.790641	0.0203023	0.504016	0.243906	1.15634	0.0101892	-0.44168	0.449438	-0.963439	0.0192474	-0.882665	0.218025	0.300857	0.886473	-1.71558	9.61e-05	0.964795	0.0114634	0.893672	0.0397995	0.828802	0.0997289	0.819683	0.204303	0.451949	0.547265	-0.68531	0.50968	0.149591	0.788413	-0.552003	0.364717	-0.177371	0.825487	0.0354078	0.992945	0.235251	0.682987	-0.895696	0.0822273	-0.243843	0.816556	0	1
XLOC_101645	TraesCS4A02G019100	chr4A	12395602	12402738	Embryo Development Essential	-0.310243	0.00404898	-0.891895	2.44e-15	-1.05415	6.14e-13	-0.895855	5.2e-10	-0.660311	6.06e-08	-0.266058	0.125984	1.02853	1.66e-15	-0.904257	1.06e-19	-1.19253	1.62e-30	-0.310173	0.0232267	0.241793	0.192186	-0.259156	0.124646	-0.413542	0.00744025	0.399858	0.00268339	-0.252618	0.0431766	-0.00410308	1	-0.00714604	1	0.282903	0.0982546	0.02294	0.98227	0.0893585	0.680841	0.311011	0.0253097	-0.897193	3.73e-21
XLOC_101761	TraesCS4A02G036500	chr4A	29065966	29070303	Embryo Development Essential	-0.0199192	1	0.261725	0.304486	-0.874604	0.000224809	-0.911755	0.000132903	-0.802178	0.000735732	-0.425382	0.19954	0.826533	0.00369128	-0.231227	0.36286	-0.118528	0.720981	0.0963683	0.792967	-0.456773	0.0774862	0.212261	0.521385	-0.12762	0.778807	-0.0684152	0.917144	0.10908	0.821755	-0.00442922	1	0.410844	0.23378	0.0424543	0.965716	-0.343318	0.284666	-0.0640931	0.926335	0.0167178	1	-0.5788	0.0026898
XLOC_101799	TraesCS4A02G041600	chr4A	35174175	35180072	Embryo Development Essential	-0.574855	2.89e-06	-0.316899	0.018509	-0.412578	0.0017535	0.0484262	0.856636	0.230213	0.110059	-0.0771231	0.733383	-0.0381718	0.939616	0.328104	0.0122111	0.148079	0.352591	0.318822	0.0206217	0.516578	7.79e-05	0.111063	0.53527	-0.0403888	0.910101	-0.286821	0.0747287	0.0299887	0.951696	-0.102065	0.809957	-0.0979009	0.749729	0.805089	4.05e-10	0.563251	5.66e-05	-0.0869598	0.71484	-0.480897	0.00282389	0.228132	0.134464
XLOC_101883	TraesCS4A02G053900	chr4A	45346636	45349821	Embryo Development Essential	-1.02412	0.000218153	-0.342745	0.271923	-2.07346	4e-11	-1.0024	0.000439209	-1.43146	1.29e-08	-0.954056	0.000456505	-0.619289	0.0724665	0.0611011	0.943216	0.613831	0.0447963	-0.770108	0.00550904	-0.354916	0.31838	-0.965703	0.000718857	-0.400615	0.1946	0.526894	0.0726353	-0.0857596	0.92328	0.169891	0.893267	0.556722	0.181676	0.110211	0.861838	0.0436465	0.989994	0.416479	0.231531	-0.487385	0.15338	-0.457253	0.130138
XLOC_101944	TraesCS4A02G060700	chr4A	57517094	57521102	Embryo Development Essential	-0.0728055	0.954706	0.0727676	0.949399	-1.80468	3.09e-09	-1.41773	1.29e-05	-0.00865121	1	-0.364586	0.399975	0.272556	0.512318	0.352102	0.374733	0.0798691	0.94474	0.778587	0.0248389	0.0164944	1	-0.802893	0.0262024	-0.211545	0.688231	-0.834648	0.0107388	-0.278187	0.639442	0.275664	0.823173	-0.0989065	0.927525	0.681051	0.0723991	0.0359062	1	0.349672	0.40432	-0.209503	0.67429	-0.43282	0.295605
XLOC_102123	TraesCS4A02G088300	chr4A	93890550	93896267	Embryo Development Essential	-0.51517	0.000347024	-0.686163	2.47e-07	-0.828958	3.88e-10	-0.951654	3.27e-14	0.352196	0.00943054	-0.522487	0.000167721	-1.0933	3.57e-13	0.316264	0.0303203	-0.245887	0.150193	-0.163034	0.324318	-0.212344	0.168797	-0.31438	0.0272563	-0.551989	2.54e-05	-1.03895	1.07e-14	-0.0451717	0.906324	-0.130271	0.781372	-0.115769	0.684685	0.290908	0.0621082	-0.0767112	0.752114	0.677025	1.21e-07	-0.0885958	0.693578	-0.0124499	1
XLOC_102142	TraesCS4A02G091100	chr4A	97528229	97531374	Embryo Development Essential	-0.777314	0.0391294	0.891804	0.0157446	1.0409	0.0127027	0.0250262	1	-1.21205	0.00478732	0.375784	0.663567	-2.48946	0.17627	-1.0429	0.0102822	-0.121853	0.884849	1.22737	0.00119954	-0.0999309	0.959511	1.56598	0.00166193	1.19788	0.0848385	-0.686801	0.790717	0.793493	0.195731	0.184623	0.937898	0.248936	0.853687	-0.314913	0.564435	0.373	0.588292	-1.77662	0.1539	-1.76369	0.24122	0.461418	0.259038
XLOC_102170	TraesCS4A02G095300	chr4A	103712390	103717550	Embryo Development Essential	-2.15837	1.18e-14	-1.56708	4.09e-08	0.0542586	0.974276	-1.2599	1.67e-05	-1.13774	9.81e-05	-1.16712	9.82e-05	-1.27631	1.49e-05	-1.51539	1.54e-07	-1.32758	5.86e-06	-0.862197	0.00455822	-1.0356	0.000544129	-0.40027	0.257058	-0.605497	0.0663625	-1.64782	1.22e-08	0.243435	0.602323	0.491248	0.367297	0.0426688	0.982101	0.0584713	0.955097	0.167468	0.761532	0.862154	0.00672172	1.17716	0.000104965	-1.10509	0.000232003
XLOC_102347	TraesCS4A02G118700	chr4A	146544984	146559165	Embryo Development Essential	-0.983044	5.42e-17	-0.380196	0.00148288	0.0649856	0.74941	0.60077	9.53e-07	-0.71014	1.12e-10	-0.322422	0.0119564	-0.800946	6.98e-11	-1.03341	8.08e-19	-0.429201	0.000647958	0.0955435	0.538311	-0.194084	0.141716	-0.871229	3.79e-13	-0.675882	3.25e-09	-0.639147	6.11e-08	-0.48052	0.000461683	-0.133289	0.651563	0.0170451	0.980332	-0.304452	0.0236521	-0.146067	0.392209	0.690971	6.45e-10	0.27517	0.0360282	-0.460671	7.08e-05
XLOC_102454	TraesCS4A02G132200	chr4A	177612143	177615592	Embryo Development Essential	-0.774237	0.0283294	0.407507	0.254796	1.50667	5.45e-08	0.591566	0.0402895	0.478509	0.0975934	-0.169692	0.694277	0.430435	0.237737	-1.7825	5.77e-08	-0.986268	0.00317555	-0.403741	0.190662	-0.0763838	0.901023	0.683438	0.0155888	-0.225498	0.569898	-0.799443	0.0156079	-0.343719	0.48409	-0.015026	1	-0.340452	0.524723	-0.272168	0.466343	0.41599	0.219103	-0.475466	0.167921	-0.0229521	1	-0.619502	0.0650919
XLOC_102466	TraesCS4A02G134000	chr4A	182123637	182128433	Embryo Development Essential	0.501351	0.000302843	-0.187879	0.258209	0.922819	8.65e-12	-0.331809	0.0279937	-0.201168	0.217272	-0.219681	0.199131	1.12319	3.5e-17	0.386705	0.00728424	-0.315891	0.0367693	0.148858	0.397246	-0.413715	0.00496698	-0.275296	0.0813669	-0.632568	9.52e-06	0.00905888	1	-0.213613	0.243142	-0.0877465	0.857091	-0.188436	0.461696	0.0451616	0.894836	0.0199277	0.996483	0.0388333	0.925897	0.353775	0.0237218	-0.0837108	0.977749
XLOC_102552	TraesCS4A02G139900	chr4A	212682119	212694989	Embryo Development Essential	-0.151385	0.31866	-0.173634	0.251811	0.401991	0.00666666	-0.365619	0.0197847	-0.0139861	1	-0.0625965	0.843778	0.00432584	1	-0.0216908	0.983612	0.488324	0.000255242	0.569019	7.3e-06	0.300022	0.060767	-0.418771	0.0107987	0.216936	0.240762	0.346338	0.0504007	0.213874	0.18903	0.218473	0.379841	0.123913	0.648725	0.331573	0.0425062	-0.000285367	1	0.325066	0.050071	0.312046	0.0584996	-0.0538116	1
XLOC_102718	TraesCS4A02G149500	chr4A	286744191	286756808	Embryo Development Essential	-0.780939	9.19e-05	-0.237396	0.335157	-0.418452	0.060418	0.551337	0.0111918	-0.393093	0.0711668	-0.0255384	1	-0.469278	0.0376761	-0.480356	0.0249541	-0.142151	0.624268	-0.0744041	0.843053	-0.240897	0.331454	-0.338133	0.15019	-0.302093	0.21602	-0.199035	0.471195	0.0533763	0.931614	0.0968104	0.904379	-0.00302193	1	-0.28009	0.298411	0.189062	0.544322	0.152209	0.631968	0.444095	0.0583616	0.369009	0.135752
XLOC_102994	TraesCS4A02G168000	chr4A	418125151	418133657	Embryo Development Essential	0.426481	0.505556	1.03711	0.00965836	0.118259	0.873826	0.695659	0.0440948	0.18226	0.652496	-0.320772	0.304458	0.279368	0.392382	0.427059	0.336776	0.41326	0.51258	0.502038	0.165252	-1.31994	5.51e-05	-0.888669	0.00137552	-0.956043	0.000182024	-0.138267	0.721333	1.01267	0.342095	1.00796	0.307558	0.145346	0.853687	0.108322	0.872709	0.0433196	0.981641	0.492621	0.098392	0.295101	0.41719	2.01212	7.2e-05
XLOC_103088	TraesCS4A02G178100	chr4A	450335772	450343966	Embryo Development Essential	-0.236062	0.346801	0.447921	0.0407116	0.0747507	0.848405	1.1688	2.77e-09	0.302654	0.112078	0.339699	0.099356	-0.765334	0.000323028	-0.0226009	1	0.0857277	0.802148	-0.0715529	0.83977	0.241674	0.274645	0.0994416	0.72725	0.0466879	0.931504	0.599204	0.0044129	0.805584	0.00369776	0.107811	0.909266	0.232811	0.576339	0.135922	0.634927	0.153799	0.581249	-0.137814	0.640108	-0.178129	0.577201	0.0669926	1
XLOC_103186	TraesCS4A02G191400	chr4A	471695685	471716378	Embryo Development Essential	0.275702	0.164026	-0.397144	0.0374868	-0.477844	0.0213106	-0.610668	0.000401762	0.699075	0.000223477	-0.532055	0.0225122	-1.05239	0.000191159	0.0265582	0.986096	-0.524787	0.0110048	0.0606338	0.876852	-0.201234	0.402071	-0.559083	0.00367262	-0.872721	8.78e-06	-0.857721	0.00017745	-0.160391	0.625304	-0.228859	0.671483	-0.109728	0.815838	0.202492	0.366713	0.907502	2.07e-06	0.923792	1.41e-05	0.807446	0.00372442	-0.215006	0.316038
XLOC_103198	TraesCS4A02G192500	chr4A	472953680	472964807	Embryo Development Essential	-0.114015	NA	-1.19684	NA	0.857051	NA	0	NA	-0.356277	NA	1.99564	NA	3.74644	NA	2.23383	NA	3.5724	NA	0	NA	0.3075	NA	-0.45266	NA	0.254404	NA	-0.052873	NA	0	NA	0	NA	3.40024	NA	3.50227	NA	-0.714101	NA	-2.28445	NA	0	NA	-1.36889	NA
XLOC_103737	TraesCS4A02G265300	chr4A	577489547	577499785	Embryo Development Essential	-0.76767	6.11e-06	-1.14917	1.39e-11	-0.825331	5.48e-06	-0.102234	0.697858	-0.385247	0.0132555	-0.565782	0.000533034	-1.11655	4.35e-11	-0.878996	3.14e-07	-0.452016	0.0183057	-1.2114	4.04e-13	-0.751822	4.5e-06	-0.41452	0.0149096	-0.714212	6.68e-06	-0.817962	6.81e-07	-0.622667	0.0014585	-0.0177898	1	-0.515945	0.0131567	-0.753805	9.61e-06	-0.218746	0.312615	0.466991	0.006557	0.571707	0.000952266	-0.364804	0.0609142
XLOC_103745	TraesCS4A02G266400	chr4A	578533584	578539497	Embryo Development Essential	0.914286	2.72e-11	0.655941	1.25e-06	-0.387117	0.00614217	-0.579695	1.46e-05	-0.355536	0.0102174	-0.954157	3.09e-12	-0.192858	0.288782	-0.0767727	0.7209	0.134235	0.465294	0.710813	1.15e-07	0.538433	8.18e-05	0.0679822	0.766883	-0.338378	0.0242152	-0.167629	0.349927	-0.0716266	0.788836	-0.292969	0.198524	0.0393292	0.936421	-0.0308536	0.944383	0.676351	1.49e-06	0.219985	0.213793	-0.354605	0.0310259	0.0129656	1
XLOC_103992	TraesCS4A02G304500	chr4A	599886965	599893579	Embryo Development Essential	0.838906	2.12e-10	0.277881	0.069699	-0.613376	0.000158574	0.862827	7.03e-07	-0.578172	8.54e-05	0.00638008	1	1.37045	4.69e-12	0.197148	0.213126	0.891906	1.57e-09	0.938145	2.89e-09	1.06438	4.12e-09	0.90584	8.22e-07	0.449335	0.0264288	1.32887	6.88e-13	-0.406283	0.0259521	-0.151379	0.744207	0.068406	0.90071	0.239247	0.206467	0.112683	0.696167	-0.647792	0.00105248	-0.508995	0.00759216	0.495114	9.05e-05
XLOC_103997	TraesCS4A02G306500	chr4A	601059793	601062892	Embryo Development Essential	2.82587	3.04e-32	1.9044	5.76e-15	3.15215	1.97e-39	1.85636	4.4e-14	0.904133	0.000430016	1.44227	1.33e-08	3.25926	2.15e-41	0.956694	0.000198256	0.383938	0.200837	1.4244	8.9e-09	2.00945	3.76e-16	2.67578	6.93e-28	2.63679	1.82e-26	2.37099	1.15e-21	-0.178346	0.677565	-0.0450214	1	-0.773309	0.0220833	0.312446	0.371853	0.560772	0.0642148	-1.70824	2.09e-11	-1.19787	4.34e-06	-0.561896	0.0533523
XLOC_104074	TraesCS4A02G315500	chr4A	605656215	605660322	Embryo Development Essential	-1.06473	1.53e-17	-0.30491	0.0284278	-0.460815	0.000548901	-0.725456	1.1e-08	0.160156	0.308354	0.313755	0.0309282	0.33021	0.0169463	-0.714512	2.74e-08	-0.919184	3.76e-13	-0.464046	0.000481523	-0.240021	0.101618	-0.0648573	0.76927	0.124708	0.486385	0.384467	0.00476814	-0.29266	0.0657451	0.0423085	0.965892	-0.392249	0.0244857	-0.12604	0.513649	0.097692	0.658565	-0.244228	0.117775	-0.293436	0.0510267	-0.253861	0.0993206
XLOC_104183	TraesCS4A02G329600	chr4A	614867291	614875009	Embryo Development Essential	1.46926	0.0548663	3.6453	0.00266635	2.10294	0.00112366	1.2269	0.00288085	4.62041	4.98e-05	2.18717	0.00605056	1.4255	0.0372507	-0.241613	0.0318497	-0.503638	2.07e-06	-0.103004	0.456906	0.431665	7.84e-05	0.227743	0.0663072	0.0865624	0.618638	0.0312943	0.932512	-0.314943	0.00847148	-0.158009	0.455323	-0.0636914	0.814349	0.17593	0.190985	-0.160003	0.265493	-0.136651	0.37544	-0.14396	0.342686	-0.359653	0.00101845
XLOC_104427	TraesCS4A02G364400	chr4A	637920894	637924362	Embryo Development Essential	-1.45336	6.87e-07	-0.442718	0.205707	-0.537471	0.109686	-1.4174	1.7e-06	-0.50713	0.131683	-1.26041	4.12e-05	0.955668	0.00180099	-0.375577	0.293543	-0.717208	0.0277834	0.0634487	0.941453	-0.0678379	0.936039	-0.285543	0.473833	-0.452089	0.21582	-0.133548	0.803557	-0.41544	0.303803	-0.1735	0.879164	-0.266293	0.683742	0.702496	0.0463204	-0.386136	0.354796	-0.0562446	0.975199	0.208073	0.653664	-0.598217	0.0906605
XLOC_104718	TraesCS4A02G397800	chr4A	673066957	673074154	Embryo Development Essential	0.707057	0.153384	0.177711	0.827739	-0.163396	0.86737	0.235321	0.74779	1.45286	0.00114908	1.38288	0.00227035	1.71954	2.9e-05	1.44488	0.00104694	1.50885	0.00205376	1.24114	0.0116774	0.533202	0.331109	0.834818	0.086061	0.181583	0.837816	1.45715	0.000711621	-0.845528	0.159711	-0.288554	0.87788	-0.0626536	0.98505	0.106488	0.938669	0.0250505	1	0.0249751	1	-0.396246	0.500559	1.91839	1.36e-05
XLOC_105509	TraesCS4A02G002200	chr4A	1908570	1911496	Embryo Development Essential	-0.223952	0.563711	-0.0361357	1	-1.04904	0.000351426	-0.471048	0.169756	-0.284871	0.456315	-0.59921	0.0872924	3.27532	3.99e-32	0.441387	0.178742	0.127056	0.795349	0.80049	0.00911891	0.732736	0.0224523	0.552838	0.106161	0.683144	0.0436918	2.07267	1.77e-13	-0.706573	0.0420937	0.156689	0.888797	-0.28504	0.645477	0.629025	0.0746774	0.376372	0.377556	-0.0692485	0.950978	0.247724	0.549438	-0.0931205	1
XLOC_105536	TraesCS4A02G004900	chr4A	3134893	3140251	Embryo Development Essential	-0.889411	0.00373409	-0.741689	0.0234024	-1.02455	0.00210604	-0.160842	0.764686	-0.440742	0.174163	-0.765544	0.0174148	-0.106211	0.89075	-0.454642	0.166293	-0.080921	0.913786	-0.354565	0.365075	0.354727	0.361619	-0.297007	0.428037	-0.648917	0.0528962	-0.746708	0.0256833	-0.362409	0.395808	-0.17821	0.884829	-0.00217441	1	-0.0071863	1	-0.680247	0.0504273	0.213701	0.634441	0.358886	0.374729	-1.1464	2.16e-05
XLOC_105669	TraesCS4A02G025200	chr4A	17263212	17267968	Embryo Development Essential	0.550413	0.0015019	0.621969	0.00053717	-0.180627	0.42656	0.49221	0.0130995	0.866819	2.09e-07	1.2152	3.5e-11	1.36385	1.54e-16	0.301737	0.11973	0.954746	1.9e-06	1.27366	1.22e-12	1.18315	3.69e-09	1.50769	2e-15	1.09849	4.86e-10	1.60699	3.2e-22	0.102676	0.805295	0.194431	0.750601	0.456387	0.11617	0.295051	0.164895	-0.437349	0.0139242	-1.16652	1.53e-13	-1.34937	1.57e-19	0.804254	2.57e-07
XLOC_105822	TraesCS4A02G044600	chr4A	37032799	37036846	Embryo Development Essential	0.441504	0.00369062	-0.000206484	1	-0.40267	0.00699062	-0.105117	0.5977	-0.0251464	0.968102	-0.0139384	1	-0.0645333	0.817032	-0.182357	0.294201	-0.298579	0.0647478	-0.16584	0.346633	0.0840779	0.692698	-0.138072	0.457245	-0.309432	0.050974	-0.397398	0.0108732	-0.150963	0.497348	-0.189195	0.561815	0.088104	0.81279	0.321923	0.0497893	0.380373	0.0183194	-0.470173	0.00261787	-0.0678311	0.810368	0.497912	0.0012604
XLOC_106062	TraesCS4A02G081700	chr4A	84929772	84934650	Embryo Development Essential	-0.0871311	0.619841	-0.544004	3.48e-05	-0.480092	0.000138405	0.141694	0.342887	1.04484	6.4e-20	0.029999	0.92489	-1.27902	1.32e-19	0.393847	0.00258235	0.429331	0.00289375	-0.488209	0.000248227	0.179145	0.217727	-0.131819	0.364612	-0.477014	3.79e-05	-0.493485	0.000121779	-0.19622	0.288145	-0.102358	0.830154	-0.143137	0.588553	0.581195	2.95e-06	0.0442743	0.860557	0.137496	0.378856	-0.169585	0.326054	-0.00525074	1
XLOC_106079	TraesCS4A02G083400	chr4A	87404814	87409250	Embryo Development Essential	-0.632093	1.19e-05	-0.690739	1.46e-06	-0.895789	1.76e-10	-0.908876	2.02e-11	0.694648	6.16e-07	-0.770402	1.86e-07	-1.60021	5.01e-23	-0.437308	0.00403208	-0.186489	0.31615	-0.246675	0.138179	-0.631842	1.11e-05	-0.285485	0.0659615	-0.957163	6.76e-12	-0.638471	5.27e-05	-0.655189	7.24e-05	-0.187316	0.609078	-0.440595	0.0200654	-0.357259	0.025543	0.761283	1.99e-07	0.516825	0.00143446	0.0838204	0.787368	0.229528	0.178816
XLOC_106087	TraesCS4A02G084400	chr4A	88774847	88783825	Embryo Development Essential	-1.22302	2.69e-14	-1.23491	2.7e-14	-1.09181	2.19e-11	-1.5032	3.23e-21	0.103032	0.682407	-0.669197	0.000155411	-2.23119	2.32e-34	0.20512	0.3176	-0.39271	0.0372092	-0.769489	4.83e-06	-0.911723	2.84e-08	-1.00803	9.63e-10	-1.21374	2.33e-13	-2.13395	2.75e-34	-0.211465	0.381583	0.0014613	1	-0.309001	0.24489	0.514902	0.00687604	0.306051	0.161694	0.735724	6.73e-05	0.62571	0.00195856	-0.219569	0.391575
XLOC_106198	TraesCS4A02G099800	chr4A	112696407	112697520	Embryo Development Essential	-0.296704	0.816057	0.335892	0.813939	-0.317733	0.78437	1.21592	0.110722	-0.887025	0.203289	1.49864	0.0716555	2.2093	0.043583	-1.17357	0.222288	-1.07551	0.252124	-0.462636	0.677087	-0.594937	0.633362	1.05606	0.164149	2.73611	0.000338861	1.7087	0.0375946	-0.407135	0.769865	-0.327023	0.91007	-0.365825	0.871981	-0.590519	0.484019	0.987541	0.182947	-0.642448	0.493388	1.38784	0.0841115	-1.2629	0.0476949
XLOC_106301	TraesCS4A02G114200	chr4A	138421073	138425941	Embryo Development Essential	-0.30551	0.202701	-0.156021	0.560366	0.402021	0.040241	0.968174	2.07e-08	1.38886	2e-16	-0.558776	0.00283828	-4.47684	2.12e-55	-0.760389	0.000510421	-0.0871914	0.798001	0.808581	1.55e-05	1.1941	3.63e-12	0.580956	0.00130276	-0.593873	0.00122181	-3.3359	6.58e-28	0.896558	0.00017576	-0.148087	0.813971	0.255823	0.447819	0.130783	0.640447	0.865705	1.71e-06	0.356279	0.11968	-0.819524	0.00406848	0.17281	0.718302
XLOC_106355	TraesCS4A02G121500	chr4A	150230699	150235274	Embryo Development Essential	-1.32685	2.57e-17	0.303187	0.0444828	0.187137	0.25368	-0.236046	0.12134	0.532743	7.19e-05	0.469824	0.00182501	0.458038	0.0056085	-0.454024	0.00760753	-0.305795	0.0845688	0.933418	1.81e-11	0.581351	4.58e-05	0.600009	1.72e-05	0.751144	1.35e-07	0.235905	0.177713	0.124203	0.677932	0.127239	0.783786	0.38138	0.0429346	0.162362	0.357168	0.375838	0.0100712	-0.111637	0.608232	0.169473	0.375286	0.55052	9.65e-05
XLOC_106367	TraesCS4A02G123700	chr4A	155828800	155833851	Embryo Development Essential	-0.523053	6.8e-06	-0.14189	0.33256	-0.414229	0.00106445	-0.463774	0.000185821	-0.00419815	1	0.847592	3.03e-11	0.150898	0.315314	0.238557	0.0613585	0.046976	0.832044	0.0513187	0.811514	-0.207332	0.13135	-0.463674	0.000249325	-0.262182	0.0559765	0.0183547	1	0.665672	1.08e-07	0.341562	0.0445636	0.290116	0.0849121	0.850392	3.53e-12	0.395777	0.00359903	0.433375	0.0007292	0.392554	0.00249378	-0.0116443	1
XLOC_106452	TraesCS4A02G133200	chr4A	179545970	179551731	Embryo Development Essential	0.52946	0.00939324	-0.165256	0.623983	0.462401	0.0614104	0.401558	0.101118	1.08041	1.04e-07	0.622537	0.00404927	-0.0161522	1	0.388128	0.0293809	0.590417	0.00625093	0.451033	0.0512738	0.773865	0.0015643	0.641549	0.0019139	0.0504682	0.939045	-0.400916	0.15919	-0.56052	0.0559255	-0.637144	0.0995721	0.134941	0.831281	0.142915	0.649605	0.0696183	0.861441	-0.225284	0.422848	-1.00542	0.00052693	-0.0732926	1
XLOC_106706	TraesCS4A02G149800	chr4A	290367258	290372670	Embryo Development Essential	-0.706821	0.000122046	-0.207341	0.314939	-0.120631	0.609778	-0.670619	2.18e-05	0.130089	0.542297	-0.193204	0.346939	-0.322229	0.0944145	-0.0834461	0.782785	0.273021	0.233616	0.376159	0.0431122	-0.506495	0.00612277	-0.782798	1.28e-06	-0.849482	1.05e-07	-0.0498525	0.891496	0.286938	0.285823	-0.336578	0.343893	0.280048	0.291849	0.402765	0.0350654	0.407438	0.0385487	0.955638	2.57e-09	0.122037	0.610565	-0.800737	2.16e-06
XLOC_106783	TraesCS4A02G156900	chr4A	314670156	314697936	Embryo Development Essential	-0.888095	0.00043279	-0.885695	0.000771601	-0.270645	0.403832	-0.650065	0.0114359	-0.0168407	1	-0.868835	0.000517286	-0.693088	0.0096053	-0.956368	0.000122494	-0.894737	0.000741505	-1.26657	1.55e-07	-1.13414	3.64e-06	-0.914295	0.000158875	-0.906174	0.000227759	-1.26378	2.27e-07	0.0285649	1	-0.759277	0.0257586	-0.261652	0.583097	-0.574003	0.0367026	-0.0425456	0.978113	0.865296	0.000567058	1.04274	3.98e-05	-0.929199	0.0004424
XLOC_106943	TraesCS4A02G167000	chr4A	410389823	410395633	Embryo Development Essential	-1.95708	6.56e-10	-0.312363	0.365358	-0.545293	0.0556905	0.493405	0.0889232	-0.551338	0.0166795	-0.318774	0.327053	0.345934	0.453335	-1.32974	3.39e-05	-0.381968	0.257884	-0.189124	0.574308	0.795151	0.00712143	0.983884	0.000180853	0.56394	0.0685181	-0.196038	0.711463	-0.517947	0.332777	0.0558286	1	0.066463	0.941223	-0.191524	0.595411	0.180122	0.62505	-0.109139	0.854423	-0.204453	0.645733	-0.83333	0.00236379
XLOC_107159	TraesCS4A02G192500	chr4A	472962884	472966268	Embryo Development Essential	-0.869797	1.86e-05	0.0947838	0.783956	0.591338	0.00491989	-0.166039	0.557737	-0.440833	0.0414392	-0.442649	0.0545041	-1.24782	2.4e-08	-1.00976	1.07e-06	-1.07222	2.3e-07	-0.048046	0.92663	0.96773	1.58e-06	1.44183	3.02e-13	1.07478	1.65e-07	-0.294507	0.283749	0.849887	0.000119638	0.280018	0.522155	0.410413	0.197794	0.496534	0.0355469	0.205572	0.500237	0.315233	0.222891	0.249079	0.392103	-0.256198	0.405534
XLOC_107297	TraesCS4A02G208000	chr4A	501131938	501134885	Embryo Development Essential	1.20962	2.56e-10	0.983598	4.47e-07	0.357382	0.108805	0.54136	0.00931809	0.333747	0.133996	0.666367	0.00121707	1.70708	1.04e-19	0.378416	0.0842981	0.469415	0.0295578	1.15534	2.05e-09	1.65605	2.7e-18	0.959943	1.1e-06	1.15685	2.79e-09	0.727938	0.000320183	-0.292273	0.270152	0.188567	0.721742	0.168942	0.7038	0.630859	0.00377917	0.412395	0.0848016	-0.693545	0.000922106	-0.463311	0.0373522	0.0524162	1
XLOC_107351	TraesCS4A02G214400	chr4A	512539376	512545649	Embryo Development Essential	-0.0922601	0.709408	-0.808507	4.78e-08	-0.740622	2.78e-05	-0.432695	0.0215988	0.325658	0.0705262	-0.669055	0.000543819	-0.584903	0.0169105	0.249403	0.207547	-0.0342328	0.956901	0.589741	0.000683561	-0.0352034	0.953721	-0.0657401	0.846035	-0.306202	0.137237	-0.028988	1	0.0503184	0.945869	0.256765	0.575487	0.0714701	0.890924	0.468822	0.0251068	0.12601	0.675359	0.271097	0.256573	-0.408028	0.132761	1.66245	4.84e-22
XLOC_107623	TraesCS4A02G247700	chr4A	558655417	558656367	Embryo Development Essential	2.20782	7.28e-17	2.22688	1.92e-13	-0.512538	0.142087	1.14991	0.000214277	-0.215972	0.625815	0.188954	0.835115	-0.608273	0.609708	1.97343	1.98e-12	2.70975	3.43e-16	2.70077	1.97e-15	2.9476	1.63e-14	2.17857	2.83e-10	1.22734	0.0075346	-0.517964	0.823034	0.158318	0.796131	-0.252531	0.848679	0.374577	0.64215	0.44721	0.215929	1.26955	0.000474658	-1.35096	0.0328987	-5.25587	0.00245598	2.87962	1.13e-27
XLOC_107709	TraesCS4A02G258000	chr4A	570972807	570979052	Embryo Development Essential	0.0228226	0.975394	0.230487	0.101083	0.051549	0.840498	-0.13669	0.428091	0.101718	0.582903	0.392991	0.0119746	0.476908	0.0055287	-0.661582	1.5e-08	-0.888273	5.13e-14	0.208459	0.150288	0.43508	0.00201979	0.0217725	0.980045	0.0718185	0.789266	-0.646475	0.000126316	0.0777714	0.718651	-0.0459187	0.955615	0.113952	0.700789	0.426235	0.0030606	0.0380378	0.92508	-0.318366	0.0539104	-0.46735	0.00985485	-0.684979	2.4e-09
XLOC_107745	TraesCS4A02G262300	chr4A	574527432	574551435	Embryo Development Essential	0.584218	0.000136848	-0.0349208	0.938838	-0.820548	1.25e-08	0.288671	0.0877523	-0.688646	1.6e-06	-1.29044	1.58e-18	-0.45187	0.00602858	-0.0948509	0.65972	0.462561	0.00414238	0.177326	0.327552	0.183718	0.300363	-0.4677	0.00319027	-1.03721	4.91e-12	-0.460792	0.00276115	-0.378483	0.033754	0.0839499	0.88554	0.114421	0.731355	-0.162771	0.441379	0.500263	0.0030504	0.304452	0.0936652	0.679149	7.54e-06	0.452984	0.00486026
XLOC_107812	TraesCS4A02G272100	chr4A	583757625	583759270	Embryo Development Essential	-0.0691246	0.941862	1.10987	0.000136015	1.05721	0.000110735	0.911715	0.00104582	0.62586	0.023745	0.67262	0.033653	-0.462522	0.368878	-0.343169	0.294595	-0.208742	0.597407	1.11748	2.54e-05	1.46677	3.94e-07	1.67256	8.3e-10	1.1036	8.51e-05	-0.4803	0.302012	-0.503541	0.274446	-0.025877	1	0.328496	0.533122	0.25591	0.455081	1.0675	6.68e-05	-0.298278	0.496276	0.116863	0.903884	-0.454778	0.114685
XLOC_107837	TraesCS4A02G275500	chr4A	584543542	584553782	Embryo Development Essential	-0.340812	0.402486	0.0831415	0.927497	1.11628	0.00195332	1.25532	0.000566399	0.153126	0.784408	0.183593	0.765912	0.329235	0.497245	0.389165	0.321699	0.307436	0.48199	0.828676	0.0199021	0.871563	0.0194966	0.438992	0.302691	0.213403	0.705039	0.520793	0.237315	-0.200994	0.744453	-0.0960085	0.982564	-0.0827096	0.955919	0.0810872	0.938682	-0.0402611	1	-0.320914	0.530501	-0.586343	0.181354	0.716021	0.0515515
XLOC_107851	TraesCS4A02G277300	chr4A	585377193	585380035	Embryo Development Essential	4.09704	0.0346841	-3.22745	0.132091	-1.92549	0.395273	0.951215	0.56706	-0.655074	0.681792	-0.820951	0.574402	-1.19972	0.50382	-2.66993	0.214658	1.05193	0.619114	-1.0168	0.738264	0.429496	0.854036	-0.815683	0.729267	0.0887407	1	0.889207	0.500166	2.78658	NA	0	NA	-2.66018	NA	-0.221683	NA	0.966874	NA	-1.26123	NA	1.03285	NA	2.03981	0.0893249
XLOC_107977	TraesCS4A02G294900	chr4A	595983857	595990114	Embryo Development Essential	1.04985	1.63e-06	1.13832	2.34e-08	-0.154389	0.605521	0.807053	0.000135451	-0.0511466	0.916217	-0.392219	0.13516	-0.279099	0.422726	0.650254	0.00214404	0.941423	1.12e-05	0.874452	8.82e-05	1.17289	4.57e-08	0.530399	0.0194553	0.0921199	0.836181	0.31323	0.345252	-0.583202	0.0554449	0.108364	0.91684	0.00841305	1	0.000854666	1	0.430838	0.0841346	0.0591978	0.9395	-0.693816	0.0419638	1.19449	1.92e-09
XLOC_108204	TraesCS4A02G328200	chr4A	614027211	614033602	Embryo Development Essential	-1.51402	2.1e-12	-2.06468	6.05e-14	-0.327535	0.225379	-0.574417	0.0118714	-0.417523	0.0517245	-0.707042	0.00227819	0.585764	0.00916251	-0.625557	0.0124382	-1.78922	2.1e-12	-1.55011	4.18e-12	-0.520434	0.0298534	-0.597326	0.00912763	-0.743999	0.00208246	-0.544953	0.01121	-1.02404	1.9e-05	-0.439818	0.32185	-0.694559	0.00989942	-0.566296	0.0139575	0.113749	0.772507	0.333337	0.199858	1.67166	7.24e-19	-2.22644	5.06e-24
XLOC_108543	TraesCS4A02G368800	chr4A	641402568	641405034	Embryo Development Essential	-0.282259	0.283565	0.129447	0.706527	0.820466	0.000236168	0.842858	0.000113617	0.163128	0.57665	0.62108	0.0152566	-0.171301	0.747571	-1.12308	2.23e-07	-1.0457	1.33e-06	-0.0271691	0.991512	0.856434	0.000141675	1.21162	2.16e-08	0.750712	0.00219045	-0.263975	0.605288	-0.268885	0.372783	-0.651792	0.0229924	-0.471686	0.145684	-0.173829	0.582256	0.735538	0.000959168	-0.522092	0.0714446	-0.736161	0.0233023	-0.836249	8.47e-05
XLOC_108909	TraesCS4A02G413300	chr4A	684583921	684589434	Embryo Development Essential	1.62521	1.01e-35	0.63464	1.58e-06	0.00852097	1	-0.12254	0.473778	-0.066599	0.732225	0.440093	0.000725868	0.79381	1.96e-11	0.786943	1.12e-10	1.19987	5.73e-17	0.89682	3.17e-11	0.248896	0.113972	0.143697	0.380568	0.504168	4.71e-05	0.897957	6.21e-16	-0.389864	0.0169417	-0.0787613	0.900719	0.10596	0.747473	0.0035117	1	0.0625059	0.799529	-0.0977915	0.605191	-0.779022	2.24e-10	1.13926	4.44e-21
XLOC_108910	TraesCS4A02G413500	chr4A	684604403	684607245	Embryo Development Essential	-0.151246	0.548603	0.289787	0.201801	-0.457312	0.0599901	-0.391164	0.0825434	-0.272893	0.204301	-0.470782	0.11717	1.13452	1.7e-05	-0.300612	0.143548	-0.353155	0.0842991	0.240424	0.305507	0.176323	0.562795	0.507143	0.0193165	0.238328	0.4404	0.370609	0.216951	0.597475	0.0247711	0.0772871	0.958777	0.400366	0.228286	0.165713	0.604041	-0.265426	0.399578	-0.305262	0.343491	-0.441153	0.146278	0.371113	0.0489915
XLOC_109550	TraesCS4A02G494400	chr4A	742280368	742290286	Embryo Development Essential	-2.83288	0.00558901	0.122717	0.91371	0.00931927	1	1.8821	1.24e-06	-0.120529	0.836982	0.37603	0.433418	-1.31363	0.0137809	-5.03452	0.0023219	0.157582	0.844652	1.00123	0.00782094	0.192053	0.697132	0.128728	0.832064	0.291055	0.557296	0.708096	0.221265	-2.31474	0.0554079	-0.946731	0.421613	-0.18873	0.827991	-0.421393	0.269773	-0.0321937	1	-0.489349	0.355044	-0.569853	0.326081	-0.0369153	1
XLOC_113225	TraesCS4B02G018700	chr4B	13415819	13421789	Embryo Development Essential	-0.393065	0.0443986	0.339192	0.100283	0.497945	0.0234434	0.513785	0.0132846	-0.743654	1.37e-05	-0.424598	0.0593133	-0.0475159	0.997749	-0.227819	0.31601	0.0230291	0.997197	0.204388	0.393906	0.681848	0.000960246	0.466635	0.0303256	0.319519	0.166797	0.663499	0.00695722	-0.142721	0.663547	0.21133	0.667454	-0.121282	0.818675	0.0096605	1	0.343109	0.147872	-0.408287	0.13897	-0.855348	0.00156244	0.202369	0.467336
XLOC_113485	TraesCS4B02G052500	chr4B	41528557	41550927	Embryo Development Essential	0.527702	0.000624909	0.48208	0.00178788	-0.0287386	0.97096	1.10841	6.72e-13	0.0382927	0.922422	-0.136836	0.520812	0.593773	0.000245892	0.423207	0.00694721	0.991528	1.22e-10	1.29515	1.6e-18	1.07014	2.57e-12	0.279153	0.124716	0.0243074	0.995179	0.468675	0.0039809	-0.602615	0.000311471	0.299804	0.266871	0.426242	0.0388296	-0.327757	0.066533	0.230646	0.25117	-0.360865	0.0402487	-0.0175589	1	0.837164	2.39e-08
XLOC_113514	TraesCS4B02G056400	chr4B	45773217	45777938	Embryo Development Essential	0.280558	0.264849	-0.0552849	0.909028	0.563604	0.00561717	0.143438	0.58848	0.906143	6.59e-07	0.816771	2.71e-05	-0.364679	0.0996502	0.406369	0.0599885	0.450671	0.0507625	0.67697	0.000610398	-0.0443266	0.927862	-0.398172	0.051857	-0.477442	0.0181909	-0.428852	0.060372	-0.419113	0.133974	0.103279	0.902423	0.240393	0.50258	0.461752	0.0345855	0.220258	0.415393	0.511165	0.0135272	0.0105014	1	0.278106	0.349297
XLOC_113516	TraesCS4B02G056500	chr4B	46191530	46198311	Embryo Development Essential	-0.575772	0.000178323	-0.40123	0.0164421	-0.143205	0.51085	-0.574543	0.000621771	-0.484501	0.00473245	-0.244787	0.270503	0.144433	0.600804	-0.905953	1.24e-09	-1.40504	3.07e-21	-0.5873	0.000275608	-0.0617206	0.840936	-0.460908	0.0102919	-0.412253	0.0381296	-0.61919	0.00186086	0.150967	0.522698	-0.0375552	0.998014	-0.0178582	0.99348	0.41088	0.0357626	0.291943	0.205022	-0.211743	0.398121	0.0507747	0.947316	-1.03337	1.68e-12
XLOC_113598	TraesCS4B02G067200	chr4B	60074040	60074984	Embryo Development Essential	3.0367	7.81e-18	3.2167	1.28e-13	0.826571	0.0874936	2.1963	1.06e-06	0.410303	0.475094	2.41236	0.0165163	-1.70718	0.478512	2.541	1.32e-11	3.93813	1.7e-09	3.08361	1.89e-08	3.24684	1.52e-06	5.36801	4.17e-06	2.15195	0.00106027	2.92401	0.178277	-0.341707	0.661294	0.632606	0.72335	0.254747	0.894124	0.19643	0.729604	1.00349	0.0592694	-3.73865	0.0387452	-4.3141	0.017905	3.43016	8.04e-20
XLOC_113599	TraesCS4B02G067300	chr4B	60083200	60084530	Embryo Development Essential	2.42881	0.23664	2.48083	0.210278	2.89328	0.0401476	2.40928	0.00510268	2.44239	0.000250677	2.08553	0.0626111	3.83505	5.17e-06	2.0666	0.0713115	2.30775	0.26256	3.59571	0.038263	0.607877	0.686393	2.34601	0.000237621	3.16303	2.67e-05	3.17498	7.96e-07	1.79206	0.624532	1.84391	0.680313	-0.633112	NA	0.0764805	0.992477	0.473769	0.657607	-2.50261	0.0137293	1.82441	0.00843439	0.158667	1
XLOC_113851	TraesCS4B02G101600	chr4B	107451006	107457168	Embryo Development Essential	-1.0438	3.39e-10	-0.865925	4.54e-08	-1.23808	3.43e-12	-0.584788	0.002252	0.599144	0.000752387	-0.548398	0.00341233	-1.12652	1.17e-06	-0.17314	0.441732	0.184152	0.393957	0.0798077	0.790874	-0.144139	0.575082	-0.315863	0.121995	-0.63805	0.00044899	-0.0416197	0.959535	-0.240703	0.360146	0.0676013	0.950111	-0.186909	0.593577	0.15731	0.562895	-0.0627657	0.87088	0.698972	0.00021739	0.226074	0.383252	0.657641	5.93e-05
XLOC_114023	TraesCS4B02G122800	chr4B	146467158	146471064	Embryo Development Essential	-0.798736	1.84e-07	0.0609563	0.827306	1.20826	2.66e-17	0.597015	6.53e-05	0.208013	0.225304	0.0664657	0.831836	-1.1386	1.53e-08	-0.746235	1.85e-06	-0.901189	8.03e-09	0.0719456	0.778892	1.15638	2.92e-15	1.7438	1.38e-33	1.14446	6.61e-14	0.17762	0.491179	1.08728	2.99e-12	0.458296	0.0354316	0.162829	0.602308	0.43983	0.00903898	0.388058	0.025053	-0.224507	0.270774	0.268236	0.226162	-0.637283	2.47e-05
XLOC_114165	TraesCS4B02G138200	chr4B	182240935	182247121	Embryo Development Essential	0.893927	0.00258053	0.888809	0.00539102	-0.353437	0.412398	0.555801	0.0745454	0.628967	0.0335557	1.28344	0.00123358	1.30732	6.94e-05	0.901766	0.000889585	1.49683	2.62e-05	0.495324	0.19109	0.656153	0.0522021	0.782877	0.012214	1.02973	0.000891116	1.84846	8.51e-09	-0.0325326	1	-0.0807873	0.999671	0.522597	0.379186	0.671115	0.0509218	0.12052	0.860253	-1.10748	0.00191529	-0.963726	0.00698512	0.674411	0.0170138
XLOC_114467	TraesCS4B02G157100	chr4B	295045157	295048563	Embryo Development Essential	-0.576681	0.00176939	-0.0911582	0.75874	-0.501563	0.00834098	-0.44282	0.0276487	-0.694749	6.52e-05	-0.386358	0.0689236	-0.459865	0.0559548	-0.777233	1.94e-05	-0.4526	0.0274533	-0.157958	0.509038	0.307614	0.142575	0.370618	0.077704	0.117461	0.700525	-0.95023	3.36e-05	0.168613	0.607952	-0.0105322	1	-0.236932	0.464462	0.353388	0.0954056	0.104977	0.737827	-0.275537	0.2482	0.0296542	0.982459	-0.37069	0.0538845
XLOC_114469	TraesCS4B02G157300	chr4B	295669208	295701967	Embryo Development Essential	-0.592831	0.0451115	0.0983335	0.853427	0.671446	0.0131719	-0.498131	0.0692608	0.244765	0.403514	-0.592208	0.0323908	-0.132417	0.770058	-0.957357	0.000388096	-0.846724	0.00356714	-0.501605	0.0730463	-0.478306	0.0837065	-0.498115	0.0673444	-0.690051	0.00901191	-1.03907	7.59e-05	-0.0232061	1	-0.256476	0.700198	-0.320613	0.479866	0.00286491	1	0.151144	0.729816	0.483782	0.0945707	0.705208	0.0113049	-0.607887	0.0425048
XLOC_114569	TraesCS4B02G163800	chr4B	338424406	338428513	Embryo Development Essential	0.715473	0.000185938	0.709522	0.000237439	0.513762	0.0122949	0.129205	0.696164	0.367542	0.116085	0.0927635	0.851239	0.317396	0.310197	0.665068	0.000234292	0.59344	0.00191633	0.661246	0.000572635	0.630556	0.00372662	0.483193	0.0508163	0.516896	0.0389405	0.29854	0.362058	0.299915	0.312557	-0.260989	0.576983	0.41511	0.171584	-0.0356405	0.968729	-0.187874	0.586997	-0.144029	0.757022	-0.591004	0.0693636	-0.250979	0.288335
XLOC_114831	TraesCS4B02G189900	chr4B	412768289	412772017	Embryo Development Essential	-0.817453	4.6e-05	-0.0149828	1	0.93692	2.7e-07	0.586498	0.00172794	1.22245	2.67e-12	-0.30481	0.157098	-3.67821	3.47e-47	0.0173066	1	-0.257629	0.263553	0.620123	0.00120838	0.886226	9.08e-07	0.696796	0.000148566	-0.505955	0.00938461	-2.84065	1.55e-23	0.5739	0.016754	-0.122543	0.858692	0.139178	0.752736	0.316371	0.161163	0.762241	6.12e-05	0.40621	0.0767543	-1.3105	5.17e-06	0.649897	0.00114577
XLOC_114940	TraesCS4B02G204500	chr4B	436319053	436320074	Embryo Development Essential	-0.414661	0.586102	0.105589	0.96278	-0.842953	0.169948	0.826855	0.219125	0.0688565	0.986489	-0.0436953	1	2.3909	0.000242875	-2.08168	0.000795734	-1.15346	0.0591299	-1.25999	0.0287829	0.566437	0.48725	1.50955	0.00838267	2.20622	0.00010525	1.15245	0.0465811	0.864161	0.231283	0.215119	0.921822	-0.59553	0.617887	-0.586402	0.341344	0.588219	0.347287	-0.795107	0.226285	0.414211	0.616061	-1.45037	0.00736125
XLOC_115049	TraesCS4B02G219800	chr4B	462504682	462511113	Embryo Development Essential	-1.1424	4.44e-15	-1.17758	1.21e-15	-1.24339	2.66e-17	-1.51415	3.1e-25	0.0611366	0.831355	-0.918082	1.54e-08	-2.14768	1.8e-34	0.294972	0.0812586	-0.629881	6.82e-05	-0.870086	8.33e-09	-0.851352	1.75e-08	-1.23767	1.65e-16	-1.43473	2.12e-20	-1.66946	5.37e-24	0.17375	0.44686	-0.047349	0.973083	-0.304264	0.199489	0.612234	0.000245316	0.31683	0.106571	0.765957	7.74e-06	0.659452	0.000342791	0.405645	0.0191674
XLOC_115058	TraesCS4B02G220800	chr4B	464163479	464167927	Embryo Development Essential	-0.871802	9.08e-08	-0.651421	0.000103136	-1.10857	1.78e-12	-0.532721	0.00140533	0.955405	8.61e-10	-0.38982	0.0285071	-0.977608	8.3e-09	-0.271321	0.157977	-0.158493	0.484966	-0.040801	0.920192	-0.129013	0.572104	0.328077	0.0660005	-0.561454	0.000772091	-0.0387564	0.956152	-0.6176	0.00207585	-0.285054	0.431443	-0.49626	0.0304248	-0.329356	0.0960974	0.68217	7.82e-05	-0.00506574	1	0.358536	0.0791687	0.303525	0.120993
XLOC_115156	TraesCS4B02G233100	chr4B	484580244	484582127	Embryo Development Essential	2.02122	1.16e-18	1.38209	4.01e-09	2.33007	2.58e-24	1.28669	5.99e-08	1.03557	1.5e-05	1.39592	5.16e-09	2.99237	9.01e-40	0.920065	0.000164366	0.182819	0.594273	1.26636	8.52e-08	1.92577	1.27e-16	2.23199	5.04e-22	2.27918	1.03e-22	1.66724	1.22e-12	0.100984	0.843056	0.020421	1	-0.435788	0.270505	0.207406	0.580531	0.347244	0.280041	-1.5497	1.3e-10	-0.771269	0.00280838	-0.679495	0.00909247
XLOC_115186	TraesCS4B02G236100	chr4B	493764455	493784541	Embryo Development Essential	-0.307351	0.330897	-0.33265	0.332509	-1.73738	1.42e-09	-0.832447	0.00587078	-0.784302	0.00623359	-0.31016	0.497553	0.232335	0.709116	-0.76691	0.0120202	-0.027863	1	0.456246	0.187002	0.426208	0.249362	-0.191644	0.705106	0.188603	0.734163	-0.122323	0.888351	-0.599621	0.152722	0.16033	0.916279	0.0952928	0.936158	0.844	0.0246043	0.345832	0.528082	0.110461	0.914421	0.673658	0.254865	-0.547869	0.0445795
XLOC_115366	TraesCS4B02G262600	chr4B	532431534	532438731	Embryo Development Essential	-0.579835	3.59e-06	-0.291594	0.0406803	-0.234354	0.129112	0.189696	0.243352	-0.423726	0.00204403	-0.00217747	1	0.342492	0.0419665	-0.0462964	0.851286	-0.275225	0.0565329	-0.273368	0.0641529	0.557672	7.61e-05	0.0756363	0.737116	0.244475	0.153632	0.391647	0.0194432	0.0900261	0.683283	0.284568	0.194647	0.354147	0.0592239	0.832325	1.09e-09	0.532457	0.000409237	0.275006	0.120761	-0.151652	0.469248	0.0447535	1
XLOC_115413	TraesCS4B02G269400	chr4B	544442258	544447672	Embryo Development Essential	-1.58591	3.44e-09	-0.358034	0.245745	-1.07213	3.92e-06	-1.33633	1.63e-08	-0.956141	2.73e-05	-0.799243	0.00867343	-0.595116	0.155444	-0.833186	0.00223923	-0.902631	0.000715858	-0.428874	0.0860131	-1.02619	5.09e-05	-0.729314	0.00839608	-0.178855	0.697802	-0.656287	0.0880439	-0.211218	0.689922	0.14881	0.862392	-0.085618	0.901777	0.70037	0.0151179	0.179459	0.724397	0.420681	0.226502	0.198866	0.672684	-0.733907	0.00541106
XLOC_115491	TraesCS4B02G278900	chr4B	562348834	562353817	Embryo Development Essential	0.0642805	0.891412	-0.052828	0.915249	-0.546659	0.00879548	-0.29943	0.223442	-0.200198	0.406932	-0.130295	0.720082	0.57648	0.0148482	-0.407188	0.0638974	0.0315891	0.981759	0.628976	0.00169698	0.41719	0.0640217	0.444868	0.0658416	0.202663	0.488311	0.491428	0.0344032	-0.555027	0.0397937	0.324392	0.432766	0.377579	0.210216	0.394794	0.103405	-0.0306588	0.99176	-0.924416	2.87e-05	-0.949376	7.4e-06	0.256136	0.335014
XLOC_115534	TraesCS4B02G285000	chr4B	568555627	568559727	Embryo Development Essential	-0.658866	0.0707388	-0.498096	0.206732	-0.302718	0.447057	-0.366966	0.310088	1.01919	0.000205682	0.211593	0.556047	0.512718	0.061677	-0.934721	0.00646224	0.671206	0.0384614	0.104461	0.850049	-0.0355756	1	0.235502	0.516973	-0.181864	0.61437	-0.153224	0.702824	0.251273	0.638761	0.215132	0.819189	0.0850111	0.923615	0.188181	0.639288	-0.437716	0.106674	-0.115544	0.771811	-0.32719	0.266691	0.754061	0.00898791
XLOC_115659	TraesCS4B02G300100	chr4B	586574959	586581090	Embryo Development Essential	-0.927859	0.00363502	-0.789525	0.00854021	-0.922506	0.00274575	0.166038	0.702516	-0.208791	0.541913	-0.361619	0.285336	-0.63845	0.0594437	-0.788171	0.0122007	-0.0735121	0.924115	-0.451678	0.157284	-0.125482	0.780855	-0.295821	0.398807	-0.743072	0.0121382	-0.359396	0.349268	-0.739821	0.0540592	-0.545613	0.335515	0.101697	0.907423	-0.102673	0.859357	-0.0210774	1	0.366359	0.286434	0.584846	0.0797532	-0.250505	0.711086
XLOC_115681	TraesCS4B02G302900	chr4B	590423942	590427011	Embryo Development Essential	-0.90594	0.00350233	-0.746537	0.0209288	-1.77024	2.77e-09	-1.30789	2.61e-05	-0.939488	0.00326595	-1.15751	0.00041423	2.42473	1.71e-16	-0.11759	0.836623	-0.0891129	0.896484	0.455243	0.205006	-0.0511981	0.979242	0.179843	0.719675	0.467728	0.223298	1.25327	5.03e-05	-0.565298	0.145279	0.122108	0.94068	-0.23052	0.748219	0.499065	0.213914	-0.221482	0.685368	-0.305685	0.496276	0.240898	0.600132	-1.01204	0.00145223
XLOC_116003	TraesCS4B02G347300	chr4B	641255231	641269990	Embryo Development Essential	1.42672	7.87e-09	1.5258	5.64e-11	-0.286554	0.328074	0.365071	0.156921	0.887953	8.4e-06	0.528096	0.00975762	0.660323	0.000292874	0.408567	0.0881271	0.128221	0.693036	0.174744	0.567922	0.122226	0.700246	-0.279694	0.265035	0.695402	0.000317561	0.222556	0.276443	0.641849	0.0378743	0.28395	0.617894	0.27893	0.489881	-0.594685	0.00672142	-0.918007	5e-07	-0.140787	0.564327	-0.194961	0.385415	0.474166	0.0779741
XLOC_116073	TraesCS4B02G356500	chr4B	646968108	646973376	Embryo Development Essential	0.365855	0.000240725	0.062501	0.68558	-0.28731	0.0101044	0.132038	0.311423	0.476213	7.8e-06	0.486948	1.23e-05	1.30906	3.82e-42	0.266073	0.00820742	0.238854	0.0270629	0.248964	0.0281669	0.266914	0.0215816	0.177193	0.142512	0.0936427	0.52321	0.700035	2.85e-13	0.0382462	0.87372	0.216397	0.248654	0.00524129	1	0.120723	0.402735	-0.0949712	0.550678	-0.222057	0.0633379	-0.0651081	0.687245	-0.0862913	0.687199
XLOC_116429	TraesCS4B02G006700	chr4B	4520586	4526800	Embryo Development Essential	2.5588	4.49e-19	0.787048	0.00343458	-0.517518	0.0894058	0.421819	0.212585	-0.642765	0.0259818	-0.173181	0.742278	-0.0653351	1	0.213016	0.364622	0.384267	0.0961689	0.741652	0.000678237	0.457912	0.0755455	0.0755784	0.89137	0.0977893	0.846966	0.129863	0.780616	-0.813335	0.00105686	-0.213169	0.735937	-0.129768	0.830899	-0.136549	0.692993	0.116736	0.795593	-0.704353	0.012435	-0.631912	0.0508594	0.618798	0.00202701
XLOC_116720	TraesCS4B02G047900	chr4B	35520142	35526324	Embryo Development Essential	0.609181	1.07e-06	0.422469	0.000869642	-0.480196	0.000117695	-0.873548	7e-14	-0.75019	1.11e-10	-0.962932	1.63e-14	-0.0981795	0.626229	-0.0984165	0.568036	0.138385	0.393781	0.594314	1.24e-06	0.295126	0.0261574	0.0976997	0.570486	-0.197016	0.192241	-0.20504	0.17947	0.0527526	0.846621	-0.123765	0.715801	-0.0646278	0.855777	0.0125259	1	0.722977	1.54e-08	0.106954	0.599566	-0.429005	0.00370326	0.101344	0.765968
XLOC_116735	TraesCS4B02G049500	chr4B	37858642	37870264	Embryo Development Essential	-0.734707	1.26e-06	-1.47907	1.32e-22	-0.587183	0.000415862	0.0653331	0.816376	-0.695729	5.83e-08	-0.903479	4.97e-10	-1.34147	3.09e-14	-1.03907	4.57e-11	-0.391686	0.0233427	-0.896863	6.05e-09	-0.527412	0.000541251	-0.286437	0.0758687	-0.603229	5.45e-05	-1.05546	2.05e-10	-1.16415	4.22e-12	-0.320016	0.216015	-0.431285	0.027575	-0.800503	2.61e-08	-0.0262179	0.9772	0.170786	0.416011	-0.201829	0.394845	0.625468	0.000167001
XLOC_117363	TraesCS4B02G123900	chr4B	147694904	147705991	Embryo Development Essential	-0.00921451	1	-0.34938	0.0172849	-0.331328	0.026044	-0.715238	7.85e-08	0.884666	9.44e-11	-0.447103	0.00462235	-0.935371	2.66e-07	0.241605	0.10327	0.24871	0.139044	0.414303	0.00463609	-0.0236191	0.976908	-0.396179	0.00547727	-1.01437	3.25e-13	-0.803749	1.85e-06	-0.626623	0.00016239	-0.409732	0.0769163	-0.0542401	0.901777	0.47233	0.00085548	0.732421	3.07e-07	0.970645	4.65e-10	0.303734	0.197208	0.371248	0.00830916
XLOC_117367	TraesCS4B02G124200	chr4B	149050210	149055159	Embryo Development Essential	-1.13988	1.23e-11	-0.588247	0.00173029	-0.860827	5.76e-07	-0.287478	0.104967	-0.0316111	0.942217	-0.641804	1.58e-05	-2.55768	8.6e-37	-0.312222	0.0957763	-0.738244	8.93e-05	-0.535185	0.00165301	-0.674538	2.59e-05	-0.455622	0.00315434	-1.23922	9.12e-19	-1.74814	5.74e-20	0.263257	0.266059	-0.100341	0.89361	-0.141767	0.675513	-0.249931	0.197005	-0.0118511	1	0.965513	8.72e-10	-0.0607307	0.918136	-0.521007	0.00233848
XLOC_117416	TraesCS4B02G127800	chr4B	167374896	167381178	Embryo Development Essential	-0.703571	0.168631	-0.177118	0.800999	0.222074	0.780084	-0.708286	0.208113	-0.663511	0.16137	0.0584275	1	1.3243	0.00975376	-0.361824	0.534934	1.08009	0.023336	1.26968	0.005453	-0.184113	0.833459	-0.306204	0.723748	0.614382	0.367297	1.11295	0.0229029	-0.732896	0.220037	-0.629249	0.517819	0.433671	0.603199	-0.569107	0.334783	-0.58718	0.506435	0.0751211	0.98826	-0.0515772	1	-0.630746	0.194185
XLOC_118026	TraesCS4B02G170900	chr4B	373994828	373999424	Embryo Development Essential	1.1189	2.15e-21	0.350792	0.00742701	0.444059	0.000469609	-0.293083	0.0322409	0.264246	0.0524407	-0.106903	0.561826	0.79042	1.63e-10	0.608545	5.21e-07	0.212349	0.138971	0.556344	7.2e-06	0.15021	0.330116	-0.187553	0.212746	-0.420615	0.00185497	0.0714683	0.731561	-0.305823	0.0396387	-0.0348737	0.981748	-0.112645	0.676241	0.152427	0.379091	0.169581	0.324886	0.243192	0.111011	0.30863	0.0295213	0.183648	0.272235
XLOC_118041	TraesCS4B02G172500	chr4B	377377276	377380969	Embryo Development Essential	-0.570401	0.0251185	0.530188	0.0421459	1.17193	5.08e-08	0.795812	0.000165915	0.657759	0.000934917	0.206615	0.442799	0.528356	0.0299768	-0.98316	2.24e-05	-0.976824	1.56e-05	-0.306016	0.200595	0.26024	0.313726	0.715905	0.000454127	0.187176	0.513666	-0.453442	0.0710292	-0.00962853	1	0.058856	0.990857	-0.0363598	0.979358	-0.341922	0.168695	0.161016	0.609388	-0.798438	0.000375029	-0.0939501	0.832127	-0.873796	5.02e-05
XLOC_118114	TraesCS4B02G180800	chr4B	395817624	395820916	Embryo Development Essential	-0.395654	9.63e-05	0.0955814	0.501617	-0.643948	7.92e-08	-0.280758	0.0441367	0.34426	0.0114565	0.629161	5.17e-06	0.364576	0.008203	0.680882	2.64e-12	0.308897	0.00920247	0.212045	0.110259	0.198611	0.165925	-0.219937	0.130477	-0.335451	0.0163635	0.311758	0.0281125	-0.070321	0.770993	-0.0551344	0.931549	0.094082	0.751138	0.697971	1.04e-07	0.175544	0.305908	-0.0917197	0.656677	-0.348743	0.0118243	0.581114	1.02e-09
XLOC_118126	TraesCS4B02G181600	chr4B	398562787	398566748	Embryo Development Essential	-0.473792	0.0148868	0.225439	0.282886	0.196653	0.336374	-0.482613	0.00533915	0.521189	0.00189561	0.217292	0.36846	0.500097	0.0219592	-0.324545	0.104535	0.00535736	1	0.769089	5.15e-06	0.611244	0.000476298	0.451313	0.0144665	0.427363	0.0296892	-0.353835	0.1065	0.895929	0.000144329	0.0591512	0.967073	0.236925	0.422947	0.408653	0.0251003	0.55819	0.00213802	0.282651	0.201048	-0.0835387	0.827077	-0.134174	0.769534
XLOC_118352	TraesCS4B02G209200	chr4B	446515532	446520901	Embryo Development Essential	-2.42636	3.42e-21	-1.58083	1.79e-09	-0.667815	0.0213666	-1.74346	3.68e-11	-1.62917	4.73e-10	-1.46272	6.39e-08	-1.52906	1.31e-08	-1.70544	1.1e-10	-1.46293	4.58e-08	-1.09114	5.81e-05	-1.32259	9.11e-07	-0.863117	0.00225149	-1.07438	0.000107411	-1.72322	8.24e-11	-0.00107925	1	0.241306	0.751441	0.165812	0.809828	0.0611609	0.946826	0.328085	0.393898	1.24002	8.58e-06	1.49195	4.43e-08	-1.11689	5.01e-05
XLOC_118376	TraesCS4B02G213600	chr4B	452718478	452723465	Embryo Development Essential	-1.81836	2.39e-05	0.110803	0.896421	-0.0724223	0.986942	-0.259443	0.746712	-0.400431	0.475882	-0.826588	0.212961	-0.700823	0.585522	-0.146202	0.867295	0.44463	0.388088	1.3768	0.00116463	1.30313	0.0141381	1.15581	0.0126252	0.759254	0.196264	-0.796542	0.416537	0.282669	0.814215	0.718544	0.471115	0.168925	0.914171	-0.0948753	0.932511	0.232051	0.761532	-0.259339	0.826237	-1.13477	0.22272	-0.325436	0.608269
XLOC_118392	TraesCS4B02G215900	chr4B	455617181	455623822	Embryo Development Essential	-0.475852	0.00171721	-0.454926	0.000514151	-0.650042	1.47e-07	-1.16616	1.8e-22	0.455875	0.000113744	0.0849688	0.656203	-1.36158	1.1e-18	-0.353728	0.0195963	0.0443927	0.880223	-0.192238	0.198265	-0.341281	0.00865105	-0.543591	1.11e-05	-0.682105	3.49e-08	-1.04882	3.14e-14	-0.11903	0.661236	0.00805922	1	0.102678	0.719596	0.32138	0.0201133	-0.191445	0.232178	0.343086	0.00733109	-0.0273614	0.967049	-0.0416984	1
XLOC_118655	TraesCS4B02G250800	chr4B	517212831	517216258	Embryo Development Essential	-0.777416	0.000823714	-0.595781	0.0247054	-1.97109	9.84e-13	-0.713849	0.00563572	-0.758536	0.00153389	-0.150628	0.683461	-0.0512016	0.980665	0.381734	0.123201	0.719575	0.0150062	-0.584735	0.0334134	-0.55784	0.0598186	-0.277852	0.349218	-0.434503	0.09073	-0.360474	0.183795	0.923154	0.00141343	0.621324	0.230051	0.457616	0.28883	0.676004	0.0209407	0.180749	0.666742	0.444788	0.109902	-0.286552	0.369176	-0.733465	0.00184455
XLOC_118763	TraesCS4B02G265800	chr4B	537153895	537157766	Embryo Development Essential	0.309437	0.164506	0.115728	0.702234	-0.764648	8.69e-05	-0.602526	0.00237561	-0.441908	0.0306676	-0.268592	0.264647	-0.288957	0.214277	-0.353257	0.104072	-0.720466	0.000320247	-0.650772	0.00101081	-0.353577	0.103162	-0.568576	0.00503559	-0.665804	0.00100447	-0.787212	9.39e-05	-0.289529	0.279046	-0.231367	0.619618	-0.0255064	0.986756	0.159613	0.598497	0.529506	0.0165837	-0.00789488	1	0.051666	0.940019	0.30859	0.242857
XLOC_119135	TraesCS4B02G314000	chr4B	604047774	604053870	Embryo Development Essential	0.867274	2.19e-08	0.483	0.00332566	-0.26539	0.158963	-0.0251517	0.988933	-0.164234	0.364872	0.386858	0.0155236	0.912011	7.01e-11	0.294833	0.0827373	0.805804	2.28e-06	0.791553	6.16e-07	0.339304	0.0461535	0.455506	0.00447151	0.534615	0.000367911	0.864945	6.44e-11	-0.203073	0.392513	-0.0942292	0.891586	0.0585459	0.907977	0.345427	0.0482405	0.223497	0.261743	-0.219217	0.223697	-0.34786	0.0254413	0.78259	2.23e-07
XLOC_119135	TraesCS4B02G314000	chr4B	604047774	604053870	Embryo Development Essential	0.867274	2.19e-08	0.483	0.00332566	-0.26539	0.158963	-0.0251517	0.988933	-0.164234	0.364872	0.386858	0.0155236	0.912011	7.01e-11	0.294833	0.0827373	0.805804	2.28e-06	0.791553	6.16e-07	0.339304	0.0461535	0.455506	0.00447151	0.534615	0.000367911	0.864945	6.44e-11	-0.203073	0.392513	-0.0942292	0.891586	0.0585459	0.907977	0.345427	0.0482405	0.223497	0.261743	-0.219217	0.223697	-0.34786	0.0254413	0.78259	2.23e-07
XLOC_119136	TraesCS4B02G314200	chr4B	604057163	604058969	Embryo Development Essential	-1.41619	6.96e-21	-1.50835	1.31e-21	-0.837035	1.34e-05	-1.0114	1.29e-08	-0.67758	9.54e-05	-0.771165	0.0004897	-1.01381	0.000535019	-1.66161	2.38e-26	-0.948914	1.64e-09	-0.603908	0.000650782	-0.17165	0.487175	-0.641868	0.00143127	-0.83166	0.000213585	-0.81275	0.00597045	-0.555817	0.00391377	0.0603674	0.954582	-0.251507	0.389151	0.342812	0.1035	0.719622	0.0016102	1.05677	8.57e-07	0.658822	0.0175599	-0.43331	0.008049
XLOC_119272	TraesCS4B02G331800	chr4B	622112191	622116570	Embryo Development Essential	0.19777	0.645942	-0.784463	0.00716092	-0.392763	0.262863	-0.373109	0.312118	0.102144	0.826371	-1.34057	0.000342853	-1.05607	0.0285423	-0.677731	0.0342262	-0.234231	0.628253	0.546635	0.0910285	-0.079233	0.91127	-0.500554	0.154122	-0.694216	0.0511504	-0.441666	0.323496	-0.844962	0.103524	-0.166419	0.890092	-0.437262	0.333059	-0.561596	0.0858364	-0.834765	0.0146005	0.0480394	0.985131	0.0390833	1	0.646378	0.031859
XLOC_119338	TraesCS4B02G340700	chr4B	633777815	633784889	Embryo Development Essential	-1.59041	3.06e-13	-1.62049	1.56e-13	0.036802	0.98671	-0.864668	9.44e-05	-0.427401	0.0753733	-2.12414	4.58e-23	-3.84826	6.65e-51	-1.217	4.93e-08	-1.00304	1.22e-05	-0.346591	0.180816	-0.337918	0.18754	-0.42161	0.0881745	-1.40015	1.37e-10	-3.08757	7.75e-34	-0.141922	0.72083	-0.0496864	1	-0.153135	0.777411	0.178512	0.608514	0.473791	0.075195	0.989562	2.03e-05	0.315997	0.313224	-0.483125	0.0630425
XLOC_119393	TraesCS4B02G346600	chr4B	640103893	640106859	Embryo Development Essential	0.196219	0.329343	0.444643	0.0139275	0.759198	1.09e-05	0.493332	0.00635426	0.382364	0.0400037	0.456671	0.0209264	1.01509	2.04e-08	-0.095344	0.70881	-0.514817	0.00373873	0.456995	0.0114129	0.755535	1.94e-05	0.86306	7.14e-07	0.41903	0.033174	0.426724	0.0347016	0.452007	0.0230359	0.0620153	0.953198	0.0687967	0.900169	0.11646	0.679205	-0.0669791	0.861202	-0.522688	0.00742028	-0.0726302	0.846123	-0.052493	1
XLOC_119603	TraesCS4B02G374800	chr4B	658771724	658782331	Embryo Development Essential	2.65388	2.03e-41	1.85265	9.45e-24	0.412234	0.0549774	1.95781	8.19e-19	0.514924	0.0115547	0.698643	0.000993153	0.676296	0.0020617	1.30044	8.57e-16	1.04997	2.77e-09	1.50554	1.61e-15	0.792974	4.64e-05	0.439782	0.0368862	-0.000178942	1	1.04705	2.07e-07	0.431996	0.0805486	-0.144869	0.845239	0.487118	0.102112	0.0982364	0.751325	0.214373	0.393597	-0.832301	0.000101602	-1.38807	4.23e-09	1.88179	2.53e-31
XLOC_123211	TraesCS4D02G008400	chr4D	4128626	4139840	Embryo Development Essential	2.18488	2.27e-13	0.49081	0.103142	0.538644	0.112812	1.62943	7.53e-07	1.77053	9.28e-09	0.902773	0.00822324	1.24627	0.000282711	0.446946	0.180695	1.87195	7.85e-08	1.87922	2.57e-07	1.16793	0.00136537	1.39967	2.83e-05	0.644099	0.0546941	1.6577	0.00013054	-0.582351	0.129454	0.231795	0.830932	0.361368	0.570204	0.323229	0.267426	0.32394	0.30986	-1.64054	9.01e-08	-1.29171	0.000226594	0	1
XLOC_123266	TraesCS4D02G016900	chr4D	7642662	7648821	Embryo Development Essential	0.160608	0.714826	1.12517	6.21e-05	-0.0599548	0.955898	1.11461	5.8e-05	-0.200237	0.540196	-0.669295	0.0300041	-0.226906	0.684625	0.120113	0.812986	0.345335	0.325883	0.626037	0.0350609	0.846064	0.00303293	0.361624	0.268994	0.218836	0.570449	0.480424	0.240709	-0.2856	0.448309	0.142895	0.888797	-0.114473	0.872207	-0.200254	0.549951	0.333118	0.276077	-0.435249	0.163206	-0.514096	0.154137	0	1
XLOC_123527	TraesCS4D02G056700	chr4D	31817737	31822586	Embryo Development Essential	-0.670638	0.038432	-0.332414	0.234167	-0.536413	0.0322335	-0.403466	0.117351	0.99047	1.54e-05	-0.297621	0.338495	-1.05697	0.000127263	-1.69788	7.15e-09	-0.26107	0.401645	-0.533017	0.0408906	-0.388255	0.128164	-0.673632	0.0046646	-1.33611	1.86e-08	-0.936781	0.000669247	0.155127	0.752106	-0.30209	0.520944	-0.154005	0.751174	0.758166	0.000491539	0.288346	0.295512	0.152869	0.642116	-0.144244	0.686674	0	1
XLOC_123528	TraesCS4D02G056800	chr4D	32015969	32022425	Embryo Development Essential	-0.546138	0.0116132	-0.549945	0.013984	-0.129656	0.700326	-0.710922	0.00168239	-0.37558	0.143057	-0.341693	0.278925	-0.434319	0.223956	-0.9494	3.34e-06	-1.38704	8.6e-12	-0.579306	0.00994903	-0.0493594	0.941223	-0.477138	0.0590313	-0.456345	0.111661	-0.929791	0.00323669	-0.20769	0.479726	-0.142412	0.828666	-0.214549	0.606956	0.667356	0.00375265	0.385178	0.162932	0.0315904	0.994261	0.134341	0.765349	0	1
XLOC_123588	TraesCS4D02G066100	chr4D	40843300	40844250	Embryo Development Essential	3.61748	3.02e-28	3.89132	3.11e-19	0.517686	0.188181	1.4203	6.25e-05	0.431333	0.3417	0.877859	0.159782	-3.5747	0.0471568	2.68314	4.31e-17	3.17422	5.67e-15	2.9356	9.47e-13	2.53439	1.01e-08	2.16565	4.85e-08	1.94911	0.000312369	1.89811	0.409568	-0.188426	0.749702	-0.141928	0.961823	0.0918925	0.953911	0.696815	0.0300949	1.0551	0.00250084	-2.12553	0.000405938	-4.00174	0.0268538	0	1
XLOC_123768	TraesCS4D02G098200	chr4D	75044371	75051446	Embryo Development Essential	-0.638615	0.0218128	-0.519733	0.0615012	-1.74213	5.95e-09	-0.539673	0.0632568	0.765796	0.00479094	-0.849958	0.00211382	-1.70078	1.65e-05	0.118309	0.797403	-0.133198	0.787876	0.465633	0.137279	-0.372779	0.267358	-0.263596	0.442164	-0.223125	0.545549	-0.264057	0.542656	-0.502232	0.133397	-0.423829	0.398526	-0.00594289	1	-0.0972522	0.821207	0.135791	0.720582	0.708389	0.00410934	-0.147733	0.736802	0	1
XLOC_123919	TraesCS4D02G120900	chr4D	102141024	102145900	Embryo Development Essential	0.153742	0.555792	1.14947	1.71e-10	0.502401	0.00743193	0.415095	0.0309996	-0.437754	0.0196361	-0.0884241	0.809755	-1.58316	6.63e-08	-0.0135241	1	-0.624724	0.00200111	-0.349816	0.083678	0.935542	2.79e-07	1.55978	2.94e-18	1.17533	1.72e-09	-0.138113	0.751579	1.48654	1.68e-17	0.4482	0.0962128	0.558286	0.0143348	0.389366	0.061783	0.208569	0.406177	-0.0125235	1	0.219377	0.439801	0	1
XLOC_123989	TraesCS4D02G132900	chr4D	119744927	119751811	Embryo Development Essential	0.354104	0.351424	1.08956	0.00033329	0.547144	0.0624143	1.39507	3.4e-07	0.826043	0.000452501	0.464725	0.0948177	-0.899003	0.0022831	0.46021	0.117768	0.219826	0.593924	-0.175469	0.645491	-0.00274717	1	-0.136593	0.719685	-0.0568751	0.940591	0.307709	0.395249	0.350111	0.2657	0.370436	0.466925	0.281579	0.488139	0.209188	0.47669	-0.00207583	1	-0.0381322	0.977232	-0.591076	0.0353205	0	1
XLOC_124194	TraesCS4D02G156100	chr4D	209903877	209905239	Embryo Development Essential	3.22899	NA	3.23154	NA	0.149137	NA	-1.23277	NA	-2.57811	NA	0.0903624	NA	4.4494	NA	0	NA	-1.30445	NA	1.03888	NA	-2.8907	NA	0.143398	NA	3.01724	NA	2.93688	NA	2.79195	NA	2.89115	NA	1.21879	NA	0.459163	NA	1.32554	NA	-3.03055	NA	2.07399	NA	0	1
XLOC_124269	TraesCS4D02G160600	chr4D	236934451	236940616	Embryo Development Essential	2.62742	2.86e-09	1.30372	9.28e-06	0.452775	0.17557	-0.0753939	0.92494	-0.115722	0.803732	0.566385	0.0740672	0.958462	0.000230742	0.606426	0.027665	0.614235	0.0293143	0.41011	0.147301	0.24426	0.528439	0.739201	0.0244466	0.44462	0.16685	0.260832	0.383186	0.583834	0.0681067	0.197291	0.795319	0.193837	0.700014	-0.0555727	0.928669	-0.441785	0.0937661	-0.0951608	0.808716	-0.0453711	0.95587	0	1
XLOC_124314	TraesCS4D02G164500	chr4D	265372273	265375151	Embryo Development Essential	-2.33423	2.55e-06	-0.732067	0.131357	-0.966634	0.0614802	-0.108434	0.967598	-0.378174	0.539488	0.178635	0.891314	0.601647	0.635119	-1.55117	0.000413425	-1.03505	0.0481772	-0.37269	0.532094	0.884792	0.109684	0.109497	0.95997	0.0258653	1	-1.55208	0.171555	0.740154	0.162025	0.527621	0.574598	-0.437967	0.580068	1.38491	0.00870065	0.723429	0.18799	-0.368658	0.736172	-3.45589	0.00666922	0	1
XLOC_124404	TraesCS4D02G173500	chr4D	301511194	301516648	Embryo Development Essential	0.0787607	0.9421	-0.415585	0.360162	0.0941496	0.93204	-0.604459	0.118898	0.399402	0.260579	-0.38983	0.387964	-0.292474	0.548876	0.449491	0.172983	0.129169	0.837455	-0.359811	0.3467	-0.200486	0.745345	-0.78706	0.0284932	-0.72877	0.0409526	-0.38603	0.408965	-0.858161	0.00962646	-0.096544	0.959371	-0.625835	0.102306	-0.102923	0.829595	-0.217107	0.600361	-0.0210921	1	-0.078342	0.919049	0	1
XLOC_124480	TraesCS4D02G184400	chr4D	322668367	322672188	Embryo Development Essential	-0.262548	0.397593	0.850056	0.000632113	0.721314	0.00304346	0.083387	0.886326	0.303596	0.303634	0.480105	0.141621	1.48233	3.37e-06	-0.0221702	1	-0.124546	0.754824	1.22283	2.55e-07	1.23958	3.74e-06	0.943786	0.000515706	1.0833	0.000509578	0.807145	0.0163809	0.585548	0.042059	0.185175	0.783033	0.203796	0.66916	0.220718	0.474249	0.10173	0.809163	-0.711298	0.00681515	-0.421954	0.132924	0	1
XLOC_124527	TraesCS4D02G191300	chr4D	334956662	334960383	Embryo Development Essential	-0.372184	0.190306	-0.019634	1	0.336934	0.184835	0.556149	0.0133249	1.44179	2.02e-12	-0.419782	0.0862118	-4.23463	2.96e-28	-0.120005	0.760371	-0.0022149	1	0.62822	0.00750352	0.483083	0.0378027	0.580214	0.00894734	-0.592903	0.00878112	-4.51872	8.81e-15	0.798543	0.00160446	-0.215001	0.710148	0.091757	0.884938	0.183833	0.554972	0.925705	1.39e-05	0.866263	0.000196286	-1.92395	1.11e-07	0	1
XLOC_124569	TraesCS4D02G199500	chr4D	346204708	346205924	Embryo Development Essential	0.313275	0.70203	0.917081	0.0478854	1.23102	0.00185342	-0.191785	0.757075	-0.296555	0.446208	0.527205	0.361219	0.463074	0.629981	-0.485577	0.424312	-0.825651	0.0497496	0.262762	0.578181	1.06765	0.0193128	2.02881	1.28e-06	1.00866	0.0575492	0.00129029	1	-0.670347	0.102396	-0.224955	0.813718	-0.702585	0.196637	-0.364933	0.299035	-0.595203	0.0658191	-1.31568	0.000231582	-0.44516	0.420589	0	1
XLOC_124603	TraesCS4D02G205400	chr4D	352807842	352808842	Embryo Development Essential	0.105589	1	0.902342	0.623711	-0.890063	0.48791	-0.63779	0.556288	1.12273	0.150268	0.517518	0.681759	1.33132	0.292023	-0.9399	0.749328	0.11334	1	-0.717719	0.638443	-0.11685	1	1.27474	0.13962	1.9666	0.103547	0.901541	0.516749	3.7945	0.0949833	0.872583	0.643298	-1.23288	NA	-0.660981	0.446501	0.50813	0.61816	-1.64838	0.117713	-0.198192	0.953075	0	1
XLOC_124707	TraesCS4D02G221100	chr4D	378266252	378270330	Embryo Development Essential	-0.755325	0.000736327	-0.353084	0.181331	-1.00807	3.59e-06	-0.546898	0.0153091	1.45093	4.22e-12	0.13489	0.700049	-0.936678	7.29e-05	-0.0438272	0.969998	0.684411	0.00608821	0.181995	0.538861	-0.23434	0.384829	-0.0769668	0.852107	-0.422125	0.0772664	-0.356704	0.209158	-0.281168	0.350372	0.0306993	1	-0.336215	0.33705	0.000290545	1	0.906164	1.38e-05	0.184908	0.549638	0.11637	0.770692	0	1
XLOC_124717	TraesCS4D02G222600	chr4D	379501603	379506415	Embryo Development Essential	-0.0417745	0.970361	-0.708987	0.00336176	-0.443457	0.0677438	0.474521	0.0279056	1.54527	1.69e-14	-0.152268	0.571204	-0.413636	0.118374	0.763996	0.000381988	0.121692	0.750504	-0.792799	0.00247616	0.386825	0.0892979	-0.131144	0.633892	-0.247262	0.271664	-0.547658	0.0181469	-0.653074	0.00403931	-0.00273309	1	-0.101868	0.853992	0.407959	0.0322257	0.0650693	0.842188	0.143747	0.523244	-0.578613	0.00212563	0	1
XLOC_124804	TraesCS4D02G234300	chr4D	394384177	394386431	Embryo Development Essential	3.83732	2.4e-55	3.12211	1.93e-36	2.69678	1.45e-27	2.23238	9.23e-19	1.23916	1.32e-06	1.82629	1.97e-12	3.54287	4.17e-45	1.97398	2.16e-15	1.39266	5.48e-08	2.32263	7.53e-21	2.94089	2.46e-31	2.41861	1.18e-21	2.41838	7.47e-21	2.53326	8.62e-23	-0.0846059	0.89796	-0.125503	0.902821	-0.232246	0.68499	0.396421	0.235461	0.3443	0.327203	-1.78146	6.06e-12	-1.50666	7.06e-09	0	1
XLOC_124826	TraesCS4D02G237500	chr4D	399722420	399728131	Embryo Development Essential	0.160736	0.705698	0.428834	0.219806	-1.28504	2.03e-05	-1.14507	7.76e-05	-0.284893	0.410597	-0.800296	0.0530259	0.198636	0.768543	-0.330606	0.37073	0.021734	1	0.730982	0.0329745	0.655304	0.0837347	0.882997	0.0141005	0.581529	0.140954	0.26613	0.685782	-0.199863	0.646859	0.168149	0.866643	0.106105	0.890868	0.47152	0.0895218	-0.120546	0.805432	-0.0858984	0.901966	-0.00836615	1	0	1
XLOC_124958	TraesCS4D02G260200	chr4D	429470068	429474187	Embryo Development Essential	-0.266071	0.40013	0.0637894	0.928512	-1.07629	1.45e-05	-0.173558	0.663697	-0.503381	0.114535	-1.02881	0.00878244	0.875536	0.0305118	0.00768956	1	0.449128	0.156805	0.572425	0.0486996	0.48268	0.129882	0.512232	0.128325	-0.218045	0.683492	0.840422	0.0414142	-0.352257	0.287811	0.0747263	0.971465	0.431159	0.250221	1.07103	2.38e-05	0.555918	0.0810126	-0.244893	0.570567	-0.00883039	1	0	1
XLOC_124975	TraesCS4D02G262700	chr4D	433805024	433811173	Embryo Development Essential	-0.355864	0.0613439	-0.163777	0.492315	-0.0628398	0.879795	0.461613	0.0176162	0.230096	0.28848	0.00621352	1	0.125508	0.700129	0.0838686	0.773165	0.0803602	0.790826	0.0724941	0.830405	0.637626	0.00066201	0.349267	0.0926611	0.179035	0.495729	-0.250467	0.331298	0.0456816	0.933442	0.199251	0.632462	0.0864917	0.866148	0.622318	0.000950653	0.350499	0.101717	-0.339077	0.117144	-0.202126	0.422529	0	1
XLOC_125008	TraesCS4D02G268600	chr4D	439767125	439771922	Embryo Development Essential	-0.976642	0.0115081	0.057835	0.974239	-0.80723	0.0167855	-1.39426	0.000189694	-1.22775	0.000358956	-0.26546	0.639435	-0.517315	0.349094	-0.918291	0.0142071	-0.784214	0.0219216	-0.858459	0.00857182	-0.406416	0.358392	-0.270929	0.619645	0.0434918	1	-0.0414778	1	0.738201	0.0600547	-0.348344	0.574256	-0.0310876	0.990129	-0.0968798	0.897914	-0.463512	0.248233	0.374064	0.387248	0.380788	0.331258	0	1
XLOC_125074	TraesCS4D02G277400	chr4D	449725264	449730392	Embryo Development Essential	-0.10777	0.77778	-0.154216	0.619111	-0.821663	0.000118765	-0.427731	0.0642642	-0.129564	0.657407	-0.104909	0.804471	-0.105205	0.814356	0.0263756	1	-0.0321867	0.984616	0.649804	0.00235217	0.0314914	0.985487	0.419025	0.0876582	0.176691	0.567526	0.272075	0.315973	-0.679975	0.00241492	0.0741211	0.948952	-0.10353	0.831015	0.126237	0.675877	-0.418616	0.0526937	-0.422601	0.0448674	-0.607636	0.00246444	0	1
XLOC_125115	TraesCS4D02G283800	chr4D	455487573	455491800	Embryo Development Essential	0.115982	0.719904	-0.556826	0.033649	-0.235507	0.523902	-0.520326	0.0872814	0.241298	0.388527	0.134992	0.756244	0.672401	0.00661751	0.581624	0.00484358	0.408125	0.121736	0.615212	0.0239222	0.356415	0.283578	0.382302	0.230886	0.134066	0.736927	0.156119	0.677298	-0.651182	0.00469888	0.178292	0.80739	-0.0659142	0.927482	0.636249	0.0067783	0.255525	0.354194	-0.477301	0.0424989	-0.107286	0.776151	0	1
XLOC_125161	TraesCS4D02G289800	chr4D	460948982	460951957	Embryo Development Essential	0.590662	0.32821	0.335315	0.668718	-3.4553	0.00505232	-1.34435	0.103624	-0.0463843	1	1.12326	0.122055	0.885179	0.0638445	-0.402525	0.509171	-0.131009	0.929685	0.130765	0.940985	0.114812	1	0.404786	0.719052	-0.00730559	1	0.122213	0.884805	-0.228487	0.795648	0.201701	0.931056	0.455166	0.64215	-0.301662	0.768551	-1.78266	9.31e-05	-0.234131	0.67394	0.231002	0.640968	0	1
XLOC_125228	TraesCS4D02G299000	chr4D	468262170	468267694	Embryo Development Essential	-1.00295	0.0182445	-1.48337	0.000566274	-0.55802	0.25829	0.0826462	0.966083	-1.13472	0.00195816	-1.52868	0.000118348	-1.29439	0.00762858	-1.07636	0.0162747	0.0293313	1	-0.726034	0.106132	-0.628525	0.155914	-0.527235	0.25574	-1.18184	0.00335816	-1.16616	0.0175596	0.740195	0.139734	-0.0622788	1	-0.193375	0.841763	-0.149571	0.833844	-0.301129	0.588439	0.389865	0.410049	0.660708	0.127287	0	1
XLOC_125247	TraesCS4D02G301400	chr4D	469568610	469571695	Embryo Development Essential	-0.906479	0.00215997	-0.434972	0.200919	-1.10645	0.00022418	-0.69238	0.0368696	-0.701492	0.0364545	-0.194872	0.729083	2.88257	1.32e-19	0.114787	0.831169	0.122486	0.811518	0.868583	0.00588442	0.974554	0.00373976	0.716095	0.046762	1.18966	0.00075405	1.97819	3.09e-10	-0.239848	0.605312	0.396187	0.52074	-0.16465	0.835229	0.452784	0.24122	-0.0483856	0.988391	-0.668402	0.0646337	-0.129434	0.827393	0	1
XLOC_125339	TraesCS4D02G319500	chr4D	483175518	483178679	Embryo Development Essential	0.807253	0.0114684	0.337393	0.450152	0.702659	0.0681933	0.947086	0.0460277	-0.262689	0.530394	0.218727	0.77391	-0.427902	0.484314	0.785695	0.011023	0.394704	0.370271	1.60219	9.13e-06	1.50422	0.000133905	0.0381319	1	0.792252	0.067428	-1.23019	0.00353346	-0.289452	0.46814	0.344964	0.650899	0.0521865	0.977863	0.025404	1	0.619966	0.0656716	-0.224395	0.585154	-0.371763	0.40773	0	1
XLOC_125483	TraesCS4D02G342300	chr4D	498886710	498899420	Embryo Development Essential	0.302565	0.260709	-0.00890148	1	0.00385689	1	0.619099	0.013031	0.196354	0.366838	-0.323322	0.153642	-0.0098963	1	-0.23507	0.46132	-0.15642	0.617315	-0.176622	0.537217	-0.75065	0.000647423	-0.761893	0.00044958	-0.178503	0.514579	-0.072425	0.854079	0.373874	0.129164	-0.17953	0.754361	0.0548453	0.910618	-0.913669	3.07e-09	-0.47018	0.00475758	0.286017	0.088212	0.232355	0.21963	0	1
XLOC_125529	TraesCS4D02G350200	chr4D	502571199	502576346	Embryo Development Essential	0.41603	0.105843	0.226002	0.458935	-1.27343	4.35e-08	-0.138955	0.708666	0.508641	0.0506612	0.138256	0.728215	1.30921	1.43e-08	0.93488	6.1e-05	1.00626	2.89e-05	0.582158	0.0231001	0.223337	0.480115	0.226115	0.471412	0.127817	0.757991	0.607046	0.0155456	0.358103	0.239971	0.103146	0.922369	0.255671	0.58361	0.17264	0.636638	-0.0870638	0.865945	-0.127919	0.754033	-0.469058	0.0760287	0	1
XLOC_125607	TraesCS4D02G362600	chr4D	508809651	508819125	Embryo Development Essential	2.47306	6.13e-15	1.278	2.45e-05	0.979997	0.00174936	1.53602	8.21e-07	0.887474	0.00442533	1.0336	0.00127493	0.544937	0.13716	0.800331	0.010559	1.78117	1.93e-08	1.80268	4.89e-09	0.785055	0.0146823	0.684732	0.0389881	0.123542	0.843593	0.965222	0.00336886	0.280493	0.535827	0.564534	0.284824	0.311774	0.58709	-0.0886798	0.886711	0.0768363	0.920315	-0.522716	0.11091	-1.34109	9.47e-06	0	1
XLOC_125907	TraesCS4D02G047800	chr4D	23420024	23426081	Embryo Development Essential	0.857295	4.81e-07	0.769365	6.62e-06	-0.186642	0.38258	-0.480155	0.00642528	-0.381137	0.031923	-0.751512	3.01e-05	0.40404	0.0447011	0.209169	0.321561	0.150626	0.523658	0.637457	0.000231499	0.738788	1.93e-05	0.463405	0.0114138	-0.0728149	0.843755	-0.0300009	1	-0.13182	0.620483	-0.130167	0.800944	0.0716964	0.882445	-0.0264495	0.972836	0.464748	0.0124321	0.172068	0.465862	-0.247738	0.239949	0	1
XLOC_125918	TraesCS4D02G049900	chr4D	25493670	25503915	Embryo Development Essential	-1.11539	5.94e-10	-1.45665	1.19e-15	-0.308687	0.174721	0.292948	0.157183	-0.260656	0.156063	-0.0830625	0.798288	-0.614198	0.00335234	-0.729185	0.0003259	-0.785755	6.59e-05	-0.761006	5.09e-05	-0.794977	1.86e-05	-0.118249	0.649413	-0.116344	0.668794	-0.735005	0.000114664	-0.846567	6.12e-07	-0.285812	0.331122	-0.457791	0.0307419	-0.75717	4.32e-06	-0.593192	0.000326895	0.11993	0.612965	0.684525	2.63e-05	0	1
XLOC_126405	TraesCS4D02G121900	chr4D	103479906	103491657	Embryo Development Essential	0.48684	0.0687075	-0.538229	0.0365281	-0.499391	0.0937855	-0.846373	0.00107797	1.0467	0.000278248	-0.222943	0.600165	-0.95234	0.0214706	-0.28475	0.346413	0.0989948	0.84117	0.320391	0.319725	0.145287	0.729665	-0.341544	0.2994	-0.778716	0.0118749	-0.352619	0.431245	-0.666395	0.0081971	-0.150001	0.851858	-0.0632178	0.936165	0.228001	0.455315	1.01174	2.05e-05	1.54183	1.85e-08	0.532469	0.125257	0	1
XLOC_126406	TraesCS4D02G122100	chr4D	105247627	105258160	Embryo Development Essential	-0.802875	0.000236048	-0.286476	0.314532	-0.555932	0.018972	-0.0489605	0.942341	-0.107091	0.71168	-0.406364	0.0746033	-1.77131	1.98e-09	-0.948572	1.53e-05	-0.717231	0.00239281	-0.568458	0.00871394	-0.56024	0.00851371	-0.359523	0.0952145	-0.941902	9.07e-07	-1.6768	4.08e-09	0.625485	0.000907214	0.0635616	0.959787	-0.0951247	0.833104	-0.219191	0.32509	0.135841	0.6188	0.815938	1.35e-05	0.199223	0.528056	0	1
XLOC_126559	TraesCS4D02G147100	chr4D	138260189	138264433	Embryo Development Essential	-0.0704117	1	0.282214	0.720734	0.496606	0.361448	-0.0384837	1	0.91868	0.0671849	-0.0270421	1	-0.0756354	1	-0.294251	0.739462	0.329104	0.653594	0.0986475	0.937121	-0.211396	0.755537	-0.0656744	0.994685	-0.439119	0.470283	0.278445	0.728464	0.00796777	1	0.218386	0.898935	-0.26124	0.760694	0.83037	0.0651446	0.722777	0.111914	0.392263	0.488959	0.425837	0.454486	0	1
XLOC_126683	TraesCS4D02G155600	chr4D	207706568	207718177	Embryo Development Essential	-1.40989	3.85e-09	-1.32095	4.41e-08	-1.11172	8.87e-06	-0.350646	0.24964	-0.894511	0.000341074	-0.956873	0.000250472	-1.55477	2.09e-08	-0.770185	0.002743	-0.28167	0.375584	-0.156	0.672074	-0.346907	0.243735	-0.681252	0.0115858	-0.648504	0.0179555	-0.944572	0.000425246	-0.664355	0.0195105	-0.0373561	1	0.0872928	0.913369	-0.284867	0.410029	0.0318839	1	0.608196	0.0273054	0.579248	0.038752	0	1
XLOC_126894	TraesCS4D02G172900	chr4D	300788268	300793452	Embryo Development Essential	0.623613	5.84e-05	0.000619575	1	0.297476	0.0874469	-0.48636	0.00296073	0.102299	0.657487	-0.422242	0.0175282	0.468337	0.00538792	0.560086	0.00035294	0.0230801	0.983177	0.343838	0.0428702	-0.184692	0.341583	-0.423319	0.0128045	-0.768449	2.54e-06	-0.3996	0.024592	-0.360396	0.0499466	-0.106663	0.831402	-0.175027	0.562091	-0.06837	0.824241	0.0252663	0.985556	0.25579	0.180348	0.43831	0.00956781	0	1
XLOC_126908	TraesCS4D02G174500	chr4D	302401156	302403517	Embryo Development Essential	1.47264	0.0018224	1.3697	0.00697165	2.12475	2.54e-08	1.72031	4.68e-07	1.27446	4.8e-05	1.29334	0.000114734	0.990349	0.021242	0.781461	0.102019	0.211747	0.732215	0.186349	0.718079	0.94955	0.0130987	1.95616	9.81e-10	0.720469	0.0478845	-0.428876	0.43361	0.0391112	1	0.553814	0.465541	-0.0444902	0.985709	-0.372842	0.337737	0.552366	0.110351	-0.978001	0.00412341	-0.96631	0.0105647	0	1
XLOC_126954	TraesCS4D02G180900	chr4D	315075552	315088236	Embryo Development Essential	0.0965485	0.859824	-0.596138	0.0747962	0.0855919	0.900317	-0.730952	0.00652318	0.672856	0.0139709	0.404532	0.184896	-0.682545	0.0136317	0.221101	0.561653	0.784683	0.0250153	0.4829	0.11931	-0.276283	0.409261	-0.484495	0.0863673	-0.646329	0.0129925	-0.944077	0.000290633	-0.188297	0.659201	-0.50039	0.355307	-0.148619	0.801594	0.277011	0.386493	-0.174585	0.635193	0.786841	0.000445495	-0.102124	0.822331	0	1
XLOC_127151	TraesCS4D02G209900	chr4D	361036263	361041659	Embryo Development Essential	-1.81127	1.86e-10	-0.950849	0.00151781	-0.258333	0.516342	-0.856625	0.00531703	-1.09879	0.000183512	-1.15381	0.000146361	-1.19378	7.86e-05	-0.959803	0.00152453	-1.09621	0.000257837	-0.533339	0.10466	-0.806802	0.0092815	-0.585971	0.0756206	-0.976304	0.00154533	-1.02193	0.000834147	0.125348	0.834918	0.389348	0.528461	0.186539	0.799254	-0.121155	0.840483	0.344785	0.405318	0.777141	0.0158388	0.929956	0.00283745	0	1
XLOC_127175	TraesCS4D02G214300	chr4D	367717904	367723522	Embryo Development Essential	1.96966	0.00150969	1.53204	0.0199203	-1.60921	0.188754	1.84757	0.0575148	-0.142053	0.957519	1.17117	0.579918	-1.12543	0.717657	1.46459	0.0738188	0.885583	0.288966	1.86625	0.0185732	1.52192	0.255059	0.527523	0.736477	-0.793988	0.726837	-0.102058	1	1.11699	0.174995	1.07658	0.376036	-0.312112	NA	-0.44456	0.562464	0.0826139	0.997334	-2.1262	0.163789	-4.09966	0.028011	0	1
XLOC_127187	TraesCS4D02G216400	chr4D	370533179	370538557	Embryo Development Essential	-0.654466	0.00021873	-0.623683	0.000248006	-0.689239	3.35e-05	-0.64884	5.69e-05	0.0968684	0.662171	-0.611348	0.000299027	-0.920633	8.63e-07	-0.565905	0.00211568	-0.496204	0.00813493	-0.17832	0.389179	-0.0871048	0.720044	-0.574113	0.000397904	-0.850458	1.06e-07	-1.15238	5.33e-12	0.276409	0.167139	0.206459	0.535932	0.0596124	0.891935	0.403946	0.0138924	-0.147211	0.489815	0.575601	0.000101175	0.188909	0.336504	0	1
XLOC_127397	TraesCS4D02G250700	chr4D	419300181	419303289	Embryo Development Essential	0.602253	0.249484	0.134198	0.859928	-2.46136	3.57e-05	-0.15139	0.85598	-0.648983	0.114122	0.198107	0.768168	-0.444791	0.563799	1.06626	0.00364059	0.0148882	1	0.559799	0.234018	-0.172449	0.851872	-1.06399	0.0203948	-0.33951	0.516458	0.273641	0.711463	0.613173	0.305856	0.0254929	1	0.0929532	0.941568	0.403187	0.364859	0.346565	0.473154	0.563732	0.184362	-0.758725	0.0602328	0	1
XLOC_127798	TraesCS4D02G311400	chr4D	477901000	477902572	Embryo Development Essential	0.0312313	1	0.207423	0.597951	0.32516	0.41584	-0.589824	0.0767435	0.736628	0.0156882	-0.338865	0.505542	-0.673529	0.183733	-0.718894	0.0115967	-0.733176	0.0130428	0.44858	0.185949	0.310043	0.42058	0.115332	0.8321	-0.569988	0.121412	-0.459933	0.398298	-0.0554214	0.95065	-0.158419	0.857932	0.30255	0.507694	0.579654	0.0386917	0.852835	0.00548919	0.877502	0.00304183	-0.0247833	1	0	1
XLOC_127910	TraesCS4D02G328600	chr4D	487097455	487102364	Embryo Development Essential	2.51878	0.0174947	0.13798	0.90607	-0.442995	0.417088	-0.579912	0.357676	-0.337493	0.566796	-0.394399	0.654528	-1.01639	0.233863	-0.449424	0.446465	0.236021	0.792286	0.410273	0.524788	-0.178026	0.861789	0.359226	0.583751	-0.108362	0.949933	0.536051	0.603205	-1.53969	0.0188349	-0.342979	0.796487	-0.757435	0.190249	-0.755963	0.0734122	-0.890298	0.0175143	0.0377959	1	0.329252	0.594196	0	1
XLOC_127971	TraesCS4D02G336800	chr4D	494286243	494292678	Embryo Development Essential	-1.84617	2.32e-11	-1.55759	1.77e-08	0.252679	0.47242	-0.554333	0.0507979	-0.106988	0.813269	-1.72507	1.49e-11	-4.2316	2.05e-44	-0.962059	0.00105908	-1.06259	0.000176988	-0.547493	0.0608001	-0.308793	0.334626	-0.498855	0.0859104	-1.20123	4.27e-06	-3.47904	2.32e-31	-0.689886	0.0276465	-0.103336	0.943327	-0.450467	0.292689	-0.140324	0.768794	0.418843	0.204998	0.970482	0.000342133	-0.000344144	1	0	1
XLOC_128004	TraesCS4D02G341600	chr4D	498176221	498179028	Embryo Development Essential	0.0687047	0.927266	0.411749	0.19999	0.853115	0.00298257	1.0785	0.000115441	0.944756	0.000797711	1.19653	5.61e-05	1.22003	5.24e-05	0.291659	0.378662	-0.107471	0.826773	0.639285	0.0302406	1.0823	0.000136587	0.880266	0.00239209	0.771338	0.0111638	0.441731	0.23257	0.0665057	0.941001	0.168167	0.860891	0.201808	0.755433	-0.0375934	0.982645	-0.0737818	0.926329	-0.711047	0.0186402	-0.358936	0.319299	0	1
XLOC_129826	TraesCS5A02G014900	chr5A	10476094	10480217	Embryo Development Essential	0.0380627	0.985243	-0.125497	0.690742	-0.0394612	0.961728	0.207324	0.401366	0.00618874	1	0.0715092	0.868093	1.34403	8.23e-12	0.0628363	0.887839	-0.343698	0.180582	0.208347	0.413393	0.235306	0.319992	0.327331	0.144423	0.401962	0.0810625	-0.165508	0.575306	0.491934	0.0658311	0.0946182	0.927019	-0.0250912	0.987012	0.176757	0.494519	0.160778	0.577542	-0.693978	0.00146854	-0.1969	0.477379	0.203067	0.639505
XLOC_129861	TraesCS5A02G019600	chr5A	15844722	15851323	Embryo Development Essential	-0.279115	0.154318	-0.579124	0.00125388	-0.192361	0.403384	-0.510791	0.00670761	-0.772234	1.75e-05	0.205874	0.425636	-0.520958	0.0189513	-0.159187	0.476907	-0.490987	0.00815567	0.0988014	0.724982	-0.0445335	0.921802	-0.638584	0.000749441	-0.132612	0.644398	-0.169466	0.563479	0.165901	0.543031	0.383758	0.191469	0.190752	0.602297	0.937152	1.78e-06	0.620538	0.00439421	0.0354496	0.979594	-0.131532	0.691184	0.358009	0.0836365
XLOC_129935	TraesCS5A02G030500	chr5A	26466490	26468864	Embryo Development Essential	1.29693	1.06e-06	1.34394	1.95e-06	0.850445	0.00519852	1.53742	8.01e-07	-0.336106	0.329057	1.00949	0.00577215	1.93971	7.55e-08	0.783355	0.00443542	0.177252	0.6637	0.721614	0.017663	1.50738	1.24e-05	2.70256	7.18e-15	2.0718	2.43e-08	1.98124	8e-08	0.467332	0.204254	0.64996	0.223837	0.134797	0.899714	-0.446552	0.237133	-0.595117	0.0831375	-1.58966	2.64e-06	-1.78313	3.63e-06	0.517021	0.0915804
XLOC_130050	TraesCS5A02G043100	chr5A	38801037	38805650	Embryo Development Essential	-0.537505	9.1e-05	-0.554582	2.63e-05	0.484461	0.000610627	-1.02421	2.97e-13	0.375655	0.0193319	0.0284461	0.983258	0.764042	5.07e-06	-0.339399	0.0198651	0.682509	1.27e-06	2.10858	1.04e-51	1.06265	3.96e-13	-0.164104	0.428496	-0.207174	0.336326	0.620383	9.64e-05	-0.5561	0.000939354	0.368231	0.096361	0.308656	0.132122	1.09602	5.33e-14	0.103874	0.720192	0.115112	0.638932	-0.32638	0.0700628	0.21585	0.216031
XLOC_130130	TraesCS5A02G052200	chr5A	47453530	47463256	Embryo Development Essential	0.220275	0.356933	0.270374	0.26043	-0.223154	0.376308	-0.298248	0.197352	1.04095	1.28e-07	0.406492	0.0719323	0.282077	0.22191	0.32474	0.1431	0.0479739	0.92942	0.121388	0.688019	0.186914	0.471954	0.328869	0.149779	0.170205	0.537177	0.512137	0.0149212	0.122449	0.731651	0.26248	0.577987	0.167486	0.718678	-0.1299	0.696554	0.122362	0.729977	-0.340477	0.157126	-0.285795	0.25687	-0.223827	0.490156
XLOC_130511	TraesCS5A02G098900	chr5A	141025531	141028125	Embryo Development Essential	0.124168	0.809462	0.612572	0.0695033	1.45724	7.69e-09	1.63295	4.14e-11	1.93394	9.75e-18	1.63129	4.52e-13	1.69402	3.44e-14	0.383299	0.251279	0.30714	0.471485	1.28536	9.49e-06	1.35771	3.48e-08	1.20927	2.71e-07	1.39287	9e-10	1.07014	4.41e-06	0.360456	0.371181	0.239785	0.837534	0.48914	0.372383	0.128305	0.769037	0.137214	0.738438	-0.34582	0.22771	-0.328138	0.256665	1.70635	4.6e-08
XLOC_130654	TraesCS5A02G110900	chr5A	211612332	211639907	Embryo Development Essential	-1.34133	1.1e-07	-0.730259	0.00072399	-0.111773	0.732261	-0.692944	0.000492259	-0.938844	8.08e-07	-1.87047	7.78e-19	-1.62458	1.63e-09	-1.87407	2.76e-13	-1.02681	1.05e-05	-0.328365	0.151546	-0.35146	0.112329	-1.02018	1.84e-07	-1.77111	7.02e-17	-1.15559	3e-06	-0.855987	0.0020145	0.488883	0.200494	0.12374	0.804556	0.187901	0.522295	1.38817	3.15e-10	0.935222	0.000674278	1.09231	3.52e-05	-0.854738	0.000297174
XLOC_130764	TraesCS5A02G119600	chr5A	250558259	250561745	Embryo Development Essential	-1.44758	7.37e-12	-0.554895	0.00930061	0.375716	0.0927272	-0.459567	0.0272151	0.32963	0.132043	-0.956882	4e-06	-2.99647	9.45e-29	-2.16776	4.04e-23	-1.33421	2.6e-11	-0.857813	1.81e-05	-0.310875	0.1693	-0.0807317	0.82531	-0.950362	1.37e-06	-2.23556	1.78e-20	0.312913	0.294209	0.209173	0.683843	0.132545	0.792771	-0.199347	0.481936	0.973145	2.02e-06	0.847105	0.000114228	-0.00791025	1	-1.13689	4.63e-09
XLOC_131339	TraesCS5A02G189600	chr5A	392574715	392585765	Embryo Development Essential	0.295758	0.178032	0.211482	0.387382	-1.34606	6.48e-11	0.502123	0.046815	-0.751419	0.000455647	0.00602141	1	1.84002	6.85e-17	0.356787	0.0978532	0.734956	0.000337457	0.649483	0.00326774	0.949181	6.27e-05	0.723289	0.00357464	0.733771	0.00310234	1.55531	5.26e-14	-0.213399	0.466601	0.266211	0.570136	0.236688	0.594616	-0.0936288	0.831959	0.0172896	1	-0.539678	0.035127	-0.198581	0.48953	0.832806	1.83e-05
XLOC_131425	TraesCS5A02G200900	chr5A	406832380	406837963	Embryo Development Essential	-0.911156	7.14e-09	-1.03627	1.82e-11	-0.506616	0.00339709	-1.12998	4e-12	0.133054	0.548343	-0.330342	0.092666	-0.794596	2.5e-05	-0.454769	0.00579551	-0.269503	0.143777	-0.293692	0.105956	-0.203059	0.311741	-0.750064	5.88e-06	-0.786245	4.4e-06	-1.03905	5.73e-10	-0.0626054	0.864862	-0.337259	0.217798	-0.0171812	0.992674	0.703794	8.59e-05	0.365469	0.0691999	0.540474	0.00299369	0.408075	0.0385628	-0.178649	0.493793
XLOC_131534	TraesCS5A02G212300	chr5A	427666896	427671007	Embryo Development Essential	-1.88538	1.33e-08	-1.00849	0.00313758	0.35771	0.2627	0.252355	0.399507	0.893412	0.000121544	-0.350654	0.225172	-1.72472	3.56e-12	-0.673676	0.0332207	0.255124	0.626717	-0.562143	0.0838482	0.685656	0.00716733	-0.56628	0.021463	-1.31105	1.05e-08	-1.06949	3.69e-05	0.633114	0.137454	0.28121	0.748935	-0.2899	0.601222	0.22707	0.508568	1.12048	1.49e-05	1.47205	1.97e-08	1.21365	1.32e-05	-0.0318643	1
XLOC_131600	TraesCS5A02G221800	chr5A	438141757	438150564	Embryo Development Essential	-1.12209	2.47e-10	-0.994142	6.11e-09	-0.14344	0.565866	-0.529066	0.00701123	-0.234011	0.273477	-0.656127	0.0058461	-1.61482	9.73e-06	-0.474621	0.0236431	0.077923	0.814252	0.0695658	0.835255	0.184421	0.465101	0.77284	0.000169149	0.0239947	1	-0.285328	0.478453	0.675853	0.00152432	0.228906	0.609078	0.137123	0.742285	-0.249561	0.32198	0.00880144	1	0.143956	0.698805	-0.556072	0.100038	0.097781	1
XLOC_132027	TraesCS5A02G279700	chr5A	488890225	488893426	Embryo Development Essential	-0.946321	0.00878531	0.136491	0.829902	-0.147446	0.793221	-0.117454	0.860528	-0.448377	0.166802	-0.0819677	0.913582	-0.409565	0.342842	-0.810171	0.0368433	-1.20011	0.00259476	-0.0296533	1	-0.113468	0.839541	-0.130092	0.821064	-0.673169	0.0467997	-1.2473	0.000237592	0.734371	0.136212	0.347175	0.727054	-0.115664	0.909019	0.534024	0.180796	0.382302	0.344178	-0.027784	1	0.154782	0.815222	-0.559023	0.840912
XLOC_132286	TraesCS5A02G314300	chr5A	524719912	524724901	Embryo Development Essential	-0.803635	0.000510846	-0.392882	0.119583	-0.568335	0.0449552	-1.29964	3.31e-07	-0.752654	0.000745421	0.0904669	0.895927	-0.717607	0.0812059	-0.186613	0.476907	-0.661164	0.011379	0.325295	0.238668	0.315815	0.334288	-0.263636	0.421984	-0.539125	0.0894377	-0.67504	0.0655444	0.0764322	0.897776	-0.024541	1	0.662595	0.0105896	0.233271	0.51149	0.411853	0.259811	0.652505	0.0115082	0.860679	0.00180356	-0.138512	0.857086
XLOC_132413	TraesCS5A02G331900	chr5A	540395209	540401750	Embryo Development Essential	-2.42598	3.66e-11	-0.939727	0.0197688	-0.741745	0.0779054	-0.836333	0.0428014	-1.16145	0.00287388	-1.10444	0.00693717	-0.923791	0.0296836	-1.16225	0.00313711	-1.11567	0.00522991	0.0523706	0.985074	0.466693	0.313775	-0.513146	0.266479	-0.469898	0.335472	-0.674259	0.144015	-0.843981	0.0688144	0.0481652	1	-0.468783	0.515133	1.01256	0.019327	0.594303	0.235058	0.116561	0.910314	0.0580726	0.986291	-1.02969	0.0123013
XLOC_132714	TraesCS5A02G370100	chr5A	569702961	569720260	Embryo Development Essential	0.435445	0.0136317	0.348329	0.0543324	1.20938	1.69e-13	0.35279	0.0511555	-0.0113484	1	-0.297252	0.122794	-0.547433	0.00236814	-0.491069	0.00440661	-0.792132	1.7e-06	0.244873	0.20995	-0.0540862	0.867034	-0.414042	0.0193912	-0.882389	5.61e-08	-0.113308	0.657582	-0.527905	0.00556348	-0.265971	0.394692	0.166274	0.620764	-0.123336	0.624441	0.539263	0.00265906	0.509165	0.00386368	0.753795	9.36e-06	-0.0283806	1
XLOC_132749	TraesCS5A02G374300	chr5A	572812551	572820769	Embryo Development Essential	-0.533871	6.74e-07	-0.795277	8.18e-14	-0.782251	8.09e-12	-0.0566014	0.790908	-0.517114	3.25e-06	-0.262434	0.0523125	-0.362593	0.00652288	0.00417816	1	-0.187237	0.157635	-0.766053	8.75e-12	-0.357018	0.00429443	-0.182744	0.20321	-0.0868855	0.633219	-0.0934926	0.583806	0.0216645	0.962617	-0.0374514	0.95714	-0.203199	0.240592	-0.342577	0.00544447	-0.231185	0.0879585	0.269816	0.0288326	0.601572	2.85e-08	1.5161	1.29e-24
XLOC_132922	TraesCS5A02G397000	chr5A	591486434	591488788	Embryo Development Essential	-0.0170071	1	-0.310746	0.204226	0.425767	0.0639576	-0.302382	0.252538	-0.25784	0.313113	-0.895001	0.00825221	-0.740982	0.264915	-0.701098	0.000645953	0.0500527	0.930216	0.934342	8.19e-06	0.791608	0.000530292	-0.0263299	1	-0.0996554	0.873307	-1.48037	0.0889542	-0.867661	0.000537046	0.0347449	1	0.439216	0.118512	0.703017	0.00198367	0.307139	0.384322	1.11386	0.00208761	0.453552	0.579335	-0.0763815	1
XLOC_132939	TraesCS5A02G400400	chr5A	593324241	593334525	Embryo Development Essential	3.67702	6.04e-11	1.84947	1.38e-05	0.659332	0.0569138	0.379079	0.225649	1.08262	2e-05	0.441552	0.100574	-0.762951	0.00434238	1.07688	0.00391708	0.647873	0.204808	1.05963	0.00531122	0.866641	0.0037481	0.18261	0.585951	0.229598	0.463441	0.724461	0.00406788	-0.287545	0.708426	-0.398478	0.808254	0.0508158	0.985835	0.0854008	0.894425	0.458855	0.135783	0.228382	0.532271	-0.0996526	0.877281	-0.119212	1
XLOC_133085	TraesCS5A02G420600	chr5A	606960647	606966876	Embryo Development Essential	0.403082	0.0221802	0.725243	5.82e-06	-0.203126	0.273973	-0.624258	3.02e-05	-0.49611	0.00128594	-0.686218	8.63e-05	-0.957031	3.2e-06	0.0925815	0.705194	-0.269419	0.147528	0.231347	0.21542	-0.127773	0.536181	-0.797987	1.75e-07	-0.848459	9.84e-08	-0.600981	0.00206958	0.197547	0.44119	-0.26046	0.451322	-0.15558	0.637609	0.610259	0.00010493	0.568556	0.00109023	0.354664	0.0729833	-0.336133	0.173491	0.274434	0.178628
XLOC_133133	TraesCS5A02G427500	chr5A	612167876	612184717	Embryo Development Essential	-0.799727	0.00127609	0.470485	0.0269669	0.234964	0.362847	0.143171	0.558104	0.0232138	0.988085	-0.877484	1.33e-06	-0.793007	0.00299722	-0.454997	0.0548058	0.637649	0.0130076	-0.0898703	0.804382	0.179158	0.497106	0.731908	1.12e-05	-0.441233	0.0115184	1.25154	1.57e-09	0.398583	0.240199	0.462643	0.433521	0.0146076	1	-0.630557	0.000588464	-0.323523	0.115316	-0.415383	0.0841262	-0.106358	0.772383	-0.160033	0.750281
XLOC_133290	TraesCS5A02G448100	chr5A	629700052	629713486	Embryo Development Essential	0.252455	0.068314	0.417022	0.000660382	0.3535	0.00587668	0.719413	1.29e-10	-0.369349	0.000341372	0.273585	0.0263868	0.94028	6.04e-18	0.0211637	0.972421	-0.0683422	0.70573	0.0158786	0.980615	1.06562	1.13e-22	1.2959	1.49e-36	1.00626	3.81e-23	0.903388	1.5e-18	0.403927	0.00168247	0.118234	0.72093	-0.0788709	0.802851	-0.491564	1.03e-06	-0.0895386	0.557295	-0.880391	2.45e-17	-0.397966	0.000388975	-0.825061	9.14e-15
XLOC_133410	TraesCS5A02G466100	chr5A	644805442	644812629	Embryo Development Essential	-1.12912	9.65e-05	0.340766	0.216655	-0.439427	0.0702635	0.264108	0.366719	-0.623928	0.00274226	-0.595536	0.016957	-0.0508783	1	-0.126908	0.768035	0.438543	0.167282	0.544493	0.0207393	-0.0018027	1	0.452488	0.0591818	-0.202021	0.532524	-0.23483	0.500575	-0.936949	0.0137836	-0.319554	0.575967	-0.0284695	0.986465	-0.221388	0.492249	-0.536717	0.0360252	-0.220597	0.488856	-0.592284	0.0276182	-0.851037	0.0015869
XLOC_133477	TraesCS5A02G476700	chr5A	651446843	651450579	Embryo Development Essential	0.118397	0.820121	0.715555	0.0184388	1.26926	6.52e-06	0.940661	0.00105759	0.992266	0.000438944	-0.324477	0.370132	-2.41918	1.45e-15	-0.28232	0.44363	-0.0985548	0.860437	0.492427	0.126267	1.30963	3.17e-06	1.35851	9.91e-07	0.0941668	0.886775	-2.11096	5.46e-12	0.981765	0.00287246	0.144779	0.894499	0.347639	0.523759	-0.265014	0.526286	0.796521	0.0115706	0.726318	0.0232374	-0.646041	0.0748988	0.371598	0.373336
XLOC_133747	TraesCS5A02G516000	chr5A	679655516	679667108	Embryo Development Essential	-0.553844	0.0100287	0.915456	2.41e-07	0.113208	0.676323	0.0207413	1	0.205003	0.219603	-0.0490436	0.885362	0.0284934	1	-0.289051	0.152908	0.145773	0.550283	-0.468317	0.00621361	-0.674696	1.61e-05	-0.922401	7.27e-09	-0.19205	0.280472	-0.456145	0.00460073	-0.0932492	0.797664	0.411455	0.169776	0.363007	0.0990086	-0.522161	0.000442541	-0.554235	0.000138571	0.0923387	0.657479	0.0772794	0.774869	1.10176	1.78e-06
XLOC_133820	TraesCS5A02G525900	chr5A	685988481	685994823	Embryo Development Essential	0.690624	1.39e-06	0.922951	3.87e-10	0.0407027	0.924154	0.436415	0.00671615	0.544097	0.000436385	0.791517	2e-07	1.36609	1.41e-21	1.21016	1.24e-18	1.3189	8.77e-19	1.05036	1.17e-11	1.16283	3e-13	0.789377	3.31e-07	0.730253	1.86e-06	0.754125	6.34e-07	0.433142	0.0158433	0.2452	0.467064	0.434891	0.0526222	0.17824	0.393292	-0.0101607	1	-0.288915	0.0942111	-0.584295	0.000245083	0.503776	0.000305652
XLOC_134394	TraesCS5A02G041600	chr5A	37622988	37627285	Embryo Development Essential	-0.697841	0.0270455	0.0840232	0.897879	0.469591	0.0846979	-1.14542	1.53e-07	0.674129	0.0031472	0.220043	0.484123	-0.635903	0.015768	-0.0439937	0.998885	0.500075	0.161444	0.30178	0.31011	-1.11811	1.56e-06	-0.922482	1.47e-05	-1.44052	2.79e-11	-0.983061	4.49e-05	-0.965841	0.0710794	-0.436051	0.492042	0.0560024	0.94542	0.743667	0.00241901	0.682043	0.00565058	0.968328	6.03e-06	-0.119827	0.808999	-1.17645	3.07e-05
XLOC_134630	TraesCS5A02G070500	chr5A	78961336	78970793	Embryo Development Essential	0.0433032	0.95544	-0.470856	0.0293476	-0.997755	6.46e-07	-0.211654	0.415643	0.00121164	1	-0.644415	0.00270826	-1.2091	1.58e-08	0.887156	8.5e-06	-0.0314004	0.979553	-0.0357266	0.963535	0.312289	0.185857	-0.240708	0.337428	-0.275587	0.274401	-0.490519	0.035696	0.0534362	0.932045	-0.00950327	1	-0.130703	0.799914	0.624168	0.00504768	0.227957	0.435023	-0.0179468	1	-0.319371	0.25543	0.359306	0.143547
XLOC_134767	TraesCS5A02G087300	chr5A	116573434	116582100	Embryo Development Essential	2.77639	1.69e-14	1.7612	4.99e-08	1.12077	0.000567544	1.24876	0.000196089	2.74071	1.58e-10	2.07907	7.13e-10	1.37628	5.17e-06	2.65987	1.62e-20	2.13612	2.14e-09	1.60365	8.32e-07	0.952733	0.00328486	0.5816	0.0925497	0.677662	0.0303789	2.13818	3.97e-14	0.163357	0.853131	0.178461	0.927994	1.07917	0.0244207	0.661107	0.0702131	0.532096	0.153422	-0.527196	0.124387	-1.39918	4.12e-06	2.22907	1.44e-13
XLOC_134816	TraesCS5A02G093200	chr5A	129599581	129604466	Embryo Development Essential	-0.68843	0.0127183	0.199929	0.504692	-0.85724	0.00135126	-0.14532	0.75197	-0.137759	0.706952	-0.303286	0.38158	-0.339321	0.429294	-0.672145	0.0161269	1.26619	2.62e-06	0.802571	0.00244001	0.873855	0.014254	0.330047	0.303318	-0.0167799	1	0.58943	0.0567965	0.797545	0.0710815	0.0519065	1	0.282823	0.565901	0.0391673	0.975021	0.364745	0.238255	-0.153706	0.712056	-0.557177	0.070947	-0.165054	0.836973
XLOC_135067	TraesCS5A02G113700	chr5A	225779143	225790830	Embryo Development Essential	0.00811863	1	0.123442	0.64599	0.225864	0.308583	-0.349687	0.085004	-0.822498	4.07e-06	-0.508877	0.0102926	0.0373917	0.989579	0.164585	0.486273	0.314614	0.136139	0.123783	0.631038	-0.120391	0.648034	-0.561698	0.00325033	-0.535469	0.00657511	-0.473981	0.0201445	0.600545	0.00411316	0.0544008	0.975457	0.0449049	0.951019	0.686036	0.000549018	-0.0641201	0.885836	0.534708	0.00830102	0.358105	0.108418	-0.563015	0.00357625
XLOC_135247	TraesCS5A02G132800	chr5A	299357045	299360663	Embryo Development Essential	0.0671369	0.876613	0.223343	0.384117	-0.0755967	0.877594	-0.00747388	1	-1.64726	1.04e-15	-0.359085	0.26282	0.806852	0.00828994	-0.39335	0.0777639	-0.475717	0.0309588	-0.537579	0.0136941	-0.105474	0.788876	0.842516	0.000832271	0.693429	0.015735	0.752406	0.00792603	0.198231	0.534361	0.0689386	0.962801	0.0162339	1	-0.302958	0.28349	-0.169191	0.678064	-0.19934	0.600996	-0.0883952	0.883563	-0.467782	0.0304493
XLOC_135310	TraesCS5A02G141300	chr5A	313316273	313319187	Embryo Development Essential	-0.360654	0.048041	-0.681423	7.77e-05	-0.794517	1.02e-05	-0.600894	0.00215022	-1.2515	4.37e-15	-0.254847	0.290355	0.0334383	1	-0.106487	0.605143	-0.589812	0.000220838	-0.546828	0.000904964	0.309169	0.131549	-0.246509	0.293549	0.146853	0.591184	-0.153888	0.588848	-0.64299	0.000355316	-0.213342	0.548504	-0.438651	0.0515982	0.426662	0.0244992	0.074747	0.847311	0.138452	0.645937	0.0993198	0.786414	-1.31353	1.71e-19
XLOC_135516	TraesCS5A02G169000	chr5A	360071158	360084523	Embryo Development Essential	0.76951	3.37e-06	1.18628	6.13e-14	1.56413	1.13e-24	1.74064	2.82e-30	0.193392	0.279173	-0.0247734	0.986643	-0.646634	0.000851746	1.07508	7.81e-12	0.84013	3.19e-07	0.86389	1.45e-08	1.08551	1.31e-12	0.694617	9.15e-06	0.563672	0.000448669	-0.438957	0.0238146	0.194991	0.399522	0.454545	0.0506524	0.120169	0.746688	-0.663421	2.1e-05	-0.184834	0.379675	-0.345469	0.0586055	-0.738515	8.5e-05	1.0108	2.91e-10
XLOC_135540	TraesCS5A02G171500	chr5A	364955852	364959004	Embryo Development Essential	-0.829257	0.0271628	-0.0158336	1	-1.59083	0.00161093	-0.777464	0.232024	-1.5286	0.00132134	-0.60713	0.481822	1.19861	0.00913509	-0.502327	0.331157	0.728819	0.249212	-0.743107	0.188394	-0.351112	0.638888	0.202761	0.857479	0.988618	0.171826	0.573736	0.198675	1.26382	0.0195213	-0.18176	0.967856	-0.67642	0.429911	0.0737359	0.97587	-0.350752	0.659037	-0.337527	0.58093	-0.471982	0.264336	0.451355	0.473997
XLOC_136089	TraesCS5A02G251000	chr5A	466613534	466618420	Embryo Development Essential	-0.390167	0.0226119	-0.329619	0.0633248	0.00899301	1	-0.012646	1	0.259313	0.176125	-0.455476	0.0119835	0.02609	1	-0.324171	0.0671821	0.172617	0.408686	0.52758	0.0022081	0.168262	0.447853	0.43955	0.0135334	0.298493	0.126789	0.0322243	0.982869	-0.633824	0.000442703	-0.261289	0.415655	-0.250833	0.383888	-0.193985	0.410595	-0.153564	0.547244	-0.345636	0.0770428	-0.0386122	0.95689	0.474055	0.00606917
XLOC_136137	TraesCS5A02G257800	chr5A	472918243	472920881	Embryo Development Essential	-1.30731	0.000515955	-1.12458	0.000265196	-1.07899	0.00579568	-1.66269	3.77e-06	0.244529	0.624383	-1.40856	0.0010616	-2.86766	6.73e-06	-0.84048	0.034246	-0.318465	0.525294	-0.28493	0.500306	-1.23206	0.000564456	-0.866297	0.0174012	-2.19271	4.04e-09	-1.71031	0.000109888	-0.114261	0.917024	-0.242035	0.827325	0.38197	0.427192	-0.17458	0.758896	0.392377	0.420518	1.00836	0.00115594	0.120197	0.89875	0.69814	0.0820939
XLOC_136163	TraesCS5A02G261000	chr5A	474829532	474832786	Embryo Development Essential	0.969353	0.014044	0.715703	0.032494	0.193684	0.649598	-0.722047	0.0242732	0.0324177	1	0.0134493	1	0.142991	0.897705	0.27975	0.510507	0.652513	0.0763362	0.610282	0.0628078	-0.0475921	0.99019	0.0648757	0.948551	-0.0182101	1	0.0154059	1	0.946645	0.137044	-0.56325	0.488557	0.122744	0.911944	0.757408	0.0632115	0.807274	0.10566	0.49304	0.550674	-0.962797	0.373981	0.350146	0.462214
XLOC_136407	TraesCS5A02G293600	chr5A	503136975	503145999	Embryo Development Essential	1.49984	2.01e-07	1.87479	3.11e-12	0.883227	0.000412559	0.794639	0.00232034	0.187173	0.589463	0.738862	0.028134	1.10858	0.000816269	1.21614	3.5e-06	1.5695	3.99e-07	2.10932	5.09e-15	1.49889	9.4e-08	1.22735	4.04e-06	0.783742	0.0135443	1.69329	1.11e-06	-0.999565	0.0857494	0.556212	0.424867	0.277775	0.636694	0.556173	0.0435516	0.0269686	1	-0.826145	0.0330649	-1.63652	3.05e-05	2.15378	1.03e-18
XLOC_136845	TraesCS5A02G355300	chr5A	557319213	557323790	Embryo Development Essential	-0.5471	0.0521161	-0.918257	0.000485678	-0.0850429	0.877238	-1.35236	4.15e-10	0.325287	0.220126	-0.0274025	1	-1.00526	2.71e-05	-0.219025	0.563436	-0.0904727	0.881685	0.357265	0.229932	-0.275921	0.33135	-0.263792	0.366255	-0.443479	0.0697807	-0.567726	0.0200085	0.190626	0.650172	-0.00529727	1	0.199934	0.720052	0.284894	0.350491	-1.10264	1.14e-06	0.12012	0.745472	-0.360615	0.185866	0.636656	0.0317327
XLOC_137185	TraesCS5A02G404500	chr5A	596451973	596453971	Embryo Development Essential	-0.833326	0.00257973	0.0146643	1	0.134038	0.819644	1.20665	0.00676865	-0.883366	0.0016856	0.599372	0.186997	2.16672	2.43e-05	-1.6596	5.05e-08	-0.133638	0.760137	-0.0760339	0.910285	1.6046	0.000193503	2.73214	5.56e-08	1.52531	0.000894567	2.39062	0.000182112	-0.574023	0.188159	0.168068	0.881963	-0.0736341	0.970219	-0.525917	0.111488	0.110696	0.867198	-1.72852	0.0004344	-1.08533	0.0240047	-1.41547	1.78e-10
XLOC_137374	TraesCS5A02G429500	chr5A	613593478	613598044	Embryo Development Essential	-0.218092	0.43214	-0.300429	0.255867	-0.414447	0.0940287	-1.15676	1.33e-07	-0.837276	0.000170852	-0.827908	0.000422287	-0.360698	0.178114	-0.0192256	1	-0.211793	0.466168	0.0488122	0.935585	-0.523297	0.0288136	-0.712735	0.00222846	-0.981977	1.99e-05	-0.473434	0.0700711	-0.142662	0.715573	-0.187313	0.776837	-0.140686	0.801633	0.830908	0.000553992	0.38386	0.188473	0.678179	0.00718006	0.237839	0.464677	-0.337306	0.252383
XLOC_137639	TraesCS5A02G465000	chr5A	644123403	644129496	Embryo Development Essential	0.0621995	0.705956	-0.632555	2.56e-09	-1.23217	2.38e-32	-1.11756	3.81e-27	-0.373015	0.00103093	-0.541631	3.31e-06	-0.749896	7.65e-10	0.183812	0.135881	0.408149	0.00042583	0.0203307	0.958408	0.164516	0.217866	-0.188966	0.146418	-0.298115	0.0143049	-0.500415	3.51e-05	0.339651	0.00747376	0.391447	0.00698516	0.370524	0.00761742	0.643499	1.84e-08	0.260306	0.0565822	0.596128	2.91e-07	-0.287084	0.0332533	-0.25124	0.0424531
XLOC_137655	TraesCS5A02G467500	chr5A	645264945	645280368	Embryo Development Essential	-0.196558	0.397854	0.112252	0.694827	-0.535652	0.00744373	0.393036	0.0751383	-0.685103	0.000461743	-0.78688	0.000350113	-0.556381	0.0248078	-0.31503	0.140071	-0.168861	0.504391	0.42349	0.0384338	0.237471	0.316621	-0.409253	0.0695235	-0.623197	0.00464724	-0.37487	0.157054	-0.0033279	1	0.591756	0.0212325	0.228873	0.534958	-0.0423772	0.947097	0.612145	0.00818911	0.287171	0.325875	0.135243	0.740533	-0.223609	0.456583
XLOC_137895	TraesCS5A02G503200	chr5A	668155772	668162987	Embryo Development Essential	1.17309	0.000170264	0.0190196	1	-0.0767148	0.939766	0.592025	0.148095	0.725566	0.0411069	0.446316	0.28793	0.816181	0.028162	0.736544	0.0285826	1.35183	0.000376855	0.370255	0.431395	0.904827	0.0277284	0.614978	0.070364	0.440475	0.259861	0.815934	0.0193346	-0.0970825	0.952826	0.467117	0.628508	0.0582123	0.977514	-0.0275706	1	-1.00722	0.00108133	-0.117012	0.837279	-0.279991	0.498371	0.0577669	1
XLOC_137939	TraesCS5A02G510200	chr5A	673784603	673791407	Embryo Development Essential	-0.824316	2.27e-05	-1.08372	1.23e-08	0.390542	0.0675819	-0.231805	0.323741	0.231012	0.315214	-1.20536	1.36e-10	-3.7199	2.35e-77	-0.618491	0.00225607	-0.26186	0.266444	-0.227127	0.339797	-0.17954	0.471778	-0.284361	0.205337	-0.963852	3.81e-07	-2.67659	2.32e-42	-0.0949386	0.80562	-0.0173044	1	-0.203851	0.601514	-0.0961718	0.795621	0.578151	0.0066291	0.853735	1.76e-05	-0.00131313	1	-0.370175	0.11908
XLOC_137978	TraesCS5A02G515400	chr5A	678625001	678627740	Embryo Development Essential	1.1637	3.05e-09	1.05043	1.94e-07	1.31009	6.15e-11	1.04163	2.6e-07	0.385519	0.0880805	1.69703	9.1e-17	2.54332	3.09e-38	0.904109	7.23e-06	0.302273	0.210731	0.87567	1.77e-05	1.04642	3.1e-07	0.926709	8.04e-06	1.55799	1.49e-14	1.32668	7.11e-11	0.504167	0.035254	0.161765	0.801749	0.257074	0.512188	0.157836	0.623576	-0.405382	0.104918	-1.61685	1.11e-15	-0.427682	0.0682599	0.23519	0.477571
XLOC_141392	TraesCS5B02G013100	chr5B	13174286	13178289	Embryo Development Essential	-0.0688853	0.959968	-0.0223304	1	0.23891	0.589608	-0.0364563	1	0.311811	0.452566	-0.382876	0.421275	0.267305	0.707106	0.376632	0.335032	1.01979	0.010435	-0.567494	0.269379	1.16847	0.00106833	0.869946	0.0176356	0.59125	0.211299	0.288183	0.790169	-0.886112	0.267513	-1.47338	0.134221	-1.2057	0.0347735	-0.207997	0.716342	1.02338	0.00580598	-2.1421	0.00302895	-0.0950717	0.967237	0.732484	0.0386539
XLOC_141422	TraesCS5B02G016900	chr5B	15546995	15553697	Embryo Development Essential	0.312407	0.0377069	0.293927	0.0550579	0.189931	0.285574	-0.152289	0.436777	-0.35797	0.0313668	0.222674	0.311307	0.374772	0.0565514	0.100158	0.600728	-0.0391276	0.90667	0.346268	0.0375429	0.682968	1.26e-05	-0.356514	0.0454978	-0.105819	0.712916	1.5362	2.93e-17	-1.2009	6.47e-15	-0.944827	8.98e-09	-0.776265	8.47e-06	-0.165007	0.489538	0.496904	0.0096048	-0.939693	1.42e-06	-0.254963	0.234561	0.605756	1.14e-05
XLOC_141672	TraesCS5B02G042900	chr5B	47584253	47590523	Embryo Development Essential	-0.362241	0.302225	-0.492924	0.134373	0.279894	0.363376	-0.828519	0.000392607	0.427953	0.0935186	-0.28151	0.34551	-0.842664	0.00204066	0.197675	0.613199	0.161463	0.717459	-1.13331	4.98e-05	-1.31939	5e-08	-0.59604	0.00994069	-1.0184	5.11e-06	0.26732	0.538313	-0.398594	0.535939	-1.94859	1.66e-05	-1.31724	4.29e-06	-0.757021	0.00379786	0.411811	0.141364	-0.0950846	0.859462	0.0859915	0.89913	0.266664	0.654469
XLOC_141807	TraesCS5B02G058300	chr5B	64253267	64263173	Embryo Development Essential	-0.420617	0.0182496	-0.184705	0.347115	0.994233	1.35e-10	0.125324	0.561825	-0.718516	6.18e-07	-0.157303	0.466645	-1.48072	3.62e-14	-1.52627	6.16e-22	-0.825206	5.68e-08	-0.0717357	0.778455	-0.0443659	0.891764	-0.186562	0.330052	-0.528704	0.00130125	-1.06289	9.75e-08	-0.328398	0.132101	0.35746	0.148485	-0.171031	0.565018	0.201765	0.32252	0.278044	0.157276	0.880439	3.49e-07	0.728481	0.000592379	-0.664574	1.05e-05
XLOC_141960	TraesCS5B02G076300	chr5B	91194123	91208735	Embryo Development Essential	2.53707	0.278329	4.14694	0.0287665	2.16058	0.468003	4.59062	0.0129241	-1.79875	0.416372	-0.933363	0.759642	1.33571	0.550112	0	1	1.1673	0.748389	0.585985	0.907622	0.115435	1	-0.908286	0.832636	0	1	1.34147	0.7125	1.93677	0.472425	0.270795	1	-1.22029	0.796869	0.397497	0.920736	0	1	-0.65216	0.888179	-1.40498	0.647031	0	1
XLOC_142208	TraesCS5B02G104100	chr5B	139149758	139152180	Embryo Development Essential	1.12457	0.000479346	1.33164	1.53e-06	1.34956	1.06e-11	1.53488	1.3e-17	1.99001	1.04e-31	1.60612	2.22e-21	1.37961	5.72e-16	0.159244	0.703561	0.695405	0.025417	1.47601	4.57e-13	1.28441	3.23e-12	0.966615	4.75e-08	1.0682	4.69e-10	1.02039	5.89e-09	-0.433363	0.29233	0.151923	0.899553	0.671423	0.0224524	-0.448183	0.0274437	-0.0934791	0.768705	-0.561772	0.00346931	-0.417516	0.0419408	0.336023	0.487263
XLOC_142265	TraesCS5B02G109900	chr5B	157015083	157046928	Embryo Development Essential	-1.34888	2.55e-13	-0.541842	0.00201945	-0.552447	0.00120576	-0.579945	0.000356554	-0.869493	1.27e-08	-1.82108	5.19e-25	-1.57384	8e-13	-0.684304	0.000197771	-0.205687	0.378319	0.0590012	0.856955	-0.193356	0.327551	-0.50875	0.00240595	-1.40771	3.96e-16	-1.17654	1.25e-07	-0.580264	0.00702883	0.130587	0.842733	0.0841038	0.867621	-0.0260995	0.974812	1.70507	6.29e-22	0.619126	0.0102041	1.03946	2.18e-05	0.0332968	1
XLOC_142405	TraesCS5B02G119700	chr5B	212189441	212193537	Embryo Development Essential	0.0106507	1	0.270672	0.140958	0.594699	0.000219098	-0.0752919	0.789641	-0.207401	0.272607	0.133637	0.562703	0.0522858	0.907296	0.303372	0.086839	0.326799	0.0705616	0.597364	0.000217951	0.0886493	0.713095	-0.392712	0.0228336	-0.420324	0.0162132	-0.465167	0.00867576	0.690789	0.000124948	-0.0801625	0.901424	0.289014	0.258092	0.691655	4.54e-05	0.0272794	0.982888	0.561264	0.00105774	-0.103952	0.70832	-0.636944	0.00010101
XLOC_142532	TraesCS5B02G132100	chr5B	246585849	246589277	Embryo Development Essential	0.750635	7.88e-05	0.592576	0.0028436	-0.637586	0.00977567	-0.90513	0.000194138	-1.50601	3.83e-11	-0.117725	0.879922	0.355412	0.422396	0.546624	0.00337208	0.117124	0.676173	-0.394237	0.0839468	-0.0445444	0.971203	0.0271279	1	1.05066	0.00257743	0.317233	0.471456	-0.0883117	0.829434	0.0630602	0.973227	0.243952	0.585395	0.218905	0.519415	-0.222449	0.634372	0.187159	0.720682	-0.48416	0.23617	-0.0170565	1
XLOC_142880	TraesCS5B02G174700	chr5B	321125617	321131425	Embryo Development Essential	-0.482085	0.0235731	-0.0784028	0.827669	0.0209192	1	0.155543	0.620502	0.308597	0.175997	-0.470043	0.0793563	-0.54241	0.0489919	-0.547736	0.0211386	-0.122933	0.729677	0.466728	0.0372535	-0.112229	0.762785	-0.0791609	0.853632	-0.303575	0.27327	0.19125	0.61071	-0.65891	0.0323667	-0.282712	0.627823	-0.255509	0.501431	0.0503991	0.935651	0.598249	0.0212491	0.439224	0.134462	0.296871	0.404771	0.715876	0.000214308
XLOC_143083	TraesCS5B02G199500	chr5B	359471049	359476968	Embryo Development Essential	-0.561313	0.00217372	-0.905389	1.44e-07	-0.0280331	0.990639	-0.139698	0.573731	0.487032	0.00617844	0.163751	0.510406	-0.752056	0.000643342	-0.210089	0.319599	0.336442	0.113529	0.384523	0.0498357	0.0616861	0.857849	-0.338838	0.0849198	-0.197404	0.40855	-1.12411	5.83e-09	-0.38628	0.0877046	0.269115	0.464325	0.0823786	0.866515	0.666703	0.000513509	0.346025	0.112884	0.404051	0.0472479	0.00275106	1	0.293315	0.202726
XLOC_143265	TraesCS5B02G220600	chr5B	394969062	394978503	Embryo Development Essential	-0.931605	1.37e-07	-0.800002	9.78e-07	-0.221562	0.323366	-0.49548	0.0105623	-0.901769	3.09e-07	-0.98531	7.77e-06	-2.12135	1.16e-06	-0.72474	0.000157588	0.079141	0.815872	-0.11866	0.645834	0.273824	0.22038	0.535747	0.0110228	0.0889764	0.853497	-1.25121	0.00184396	-0.103954	0.775121	-0.201687	0.684798	-0.0375236	0.963046	-0.622616	0.00160548	0.0412379	0.961387	0.408781	0.177042	-0.567264	0.131873	-0.0145347	1
XLOC_143911	TraesCS5B02G307500	chr5B	490751941	490761202	Embryo Development Essential	-0.00033397	1	0.415428	0.0223922	-0.52951	0.00537778	0.275422	0.197625	-0.940028	8.62e-09	-0.0777617	0.838753	1.17081	3.24e-10	0.494694	0.00491961	0.714023	0.000112891	0.676908	0.000135775	0.551882	0.00292935	0.280156	0.213429	0.306615	0.16405	1.15681	1.65e-10	-0.265949	0.272068	0.132983	0.822523	0.427396	0.0941331	-0.199973	0.419063	0.282595	0.226372	-0.276969	0.227684	-0.597759	0.00201179	0.535141	0.00270066
XLOC_143955	TraesCS5B02G315000	chr5B	496992218	496997458	Embryo Development Essential	-0.296216	0.339328	-0.993081	0.00145293	-0.653827	0.0734029	-0.224413	0.634048	-0.0666859	0.928129	-0.482291	0.283108	-1.10701	0.0115576	-0.3812	0.282522	-0.604703	0.0603628	-0.0224523	1	-0.285527	0.455859	-0.363714	0.365283	-0.283579	0.530151	-0.6947	0.056811	-0.854612	0.00581825	0.475684	0.5187	0.238682	0.685645	-0.0538373	0.954626	-0.14376	0.810665	0.420488	0.217335	0.377407	0.329571	0.107668	1
XLOC_143977	TraesCS5B02G317000	chr5B	499166004	499168971	Embryo Development Essential	0.681737	0.000357161	0.61282	0.00154794	-0.0995275	0.748047	0.343534	0.0960257	0.0162954	1	-0.0442051	0.938046	0.905879	1.67e-06	0.0825988	0.798706	-0.244565	0.291761	0.377953	0.0655769	1.05137	1.18e-08	1.36866	1.54e-14	0.726766	0.000116282	0.722086	0.000229059	-0.0800473	0.846703	-0.190639	0.720947	-0.300394	0.385409	-0.671569	0.000505853	-0.0605395	0.892757	-1.26122	5.74e-11	-0.830572	3.17e-05	-0.38076	0.075688
XLOC_144420	TraesCS5B02G372400	chr5B	550378739	550396144	Embryo Development Essential	-0.670663	0.00293259	-0.599035	0.00911785	0.367904	0.143832	0.0895152	0.83231	-0.31597	0.208048	-0.608498	0.00941155	-0.483672	0.0461646	-0.862462	0.000128178	-0.743536	0.00118015	-0.0349324	0.971797	-0.220747	0.431175	-0.50301	0.0355564	-0.590376	0.0117153	0.04859	0.961575	-0.142438	0.710948	-0.253453	0.617697	-0.108804	0.862157	-0.324186	0.249322	0.837748	0.000345477	0.567303	0.0203073	1.11682	5.87e-07	0.313949	0.299084
XLOC_144447	TraesCS5B02G376200	chr5B	554204334	554213856	Embryo Development Essential	0.209347	0.136201	0.35806	0.0077273	-0.0684157	0.76923	0.31158	0.0403934	0.642272	1.89e-06	0.554575	8.84e-05	-0.320078	0.0318441	0.464795	0.000251059	0.62798	1.14e-06	0.439864	0.00152176	0.171569	0.283693	-0.120003	0.518785	-0.0438436	0.886982	0.802971	2.21e-10	-0.0340337	0.933076	0.123575	0.73352	0.156855	0.524996	-0.147833	0.420251	-0.391624	0.00630015	0.0394305	0.903732	-0.0425682	0.885667	0.258007	0.0750693
XLOC_144467	TraesCS5B02G378700	chr5B	556954477	556962106	Embryo Development Essential	0.835894	1.86e-10	1.0416	9.74e-17	0.0122307	1	0.215347	0.17489	-0.439836	0.00148013	0.143019	0.496553	-0.18633	0.412212	0.740501	4.3e-09	0.517924	0.000124368	1.06002	8.45e-17	0.837585	6.79e-10	0.398675	0.00909161	-0.0709235	0.804641	0.282239	0.138107	0.190922	0.335164	0.169336	0.582649	0.395087	0.028979	0.131438	0.508226	0.297795	0.0863522	0.105604	0.677283	-0.330696	0.0947707	1.20705	1.07e-22
XLOC_144636	TraesCS5B02G402000	chr5B	578600485	578602841	Embryo Development Essential	-1.20935	4.77e-07	-0.745565	0.00290033	0.766139	0.00221493	0.297535	0.332719	-0.497477	0.0555722	-0.777924	0.0260168	-7.03401	9.62e-06	-1.47152	8.99e-10	-0.545008	0.0469739	0.926735	0.000108652	0.661998	0.014254	-0.225015	0.555098	-0.59278	0.0939562	-2.86727	0.0481712	-0.628891	0.0430956	-0.22587	0.743043	0.00994935	1	0.43284	0.148587	0.765642	0.022602	0.882155	0.0358659	-3.10474	0.110004	-0.843753	0.000277168
XLOC_144660	TraesCS5B02G405200	chr5B	580830088	580840350	Embryo Development Essential	1.19201	1.5e-08	0.83907	8.37e-05	0.582487	0.00490424	0.689219	0.000113729	0.890571	2.52e-07	0.0648102	0.862721	-0.974015	3.91e-07	0.779716	0.000237981	1.21389	9.04e-08	0.890041	2.5e-05	0.600964	0.00210133	0.491712	0.00541767	0.177213	0.417359	0.417177	0.0343699	0.408817	0.15546	0.127003	0.901115	0.462321	0.147055	0.0297714	0.967722	-0.129641	0.633977	-0.00608982	1	-0.475534	0.0282976	0.10899	1
XLOC_144792	TraesCS5B02G422700	chr5B	597859242	597867198	Embryo Development Essential	0.67282	0.000392628	0.35646	0.0878039	-0.385598	0.0534684	-0.534327	0.00474232	-0.299684	0.164586	-0.444143	0.0556641	-1.08178	0.000108266	0.527226	0.00570082	0.320725	0.13645	0.730984	0.00012061	0.33629	0.0989281	-0.617353	0.00115592	-1.04163	9.29e-08	-0.470505	0.118431	0.0824948	0.833963	0.0463025	0.995223	0.173201	0.658502	0.741974	7.84e-05	0.985973	5.37e-07	0.46675	0.057662	-0.608444	0.0496843	0.122331	0.908426
XLOC_144838	TraesCS5B02G429500	chr5B	604997351	605004340	Embryo Development Essential	1.12014	0.000200817	0.868315	0.000372751	0.086998	0.870983	-0.327808	0.20945	-0.953373	3.74e-06	-1.25159	1.28e-08	0.661907	0.00238933	0.234678	0.630928	0.898048	0.00109182	-0.119655	0.761715	0.0684394	0.876711	-0.520239	0.0266304	-0.678658	0.00188297	0.64396	0.00209918	-0.287995	0.706488	-0.108725	0.947678	0.0266658	0.990961	-0.205887	0.50861	-0.724869	0.00241562	-0.791114	0.000392673	-0.724831	0.000541303	0.908796	0.000627062
XLOC_145217	TraesCS5B02G477900	chr5B	650017775	650023431	Embryo Development Essential	-0.239869	0.350693	-0.523928	0.00725746	-0.977229	1.45e-06	-0.632536	0.0035239	-0.30903	0.179141	-0.562318	0.0226097	-5.85547	0.00016534	-0.163301	0.510374	0.434583	0.0386447	0.704297	0.000393433	0.413424	0.0630859	-0.371161	0.135889	-0.2801	0.347062	-2.97608	2.72e-05	0.398852	0.157962	-0.0789713	0.942855	0.19828	0.596209	0.988559	1.15e-05	0.10245	0.83871	1.07259	0.00163795	-1.08775	0.154213	0.800667	2.87e-05
XLOC_145401	TraesCS5B02G503800	chr5B	670113963	670116476	Embryo Development Essential	-1.3588	0.000582923	0.830528	0.0342195	1.12233	0.000914098	0.665898	0.0600938	-0.0876861	0.907156	0.273015	0.559908	-2.0426	7.58e-05	-2.18367	8.55e-08	-1.28796	0.000480662	-0.460108	0.235813	0.0629402	0.959518	0.540588	0.147459	0.236819	0.637946	-0.626358	0.252432	-0.161161	0.823318	-0.634173	0.266216	-0.561849	0.295979	-0.395758	0.358989	1.14472	0.000950354	-0.188735	0.772707	-0.279701	0.666329	-0.939508	0.012757
XLOC_146141	TraesCS5B02G028900	chr5B	27815692	27818500	Embryo Development Essential	0.752827	1.94e-07	1.03135	2.24e-11	0.920508	8.7e-10	0.549596	0.000807461	-0.348773	0.0166004	0.30276	0.1178	1.06631	1.23e-09	0.185395	0.283358	-0.123369	0.566036	0.176961	0.381293	0.76379	7.21e-06	1.31428	3.5e-16	0.889715	1.23e-07	1.80152	1.34e-20	-1.0279	3.7e-07	-1.31782	1.61e-07	-0.575579	0.0400211	-0.973608	9.87e-10	-0.0482481	0.899818	-2.18923	1.69e-24	-0.443336	0.0253627	0.56736	0.000117504
XLOC_146437	TraesCS5B02G064500	chr5B	72099654	72104647	Embryo Development Essential	0.655482	0.0122979	0.947476	0.000237148	0.0788514	0.89615	0.257195	0.441225	0.734314	0.00554208	0.172214	0.664158	0.845476	0.00144544	0.880335	0.000542155	0.370856	0.221878	0.0638943	0.918874	0.337884	0.271805	1.06663	4.07e-05	0.603791	0.0323299	0.965543	0.000217055	0.682438	0.019508	0.128149	0.898935	0.0565563	0.961223	-0.315842	0.359918	-0.445249	0.158889	-0.866138	0.00127813	-0.140286	0.749056	0.520094	0.0753196
XLOC_146520	TraesCS5B02G076300	chr5B	91190967	91200369	Embryo Development Essential	0.421089	0.0403246	-0.0926443	0.775846	-0.437733	0.0407017	-0.166135	0.532388	-0.405818	0.0503574	-0.938949	1.99e-06	-2.16575	1.93e-23	0.903779	2.51e-06	-0.130389	0.658382	-0.0360658	0.958601	0.01341	1	-0.378735	0.0802921	-0.622751	0.00251142	-1.13357	6.6e-08	0.344309	0.171166	0.0132058	1	-0.157077	0.727698	0.650097	0.00199726	0.289471	0.258599	0.0441911	0.958013	0.115766	0.777685	1.05101	5.62e-08
XLOC_146617	TraesCS5B02G087200	chr5B	111680973	111683396	Embryo Development Essential	1.50394	2.2e-14	1.51878	3.75e-14	1.34302	1.94e-11	0.896699	1.41e-05	-0.165681	0.548521	0.754951	0.000492715	2.09267	2.68e-26	-0.00914612	1	-0.238864	0.358039	0.457784	0.0386043	0.846076	5.74e-05	0.979058	2.49e-06	1.39359	1.19e-11	0.956232	5.2e-06	-0.51308	0.033422	-0.273062	0.534727	-0.269142	0.486249	-0.398798	0.10663	-0.0490395	0.94658	-0.71132	0.0011931	0.14911	0.64226	-1.22943	5.21e-10
XLOC_146725	TraesCS5B02G099300	chr5B	132285262	132291028	Embryo Development Essential	-0.869034	3.88e-05	0.0517536	0.893542	-0.438228	0.0379079	-0.0535652	0.928665	-0.453508	0.0121943	-0.225042	0.371042	-1.12581	0.000695223	-1.17848	1.31e-07	0.173708	0.517476	0.464672	0.0263828	0.0629205	0.887197	0.110044	0.729838	-0.178792	0.504638	-0.215844	0.535059	0.605288	0.023552	-0.164492	0.779955	-0.0486992	0.94134	-0.268407	0.235249	0.251936	0.306423	0.0579879	0.91153	-0.252444	0.488421	-0.439166	0.0220084
XLOC_146940	TraesCS5B02G118400	chr5B	208725884	208728872	Embryo Development Essential	1.60398	6.25e-25	0.99525	4.25e-10	0.217257	0.27103	0.583387	0.000484238	0.351236	0.0475391	0.583472	0.000653134	1.56124	1.94e-23	1.8651	1.49e-33	1.16831	2.15e-13	1.4389	5.19e-20	1.54272	7.64e-23	0.403215	0.0230085	0.522338	0.00252662	0.738196	7.86e-06	0.0070078	1	-0.12467	0.813579	0.196599	0.538133	0.742865	1.38e-05	0.6885	7.28e-05	-0.402458	0.0306295	-0.472379	0.00866534	1.06155	4.49e-11
XLOC_147159	TraesCS5B02G139600	chr5B	263227141	263230337	Embryo Development Essential	-0.0342903	0.989645	0.335921	0.156032	-0.0628972	0.899288	-0.0343422	0.992242	-0.458649	0.0332147	-0.0411181	0.968887	0.769011	0.000902708	-0.159479	0.534655	-0.148934	0.5989	0.456159	0.0378676	0.798972	0.000288009	-0.381572	0.133732	0.17232	0.595893	0.0426168	0.985208	-0.455801	0.0698354	-0.226321	0.652638	-0.120271	0.819009	0.467391	0.0512977	0.332863	0.241132	-0.0305696	0.997714	0.166509	0.650039	-0.841074	1.34e-05
XLOC_147400	TraesCS5B02G169000	chr5B	313207339	313210815	Embryo Development Essential	-1.55995	2.13e-08	-1.09899	0.000154846	-0.542413	0.162785	-0.902022	0.0222022	-1.22902	1.39e-05	-1.27849	0.00431107	1.07326	0.0103416	-0.797313	0.0223697	-0.46179	0.209314	0.318245	0.406389	0.172917	0.739878	0.530753	0.262827	0.0412189	1	-0.348227	0.375168	-2.30753	2.53e-09	0.367845	0.649241	-0.280009	0.625441	0.157273	0.795499	-0.291735	0.629753	-0.398677	0.395047	0.610268	0.0377892	-0.163128	0.907043
XLOC_147435	TraesCS5B02G173700	chr5B	318986763	318990291	Embryo Development Essential	-1.21293	1.44e-14	-0.93011	4.52e-07	-0.231472	0.389299	-0.235556	0.346527	-1.22056	5.48e-10	-1.18751	0.000140113	-3.14714	0.000972428	-1.12838	4.96e-10	-0.466294	0.0366503	-0.631909	0.00174242	-0.262505	0.323686	-0.4949	0.091144	-0.905538	0.00214198	-2.49301	0.00675144	-0.541223	0.00434088	-0.118208	0.883847	-0.207248	0.575265	-0.288814	0.268819	0.295435	0.365234	0.430759	0.364011	-2.16394	0.0199583	0.618745	8.47e-05
XLOC_147731	TraesCS5B02G211400	chr5B	382225388	382229488	Embryo Development Essential	-0.900498	0.000367144	-0.947867	0.000203305	0.0674902	0.913875	-0.0789502	0.838799	0.950502	3.05e-07	-0.607062	0.00129143	-2.51789	3.33e-32	-0.0795402	0.862251	0.338847	0.274334	-0.354916	0.220812	-0.411779	0.0790946	-0.67002	0.000312104	-1.39177	1.36e-17	-1.70477	5.04e-17	0.127838	0.792048	0.313331	0.611185	-0.377215	0.313158	-0.349254	0.116404	0.567263	0.00398859	1.11299	9.64e-10	1.22819	6.54e-08	-1.7236	3.02e-14
XLOC_147994	TraesCS5B02G249000	chr5B	431073990	431079004	Embryo Development Essential	-0.120834	0.379752	-0.099493	0.506025	-0.279169	0.0370738	-0.283638	0.0366673	0.336609	0.00953584	0.142426	0.374932	0.494347	0.000187505	0.0699791	0.666539	0.490687	2.02e-05	0.922403	8.4e-15	0.203762	0.182835	0.663854	9.29e-08	0.492425	0.000207108	0.2345	0.0939056	-0.540188	1.64e-05	0.00538383	1	-0.0550665	0.873186	-0.370626	0.00735023	-0.363433	0.00601942	-0.483516	0.000168596	-0.435636	0.000736583	0.780078	2.56e-13
XLOC_148060	TraesCS5B02G259400	chr5B	441647537	441651004	Embryo Development Essential	0.269474	0.557408	0.410311	0.220745	0.931054	0.000486792	-0.363837	0.259083	0.157289	0.72601	0.561759	0.12244	0.000252255	1	1.14128	0.000130166	0.445016	0.193426	0.9818	0.000252067	-0.00439485	1	0.159601	0.718454	0.463961	0.203443	-0.363828	0.506626	0.550211	0.307497	-0.35424	0.622599	0.26654	0.662338	0.410745	0.256884	0.556257	0.115292	-0.407675	0.369935	-0.746442	0.140506	0.174312	0.965389
XLOC_148672	TraesCS5B02G340900	chr5B	525815067	525817733	Embryo Development Essential	1.26778	1.01e-16	1.32033	5.67e-17	1.30435	2.16e-18	0.404285	0.0127266	1.2126	9.55e-17	0.917326	1.22e-09	1.07655	8.68e-14	0.63738	3.83e-05	0.74063	3.52e-06	0.562564	0.000250805	-0.0369901	0.924466	0.386776	0.0155508	0.181146	0.341484	0.148396	0.468706	0.561378	0.00420322	0.0720396	0.929423	0.389038	0.0741675	0.22934	0.23966	-0.0415014	0.922838	-0.24382	0.179366	-0.357811	0.0373522	0.258784	0.178523
XLOC_148807	TraesCS5B02G357500	chr5B	536679462	536683238	Embryo Development Essential	-0.937573	0.000400721	-1.20958	5.9e-05	-0.329005	0.319917	-1.38669	6.88e-08	0.00153122	1	-0.158037	0.708295	-0.0410562	1	0.496344	0.0852471	0.0634005	0.949219	0.00476179	1	-0.604228	0.0470392	0.148678	0.748506	-0.273262	0.396298	-0.125822	0.737544	0.0131181	1	-0.0842964	0.961823	0.0697251	0.929195	-0.425215	0.0954422	-1.72948	1.11e-16	-0.529368	0.0192765	-0.459591	0.0486878	-1.33195	0.840912
XLOC_149064	TraesCS5B02G395800	chr5B	572951881	572955575	Embryo Development Essential	-2.89328	0.568882	0	1	4.70771	0.291712	4.29717	0.331636	-2.02305	0.688999	0	1	-0.084619	1	0	1	0	1	2.27517	0.677178	4.36216	0.331908	5.47056	0.202431	0	1	0	1	-1.05037	NA	0	NA	-0.964637	NA	1.97364	NA	0.891568	NA	0	NA	2.45861	NA	0	1
XLOC_149133	TraesCS5B02G409400	chr5B	584824581	584826702	Embryo Development Essential	-0.878852	0.00110302	0.25705	0.491357	-0.504537	0.114341	1.00841	0.00476071	-0.862535	0.00112393	0.108942	0.918952	1.42184	0.0438893	-0.895939	0.00092784	0.145231	0.723349	0.795529	0.00486619	2.02994	7.3e-06	2.77992	3.64e-08	1.96669	0.000150061	1.08015	0.0348722	-0.278593	0.513866	-0.232817	0.774858	-0.0620731	0.973507	0.306131	0.435546	0.203121	0.682825	-1.88684	0.000760384	-0.879118	0.106119	-0.880937	9.11e-05
XLOC_149302	TraesCS5B02G431500	chr5B	606025882	606030629	Embryo Development Essential	0.296667	0.195947	0.184576	0.491516	0.240654	0.331852	-0.379901	0.0917657	-0.107893	0.728673	-0.0228567	1	0.260377	0.306493	0.788542	9.6e-05	0.488901	0.0256485	0.621069	0.00283718	-0.0382693	0.961264	-0.118516	0.708877	-0.274255	0.279139	-0.100756	0.785719	0.124108	0.732666	-0.0868849	0.928132	0.0831243	0.892642	0.700489	0.00150978	0.167281	0.614514	0.207679	0.477461	-0.486016	0.0431263	0.340184	0.181126
XLOC_149440	TraesCS5B02G452800	chr5B	625525458	625534672	Embryo Development Essential	-0.28931	0.128427	-0.223156	0.258437	-0.634955	0.000492172	-0.938331	2.81e-08	-1.50514	3.38e-24	-1.00816	4.82e-09	0.00585759	1	-0.136728	0.546252	0.044316	0.923538	-0.153228	0.498976	-0.40272	0.0529238	0.14578	0.554676	0.111517	0.71366	0.0963548	0.723141	-0.0905914	0.805295	-0.522845	0.0481392	-0.457333	0.0519808	-0.48262	0.0119815	-0.529892	0.00757537	-0.298665	0.14316	-0.250111	0.222451	-0.0820605	1
XLOC_149509	TraesCS5B02G460800	chr5B	636597300	636612795	Embryo Development Essential	0.24698	0.298364	-0.233181	0.342959	0.544704	0.018408	0.807217	0.000555373	-1.57555	5.68e-15	-0.963953	2.03e-05	0.604235	0.00778194	-0.977723	6.76e-07	-0.689695	0.000779374	-0.222945	0.395011	-0.517474	0.0301417	-0.549052	0.0223394	-0.123735	0.743487	0.0149382	1	-0.275274	0.294599	0.131901	0.841636	0.225706	0.564959	-0.665486	0.00274064	-0.563989	0.0170182	-0.0505992	0.936892	0.438883	0.0456078	-0.795611	0.000117071
XLOC_149525	TraesCS5B02G462500	chr5B	637892163	637899136	Embryo Development Essential	0.863544	1.36e-13	0.417306	0.000760167	0.220671	0.170628	-0.256649	0.0906922	-0.107444	0.57901	0.611492	0.000471123	-0.112002	0.703504	0.739221	1.46e-10	0.905235	9.47e-14	0.593524	9.59e-06	0.200649	0.228784	0.026414	0.966815	0.184792	0.343233	0.605838	0.000285308	-0.0607337	0.812243	0.025265	1	-0.0408767	0.933278	0.308816	0.0530069	0.0454595	0.909161	-0.114889	0.649639	-0.781775	1.37e-05	0.922652	9.42e-15
XLOC_149624	TraesCS5B02G476800	chr5B	649025074	649031053	Embryo Development Essential	0.0907738	0.574028	-0.516657	1.13e-05	-1.04564	3.7e-20	-1.21016	2.44e-26	-0.704875	1.44e-09	-0.575746	5.05e-06	-0.428935	0.0015209	0.115016	0.443703	0.120196	0.439917	-0.392703	0.00136399	-0.255178	0.0588702	-0.126763	0.4269	-0.0907996	0.621733	-0.00796657	1	0.248314	0.0930147	0.0849655	0.826246	-0.0341858	0.937425	0.0948275	0.623625	0.0160813	1	0.201774	0.189149	0.117619	0.513081	0.394224	0.00134921
XLOC_149641	TraesCS5B02G479200	chr5B	650549576	650564861	Embryo Development Essential	-0.510334	0.0255592	0.288863	0.266317	-0.898505	5.93e-05	0.793737	0.000985496	-0.527737	0.0273197	-0.244261	0.461463	-0.0908587	0.891008	-0.179437	0.536125	-0.0250621	0.998218	0.511204	0.0303896	0.706071	0.00299332	0.207643	0.520436	0.202162	0.563761	0.578893	0.0608151	-0.240767	0.454311	0.490434	0.170987	0.0592077	0.94578	0.42323	0.139497	0.601043	0.0316754	-0.0292646	1	-0.515422	0.153855	0.305587	0.305945
XLOC_149780	TraesCS5B02G500100	chr5B	666202054	666207172	Embryo Development Essential	-0.203651	0.62207	0.648441	0.0146833	-0.489549	0.0980731	0.438413	0.132436	-0.43365	0.0739509	-0.696636	0.00537777	1.22113	3.08e-06	-0.0213277	1	0.905502	0.00585828	0.952207	0.000132138	0.682729	0.0172487	0.647863	0.0149849	-0.171788	0.642999	0.742244	0.00427729	0.0232288	1	-0.627324	0.297113	0.482512	0.206786	-0.116855	0.79406	0.358597	0.255776	-0.145902	0.72518	-0.42377	0.114736	1.20092	0.000108575
XLOC_149858	TraesCS5B02G509100	chr5B	674267799	674271253	Embryo Development Essential	-1.07823	0.00130493	-0.915937	0.00810565	-1.2682	0.00014145	-1.95518	1.43e-09	-1.0054	0.00317795	-1.56494	3.52e-06	0.519175	0.173828	-0.318048	0.448217	-0.581407	0.125545	-0.128198	0.833369	-0.384772	0.346622	-0.400261	0.334611	-0.32264	0.486324	-0.49633	0.209501	-0.690225	0.0905311	-0.0647581	1	-0.320448	0.647089	0.642561	0.115541	-0.401153	0.396271	-0.197062	0.734546	-0.21873	0.679325	-1.21458	0.000383303
XLOC_150089	TraesCS5B02G542300	chr5B	696175808	696182285	Embryo Development Essential	-1.0811	3.01e-08	-0.965666	1.19e-05	-0.652471	0.00182999	-1.1811	6e-09	-0.859057	4.35e-06	-0.788324	0.00050221	0.856347	0.000143728	-1.70972	4.67e-15	-1.75685	2.02e-15	-1.1489	3.31e-09	-0.99314	4.46e-06	-0.939183	1.88e-05	-0.749505	0.00106966	-0.378565	0.131232	-0.35732	0.177771	0.10664	0.901391	-0.343286	0.3064	-0.0919983	0.831833	0.0634188	0.918238	0.210635	0.499349	0.685514	0.00107026	-1.59608	4.13e-16
XLOC_150248	TraesCS5B02G563900	chr5B	709425991	709430037	Embryo Development Essential	0.529007	4.06e-06	0.784974	1.03e-12	0.372382	0.00185934	0.0843895	0.606051	1.43499	1.02e-37	1.1453	2.09e-23	0.415195	0.000493529	1.04602	2.25e-21	0.674216	5.62e-09	0.923903	2.51e-16	0.983001	1.26e-18	0.401765	0.000681608	0.666386	3.57e-09	0.692103	7.55e-10	0.00155057	1	0.573406	5e-05	0.0933707	0.738641	-0.0464526	0.841419	0.0548401	0.803624	-0.849003	1.53e-13	-1.11796	6.76e-21	0.571073	6.64e-07
XLOC_154288	TraesCS5D02G020800	chr5D	13714310	13718563	Embryo Development Essential	0.0569546	0.988626	0.405165	0.312872	0.073168	0.919582	0.332687	0.33136	0.0616544	0.934919	-0.0415366	0.994209	1.19647	6.72e-05	-0.567863	0.140264	0.717128	0.0349597	1.45208	3.49e-08	1.03256	0.000479303	0.523195	0.0959038	0.420863	0.242035	-1.08727	0.000179371	0.981749	0.00064777	1.06518	0.00143265	0.606218	0.0541189	0.964168	2.32e-05	0.0811362	0.873203	-0.0637766	0.927722	-0.290136	0.403789	0	1
XLOC_154322	TraesCS5D02G025000	chr5D	22374511	22381297	Embryo Development Essential	0.949079	2.23e-09	0.466499	0.00653153	0.461096	0.0155477	-0.23945	0.272292	-0.59073	0.00241594	0.776747	0.000797175	-0.29332	0.331057	0.382648	0.0171356	0.254796	0.173969	2.05689	1.31e-37	0.3175	0.1159	-0.611709	0.00311437	-0.0509192	0.94061	-0.658204	0.00322881	0.450203	0.00613514	0.834108	2.53e-07	0.768211	1.57e-06	1.4944	3.23e-22	0.28122	0.215318	0.421148	0.0270015	-0.766686	0.000564816	0	1
XLOC_154373	TraesCS5D02G031500	chr5D	28928846	28934633	Embryo Development Essential	0.941686	0.0170571	0.682821	0.0990929	0.244929	0.596983	-0.326436	0.398391	-0.684458	0.0238185	-0.408324	0.378717	0.785932	0.103688	0.247659	0.679467	0.595191	0.151156	1.38594	8.05e-07	0.114213	0.870569	0.153549	0.799824	-0.729882	0.101692	-0.600397	0.0612733	0.416467	0.193557	0.605945	0.134496	0.84956	0.00323079	0.414047	0.128421	-0.130973	0.786178	0.2141	0.530205	-0.555354	0.0814533	0	1
XLOC_154426	TraesCS5D02G038700	chr5D	37373830	37376139	Embryo Development Essential	1.0102	1.42e-05	0.801933	0.0015088	1.22975	9.07e-07	1.06573	1.09e-05	0.115869	0.762152	0.853632	0.005218	1.11805	0.00078747	0.779783	0.000630904	0.0199268	1	1.51674	1.19e-11	0.867859	0.00256855	1.81293	1.46e-12	1.53094	7.04e-08	-0.19085	0.700048	0.524495	0.0297836	0.777912	0.00544836	1.25057	1.62e-06	0.472857	0.0397545	0.0915467	0.820907	-0.461121	0.0758073	-1.09841	7.91e-05	0	1
XLOC_154493	TraesCS5D02G046200	chr5D	45139251	45142205	Embryo Development Essential	-5.22263	0.00184428	0.721678	0.211811	-0.433564	0.541205	-0.500623	0.522466	-1.35968	0.00105466	-0.221439	0.824091	-0.0513116	1	-1.86287	0.0896348	-0.956558	0.28369	1.67605	0.000195708	-0.315597	0.666797	-0.191272	0.869733	-0.654212	0.38337	-0.366626	0.586375	1.94414	0.264575	0.267975	0.840073	0.395033	0.471977	0.828257	0.0455091	-0.108649	0.924842	0.939096	0.00972759	-0.0886661	0.952752	0	1
XLOC_154531	TraesCS5D02G051600	chr5D	49475221	49479961	Embryo Development Essential	-0.502987	0.00698704	-0.33382	0.0857066	0.21386	0.348271	-0.772328	7.76e-05	0.832931	6.07e-05	-0.198519	0.554287	1.17453	4.62e-08	0.0652983	0.852708	0.399824	0.0493228	2.75057	4.85e-52	1.07148	1.24e-07	0.135615	0.662979	-0.379896	0.15749	-0.16858	0.533484	0.13501	0.636823	0.935972	1.28e-06	0.893503	1.22e-06	1.3904	1.27e-16	0.167176	0.559136	0.333294	0.112565	-0.322749	0.135012	0	1
XLOC_154618	TraesCS5D02G063700	chr5D	59038172	59045289	Embryo Development Essential	0.730593	0.012099	1.03608	0.000333206	-0.0531235	0.973251	0.36966	0.281446	0.71741	0.0162028	0.376523	0.290318	0.713291	0.0180898	1.08321	0.000109355	0.560229	0.0779623	0.506717	0.116393	0.459245	0.159475	0.822786	0.00589404	0.508047	0.121066	0.944761	0.00129447	0.90416	0.00404908	0.230213	0.797477	0.250168	0.687465	0.0132945	1	-0.289499	0.473748	-0.745802	0.0148127	-0.549424	0.0899648	0	1
XLOC_154848	TraesCS5D02G097500	chr5D	108113251	108121475	Embryo Development Essential	2.35013	2.22e-06	2.49076	4.64e-11	3.08066	1.27e-28	1.42643	6.02e-10	0.766057	0.000558963	1.22203	1.83e-06	1.42138	2.27e-07	0.0264667	1	1.28181	0.0018226	2.30698	3.54e-19	1.10328	1.37e-05	1.83834	2.57e-15	1.36272	1.49e-08	1.164	8.29e-05	0.25211	0.616461	0.550006	0.318002	0.419808	0.174705	0.582872	0.0023548	0.422644	0.0382579	-0.822315	5.39e-05	-0.476756	0.0374299	0	1
XLOC_154860	TraesCS5D02G098900	chr5D	110371009	110378773	Embryo Development Essential	2.19075	1.43e-17	1.35896	1.11e-07	0.236349	0.548565	0.830419	0.00791668	0.0157228	1	0.867698	0.0020076	1.01892	0.00015763	0.877919	0.000157961	1.09809	2.32e-05	1.04783	0.000114009	0.655061	0.029354	0.357937	0.269329	0.542586	0.0595304	1.5443	4.51e-11	0.156558	0.693366	0.0244814	1	0.247641	0.645337	0.239574	0.473525	-0.00875086	1	-0.53856	0.0295631	-0.854021	0.000116579	0	1
XLOC_154878	TraesCS5D02G100800	chr5D	113648662	113653726	Embryo Development Essential	1.06671	0.0129505	0.845839	0.059158	0.00583078	1	0.0426099	1	0.238504	0.706245	0.0729677	0.976712	-5.71728	1.21e-06	1.55353	0.000178272	1.08618	0.0132757	1.8125	9.42e-06	1.79123	1.49e-05	0.210667	0.760773	0.320594	0.601702	-2.48008	0.0198187	0.222054	0.773903	0.24619	0.869288	0.617657	0.389151	1.49835	0.000620685	1.06529	0.0240395	0.685372	0.19602	-6.4138	0.000160097	0	1
XLOC_154932	TraesCS5D02G109200	chr5D	123445849	123450125	Embryo Development Essential	-0.204791	0.661152	0.149085	0.713753	-0.351681	0.234478	-0.778805	0.000738161	1.09563	3.63e-07	0.298421	0.318655	-0.303833	0.230544	-1.05773	0.00198344	-0.570279	0.074364	-0.298183	0.282838	-1.06019	1.31e-05	-0.692651	0.00124047	-0.816945	5.74e-05	0.0771899	0.831744	-0.987165	0.000246576	0.07022	0.952067	0.130223	0.741156	0.150096	0.53943	0.453167	0.0109507	0.630193	0.000192406	0.371279	0.0320229	0	1
XLOC_154947	TraesCS5D02G111200	chr5D	126258039	126260427	Embryo Development Essential	1.66108	0.00014714	2.34781	1.33e-07	2.01376	3.33e-12	2.2534	2.58e-19	3.05374	3.59e-44	2.09678	1.85e-32	1.19345	1.96e-11	1.30299	0.00033659	2.02866	0.000458119	3.22835	1.07e-18	1.54681	6.56e-10	1.3435	1.28e-11	1.29626	1.07e-15	0.934262	1.96e-06	-0.106921	0.953659	-0.377279	0.813608	0.973742	0.0682739	-1.04579	5.79e-10	-0.297413	0.0941675	-0.79651	1.3e-06	-1.20153	9.31e-10	0	1
XLOC_155057	TraesCS5D02G123200	chr5D	180465932	180489202	Embryo Development Essential	-0.712331	0.0758198	-0.493834	0.236468	-0.962869	0.009603	-0.852036	0.0234634	-1.27383	0.0002997	-1.90802	3.16e-07	-1.29859	0.00159359	-1.21165	0.00136637	-1.56481	1.54e-05	-0.796409	0.0363236	-0.493372	0.234876	-0.890979	0.0199343	-1.58574	2.07e-05	-0.790459	0.0657484	0.146956	0.840581	-0.29324	0.774945	-0.0063756	1	0.0798849	0.944383	0.982631	0.0141285	1.01278	0.0107928	1.10337	0.00459709	0	1
XLOC_155112	TraesCS5D02G128600	chr5D	201518785	201522799	Embryo Development Essential	-0.0809885	0.897789	0.132446	0.762882	0.530426	0.0741038	-0.444978	0.150114	-1.13979	2.21e-05	-0.729307	0.0174322	-0.82779	0.0106476	-0.099551	0.849672	-0.138648	0.747959	-0.00456802	1	-0.117229	0.792517	-0.979271	0.000472739	-0.720253	0.0170403	-0.747806	0.0231344	0.5479	0.0930339	0.0895339	0.95965	0.224371	0.702554	0.988751	0.000535556	0.597013	0.0630023	0.826266	0.005473	0.649451	0.0433528	0	1
XLOC_155118	TraesCS5D02G129200	chr5D	202849686	202852425	Embryo Development Essential	1.99108	3.26e-25	1.52703	4.17e-15	0.471315	0.0300959	0.888907	1.08e-05	0.670477	0.00114348	1.22376	1.31e-09	2.37965	7.88e-35	1.83479	9.66e-22	1.43318	3.02e-13	1.86485	8.36e-22	2.04553	5.82e-26	0.859935	2.68e-05	1.21967	1.25e-09	1.35469	7.2e-12	0.00229026	1	-0.0581562	0.97857	0.11374	0.832649	0.92376	8.31e-06	0.766174	0.000337625	-0.705772	0.000921058	-0.71933	0.000655135	0	1
XLOC_155259	TraesCS5D02G151100	chr5D	240497733	240501122	Embryo Development Essential	-0.565958	0.00532631	-0.272982	0.246993	-0.886876	5.23e-05	-0.645304	0.0103341	-1.59087	5.12e-15	-1.02103	0.000254405	-0.552879	0.145799	-0.535003	0.00500837	-0.50232	0.0166869	-0.346858	0.143511	0.270904	0.350667	-0.711396	0.0116007	-0.392735	0.23401	-0.673301	0.0764769	-0.0570877	0.899267	-0.193577	0.657005	-0.202815	0.55949	0.731258	0.00037854	0.0561802	0.930345	0.315158	0.288725	0.403493	0.17808	0	1
XLOC_155450	TraesCS5D02G181800	chr5D	282845199	282851600	Embryo Development Essential	0.0991471	0.907318	0.349868	0.323886	0.362875	0.397015	-0.652904	0.0974817	-0.632709	0.0410069	-0.661093	0.178154	-0.790763	0.24774	-1.0399	0.00379605	-0.138459	0.796989	0.478471	0.198445	0.313549	0.474869	-0.413246	0.373137	-0.784516	0.0880336	-0.600658	0.373196	-0.739641	0.0378375	-0.0677222	0.983917	0.0406482	0.977833	0.0826647	0.890834	0.10526	0.881025	0.132024	0.869471	0.615294	0.14152	0	1
XLOC_155614	TraesCS5D02G206600	chr5D	313088908	313094915	Embryo Development Essential	-1.04981	2.26e-07	-1.22394	1.05e-09	-0.351464	0.145643	-0.306178	0.239234	-0.298284	0.226654	-0.23071	0.432992	-0.216739	0.498625	-0.483118	0.0417471	0.0954961	0.792593	-0.350424	0.156835	-0.0910017	0.809767	-0.570367	0.017259	-0.177298	0.582468	-0.930468	4.6e-05	0.336381	0.190485	-0.116117	0.875278	-0.137943	0.76967	0.734653	0.000794148	0.275511	0.321791	0.400254	0.0854132	0.505577	0.0243729	0	1
XLOC_155767	TraesCS5D02G229600	chr5D	336762988	336773015	Embryo Development Essential	-1.56833	1.58e-07	-1.14644	0.000150225	0.171236	0.735611	-0.759927	0.0262989	-1.03457	0.000781947	-0.384352	0.40584	-0.818548	0.191928	0.00131113	1	0.301212	0.44596	-0.26878	0.507035	-0.152841	0.80461	0.922805	0.00960249	0.199488	0.762347	0.0182711	1	0.0360282	1	0.00204545	1	0.156474	0.831236	-0.116391	0.846639	-0.104917	0.879242	-0.468246	0.247738	-0.0735021	0.967049	0	1
XLOC_156305	TraesCS5D02G314000	chr5D	408830535	408837991	Embryo Development Essential	0.365705	0.071024	0.1361	0.602326	-0.167012	0.545086	0.731703	0.000467182	-0.990643	1.07e-08	-0.044704	0.954575	1.24141	1.34e-08	0.489528	0.00939973	0.741744	0.000660745	0.291678	0.16654	0.857697	8.94e-06	-0.159874	0.587545	0.132928	0.688487	1.09257	8.33e-08	-0.134653	0.608196	0.0629323	0.952392	0.275217	0.317544	0.0647617	0.85029	0.140176	0.61816	-0.746192	6.77e-05	-0.441627	0.016732	0	1
XLOC_156361	TraesCS5D02G322700	chr5D	414220390	414223458	Embryo Development Essential	1.62043	6.57e-25	1.21563	1.45e-13	0.431872	0.00829184	1.47606	4.97e-20	-0.33039	0.024991	0.396257	0.0511056	0.20423	0.6046	0.824649	1.38e-08	0.176375	0.37972	0.615293	6.56e-05	1.71147	1.37e-22	1.88291	3.27e-34	1.24055	1.4e-12	0.559538	0.0496128	0.109536	0.632169	0.308472	0.250727	0.0744278	0.873397	-0.634016	7.31e-07	0.0854182	0.699167	-1.00604	1.05e-09	-1.60669	7.93e-14	0	1
XLOC_156729	TraesCS5D02G379600	chr5D	450526275	450542957	Embryo Development Essential	0.738186	0.0026129	0.54555	0.0325549	1.55137	7.23e-11	0.330547	0.243584	0.019995	1	-0.348853	0.227763	-0.712045	0.00743925	-0.275583	0.33894	-0.0738689	0.882544	0.611466	0.0157718	-0.0864258	0.845514	-0.42255	0.12142	-0.541052	0.038893	0.12491	0.749833	-0.387898	0.185696	-0.23298	0.679659	0.0340956	0.980332	0.057633	0.930115	0.581757	0.0257105	0.274168	0.367706	0.536878	0.0371513	0	1
XLOC_156744	TraesCS5D02G381800	chr5D	451905063	451908305	Embryo Development Essential	0.352124	0.233674	1.05224	0.000332619	1.10858	1.83e-05	1.30565	8.95e-08	0.684818	0.00456406	1.06653	0.000115955	1.10845	0.000260356	0.852054	0.000919199	0.591321	0.0602833	1.07234	4.68e-05	2.04451	1.3e-12	1.21591	2.17e-06	1.06548	5.57e-05	0.841614	0.0117718	-0.522934	0.120499	0.52329	0.248993	0.520454	0.186088	0.441152	0.0596192	-0.248587	0.349583	-0.723083	0.00161087	-1.5116	9.23e-08	0	1
XLOC_156757	TraesCS5D02G383900	chr5D	453772860	453781327	Embryo Development Essential	-0.919344	6.95e-08	-1.07152	2.97e-10	-0.951269	1.07e-07	-0.491869	0.00966119	-0.946791	6.32e-08	-1.08777	2.4e-09	-1.02556	3.6e-08	-0.728622	3.53e-05	-0.772174	1.2e-05	-0.962273	3.49e-08	-0.661326	0.000287169	-1.08827	1.61e-09	-0.979346	5.8e-08	-0.946633	1.03e-07	-0.189488	0.441616	0.0418252	0.993641	-0.225375	0.476755	-0.465952	0.0178782	-0.263788	0.251695	0.50005	0.00780356	0.938935	5.49e-08	0	1
XLOC_156771	TraesCS5D02G385600	chr5D	454808203	454812580	Embryo Development Essential	0.787849	1.61e-05	1.0142	7.77e-09	-0.151145	0.533875	-0.0154874	1	-0.731787	4.35e-05	-0.180049	0.498891	-0.121355	0.727658	0.659591	0.000270158	0.265738	0.209897	0.685445	0.000150922	0.562588	0.00315076	0.328967	0.122405	0.0227413	1	-0.282475	0.260815	0.370424	0.0882556	0.100043	0.881184	0.259675	0.394406	0.0501685	0.913619	0.142465	0.630582	0.344548	0.116295	-0.00660449	1	0	1
XLOC_156919	TraesCS5D02G406700	chr5D	472282148	472284551	Embryo Development Essential	-0.441495	0.245352	-0.931068	0.00694446	0.499531	0.184044	-0.0196794	1	-1.05717	0.00125186	-2.23767	7.49e-05	-2.08827	0.118701	-0.268154	0.547031	-0.131146	0.831348	0.692426	0.0506014	0.264558	0.567984	0.0692765	0.965266	0.229146	0.764502	-0.618546	0.614383	0.268766	0.577405	0.385284	0.558442	0.440638	0.369514	0.597331	0.0936241	0.292271	0.564422	1.09064	0.032526	-0.383408	0.775566	0	1
XLOC_156940	TraesCS5D02G410400	chr5D	473786756	473797419	Embryo Development Essential	1.35604	6.38e-05	1.55301	8.22e-05	1.01165	0.00116057	1.03614	4.01e-06	1.10857	6.1e-08	0.249181	0.325127	-0.69977	0.00146281	1.33526	1.35e-05	1.46164	0.000223416	1.36179	1.24e-05	0.324371	0.26613	0.441553	0.0415358	-0.158922	0.546649	0.624604	0.00253375	-0.123023	0.874328	-0.108038	0.989646	0.382593	0.384935	-0.248229	0.312552	0.0162918	1	0.370321	0.0671421	-0.405029	0.059014	0	1
XLOC_157068	TraesCS5D02G429200	chr5D	486444359	486450931	Embryo Development Essential	-0.195167	0.543188	0.15656	0.656649	-0.406573	0.127138	-1.08036	2.37e-06	-0.494124	0.0562305	-1.2369	6.9e-06	-1.83688	4.68e-07	0.34948	0.206668	-0.173951	0.627675	0.279711	0.350475	-0.252287	0.390595	-0.932856	0.000116207	-1.36775	6.33e-08	-0.918438	0.00898142	0.10619	0.825263	0.196517	0.782987	-0.280491	0.517908	0.708582	0.00431436	1.00702	5.86e-05	0.729513	0.0111562	-0.173245	0.75546	0	1
XLOC_157104	TraesCS5D02G435600	chr5D	490503202	490510215	Embryo Development Essential	-0.183728	0.699879	-0.138972	0.752974	-0.146704	0.814886	0.373759	0.236862	0.267347	0.447276	-1.39998	3.41e-05	-0.694255	0.130872	0.254981	0.467155	1.13521	0.00096518	-0.0485283	0.985262	0.082425	0.916708	0.354701	0.250244	-0.82477	0.00346468	1.3718	0.00011309	0.639618	0.0263005	0.112164	0.940791	0.199841	0.727882	-0.051534	0.946826	0.290144	0.392123	0.29028	0.455143	-0.406216	0.269767	0	1
XLOC_157390	TraesCS5D02G478900	chr5D	517421521	517429242	Embryo Development Essential	-0.855154	0.0600657	0.168562	0.800579	-0.64786	0.132046	-0.16647	0.805915	-0.881845	0.010721	-0.257259	0.628709	-0.957659	0.0587919	-0.421013	0.385955	-0.213893	0.71646	-0.268467	0.59696	-0.247068	0.661028	0.0813587	0.934405	-0.119153	0.894489	-0.905507	0.04858	-0.24439	0.708543	-0.43755	0.567502	-0.178906	0.836504	-0.22637	0.68237	-0.532035	0.207858	0.202222	0.71984	0.140131	0.844072	0	1
XLOC_157535	TraesCS5D02G504600	chr5D	530869490	530872411	Embryo Development Essential	1.23746	0.0266225	2.44558	7.81e-06	1.06833	0.0169074	1.44107	0.000172693	1.11789	0.00315455	1.33099	0.00223582	0.77289	0.336213	1.31771	0.00372963	1.27021	0.0111435	1.18328	0.00198835	1.83334	9.3e-06	2.10239	2.23e-08	1.59282	0.000291951	2.70681	0.0112616	0.535389	0.455033	0.354801	0.759683	-0.115787	0.929919	0.311996	0.431229	0.532972	0.120438	-1.47602	0.00118904	-1.35725	0.0256082	0	1
XLOC_158297	TraesCS5D02G048500	chr5D	46312932	46316260	Embryo Development Essential	-1.58839	0.000196223	-0.411781	0.399961	-0.274753	0.569516	-1.35271	1.18e-05	1.06819	0.00103841	0.245607	0.588159	-1.68777	2.73e-05	-0.64766	0.198827	-0.671484	0.156569	0.338503	0.382507	-0.977435	0.00336347	-1.33332	2.31e-05	-1.53771	1.06e-06	-1.82953	1.56e-07	0.217684	0.770408	0.0403777	1	0.235578	0.702465	0.756488	0.0183821	0.784998	0.0159193	1.39293	2.77e-06	0.212099	0.695108	0	1
XLOC_158520	TraesCS5D02G082400	chr5D	84315807	84324587	Embryo Development Essential	-0.0689027	0.902776	-0.566757	0.0291075	-1.06202	1.35e-05	-0.647495	0.0105966	-0.290918	0.32231	-1.06571	3.76e-05	-1.66756	9.35e-09	1.06621	8.17e-06	0.400726	0.167313	0.349952	0.23067	0.0526003	0.943013	-0.290573	0.335002	-0.595286	0.0314817	-0.878765	0.00225859	0.209872	0.56954	-0.0233426	1	-0.177352	0.748638	0.900803	0.000314168	0.275185	0.41348	-0.0771698	0.898692	-0.343494	0.32125	0	1
XLOC_158593	TraesCS5D02G093400	chr5D	102276133	102278283	Embryo Development Essential	2.30773	2.17e-23	2.15217	9.35e-20	2.42755	2.52e-25	2.37456	7.02e-22	-0.0803481	0.858327	1.34477	1.53e-07	3.08465	1.18e-36	0.525178	0.0315535	0.0802725	0.861661	0.953613	3.61e-05	1.21464	5.07e-07	2.12256	3.09e-18	2.32276	7.84e-19	1.73878	1.42e-11	-0.239078	0.460548	-0.242921	0.657083	-0.381915	0.327688	0.0938738	0.834746	0.170159	0.650722	-1.60595	8.43e-12	-0.912139	0.00016196	0	1
XLOC_158679	TraesCS5D02G105500	chr5D	119484368	119489670	Embryo Development Essential	0.0179733	1	-0.155174	0.686193	-0.579688	0.110998	-0.0764173	0.926949	-0.921403	0.000754534	-0.0702017	0.947911	0.13465	0.918701	0.228456	0.527408	0.488503	0.158458	0.957761	0.00658958	0.398386	0.355013	0.161964	0.768246	-0.0261533	1	0.362782	0.41268	0.279066	0.322291	-0.0452062	1	-0.0783315	0.919958	0.329218	0.26794	0.142155	0.718637	-0.401792	0.164178	-0.0452943	0.973081	0	1
XLOC_158860	TraesCS5D02G126000	chr5D	192951109	192954711	Embryo Development Essential	-1.70376	2.19e-06	-0.821326	0.0307274	0.778412	0.0414171	-0.232369	0.654808	-0.000998247	1	-1.16174	0.00164571	-2.48954	5.23e-11	-1.64952	6.78e-06	-1.49073	3.47e-05	-0.617445	0.120779	0.102535	0.889618	-0.0316425	1	-0.885597	0.0196771	-2.67879	3.63e-12	0.331428	0.53519	-0.162705	0.909194	-0.161983	0.872589	-0.0790056	0.945115	0.648889	0.130439	0.745218	0.0648672	0.594365	0.178631	0	1
XLOC_158950	TraesCS5D02G141000	chr5D	224869609	224873145	Embryo Development Essential	0.227943	0.396465	-0.357346	0.15742	-1.02638	0.000119986	-0.581552	0.038309	-1.66981	3.9e-12	-1.38901	6.46e-05	0.676953	0.112378	0.207321	0.434464	-0.784058	0.000521068	-0.806477	0.000604944	-0.366806	0.290439	0.242036	0.574027	0.319923	0.453924	0.106042	0.884869	0.357945	0.164209	-0.103909	0.89228	0.0383264	0.972084	-0.238855	0.429057	-0.533612	0.0671261	-0.172628	0.668618	0.483965	0.0818788	0	1
XLOC_159136	TraesCS5D02G168700	chr5D	264490578	264498031	Embryo Development Essential	1.21259	0.00129675	0.849901	0.0355015	0.622216	0.0389645	0.224641	0.548471	0.986236	0.00125589	0.69793	0.0615802	0.0359652	1	0.713388	0.0147618	1.78701	4.57e-07	1.44636	8.31e-07	0.335145	0.303438	-0.384901	0.249037	0.295509	0.401709	0.727676	0.091624	0.235824	0.659355	0.465877	0.478022	0.86798	0.00206132	0.340338	0.197234	0.0964023	0.831392	-0.0238943	1	-0.77898	0.0156141	0	1
XLOC_159191	TraesCS5D02G176300	chr5D	276446241	276455081	Embryo Development Essential	-0.459189	0.752201	-0.30238	0.862337	-2.03876	0.0816643	-2.61561	0.172901	-0.668702	0.598414	-1.36456	0.573719	1.86932	0.0599785	0.132563	0.982681	-0.687146	0.609582	0.318196	0.839752	-1.22268	0.324402	1.09923	0.604939	-0.154377	0.991947	-0.0463839	1	-1.49398	0.153935	0.21292	0.967902	0.0437817	NA	-0.723051	0.574125	-0.960718	0.324266	-0.745445	0.311336	0.0761793	0.979217	0	1
XLOC_159353	TraesCS5D02G201300	chr5D	305242005	305253186	Embryo Development Essential	1.16811	7.7e-07	0.777087	0.00200807	-1.03969	0.000157275	0.556063	0.113565	-0.349316	0.2966	0.277976	0.508269	2.1494	1.86e-14	0.788869	0.00131733	1.52184	1.42e-09	1.05945	0.000172608	0.73839	0.0222223	0.137489	0.817536	0.408404	0.297338	1.70067	9.22e-11	-0.189738	0.608593	-0.238474	0.698775	0.0661491	0.946031	-0.39343	0.215806	0.383328	0.278552	-0.296477	0.39272	-0.367344	0.215207	0	1
XLOC_159432	TraesCS5D02G212800	chr5D	321900794	321903880	Embryo Development Essential	-0.875115	0.0958414	-1.77539	3.41e-06	-1.76946	9.45e-05	-2.73117	3.86e-10	-2.21988	5.17e-06	-0.771906	0.207552	-2.21201	0.000121093	-0.449001	0.526471	-1.22283	0.00299999	-2.28132	1.86e-08	-1.98832	3.24e-05	-1.33222	0.0101549	-0.469809	0.46687	-2.28458	4.07e-07	-0.574489	0.206517	-0.321125	0.696893	-0.381582	0.553415	0.0715811	0.961275	-0.816796	0.0595751	0.512556	0.215555	0.846454	0.0337468	0	1
XLOC_159715	TraesCS5D02G258900	chr5D	365125318	365130061	Embryo Development Essential	0.349518	0.0969586	0.491462	0.0140682	0.300622	0.205727	0.369943	0.113098	0.747377	0.000258184	0.422833	0.0726933	0.850447	8.22e-05	0.541988	0.00621925	0.951851	9.33e-07	1.45579	1.01e-13	0.754826	0.000448287	0.566533	0.00794649	0.197218	0.488358	0.665992	0.00225027	-0.486261	0.0273545	0.121438	0.851382	0.273924	0.419139	-0.120903	0.710096	-0.158663	0.598389	-0.706138	0.000459339	-0.80851	4.21e-05	0	1
XLOC_159751	TraesCS5D02G266100	chr5D	370448452	370453053	Embryo Development Essential	-1.41162	0.00178619	-1.36015	1.16e-05	-0.420089	0.311404	-1.26098	0.000138699	-0.261626	0.605328	-0.992712	0.0242562	-2.42564	6.44e-05	0.0747852	0.970625	-0.394904	0.49952	-0.320738	0.4326	-1.61008	3.25e-06	-1.0802	0.00155072	-1.35238	0.000105028	-1.79932	0.000319714	-0.353049	0.724061	-0.165575	0.913503	0.380395	0.450948	0.254003	0.632477	0.959764	0.0794541	0.916821	0.022361	0.757436	0.141509	0	1
XLOC_159769	TraesCS5D02G268500	chr5D	371798037	371801470	Embryo Development Essential	1.97239	0.002404	0.364557	0.673917	0.950398	0.0989321	-0.725429	0.19921	-0.210387	0.802566	1.35601	0.0523225	0.523495	0.571028	1.00932	0.103285	1.25615	0.0270758	0.937392	0.108527	-0.544977	0.438595	0.353927	0.619084	0.0193576	1	0.278741	0.849125	0.754405	0.419795	-0.301202	0.851862	0.628277	0.371825	0.714667	0.181713	0.348306	0.604752	-0.0618675	0.99927	-0.93359	0.176271	0	1
XLOC_160259	TraesCS5D02G340000	chr5D	428674373	428678099	Embryo Development Essential	0.317894	0.250459	0.240197	0.419336	-0.843535	0.000325674	-0.170368	0.6168	-0.343611	0.207275	-0.62605	0.0223002	0.394368	0.23223	0.425065	0.104252	0.689822	0.00599509	0.711203	0.00365156	0.88833	0.000239108	0.397724	0.147854	0.0481389	0.969774	0.226361	0.557397	0.0673133	0.917477	-0.00912701	1	0.320736	0.42909	0.303915	0.314762	0.0908853	0.855426	-0.321682	0.285776	-0.382802	0.193656	0	1
XLOC_160412	TraesCS5D02G362600	chr5D	441103433	441107301	Embryo Development Essential	0.280075	0.574299	-0.205761	0.720486	-0.168596	0.781104	-1.17559	0.000244708	0.74467	0.0396562	0.0829073	0.922987	-0.146865	0.7694	0.651305	0.0832694	-0.00974368	1	0.0622918	0.959153	-0.972534	0.00478897	-0.209043	0.658803	-0.403543	0.279874	-0.565853	0.0778758	0.362296	0.406456	0.113168	0.963501	0.219881	0.766881	-0.37592	0.355621	-1.34953	1.2e-05	0.120184	0.828805	0.00912448	1	0	1
XLOC_160511	TraesCS5D02G377200	chr5D	449271763	449274680	Embryo Development Essential	1.35339	0.000108972	-0.214632	0.684807	-1.04607	0.00785536	-0.137277	0.814502	0.105995	0.87536	-0.00239372	1	0.481814	0.317872	1.12052	0.00213911	1.02081	0.0117502	0.0217408	1	1.0961	0.00564372	1.06505	0.00520542	0.486091	0.247365	0.815107	0.0309152	-0.187955	0.80745	0.789283	0.149837	0.37901	0.516975	0.990698	0.00115902	0.947059	0.00265465	-0.294393	0.526243	0.234436	0.591789	0	1
XLOC_160564	TraesCS5D02G388400	chr5D	457778978	457786159	Embryo Development Essential	0.375292	0.441651	0.848099	0.0125272	-0.350952	0.462197	0.147694	0.828442	0.804027	0.0275786	0.850812	0.0475491	0.543315	0.361686	1.10408	0.000596866	1.12069	0.00238652	0.837127	0.0212218	0.40778	0.36129	0.195078	0.745074	0.33396	0.538005	1.24815	0.0197165	0.16446	0.804575	-0.0818739	0.990691	0.175694	0.813493	-0.263853	0.530439	-0.121888	0.848869	-0.182572	0.747628	-0.704144	0.0850438	0	1
XLOC_160631	TraesCS5D02G400800	chr5D	465719628	465723217	Embryo Development Essential	0	NA	0	NA	0	NA	3.41315	NA	2.04465	NA	0	NA	0	NA	0	NA	0	NA	0	NA	1.15603	NA	2.85336	NA	2.58696	NA	0	NA	0	NA	0	NA	0	NA	1.42111	NA	1.11175	NA	0	NA	-0.715842	NA	0	NA
XLOC_160688	TraesCS5D02G414600	chr5D	476943561	476945754	Embryo Development Essential	0.0597348	0.966385	0.0193858	1	0.559352	0.206812	0.141974	0.905362	-0.58023	0.111055	0.376761	0.632967	1.72736	0.0684889	-0.0928344	0.911268	-0.458645	0.225067	0.251231	0.606489	1.15445	0.0302375	1.97918	0.000104929	2.21931	0.00250918	1.5992	0.13123	-0.264736	0.530302	-0.222742	0.781166	-0.656991	0.216164	-0.477132	0.160022	0.0104242	1	-2.23954	0.000292549	-1.20236	0.0535913	0	1
XLOC_160833	TraesCS5D02G437600	chr5D	491443674	491448151	Embryo Development Essential	0.436825	0.180423	-0.110157	0.833967	0.406488	0.233012	-0.382071	0.274199	-0.147673	0.745202	-0.260058	0.532987	0.0720392	0.964904	0.513367	0.106428	0.36421	0.298668	0.438865	0.187887	-0.110827	0.830327	-0.345333	0.345955	-0.428033	0.240991	-0.00341428	1	0.225858	0.623532	-0.0264067	1	-0.0315859	0.991473	0.527937	0.132273	0.309794	0.458219	0.150888	0.78469	-0.198885	0.680223	0	1
XLOC_160930	TraesCS5D02G454900	chr5D	501775665	501785814	Embryo Development Essential	1.06062	7.13e-07	0.698337	0.00104901	-0.194424	0.48841	0.420801	0.0552113	-0.812222	3.07e-06	-0.0438517	0.93766	0.928758	6.65e-07	0.886635	2.28e-05	0.289925	0.267567	0.314938	0.187301	0.194993	0.457611	0.493775	0.0162433	0.48075	0.0188902	0.96434	7.19e-08	0.17918	0.542103	0.0235198	1	0.0371399	0.965602	-0.381394	0.0540349	-0.245518	0.279571	-0.380861	0.0486596	-0.508204	0.0042747	0	1
XLOC_160979	TraesCS5D02G462300	chr5D	506074224	506091688	Embryo Development Essential	0.728195	0.0373153	-0.452015	0.251887	-0.0646998	0.974842	0.770139	0.0533052	-1.17237	0.000740936	-0.571345	0.169437	0.0714641	0.983317	-0.322344	0.431267	-0.227921	0.634712	0.314908	0.488566	-0.200678	0.705261	-0.81307	0.0435638	-0.280936	0.576794	-0.104397	0.895949	0.124968	0.858556	0.079744	0.99162	0.621902	0.216768	-0.125408	0.857483	-0.0879329	0.931708	0.0156226	1	0.416189	0.305038	0	1
XLOC_160990	TraesCS5D02G464200	chr5D	507561143	507568285	Embryo Development Essential	0.906711	1.15e-07	0.402511	0.0311408	0.126603	0.639185	-0.167751	0.487634	0.439076	0.0287787	0.929504	1.74e-05	-0.167723	0.600257	0.858026	4.48e-07	1.0318	6.31e-09	0.842177	9.43e-06	0.304999	0.153888	-0.013344	1	0.416465	0.0445275	0.2803	0.282383	0.188077	0.434063	0.394947	0.170105	-0.0237595	0.984325	0.540381	0.0026945	-0.0869976	0.782351	-0.207751	0.369131	-1.19101	4.21e-10	0	1
XLOC_161079	TraesCS5D02G477600	chr5D	516788815	516794856	Embryo Development Essential	-0.244864	0.157576	-0.621659	4.62e-05	-1.19975	3.61e-15	-1.19896	2.26e-15	-0.589373	0.000261338	-0.707386	4.65e-05	-0.271871	0.182563	0.193253	0.299288	0.306474	0.081654	0.188194	0.335121	0.165612	0.421619	-0.155571	0.477035	-0.0420243	0.937489	0.232802	0.26012	-0.0814839	0.773214	0.129346	0.768786	0.146103	0.639114	0.293026	0.11109	0.321139	0.0870173	0.382077	0.0278188	-0.0866354	0.747716	0	1
XLOC_161094	TraesCS5D02G480300	chr5D	517844440	517859848	Embryo Development Essential	0.0244339	1	0.520226	0.124711	-0.215514	0.629853	0.536953	0.144314	-1.10227	0.000449141	-0.784831	0.0371631	-0.696885	0.112629	-0.244217	0.540351	0.127301	0.807638	0.660358	0.043902	0.142763	0.77947	-0.0479984	0.987216	-0.711554	0.067695	-0.225382	0.711463	-0.0851534	0.918546	0.473967	0.404241	0.248595	0.7096	0.168584	0.761815	0.675486	0.0705817	0.200797	0.725768	-0.0942227	0.934109	0	1
XLOC_161224	TraesCS5D02G500300	chr5D	528973051	528978054	Embryo Development Essential	1.29401	0.00381811	1.13847	0.00365797	-0.690778	0.104205	-0.0594223	0.990087	0.0175089	1	-0.311436	0.485398	0.650052	0.101622	1.0146	0.0180581	1.97446	8.74e-05	0.864823	0.0220337	0.495911	0.224873	-0.129189	0.84373	-0.407688	0.37657	0.531939	0.221667	0.794427	0.117847	0.373858	0.650797	0.171633	0.825699	0.127019	0.821844	0.550984	0.133644	-0.405431	0.301252	-0.543228	0.121741	0	1
XLOC_161284	TraesCS5D02G509100	chr5D	534004770	534008130	Embryo Development Essential	-1.4065	0.000429785	-0.817507	0.0601395	-0.84913	0.0495244	-1.6989	1.8e-05	-1.08066	0.00868816	-1.76064	1.32e-05	0.829964	0.0534691	-0.797822	0.0669534	-0.987424	0.0213566	-0.320951	0.547026	-0.406756	0.419584	-0.516719	0.28549	-0.56684	0.246745	-0.032379	1	-0.860008	0.0739359	-0.231761	0.875685	-0.386325	0.641412	0.573506	0.270421	0.0209615	1	0.0939948	0.946793	0.764464	0.095268	0	1
XLOC_161483	TraesCS5D02G543600	chr5D	553677633	553682289	Embryo Development Essential	0.0643784	0.696888	-0.0359791	0.871871	-0.474549	9.51e-06	-0.447381	3.31e-05	-0.284311	0.00987933	-0.381071	0.00108657	0.10047	0.513539	0.495179	6.32e-06	-0.0976764	0.518632	0.0836702	0.577339	0.112575	0.425388	-0.352049	0.00246549	-0.596622	2.09e-07	-0.522033	5.87e-06	0.169671	0.226458	0.0536741	0.893461	0.00558486	1	0.263057	0.0267583	-0.0494584	0.808563	0.369072	0.000888992	0.0831329	0.596364	0	1
XLOC_163697	TraesCS6A02G024900	chr6A	12385671	12393820	Embryo Development Essential	-0.0583888	0.763506	0.121013	0.445083	-0.174126	0.268222	0.702795	1.68e-07	-1.38295	5.59e-30	-0.479021	0.00115107	0.65541	1.17e-05	-0.356684	0.00904903	0.181288	0.258594	0.562534	0.000167727	0.914653	4.4e-08	0.176098	0.410877	0.430237	0.0131826	0.526758	0.00152691	-0.461349	0.000782165	0.117162	0.746931	0.30735	0.125964	-0.341149	0.0218678	-0.0118103	1	-0.461873	0.00178129	-0.300054	0.0559436	0.710352	5.48e-09
XLOC_164084	TraesCS6A02G077800	chr6A	47897303	47903605	Embryo Development Essential	0.906864	1.79e-06	0.388459	0.0640646	-0.635128	0.000958427	0.702538	5.14e-05	0.111126	0.641179	-0.0922738	0.739084	-1.31475	7.57e-13	-1.03895	5.24e-07	0.26943	0.298808	0.0725254	0.835931	0.152717	0.515595	0.580771	0.000913511	0.573778	0.000844605	-0.0532216	0.905828	0.253403	0.411933	0.0403769	1	-0.256985	0.439138	-1.08561	4.57e-11	0.310148	0.129295	0.521507	0.00380558	-0.0270938	0.986512	0.0393541	1
XLOC_164137	TraesCS6A02G084600	chr6A	53113371	53116349	Embryo Development Essential	-0.835957	1.41e-10	-0.488157	0.00115616	-0.524426	0.000269788	-0.64823	3.85e-06	-0.504025	7.47e-05	-0.376573	0.0124109	1.26609	5.14e-25	-0.881395	4.95e-11	-0.821451	7.7e-09	-0.358062	0.0134517	-0.284434	0.0613964	-0.102895	0.586934	-0.285852	0.0606097	-0.0147251	1	-0.340512	0.0244799	0.0241215	1	0.152595	0.55521	-0.119345	0.551244	-0.663246	2.55e-07	-0.260236	0.0635482	0.293664	0.0245776	-0.952853	1.93e-13
XLOC_164409	TraesCS6A02G116500	chr6A	87242707	87250018	Embryo Development Essential	0.539506	8.19e-11	0.488884	8.62e-10	-0.198486	0.0323727	0.5813	5.52e-12	-0.707944	3.25e-19	-0.28224	0.00287955	0.0981202	0.43738	-0.194803	0.0321696	0.653494	5.31e-15	0.724583	5.47e-19	0.618157	1.44e-12	0.584971	2.67e-11	0.338687	0.000246881	0.226041	0.0311806	-0.0711	0.625952	-0.0293596	0.963501	0.525463	1.8e-08	-0.119916	0.27683	0.399677	1.13e-05	-0.100189	0.433129	-0.565887	7.02e-09	0.941417	2.26e-31
XLOC_164627	TraesCS6A02G139900	chr6A	115012863	115016277	Embryo Development Essential	-1.80707	1.13e-15	-1.24263	9.53e-09	0.203046	0.436784	0.348239	0.072355	0.876231	2.53e-08	-0.122762	0.621611	-1.09105	1.99e-08	-0.541636	0.0107761	-0.782319	0.000296188	-0.89828	3.35e-05	0.0254328	0.995466	-0.140671	0.511289	-0.502138	0.00271302	-0.546506	0.00505961	0.483153	0.0951506	0.0686047	0.987689	-0.289222	0.465415	-0.374246	0.0607345	0.404798	0.0348094	0.651618	0.00064328	-0.104936	0.774211	-0.691611	0.000699344
XLOC_165009	TraesCS6A02G182500	chr6A	210792127	210800435	Embryo Development Essential	0.783626	2.66e-09	0.71611	9.43e-08	-0.341076	0.0230609	0.321882	0.0364659	0.408823	0.00621344	0.776251	1.01e-07	1.19822	3.22e-18	0.541844	5.41e-05	0.699334	4.1e-07	0.354569	0.0203831	0.867234	1.77e-09	0.502519	0.000682001	0.982431	2e-12	1.31015	5.04e-23	-0.109411	0.633628	-0.0880566	0.875278	-0.34233	0.128339	0.0961748	0.679529	-0.00882735	1	-1.09639	1.02e-13	-1.14131	1.85e-16	1.13846	1.54e-19
XLOC_165179	TraesCS6A02G195100	chr6A	277269229	277282609	Embryo Development Essential	-0.171608	0.569242	0.0697738	0.89432	0.308582	0.279996	0.0417828	0.979887	-0.244645	0.34747	-0.183775	0.577986	-0.635045	0.04153	-0.475204	0.0612364	0.0854492	0.854626	-0.545267	0.0195909	-0.352131	0.205726	-0.169086	0.612161	0.250731	0.416335	-0.650331	0.0122755	-0.370914	0.318921	-0.436476	0.361164	-0.0187628	0.999912	0.0102257	1	0.0416769	0.971331	-0.0547656	0.94575	-0.366657	0.231332	0.860197	7.03e-05
XLOC_165403	TraesCS6A02G211400	chr6A	384681198	384689502	Embryo Development Essential	-1.01778	5.45e-07	-0.214887	0.429873	-1.08037	1.03e-07	-0.276094	0.257266	0.473926	0.0259383	0.508151	0.0187585	1.57015	1.93e-17	0.0707763	0.872988	0.248918	0.355025	-0.0747402	0.85551	0.0967786	0.767006	-0.504897	0.0212166	0.163136	0.565201	-0.0993429	0.760115	-0.123597	0.759353	0.0574281	0.988839	-0.0839156	0.897769	0.199537	0.506494	-0.652355	0.002868	-0.185869	0.505907	-0.362202	0.111688	0.400413	0.101333
XLOC_165413	TraesCS6A02G213100	chr6A	387279399	387281997	Embryo Development Essential	0.93261	7.1e-08	1.2413	7.34e-13	0.284261	0.162323	0.530219	0.00360452	1.10015	1.11e-10	0.836759	3.27e-06	1.25014	6.48e-13	0.106197	0.68864	-0.077689	0.807644	0.996576	1.38e-08	1.38884	2.65e-15	0.477065	0.0106264	0.483267	0.0101242	0.854435	1.36e-06	1.00621	6.94e-08	0.1557	0.790588	0.474381	0.0706608	0.308472	0.150613	0.0376115	0.958777	-0.081136	0.803111	-0.425228	0.0321749	0.766418	1.06e-05
XLOC_165552	TraesCS6A02G231200	chr6A	436112798	436116551	Embryo Development Essential	1.38223	2.13e-19	0.708835	1.36e-05	2.70605	1.09e-55	2.89591	4.88e-51	0.906534	7.33e-09	0.962363	1.63e-08	1.69485	2.22e-28	0.128055	0.51112	-0.248537	0.15984	0.6435	3.94e-05	0.414515	0.0172608	0.581632	0.000578514	0.608754	0.000664541	0.199937	0.322396	-0.41719	0.0194753	0.0644174	0.929688	0.0426116	0.94134	0.369037	0.0455265	0.0535133	0.893388	-0.137896	0.558073	0.383328	0.026383	-0.790926	1.31e-07
XLOC_165561	TraesCS6A02G231900	chr6A	438576084	438582540	Embryo Development Essential	-1.70066	9.09e-24	-1.09494	1.57e-10	0.367808	0.0561322	-0.295206	0.129356	0.387289	0.0299687	-0.0713547	0.835543	-0.452168	0.0147942	-1.24144	5.22e-13	-1.60204	1.27e-21	-0.822398	1.49e-06	-0.627742	0.000418014	-0.0341337	0.954314	-0.000859792	1	-0.812963	3.92e-06	0.0964377	0.771839	-0.176026	0.694937	-0.413784	0.0924272	-0.0956017	0.757778	0.333956	0.10621	0.0894098	0.78174	1.02611	3.58e-09	-1.17072	4.16e-12
XLOC_165735	TraesCS6A02G254900	chr6A	472504385	472509630	Embryo Development Essential	1.02477	1.09e-12	0.542648	0.000103676	0.850918	4.29e-09	1.22284	4.02e-17	-0.239033	0.107633	0.414068	0.0151322	0.623332	0.00125922	0.363214	0.0171833	0.394572	0.0132568	0.986088	8.86e-13	0.746482	2.13e-06	1.31846	4.29e-17	1.09557	1.64e-12	0.781808	1.61e-05	-0.125275	0.634303	-0.00835022	1	0.108501	0.789369	-0.294508	0.0575142	0.246618	0.170832	-0.977178	2.16e-08	-0.365143	0.0842648	0.847712	2.75e-10
XLOC_165876	TraesCS6A02G275500	chr6A	502130253	502147009	Embryo Development Essential	-0.928744	4.52e-17	-1.52007	3.97e-43	-0.484942	0.000212995	0.49926	0.000210359	-1.67904	7.26e-60	-1.32325	6.82e-28	-1.96694	1.39e-23	-1.27065	7.88e-29	-0.79233	2.54e-11	-0.958197	7.4e-16	-0.917866	1.19e-13	-0.583044	4.08e-06	-0.554039	2.35e-05	-0.642004	2.22e-05	-0.543708	3.71e-06	-0.228532	0.231737	-0.197881	0.307658	-0.231405	0.128838	0.301134	0.0519825	0.831878	3.94e-09	0.990825	2e-11	-0.466719	4.87e-05
XLOC_165917	TraesCS6A02G282300	chr6A	512341693	512346487	Embryo Development Essential	0.0459354	1	-0.627499	0.311073	-1.3763	0.011112	-0.716209	0.102656	-0.786413	0.0309605	-0.457769	0.398013	-2.99403	0.00247466	-2.00389	0.0164701	0.443655	0.573259	0.583494	0.320738	0.117922	0.899768	-0.611312	0.187957	-1.02665	0.0197902	-2.10075	0.00489265	-0.389714	0.688799	-0.0922371	1	-0.0203015	1	-0.418147	0.452411	0.516393	0.317435	-0.140553	0.898906	-0.671515	0.39992	0.703915	0.244386
XLOC_165999	TraesCS6A02G295100	chr6A	528994575	528997908	Embryo Development Essential	0.0820925	0.88491	0.153275	0.715966	-0.690319	0.0458788	-0.437707	0.209467	0.331082	0.378518	0.686582	0.119761	0.462232	0.315941	-0.182915	0.628442	0.16669	0.690915	0.482522	0.198689	0.378098	0.405247	-0.382093	0.346811	-0.16733	0.803702	0.509756	0.227078	0.645181	0.0938359	-0.174977	0.903848	0.524827	0.358262	0.275678	0.515236	-0.690086	0.0866947	-0.544872	0.187206	-0.159766	0.856309	-0.00762551	1
XLOC_166104	TraesCS6A02G311200	chr6A	547477867	547486135	Embryo Development Essential	0.467853	0.0141274	-0.312438	0.139633	-0.70304	0.000170871	-0.736728	8.75e-05	-0.990774	1.08e-07	-1.30913	5.44e-10	-1.78202	1.38e-09	0.324013	0.113938	0.682042	0.000504992	0.742807	0.00012407	0.439036	0.0330887	-0.298293	0.190168	-0.676893	0.00148985	-0.707624	0.0169387	0.284909	0.23975	0.115567	0.871383	0.510537	0.0513849	0.657962	0.00142037	0.662295	0.00284681	0.149475	0.693729	-0.931751	0.00490805	0.443358	0.0305455
XLOC_166185	TraesCS6A02G322400	chr6A	556526421	556530766	Embryo Development Essential	-0.289732	0.293836	-0.412957	0.11331	-0.147565	0.673554	-0.862852	0.000234265	-0.64305	0.00773587	-0.709751	0.00439669	-0.436542	0.102318	0.397012	0.129075	-0.126836	0.735865	0.0936207	0.827562	-0.406148	0.122635	-0.64635	0.00894713	-0.687473	0.00594641	-0.396993	0.15398	-0.0930496	0.858556	-0.00584673	1	-0.024229	0.993961	0.722564	0.00497259	0.708855	0.00726704	0.557149	0.0398405	0.645439	0.0149641	0.0540877	1
XLOC_166208	TraesCS6A02G326100	chr6A	559421439	559427911	Embryo Development Essential	-1.199	4.44e-10	-0.546012	0.016554	-0.73098	0.0013567	-0.0904074	0.803087	-0.822021	2.97e-06	-0.457087	0.0576787	-0.295275	0.301612	-1.79325	2.38e-17	-1.26613	1.61e-09	-1.18147	1.37e-07	-0.44666	0.039509	-0.160384	0.566418	-0.0998369	0.786373	-0.351238	0.170691	0.213078	0.45689	-0.348948	0.399135	-0.154772	0.75849	-0.156367	0.608371	-0.0117419	1	0.362791	0.131703	0.477357	0.0382161	-1.57671	4.41e-17
XLOC_166219	TraesCS6A02G327400	chr6A	560567624	560570241	Embryo Development Essential	-1.27893	0.0383544	-0.789335	0.214389	-2.03338	0.00222709	-0.231391	0.82204	-1.48805	0.00809672	-0.778617	0.386424	0.0852079	1	0.31367	0.699262	-0.0517004	1	-0.465032	0.611795	-0.131874	0.94771	-0.243718	0.863526	-1.13238	0.135455	0.224425	0.803647	-0.28784	0.86227	-0.348247	0.930447	0.818379	0.505319	-0.186939	0.880056	-0.0325186	1	1.21202	0.0554942	0.329714	0.770771	-0.888635	0.321121
[truncated: 1,566 more rows]
[truncated: 12 more columns]
