# Supplementary material for: Asymmetric gene expression in grain development of reciprocal crosses between tetraploid and hexaploid wheats
Source: Commun Biol. 2022 Dec 23;5:1412. doi: 10.1038/s42003-022-04374-w (PMC9789062; doi:10.1038/s42003-022-04374-w)
Supplement: Supplementary file 11 — Supplementary Data 8 [file 42003_2022_4374_MOESM11_ESM.xlsx]

## Sheet: Supplementary Data 8
Supplementary Data 8 Alternative splicing (AS) events identified in this study. AS events and psi values were calculated for each sample at each stage. NA, unidentified.
gene_ID	AS ID	AS type	chr	AxC_E1	AxC_E2	AxC_E3	AxC_E4	AxC_E5	AxC_E6	AxC_E7	AxS_E1	AxS_E2	AxS_E3	AxS_E4	AxS_E5	AxS_E6	AxS_E7	AxZ_E1	AxZ_E2	AxZ_E3	AxZ_E4	AxZ_E5	AxZ_E6	AxZ_E7	CxA_E1	CxA_E2	CxA_E3	CxA_E4	CxA_E5	CxA_E6	CxA_E7	CxS_E1	CxS_E2	CxS_E3	CxS_E4	CxS_E5	CxS_E6	CxS_E7	SxA_E1	SxA_E2	SxA_E3	SxA_E4	SxA_E5	SxA_E6	SxA_E7	SxC_E1	SxC_E2	SxC_E3	SxC_E4
TraesCS1A02G067900	TraesCS1A02G067900;A5:chr1A:49362674-49363314:49362630-49363314:+	A5	chr1A	NA	0	NA	NA	1	NA	NA	0	1	NA	NA	NA	NA	NA	NA	0	0	NA	NA	NA	NA	0	0	0	NA	1	NA	1	1	1	0	NA	1	0	1	1	NA	1	NA	1	NA	0	0.0983632	0.692637	1	NA
TraesCS1A02G082500	TraesCS1A02G082500;A5:chr1A:65759308-65759464:65759308-65759470:-	A5	chr1A	0	0	0	0	0	0	0.022138	0	0.0429254	0	0	0	0.0283208	0	0	0	0	0	0	0	0	0	0	0	0	0.0668739	0	0	0.00562523	0	0.0177849	0.0127078	0	0	0	0	0	0	0.0587664	0	0	0	0	0	0	0
TraesCS1A02G279500	TraesCS1A02G279500;A3:chr1A:476909253-476909636:476909253-476909639:+	A3	chr1A	1	1	0	1	1	1	1	1	1	NA	1	1	1	1	0.866275	1	1	1	1	1	1	1	0.836877	1	NA	1	1	1	1	1	1	1	1	1	1	1	1	1	NA	1	1	1	1	1	1	1
TraesCS1A02G279500	TraesCS1A02G279500;AL:chr1A:476910066-476910219:476910247:476910066-476910619:476910755:+	AL	chr1A	NA	NA	0	NA	NA	NA	NA	NA	NA	NA	NA	NA	NA	NA	0	NA	NA	NA	NA	NA	NA	NA	0	NA	NA	NA	NA	NA	NA	NA	NA	NA	NA	NA	NA	NA	NA	NA	NA	NA	NA	NA	NA	NA	NA	NA
TraesCS1B02G018000	TraesCS1B02G018000;A5:chr1B:8710722-8710811:8710722-8710820:-	A5	chr1B	NA	NA	NA	NA	NA	NA	NA	NA	NA	1	NA	NA	0	NA	NA	NA	1	1	NA	NA	0	1	NA	NA	NA	NA	1	1	NA	NA	1	NA	NA	NA	NA	1	NA	NA	NA	NA	NA	1	NA	NA	0	NA
TraesCS1B02G253800	TraesCS1B02G253800;A5:chr1B:447564193-447564291:447564193-447564314:-	A5	chr1B	NA	NA	NA	1	0.977843	0.9953	0.987751	NA	0	NA	0	1	0.966464	0.978407	0	0	NA	0	0.949996	0.185802	0.153715	0	0	0	NA	0	0.38629	0.334884	0	0	NA	0	1	0.987158	0.0529424	0	0	0	0	0.101565	0.27085	0.281042	0	1	0	NA
TraesCS1D02G069300	TraesCS1D02G069300;A5:chr1D:50193998-50194376:50193954-50194376:+	A5	chr1D	0	0	NA	NA	0	0	0	1	NA	NA	0	NA	0	0	0	0	0	0	1	1	0	0	0	1	0	NA	0	1	NA	NA	NA	NA	NA	NA	NA	0	0	0	0	NA	0	1	NA	NA	NA	NA
TraesCS2A02G154500	TraesCS2A02G154500;A3:chr2A:101913448-101914642:101913427-101914642:-	A3	chr2A	0.360485	0.586814	0.4821	0.634539	0.748389	0.431138	0.543225	0.557598	0.511833	0.617596	0.655383	0.422753	0.507232	0.470802	0.228784	0.19231	0.161118	0.811402	0.548694	0.0898997	0.0307699	0.358632	0.249882	0.408699	0.32378	0.429179	0.236498	0.291322	0.526604	0.260167	0.654266	0.67434	0.746709	0.659568	0	0.301787	0.202	0.120854	0.339166	0.649777	0.282174	0.567714	0.248386	0.304711	0.587982	0.457081
TraesCS2A02G156700	TraesCS2A02G156700;A3:chr2A:103239865-103240327:103239865-103240342:+	A3	chr2A	0	0	0.0131902	0.0158218	0.0369996	0.0243549	0	0	0	0	0.0233503	0.010036	0.0118444	0.0328112	0	0	0.0937913	0.0616797	0.00688668	0.132745	0	0	0	0	0.0548968	0.104985	0.211432	0.101285	0	0	0.0270226	0.0392289	0.0367206	0.029363	0.0336439	0	0	0	0.0790439	0.178304	0.121914	0.0710858	0	0	0.0887674	0.113862
TraesCS2A02G210600	TraesCS2A02G210600;A3:chr2A:194538735-194538817:194538735-194538820:+	A3	chr2A	NA	1	1	0.955028	0.920376	0.969721	0.833632	1	1	1	0.654673	0.909089	0.911637	0.938352	0.915072	1	0.928371	0.909563	0.923658	1	1	1	1	1	1	1	1	1	NA	1	1	1	0.906779	0.952446	1	1	1	1	1	0.960605	1	1	1	1	1	1
TraesCS2A02G369200	TraesCS2A02G369200;A3:chr2A:612276636-612276743:612276633-612276743:-	A3	chr2A	NA	NA	NA	0	NA	NA	NA	NA	NA	0	NA	NA	NA	0	NA	NA	NA	NA	NA	NA	NA	NA	NA	NA	NA	NA	0	NA	NA	NA	NA	NA	NA	NA	NA	0	NA	NA	NA	NA	NA	NA	NA	NA	0	NA
TraesCS2A02G524200	TraesCS2A02G524200;A3:chr2A:745111971-745112069:745111962-745112069:-	A3	chr2A	0	NA	NA	0	0	0	1	1	0	NA	NA	0	0	0	NA	0	NA	0	0	0	0	1	0	NA	NA	0	1	0	0.157632	NA	1	NA	0	NA	NA	NA	NA	NA	NA	1	NA	0	NA	NA	NA	NA
TraesCS2B02G110100	TraesCS2B02G110100;A3:chr2B:71367358-71367445:71367355-71367445:-	A3	chr2B	NA	0	NA	0	NA	NA	NA	NA	0	0	NA	NA	NA	NA	NA	NA	0	0	NA	NA	NA	NA	NA	NA	NA	NA	NA	NA	NA	NA	1	NA	NA	NA	NA	NA	0	NA	NA	NA	NA	NA	NA	NA	NA	1
TraesCS2B02G179700	TraesCS2B02G179700;A3:chr2B:154254603-154255669:154254582-154255669:-	A3	chr2B	0.551136	0.59811	0.494256	0.601162	0.480089	0.366364	0.343023	0.423605	0.344923	0.651775	0.490011	0.466625	0.663289	0.369125	0.271941	0.254775	0.437683	0.684564	0.516112	0.479947	0.374672	0.440502	0.557314	0.556578	0.640602	0.482021	0.573977	0.370994	0.412226	0.389323	0.54495	0.601681	0.691825	0.445478	0.255764	0.602493	0.511062	0.454419	0.543083	0.64626	0.678893	0.535451	0.399862	0.683285	0.73189	0.688992
TraesCS2B02G275300	TraesCS2B02G275300;A3:chr2B:379881031-379881146:379881028-379881146:-	A3	chr2B	1	1	1	1	1	0.870976	1	1	0.959725	1	1	0.954975	0.876183	1	1	1	NA	1	1	1	1	NA	NA	1	1	1	1	1	1	0	0.436147	1	1	1	1	1	NA	0	NA	1	1	NA	0	1	1	NA
TraesCS2B02G542000	TraesCS2B02G542000;A5:chr2B:738410523-738410984:738410517-738410984:+	A5	chr2B	NA	NA	NA	NA	NA	NA	1	NA	NA	NA	NA	0	NA	1	NA	0	0	NA	NA	0	0	NA	0	0	0	0.0491893	0.0162988	0.0215691	0	NA	0	0	0	0	0	NA	NA	0	0	0	0.0236685	0	0	0	0	0
TraesCS3A02G177300	TraesCS3A02G177300;A3:chr3A:199689155-199689920:199689155-199689923:+	A3	chr3A	NA	NA	NA	NA	1	1	NA	NA	NA	NA	NA	NA	1	NA	NA	NA	NA	NA	NA	NA	NA	NA	NA	NA	NA	NA	NA	NA	NA	NA	NA	NA	NA	1	1	NA	NA	NA	NA	NA	NA	NA	NA	NA	NA	NA
TraesCS3A02G472900	TraesCS3A02G472900;A3:chr3A:703907503-703907585:703907497-703907585:-	A3	chr3A	1	NA	NA	NA	1	NA	NA	0.498794	NA	NA	NA	NA	NA	NA	1	NA	NA	0	NA	NA	NA	1	NA	NA	NA	NA	NA	NA	NA	NA	NA	NA	NA	NA	NA	1	NA	NA	NA	NA	NA	NA	NA	NA	NA	NA
TraesCS3B02G037000	TraesCS3B02G037000;A3:chr3B:18000861-18000972:18000855-18000972:-	A3	chr3B	0	1	0.483205	0.721765	0.354056	0.486753	1	0	0	0	0.264803	1	0	1	NA	NA	0	0.678519	1	NA	NA	NA	NA	0.695006	0.722233	0.815458	1	0	NA	0	0.72953	0.745961	0.589653	0	NA	NA	NA	1	0.171489	1	0.70698	0	NA	NA	0	0.910957
TraesCS3B02G207700	TraesCS3B02G207700;A3:chr3B:243250188-243251284:243250185-243251284:-	A3	chr3B	NA	NA	NA	NA	1	1	NA	NA	NA	NA	NA	NA	1	NA	NA	NA	NA	NA	1	NA	NA	NA	NA	NA	NA	NA	NA	NA	NA	NA	NA	NA	1	1	NA	NA	NA	NA	NA	NA	NA	NA	NA	NA	NA	1
TraesCS3B02G537600	TraesCS3B02G537600;A3:chr3B:777629950-777630086:777629950-777630089:+	A3	chr3B	1	NA	NA	NA	NA	NA	NA	NA	0.400836	NA	NA	NA	NA	NA	NA	NA	NA	NA	NA	NA	NA	NA	NA	NA	NA	NA	NA	NA	1	NA	NA	NA	NA	NA	NA	NA	NA	NA	NA	NA	NA	NA	NA	NA	NA	NA
TraesCS3D02G521400	TraesCS3D02G521400;A3:chr3D:603155292-603155673:603155292-603155702:+	A3	chr3D	NA	NA	NA	NA	NA	NA	NA	NA	NA	NA	NA	NA	NA	NA	NA	NA	NA	NA	0	NA	NA	NA	NA	NA	NA	NA	NA	NA	NA	NA	NA	NA	NA	NA	NA	NA	NA	NA	NA	NA	NA	NA	NA	NA	NA	NA
TraesCS4A02G009500	TraesCS4A02G009500;A3:chr4A:5707279-5707387:5707279-5707399:+	A3	chr4A	0	NA	NA	0	NA	NA	NA	NA	NA	NA	NA	0	NA	NA	NA	0	NA	0	NA	NA	NA	NA	NA	NA	NA	0	NA	NA	NA	NA	NA	NA	NA	NA	NA	NA	NA	NA	NA	0	NA	NA	NA	NA	NA	NA
TraesCS4A02G018900	TraesCS4A02G018900;SE:chr4A:12377585-12377683:12377717-12377806:+	SE	chr4A	NA	NA	1	NA	1	1	1	NA	0	NA	0	1	1	0	NA	NA	1	1	0	1	NA	NA	NA	NA	0	NA	NA	1	NA	0	NA	NA	0	0	NA	NA	NA	NA	NA	0	NA	0	NA	NA	NA	NA
TraesCS4A02G250100	TraesCS4A02G250100;A3:chr4A:560998333-560998430:560998330-560998430:-	A3	chr4A	1	NA	NA	NA	NA	NA	NA	NA	NA	NA	NA	NA	NA	NA	NA	NA	NA	NA	NA	NA	NA	NA	NA	1	0	0	NA	NA	NA	NA	0	NA	NA	0	NA	NA	NA	0	NA	NA	NA	NA	NA	NA	NA	NA
TraesCS4A02G377000	TraesCS4A02G377000;RI:chr4A:651637545:651637709-651637712:651637764:-	RI	chr4A	0.737536	0.848114	NA	NA	NA	NA	NA	0.803915	0.700946	0.692403	NA	NA	NA	1	0.96874	0.956774	1	NA	NA	NA	NA	1	1	1	1	NA	NA	NA	0.705717	0.905794	0.84769	0	NA	1	NA	1	0.958042	0.963055	1	NA	NA	NA	0.968067	0.920417	0.971567	1
TraesCS4A02G491700	TraesCS4A02G491700;A3:chr4A:741313313-741313408:741313310-741313408:-	A3	chr4A	NA	NA	NA	NA	NA	NA	0	NA	NA	0	NA	NA	NA	NA	NA	NA	NA	NA	NA	NA	NA	NA	NA	NA	NA	NA	NA	NA	NA	NA	NA	NA	NA	NA	NA	NA	NA	NA	NA	NA	NA	NA	NA	NA	NA	0
TraesCS4B02G065500	TraesCS4B02G065500;RI:chr4B:58251141:58251170-58251300:58251794:+	RI	chr4B	0	0	0.26209	0	0.175308	0.0931191	0	0	0	0	0.32229	0.0440069	0.0269596	0.0755785	NA	0	0	0.253397	0.341799	0.410191	0.0903163	0	0	0.0823368	0	0	0.169618	0.189998	1	0	0	0.187635	0.0261057	0.0171919	0.049785	0	0	0	0	0.190137	0.0641043	0.191881	0	0.0931514	0	0.122967
TraesCS5A02G273100	TraesCS5A02G273100;A3:chr5A:482375797-482375982:482375786-482375982:-	A3	chr5A	1	0.50998	0.716691	0.526199	0.513771	0.171374	0.183688	NA	0.792098	0.693657	1	0.627707	0.517955	0.709701	0.523201	1	0.673269	0.759508	0.339262	0.887068	1	NA	0.511638	0.518531	1	0.873047	0.81148	0.307737	0.283776	0.823053	0.31508	0.744202	0.776898	0.660286	1	0.317072	1	1	0.679083	0.620934	0.889694	1	1	0.876202	0.852767	1
TraesCS5B02G117000	TraesCS5B02G117000;A3:chr5B:204615576-204616025:204615564-204616025:-	A3	chr5B	0.167168	0	0	0	0	0	0	0	0	0	0	0	0	0	0	0	0	0	0.0446985	0	0	0	0.137572	0	0	0	0	0	0	0	0.0507366	0	0.124094	0.0285099	0	0	0	0	0	0	0	0	0	0	0	0
TraesCS5B02G117000	TraesCS5B02G117000;A5:chr5B:204613187-204615381:204613187-204615468:-	A5	chr5B	0.0672072	0.0705368	0.10004	0.0650246	0.15279	0.132277	0.241996	0	0.119468	0	0.0427354	0.229153	0.0498689	0.138187	0.169502	0	0.0620104	0	0.180136	0.032884	0	0	0	0	0.495028	0.0417994	0.109313	0.0195902	0.172364	0.0986416	0.131976	0	0	0.108795	0	0.0574148	0.49693	0.226491	0.0930534	0	0.0550846	0.139808	0.349136	0.108081	0.0335727	0.0747098
TraesCS5D02G056200	TraesCS5D02G056200;A3:chr5D:52289188-52289285:52289176-52289285:-	A3	chr5D	1	0	1	1	1	1	1	0	1	1	1	1	1	1	NA	1	1	1	1	0	0	NA	NA	NA	NA	0	0	NA	NA	NA	NA	NA	NA	NA	NA	0	NA	NA	0	0	NA	NA	NA	NA	NA	NA
TraesCS5D02G530500	TraesCS5D02G530500;AL:chr5D:546683071-546683156:546683162:546683071-546683170:546684156:+	AL	chr5D	NA	NA	0	0	0	0	0	NA	0	0	0	NA	0	NA	0	0	0	0	0	0	0	0	0	NA	NA	0	0	0	NA	NA	NA	NA	NA	NA	NA	0	0	0	0	0	0	0	NA	NA	NA	NA
TraesCS6A02G210900	TraesCS6A02G210900;A3:chr6A:383490017-383490140:383490011-383490140:-	A3	chr6A	0	NA	0	1	1	0.44035	1	0.394699	NA	1	0	0.281586	0.673643	0.638561	1	NA	1	1	1	1	1	NA	NA	1	1	1	1	NA	NA	NA	0.637423	1	0.827947	1	NA	NA	NA	1	0	1	0	NA	NA	NA	0	1
TraesCS6A02G210900	TraesCS6A02G210900;A3:chr6A:383490041-383490140:383490011-383490140:-	A3	chr6A	0	NA	0	NA	NA	0	1	0	NA	NA	0	0	0	0.375888	NA	NA	NA	1	1	NA	NA	NA	NA	NA	NA	NA	NA	1	NA	NA	0	NA	0	NA	1	1	NA	NA	0	NA	0	1	NA	NA	0	NA
TraesCS6A02G210900	TraesCS6A02G210900;A3:chr6A:383490041-383490140:383490017-383490140:-	A3	chr6A	NA	NA	NA	0	0	0	0.417208	0	NA	0	NA	0	0	0.254232	0	NA	0	0.672502	0.418034	0	0	NA	NA	0	0	0	0	1	NA	NA	0	0	0	0	1	1	NA	0	NA	0	NA	1	NA	NA	NA	0
TraesCS6A02G210900	TraesCS6A02G210900;A3:chr6A:383490047-383490140:383490011-383490140:-	A3	chr6A	0	NA	0	NA	1	0.3476	NA	0	NA	NA	0	0	0.862211	0	NA	NA	NA	NA	NA	NA	NA	NA	NA	NA	NA	NA	NA	NA	NA	NA	0	NA	0	NA	NA	NA	NA	NA	0	NA	0	NA	NA	NA	0	NA
TraesCS6A02G210900	TraesCS6A02G210900;A3:chr6A:383490047-383490140:383490017-383490140:-	A3	chr6A	NA	NA	NA	0	0.457617	0.40375	0	0	NA	0	NA	0	0.751956	0	0	NA	0	0	0	0	0	NA	NA	0	0	0	0	NA	NA	NA	0	0	0	0	NA	NA	NA	0	NA	0	NA	NA	NA	NA	NA	0
TraesCS6A02G210900	TraesCS6A02G210900;A3:chr6A:383490047-383490140:383490041-383490140:-	A3	chr6A	NA	NA	NA	NA	1	1	0	NA	NA	NA	NA	NA	1	0	NA	NA	NA	0	0	NA	NA	NA	NA	NA	NA	NA	NA	0	NA	NA	NA	NA	NA	NA	0	0	NA	NA	NA	NA	NA	0	NA	NA	NA	NA
TraesCS6A02G227800	TraesCS6A02G227800;A3:chr6A:429392910-429393003:429392910-429393006:+	A3	chr6A	0.979114	0.994582	0.984443	0.983286	0.963087	0.960852	0.986485	0.98639	0.991628	0.979721	0.981018	0.989512	1	0.961514	1	1	1	0.979876	0.987256	1	0.977665	1	0.974339	1	1	1	1	0.935621	0.956451	0.919595	0.978078	0.96972	0.959889	0.969576	0.830054	1	1	1	1	0.978463	1	1	1	0.98599	0.96632	0.990132
TraesCS6D02G194000	TraesCS6D02G194000;A3:chr6D:269236043-269236163:269236037-269236163:-	A3	chr6D	NA	NA	0	0	0	NA	0	NA	NA	0	0	1	0	0	NA	NA	NA	0	0.341319	0	0	NA	NA	NA	NA	0	0	0	NA	NA	NA	NA	NA	NA	NA	NA	NA	0	0	0	0	0	NA	NA	NA	NA
TraesCS6D02G194000	TraesCS6D02G194000;A3:chr6D:269236067-269236163:269236037-269236163:-	A3	chr6D	NA	NA	0	0	0	1	0	NA	NA	0	0	NA	0.27838	0	NA	NA	NA	0	0.194637	0	0	NA	NA	NA	NA	0	0	0	NA	NA	NA	NA	NA	NA	NA	NA	NA	0	0	0	0	0	NA	NA	NA	NA
TraesCS6D02G194000	TraesCS6D02G194000;A3:chr6D:269236067-269236163:269236043-269236163:-	A3	chr6D	NA	NA	NA	NA	NA	1	NA	NA	NA	NA	NA	0	1	NA	NA	NA	NA	NA	0.318053	NA	NA	NA	NA	NA	NA	NA	NA	NA	NA	NA	NA	NA	NA	NA	NA	NA	NA	NA	NA	NA	NA	NA	NA	NA	NA	NA
TraesCS7A02G490600	TraesCS7A02G490600;A5:chr7A:679932940-679933079:679932940-679933084:-	A5	chr7A	0	NA	NA	NA	0	0	0	NA	0	NA	NA	0	1	0	NA	NA	NA	0	1	0	1	NA	NA	NA	NA	NA	0	1	NA	NA	NA	NA	NA	NA	NA	NA	NA	NA	0	0	0	1	NA	NA	NA	0
TraesCS7B02G243000	TraesCS7B02G243000;A5:chr7B:451289780-451289873:451289777-451289873:+	A5	chr7B	0	0	NA	1	1	1	1	0	0	0	0	0	1	1	0	0	0	0	1	1	1	0	0	0	NA	1	1	1	0	0	0	0	1	1	0.974451	0	0	NA	0	1	1	1	0	0	1	0
TraesCS7B02G252300	TraesCS7B02G252300;AL:chr7B:465160287-465160546:465160566:465160287-465163009:465163453:+	AL	chr7B	0	0	0	0	0	0.0038084	0	0	0	0	0	0	0	0	0	0	0	0	0	0	0	0	0	0	0	0	0	0	0	0	0	0	0	0	0	0	0	0	0	0	0	0	0	0	0	0
TraesCS7D02G189200	TraesCS7D02G189200;AL:chr7D:141640389:141640396-141644959:141643735:141643742-141644959:-	AL	chr7D	1	0	0	0	0.417564	0.500222	1	0.258358	0	0	0.337857	0	0	0.5	0.5	0.5	0.5	0.191188	0.255092	1	0.5	NA	0	0	1	0	0.5	1	NA	NA	NA	NA	NA	NA	NA	0.5	1	0.5	0	0.320968	1	0.5	NA	NA	NA	NA
TraesCS7D02G507800	TraesCS7D02G507800;A3:chr7D:611744553-611745200:611744553-611745219:+	A3	chr7D	1	1	1	1	0.99142	1	1	1	1	0.970966	1	1	1	1	1	1	1	1	1	1	1	1	1	1	1	1	1	1	NA	NA	NA	NA	NA	NA	NA	1	1	1	1	1	1	1	NA	NA	NA	NA
TraesCSU02G167000	TraesCSU02G167000;A3:chrUn:244920065-244920692:244920055-244920692:-	A3	chrUn	0.861912	0.947026	0.579267	0.571102	0.803391	0.502863	0.491237	0.817558	0.944415	0.671394	0.701351	0.342469	0.464121	0.896951	0.829251	0.937053	0.639319	0.79619	0.689191	0.728644	0.776976	0.909709	0.794844	0.758908	0.80136	0.697842	0.419491	0.547612	0.803859	1	0.813109	0.916441	0.726852	0.564902	0.618499	0.827589	0.728902	0.949415	0.694908	0.470487	0.835298	0.0641609	0.672589	0.772006	1	0.661475
TraesCSU02G167000	TraesCSU02G167000;RI:chrUn:244922036:244922103-244922206:244922621:-	RI	chrUn	0	0	0	0	0	0	0	0	0	0	0	0	0	0	0	0	0	0	0	0	0	0	0	0	0	0	0	0	0	0	0	0	0	0	0	0	0	0	0	0	0	0	0	0	0	0
TraesCSU02G189600	TraesCSU02G189600;RI:chrUn:285318053:285318120-285318223:285318496:-	RI	chrUn	NA	1	NA	1	NA	NA	NA	NA	NA	NA	NA	NA	1	NA	NA	NA	NA	1	1	1	NA	NA	NA	1	NA	NA	NA	NA	NA	NA	NA	NA	NA	NA	NA	1	NA	NA	NA	NA	NA	NA	NA	NA	NA	NA
XLOC_000073	XLOC_000073;A5:chr1A:1174295-1174369:1174286-1174369:+	A5	chr1A	0.924661	0.951488	0.848207	0.842342	1	0.795191	1	0.76097	0.869834	0.846905	1	0.940949	0.847486	1	0.0106263	1	0.828602	0.905578	0.810015	0.631067	0.0171914	0.30645	0.503887	0.841141	0.722714	0.0145943	0.533281	1	1	0.394687	0.655288	0.796987	0.889111	1	1	0.32174	0.668355	0.557943	0.407843	0.487658	0.956933	0.46601	0.928666	0.783306	0.700623	0.625149
XLOC_000074	XLOC_000074;A3:chr1A:1186733-1186863:1186733-1186890:+	A3	chr1A	0	1	1	NA	1	0	NA	1	1	0	0	1	NA	1	1	1	0	0	0	NA	NA	0	1	1	NA	NA	NA	1	1	1	NA	1	NA	0	NA	1	NA	0	1	NA	0	0	1	1	1	0
XLOC_000078	XLOC_000078;AL:chr1A:1658250-1660234:1660269:1658250-1666903:1666923:+	AL	chr1A	NA	NA	NA	NA	NA	NA	NA	NA	NA	NA	0	NA	NA	NA	NA	NA	NA	NA	NA	NA	NA	NA	NA	NA	NA	NA	NA	NA	NA	NA	NA	NA	NA	0	NA	1	NA	NA	NA	NA	NA	NA	NA	0	NA	NA
XLOC_000090	XLOC_000090;A5:chr1A:2849778-2850571:2849746-2850571:+	A5	chr1A	0	0	NA	NA	NA	NA	NA	1	0.582526	1	NA	NA	NA	NA	1	0.376887	0	NA	NA	NA	NA	NA	0	0	0	0	NA	NA	0	0	0	0	NA	NA	NA	0	0	0.346646	0	NA	NA	NA	NA	1	0.227711	0
XLOC_000090	XLOC_000090;A5:chr1A:2849821-2850571:2849746-2850571:+	A5	chr1A	0.186371	0.191491	NA	1	NA	NA	NA	1	0.217762	NA	NA	NA	NA	NA	1	0.370049	0.404	NA	NA	NA	NA	NA	0.147554	0	0	0	NA	NA	0	0	0	0	NA	NA	NA	0	0	0.196826	0.25407	NA	NA	NA	NA	1	0	0
XLOC_000090	XLOC_000090;A5:chr1A:2849821-2850571:2849778-2850571:+	A5	chr1A	1	1	NA	1	NA	NA	NA	0.305417	0.166324	0	NA	NA	NA	NA	0.145897	0.492695	1	NA	NA	NA	NA	NA	1	NA	NA	NA	NA	NA	NA	NA	NA	NA	NA	NA	NA	NA	NA	0.315952	1	NA	NA	NA	NA	0.109782	0	NA
XLOC_000104	XLOC_000104;RI:chr1A:3448792:3448903-3449186:3450200:+	RI	chr1A	NA	1	1	1	0.253573	1	0	1	1	1	1	1	1	0	1	1	NA	1	1	1	1	1	1	1	1	1	1	0	1	0	1	1	1	1	1	1	NA	0.9345	0.111854	1	1	0.162888	NA	1	1	1
XLOC_000104	XLOC_000104;RI:chr1A:3449186:3449334-3449790:3450200:+	RI	chr1A	0	0	0	0	0.0129512	0	0.0121265	0	0	0	0	0	0	0.0360755	0	0	0	0	0	0	0	0	0	0	0	0	0	0.0116951	0	0.0427105	0	0	0	0	0	0	0	0.00913631	0.0454293	0	0	0.0740405	0	0	0	0
XLOC_000117	XLOC_000117;A3:chr1A:4047218-4047807:4047218-4047824:+	A3	chr1A	0.00202871	0.00959744	0.00159198	0	0	0.0133402	0	0	0.0042581	0.00701858	0	0	0	0.0117735	0.00473787	0.00324503	0	0.00363	0	0.0144026	0	0	0	0	0.00194987	0	0	0.0066495	0.00130532	0	0.000613957	0	0.0022852	0.00171478	0	0.00767483	0	0.00235974	0	0.00939571	0.00380607	0	0.00129696	0	0.00396198	0.00291845
XLOC_000138	XLOC_000138;A3:chr1A:5492611-5492962:5492611-5492966:+	A3	chr1A	0.86173	1	0.981681	0.993817	0.987884	0.971529	0.926786	1	1	1	0.935026	0.991271	0.961794	0.871047	0.979046	0.994484	0.993141	0.954133	0.960234	0.985888	0.960071	0.746059	0.734305	1	1	0.802216	0.771175	1	0.917772	1	0.974662	0.989631	0.987426	0.971164	1	0.662284	0.877272	1	0.903634	0.993579	1	0.850119	0.993891	0.998226	0.989561	0.973133
XLOC_000138	XLOC_000138;A3:chr1A:5493901-5494219:5493901-5494263:+	A3	chr1A	0.885865	1	1	1	0.982882	1	0.957818	0.919382	0.970604	0.956631	0.941437	0.846046	1	1	1	1	1	1	1	0.970651	0.944852	1	1	1	1	1	1	1	1	1	0.986458	1	1	0.905303	1	1	1	1	0.93553	0.985086	0.971715	0.936135	1	1	1	1
XLOC_000138	XLOC_000138;A3:chr1A:5494389-5494489:5494389-5494524:+	A3	chr1A	0.0183429	0	0.0251934	0.00716346	0	0	0	0	0	0	0	0.00975922	0.0382061	0	0.0716084	0.0351828	0.0164583	0.0536604	0.0561622	0.0210804	0.0609335	0	0	0	0	0	0	0	0	0	0	0.0127111	0.0145115	0.0288362	0	0	0	0	0.00942831	0.00861836	0	0	0.0208014	0.00373544	0.0204077	0.00329708
XLOC_000138	XLOC_000138;A5:chr1A:5491874-5491991:5491850-5491991:+	A5	chr1A	0	0	0	0.0919408	0	0	0	0.169446	0.121097	0	0	0	0	0	0	0	0	0.161429	0.0468989	0.211566	0	0	0	0.439969	0.243599	0	0	0	0.118187	0	0.227215	0	0	0	0	0	0	0	0	0.0870319	0.424574	0	0	0	0	0.149728
XLOC_000138	XLOC_000138;A5:chr1A:5494389-5494524:5494291-5494524:+	A5	chr1A	1	1	1	1	1	1	1	1	1	1	0.941437	0.893484	1	1	1	0.400775	0.895702	0.91033	0.877549	0.95058	1	1	1	1	0.991011	1	1	1	1	1	1	1	1	1	1	1	1	1	1	1	1	0.936135	1	1	1	1
XLOC_000138	XLOC_000138;AL:chr1A:5493901-5494263:5494295:5493901-5494709:5495261:+	AL	chr1A	NA	NA	NA	NA	NA	0	NA	NA	NA	NA	NA	NA	NA	NA	0	0	0	0	0	0	0	0	0	NA	0	0	0	NA	NA	NA	0	NA	NA	NA	NA	0	0	0	0	0	NA	NA	NA	NA	0	0
XLOC_000138	XLOC_000138;SE:chr1A:5493901-5494219:5494291-5494524:+	SE	chr1A	0	0	0	0	0	NA	NA	NA	0	0	NA	NA	NA	NA	0	1	1	1	0.369683	0.136836	NA	0	0	0	1	0	NA	0	NA	0	NA	0	0	NA	0	0	0	0	NA	NA	NA	0	0	0	0	0
XLOC_000138	XLOC_000138;SE:chr1A:5493901-5494219:5494389-5494524:+	SE	chr1A	0.906996	0.823861	0.722056	0.862325	0.778949	1	1	1	0.880279	0.80902	1	1	1	1	0.426599	1	1	1	0.80781	0.747039	1	0.395254	0.783994	0.94673	1	0.8105	1	0.651342	1	0.522691	1	0.813815	0.864817	1	0.550847	0.656133	0.446456	0.671983	1	1	1	0.693802	0.289357	0.473992	0.635275	0.892067
XLOC_000138	XLOC_000138;SE:chr1A:5493901-5494263:5494291-5494524:+	SE	chr1A	0	0	0	0	0	NA	NA	NA	0	0	1	1	NA	NA	0	NA	NA	NA	0	0	NA	0	0	0	NA	0	NA	0	NA	0	NA	0	0	NA	0	0	0	0	NA	NA	NA	0.133886	0	0	0	0
XLOC_000138	XLOC_000138;SE:chr1A:5493901-5494263:5494389-5494524:+	SE	chr1A	0.561987	0	0	0	0.0578234	NA	1	1	0.182131	0.161106	NA	1	NA	NA	0	NA	NA	NA	0	0.0876529	1	0	0	0	NA	0	NA	0	NA	0	1	0	0	1	0	0	0	0	1	1	1	0	0	0	0	0
XLOC_000138	XLOC_000138;SE:chr1A:5493901-5494524:5494603-5494709:+	SE	chr1A	1	1	1	1	1	0	NA	NA	1	1	NA	NA	NA	NA	0.516214	0	0	0	0.800173	0.724925	0	0.520782	0.0996924	1	0	0.276911	0	1	NA	1	0	1	1	NA	1	0.384141	0.447724	0.187993	0	0	NA	1	1	1	0.588888	0.922316
XLOC_000146	XLOC_000146;RI:chr1A:6335340:6335982-6336545:6336859:+	RI	chr1A	1	1	1	1	1	1	1	1	1	1	1	1	1	1	1	1	1	1	1	1	1	1	1	1	1	1	1	1	1	1	1	1	1	1	1	1	1	1	1	1	1	1	1	1	1	1
XLOC_000152	XLOC_000152;RI:chr1A:6792562:6792652-6792984:6793665:+	RI	chr1A	1	0.944571	1	0.964797	1	0.942972	0.883342	1	0.991025	1	0.96882	0.97396	0.920255	0.969224	1	1	1	0.925209	0.965192	1	1	1	1	0.993224	1	1	1	1	0.854994	1	0.975862	0.992216	0.919805	0.974897	0.990807	0.960711	1	1	1	1	1	1	1	1	1	0.995015
XLOC_000174	XLOC_000174;RI:chr1A:8250215:8250318-8250838:8251307:+	RI	chr1A	1	1	1	1	1	1	1	1	1	1	1	1	1	1	0.0596019	0.0403502	0.0764659	1	1	0.143924	0.0813905	0.12055	0.0824747	0.0926196	0.130095	0.018672	0.0517591	1	1	0.0643693	1	1	1	1	1	0.0643682	0.0204072	0.0937005	0.18106	0.193422	1	0.167608	1	1	1	0.516378
XLOC_000174	XLOC_000174;SE:chr1A:8247910-8249306:8249377-8249649:+	SE	chr1A	1	1	1	1	1	1	1	1	1	1	1	1	1	1	0.393434	0.192568	0.696832	1	1	0.671622	0.588619	0.495937	0.532174	0.491174	0.826861	0.172166	0.377925	1	1	0.507395	1	1	1	1	1	0.30158	0.0204072	0.32929	0.727531	0.650777	1	0.761937	1	1	1	0.918472
XLOC_000179	XLOC_000179;A3:chr1A:8330053-8330294:8330053-8330297:+	A3	chr1A	NA	NA	1	0	1	0	NA	NA	NA	1	NA	1	1	0	NA	1	NA	1	1	NA	0	NA	NA	1	1	1	0	NA	1	NA	1	0.531603	1	1	0	1	1	NA	1	0	0	NA	NA	1	1	1
XLOC_000186	XLOC_000186;A3:chr1A:9120637-9120756:9120637-9120769:+	A3	chr1A	1	1	1	1	1	1	1	1	1	1	0.971651	1	1	0.899073	1	1	1	1	1	1	0.88122	1	1	1	1	1	0.852957	0.975432	1	1	1	1	1	1	1	1	1	1	1	1	1	1	1	1	1	1
XLOC_000186	XLOC_000186;A3:chr1A:9122213-9122326:9122213-9122390:+	A3	chr1A	0.0211679	0	0	0.0553644	0	0	0	0	0	0	0.043338	0.0400861	0.132903	0	0	0.0723139	0	0.0364862	0	0.129386	0	0.0209209	0	0	0.0189029	0	0	0	0	0	0	0.021955	0.0423465	0.0318793	0.0419749	0.0230548	0	0	0	0.087027	0.0847364	0.103545	0	0	0	0.00846853
XLOC_000186	XLOC_000186;A5:chr1A:9121357-9122097:9121119-9122097:+	A5	chr1A	0	0	0	0	0.158632	0	0.67678	0	0	0	0	0	0	0	0	0	0	0	0	0	0	0	0	0	0	0	0	0	0	0	0	0	0	0	0	0.014685	0	0	0	0	0	0	0	0	0	0
XLOC_000186	XLOC_000186;A5:chr1A:9122607-9122777:9122582-9122777:+	A5	chr1A	0.69819	0.613694	0.576591	0.702104	0.841368	0.511421	0.32322	0.687282	0.582365	0.723692	0.483725	0.854255	0.867097	0.211898	0.876201	0.927686	0.869053	0.668937	0.716994	0.870614	0.867039	0.962432	0.972548	0.769683	0.835089	0.843722	0.823096	0.970676	0.649399	0.822563	0.787781	0.805407	0.657041	0.60144	0.958025	0.96226	0.909937	1	0.970735	0.725398	0.915264	0.896455	0.943588	0.901019	0.919241	0.918732
XLOC_000193	XLOC_000193;A3:chr1A:9325074-9325178:9325074-9325182:+	A3	chr1A	0	NA	NA	NA	NA	NA	NA	NA	0	NA	NA	NA	NA	1	NA	NA	NA	0	0	0	NA	NA	NA	NA	NA	0	NA	NA	1	NA	NA	NA	NA	NA	0	NA	NA	0	NA	NA	NA	NA	NA	0	NA	NA
XLOC_000200	XLOC_000200;A3:chr1A:9555662-9555844:9555662-9555886:+	A3	chr1A	NA	0	NA	NA	0	NA	NA	0	1	1	NA	1	NA	NA	0	NA	0	0	NA	NA	NA	NA	NA	NA	0	NA	0	NA	1	NA	1	0	NA	1	NA	NA	NA	NA	NA	0	1	NA	0	0	NA	NA
XLOC_000208	XLOC_000208;SE:chr1A:9929421-9929569:9929682-9930147:+	SE	chr1A	NA	NA	0	0	NA	NA	0	NA	0	0	0	0	NA	0	NA	NA	0	1	NA	NA	NA	NA	0	NA	NA	0	0	NA	0	0	0	0	NA	NA	NA	NA	0	0	NA	0	0	0	0	0.190285	NA	NA
XLOC_000211	XLOC_000211;A3:chr1A:9979966-9980352:9979966-9980355:+	A3	chr1A	NA	NA	1	NA	0	0.161013	0	NA	0	1	NA	0	0	NA	1	1	NA	NA	0.0423944	0.657509	0	NA	NA	NA	NA	0	0	0	1	NA	1	0	0	0	0.103543	0	1	1	NA	0.322975	0	0	NA	NA	1	0
XLOC_000211	XLOC_000211;A3:chr1A:9984688-9985117:9984688-9985120:+	A3	chr1A	NA	NA	NA	NA	0	0	NA	NA	NA	NA	0	0	0	0	NA	NA	NA	NA	NA	0	0	NA	NA	NA	NA	NA	0	NA	1	NA	0	NA	NA	0	NA	NA	NA	NA	NA	NA	NA	NA	NA	NA	NA	NA
XLOC_000211	XLOC_000211;RI:chr1A:9980355:9980414-9980648:9981163:+	RI	chr1A	NA	NA	NA	NA	0.0723265	0.0334882	0	NA	0	NA	NA	0	0.017494	NA	NA	NA	NA	NA	0.0346744	0.0302334	0.0158893	NA	NA	NA	NA	1	0	0.242581	NA	NA	NA	1	0	0	0.133947	1	NA	NA	NA	0.297928	0.111812	0	NA	NA	NA	0
XLOC_000212	XLOC_000212;A3:chr1A:10066136-10067135:10066136-10067155:+	A3	chr1A	0	0	0	0	0	0	0	0	0	0	0	0	0	0	NA	NA	0	0.0813721	0	0	NA	NA	0	0	0	NA	0	NA	0	0	0	0.0665427	0.0602353	0.0351246	0	NA	NA	NA	0	0	0	NA	NA	NA	0	0
XLOC_000212	XLOC_000212;A5:chr1A:10066484-10067155:10066136-10067155:+	A5	chr1A	0	0	0	0.0134469	0	0	0	0	0	0	0	0	0	0	NA	NA	0	0.00270625	0.013804	0	NA	NA	0	0	0	NA	0	NA	0	0	0	0.0231562	0	0	0	NA	NA	NA	0	0	0	NA	NA	NA	0	0
XLOC_000212	XLOC_000212;A5:chr1A:10066491-10067155:10066136-10067155:+	A5	chr1A	0	0.0235494	0	0.00783844	0.0147252	0.00607938	0	0	0	0.0263862	0	0	0	0.0141316	1	NA	0	0.0147717	0	0	NA	NA	0	0	0	1	0	1	0	0.276328	0.0180588	0	0.00220081	0.00882264	0	NA	NA	NA	0	0	0	NA	NA	NA	0.500265	0
XLOC_000212	XLOC_000212;A5:chr1A:10066491-10067155:10066484-10067155:+	A5	chr1A	NA	1	NA	0.366937	1	1	NA	NA	NA	1	NA	NA	NA	1	1	NA	NA	0.846748	0	NA	NA	NA	NA	NA	NA	1	NA	1	NA	1	1	0	1	1	NA	NA	NA	NA	NA	NA	NA	NA	NA	NA	1	NA
XLOC_000212	XLOC_000212;AF:chr1A:10065691:10066136-10067155:10066510:10066562-10067155:+	AF	chr1A	0.0425724	0.0269088	0.0690448	0.0820001	0.0745362	0.0693948	0.0720024	0.0276954	0.0305197	0.0319541	0.0797501	0.0831453	0.0757404	0.0626092	0	0	0.000815026	0.116812	0.0861039	0.000765741	0	0	0.00213614	0.00199987	0.00112989	0	0.000274833	0	0.013127	0.00122626	0.0250073	0.0575901	0.127465	0.0555363	0.000305045	0	0	0	0.00203812	0.00058907	0.00287352	0	0	0	0.000383211	0.00118117
XLOC_000212	XLOC_000212;AF:chr1A:10066113:10066484-10067155:10066510:10066562-10067155:+	AF	chr1A	0	0	0	0.00121604	0	0	0	0	0	0	0	0	0	0	0	0	0	0.000358777	0.00131703	0	0	0	0	0	0	0	0	0	0	0	0	0.00144651	0	0	0	0	0	0	0	0	0	0	0	0	0	0
XLOC_000212	XLOC_000212;AF:chr1A:10066113:10066491-10067155:10066510:10066562-10067155:+	AF	chr1A	0	0.00066647	0	0.000705201	0.00120223	0.000455901	0	0	0	0.000893784	0	0	0	0.000956479	0.0016892	0	0	0.00197911	0	0	0	0	0	0	0	0.000260544	0	0.000551758	0	0.000468593	0.000471482	0	0.000322114	0.000523133	0	0	0	0	0	0	0	0	0	0	0.000383617	0
XLOC_000212	XLOC_000212;RI:chr1A:10068032:10068645-10068736:10069211:+	RI	chr1A	NA	1	NA	1	1	1	NA	NA	NA	1	NA	NA	NA	1	1	NA	NA	1	NA	NA	NA	NA	NA	NA	NA	1	NA	1	NA	1	1	NA	1	1	NA	NA	NA	NA	NA	NA	NA	NA	NA	NA	1	NA
XLOC_000233	XLOC_000233;A3:chr1A:11533106-11533963:11533106-11533985:+	A3	chr1A	0	1	0.910662	0.917861	0.55457	0	1	1	1	0.532108	0.760978	0.542724	0.810411	1	1	1	1	0.713761	0.493811	0	NA	1	1	1	1	0.768418	0	1	1	1	1	0.473582	0.6121	0	1	1	1	1	1	1	1	1	1	0	0	0.930349
XLOC_000235	XLOC_000235;SE:chr1A:11570761-11570919:11570936-11571034:+	SE	chr1A	1	0.869237	1	1	1	1	0	1	0.769562	1	1	0.149971	1	1	1	0	1	1	1	1	0	1	0.734573	1	1	1	0.625582	1	0.924489	0.230869	1	1	1	0.8632	1	0.823319	0	0	1	1	0.830872	1	1	1	1	1
XLOC_000239	XLOC_000239;A3:chr1A:11663798-11663875:11663798-11663917:+	A3	chr1A	1	1	1	1	1	1	1	1	1	1	1	1	1	1	1	1	1	1	1	1	1	1	1	1	1	1	1	1	1	1	1	1	1	1	1	1	1	1	1	1	1	1	0.751749	1	1	1
XLOC_000243	XLOC_000243;A3:chr1A:12090023-12093283:12090023-12093303:+	A3	chr1A	1	1	1	1	1	1	1	1	1	1	1	1	1	1	1	1	1	1	1	1	1	0.254463	1	1	1	1	1	1	1	1	0.980994	1	1	1	1	1	1	1	1	1	1	0.952416	1	1	1	1
XLOC_000243	XLOC_000243;SE:chr1A:12090023-12092977:12093093-12093283:+	SE	chr1A	0	0	0	0.00848197	0	0	0	0	0.00741118	0	0	0.00836632	0.0210748	0	0.0154764	0	0.0284926	0.00476113	0.0176845	0	0	0	0	0	0	0	0.0261797	0.0456161	0	0.0245438	0	0	0	0	0	0	0.0340233	0	0	0.0250617	0.0238642	0	0	0.0230811	0	0
XLOC_000244	XLOC_000244;AF:chr1A:12096371:12096632-12097443:12096920:12096967-12097443:+	AF	chr1A	0	0	0.0627404	0.0797197	1	0.181722	0	NA	1	0	0.19631	0.0754271	0.0609046	0.224731	NA	0	0	1	0.129005	0	0	NA	0	0	0	0	0	0	0	0	0.245421	0	0.231242	1	0	NA	NA	0	0	0.0356174	0.128992	0	1	0	0	0
XLOC_000244	XLOC_000244;AF:chr1A:12096371:12096632-12097443:12096988:12097062-12097443:+	AF	chr1A	NA	NA	1	1	0.243739	1	NA	NA	1	NA	1	1	1	1	NA	NA	NA	0.447079	1	NA	NA	NA	NA	NA	NA	NA	NA	NA	NA	NA	1	NA	1	1	NA	NA	NA	NA	NA	1	1	NA	1	NA	NA	NA
XLOC_000244	XLOC_000244;AF:chr1A:12096920:12096967-12097443:12096988:12097062-12097443:+	AF	chr1A	1	1	1	1	0	1	1	NA	NA	1	1	1	1	1	NA	1	1	0	1	1	1	NA	1	1	1	1	1	1	1	1	1	1	1	NA	1	NA	NA	1	1	1	1	1	NA	1	1	1
XLOC_000244	XLOC_000244;RI:chr1A:12096371:12096632-12097443:12097555:+	RI	chr1A	NA	NA	0.193328	0.556812	0.23855	0.550563	NA	NA	0	1	0.0741606	0.295457	0.310314	0	NA	NA	NA	0.125113	0.251502	1	NA	NA	NA	NA	1	NA	1	1	NA	NA	0	1	0.281913	0	1	NA	NA	1	NA	0.592044	0.57978	NA	0	NA	NA	1
XLOC_000271	XLOC_000271;AL:chr1A:13272980-13273228:13273683:13272980-13274747:13274812:+	AL	chr1A	NA	NA	NA	NA	NA	NA	NA	NA	NA	NA	NA	NA	NA	NA	NA	NA	NA	NA	NA	NA	NA	0	NA	NA	NA	NA	NA	NA	NA	NA	NA	NA	NA	NA	NA	NA	NA	NA	NA	NA	NA	NA	NA	NA	NA	NA
XLOC_000271	XLOC_000271;AL:chr1A:13272980-13273228:13274401:13272980-13274747:13274812:+	AL	chr1A	1	1	1	NA	1	1	NA	1	1	1	NA	NA	NA	NA	1	1	1	NA	NA	NA	NA	0.997714	1	1	1	NA	NA	1	1	1	1	NA	NA	NA	NA	1	1	1	1	1	1	NA	1	1	1	NA
XLOC_000273	XLOC_000273;A5:chr1A:13351155-13351266:13351151-13351266:+	A5	chr1A	1	1	1	1	1	1	1	1	1	NA	1	1	1	1	1	1	1	0.237702	0.718719	0	1	NA	NA	0	1	NA	NA	1	1	1	1	1	1	1	0	NA	NA	NA	NA	1	1	1	NA	1	1	0
XLOC_000273	XLOC_000273;A5:chr1A:13351343-13352227:13351332-13352227:+	A5	chr1A	0	0	0	0	0	0	0	0	0	NA	0	0	0	0	0	0	1	0.762298	0.557897	1	0	NA	NA	1	0	NA	NA	0	0	0	0	0	0	0	1	NA	NA	NA	NA	0	0	0	NA	0	0	1
XLOC_000274	XLOC_000274;SE:chr1A:13414869-13414970:13415001-13418186:+	SE	chr1A	NA	NA	NA	0	NA	NA	NA	NA	NA	NA	NA	NA	NA	NA	0	0	0	0.574902	1	1	0	0	0	NA	0	0	0	0	NA	NA	NA	NA	NA	NA	NA	NA	0	0	NA	NA	NA	0	0	NA	NA	NA
XLOC_000278	XLOC_000278;A3:chr1A:13573574-13575000:13573574-13575007:+	A3	chr1A	1	1	1	1	1	0	0	1	1	1	1	1	1	1	0	1	1	1	1	1	1	1	1	1	1	1	1	1	0	0	0	0	0	0	1	1	1	1	1	1	0.942011	1	0	NA	0	0
XLOC_000282	XLOC_000282;AF:chr1A:13761552:13761656-13762807:13762566:13762652-13762807:+	AF	chr1A	0	0.0372779	0	0.007178	0	0.0163851	0	0.0766413	0	0	0.0110127	0.0176252	0	0	0.0458777	0.0166646	0.0551562	0.0184372	0	0.0183502	0.0363612	0.075113	0.0226899	0.0215067	0.0486281	0.0123886	0.0108096	0.0140291	0.00924862	0.270614	0	0.0196562	0.0560022	0	0	0	0	0.0510516	0.0108391	0	0.00422626	0	0	0.010481	0.0702075	0.011478
XLOC_000282	XLOC_000282;RI:chr1A:13767578:13767613-13767799:13767811:+	RI	chr1A	1	0.962722	1	0.992822	1	0.983615	1	0.923359	1	1	0.988987	0.982375	1	1	0.954122	0.983335	0.944844	0.981563	1	0.98165	0.963639	0.924887	0.97731	0.978493	0.951372	0.987611	0.98919	0.985971	0.990751	0.729386	1	0.980344	0.943998	1	1	1	1	0.948948	0.989161	1	0.995774	1	1	0.989519	0.929793	0.988522
XLOC_000283	XLOC_000283;RI:chr1A:13772559:13772721-13772770:13773061:+	RI	chr1A	0	0	NA	1	NA	1	NA	1	1	NA	NA	NA	NA	1	1	0	1	NA	1	NA	NA	NA	NA	NA	NA	1	NA	NA	1	0	0	1	NA	NA	NA	0	0	0	1	NA	NA	NA	1	0	1	1
XLOC_000286	XLOC_000286;A3:chr1A:13975338-13976432:13975338-13976435:+	A3	chr1A	NA	1	NA	1	0.655394	0.632045	0.590919	NA	1	0	NA	0.348704	0.458391	0.544855	NA	NA	1	1	0.485305	0.514858	0.582929	1	NA	NA	NA	0	0.585614	0.464858	0.524748	NA	1	NA	0	0.436174	0.407475	1	NA	NA	NA	0.488478	0.456213	0.419057	NA	NA	NA	1
XLOC_000288	XLOC_000288;A5:chr1A:14047823-14055830:14047691-14055830:+	A5	chr1A	NA	NA	NA	NA	NA	NA	NA	NA	NA	NA	NA	1	NA	NA	NA	NA	NA	NA	NA	NA	NA	NA	NA	0	NA	NA	NA	NA	NA	0	1	NA	NA	NA	NA	NA	NA	NA	NA	0	NA	NA	NA	NA	1	NA
XLOC_000288	XLOC_000288;A5:chr1A:14047828-14055830:14047691-14055830:+	A5	chr1A	1	1	1	1	1	1	1	1	1	1	1	1	1	1	1	1	1	1	1	1	1	1	1	0.986597	1	1	1	1	1	0.923686	1	1	1	1	1	1	1	1	1	0.98848	1	1	1	1	1	1
XLOC_000288	XLOC_000288;A5:chr1A:14047828-14055830:14047823-14055830:+	A5	chr1A	1	1	1	1	1	1	1	1	1	1	1	0.963969	1	1	1	1	1	1	1	1	1	1	1	1	1	1	1	1	1	1	0.979496	1	1	1	1	1	1	1	1	1	1	1	1	1	0.982416	1
XLOC_000288	XLOC_000288;A5:chr1A:14055582-14055830:14055511-14055830:+	A5	chr1A	NA	1	1	NA	NA	1	1	1	1	1	1	NA	1	1	1	NA	1	NA	NA	1	1	NA	1	NA	1	0.568365	NA	1	NA	1	1	1	1	0	1	1	1	1	1	1	1	1	NA	1	1	1
XLOC_000288	XLOC_000288;AL:chr1A:14047828-14047942:14047968:14047828-14049924:14050124:+	AL	chr1A	NA	0	NA	NA	0.937931	NA	NA	NA	NA	NA	NA	NA	NA	NA	NA	0	NA	NA	0	NA	NA	NA	0.566822	0	0	NA	1	NA	NA	NA	NA	NA	NA	NA	NA	NA	NA	NA	0.626886	0	1	NA	NA	NA	0	0.393909
XLOC_000288	XLOC_000288;AL:chr1A:14047828-14047942:14047968:14047828-14055830:14056357:+	AL	chr1A	0	0	0	0	0.244804	0	0	0	0	0	0	0	0	0	0	0	0	0	0	0	0	0	0.00912185	0	0	0	0.0113485	0	0	0	0	0	0	0	0	0	0	0	0.0184826	0	0.0175906	0	0	0	0	0.00632182
XLOC_000288	XLOC_000288;AL:chr1A:14047828-14049924:14050124:14047828-14055830:14056357:+	AL	chr1A	0	0.0145855	0	0	0.0210012	0	0	0	0	0	0	0	0	0	0	0.0176409	0	0	0.0140562	0	0	0	0.00698614	0.0187055	0.00868551	0	0	0	0	0	0	0	0	0	0	0	0	0	0.0110835	0.0175211	0	0	0	0	0.0104311	0.0096941
XLOC_000288	XLOC_000288;SE:chr1A:14047828-14054772:14055511-14055830:+	SE	chr1A	0	0	0	0	0	0	0	0	0	0	0	0	0	0	0	0	0	0	0	0	0	0	0	0	0	0.0168708	0	0	0	0	0	0	0	0.0587719	0	0	0	0	0	0	0	0	0	0	0	0
XLOC_000288	XLOC_000288;SE:chr1A:14047828-14054772:14055582-14055830:+	SE	chr1A	0	0.00776971	0.00779527	0	0	0.0271681	0.107455	0.00719606	0.0345249	0.0414836	0.00702692	0	0.0514809	0.276122	0.0445097	0	0.00413958	0	0	0.0144564	0.0175619	0	0.0104073	0	0.00356072	0.0220969	0	0.0168676	0	0.0054694	0.00546237	0.0385238	0.0058208	0	0.0125601	0.00380854	0.0569423	0.0511667	0.0117473	0.0178876	0.0271155	0.0481106	0	0.023486	0.010318	0.0189876
XLOC_000291	XLOC_000291;A3:chr1A:14081961-14082257:14081961-14082297:+	A3	chr1A	1	1	0	0.443786	1	1	1	0.261832	1	0.758029	1	1	1	1	1	0.536936	1	1	0.678969	0.555633	1	0.724574	1	0.212296	1	1	1	0.560897	1	NA	0.666486	0.670187	1	1	0.802811	0.634218	1	0.526097	0.681625	1	1	0.640302	0.707591	0.580177	1	1
XLOC_000291	XLOC_000291;A3:chr1A:14081961-14082257:14081961-14082305:+	A3	chr1A	0.644494	0.85177	0	1	1	1	0.795532	1	1	0.809109	0.668533	1	1	1	0.790191	1	0.719649	0.901416	0.616907	0.615539	1	1	0.497426	0.609516	0.835873	0.570527	0.433592	0.402976	1	0	1	0.594829	1	1	0.569661	0.72914	0.865856	0.50158	0.565693	0.528652	0.338546	0.435306	0.950798	0.690072	0.909679	0.205751
XLOC_000291	XLOC_000291;A3:chr1A:14081961-14082297:14081961-14082305:+	A3	chr1A	0	0	0.506868	1	NA	NA	0	1	NA	0.575011	0	NA	NA	NA	0	1	0	0	0.432269	0.561487	NA	1	0	0.852761	0	0	0	0.345725	NA	0	1	0.419441	NA	NA	0.245365	0.608238	0	0.475479	0.378258	0	0	0.302185	0.888713	0.617028	0	0
XLOC_000291	XLOC_000291;A3:chr1A:14082406-14082667:14082406-14082670:+	A3	chr1A	1	0.460213	0	0	0.623499	1	0.405469	0	0.354536	0.523559	1	0.709095	0.496634	0.570669	0.725918	0.43399	1	0.505471	0.533734	0.239005	0.394443	0.724574	0.276777	0	1	1	1	0.433178	0	NA	0.135152	0.597846	0.709403	0.36771	0.372531	0.350544	0.894711	0.184209	0.409617	1	NA	0.268995	0.325424	0.449702	0.45117	1
XLOC_000291	XLOC_000291;A3:chr1A:14082533-14082618:14082533-14082667:+	A3	chr1A	0.718387	NA	NA	1	NA	NA	1	0	0.461736	1	1	0	0	0	NA	0.520345	0	0.332267	NA	0.136064	1	NA	1	0.513703	0	1	NA	1	NA	NA	NA	NA	0	0.618711	0.285796	0	1	0.755449	0.404704	0	0.284998	1	0	1	0	0
XLOC_000291	XLOC_000291;A3:chr1A:14082533-14082618:14082533-14082670:+	A3	chr1A	0.449006	0	0	0.290722	0	0	0.537414	NA	0.118144	0.70304	0.294409	NA	0	0	0	1	0	0.562525	0	0.140249	0.757874	NA	0.143578	0.445015	0	0.317665	0	0.213312	NA	0	0	0	0	0.355458	0.11104	0	0.414108	0.377182	0.223695	0	0.107559	0.204056	0	0.1421	0	0
XLOC_000291	XLOC_000291;A3:chr1A:14082533-14082667:14082533-14082670:+	A3	chr1A	0.242107	0	0	0	0	0	0	1	0.13508	0	0	1	0.303992	0.20859	0	1	0.647995	0.720988	0	0.508786	0	NA	0	0.431519	0.761507	0	0	0	NA	0	0	0	0.623209	0.253655	0.237892	0.510368	0	0.16391	0.297683	0.214166	0.232167	0	0.767659	0	0.697885	0.142923
XLOC_000291	XLOC_000291;A5:chr1A:14082487-14082670:14082406-14082670:+	A5	chr1A	NA	0	0	0	0	NA	0	0	0	0	NA	0	0	0	0	0	NA	0	0.492454	0	0	0	0	0	NA	NA	NA	0	0.403054	NA	0	0	0	0	0	0	0	0	0	1	NA	0	0	0	0	NA
XLOC_000291	XLOC_000291;A5:chr1A:14082533-14082667:14082406-14082667:+	A5	chr1A	0.320092	0	NA	NA	0	0	0	1	0.405346	0	0	0.349794	0.592202	0.130212	0	0.197242	0.904607	0.605649	0	0.720329	0	0	0	1	0.626956	0	0	0	NA	NA	0	0	0.672729	0.281224	0.617887	0.481489	0	0.48921	0.501035	0.356877	1	0	0.461683	0	0.397465	0.643718
XLOC_000291	XLOC_000291;A5:chr1A:14082533-14082670:14082406-14082670:+	A5	chr1A	1	0.243797	0.493132	0.361394	0.688386	1	0.381321	0	0.705655	0.424989	1	0	0.766378	0.430195	0.604335	0	1	0.377911	0.567731	0.438513	0.299545	0	0.627129	0.147239	1	1	1	0.654275	0	1	0.609207	0.580559	0.752101	0.401014	0.754635	0.324711	0.657902	0.524521	0.621742	1	1	0.590786	0.111287	0.382972	0.190121	1
XLOC_000291	XLOC_000291;A5:chr1A:14082533-14082670:14082487-14082670:+	A5	chr1A	1	1	1	1	1	1	1	NA	1	1	1	NA	1	1	1	NA	1	1	0.575123	1	1	NA	1	1	1	1	1	1	0	1	1	1	1	1	1	1	1	1	1	0.828789	1	1	1	1	1	1
XLOC_000291	XLOC_000291;A5:chr1A:14082804-14085228:14082800-14085228:+	A5	chr1A	0.758774	0.608004	1	1	1	1	1	0.850031	1	1	1	1	0.703481	0.695417	0.295095	1	1	1	1	1	0.707395	0.275426	0.701185	1	1	1	1	1	1	1	1	1	1	0.865434	1	0.899496	1	1	0.846087	1	1	1	1	0.812039	1	1
XLOC_000291	XLOC_000291;A5:chr1A:14082815-14085228:14082800-14085228:+	A5	chr1A	0	0	NA	NA	NA	NA	NA	0	1	NA	NA	NA	0	0	0	NA	NA	NA	NA	NA	0	0	0	NA	NA	NA	NA	NA	NA	NA	NA	NA	1	0	NA	0	1	NA	0	NA	NA	1	NA	0	NA	NA
XLOC_000291	XLOC_000291;A5:chr1A:14082815-14085228:14082804-14085228:+	A5	chr1A	0	0	0	0	0	0	0	0	0.215414	0	0	0	0	0	0	0	0	0	0	0	0	0	0	0	0	0	0	0	0	0	0	0	0.0870084	0	0	0	0.0782468	0	0	0	0	0.117797	0	0	0	0
XLOC_000291	XLOC_000291;SE:chr1A:14082406-14082667:14082800-14085228:+	SE	chr1A	1	1	NA	NA	0	NA	NA	NA	NA	0	0	NA	0.661457	NA	0.557294	NA	0	0	NA	NA	NA	1	NA	NA	NA	NA	0	NA	NA	NA	0	0	NA	0.606349	0	NA	0	NA	0.714819	0	0	NA	0	0.5083	NA	NA
XLOC_000291	XLOC_000291;SE:chr1A:14082406-14082667:14082804-14085228:+	SE	chr1A	NA	NA	NA	NA	0.421301	1	1	NA	1	0.794603	0.572033	1	0	1	0	1	0.267356	0.463819	1	1	1	NA	1	NA	1	1	0.522001	1	NA	NA	0.35559	0.731591	1	0.443582	0.217709	1	0.845204	1	0	0.764452	0	1	0.240469	0.423714	1	1
XLOC_000291	XLOC_000291;SE:chr1A:14082406-14082670:14082800-14085228:+	SE	chr1A	NA	NA	NA	NA	0	NA	NA	1	NA	0	0	NA	0.664465	1	0.322169	NA	0	0	NA	NA	1	NA	1	NA	NA	NA	0	NA	NA	NA	0	0	NA	0	0	1	0	NA	0	0	0	NA	0	0	NA	NA
XLOC_000291	XLOC_000291;SE:chr1A:14082406-14082670:14082804-14085228:+	SE	chr1A	NA	1	1	1	0.305369	NA	1	1	NA	0.778784	0	1	0	NA	0	1	0	0.458381	1	1	NA	1	NA	1	NA	NA	0	1	1	NA	0.7793	0.647076	NA	0.800776	0.319147	1	0	1	0.783207	0	0	1	0.396241	0.684017	1	NA
XLOC_000291	XLOC_000291;SE:chr1A:14082406-14082670:14082815-14085228:+	SE	chr1A	NA	NA	NA	NA	0	NA	NA	NA	1	0	0	NA	0	NA	0	NA	0	0	NA	NA	NA	NA	NA	NA	NA	NA	0	NA	NA	NA	0	0	1	0	0	NA	0.391189	NA	0	0	0	1	0	0	NA	NA
XLOC_000293	XLOC_000293;A3:chr1A:14140562-14140942:14140562-14140980:+	A3	chr1A	0.102657	0.456722	0.813614	1	1	1	1	0.659183	0.613148	0.362012	1	0.658391	0.923486	1	0	0	0	1	1	0	0	0	0.223288	0	0	0	0	0	0.45674	0	0	0.581864	1	1	0.0778263	0	0	0	0	0.0186722	0.0233475	0	0	0	0	0
XLOC_000293	XLOC_000293;A3:chr1A:14141917-14142038:14141917-14142058:+	A3	chr1A	0	0	0	0	0	0	0	0	0	0	0	0	0	0	0	0	0	0	0	0	0	0	0	0	0	0	0	0	0	0	0	0	0	0	0	0	0	0	0	0.0186722	0.0233475	0	0	0	0	0
XLOC_000294	XLOC_000294;A3:chr1A:14161741-14161851:14161741-14161856:+	A3	chr1A	NA	0	1	0.193631	1	1	1	NA	0	0	0.650634	1	0.326547	1	0	0.392728	1	0.630544	0.115214	0	0.34107	0.514416	NA	1	0	1	1	0.418466	1	0	0.0877673	0.149413	0.0526981	0	1	0	NA	0	0	0	0	0.341817	0	0.149874	1	0.11969
XLOC_000294	XLOC_000294;A5:chr1A:14162284-14162402:14162276-14162402:+	A5	chr1A	1	1	1	1	1	1	1	1	1	1	1	1	1	1	1	1	1	1	1	1	1	0.920945	1	1	1	1	1	1	1	1	1	1	1	1	1	1	1	1	1	0.936437	1	1	1	1	0.977058	1
XLOC_000294	XLOC_000294;SE:chr1A:14162500-14162695:14162759-14162846:+	SE	chr1A	0	0	0	0	0	0	0	0	0	0	0	0.494394	0	0.341929	0	0.0573432	0	0.102355	0.115214	0	0.0420332	0	0	0.0719603	0	0	0	0	0	0	0.0321534	0.0773171	0.0322625	0	0	0	0	0	0	0	0	0.0959622	0	0.0218206	0.074182	0.0330966
XLOC_000303	XLOC_000303;A3:chr1A:14506770-14507063:14506770-14507094:+	A3	chr1A	1	1	1	1	1	1	1	1	1	1	1	1	1	1	1	0	1	1	1	1	0	0	1	1	1	0.523999	1	1	1	1	0.23177	0.939515	1	0.965105	1	1	1	1	1	1	1	1	0	1	1	1
XLOC_000303	XLOC_000303;A5:chr1A:14506553-14506647:14506508-14506647:+	A5	chr1A	0	1	1	1	1	1	1	1	1	1	1	1	0.960308	0.827937	1	1	1	1	1	1	1	1	1	1	1	1	1	1	0.81926	0	0.76823	1	1	1	1	1	0	1	1	0.916154	1	1	1	1	1	1
XLOC_000309	XLOC_000309;A5:chr1A:14580222-14580508:14580118-14580508:+	A5	chr1A	0.106714	1	1	1	0	0	NA	0.710601	0.810219	1	0	1	0	0	0.68287	1	0.709384	1	1	1	0.716559	1	0.912141	1	0.393737	0.686958	1	0.660366	NA	NA	NA	NA	NA	NA	NA	0.712056	1	0	1	0.779419	1	0.266625	0	0	NA	0
XLOC_000310	XLOC_000310;SE:chr1A:14588174-14588499:14588744-14589289:+	SE	chr1A	1	1	1	1	1	1	1	1	0.887752	1	1	1	1	1	1	1	1	1	1	1	1	1	1	1	1	1	1	1	1	1	1	0	0	0	NA	1	1	1	1	1	0	1	1	1	1	1
XLOC_000313	XLOC_000313;A3:chr1A:15186831-15186967:15186831-15186970:+	A3	chr1A	0.879735	1	1	1	1	1	1	0.959015	1	1	0.916942	0.916812	1	1	1	1	1	1	1	0.656358	1	1	1	1	1	1	1	1	1	1	0.820195	1	1	1	0.914408	1	0.928771	1	1	1	1	1	1	1	1	1
XLOC_000313	XLOC_000313;A5:chr1A:15188172-15188256:15188155-15188256:+	A5	chr1A	1	NA	NA	1	NA	1	NA	0	1	1	0	0	1	1	1	1	1	1	1	1	1	1	1	1	1	1	1	1	1	NA	1	NA	1	1	0	1	1	1	1	1	1	1	1	1	1	1
XLOC_000314	XLOC_000314;RI:chr1A:15192703:15194575-15194669:15195245:+	RI	chr1A	0	0	0	0	0	0	0	NA	NA	0	0	0	0	NA	0	0	0	0	0	0	0	0	0	0	0	0	0	0	0	0	0	0	0	0	0	0	0	0	NA	0	0	NA	0	0	0	0
XLOC_000317	XLOC_000317;A3:chr1A:15436948-15437087:15436948-15437091:+	A3	chr1A	1	1	0.981878	1	1	1	1	1	1	1	1	1	1	1	1	1	1	1	1	0.996859	1	1	1	1	1	1	1	1	1	1	1	1	1	1	1	0.969243	1	1	1	1	1	1	1	1	1	1
XLOC_000317	XLOC_000317;A5:chr1A:15436951-15437087:15436948-15437087:+	A5	chr1A	0	0	0	0	0	0	0	0	0	0	0	0.00588168	0	0	0	0	0	0	0	0	0	0	0.0342756	0	0	0	0.0104786	0	0	0.0133266	0	0	0	0	0	0	0.0114245	0.0147654	0	0	0	0.00485969	0	0	0	0
XLOC_000317	XLOC_000317;AF:chr1A:15429796:15429857-15430768:15430220:15430281-15430768:+	AF	chr1A	1	1	0.351083	1	0.597262	1	1	NA	1	1	0.835029	0.775997	1	1	1	1	0.787153	1	1	0.754262	1	0.00792154	0.00685209	0.732122	0.14829	1	1	1	1	1	1	1	1	1	1	0.56879	1	1	1	0.756072	1	1	0	1	1	0.655975
XLOC_000317	XLOC_000317;AF:chr1A:15429818:15429857-15430768:15430220:15430281-15430768:+	AF	chr1A	1	1	0.981878	1	0.986038	1	1	1	1	1	0.992084	0.994448	1	1	1	1	0.985905	1	1	0.992405	1	0.359514	0.661249	0.988853	0.779623	1	1	1	1	1	1	1	1	1	1	0.969243	1	1	1	0.992156	1	1	0.513008	1	1	0.97751
XLOC_000317	XLOC_000317;RI:chr1A:15436566:15436637-15437087:15437607:+	RI	chr1A	1	1	1	1	0.597262	1	1	NA	1	1	0.835029	0.775997	1	1	1	1	0.787153	1	1	0.839167	1	0.00792154	0.00685209	0.732122	0.14829	1	1	1	1	1	1	1	1	1	1	1	1	1	1	0.756072	1	1	0	1	1	0.655975
XLOC_000317	XLOC_000317;SE:chr1A:15436637-15436868:15436948-15437087:+	SE	chr1A	1	1	1	1	0.986038	1	1	1	1	1	0.992084	0.994416	1	1	1	1	0.985905	1	1	0.995518	1	0.359514	0.653393	0.988853	0.779623	1	1	1	1	1	1	1	1	1	1	1	1	1	1	0.992156	1	1	0.513008	1	1	0.97751
XLOC_000317	XLOC_000317;SE:chr1A:15436637-15436868:15436951-15437087:+	SE	chr1A	NA	NA	NA	NA	0	NA	NA	NA	NA	NA	0	0.513042	NA	NA	NA	NA	0	NA	NA	0	NA	0	0.0627109	0	0	NA	1	NA	NA	1	NA	NA	NA	NA	NA	NA	1	1	NA	0	NA	1	0	NA	NA	0
XLOC_000324	XLOC_000324;A5:chr1A:16390034-16390152:16390026-16390152:+	A5	chr1A	0	1	0	0.0192133	0.0190919	0.00408279	0	0	0	0	0	0.0130415	0	0	0	0	0	0	0.00323047	0.0262198	0	0.0504113	0.606298	0	0.0121794	0.0762697	0.0255848	0.0278157	0.162405	0.29007	0.0875064	0.0752656	0.00613777	0	0.00388361	0	0	0.0435962	0	0.00484716	0.011505	0	0	0.1437	0.0403162	0.0153862
XLOC_000327	XLOC_000327;A3:chr1A:16434291-16434835:16434291-16434842:+	A3	chr1A	0	0	0.127174	0.0291888	0.0617753	0.238169	0	0.542439	0	0	0	0.195745	0.200842	0.280668	0.503904	1	0.189834	0.0295054	0	0	0	0	0.0746103	0	0.129201	1	0.116005	0.033613	0.0615334	0.336866	0.261821	0.163326	0.0369034	0.0603286	0.345922	0	0.0800608	NA	0	0.235048	0.226153	0	0	0.411689	0	0.0304773
XLOC_000328	XLOC_000328;A3:chr1A:16549888-16549998:16549888-16550001:+	A3	chr1A	1	NA	0	NA	NA	NA	0	0	1	0	1	NA	NA	NA	NA	NA	NA	NA	NA	0	NA	0	0	NA	NA	0	NA	0	0	1	NA	0	NA	NA	NA	1	NA	0	NA	NA	NA	NA	1	NA	NA	1
XLOC_000341	XLOC_000341;A5:chr1A:20093656-20093743:20093612-20093743:+	A5	chr1A	NA	NA	NA	NA	NA	NA	NA	NA	NA	NA	NA	NA	NA	1	NA	NA	NA	NA	NA	NA	NA	NA	NA	NA	NA	NA	NA	NA	NA	NA	NA	NA	NA	NA	NA	NA	NA	NA	1	1	NA	NA	NA	NA	NA	NA
XLOC_000343	XLOC_000343;A3:chr1A:20182408-20182974:20182408-20182993:+	A3	chr1A	0	0	0	0	0	0	0	0	0	0	0	0	0	0	0	0	0	0.0102267	0	0.0302225	0	0	0	0	0	0.0500759	0	0	0	0	0	0	0	0	0	0.010652	0	0	0	0	0	0	0	0.0208606	0	0.00381613
XLOC_000351	XLOC_000351;AF:chr1A:20975761:20975877-20977226:20977012:20977078-20977226:+	AF	chr1A	0.159065	0.268061	0.342075	1	0.500087	1	0.533259	0.188669	0.251926	0.0895106	0.542434	0.700335	0.558142	0.264329	0	0.0446205	0	0.751024	1	0	0.11472	0	0.0306241	0.63508	0	0.0437867	0.0841524	0	0.160147	0	0.309247	0.418017	1	0.602586	0	0	0	0.0495635	0.12793	0.407238	0.318466	0.343028	0	0.0229664	0	0.0509384
XLOC_000354	XLOC_000354;AL:chr1A:21048944-21048974:21049196:21048944-21052210:21052364:+	AL	chr1A	1	1	1	0.997107	1	1	1	1	1	1	1	1	1	1	1	1	1	1	0.998491	1	1	1	1	1	1	1	1	1	1	1	1	1	1	1	1	1	1	1	1	1	1	1	1	1	1	1
XLOC_000361	XLOC_000361;A3:chr1A:21619986-21621422:21619986-21621441:+	A3	chr1A	0	0	0	0.0101649	0	0	0	0	0	0	0	0	0	0	0	0	0	0.00619782	0.00253115	0.00348455	0	0.0157758	0	0	0.00314864	0	0	0	0	0	0.00981077	0	0	0	0	0	0	0	0	0	0.00253247	0	0	0	0	0
XLOC_000361	XLOC_000361;A5:chr1A:21618791-21619908:21618761-21619908:+	A5	chr1A	1	1	1	0.949419	1	1	0.986894	1	1	1	0.988019	0.974978	1	0.972895	1	1	1	0.990402	1	1	1	1	1	1	1	1	1	0.978412	0.963242	1	1	1	1	1	1	1	1	1	1	1	1	1	1	1	1	1
XLOC_000361	XLOC_000361;MX:chr1A:21621589-21622422:21622535-21625849:21621589-21624860:21624991-21625849:+	MX	chr1A	NA	NA	NA	NA	NA	NA	NA	NA	NA	NA	NA	NA	NA	NA	NA	NA	NA	NA	NA	NA	NA	NA	NA	NA	NA	NA	NA	NA	NA	NA	NA	NA	NA	NA	NA	NA	NA	NA	NA	NA	NA	NA	NA	NA	NA	1
XLOC_000361	XLOC_000361;SE:chr1A:21621589-21622422:21622535-21624860:+	SE	chr1A	1	1	1	1	1	1	1	1	1	1	1	1	1	1	1	1	1	1	1	1	1	1	1	1	1	1	1	1	1	1	1	1	1	1	1	1	1	1	1	1	1	1	1	1	1	1
XLOC_000361	XLOC_000361;SE:chr1A:21622535-21624860:21624991-21625849:+	SE	chr1A	1	1	1	1	1	1	1	1	1	1	1	1	1	1	1	1	1	1	1	1	1	1	1	1	1	1	1	1	1	1	1	1	1	1	1	1	1	1	1	1	1	1	1	1	1	0.998667
XLOC_000366	XLOC_000366;A5:chr1A:22292681-22293346:22292214-22293346:+	A5	chr1A	0.0152949	0.00877652	0.00105847	0.00473996	0.00362599	0.0038383	0	0.00322341	0.00757929	0.00192511	0.00281837	0.00170089	0.00194693	0.00127383	0.00292106	0.00515573	0.000651482	0.00368037	0.00485926	0	0	0.00340096	0.00241583	0	0	0.000637038	0	0.00121683	0	0.00458173	0.00119709	0.00130071	0.00182812	0.00147637	0.000556935	0	0	0	0.00120843	0.00217654	0	0.000842509	0	0	0	0
XLOC_000366	XLOC_000366;RI:chr1A:22292157:22292214-22292508:22292681:+	RI	chr1A	1	1	0.288306	1	1	1	0	1	0.818962	0.374181	1	0.159401	0.152651	0.386144	1	1	0.129458	0.792975	0.801568	0	0	1	0.652108	0	0	1	0	0.578911	0	1	1	1	1	1	1	0	0	NA	1	0.452402	0	1	0	0	0	0
XLOC_000366	XLOC_000366;SE:chr1A:22292214-22292508:22292681-22293346:+	SE	chr1A	0	0	0.00260881	0	0	0	0.00249406	0	0.00168541	0.00321558	0	0.0089049	0.0107123	0.00202349	0	0	0.00436462	0.000963467	0.00120735	0.00149864	0.00498705	0	0.00129027	0.00263869	0.00283057	0	0.00449336	0.000885395	0.0152858	0	0	0	0	0	0	0.00458952	0.00169549	0	0	0.00263334	0.00113768	0	0.00100001	0.00173522	0.000671933	0.00243509
XLOC_000384	XLOC_000384;A5:chr1A:23421748-23421832:23421734-23421832:+	A5	chr1A	0	0	0	0	1	1	1	0	0	0.23482	0	0	0.203948	0	0	0	0	1	1	0	0	0	0	0	0	0	0	1	0	0	0	0	0.234876	0	0	0	0	0	0.244424	0	0	0	0	0	0	0
XLOC_000384	XLOC_000384;AF:chr1A:23420851:23420949-23421832:23421553:23421748-23421832:+	AF	chr1A	NA	NA	NA	NA	0	0	0	NA	NA	0	NA	1	0.27267	NA	NA	NA	NA	0.0371085	0	NA	NA	NA	NA	NA	NA	NA	NA	0	1	NA	NA	NA	0	NA	NA	NA	NA	NA	0	NA	NA	NA	NA	NA	NA	NA
XLOC_000384	XLOC_000384;AF:chr1A:23420851:23420949-23421832:23421720:23421734-23421832:+	AF	chr1A	0	0	0	0	NA	NA	NA	0	0	0	0	0.0981152	0.0876304	0	0	0	0	1	NA	0	0	0	0	0	0	0	0	NA	0.197249	0	0	0	0	0	0	0	0	0	0	0	0	0	0	0	0	0
XLOC_000387	XLOC_000387;AL:chr1A:23818215-23818897:23818971:23818215-23819793:23819842:+	AL	chr1A	0	0	0	0	0	0	NA	0	0.20167	0	0	0	0	0	0	0	0	0	0	NA	NA	0	0	0	0	0	0	1	0.378344	0.483497	0.795065	1	0	0.751456	0	0	0	0	0	1	1	NA	0.321173	0.559844	0.090412	0.405437
XLOC_000391	XLOC_000391;A3:chr1A:24137492-24138020:24137492-24138026:+	A3	chr1A	1	1	0	1	0.404167	1	0	1	1	1	1	1	0.215276	1	1	1	1	0.372872	0.417696	1	1	1	1	1	0	1	1	1	1	NA	1	0.451375	0.952994	1	1	0.408246	1	1	1	1	1	1	1	1	1	1
XLOC_000391	XLOC_000391;A3:chr1A:24138133-24139149:24138133-24139189:+	A3	chr1A	1	1	1	1	1	0.701351	1	1	1	1	1	1	1	1	1	1	1	0.90421	0.822739	1	1	1	1	1	1	0.938842	0.713916	1	1	1	1	1	1	1	1	1	1	1	1	1	1	1	1	1	1	1
XLOC_000391	XLOC_000391;A3:chr1A:24139483-24139718:24139483-24139723:+	A3	chr1A	1	1	1	1	0.595833	1	1	1	0.60212	1	1	0.71323	0.784724	0.912914	1	0.833367	1	1	1	0.717022	1	1	1	1	1	1	1	1	0.778082	1	0.71437	0.558668	0.0477912	0.434941	0.947007	1	1	1	0.713127	1	1	1	1	1	1	0.837566
XLOC_000391	XLOC_000391;A5:chr1A:24139319-24139404:24139296-24139404:+	A5	chr1A	0.85247	0.773734	1	0.549858	1	0.887439	1	0.599509	1	0.558841	0.786511	0.785869	1	1	0.740994	1	0.66408	0.768275	0.84022	1	0.768022	0.818749	1	0.724798	1	1	1	0.866528	1	1	0.826408	1	1	0.565059	1	1	1	1	1	0.715766	0.87378	0.559547	0.848556	0.756569	0.954321	0.830288
XLOC_000391	XLOC_000391;RI:chr1A:24139404:24139483-24139718:24139910:+	RI	chr1A	0	0.136357	0	0.0189413	0	0	0	0.034197	0	0.107705	0.0611659	0	0	0	0	0.0188193	0	0.0453567	0.0243192	0.0456602	0	0	0.05164	0	0	0	0.0663327	0.0124563	0.0917966	0	0.114887	0.0317245	0.259106	0	0	0.0274763	0.0440317	0.0294908	0	0.0342168	0.0802793	0	0	0.0103649	0.00857691	0.0209735
XLOC_000391	XLOC_000391;RI:chr1A:24139404:24139483-24139723:24139910:+	RI	chr1A	NA	1	NA	1	0	NA	NA	1	0	1	1	0	0	0	NA	0.0875284	NA	1	1	0.108123	NA	NA	1	NA	NA	NA	1	1	0.261658	NA	0.245074	0.039823	0.0172496	0	0	1	1	1	0	1	1	NA	NA	1	1	0.0994751
XLOC_000391	XLOC_000391;SE:chr1A:24136143-24137409:24137492-24138020:+	SE	chr1A	0.14753	0.362622	0	0.469083	1	0.411209	NA	0.434688	0.39788	0.548864	0.274655	0.500901	1	0.0870861	0.259006	0.179744	0.33592	1	0.728205	0.30676	0.231978	0.181251	0.05164	0.275202	0	0.0611582	0.352417	0.145929	0.278649	0	0.519841	1	1	1	0.0529929	0.028616	0.0440317	0.0294908	0.286873	0.318451	0.206499	0.440453	0.151444	0.253796	0.0542555	0.34691
XLOC_000393	XLOC_000393;A3:chr1A:24320245-24320345:24320245-24320355:+	A3	chr1A	1	1	1	1	1	1	1	1	1	1	1	1	0.987014	1	0.901051	1	1	0.994056	1	1	1	1	1	1	0.880366	0.981012	1	0.988831	1	0.681825	1	1	1	1	1	1	0.936663	1	0.987031	0.993224	0.978719	0.988041	1	1	1	0.990819
XLOC_000393	XLOC_000393;A3:chr1A:24320687-24320781:24320687-24320785:+	A3	chr1A	1	1	1	1	1	1	1	1	1	1	1	1	1	1	1	1	1	1	1	1	1	1	1	1	1	1	0.991531	1	1	1	1	1	1	1	1	0.981577	1	1	1	1	1	1	1	1	1	1
XLOC_000393	XLOC_000393;A5:chr1A:24320440-24320619:24320423-24320619:+	A5	chr1A	0	0	0	0	0	0	0	0	0	0	0	0	0.0373545	0	0	0	0	0.0165825	0	0	0	0	0	0	0	0	0	0	0	0	0	0	0	0	0	0	0	0	0	0	0	0	0	0	0	0
XLOC_000393	XLOC_000393;AF:chr1A:24316147:24316493-24319853:24319202:24319357-24319853:+	AF	chr1A	0.0218957	0	0.0125941	0	0	0	0	0	0.0750863	0.012907	0	0	0.0134514	0	0	0.106694	0	0	0	0	0	0	0	0	0	0	0	0	0	0	0.0480141	0.0082575	0	0	0	0	0	0.00745607	0	0	0	0	0	0.0216263	0.00610906	0
XLOC_000412	XLOC_000412;A5:chr1A:27252020-27252730:27252018-27252730:+	A5	chr1A	1	1	1	1	1	1	1	1	1	1	0.998788	1	1	1	0.995656	1	1	1	1	1	1	0.991625	0.994089	1	1	1	0.998449	0.998965	1	0.996773	1	1	1	1	0.998396	1	0.99517	1	1	1	1	1	1	1	1	1
XLOC_000412	XLOC_000412;A5:chr1A:27252028-27252730:27252018-27252730:+	A5	chr1A	NA	NA	NA	NA	1	NA	NA	NA	NA	NA	0	NA	1	1	0	NA	NA	1	NA	NA	NA	0	0	NA	NA	1	0	0	NA	0	1	NA	NA	NA	0	1	0.705312	NA	NA	NA	NA	NA	NA	NA	NA	NA
XLOC_000412	XLOC_000412;A5:chr1A:27252028-27252730:27252020-27252730:+	A5	chr1A	0	0	0	0	0.000329064	0	0	0	0	0	0	0	0.000428007	0.000780296	0	0	0	0.00228689	0	0	0	0	0	0	0	0.00206154	0	0	0	0	0.00170041	0	0	0	0	0.00539235	0.0114818	0	0	0	0	0	0	0	0	0
XLOC_000417	XLOC_000417;A5:chr1A:27362337-27362434:27362328-27362434:+	A5	chr1A	1	1	1	1	1	1	1	1	1	1	1	1	1	1	1	1	1	1	1	1	1	1	1	1	1	1	1	1	1	1	1	1	1	1	1	1	1	1	0.986809	1	1	1	1	1	1	1
XLOC_000417	XLOC_000417;RI:chr1A:27360049:27361821-27361864:27361908:+	RI	chr1A	0.912167	0.892124	0.769833	0.857224	0.83608	1	0.945296	0.819885	0.87497	0.852092	0.938495	0.895416	1	0.906417	1	0	1	0.928455	0.964	0.477534	0.633442	0.120173	0.264764	0.417005	0.586113	0.473669	0.310127	1	0.72216	0.159905	0.537583	0.859214	0.736083	0.893296	0	0.0853034	0.0597346	0.069101	0.497451	0.695595	0.606288	0.703018	0	0.144815	0.0961309	0.464667
XLOC_000423	XLOC_000423;A3:chr1A:28614209-28614300:28614209-28614306:+	A3	chr1A	1	1	1	1	0.979786	1	1	1	1	1	0.965282	0.893811	1	1	1	1	1	1	1	1	1	1	0.949231	0.94487	1	1	1	1	0.867266	1	1	1	0.987231	1	1	1	1	0	1	0.850812	0.935823	1	1	1	1	0.958065
XLOC_000423	XLOC_000423;A3:chr1A:28616955-28617553:28616955-28617608:+	A3	chr1A	0.981013	1	1	1	1	1	1	1	1	0.95091	0.968869	1	1	0.974742	1	0.917314	1	0.989888	1	1	0.972406	1	1	1	1	1	1	1	1	1	1	1	1	1	1	1	1	1	1	1	1	1	1	1	1	1
XLOC_000429	XLOC_000429;AL:chr1A:28920001-28922711:28922772:28920001-28925837:28925906:+	AL	chr1A	NA	1	NA	NA	NA	1	1	NA	NA	NA	1	1	0	NA	1	1	0	NA	0	0	0	NA	0	0	NA	NA	NA	1	NA	NA	NA	NA	NA	NA	NA	NA	0	1	NA	NA	NA	1	NA	NA	NA	NA
XLOC_000429	XLOC_000429;SE:chr1A:28912596-28913442:28913484-28913906:+	SE	chr1A	1	0	1	1	1	0.0858321	0	1	1	1	0	0.233125	0	1	0.312619	0.242397	0.130233	1	0.308546	0.210562	0.34656	1	0.875566	0.660317	1	1	1	0	1	1	NA	1	1	1	NA	1	0	0	1	1	1	0.805549	NA	NA	1	NA
XLOC_000429	XLOC_000429;SE:chr1A:28920001-28925712:28925745-28925837:+	SE	chr1A	NA	NA	NA	NA	NA	NA	NA	NA	NA	NA	NA	NA	0	NA	NA	NA	0	NA	0	0.173955	0.262252	NA	0	0	NA	NA	NA	NA	NA	NA	NA	NA	NA	NA	NA	NA	0	NA	NA	NA	NA	NA	NA	NA	NA	NA
XLOC_000431	XLOC_000431;RI:chr1A:29190898:29191420-29191499:29192077:+	RI	chr1A	1	1	1	1	1	1	1	1	1	1	1	1	1	1	1	1	1	1	1	1	1	1	1	1	1	1	1	1	1	1	1	1	1	1	1	1	1	1	1	1	1	1	1	1	1	1
XLOC_000457	XLOC_000457;A5:chr1A:31780271-31780379:31779317-31780379:+	A5	chr1A	0	0	0.048371	0	0	0	0	0.0102111	0	0	0.0425986	0.0737373	0.0886538	0	0	0	0.00965749	0.0646686	0	0	0	0	0	0.0106206	0	0	0.0200925	0	0.00640077	0.00359613	0	0.00346013	0	0	0	0.000816604	0.00487961	0	0.00374525	0.0101486	0	0	0	0.00220362	0	0.0108535
XLOC_000457	XLOC_000457;A5:chr1A:31780278-31780379:31779317-31780379:+	A5	chr1A	0.017663	0.0258981	0	0.0822298	0.0505349	0.101471	0.018083	0	0.0358002	0.0219315	0	0	0	0.0377686	0	0.0112218	0	0	0.0472213	0.018762	0.00509651	0.00115774	0.0191919	0	0.0398567	0.00435582	0	0.0517797	0	0	0.0165161	0.00914536	0.078271	0.0441104	0.017683	0	0	0.00537647	0.0107104	0	0.0209502	0.0186095	0	0	0.0129336	0
XLOC_000457	XLOC_000457;A5:chr1A:31780278-31780379:31780271-31780379:+	A5	chr1A	1	1	0	1	1	1	1	0	1	1	0	0	0	1	NA	1	0	0	1	1	1	1	1	0	1	1	0	1	0	0	1	0.726644	1	1	1	0	0	1	0.74226	0	1	1	NA	0	1	0
XLOC_000457	XLOC_000457;A5:chr1A:31780280-31780379:31780271-31780379:+	A5	chr1A	NA	1	0.612913	1	1	1	1	0.703057	1	1	0.547436	0.385121	0.210657	1	NA	1	0.604396	0.464137	1	1	1	NA	1	0	1	NA	0	1	0.380601	0	1	0.93628	1	1	1	0	0	1	0.742075	0.751483	1	1	NA	0	NA	0.713697
XLOC_000457	XLOC_000457;A5:chr1A:31780280-31780379:31780278-31780379:+	A5	chr1A	0	0.139488	1	0.314769	0.323176	0.405289	0.561758	1	0.0768617	0.550912	1	1	1	0.35906	NA	0.542779	1	1	0.509062	0.306832	0.640679	0	0.265753	NA	0.222351	0	NA	0.221201	1	NA	0.512683	0.846805	0.385836	0.24054	0.412296	NA	NA	0.528751	0.499759	1	0.287286	0.486862	NA	NA	0	1
XLOC_000457	XLOC_000457;SE:chr1A:31779317-31780160:31780280-31780379:+	SE	chr1A	0	0.00429116	0.0744884	0.0395307	0.0247843	0.0714607	0.0230621	0.0238434	0.00308191	0.026771	0.0510726	0.0474929	0.0253042	0.0215156	0	0.0132938	0.0146797	0.0565016	0.0488795	0.00839283	0.0090511	0	0.00703243	0	0.01173	0	0	0.0152732	0.0039428	0	0.0173609	0.048542	0.0506459	0.014405	0.0124711	0	0	0.00602855	0.0107002	0.0300703	0.00855173	0.0176734	0	0	0	0.0266242
XLOC_000460	XLOC_000460;A5:chr1A:32085111-32085215:32085048-32085215:+	A5	chr1A	0	0	1	1	1	0.598817	1	0	0	0	1	0.683915	1	0	0	0	0	1	1	0.130551	0	0	0	0	0	0.0736855	0.152044	0.246067	0	0	0	1	1	1	0	0	0	1	0	0.102548	0.218474	0	0	0	0	0.059223
XLOC_000463	XLOC_000463;A3:chr1A:32186932-32187002:32186932-32187325:+	A3	chr1A	0.475102	0.513825	0.881371	0.799188	0.525138	0.838783	0	0.625522	0.351282	0.607627	0.684254	0.814094	1	1	0.85865	0.778259	0.92566	0.955221	1	1	0.925184	0.898014	0.872902	0.913187	0.519812	0.892833	0.938877	0.751065	0.714557	0.624763	0.735377	0.426188	0.891119	0.659775	0.442203	0.891955	0.749812	0.930552	1	1	1	0.531371	0.633546	0.783783	0.890124	0.491879
XLOC_000463	XLOC_000463;AL:chr1A:32186932-32187002:32187086:32186932-32187325:32187965:+	AL	chr1A	0.712419	0.692285	0	0	0	0	0	0.759665	0.778963	0	0.691923	0	NA	1	0	0	0	0	NA	NA	0	0	0	0	0	0	0	0	0.819727	0.325231	0.576454	0.80516	0.897236	0.863426	0	0	0	0	NA	NA	NA	0	0	0.766717	0	0
XLOC_000465	XLOC_000465;A3:chr1A:32261577-32261656:32261577-32261695:+	A3	chr1A	NA	1	1	1	NA	1	1	NA	NA	1	1	NA	1	1	NA	NA	1	0.906347	1	1	1	NA	NA	1	NA	0	NA	NA	NA	NA	NA	1	1	NA	NA	1	1	1	1	1	1	1	1	1	1	0.920395
XLOC_000475	XLOC_000475;A3:chr1A:32848121-32848186:32848121-32848227:+	A3	chr1A	1	1	0.681072	0.53491	0.934557	0.80884	0.496077	0.571624	0.913578	1	0.411137	0.47073	0.649248	0.594686	0.848182	0.581458	0.613918	0.650323	0.741609	0.765552	0.644483	0.166639	0.508893	1	0.672294	1	0.667641	0.679481	0	0	0	0	0	0	0	0.489791	0	1	0.735372	0.730828	0.842439	0.526513	0	0	0	0
XLOC_000475	XLOC_000475;A5:chr1A:32847956-32848041:32847937-32848041:+	A5	chr1A	1	1	0.681072	0.53491	0.934557	0.80884	0.496077	0.571624	0.913578	1	0.411137	0.47073	0.649248	0.594686	0.848182	0.581458	0.613918	0.650323	0.741609	0.765552	0.644483	0.166639	0.508893	1	0.672294	1	0.667641	0.679481	0	0	0	0	0	0	0	0.489791	0	1	0.735372	0.730828	0.842439	0.526513	0	0	0	0
XLOC_000477	XLOC_000477;A3:chr1A:32891474-32891573:32891474-32891576:+	A3	chr1A	0	0	0	0	0	0	0	0.048821	0	0	0	0	0	0	0	0	0	0	0	0	0	0	0	0	0	0	0	0	0.10007	0	0	0	0	0	0	0	NA	0	0	0	0	0	0	0	0	0
XLOC_000477	XLOC_000477;A3:chr1A:32893180-32893433:32893180-32893517:+	A3	chr1A	0.671202	1	0.911674	1	1	0.622571	0.698256	0.296102	1	0.772784	1	1	1	1	0.224	0.237284	1	0.663252	0.863714	0.529018	0	1	1	0.572894	1	0.652394	1	0.830495	1	1	0.767578	1	1	1	1	1	0.857706	0.299508	1	1	1	1	1	0.458669	1	0.584118
XLOC_000477	XLOC_000477;A3:chr1A:32893264-32893349:32893264-32893433:+	A3	chr1A	NA	NA	NA	NA	NA	NA	NA	1	NA	NA	NA	NA	NA	NA	NA	NA	NA	NA	NA	NA	NA	0	NA	NA	NA	NA	NA	NA	1	NA	NA	NA	NA	NA	NA	NA	NA	NA	NA	NA	NA	NA	NA	NA	NA	0
XLOC_000477	XLOC_000477;A3:chr1A:32893264-32893349:32893264-32893517:+	A3	chr1A	NA	0	NA	NA	0	NA	NA	1	0	NA	0	0	0	NA	NA	NA	NA	0	NA	NA	NA	NA	NA	NA	NA	NA	NA	NA	0.0469399	NA	NA	NA	NA	NA	0	NA	0	NA	NA	NA	NA	NA	NA	NA	NA	NA
XLOC_000477	XLOC_000477;A3:chr1A:32893264-32893433:32893264-32893517:+	A3	chr1A	NA	0	NA	NA	0	NA	NA	NA	0	NA	0	0	0	NA	NA	NA	NA	0	NA	NA	NA	1	NA	NA	NA	NA	NA	NA	0	NA	NA	NA	NA	NA	0	NA	0	NA	NA	NA	NA	NA	NA	NA	NA	1
XLOC_000477	XLOC_000477;A5:chr1A:32893264-32893433:32893180-32893433:+	A5	chr1A	0	0	0	0	0	0	0	0	0	0	0	0	0	0	0	0	0	0	0	0	NA	0.00915103	0	0	0	0	0	0	0	0	0	0	0	0	0	0	0	0	0	0	0	0	0	0	0	0.00169382
XLOC_000477	XLOC_000477;A5:chr1A:32893264-32893517:32893180-32893517:+	A5	chr1A	0	1	0	NA	1	0	0	0	1	0	1	1	1	NA	0	0	NA	0.321149	0	0	0	NA	NA	0	NA	0	NA	0	1	NA	0	NA	NA	NA	1	NA	0.257309	0	NA	NA	NA	NA	NA	0	NA	0
XLOC_000479	XLOC_000479;A3:chr1A:33019410-33020819:33019410-33020865:+	A3	chr1A	0	0	0.0029529	0	0	0	0	0	0	0	0	0	0	0	0	0	0	0.00633773	0	0	0	0	0	0	0	0	0	0	0.00186527	0	0	0	0	0.000830873	0	0	0	0	0	0	0.00640034	0	0	0.00878395	0	0
XLOC_000479	XLOC_000479;A3:chr1A:33021051-33021146:33021051-33021149:+	A3	chr1A	1	1	1	1	1	1	1	1	1	1	1	0.996799	1	1	1	1	1	1	1	1	1	1	1	1	0.986858	1	1	1	1	1	1	1	0.997724	1	1	1	1	1	1	1	1	1	1	1	1	1
XLOC_000479	XLOC_000479;A5:chr1A:33021051-33021146:33021039-33021146:+	A5	chr1A	0.746421	0.925979	0.837337	0.969786	0.981838	1	1	0.851422	0.833714	0.925546	1	1	0.967946	1	0.0675231	0.0836002	0.12056	0.985849	1	0.227763	0.0915408	0.0964496	0.069907	0.103668	0.141408	0.101042	0.0898075	0.116243	0.828052	0.0292682	0.800446	0.891325	1	0.989057	0.079432	0.0483431	0.0549531	0.0288206	0.157826	0.170875	0.200386	0.129292	0.0175723	0.123301	0.0616327	0.294112
XLOC_000479	XLOC_000479;A5:chr1A:33021437-33021504:33021426-33021504:+	A5	chr1A	0	0.00101657	0.0012345	0.00469411	0.00731188	0.0107419	0.0209063	0.00840102	0.000964531	0.00203419	0.00790087	0.0136749	0.00512124	0.0131832	0	0.0135969	0.0013775	0.00793206	0.00632268	0.00448014	0.00853581	0.00483493	0	0.00610142	0.00974407	0.00877269	0.00429993	0.00876446	0.00091241	0	0.00433588	0.012333	0.0191892	0.0178715	0.0023923	0	0.00228956	0.00152077	0.00965445	0.00551467	0.00536538	0.0042217	0	0.00534129	0.00503118	0.00524104
XLOC_000479	XLOC_000479;AF:chr1A:33019221:33019410-33020865:33019572:33019726-33020865:+	AF	chr1A	NA	1	0.230738	1	NA	1	1	NA	0.0724834	0.418546	NA	NA	NA	NA	0	NA	0	NA	1	0	NA	NA	0	NA	0	NA	NA	NA	1	NA	1	NA	0.768134	NA	NA	0	1	NA	NA	NA	0	NA	NA	NA	NA	NA
XLOC_000479	XLOC_000479;AF:chr1A:33019221:33019410-33020865:33019577:33019726-33020865:+	AF	chr1A	NA	1	1	1	0	1	1	0	1	1	0	0	0	0	NA	0	0	0	1	0	0	0	NA	0	0	0	0	0	1	NA	1	0	1	0	0	NA	1	0	0	0	0	0	NA	0	0	0
XLOC_000479	XLOC_000479;AF:chr1A:33019221:33019410-33020865:33019683:33019726-33020865:+	AF	chr1A	0	0.0135474	0.00753218	0.134469	0	1	1	0	0.00576697	0.0265948	NA	NA	0	NA	0	0	0	0	1	0	0	0	0	0	0	0	0	0	0.00527829	0	0.0212658	0	1	0	0	0	0.00241683	0	0	0	0	0	0	0	0	0
XLOC_000479	XLOC_000479;AF:chr1A:33019221:33019410-33020865:33020490:33020595-33020865:+	AF	chr1A	NA	1	0.104751	1	NA	0.854414	1	NA	1	1	0	NA	NA	NA	NA	NA	NA	NA	1	NA	NA	0	0	NA	NA	NA	NA	NA	1	NA	1	NA	1	NA	NA	NA	1	0	NA	NA	NA	NA	NA	NA	NA	NA
XLOC_000479	XLOC_000479;AF:chr1A:33019233:33019410-33020865:33019572:33019726-33020865:+	AF	chr1A	1	1	0.995	1	1	1	1	1	0.985179	0.99694	1	1	1	1	0.932374	1	0.943842	1	1	0.955704	1	1	0.937555	1	0.778276	1	1	1	1	1	1	1	0.994094	1	1	0.932146	1	1	1	1	0.938498	1	1	1	1	1
XLOC_000479	XLOC_000479;AF:chr1A:33019233:33019410-33020865:33019577:33019726-33020865:+	AF	chr1A	1	1	1	1	0.992553	1	1	0.990133	1	1	0.992099	0.986325	0.994709	0.986817	1	0.837359	0.987903	0.991903	1	0.979437	0.906754	0.61263	1	0.941145	0.914127	0.913178	0.952121	0.924602	1	1	1	0.986163	1	0.981916	0.969882	1	1	0.939586	0.938828	0.967727	0.971353	0.967348	1	0.956314	0.918368	0.98218
XLOC_000479	XLOC_000479;AF:chr1A:33019233:33019410-33020865:33019683:33019726-33020865:+	AF	chr1A	0.746421	0.925903	0.8343	0.969643	0.981705	1	1	0.850163	0.831471	0.925182	1	1	0.967781	1	0.0632455	0.0709683	0.113405	0.985646	1	0.216504	0.0837196	0.00768365	0.01965	0.0981658	0.10797	0.0930861	0.0858769	0.108429	0.827628	0.0292682	0.799577	0.889968	1	0.988849	0.0772244	0.0452111	0.0527844	0.0236879	0.149616	0.166277	0.185348	0.125601	0.0175723	0.117674	0.0568877	0.290393
XLOC_000479	XLOC_000479;AF:chr1A:33019233:33019410-33020865:33020490:33020595-33020865:+	AF	chr1A	1	1	0.987282	1	1	0.998153	1	1	1	1	0.998882	1	1	1	1	1	1	1	1	1	1	0.0760257	0.2715	1	1	1	1	1	1	1	1	1	1	1	1	1	1	0.862949	1	1	1	1	1	1	1	1
XLOC_000479	XLOC_000479;AF:chr1A:33019572:33019726-33020865:33020490:33020595-33020865:+	AF	chr1A	NA	NA	0.280624	NA	NA	0	NA	NA	1	1	0	NA	NA	NA	1	NA	1	NA	NA	1	NA	0	0.0242209	NA	1	NA	NA	NA	NA	NA	NA	NA	1	NA	NA	1	NA	0	NA	NA	1	NA	NA	NA	NA	NA
XLOC_000479	XLOC_000479;AF:chr1A:33019577:33019726-33020865:33020490:33020595-33020865:+	AF	chr1A	NA	NA	0	NA	1	0	NA	1	NA	NA	0.876753	1	1	1	NA	1	1	1	NA	1	1	0.049454	0	1	1	1	1	1	NA	NA	NA	1	NA	1	1	NA	NA	0.288184	1	1	1	1	NA	1	1	1
XLOC_000479	XLOC_000479;AF:chr1A:33019683:33019726-33020865:33020490:33020595-33020865:+	AF	chr1A	1	1	0.939089	1	1	0	NA	1	1	1	0	NA	1	NA	1	1	1	1	NA	1	1	0.913988	0.948963	1	1	1	1	1	1	1	1	1	NA	1	1	1	1	0.996161	1	1	1	1	1	1	1	1
XLOC_000482	XLOC_000482;A3:chr1A:33361811-33364769:33361811-33364785:+	A3	chr1A	0.159907	0	1	0.782689	1	0.723607	0.324661	1	0	0	1	0	1	1	0	0	0	1	1	0	0	0.0956975	0	1	0	0	0.239071	0.086698	0.632364	0	0	0.314584	1	1	0	0.0445898	1	0	1	0	1	0.223591	0	0	0	1
XLOC_000483	XLOC_000483;A3:chr1A:33370861-33371767:33370861-33371771:+	A3	chr1A	0.995738	1	1	1	1	1	1	1	1	1	1	1	0.98642	1	1	1	1	1	1	0.589308	1	0.915128	0.837224	1	1	1	0	0.792679	0.899775	0.92247	1	1	1	1	0	0.836328	1	0.974227	1	NA	0.0873747	1	0.964214	0.757948	1	0.80044
XLOC_000483	XLOC_000483;A5:chr1A:33372418-33372627:33372201-33372627:+	A5	chr1A	0.00406552	0.0367422	0.0423938	0.0351011	0	0.0946757	0.0295174	0.0744314	0.0434298	0.0434133	0.0480573	0	0.0834187	0.0847884	0.0201114	0.0778652	0.134203	0.0408535	0.0311457	0.0222318	0.075143	0.0865058	0.0985871	0.0576016	0.0861946	0.0386251	0	0.105457	0.00641358	0.0140345	0.0250362	0.0412322	0.0211966	0.0267792	0.0182094	0.0470195	0.0120599	0.0347385	0.104319	0.0568612	0.00820452	0.209553	0	0	0.0382522	0.0150758
XLOC_000483	XLOC_000483;AF:chr1A:33370519:33370611-33371767:33370767:33370861-33371767:+	AF	chr1A	0	0	0	0.169863	0.351826	0	0	0	0	0	0	0.273427	0	0	0	0	0	0	0.32737	0	0.0704719	0	0	0	0.0326159	0.196753	NA	0	0	0	0	0	0.428793	0.136024	NA	0	0	0	0	1	0	0.41803	0	0	0.146057	0
XLOC_000483	XLOC_000483;AF:chr1A:33370519:33370611-33371767:33370978:33371319-33371767:+	AF	chr1A	0	0	0	0.823614	1	0	0	0	0	0	0	1	0	0	0	0	0	0	0.910583	0	0.464486	0	0	0	0.256938	0.830427	NA	0	0	0	0	0	0.951924	0.831747	0	0	0	0	0	0.943139	0	0.611927	NA	NA	0.785968	0
XLOC_000483	XLOC_000483;AF:chr1A:33370519:33370611-33371767:33371190:33371319-33371767:+	AF	chr1A	NA	NA	NA	1	1	NA	NA	NA	NA	NA	NA	1	NA	NA	NA	NA	NA	0	1	NA	1	NA	NA	NA	1	1	NA	NA	NA	NA	NA	NA	1	1	NA	NA	0	NA	NA	1	NA	1	NA	NA	1	NA
XLOC_000483	XLOC_000483;AF:chr1A:33370767:33370861-33371767:33370978:33371319-33371767:+	AF	chr1A	0.995917	0.963258	0.957606	0.958018	1	0.905324	0.970483	0.925569	0.95657	0.956587	0.951943	1	0.91553	0.915212	0.979889	0.922135	0.865797	0.955707	0.954387	0.96285	0.919618	0.906224	0.88446	0.942398	0.911157	0.952364	NA	0.870533	0.992877	0.984804	0.974964	0.958768	0.963473	0.969135	0	0.944291	0.986455	0.964375	0.895681	0	0.913511	0.687034	1	1	0.955496	0.981236
XLOC_000483	XLOC_000483;AF:chr1A:33370767:33370861-33371767:33371190:33371319-33371767:+	AF	chr1A	1	1	1	1	1	1	1	1	1	1	1	1	1	1	1	1	1	0.91903	1	1	1	1	1	1	1	1	NA	1	1	1	1	1	1	1	NA	1	0.889001	1	1	NA	1	1	1	1	1	1
XLOC_000489	XLOC_000489;RI:chr1A:34878270:34878405-34878508:34878756:+	RI	chr1A	NA	NA	NA	NA	NA	NA	NA	NA	NA	NA	NA	NA	NA	NA	1	NA	NA	NA	NA	NA	NA	NA	NA	0	NA	NA	NA	NA	NA	NA	NA	0	NA	NA	NA	NA	NA	NA	NA	NA	NA	NA	NA	NA	NA	NA
XLOC_000490	XLOC_000490;A3:chr1A:35141773-35148697:35141773-35148724:+	A3	chr1A	0.965134	1	1	0.958408	0.977353	0.921408	1	1	1	1	0.9909	1	0.976525	1	0.967988	0.971604	0.973007	1	1	1	1	0.86679	0.895669	0.974419	1	0.97796	1	1	1	0.971327	1	0.962087	1	0.982523	0.829413	1	1	0.970801	1	1	0.948404	1	0.924081	0.949264	0.959706	0.987253
XLOC_000490	XLOC_000490;A3:chr1A:35148863-35148958:35148863-35148966:+	A3	chr1A	0.937677	0.965997	0.976703	0.945652	0.977353	0.921408	0.965951	0.965858	1	0.974415	0.9909	1	0.976525	0.869382	0.967988	0.971604	0.973007	0.986078	0.969591	1	0.902879	0.86679	0.895669	0.974419	0.945583	0.97796	0.948599	0.836024	0.894828	0.971327	0.979335	0.962087	0.969469	0.973125	0.829413	0.935602	1	0.970801	1	0.897473	0.948404	0.873746	0.892363	0.949264	0.959706	0.987253
XLOC_000490	XLOC_000490;AF:chr1A:35141606:35141773-35148724:35148389:35148644-35148724:+	AF	chr1A	0.54353	0	0	0.755108	1	1	0	0	NA	0	1	NA	1	0	1	1	1	0	0	NA	0	1	1	1	0	1	0	0	0	1	0	1	0	0.644087	1	0	NA	1	NA	0	1	0	0.669458	1	1	1
XLOC_000490	XLOC_000490;AF:chr1A:35141606:35141773-35148724:35148441:35148644-35148724:+	AF	chr1A	1	NA	NA	1	1	1	NA	NA	0	NA	1	0	1	NA	1	1	1	NA	0	0	0	1	1	1	NA	1	NA	NA	NA	1	NA	1	NA	1	1	NA	NA	1	0	NA	1	NA	0.825174	1	1	1
XLOC_000490	XLOC_000490;AF:chr1A:35141650:35141773-35148724:35148389:35148644-35148724:+	AF	chr1A	0	0	0	0	NA	NA	0	0	NA	0	NA	NA	NA	0	NA	NA	NA	0	0	NA	0	NA	NA	NA	0	NA	0	0	0	NA	0	NA	0	0	NA	0	NA	NA	NA	0	NA	0	0	NA	NA	NA
XLOC_000490	XLOC_000490;AF:chr1A:35141650:35141773-35148724:35148441:35148644-35148724:+	AF	chr1A	NA	NA	NA	NA	NA	NA	NA	NA	0	NA	NA	0	NA	NA	NA	NA	NA	NA	0	0	0	NA	NA	NA	NA	NA	NA	NA	NA	NA	NA	NA	NA	NA	NA	NA	NA	NA	0	NA	NA	NA	0	NA	NA	NA
XLOC_000494	XLOC_000494;A3:chr1A:35530453-35532835:35530453-35533892:+	A3	chr1A	NA	1	1	1	1	1	1	1	1	1	1	1	1	1	1	1	0.804476	1	1	1	1	1	NA	1	0.724894	1	1	1	0.260541	NA	1	1	1	1	1	1	1	1	1	1	1	1	1	1	1	1
XLOC_000494	XLOC_000494;A5:chr1A:35534810-35535100:35533673-35535100:+	A5	chr1A	NA	1	1	1	1	1	1	1	1	0.865284	1	1	1	1	1	1	1	1	1	1	1	0.252925	0	1	1	1	1	1	1	0	1	1	1	1	1	1	1	1	1	1	0.901189	1	1	1	1	1
XLOC_000494	XLOC_000494;AL:chr1A:35530453-35532835:35532835:35530453-35533892:35533963:+	AL	chr1A	NA	NA	NA	NA	NA	NA	NA	NA	NA	NA	1	NA	NA	NA	NA	NA	0	NA	NA	NA	NA	NA	NA	NA	0	NA	NA	NA	0	NA	NA	NA	NA	NA	NA	NA	1	NA	NA	NA	NA	NA	NA	NA	NA	NA
XLOC_000494	XLOC_000494;AL:chr1A:35533673-35533892:35533934:35533673-35535100:35535881:+	AL	chr1A	1	NA	NA	1	NA	NA	NA	1	1	0.915759	1	NA	NA	NA	NA	NA	NA	NA	NA	NA	NA	0	0	NA	NA	NA	NA	NA	NA	0	NA	NA	NA	1	NA	NA	1	NA	NA	NA	0	NA	NA	NA	1	NA
XLOC_000494	XLOC_000494;RI:chr1A:35532835:35533673-35533892:35534810:+	RI	chr1A	0	1	1	1	1	1	1	1	1	1	1	1	1	1	1	1	1	0.726841	1	0.908991	1	1	0	1	1	1	1	1	1	NA	1	1	0.35895	1	1	1	1	0.870617	1	0.946127	1	1	1	1	1	1
XLOC_000494	XLOC_000494;SE:chr1A:35530453-35532835:35533673-35533892:+	SE	chr1A	1	NA	NA	NA	NA	NA	NA	NA	NA	NA	NA	NA	NA	NA	NA	NA	0	1	NA	1	NA	NA	1	NA	0	NA	NA	NA	0	NA	NA	NA	1	NA	NA	NA	NA	1	NA	1	NA	NA	NA	NA	NA	NA
XLOC_000494	XLOC_000494;SE:chr1A:35533673-35533892:35534810-35535100:+	SE	chr1A	1	NA	NA	NA	NA	NA	NA	NA	NA	0	NA	NA	NA	NA	NA	NA	NA	1	NA	1	NA	0	0.211806	NA	NA	NA	NA	NA	NA	0	NA	NA	1	NA	NA	NA	NA	1	NA	1	0	NA	NA	NA	NA	NA
XLOC_000498	XLOC_000498;A3:chr1A:36276469-36277645:36276469-36277770:+	A3	chr1A	1	0.970497	1	0.945274	0.911064	0.951412	0.925625	1	0.938506	0.918594	0.944149	0.917581	0.96123	0.893997	1	0.962701	0.87703	0.932388	0.98487	0.912451	0.887986	0.966412	0.961819	0.959716	0.940507	0.955293	0.935284	0.928948	0.960735	0.870582	0.94578	0.904384	0.987123	0.879678	0.978043	0.973151	0.929349	0.955267	0.949575	0.94435	0.960627	0.959864	1	0.927138	0.945364	0.958711
XLOC_000498	XLOC_000498;RI:chr1A:36274409:36274458-36274746:36274802:+	RI	chr1A	0	0.044923	0.029222	0.150856	0.0813237	0.248945	0	0.0540618	0.185668	0.129275	0.0421563	0.0736108	0.118998	0.0705101	0	0	0.0838783	0.126964	0.196122	0.0952151	0	0	0	0.0159569	0.0422197	0.0181737	0.0920598	0.139538	0	0	0	0.0250753	0.0909156	0.131511	0.0887688	0	0	0	0.11118	0.060201	0.135214	0.112296	0	0	0.00932037	0.0937204
XLOC_000498	XLOC_000498;SE:chr1A:36272915-36274121:36274202-36274409:+	SE	chr1A	0	1	1	1	0.974575	1	1	1	1	1	0.964064	1	1	1	1	0.406989	1	1	1	1	1	0.68541	0.398377	1	1	0.325515	1	1	1	1	1	1	1	1	1	0.526329	0.070651	1	0.934908	1	1	1	0.673121	1	1	0.863458
XLOC_000501	XLOC_000501;A3:chr1A:36569418-36569508:36569418-36569527:+	A3	chr1A	NA	NA	NA	NA	NA	NA	NA	NA	NA	NA	NA	NA	NA	NA	NA	NA	NA	NA	NA	NA	NA	NA	NA	NA	NA	NA	NA	NA	NA	NA	NA	NA	NA	NA	NA	NA	NA	NA	NA	NA	NA	NA	NA	1	NA	NA
XLOC_000503	XLOC_000503;A3:chr1A:36601598-36601778:36601598-36602322:+	A3	chr1A	1	0.807019	1	0.878757	1	1	1	1	1	1	1	1	1	1	0	1	0.59294	1	1	1	1	1	1	1	1	1	1	1	1	1	1	1	1	1	1	1	1	1	1	1	1	1	NA	1	1	1
XLOC_000503	XLOC_000503;A3:chr1A:36607717-36608103:36607717-36608151:+	A3	chr1A	NA	NA	0	NA	NA	NA	NA	NA	0	NA	NA	NA	NA	NA	NA	NA	NA	NA	NA	NA	NA	NA	NA	NA	NA	NA	NA	NA	NA	NA	NA	0	NA	0	NA	NA	NA	NA	0	NA	NA	NA	NA	NA	0	NA
XLOC_000503	XLOC_000503;A5:chr1A:36607764-36608151:36607717-36608151:+	A5	chr1A	NA	1	0	1	NA	1	1	1	0	1	1	1	1	1	NA	1	1	NA	NA	1	1	NA	NA	1	1	NA	1	1	NA	NA	NA	0	1	0	1	NA	NA	1	0.77134	1	1	1	NA	NA	0.586312	1
XLOC_000503	XLOC_000503;RI:chr1A:36607666:36607717-36608103:36608233:+	RI	chr1A	1	1	1	1	1	1	NA	1	1	1	1	1	1	1	1	1	1	1	1	1	1	1	1	1	1	1	1	1	1	1	1	1	1	1	1	1	1	1	1	1	1	NA	1	1	1	1
XLOC_000503	XLOC_000503;RI:chr1A:36607666:36607717-36608151:36608233:+	RI	chr1A	1	1	0.331133	1	1	1	NA	1	0.356458	1	1	1	1	1	1	1	1	1	1	1	1	1	1	1	1	1	1	1	1	1	1	0.362766	1	0.202741	1	1	1	1	0.49855	1	1	NA	1	1	0.615096	1
XLOC_000503	XLOC_000503;RI:chr1A:36607666:36607764-36608151:36608233:+	RI	chr1A	1	0.530013	1	0.251794	1	0.390944	0	0.547054	1	0.35186	0.322662	0.374087	0.557779	0.394078	1	0.358356	0.442806	1	1	0.346615	0.287115	1	1	0.579609	0.4089	1	0.213676	0.232409	1	1	1	1	0.543723	1	0.140898	1	1	0.209475	0.227639	0.236656	0.523746	0	1	1	0.529976	0.431896
XLOC_000505	XLOC_000505;AL:chr1A:36617576-36618311:36618783:36617576-36619199:36619582:+	AL	chr1A	NA	0.48026	0	0.261585	0.18567	0.779967	1	0	1	1	0.434559	0.12841	0.121192	0	NA	1	0.423542	0.865766	0.423837	0.334272	0.123322	NA	1	0	NA	1	0.691039	1	NA	NA	NA	NA	NA	NA	NA	NA	0.479229	NA	1	1	0.695124	0.44851	NA	NA	NA	NA
XLOC_000514	XLOC_000514;A3:chr1A:37465985-37466644:37465985-37466750:+	A3	chr1A	0.0691113	1	1	1	1	1	0.929199	0.554411	0.470496	0.747672	1	1	1	1	0.0494439	0.088065	0.41807	1	1	0.0316936	0.0654408	0	0.044319	0.158494	0.0357938	0	0.299862	0.268636	1	0	0.557841	1	1	1	0.219008	0	0	0	0.24704	0.141	0.336408	0.0869406	0	0	0.130813	0.188542
XLOC_000515	XLOC_000515;AF:chr1A:37478206:37478770-37480041:37479917:37479956-37480041:+	AF	chr1A	0	0	0	0	0	0	0	0.158149	0	0.109268	0.0344358	0	0	1	0.292242	0	0	0.0893991	0	0	0	0.115159	0	0	0	0	0	0	0	0.0364896	0.137756	0	0.122187	0	0	0	0	0.039371	0	0	0	0	0	0	0	0.0138068
XLOC_000523	XLOC_000523;RI:chr1A:39405916:39406158-39406327:39406800:+	RI	chr1A	1	1	1	NA	NA	NA	1	1	1	1	NA	NA	NA	1	NA	NA	1	NA	NA	NA	1	1	NA	1	NA	1	1	1	1	1	NA	1	NA	1	NA	1	1	NA	1	1	1	1	1	1	1	1
XLOC_000523	XLOC_000523;RI:chr1A:39405916:39406242-39406579:39406800:+	RI	chr1A	0.48853	0.448139	0.247496	0	0	0	1	0.38581	0.391169	0.562683	0	0	0	0.227461	0	0	0.188949	0	0	NA	1	0.0140377	0	0.316148	0	1	0.648549	0.193801	0.238529	1	0	0.597264	0	1	NA	0.397577	0.749104	NA	0.516109	0.299332	0.323136	0.243432	0.607877	1	1	0.299879
XLOC_000523	XLOC_000523;RI:chr1A:39406924:39407092-39407387:39407835:+	RI	chr1A	1	1	1	1	1	1	NA	1	1	1	1	1	1	1	1	1	1	1	1	NA	NA	0.985962	1	1	1	0	1	1	1	NA	1	1	1	NA	NA	0.99184	1	NA	1	1	1	1	1	0	NA	0.990362
XLOC_000523	XLOC_000523;RI:chr1A:39406924:39407217-39407509:39407835:+	RI	chr1A	0.148749	0.173121	0.209164	0.213613	0.217888	0.197392	0	0.219589	0.241684	0.157594	0.327222	0.204329	0.260299	0.381456	0.0587457	0.0805812	0.252308	0.220925	0.288225	0	0	0.106093	0.150315	0.339799	0.297882	0	0.0717405	0.329288	0.230297	0	0.1371	0.0541962	0.132941	0	0	0.0775248	0.0226093	0	0.116794	0.294029	0.407626	0.227734	0.030576	0	0	0.212672
XLOC_000534	XLOC_000534;A3:chr1A:41740646-41741956:41740646-41741968:+	A3	chr1A	1	0.754419	0.923101	0.382616	0.328261	NA	0	0.855975	0.789499	1	0.672622	1	0.208614	NA	1	NA	NA	0.703109	0.572904	NA	NA	NA	NA	1	1	NA	1	NA	1	1	0.465492	0.561892	0.598742	0.698899	NA	1	1	NA	0	NA	NA	NA	0	NA	NA	0.815074
XLOC_000534	XLOC_000534;A3:chr1A:41740646-41741956:41740646-41741971:+	A3	chr1A	0.116666	0.663804	0.357628	0.217978	0.204272	0	NA	1	0.858175	0.0482909	0.565616	0.358869	0.0971253	NA	1	0	0	0.459483	1	NA	NA	0	NA	0.0288363	0.054791	0	1	NA	1	0.0316691	0.167969	0.134959	0.482417	1	0	1	1	0	NA	0	NA	0	0	NA	0	0.0762145
XLOC_000534	XLOC_000534;A3:chr1A:41740646-41741968:41740646-41741971:+	A3	chr1A	0	0.391258	0.0443225	0.310234	0.344401	0	1	1	0.617348	0	0.387916	0	0.289815	NA	NA	0	0	0.264138	1	NA	NA	0	NA	0	0	0	NA	NA	NA	0	0.188186	0.108452	0.384478	1	0	NA	NA	0	1	0	NA	0	0.0346716	NA	0	0.0183744
XLOC_000534	XLOC_000534;A3:chr1A:41742028-41742598:41742028-41742601:+	A3	chr1A	1	0.607504	1	1	1	1	1	0.54355	0.452321	1	0.556483	1	1	NA	0	1	1	0.977878	0.814433	NA	NA	1	NA	1	1	1	1	NA	0.0586186	0.968331	0.972918	0.957625	1	1	1	1	0	1	1	1	NA	1	1	NA	1	0.925081
XLOC_000534	XLOC_000534;RI:chr1A:41743085:41743939-41744843:41745303:+	RI	chr1A	1	1	1	1	1	1	1	1	1	1	1	1	1	1	1	1	1	1	1	1	1	1	1	1	1	1	1	1	1	0.994112	1	1	1	1	1	1	0.994194	1	1	1	1	1	1	1	1	1
XLOC_000534	XLOC_000534;SE:chr1A:41740646-41741956:41742028-41742598:+	SE	chr1A	0.266155	1	1	1	1	0	NA	1	1	0.0346968	NA	1	1	0	0	0	0	0.83326	1	0	0	0	0	0.0230997	0.0152952	0	0.0386257	0	0.0604505	0	0.143092	0.0780749	1	0.442876	0	0.0116999	0	0	0	0	0	0	0	0	0	0
XLOC_000534	XLOC_000534;SE:chr1A:41740646-41741968:41742028-41742598:+	SE	chr1A	0	1	1	1	1	0	1	1	1	0	1	NA	1	0	0	0	0	0.645752	1	0	0	0	0	0	0	0	0	0	0	0	0.191857	0.0353472	1	0.255107	0	0	0	0	0.0233283	0	0	0	0.035403	0	0	0.00786677
XLOC_000534	XLOC_000534;SE:chr1A:41740646-41741971:41742028-41742598:+	SE	chr1A	0.733053	1	1	1	1	0.496382	NA	NA	1	0.414649	1	1	1	0	0	0.311644	0.504416	0.854623	NA	0	0	0.163132	0	0.443319	0.211331	0.30978	0	0	0	0.153326	0.505963	0.351833	1	0	0.480206	0	0	0.268234	0	0.22328	0	0.650576	0.505408	0	0.119713	0.297557
XLOC_000535	XLOC_000535;A3:chr1A:41749030-41749215:41749030-41749238:+	A3	chr1A	0.164555	0.135929	0.238709	0.181163	0.0899042	0.128504	0.0507523	0.104962	0.0752565	0.136709	0.0711954	0.176994	0.0713661	0.0298743	0.582149	0.720386	0.368907	0.132452	0.110135	0.358984	0.416468	0.575691	0.485344	0.169253	0.243345	0.365123	0.280878	0.293932	0.135539	0.626099	0.240659	0.187884	0.103041	0.101804	0.52549	0.630991	0.693297	0.748109	0.401574	0.241855	0.199373	0.302132	0.808805	0.501151	0.470292	0.253133
XLOC_000538	XLOC_000538;A3:chr1A:41901200-41901271:41901200-41901305:+	A3	chr1A	NA	NA	NA	NA	NA	NA	NA	NA	0	NA	NA	NA	NA	NA	NA	0	NA	0	0	NA	NA	0	NA	NA	NA	NA	NA	NA	NA	0	0	NA	NA	NA	NA	NA	NA	NA	NA	NA	NA	NA	NA	0	NA	NA
XLOC_000545	XLOC_000545;AF:chr1A:42251606:42252317-42255311:42254572:42255124-42255311:+	AF	chr1A	NA	NA	NA	NA	NA	NA	1	0	NA	NA	NA	NA	NA	0	0	0	NA	NA	NA	0	0	0	0	0	0	0	0	0	0	0	0	NA	0	1	0	0	NA	0	0	0	0	0	0	0	0	NA
XLOC_000552	XLOC_000552;AF:chr1A:42546063:42546824-42549623:42547588:42547681-42549623:+	AF	chr1A	0.063051	0.0415771	0.062605	0.14755	0.110727	0.109773	0.107512	0.140089	0.0644267	0.0447119	0.325316	0.16689	0.173771	0.1119	0.0141271	0.00649684	0.0489728	0.314785	0.182647	0.0826594	0.0343907	0.0168522	0.0302802	0.222876	0.177268	0.0565657	0.107928	0.0826085	0.0851679	0.0115519	0.10578	0.217762	0.33523	0.175287	0.022829	0.031156	0.0241059	0.0266011	0.11965	0.188575	0.149364	0.0927995	0.00184867	0.0275371	0.0438097	0.146664
XLOC_000552	XLOC_000552;AL:chr1A:42546824-42548806:42549196:42546824-42549623:42550350:+	AL	chr1A	0	0.139914	0.0793285	0.0249373	0.00676169	0.0568682	0.121029	0.0164253	0.0834272	0.0531965	0.00798375	0.0103196	0.0700819	0.0988376	0	0.378894	0.0772026	0.006394	0.0214525	0.0616948	0.391834	0.113214	0.0381178	0.0102683	0.0213046	0.0310092	0.036768	0.127081	0.0137718	0	0.021798	0.0281497	0.00831137	0.0666733	0.235972	0	0	0.027929	0.0618222	0.0273398	0.0320904	0.120485	0	0.0229854	0.087549	0.027847
XLOC_000552	XLOC_000552;SE:chr1A:42546824-42548652:42548753-42549623:+	SE	chr1A	0	0	0.015175	0.00720378	0.00380163	0	0.0312472	0.0895185	0	0	0	0	0	0	0	0	0	0	0	0.0336143	0.058509	0	0	0	0	0	0	0	0	0	0	0.00276295	0	0	0	0.015224	0	0	0	0.00962978	0.0119121	0.0351341	0	0.0133912	0	0.00154284
XLOC_000553	XLOC_000553;A3:chr1A:42644663-42645485:42644663-42645491:+	A3	chr1A	0.923229	1	1	0.955875	0.978916	0.969493	1	1	1	1	0.972123	1	0.964951	1	1	1	0.951903	0.967727	0.985448	0.981962	1	1	0.970821	0.984938	0.981114	1	0.993061	0.986709	1	1	1	0.990415	0.994773	0.941437	1	1	1	1	0.995075	0.981133	0.972299	0.990295	1	1	0.964762	0.98689
XLOC_000553	XLOC_000553;AF:chr1A:42645162:42645211-42645480:42645248:42645321-42645480:+	AF	chr1A	1	1	1	NA	NA	0	1	1	1	1	NA	1	NA	1	1	1	1	NA	NA	1	1	NA	NA	NA	NA	1	NA	NA	1	1	1	NA	NA	NA	1	1	NA	NA	NA	NA	NA	NA	1	NA	NA	NA
XLOC_000553	XLOC_000553;SE:chr1A:42645732-42645837:42645992-42646514:+	SE	chr1A	NA	1	1	1	1	1	1	NA	NA	1	1	1	1	1	NA	NA	0.86658	1	1	NA	1	1	1	1	1	1	1	1	NA	1	1	1	1	1	1	1	1	1	1	1	1	1	1	NA	1	1
XLOC_000556	XLOC_000556;AF:chr1A:42686110:42686481-42695940:42695394:42695775-42695940:+	AF	chr1A	0.632387	1	NA	NA	0.933998	0.892106	NA	0.867296	0.940421	0	NA	0.924402	0.877605	NA	0.63891	0.663187	0.853811	1	0.781024	0.809441	NA	0	NA	1	NA	1	0.898641	0.916502	1	1	1	NA	1	0.574114	0.58704	0.458849	NA	1	0	1	0.955719	1	NA	1	0.465196	NA
XLOC_000556	XLOC_000556;AF:chr1A:42686110:42686481-42695940:42695406:42695775-42695940:+	AF	chr1A	1	1	NA	NA	0.801892	1	NA	1	1	NA	NA	1	0.740478	NA	1	1	1	0.608986	0.782402	0.657282	NA	NA	NA	1	NA	1	0.895623	0.816097	1	1	1	NA	1	1	1	1	NA	1	NA	1	0.755458	0.280467	0	1	1	NA
XLOC_000556	XLOC_000556;AF:chr1A:42686110:42686481-42695940:42695416:42695775-42695940:+	AF	chr1A	1	0.707954	NA	NA	0.623694	0.504114	NA	1	0.871248	NA	NA	0.652227	0.700979	NA	1	1	1	1	0.598914	1	NA	NA	NA	1	NA	1	0.771704	1	0.703223	0.538102	0.42677	NA	1	1	1	1	NA	1	NA	1	1	1	NA	0.387287	0.236237	NA
XLOC_000556	XLOC_000556;AL:chr1A:42686481-42686646:42686822:42686481-42695940:42696583:+	AL	chr1A	1	0.87137	NA	NA	0.41336	0.470682	NA	1	0.915451	1	NA	0.45711	0.477563	NA	0.921769	0.925083	0.634523	0.528718	0.515577	0.382261	NA	NA	1	0.922505	NA	0.457562	0.378343	0.448349	0.333871	0.539433	0.529377	NA	0.849579	0.883115	0.823012	NA	1	1	NA	0.684572	0.444036	0.686426	NA	0.724698	0.838692	1
XLOC_000556	XLOC_000556;RI:chr1A:42695940:42696061-42696091:42696583:+	RI	chr1A	0	1	NA	NA	0.925411	0.892106	NA	0	0.850486	0	NA	0.913658	0.877605	NA	0.63891	0.663187	0.853811	1	0.781024	0.809441	NA	0	NA	1	NA	1	0.898641	0.916502	1	1	1	NA	1	0.574114	0.58704	0	NA	NA	0	1	0.955719	1	NA	1	0.465196	NA
XLOC_000568	XLOC_000568;A5:chr1A:44981350-44981460:44981192-44981460:+	A5	chr1A	0.584241	0.449845	0.0961001	0.819406	1	0.719299	0.726388	0.556642	0.232578	0.549334	0.626881	1	1	0.697897	0.22362	0.0608998	0.323908	0.135799	0.684749	1	0.590812	0.651146	1	0.828629	0.621681	0.659599	0.670467	0.82917	0.482368	0.462061	1	1	0.744638	0.955314	0.794304	0.412377	0.53287	0.405191	0.634666	0.751483	0.731281	0.52064	0.379327	0.469878	0.673117	0.709521
XLOC_000572	XLOC_000572;A3:chr1A:45546712-45547945:45546712-45547986:+	A3	chr1A	0.855181	1	1	1	1	1	1	1	1	0.667584	1	0.966507	0.892606	1	1	1	1	0.969607	0.97609	1	1	0.795884	1	0.9352	0.971306	0.954923	1	1	1	0	0.911513	0.642918	0.969386	1	1	1	0.681518	1	1	1	1	0.929308	1	1	1	0.810846
XLOC_000580	XLOC_000580;A3:chr1A:46361769-46362465:46361769-46362476:+	A3	chr1A	0	NA	0	1	0	1	NA	0	1	0	NA	1	0	0	1	0.542782	1	0	0	0	NA	0.637734	0.308571	1	0	1	0	0	0	NA	NA	0	0	0	0	0.660065	0.37813	0.695672	NA	NA	0	NA	NA	1	NA	1
XLOC_000587	XLOC_000587;A3:chr1A:47579414-47580515:47579414-47580520:+	A3	chr1A	0	0	0	0.0657229	0	0	0	0.0719792	0.301301	0.113488	0.16018	0	0.101734	0.11516	0	0	0	0.11736	0	0	0	0	0	0	0	0	0	0	0.0276577	0	0.121914	0.254218	0	0	0.287476	0	0	0.181615	0	0.0698885	0	0	0	0	0.13293	0
XLOC_000587	XLOC_000587;A3:chr1A:47583682-47584777:47583682-47584836:+	A3	chr1A	1	1	1	1	0.980216	1	1	1	1	1	1	1	1	1	1	1	1	1	1	1	1	1	1	1	1	1	1	0.94383	1	0.710606	1	1	1	1	1	1	1	0.945297	1	1	1	0.769245	1	1	1	1
XLOC_000587	XLOC_000587;A3:chr1A:47586051-47586477:47586051-47586482:+	A3	chr1A	1	1	0.947926	1	0.980216	1	1	1	1	1	1	0.90287	1	0.889108	1	1	0.744989	0.915945	1	1	1	1	1	1	1	0.582965	1	0.94383	0.79993	0.710606	0.921799	0.947399	1	0.959851	1	1	0	0.945297	1	1	1	0.769245	1	1	1	1
XLOC_000587	XLOC_000587;AF:chr1A:47577929:47578006-47579298:47578260:47578260-47579298:+	AF	chr1A	0.298948	0.215918	0	0	0	0	0	0	0	0	0	0	0	0	0	0.372759	0	0	0	0	0	0	0	0.280508	0	0	0	0	0	0	0	0	0	0	0	1	NA	0	0.119992	0	0	0	1	0.674656	0	0.170402
XLOC_000587	XLOC_000587;AF:chr1A:47577951:47578006-47579298:47578260:47578260-47579298:+	AF	chr1A	0.0471576	0.0605501	0.145719	0.195051	0.0649655	0	0.0817891	0.232521	0	0.23094	0.0495308	0.0971301	0	0.392857	0	0	0.294351	0.15832	0.102297	0.213719	0	0.0351366	0.360518	0.104516	0.192901	0.417035	0.050595	0.106207	0.20576	0.289394	0.0890584	0.0705318	0.116414	0.038651	0	1	1	0.2208	0.0447523	0.0848504	0.138458	0.304346	NA	0	0	0.0143104
XLOC_000587	XLOC_000587;AF:chr1A:47577991:47578006-47579298:47578260:47578260-47579298:+	AF	chr1A	0	0	0	0.0803686	0	0	0	0.091785	0.301301	0.142704	0.167132	0	0.101734	0.176522	0	0	0	0.136424	0	0	0	0	0	0	0	0	0	0	0.0345752	0	0.132256	0.268333	0	0	0.287476	NA	NA	0.221671	0	0.0758767	0	0	NA	0	0.13293	0
XLOC_000587	XLOC_000587;SE:chr1A:47581207-47581494:47581603-47582602:+	SE	chr1A	0	0	0	0.0657229	0	0	0	0.0719792	0.301301	0.113488	0.16018	0	0.101734	0.11516	0	0	0	0.11736	0	0	0	0	0	0	0	0	0	0	0.0276577	0	0.121914	0.254218	0	0	0.287476	0	0	0.181615	0	0.0698885	0	0	0	0	0.13293	0
XLOC_000587	XLOC_000587;SE:chr1A:47585401-47585485:47585725-47585896:+	SE	chr1A	0.0335327	0.0481052	0.0936456	0.182232	0.0451814	0	0.0817891	0.215784	0	0.204731	0.0415969	0	0	0.236723	0	0	0.0393403	0.0556844	0.102297	0.213719	0	0.0351366	0.360518	0.07747	0.192901	0	0.050595	0.0500368	0	0	0	0	0.116414	0	0	0.0521899	0	0.125997	0.039595	0.0789204	0.138458	0.0735904	0	0	0	0.0119009
XLOC_000588	XLOC_000588;AF:chr1A:47728169:47728249-47729243:47728485:47728562-47729243:+	AF	chr1A	0	0	0	NA	0	NA	0	NA	NA	NA	0	0	0	0	NA	NA	0	0	NA	0	0	0	0	1	0	0	NA	0	0	0	0	0	1	0.480974	0	0	0	0	0	0	0	NA	0	NA	NA	NA
XLOC_000588	XLOC_000588;AF:chr1A:47728169:47728249-47729243:47728497:47728562-47729243:+	AF	chr1A	NA	0	0	0	0	0	NA	0	0	0	0	0	NA	0	0	0	NA	0	0	0	0	NA	NA	1	NA	0	0	NA	NA	NA	0	NA	0.912744	0.523839	0	0	0	0	0	0	0	0	0	0	0	0
XLOC_000588	XLOC_000588;RI:chr1A:47729243:47729307-47729548:47730277:+	RI	chr1A	0	0.192332	0.753754	1	0.129076	1	0	1	1	1	0.186018	0.386779	0	0.175303	1	1	0	0.444598	1	0.143962	0.327755	0	0	0	0	0.299571	1	0	0	0	0.27648	0	0.087256	0.304202	0.123898	0.216243	0.312928	0.170333	0.150763	0.753472	0.407594	1	0.0548126	1	1	1
XLOC_000589	XLOC_000589;A3:chr1A:47732362-47732435:47732362-47732445:+	A3	chr1A	0.401697	0.129258	0.198295	0.190981	0.159643	0.147411	0.1823	0	0.278864	0.279261	0.176046	0.15827	0.146205	0.339516	0.0395711	0.0182113	0.0543231	0.199988	0.211794	0.12138	0.0769058	0.0253025	0.0378576	0.0601996	0.047715	0.0374529	0.0640441	0.0616415	0.132986	0.117655	0.107797	0.16522	0.106547	0.268623	0.0694608	0.0500118	0.0394117	0.0293128	0.0666301	0.0891366	0.0854707	0.107997	0.168767	0.0742269	0.0431605	0.0582988
XLOC_000589	XLOC_000589;A3:chr1A:47732694-47732778:47732694-47732783:+	A3	chr1A	1	1	1	1	1	1	1	NA	1	1	1	1	1	1	0	0	1	1	1	1	1	1	1	0.720846	1	1	1	1	1	1	1	1	1	1	1	1	0	1	1	0.969674	1	1	0	1	1	1
XLOC_000589	XLOC_000589;A5:chr1A:47732174-47732257:47732170-47732257:+	A5	chr1A	1	1	1	1	1	1	1	1	1	1	1	1	1	1	0.960429	0.981789	1	1	1	1	1	1	1	0.983195	1	1	1	1	1	1	1	1	1	1	0.930539	1	0.960588	1	1	0.997297	1	1	0.831233	1	1	1
XLOC_000589	XLOC_000589;RI:chr1A:47730651:47731655-47731745:47731765:+	RI	chr1A	0.401697	0.129258	0.198295	0.190981	0.159643	0.147411	0.1823	0	0.278864	0.279261	0.176046	0.15827	0.146205	0.339516	0.0395711	0.0182113	0.0543231	0.199988	0.211794	0.12138	0.0769058	0.0253025	0.0378576	0.0601996	0.047715	0.0374529	0.0640441	0.0616415	0.132986	0.117655	0.107797	0.16522	0.106547	0.268623	0.0694608	0.0500118	0.0394117	0.0293128	0.0666301	0.0891366	0.0854707	0.107997	0.168767	0.0742269	0.0431605	0.0582988
XLOC_000591	XLOC_000591;A5:chr1A:47790439-47790964:47790388-47790964:+	A5	chr1A	0	0	0	0	0	0	0	0	0	0	0	0	0	0	0	0	0	0	0	0	0	0	NA	0	0	0	0	0	0	0	0	0	0	0	0	NA	0	0	0	0	0	0	NA	NA	0	0
XLOC_000591	XLOC_000591;A5:chr1A:47790515-47790964:47790388-47790964:+	A5	chr1A	0.218664	0.282062	0.0661892	0.0722679	0.0774343	0.033833	0.0156982	0.0519984	0.217298	0.0573545	0.0685065	0.0646389	0.0596257	0.0753172	0.36233	0.137826	0.361919	0.102987	0.0599077	0.0800004	0.409235	0.493397	1	0.229504	0.0538308	0.443037	0.0301851	0.316674	0.691172	0.362002	0.434151	0.532159	0.169873	0.0836523	0.110862	1	0.25465	0.366265	0.102938	0.0309641	0	0.0564834	1	1	0.747245	0.306132
XLOC_000591	XLOC_000591;A5:chr1A:47790515-47790964:47790439-47790964:+	A5	chr1A	1	1	1	1	1	1	1	1	1	1	1	1	1	1	1	1	1	1	1	1	1	1	1	1	1	1	1	1	1	1	1	1	1	1	1	1	1	1	1	1	NA	1	1	1	1	1
XLOC_000592	XLOC_000592;RI:chr1A:47803862:47803975-47804192:47804312:+	RI	chr1A	0.118487	0.125954	0.0831858	0.0564627	0.0913671	0.0765343	0.0784757	0	0.0139445	0.0215709	0.0319292	0.0905991	0	0.211189	0.0505847	0.015483	0	0.0585646	0.0272964	0.0214511	0	0	0.0103795	0	0.0321101	0.0115934	0.0365501	0.0230601	0.0690132	0.00337475	0.0617084	0.0701079	0.0413685	0	0	0.031909	0	0	0.0436208	0.0357936	0.0391195	0	0.00183658	0.00528892	0.0271476	0.0207812
XLOC_000594	XLOC_000594;A3:chr1A:48580120-48580203:48580120-48580206:+	A3	chr1A	0	NA	NA	0	NA	NA	NA	NA	0	0	NA	NA	NA	NA	NA	0	NA	1	NA	0.5	NA	0	1	1	NA	NA	NA	NA	NA	NA	1	NA	NA	NA	NA	NA	NA	NA	NA	1	NA	NA	NA	NA	NA	NA
XLOC_000594	XLOC_000594;A3:chr1A:48587746-48587849:48587746-48588641:+	A3	chr1A	NA	NA	NA	NA	NA	NA	NA	NA	NA	NA	NA	NA	NA	NA	NA	NA	NA	NA	NA	NA	NA	NA	NA	NA	NA	NA	NA	1	1	NA	NA	1	NA	NA	1	NA	1	1	1	1	NA	NA	NA	NA	NA	1
XLOC_000594	XLOC_000594;A3:chr1A:48589963-48590844:48589963-48591203:+	A3	chr1A	1	0.839514	1	1	0.748215	1	1	1	0.727681	0	0.65869	1	NA	0.269255	1	NA	1	1	1	0.439803	NA	0	1	1	0.893277	1	1	0.613391	0.514838	1	0.289455	0.676343	0.792838	0.560792	0.378626	0.902999	0.641141	0.438029	0.561217	0.918553	1	1	NA	0.78364	0.821735	0.890341
XLOC_000594	XLOC_000594;A5:chr1A:48588508-48588641:48587746-48588641:+	A5	chr1A	NA	NA	1	NA	1	NA	NA	NA	NA	NA	NA	1	NA	NA	1	NA	NA	1	NA	NA	NA	NA	NA	NA	NA	NA	NA	NA	NA	NA	NA	NA	NA	NA	NA	NA	NA	NA	NA	NA	NA	NA	NA	NA	NA	NA
XLOC_000594	XLOC_000594;A5:chr1A:48588541-48588641:48587746-48588641:+	A5	chr1A	NA	NA	NA	NA	NA	NA	NA	NA	NA	NA	NA	NA	NA	NA	NA	NA	NA	NA	NA	NA	NA	NA	NA	NA	NA	NA	NA	NA	NA	NA	NA	NA	NA	NA	NA	NA	NA	NA	NA	NA	NA	NA	NA	NA	NA	NA
XLOC_000594	XLOC_000594;AL:chr1A:48589963-48590834:48591127:48589963-48591203:48591514:+	AL	chr1A	1	0.995864	1	1	0.996988	1	1	1	0.988687	0.987894	0.976936	1	1	0.947951	1	1	1	1	1	0.992476	1	0.994768	1	1	0.996058	1	1	0.994322	0.983975	1	0.98817	0.979684	0.993504	0.990685	0.971147	1	0.992729	0.992542	0.990697	0.997779	1	1	1	1	0.997434	0.996633
XLOC_000594	XLOC_000594;AL:chr1A:48589963-48590834:48591127:48589963-48591203:48591520:+	AL	chr1A	1	1	1	1	1	1	1	1	1	1	1	1	1	1	1	1	1	1	1	1	1	1	1	1	1	1	1	1	1	1	1	1	1	1	1	0.995322	1	1	1	1	1	1	1	0.99186	1	1
XLOC_000594	XLOC_000594;RI:chr1A:48587566:48587746-48587849:48588541:+	RI	chr1A	NA	NA	NA	NA	NA	0	NA	NA	NA	NA	0	NA	0	NA	NA	NA	NA	NA	NA	NA	NA	NA	0	0	NA	0	0	0	NA	0	NA	NA	NA	NA	0	0	NA	NA	NA	0	NA	0	NA	0	NA	NA
XLOC_000594	XLOC_000594;RI:chr1A:48587849:48588541-48588641:48588742:+	RI	chr1A	NA	NA	NA	NA	NA	0	NA	NA	NA	NA	0	NA	0	NA	NA	NA	NA	NA	NA	NA	NA	NA	0	0	NA	0	0	0.386609	1	0	NA	1	NA	NA	0.621374	0	1	1	1	0.0814465	NA	0	NA	0	NA	1
XLOC_000594	XLOC_000594;SE:chr1A:48587746-48587849:48588541-48588641:+	SE	chr1A	NA	NA	NA	NA	NA	1	NA	NA	NA	NA	1	NA	1	NA	NA	NA	NA	NA	NA	NA	NA	NA	1	1	NA	1	1	1	NA	1	NA	NA	NA	NA	1	1	NA	NA	NA	1	NA	1	NA	1	NA	NA
XLOC_000601	XLOC_000601;A3:chr1A:49250015-49250218:49250015-49250245:+	A3	chr1A	1	0.230247	1	1	0.597552	1	0	1	1	0.481502	1	1	1	1	0.440572	1	1	1	1	1	0	0.235233	1	1	0.558167	0.408099	0.799034	0.801491	1	1	1	1	1	1	1	1	0.841966	0.426407	0.729455	0.453694	0.465239	0.712108	0.499071	1	1	1
XLOC_000601	XLOC_000601;RI:chr1A:49245482:49248180-49248265:49248550:+	RI	chr1A	0.537341	0.230247	0.811174	1	0.597552	1	0	0.479672	0.328069	0.481502	0.528219	1	1	0	0.440572	0	0.254107	0.900557	1	1	0	0.235233	0.807072	0.610288	0.558167	0.408099	0.799034	0.801491	0.450458	0.624434	0.552862	0	0.850032	0.611324	1	0.667205	0.841966	0.426407	0.729455	0.453694	0.465239	0.712108	0.499071	0.421319	0.32287	0.672285
XLOC_000602	XLOC_000602;A3:chr1A:49273927-49274093:49273927-49274288:+	A3	chr1A	1	1	NA	1	1	NA	1	NA	1	1	0	1	1	1	1	1	1	1	NA	1	1	1	1	1	1	1	1	0.463813	NA	NA	1	1	1	1	1	1	NA	1	NA	0.724802	1	1	1	1	1	1
XLOC_000602	XLOC_000602;RI:chr1A:49287681:49287717-49287804:49287917:+	RI	chr1A	1	1	0.909091	0.942248	0.988049	1	1	0.97038	0.918271	0.913934	1	1	1	0.989565	0.429565	0.282833	1	0.966297	0.949718	0.794612	1	1	1	1	0.428688	1	1	0.938445	0.773146	0.365437	0.942729	1	0.982813	0.990488	0.746908	1	0.624482	1	0.871416	1	0.935166	0.870159	1	0.500019	1	0.868054
XLOC_000603	XLOC_000603;A3:chr1A:49296982-49297663:49296982-49297668:+	A3	chr1A	1	0	NA	1	1	NA	NA	1	0.910181	0.852491	1	1	1	1	1	1	1	1	NA	1	1	1	1	1	1	1	1	1	1	1	1	1	1	1	1	0.925978	1	1	1	1	1	NA	1	1	1	1
XLOC_000603	XLOC_000603;A3:chr1A:49296982-49297663:49296982-49297706:+	A3	chr1A	1	0	NA	1	1	NA	NA	1	1	1	0.193831	0.546522	1	1	1	1	0.851975	1	NA	0.662516	1	1	1	1	0.151552	1	1	1	1	1	0.676533	1	1	1	0.738073	0.470864	1	0.591476	1	0.605594	0.448889	NA	1	1	0.819865	0.581086
XLOC_000603	XLOC_000603;A3:chr1A:49296982-49297668:49296982-49297706:+	A3	chr1A	NA	0.0978587	NA	NA	NA	NA	NA	NA	1	1	0	0	NA	NA	NA	NA	0	NA	NA	0	NA	NA	NA	NA	0	NA	NA	NA	NA	NA	0	NA	NA	NA	0	0.066411	NA	0	NA	0	0	NA	NA	NA	0	0
XLOC_000603	XLOC_000603;A5:chr1A:49296982-49297663:49296937-49297663:+	A5	chr1A	0.765491	0	0	0.229689	0.361509	0	0	0.601407	0.698036	0.784014	1	1	0.17041	1	1	1	1	0.245223	0	0.263625	1	0.424213	0.24567	0.687683	0.420492	1	0.293775	0.372549	1	0.400894	1	0.161071	0.477092	0.549142	1	1	0.181396	0.37915	0.18826	0.410196	1	0	0.747999	0.414356	0.374239	0.268781
XLOC_000603	XLOC_000603;RI:chr1A:49293371:49295783-49295866:49296253:+	RI	chr1A	0.234509	1	1	0.770311	0.638491	1	1	0.398593	0.346949	0.309641	0.806169	0.453478	0.82959	0	0	0	0.148025	0.754777	1	0.767586	0	0.575787	0.75433	0.312317	0.874633	0	0.706225	0.627451	0	0.599106	0.323467	0.838929	0.522908	0.450858	0.261927	0.546217	0.818604	0.699534	0.81174	0.676285	0.551111	1	0.252001	0.585644	0.654195	0.774847
XLOC_000612	XLOC_000612;AF:chr1A:49967321:49967848-49970362:49970203:49970214-49970362:+	AF	chr1A	0.114002	0	NA	NA	0	0	NA	0.184723	0.144831	0	NA	NA	NA	NA	0	0.0340657	0	NA	NA	NA	NA	0	0.0489962	0.156489	0	0	NA	NA	0.0081913	0	0	0	0	NA	NA	0.126751	0	0.0529442	0.134674	NA	NA	NA	0	0.0175273	0.233071	NA
XLOC_000613	XLOC_000613;A3:chr1A:49995561-49998073:49995561-49998675:+	A3	chr1A	1	0.985646	0.793174	0.940493	0.93406	0.956201	0.945971	0.945262	0.989896	0.873542	0.865665	0.939433	0.974944	0.967657	0.40876	0.209674	0.565491	0.760734	0.829008	0.847249	0.665836	1	1	0.901539	1	0.870301	1	0.981006	0.973759	0.91288	0.886193	0.969651	0.975117	0.986186	0.981032	0.7338	1	0.886803	1	0.95461	1	1	0.808831	1	0.969567	0.93575
XLOC_000613	XLOC_000613;A3:chr1A:49995561-49998073:49995561-49998702:+	A3	chr1A	1	0.99118	1	0.990827	0.996153	0.995546	0.990639	1	1	0.991368	0.960019	0.988324	1	0.996825	1	1	0.964788	0.937273	0.994911	0.978454	0.974805	1	1	1	1	0.965537	0.990669	0.987266	1	1	0.984555	0.995329	0.98518	0.996205	0.98019	0.920028	0.942604	0.983457	1	0.991064	0.980431	0.979145	1	1	0.955131	0.97876
XLOC_000613	XLOC_000613;A3:chr1A:49995561-49998675:49995561-49998702:+	A3	chr1A	NA	0.620738	1	0.872363	0.948132	0.911023	0.858036	1	1	0.943265	0.788414	0.845141	1	0.912992	1	1	0.954655	0.824547	0.975802	0.891154	0.951023	NA	NA	1	NA	0.806775	0	0.600183	1	1	0.89114	0.869621	0.629123	0.786167	0.488932	0.806704	0	0.883567	NA	0.840601	0	0	1	NA	0.400535	0.759848
XLOC_000613	XLOC_000613;A3:chr1A:49998242-49998675:49998242-49998702:+	A3	chr1A	NA	NA	NA	NA	NA	NA	NA	1	NA	1	NA	NA	NA	NA	NA	NA	NA	1	0	NA	NA	NA	NA	NA	1	NA	1	NA	NA	NA	NA	NA	NA	NA	NA	1	NA	NA	NA	NA	NA	NA	NA	NA	NA	NA
XLOC_000613	XLOC_000613;RI:chr1A:49995509:49995561-49998073:49999669:+	RI	chr1A	0.0836167	0.109794	0.161161	0.20106	0.193071	0.302769	0.0710447	0.0496319	0.111873	0.107369	0.189697	0.194171	0.204791	0.102813	0.0211666	0.117339	0.109357	0.163412	0.135967	0.132663	0.0483195	0.147821	0.170709	0.0895905	0.181872	0.0445966	0.143345	0.232562	0.0782627	0	0.0971925	0.096966	0.310763	0.214516	0.0615551	0.0402818	0.0204661	0.0589021	0.107565	0.201871	0.213424	0.267757	0.0492846	0.054772	0.202536	0.167573
XLOC_000613	XLOC_000613;RI:chr1A:49995509:49995561-49998675:49999669:+	RI	chr1A	1	0.89439	0.424227	0.799092	0.772173	0.904582	0.572473	0.474194	0.925046	0.453818	0.601372	0.788915	0.909263	0.774189	0.01473	0.0340669	0.137781	0.383115	0.432763	0.458984	0.0918726	1	1	0.473972	1	0.238512	1	0.939945	0.759082	0	0.456017	0.774305	0.946436	0.951213	0.772336	0.103702	1	0.329007	1	0.841758	1	1	0.179879	1	0.890007	0.745669
XLOC_000613	XLOC_000613;RI:chr1A:49995509:49995561-49998702:49999669:+	RI	chr1A	1	0.932709	1	0.964519	0.984116	0.989803	0.890028	1	1	0.932497	0.848974	0.953264	1	0.972955	1	1	0.770867	0.744809	0.968519	0.874148	0.662668	1	1	1	1	0.566684	0.946712	0.959175	1	NA	0.872812	0.958129	0.967713	0.986242	0.764456	0.32563	0.255471	0.788176	1	0.965579	0.931478	0.944959	1	1	0.843905	0.902691
XLOC_000613	XLOC_000613;RI:chr1A:49998073:49998242-49998675:49999669:+	RI	chr1A	1	1	1	1	1	1	1	0.954097	1	0.987254	1	1	1	1	1	1	1	0.995007	1	1	1	1	1	1	0.942251	1	0.990975	1	1	1	1	1	1	1	1	0.967767	1	1	1	1	1	1	1	1	1	1
XLOC_000613	XLOC_000613;RI:chr1A:49998073:49998242-49998702:49999669:+	RI	chr1A	1	1	1	1	1	1	1	1	1	1	1	1	1	1	1	1	1	1	0.998422	1	1	1	1	1	1	1	1	1	1	1	1	1	1	1	1	1	1	1	1	1	1	1	1	1	1	1
XLOC_000613	XLOC_000613;SE:chr1A:49995561-49998073:49998242-49998675:+	SE	chr1A	NA	0	0	0	0	0	0	0.453799	0	0.081881	0	0	0	0	0	0	0	0.0157054	0	0	0	NA	NA	0	1	0	1	0	0	0	0	0	0	0	0	0.0840915	NA	0	NA	0	NA	NA	0	NA	0	0
XLOC_000613	XLOC_000613;SE:chr1A:49995561-49998073:49998242-49998702:+	SE	chr1A	NA	0	NA	0	0	0	0	NA	NA	0	0	0	NA	0	NA	NA	0	0	0.236066	0	0	NA	NA	NA	NA	0	0	0	NA	NA	0	0	0	0	0	0	0	0	NA	0	0	0	NA	NA	0	0
XLOC_000626	XLOC_000626;A3:chr1A:50927958-50929728:50927958-50929982:+	A3	chr1A	0.725165	1	1	1	1	1	0.93006	1	1	1	1	0.914268	1	1	0.111964	0.116159	0.551443	1	1	1	0	0.0951348	0.196144	0.444032	0.710282	0.207102	0.252789	0.469074	0.682817	0.0858345	0.800797	1	1	0.603669	0.2557	0.0715272	0.0426156	0.149508	0.460047	0.824911	0.888369	0.645665	0.0664313	0.154178	0.286236	0.712472
XLOC_000627	XLOC_000627;A5:chr1A:51704992-51705573:51704974-51705573:+	A5	chr1A	0	0	1	0	1	1	0	1	1	0	0	1	0	1	0	0	0	1	1	1	0	0	0	0	0	0	0	0	0	0	0	0	1	0	0	0	0	0	0	1	0	0	0	0	1	0
XLOC_000630	XLOC_000630;A3:chr1A:52455012-52455557:52455012-52455582:+	A3	chr1A	0	0	0.00509207	0	0.00514543	0.0163671	0	0	0.0051481	0	0.0162248	0	0	0	0	0	0	0	0	0	0	0	0	0	0	0	0	0	0	0.000532335	0	0	0.0047721	0.00344883	0	0	0	0	0.0101191	0	0	0.00616849	0	0.000986138	0	0
XLOC_000630	XLOC_000630;A3:chr1A:52456680-52458902:52456680-52458915:+	A3	chr1A	1	1	1	1	1	1	1	1	1	1	1	1	1	1	1	1	1	1	1	1	1	1	1	1	1	1	1	1	1	1	1	1	1	1	1	0.998133	1	1	1	1	1	1	1	1	1	1
XLOC_000630	XLOC_000630;A3:chr1A:52456680-52458902:52456680-52458921:+	A3	chr1A	1	1	1	1	1	1	1	1	1	1	1	1	1	1	1	1	1	1	1	1	1	1	1	1	1	1	1	1	1	1	1	1	1	1	1	1	1	1	1	1	1	1	1	1	1	1
XLOC_000630	XLOC_000630;A3:chr1A:52456680-52458915:52456680-52458921:+	A3	chr1A	NA	NA	NA	NA	NA	NA	NA	NA	NA	NA	NA	NA	NA	NA	NA	NA	NA	NA	NA	NA	NA	NA	NA	NA	NA	NA	NA	NA	NA	NA	NA	NA	NA	NA	NA	1	NA	NA	NA	NA	NA	NA	NA	NA	NA	NA
XLOC_000630	XLOC_000630;SE:chr1A:52455012-52455557:52455636-52456613:+	SE	chr1A	NA	NA	1	NA	1	0.353157	0	NA	1	NA	1	NA	NA	NA	NA	NA	NA	NA	NA	NA	NA	NA	NA	NA	NA	NA	NA	NA	NA	1	NA	NA	1	1	NA	NA	NA	NA	1	NA	NA	1	NA	1	NA	NA
XLOC_000630	XLOC_000630;SE:chr1A:52455012-52455582:52455636-52456613:+	SE	chr1A	1	1	1	1	1	0.970424	0.986061	1	1	1	1	1	1	1	1	1	1	1	1	1	1	1	1	1	1	1	1	1	1	1	1	1	1	1	1	1	1	1	1	1	1	1	1	1	1	1
XLOC_000642	XLOC_000642;A3:chr1A:53674532-53674792:53674532-53674798:+	A3	chr1A	NA	NA	NA	NA	NA	NA	NA	NA	NA	NA	NA	NA	NA	1	NA	NA	NA	NA	NA	NA	NA	NA	NA	NA	NA	NA	NA	NA	NA	NA	NA	NA	NA	NA	NA	NA	NA	NA	NA	NA	NA	NA	NA	NA	NA	NA
XLOC_000642	XLOC_000642;A3:chr1A:53676246-53676343:53676246-53676355:+	A3	chr1A	NA	NA	NA	NA	NA	NA	NA	NA	NA	NA	NA	NA	NA	1	NA	NA	NA	NA	NA	NA	NA	NA	NA	1	NA	NA	NA	NA	NA	NA	NA	NA	NA	NA	NA	NA	NA	NA	NA	NA	NA	NA	NA	NA	NA	NA
XLOC_000642	XLOC_000642;A5:chr1A:53676574-53676653:53676562-53676653:+	A5	chr1A	NA	NA	NA	NA	NA	NA	NA	NA	NA	NA	NA	NA	NA	NA	NA	NA	NA	NA	NA	NA	NA	NA	NA	0	NA	NA	NA	NA	NA	NA	NA	NA	NA	NA	NA	NA	NA	NA	NA	NA	NA	NA	NA	NA	NA	NA
XLOC_000642	XLOC_000642;AF:chr1A:53674142:53674532-53674959:53674852:53674869-53674959:+	AF	chr1A	NA	NA	NA	NA	NA	NA	NA	NA	NA	NA	NA	NA	NA	NA	NA	NA	NA	NA	NA	NA	NA	NA	NA	1	NA	NA	NA	NA	NA	NA	NA	NA	NA	NA	NA	NA	NA	NA	NA	NA	NA	NA	NA	NA	NA	NA
XLOC_000642	XLOC_000642;SE:chr1A:53674532-53674792:53674869-53674959:+	SE	chr1A	NA	NA	NA	NA	NA	NA	NA	NA	NA	NA	NA	NA	NA	1	NA	NA	NA	NA	NA	NA	NA	NA	NA	0	NA	NA	NA	NA	NA	NA	NA	NA	NA	NA	NA	NA	NA	NA	NA	NA	NA	NA	NA	NA	NA	NA
XLOC_000642	XLOC_000642;SE:chr1A:53674532-53674798:53674869-53674959:+	SE	chr1A	NA	NA	NA	NA	NA	NA	NA	NA	NA	NA	NA	NA	NA	NA	NA	NA	NA	NA	NA	NA	NA	NA	NA	0	NA	NA	NA	NA	NA	NA	NA	NA	NA	NA	NA	NA	NA	NA	NA	NA	NA	NA	NA	NA	NA	NA
XLOC_000645	XLOC_000645;A3:chr1A:53866589-53866768:53866589-53866773:+	A3	chr1A	1	1	1	1	1	1	1	0.518168	1	1	1	1	0.655056	1	1	1	1	1	1	1	1	1	1	0.748467	1	1	1	1	0.120957	1	1	0.918412	1	1	1	1	1	1	1	1	1	1	1	1	1	1
XLOC_000645	XLOC_000645;A3:chr1A:53866819-53866900:53866819-53866956:+	A3	chr1A	0	1	1	1	1	1	0	1	0.130919	1	1	1	1	1	1	1	1	1	1	1	1	0.204318	1	0.251533	0.0708556	0.063231	1	0.0835901	1	1	0.565404	1	1	1	0	1	1	0.126643	1	1	1	1	1	1	0.422943	1
XLOC_000645	XLOC_000645;A5:chr1A:53866134-53866484:53866131-53866484:+	A5	chr1A	1	0.928657	0.980619	0.886538	0.96672	1	1	0.847529	0.869081	1	0.932053	0.946909	1	1	0.0899589	0.125394	0.185069	0.520433	0.617321	0.263351	0	0.795682	0.893797	1	0.929144	0.936769	0.477611	0.91641	1	0.611941	1	0.890021	0.959935	1	1	0.610902	0.65634	0.873357	0.975935	0.597474	0.783816	1	0.455304	0.286267	0.965679	0.947287
XLOC_000645	XLOC_000645;RI:chr1A:53868829:53868910-53869056:53869175:+	RI	chr1A	0	0.0713426	0.0193806	0.113462	0.03328	0	0	0.152471	0.130919	0	0.0679466	0.0530908	0	0	0.910041	0.971953	0.829491	0.479567	0.382679	0.769368	1	0.204318	0.106203	0	0.0708556	0.063231	0.0670679	0.0835901	0	0.388059	0	0	0.0400651	0	0	0.0986348	0.191082	0.0271292	0.0240654	0.0808058	0.0940943	0	0.276934	0.151131	0.0343206	0.0527131
XLOC_000645	XLOC_000645;SE:chr1A:53869175-53871232:53871297-53876614:+	SE	chr1A	0	0	0	0	0	0	0	0	0	0	0	0	0	0	0	0	0.309011	0.118933	0.293653	0.459257	NA	0	0	0	0	0	0	0	0	0	0	0	0	0	0	0	0	0	0	0	0	0	0	0	0	0
XLOC_000645	XLOC_000645;SE:chr1A:53876822-53880183:53880222-53880396:+	SE	chr1A	1	0.37245	0.413003	0.372115	0	0.69103	0	0	0.431619	0.376505	0.205315	0.160678	0.655056	1	0	1	0	0.881067	0.706347	0.540743	NA	1	1	0.748467	0.565233	0.589888	0.511946	0.584257	0.120957	0.127727	0.434596	0.519024	0.304773	1	0	0.677752	0.811379	0.508242	0.691459	0.649998	0.851403	1	0.629685	0.337233	0.597566	0.387121
XLOC_000653	XLOC_000653;A3:chr1A:56338590-56338675:56338590-56338726:+	A3	chr1A	1	0	NA	NA	1	NA	NA	1	0.732049	NA	NA	NA	NA	NA	1	0.443174	1	NA	NA	NA	NA	NA	1	1	NA	NA	NA	NA	1	1	1	1	NA	NA	NA	1	1	1	1	NA	NA	NA	NA	1	1	NA
XLOC_000660	XLOC_000660;A5:chr1A:57190824-57191149:57190820-57191149:+	A5	chr1A	NA	NA	1	1	0	NA	NA	0	NA	NA	NA	NA	NA	NA	0	1	1	NA	NA	NA	1	NA	1	1	NA	1	0	1	NA	1	NA	1	NA	NA	1	1	1	1	NA	1	1	NA	1	NA	1	1
XLOC_000660	XLOC_000660;SE:chr1A:57190824-57190975:57191066-57191149:+	SE	chr1A	1	1	0.577298	0.90546	1	1	1	1	1	1	1	1	1	1	1	0	0.353046	1	1	1	0.208844	1	0.392821	0.0930933	1	0.269969	1	0.575184	1	0.177127	1	0.395423	1	1	0.423068	0.168252	0.139179	0	1	0.518535	0.397579	1	0.435698	1	0.297615	0.625449
XLOC_000664	XLOC_000664;SE:chr1A:57767189-57767373:57767474-57768524:+	SE	chr1A	0	0	0	0.00813151	0.01221	0	0	0	0	0	0	0	0	0	0	0	0	0	0	0	0	0	0	0	0	0.00689531	0	0	0.00516772	0	0	0	0	0	0	0	0	0	0	0	0	0	0	0	0	0.0124147
XLOC_000667	XLOC_000667;A3:chr1A:58122490-58123800:58122490-58123804:+	A3	chr1A	NA	1	1	1	0.978079	1	1	1	1	1	1	0.955471	0.965432	1	NA	NA	NA	0.946926	1	NA	NA	NA	NA	1	NA	1	NA	NA	1	NA	1	1	0.98013	1	NA	NA	NA	NA	NA	0.17504	1	NA	NA	NA	NA	1
XLOC_000667	XLOC_000667;A3:chr1A:58123473-58123800:58123473-58123804:+	A3	chr1A	1	NA	NA	NA	NA	NA	NA	NA	NA	NA	NA	1	NA	NA	NA	NA	1	1	1	1	NA	NA	1	1	NA	1	NA	0.611124	1	NA	1	NA	1	NA	NA	NA	NA	NA	NA	NA	NA	NA	NA	NA	NA	NA
XLOC_000667	XLOC_000667;AF:chr1A:58122370:58122490-58123800:58123311:58123473-58123800:+	AF	chr1A	0	1	1	1	1	1	1	1	1	1	1	0.966428	1	1	NA	NA	0	0.865366	0.783516	0	NA	NA	0	0.386697	NA	0.811291	NA	0	0.732204	NA	0.938971	1	0.933775	1	NA	NA	NA	NA	NA	1	1	NA	NA	NA	NA	1
XLOC_000667	XLOC_000667;AF:chr1A:58122370:58122490-58123800:58123589:58123677-58123800:+	AF	chr1A	0	1	0.80296	1	1	0.968739	1	1	1	1	0.71103	1	1	1	0	0	0	0.979785	1	0	0	0	0	0.180153	0	0.0611196	0	0	1	0	1	1	0.979289	1	0	0	0	0	0	1	0.0943519	0	0	0	0	0.0461858
XLOC_000667	XLOC_000667;AF:chr1A:58122395:58122490-58123804:58123311:58123473-58123804:+	AF	chr1A	NA	NA	NA	NA	1	NA	NA	NA	NA	NA	NA	1	1	NA	NA	NA	NA	1	NA	NA	NA	NA	NA	NA	NA	NA	NA	0	NA	NA	NA	NA	1	NA	NA	NA	NA	NA	NA	1	NA	NA	NA	NA	NA	NA
XLOC_000667	XLOC_000667;AF:chr1A:58123311:58123473-58123800:58123589:58123677-58123800:+	AF	chr1A	0.657899	NA	0	NA	NA	0	NA	NA	NA	NA	0	1	NA	NA	0	0	0.0716549	0.882916	1	0.112147	0	0	0.0400385	0.25844	0	0.0149162	0	0.0365876	1	0	1	NA	0.770299	NA	0	0	0	0	0	NA	0	0	0	0	0	0
XLOC_000675	XLOC_000675;A5:chr1A:58343364-58343446:58343360-58343446:+	A5	chr1A	0	0	0	0	0	0	0	0	0	0	0	0	0.845105	0.486078	0	0	0	0.24695	0.126138	0	1	0	0	0	0	0	0	0	0	0	0.482006	0	0.162513	0.557868	NA	0	0	0	0	0	0	0	0	1	0	0
XLOC_000675	XLOC_000675;RI:chr1A:58344776:58344967-58345397:58346202:+	RI	chr1A	0.713241	1	0.450349	0.709123	0.437422	0.581514	0.0955412	1	0.43457	0.209193	0.272704	0.498911	0.588146	1	1	0.364317	0.349561	0.498052	0.543092	1	0.157289	0.0546199	0.0189461	0.0700186	0.315564	0.0852724	0.223033	0.466157	0.885395	0.0195579	0.3465	0.649238	0.53171	0.631314	0	0.161315	0.109932	0.515596	0.205423	0.223861	0.322674	0.600797	0.0460272	0.318838	0.322815	0.432621
XLOC_000679	XLOC_000679;A5:chr1A:58860869-58860958:58860853-58860958:+	A5	chr1A	1	1	1	1	1	1	1	1	1	1	1	1	1	1	1	1	0.965525	0.976919	1	1	1	1	1	1	1	1	1	1	1	1	1	1	0.913259	1	1	1	1	1	1	1	1	1	1	1	1	1
XLOC_000688	XLOC_000688;A3:chr1A:59613485-59614999:59613485-59615080:+	A3	chr1A	0	NA	NA	NA	1	NA	NA	1	0	NA	NA	NA	1	NA	0	1	0	1	0	0.533238	0	1	NA	NA	NA	0	0.193645	1	1	0	0	0	NA	1	0	1	0	0	0	0.37501	0.358722	0	0	1	0	0.262511
XLOC_000688	XLOC_000688;A3:chr1A:59615473-59615577:59615473-59615621:+	A3	chr1A	1	1	0.931188	0.968963	0.961312	0.959013	1	1	0.914398	0.833274	1	0.985511	0.970508	0.991442	1	1	1	0.942239	0.972952	0.976215	0.922079	1	1	1	0	1	0.94787	0.968496	1	0.738138	0.962697	1	0.938752	0.940229	1	1	1	1	0.973893	0.96548	1	0.989352	1	1	1	1
XLOC_000688	XLOC_000688;AF:chr1A:59613357:59613485-59614531:59614020:59614056-59614531:+	AF	chr1A	0	1	0.672606	1	0.847029	1	1	0	1	0.166726	1	1	0.96734	0.82382	NA	NA	0	0.787679	1	0.125549	0.339182	NA	1	0	1	0	1	1	0	1	1	1	0.88596	1	1	0	NA	0	0.0938001	0.193144	1	0.0283097	1	0	0.323061	0.163635
XLOC_000688	XLOC_000688;SE:chr1A:59613485-59614531:59614880-59614999:+	SE	chr1A	NA	1	1	1	0.825579	1	1	0	1	1	1	1	0.906823	1	NA	0	NA	0.643888	1	0.0521592	1	0	1	NA	1	NA	0.482133	0.192398	0	1	1	1	1	0.726233	1	0	NA	NA	1	0.100788	0.208876	1	1	0	1	0.173744
XLOC_000691	XLOC_000691;AL:chr1A:60199553-60199611:60199699:60199553-60199731:60200631:+	AL	chr1A	0	0	NA	0	0	NA	NA	0.616527	0	NA	0	NA	NA	0	0	0	NA	NA	0	NA	0	NA	0	NA	0.71002	0	1	0	NA	NA	0	0	0	NA	NA	0	0	0	NA	NA	0	NA	NA	NA	0	0
XLOC_000696	XLOC_000696;A3:chr1A:60352879-60352981:60352879-60353513:+	A3	chr1A	0.805993	0.731684	0.608955	1	1	0.629327	1	1	1	0.776459	1	0.735998	1	1	0.796114	0.557881	1	0.762717	0.769246	1	1	1	1	1	1	1	1	1	1	0.668133	0.521927	1	0.755832	1	1	0.547288	1	1	1	1	1	1	0.476034	0.540765	1	1
XLOC_000696	XLOC_000696;RI:chr1A:60351393:60351514-60351581:60351616:+	RI	chr1A	1	1	1	1	1	1	1	1	1	1	1	1	1	1	1	1	1	1	1	0.748563	1	0.989188	1	1	1	1	1	0.987811	0.482236	0.729434	1	0.771769	1	0.743463	1	1	1	1	1	1	1	1	1	1	1	1
XLOC_000696	XLOC_000696;RI:chr1A:60352981:60353297-60353513:60353968:+	RI	chr1A	1	1	1	1	1	1	1	1	1	1	1	1	1	1	1	1	1	1	1	0.748563	1	0.989188	1	1	1	1	1	0.987811	0.482236	0.643017	1	0.771769	1	0.743463	1	1	1	1	1	1	1	1	1	1	1	1
XLOC_000696	XLOC_000696;SE:chr1A:60352879-60352981:60353297-60353513:+	SE	chr1A	0	0	0	NA	NA	0	NA	NA	NA	0	NA	0	NA	NA	0	0	NA	0	0	1	NA	1	NA	NA	NA	NA	NA	1	1	0.527788	0	1	0	1	NA	0	NA	NA	NA	NA	NA	NA	0	0	NA	NA
XLOC_000705	XLOC_000705;AL:chr1A:61095140-61095809:61095974:61095140-61096076:61096350:+	AL	chr1A	0	0.5219	0	0.761563	0.432373	0.47281	1	0.781141	0.345151	0.518303	0	0.707314	0.600057	0.451572	1	0.580534	1	0.488133	0.363592	0.854487	1	1	1	0.793289	1	0	0.452172	1	0.661755	1	0.659102	1	1	0.782996	1	1	1	0.84907	0.929791	0.889167	0.665649	1	1	1	1	1
XLOC_000715	XLOC_000715;AL:chr1A:62576966-62577149:62577222:62576966-62578840:62579434:+	AL	chr1A	NA	NA	NA	0	0	1	NA	0	1	0.155419	0	NA	0	0	NA	0	0	0	0	NA	0	0	0	0	0	0	NA	NA	0	1	NA	0	0	NA	NA	0	0	NA	0	0	0	0	1	0	0.14415	0
XLOC_000715	XLOC_000715;SE:chr1A:62576966-62577149:62577215-62578840:+	SE	chr1A	1	1	1	0.843627	0.688768	1	1	0	1	0.203383	0.411434	1	0.814528	0.72547	1	0.13643	0.712173	0.650529	0.873192	1	0.805444	0.889066	0.777666	0.85823	0.763724	0.66228	1	1	0.601859	1	1	0.845804	0.754512	1	1	0.639845	0.412982	NA	0.646635	0.871774	0.911431	0.88043	NA	0.87453	0.721833	0.626469
XLOC_000715	XLOC_000715;SE:chr1A:62577215-62577961:62578052-62578840:+	SE	chr1A	0	0.461513	0	0.154945	0.146985	0	0.259325	NA	0.411534	0	0	0.419088	0	0.541838	0	0.494882	0	0.257313	0	0.156021	0.187554	0.097197	0.0947411	0.300515	0	0.383192	0.607924	0	0	0	0.121784	0	0	0.121296	0.581328	0	0	1	0	0.440299	0.192207	0.148484	NA	0.36351	0.0642574	0.164307
XLOC_000716	XLOC_000716;A3:chr1A:62609847-62611560:62609847-62611564:+	A3	chr1A	1	1	0.984461	0.962279	0.959218	0.836322	1	0.935014	0.929499	0.864668	0.966495	0.941877	0.97834	0.948806	0	0.00583273	1	0.975304	0.934471	0	0	1	0.820435	0.301239	0.00432016	0	0	0.00386741	1	0	0.943506	0.989583	0.980076	0.948273	0.513538	0.00477074	0	0.016556	1	0.00207693	0.00492095	0	0	0	0	0.0973334
XLOC_000716	XLOC_000716;A5:chr1A:62610006-62611560:62609847-62611560:+	A5	chr1A	0	0	0	0	0	0	0	0	0	0	0	0	0.00531252	0	NA	0	0	0	0	NA	NA	0	0	0	0	NA	NA	0	0	NA	0	0	0	0	0	0	NA	0	0	0	0	NA	NA	NA	NA	0
XLOC_000717	XLOC_000717;A3:chr1A:63046992-63047067:63046992-63047088:+	A3	chr1A	0.852888	0.785614	0.849937	0.726408	0.885742	0.569792	1	0.943732	0.749679	0.832125	0.8474	0.82208	0.855752	0.966134	0.766277	0.630242	0.71935	0.706322	0.785001	0.155173	0	0.175224	0.36329	0.676216	0.465234	0.493516	0.772746	0	0.886871	0.52008	0.688562	0.813118	0.859592	0.549702	0.917394	0.563081	0.855241	0.403716	0.160309	0.371703	0.247522	1	0.845996	0.517814	0.505132	0.680676
XLOC_000720	XLOC_000720;RI:chr1A:63754298:63754567-63755163:63755751:+	RI	chr1A	1	1	0	NA	0	NA	NA	NA	NA	1	0	0	0	1	1	1	NA	0	0	1	1	NA	1	NA	1	1	1	1	1	1	NA	0	0	NA	1	1	1	1	0	1	1	1	0	1	1	1
XLOC_000726	XLOC_000726;RI:chr1A:64692229:64692413-64692570:64692584:+	RI	chr1A	1	0.945248	1	0.866498	0.926632	0.955314	0.975506	0.921184	1	1	1	1	1	0.989299	0.507113	0.135384	1	0.975006	0.962637	1	1	1	0.823333	0.713208	0.842086	1	1	1	0.0844852	0	1	1	0.959322	0.982308	0.660751	0.626982	0.100761	0.325688	1	0.81084	0.879255	0.69595	0.635001	0.703402	0.548091	1
XLOC_000729	XLOC_000729;A3:chr1A:65267731-65267825:65267731-65267834:+	A3	chr1A	1	1	1	1	1	1	1	1	1	1	1	1	1	1	1	1	1	1	1	1	NA	1	1	1	1	1	1	1	1	1	1	1	1	1	1	1	1	1	1	1	1	1	1	1	1	1
XLOC_000729	XLOC_000729;SE:chr1A:65266628-65267681:65267731-65267825:+	SE	chr1A	1	1	1	1	1	1	1	1	1	1	1	1	1	1	1	1	1	1	1	1	0	0.786209	1	1	0.468183	1	1	1	1	0.225377	1	1	1	1	1	0.615812	0.602493	0.437403	1	1	1	1	1	1	0.161123	0.828755
XLOC_000734	XLOC_000734;A3:chr1A:66892934-66893049:66892934-66893052:+	A3	chr1A	NA	0	0	NA	0	0	NA	NA	0	NA	NA	0	0	0	0	0	0	NA	0	0	0	NA	NA	NA	0	NA	0	0	NA	NA	0	0	0	0	0	NA	NA	NA	NA	0	0	0	NA	NA	0	0
XLOC_000734	XLOC_000734;RI:chr1A:66892110:66892474-66892567:66892669:+	RI	chr1A	NA	0	0	NA	1	0	NA	NA	0	NA	NA	0	0.644602	0	0	0	0	NA	1	0	0	NA	NA	NA	0	NA	0	0	NA	NA	0	0	1	0	0	NA	NA	NA	NA	0	0	0	NA	NA	0	0
XLOC_000737	XLOC_000737;RI:chr1A:67683225:67683319-67683365:67683626:+	RI	chr1A	0.143781	0.171215	0.181664	0.110334	0.157662	0.143001	0.598022	0.416057	0.136248	0.241548	0.237445	0.148549	0.215588	0.409412	0.00497596	0.0231329	0	0.18189	0.130125	0	0	0.0137161	0.014726	0.0156419	0.00676071	0	0.0136019	0	0.055653	0.00326461	0.181589	0.217981	0.177864	0.159232	0	0.00844379	0	0.00313817	0.00320768	0	0	0.0120663	0.00869513	0.00172249	0	0
XLOC_000741	XLOC_000741;AF:chr1A:70691446:70691540-70696214:70695360:70695635-70696214:+	AF	chr1A	1	1	1	1	1	1	1	1	1	1	1	1	1	1	1	1	1	1	1	1	1	1	1	1	1	1	1	1	1	1	1	1	1	1	1	1	1	1	1	1	1	1	1	1	1	1
XLOC_000744	XLOC_000744;A3:chr1A:71691144-71691414:71691144-71691423:+	A3	chr1A	1	1	1	0.998254	1	1	1	1	1	0.998495	0.999439	1	1	1	1	1	1	1	1	1	1	1	1	1	1	1	1	1	1	1	1	1	0.999058	1	1	1	1	1	1	1	1	1	1	1	1	1
XLOC_000744	XLOC_000744;AF:chr1A:71689760:71690135-71691094:71690865:71690899-71691094:+	AF	chr1A	0.0304697	0.0505767	0.129655	0.176417	0.163767	0.185911	0.179797	0.119782	0.054505	0.0856933	0.165672	0.170993	0.196094	0.125751	0	0	0.00336114	0.298816	0.192411	0	0	0	0	0.00162421	0	0.00301223	0.00124486	0.00350132	0.0440314	0	0.065122	0.107689	0.287389	0.182282	0.00283716	0	0	0.00194708	0.00151022	0.0029125	0.00327911	0.00206983	0	0	0.000891283	0.00152026
XLOC_000751	XLOC_000751;A3:chr1A:72780564-72781268:72780564-72781271:+	A3	chr1A	0	0	0	0	0	0	0	0	0.155457	0.0337246	0.0483872	0	0	0	0	0	0	0	0	0	0	0	0	0.0162639	0	0	0	0	0	0	0	0	0.00894557	0	0	0	0	0	0	0	0	0	0	0	0.0184774	0.00427259
XLOC_000751	XLOC_000751;A3:chr1A:72781718-72781997:72781718-72782001:+	A3	chr1A	1	1	1	1	1	0.922957	1	1	1	1	1	1	1	1	1	1	1	1	1	1	1	1	1	1	1	1	1	1	1	1	1	1	1	1	1	0.966514	1	1	1	0.985319	0.925393	1	1	1	0.964436	0.992994
XLOC_000751	XLOC_000751;A3:chr1A:72782067-72782284:72782067-72782295:+	A3	chr1A	1	1	1	1	1	1	1	1	1	1	1	1	1	1	1	1	1	0.666036	1	1	1	1	1	1	1	1	1	1	1	1	1	1	1	1	1	1	1	1	1	1	1	1	1	1	1	1
XLOC_000751	XLOC_000751;A3:chr1A:72782637-72782928:72782637-72782974:+	A3	chr1A	0.428745	0.766229	0.503329	0.573246	0.682975	1	0.738386	1	0.632912	0.687903	0.740691	0.774918	0.718541	0.806193	1	0.832389	1	1	0.764208	1	0.893384	0	0.49485	0.734698	0.240701	0.743181	0.883422	1	0	0.566612	0.209601	0.413234	0.415761	0.649459	0.892555	0.957005	1	0.623276	0.864935	0.907828	0.731865	0.846512	0.268749	0.511399	0.358622	0.333983
XLOC_000751	XLOC_000751;SE:chr1A:72779090-72779671:72779740-72779945:+	SE	chr1A	0.428745	0.766229	0.503329	0.573246	0.682975	1	0.738386	1	0.632912	0.687903	0.740691	0.774918	0.718541	0.806193	1	0.832389	1	0.666036	0.764208	1	0.893384	0	0.49485	0.734698	0.240701	0.743181	0.883422	1	0	0.566612	0.209601	0.413234	0.415761	0.649459	0.892555	0.923519	1	0.623276	0.864935	0.893331	0.657258	0.846512	0.268749	0.511399	0.323941	0.326976
XLOC_000751	XLOC_000751;SE:chr1A:72781327-72781608:72781718-72781997:+	SE	chr1A	1	0.88092	0.967661	1	1	1	1	1	1	1	1	1	1	1	1	1	1	1	1	0.843245	1	1	0.934757	0.981199	0.989838	1	1	1	1	1	0.982461	1	1	1	1	1	1	1	1	0.987259	1	1	1	0.967858	0.97429	1
XLOC_000754	XLOC_000754;AF:chr1A:73295002:73295105-73296119:73295284:73295324-73296119:+	AF	chr1A	0	0	0	1	1	NA	NA	0	0	0	1	1	1	NA	0	0	0	1	1	0	NA	0	0	0	0	0	0	0	0	0	0	NA	1	NA	0	0	NA	0	0	0	0	0	NA	0	0	0
XLOC_000754	XLOC_000754;AF:chr1A:73295002:73295105-73296119:73295434:73295578-73296119:+	AF	chr1A	0	NA	NA	1	0.99353	0	NA	NA	NA	NA	1	0.948633	1	NA	NA	NA	0	0.987876	0.993462	NA	NA	NA	NA	0	0	NA	NA	NA	NA	NA	NA	0	0.98227	0	NA	NA	NA	NA	NA	NA	NA	NA	NA	NA	NA	NA
XLOC_000754	XLOC_000754;AF:chr1A:73295032:73295105-73296119:73295284:73295324-73296119:+	AF	chr1A	0.037903	0	0	NA	NA	1	NA	0	0	0.163061	NA	NA	1	NA	0	0	0	1	1	0	NA	0	0	0	0	0	0	0	0	0	0	1	1	NA	0	0	NA	0	0	0.233391	0	0	NA	0	0	0
XLOC_000754	XLOC_000754;AF:chr1A:73295032:73295105-73296119:73295434:73295578-73296119:+	AF	chr1A	0.868278	NA	NA	NA	0	0.926302	NA	NA	NA	1	NA	0	1	NA	NA	NA	0	0.62128	0.939814	NA	NA	NA	NA	0	0	NA	NA	NA	NA	NA	NA	0.965194	0.853283	0	NA	NA	NA	NA	NA	1	NA	NA	NA	NA	NA	NA
XLOC_000754	XLOC_000754;AF:chr1A:73295284:73295324-73296119:73295434:73295578-73296119:+	AF	chr1A	0.994059	1	1	NA	0	0	NA	1	1	1	NA	0	NA	NA	1	1	0.988822	0	0	1	NA	1	1	0.967426	0.988911	1	1	1	1	1	1	0	0	0	1	1	NA	1	1	1	1	1	NA	1	1	1
XLOC_000756	XLOC_000756;A3:chr1A:73326113-73326535:73326113-73326546:+	A3	chr1A	0	0.0629387	0.0540973	0.0390842	0.0276381	0.0210444	0.0510939	0.0654598	0.0200058	0.0543467	0.0200257	0.00404727	0.0280841	0.0451805	0	0	0.0302767	0.0138301	0.035899	0	0	0	0	0.0233123	0	0	0	0.00968253	0	0.0494116	0.0403917	0.0263674	0.0324361	0.0173059	0	0.0146773	0	0	0.0129709	0.0306088	0.0175862	0.0236003	0	0	0	0.0174666
XLOC_000756	XLOC_000756;A3:chr1A:73326113-73326535:73326113-73326574:+	A3	chr1A	NA	1	1	1	1	1	1	1	1	1	1	1	1	1	NA	NA	1	1	1	NA	NA	NA	NA	1	NA	NA	NA	1	NA	1	1	1	1	1	NA	1	NA	NA	1	1	1	1	NA	NA	NA	1
XLOC_000756	XLOC_000756;A3:chr1A:73326113-73326535:73326113-73326582:+	A3	chr1A	0	1	1	1	1	0.899575	1	1	1	1	1	1	1	1	NA	NA	1	1	1	NA	NA	NA	NA	1	NA	NA	NA	1	NA	1	1	1	0.945042	1	NA	1	NA	NA	1	1	1	1	NA	NA	NA	1
XLOC_000756	XLOC_000756;A3:chr1A:73326113-73326546:73326113-73326574:+	A3	chr1A	1	1	1	1	1	1	1	1	1	1	1	1	1	1	1	1	1	1	1	1	1	1	1	1	1	1	1	1	1	1	1	1	1	1	1	1	1	1	1	1	1	1	1	1	1	1
XLOC_000756	XLOC_000756;A3:chr1A:73326113-73326546:73326113-73326582:+	A3	chr1A	0.955191	1	1	1	1	0.997606	1	1	1	1	1	1	1	1	1	1	1	1	1	1	1	1	1	1	1	1	1	1	1	1	1	1	0.998054	1	1	1	1	1	1	1	1	1	1	1	1	1
XLOC_000756	XLOC_000756;A3:chr1A:73326113-73326574:73326113-73326582:+	A3	chr1A	0	NA	NA	NA	NA	0	NA	NA	NA	NA	NA	NA	NA	NA	NA	NA	NA	NA	NA	NA	NA	NA	NA	NA	NA	NA	NA	NA	NA	NA	NA	NA	0	NA	NA	NA	NA	NA	NA	NA	NA	NA	NA	NA	NA	NA
XLOC_000756	XLOC_000756;A5:chr1A:73327734-73328372:73327721-73328372:+	A5	chr1A	NA	NA	NA	NA	NA	NA	NA	NA	NA	NA	NA	NA	0	NA	NA	NA	NA	NA	NA	NA	NA	NA	NA	0	NA	NA	NA	NA	0	NA	1	NA	0	NA	0	NA	NA	NA	NA	1	NA	NA	NA	NA	NA	NA
XLOC_000756	XLOC_000756;A5:chr1A:73328089-73328372:73328051-73328372:+	A5	chr1A	NA	NA	NA	1	1	1	NA	NA	1	NA	1	1	1	NA	NA	0	NA	1	0.916302	NA	1	1	NA	NA	1	0.809383	NA	1	NA	NA	0.739115	1	0.858634	1	NA	1	1	1	1	1	1	1	NA	NA	NA	1
XLOC_000756	XLOC_000756;MX:chr1A:73328464-73328563:73328644-73329251:73328464-73329010:73329087-73329251:+	MX	chr1A	NA	NA	NA	0	NA	NA	NA	NA	NA	NA	NA	NA	1	NA	NA	1	NA	NA	NA	NA	NA	NA	1	NA	NA	NA	NA	1	NA	NA	1	NA	NA	NA	NA	1	NA	NA	NA	1	0	NA	NA	NA	NA	NA
XLOC_000756	XLOC_000756;SE:chr1A:73327734-73327947:73328051-73328372:+	SE	chr1A	NA	NA	NA	NA	NA	NA	NA	NA	NA	NA	NA	NA	NA	NA	NA	1	NA	NA	1	NA	NA	NA	NA	NA	NA	1	NA	NA	NA	NA	0.151788	NA	1	NA	NA	NA	NA	NA	NA	0	NA	NA	NA	NA	NA	NA
XLOC_000756	XLOC_000756;SE:chr1A:73327734-73327947:73328089-73328372:+	SE	chr1A	NA	NA	NA	1	1	1	NA	NA	1	NA	1	1	1	NA	NA	NA	NA	1	1	NA	1	1	NA	NA	1	1	NA	1	NA	NA	0.336425	1	1	1	NA	1	1	1	1	0.700687	1	1	NA	NA	NA	1
XLOC_000763	XLOC_000763;A3:chr1A:74427049-74431318:74427049-74431398:+	A3	chr1A	NA	NA	NA	1	0	0	0	0	NA	NA	0.18535	0	0	0	0	NA	NA	0	0	0	0	0	NA	NA	0	0	0	0	0	NA	NA	NA	NA	0	0	NA	0	0	0	0	0	0	0	0.112603	0	0
XLOC_000763	XLOC_000763;AL:chr1A:74431719-74432610:74432954:74431719-74434508:74434727:+	AL	chr1A	NA	NA	NA	0	NA	0.276263	NA	1	NA	NA	0.657292	NA	0	0.664774	1	NA	NA	0.280682	0.472148	0	NA	0	NA	NA	1	NA	1	0	NA	NA	NA	NA	NA	0	0	NA	1	NA	0.507867	0.647539	0	NA	NA	0.738512	1	0.665302
XLOC_000763	XLOC_000763;SE:chr1A:74427049-74431318:74431472-74431554:+	SE	chr1A	NA	NA	NA	1	NA	NA	NA	NA	NA	NA	1	NA	NA	NA	NA	NA	NA	NA	NA	NA	NA	NA	NA	NA	NA	0	0	0	NA	NA	NA	0	NA	0	0	NA	0	NA	NA	NA	0	NA	NA	1	0	NA
XLOC_000763	XLOC_000763;SE:chr1A:74427049-74431398:74431472-74431554:+	SE	chr1A	NA	NA	NA	NA	1	1	1	1	NA	NA	1	1	1	1	1	NA	NA	1	1	1	1	1	NA	NA	1	0.888285	0.626011	0.23173	1	NA	NA	0	NA	0.162137	0.917464	NA	0.612639	1	1	1	0.866762	1	1	1	0.328365	1
XLOC_000769	XLOC_000769;A3:chr1A:76031171-76031279:76031171-76031284:+	A3	chr1A	1	0	NA	1	NA	NA	NA	NA	0.502973	NA	NA	NA	NA	NA	NA	NA	NA	0	0.501808	1	1	NA	0	0.201988	0	0	0	0	NA	NA	NA	NA	0	NA	NA	0.855338	NA	1	0	1	1	NA	1	NA	1	0.717546
XLOC_000769	XLOC_000769;A5:chr1A:76028137-76028216:76028041-76028216:+	A5	chr1A	0.037075	0.101208	0.316485	0.549206	0.0859985	0.504032	0	0	0.197269	0.203545	0.446947	0.214494	0.479575	0.175584	0	0	0.13674	0.566175	0.258054	0.0569909	0.00741857	0	0.0453521	0.247405	0.213232	0.00910867	0.00224515	0.00435937	0.0291986	0	0.264834	0.093806	0.714673	0.430155	0	0.01866	0	0.114863	0.116007	0.114227	0.101263	0	0.0301316	0	0.174319	0.078821
XLOC_000769	XLOC_000769;A5:chr1A:76030278-76030421:76030266-76030421:+	A5	chr1A	1	1	1	1	1	1	0.946113	1	1	1	0.987868	1	1	0.946281	1	1	1	1	1	0.964905	0.863357	1	0.976582	1	1	1	0.987272	1	0.987882	0.98357	1	0.955985	1	1	1	1	1	1	1	0.985321	0.987182	0.896023	1	1	1	1
XLOC_000769	XLOC_000769;RI:chr1A:76031020:76031074-76031150:76031826:+	RI	chr1A	0	0	NA	NA	0	0	1	NA	NA	0	0.708711	0	NA	0.717581	NA	NA	NA	NA	NA	1	1	0	0.737617	NA	0	NA	1	NA	1	1	0	1	NA	NA	NA	NA	NA	NA	0	1	0.369353	1	NA	0	NA	NA
XLOC_000769	XLOC_000769;RI:chr1A:76031150:76031171-76031279:76031826:+	RI	chr1A	0.83097	1	NA	0	1	1	NA	NA	0	1	1	1	NA	1	NA	NA	NA	NA	0	0	0	1	1	0	1	NA	NA	NA	NA	NA	1	NA	NA	NA	NA	0	NA	0	1	0	0.917162	NA	0	1	0	0
XLOC_000769	XLOC_000769;RI:chr1A:76031150:76031171-76031284:76031826:+	RI	chr1A	1	0.820208	NA	NA	1	1	NA	NA	0	1	1	1	NA	1	NA	NA	NA	0	0	NA	NA	1	0.52988	0	0.93623	0	0	0	NA	NA	1	NA	0	NA	NA	0	NA	NA	0.83425	NA	1	NA	NA	1	NA	0
XLOC_000772	XLOC_000772;A3:chr1A:77069813-77070423:77069813-77070470:+	A3	chr1A	NA	0	0	NA	NA	NA	NA	0	NA	NA	0	0	NA	NA	0	0	NA	0.388355	0	NA	NA	NA	NA	NA	0	NA	0	0	NA	NA	1	1	0.121894	NA	NA	NA	NA	1	0	0	0	NA	0	NA	NA	0
XLOC_000772	XLOC_000772;A3:chr1A:77069813-77070423:77069813-77070516:+	A3	chr1A	NA	NA	NA	NA	NA	NA	NA	NA	NA	NA	NA	NA	NA	NA	NA	0	NA	0.356693	NA	NA	NA	NA	0	0	NA	NA	NA	NA	NA	0	1	1	1	NA	NA	NA	NA	1	NA	NA	NA	NA	NA	NA	NA	NA
XLOC_000772	XLOC_000772;A3:chr1A:77069813-77070423:77069813-77070532:+	A3	chr1A	0	NA	NA	NA	NA	NA	NA	NA	0	0	NA	0	0	NA	NA	NA	NA	1	NA	NA	NA	NA	NA	NA	NA	NA	NA	NA	0	NA	1	0.033764	0.176759	NA	NA	NA	NA	1	NA	NA	NA	NA	NA	NA	NA	NA
XLOC_000772	XLOC_000772;A3:chr1A:77069813-77070470:77069813-77070516:+	A3	chr1A	NA	1	1	NA	NA	NA	NA	1	NA	NA	1	1	NA	NA	1	0.103478	NA	0.466173	1	NA	NA	NA	0	0	1	NA	1	1	NA	0	NA	NA	1	NA	NA	NA	NA	NA	1	1	1	NA	1	NA	NA	1
XLOC_000772	XLOC_000772;A3:chr1A:77069813-77070470:77069813-77070532:+	A3	chr1A	0	1	1	NA	NA	NA	NA	1	0	0	1	0.378535	0	NA	1	1	NA	1	1	NA	NA	NA	NA	NA	1	NA	1	1	0	NA	NA	0	0.607342	NA	NA	NA	NA	NA	1	1	1	NA	1	NA	NA	1
XLOC_000772	XLOC_000772;A3:chr1A:77069813-77070516:77069813-77070532:+	A3	chr1A	0	NA	NA	NA	NA	NA	NA	NA	0	0	NA	0	0	NA	NA	1	NA	1	NA	NA	NA	NA	1	1	NA	NA	NA	NA	0	1	NA	0	0	NA	NA	NA	NA	NA	NA	NA	NA	NA	NA	NA	NA	NA
XLOC_000772	XLOC_000772;A3:chr1A:77071922-77072123:77071922-77072145:+	A3	chr1A	0	0	0	0	0	0	0	0	0	0	0	0	0	0	0	0	0	0	0	0	NA	0	0	0	0	0	0	0	0	0	0	0	0	0	0	0	0	0	0	0	0	0	0	0	0	0
XLOC_000772	XLOC_000772;A3:chr1A:77071922-77072123:77071922-77072151:+	A3	chr1A	NA	0	NA	NA	NA	NA	NA	0	NA	NA	NA	NA	NA	NA	0	0	NA	0	0	NA	NA	NA	NA	NA	0	NA	0	0	NA	NA	0	0	0	NA	NA	NA	NA	0	0	0	0	NA	0	NA	NA	0
XLOC_000772	XLOC_000772;A3:chr1A:77071922-77072145:77071922-77072151:+	A3	chr1A	1	0.962155	1	1	1	1	1	0.950745	1	1	1	1	1	1	0.916837	0.896522	1	0.89651	0.879366	1	NA	1	1	1	0.836441	1	0.802573	0.9669	1	1	0.919929	0.966236	0.965314	1	1	1	1	0.927147	0.952617	0.974616	0.956188	1	0.979887	1	1	0.884785
XLOC_000772	XLOC_000772;A5:chr1A:77069859-77070470:77069813-77070470:+	A5	chr1A	1	0.967329	0.888679	1	1	1	1	0.960357	1	1	0.845957	0.929568	1	1	0.934167	0.670848	1	0.834128	0.905776	1	1	1	1	1	0.87231	1	0.90113	0.978793	1	1	1	1	0.784205	1	1	1	1	1	0.965695	0.982017	0.967871	1	0.983437	1	1	0.908149
XLOC_000772	XLOC_000772;A5:chr1A:77071021-77071124:77070994-77071124:+	A5	chr1A	0.905454	0.863294	0.881546	0.76805	0.846565	0.790537	0.886803	0.804855	0.925291	1	0.818637	0.889119	0.91009	0.912749	0.791613	0.825833	0.524109	0.785678	0.781077	0.705336	0	0.771031	0.596124	0.689554	0.780695	0.66051	0.500791	0.640687	0.813752	0.973127	0.812238	0.80912	0.738468	0.445045	0.747305	0.648615	0.774083	0.813336	0.72399	0.708429	0.733327	0.665018	0.823504	0.738095	0.699817	0.797218
XLOC_000772	XLOC_000772;RI:chr1A:77071635:77071922-77072123:77072331:+	RI	chr1A	1	1	1	1	1	1	1	1	1	NA	1	1	1	1	1	1	1	1	1	1	1	1	1	1	1	1	1	1	1	1	1	1	1	1	1	1	1	1	1	1	1	1	1	1	1	1
XLOC_000772	XLOC_000772;RI:chr1A:77071635:77071922-77072145:77072331:+	RI	chr1A	0.0945462	0.141323	0.118454	0.23195	0.153435	0.209463	0.113197	0.203201	0.0747093	0	0.181363	0.110881	0.0899099	0.0872513	0.223072	0.190442	0.475891	0.233291	0.241697	0.294664	1	0.228969	0.403876	0.310446	0.251407	0.33949	0.553981	0.367098	0.186248	0.0268728	0.200822	0.196241	0.268407	0.554955	0.252695	0.351385	0.225917	0.198421	0.285814	0.29691	0.275525	0.334982	0.179469	0.261905	0.300183	0.223292
XLOC_000772	XLOC_000772;RI:chr1A:77071635:77071922-77072151:77072331:+	RI	chr1A	1	0.807109	1	1	1	1	1	0.831155	1	NA	1	1	1	1	0.759927	0.670848	1	0.724962	0.699106	1	1	1	1	1	0.632012	1	0.834688	0.944269	1	1	0.742732	0.874797	0.910796	1	1	1	1	0.759049	0.889451	0.941908	0.892474	1	0.914207	1	1	0.688252
XLOC_000773	XLOC_000773;A3:chr1A:77099163-77099258:77099163-77099261:+	A3	chr1A	0	0	0	0.0862694	0.0314539	0	0	NA	0	0	0.164191	0	0	0	0	0.235759	0	0.13363	0	0	0	0	0	0	0	0.0349065	0.0620032	0.0425644	0	0.258343	0	0.188425	0.0770962	0	0	0	0	0	0.0717088	0	0	0	0	0	0	0.0552219
XLOC_000773	XLOC_000773;A3:chr1A:77103983-77104094:77103983-77104134:+	A3	chr1A	0	1	0	NA	NA	0	0	0	NA	NA	NA	NA	NA	0	NA	NA	0	0.140299	NA	NA	0	NA	0	NA	NA	NA	0	NA	0	NA	NA	NA	NA	NA	0	NA	NA	NA	0	0	0	0	0	NA	NA	NA
XLOC_000773	XLOC_000773;RI:chr1A:77098891:77098956-77099008:77099163:+	RI	chr1A	1	1	1	0.913731	0.968546	1	1	NA	1	1	0.835809	1	1	1	1	0.764241	1	0.86637	1	1	1	1	1	1	1	0.965094	0.937997	0.957436	1	0.741657	1	0.811575	0.922904	1	1	1	1	1	0.928291	1	1	1	1	1	1	0.944778
XLOC_000774	XLOC_000774;A5:chr1A:77161116-77161423:77161105-77161423:+	A5	chr1A	0.355745	0	NA	0	1	0	0.105165	1	0	0	0.0970824	0.287681	1	0.213195	0	0	0	NA	1	1	0	0	0	0	1	0	NA	NA	0	0	0	0.0899135	0.11507	0.0892895	0.0349501	NA	0	NA	NA	1	NA	1	0	0	0	0.013587
XLOC_000774	XLOC_000774;A5:chr1A:77161486-77162894:77161116-77162894:+	A5	chr1A	1	1	1	0.958733	0.959427	1	1	1	1	0.89951	0.931651	1	0.826397	1	1	1	1	0.87912	1	1	0.809542	1	1	0.931536	0.986585	1	1	0.987356	1	1	0.962446	0.961383	0.969912	1	1	1	0.922014	1	1	0.953277	1	1	1	1	1	1
XLOC_000774	XLOC_000774;RI:chr1A:77160926:77161105-77161423:77161486:+	RI	chr1A	0.68785	0.494077	1	0.893388	1	0.854428	0.275963	1	0.434495	0.4291	0.562031	0.908777	1	0.320175	0.505197	0.185329	0.673107	1	1	1	0.179111	0.402328	0.306624	0.55126	1	0.508346	1	1	0.31828	0.137933	0.372805	0.453554	0.788245	0.295318	0.142057	1	0.607925	1	1	1	1	1	0.113905	0.122549	0.301671	0.393145
XLOC_000774	XLOC_000774;RI:chr1A:77160926:77161116-77161423:77161486:+	RI	chr1A	0.799627	1	1	1	0.978973	1	0.764325	0.957373	1	1	0.922691	0.96104	0.912201	0.634786	1	1	1	1	0.929124	0.725405	1	1	1	1	0.983238	1	1	1	1	1	1	0.89363	0.966247	0.810406	0.820531	1	1	1	1	0.967667	1	0.808325	1	1	1	0.979181
XLOC_000774	XLOC_000774;SE:chr1A:77161116-77161423:77161486-77162894:+	SE	chr1A	1	NA	NA	0	0.336826	NA	1	1	NA	0	0.533164	1	0.31421	1	NA	NA	NA	0	1	1	0	NA	NA	0	0.556306	NA	NA	0	NA	NA	0	0.747686	0.529647	1	1	NA	0	NA	NA	0.405376	NA	1	NA	NA	NA	1
XLOC_000780	XLOC_000780;AL:chr1A:78324403-78325350:78325626:78324403-78328968:78331650:+	AL	chr1A	0.634222	0.400335	1	1	0.490796	1	1	1	1	1	1	0.732439	1	1	1	1	1	0.647329	1	0.931211	1	1	1	1	1	1	1	1	1	1	1	1	0.378518	1	1	1	1	1	1	1	1	1	1	1	1	0.919602
XLOC_000781	XLOC_000781;A3:chr1A:78335943-78338072:78335943-78338537:+	A3	chr1A	0.0861491	NA	1	1	NA	NA	0	1	1	0	NA	0	0	0	0.0283639	0.0367587	0	1	1	0	0	NA	0	0	1	NA	0	1	0	0	NA	NA	NA	NA	NA	0.0925685	0	0	NA	NA	NA	NA	0	0	0.100394	NA
XLOC_000781	XLOC_000781;A5:chr1A:78335943-78338781:78335631-78338781:+	A5	chr1A	1	1	NA	1	1	0	0	1	1	0	0	0	NA	0	1	NA	0	NA	1	1	0	1	1	1	1	0.422647	NA	0	NA	1	0.148828	NA	NA	NA	1	1	NA	NA	0	0	0	NA	NA	1	NA	0
XLOC_000781	XLOC_000781;A5:chr1A:78338663-78338781:78338286-78338781:+	A5	chr1A	1	NA	1	1	NA	NA	NA	1	0.0937843	NA	NA	NA	NA	NA	1	1	NA	1	1	NA	NA	NA	NA	NA	1	NA	NA	1	NA	NA	NA	NA	NA	NA	NA	1	NA	NA	0	NA	NA	NA	NA	NA	1	NA
XLOC_000781	XLOC_000781;MX:chr1A:78335943-78336495:78336708-78338781:78335943-78338072:78338286-78338781:+	MX	chr1A	NA	NA	NA	1	NA	NA	NA	1	0.250592	NA	NA	NA	NA	NA	NA	1	NA	1	NA	NA	NA	NA	1	NA	NA	NA	NA	NA	NA	NA	NA	1	NA	NA	NA	NA	NA	NA	0	1	NA	1	NA	NA	NA	1
XLOC_000781	XLOC_000781;MX:chr1A:78335943-78336495:78336708-78338781:78335943-78338072:78338663-78338781:+	MX	chr1A	0	NA	0	0.464938	NA	NA	NA	0.436974	0.763655	NA	NA	NA	NA	NA	0	0.929055	NA	0.801341	0	NA	NA	NA	1	NA	0	NA	NA	0	NA	NA	NA	1	NA	NA	NA	0	NA	NA	NA	1	NA	1	NA	NA	0	1
XLOC_000781	XLOC_000781;MX:chr1A:78335943-78336495:78336708-78338781:78335943-78338537:78338663-78338781:+	MX	chr1A	0	NA	NA	1	NA	NA	0	1	1	0	NA	0	0	0	0	0.333218	0	1	NA	0	0	NA	0.306976	0	NA	NA	0	NA	0	0	NA	1	NA	NA	NA	0	0	0	NA	1	NA	1	0	0	0	1
XLOC_000781	XLOC_000781;MX:chr1A:78335943-78338072:78338286-78338781:78335943-78338537:78338663-78338781:+	MX	chr1A	0	NA	NA	NA	NA	NA	0	NA	1	0	NA	0	0	0	0	0	0	NA	NA	0	0	NA	0	0	NA	NA	0	NA	0	0	NA	NA	NA	NA	NA	0	0	0	1	NA	NA	NA	0	0	0	NA
XLOC_000781	XLOC_000781;RI:chr1A:78338072:78338286-78338537:78338663:+	RI	chr1A	1	NA	1	1	NA	NA	NA	0.86054	1	NA	NA	NA	NA	NA	1	1	NA	1	1	NA	NA	0	NA	NA	1	NA	NA	1	NA	NA	NA	NA	NA	NA	NA	1	NA	NA	NA	NA	0	NA	NA	NA	1	NA
XLOC_000781	XLOC_000781;SE:chr1A:78335943-78336495:78336708-78338781:+	SE	chr1A	0	0	NA	0.510067	0	NA	NA	0.565417	0.205387	NA	NA	NA	NA	NA	0	1	NA	1	0	0	NA	0	0.519674	0	0	0	NA	NA	NA	0	0	1	NA	NA	0	0	NA	NA	NA	1	NA	1	NA	0	NA	1
XLOC_000781	XLOC_000781;SE:chr1A:78335943-78338072:78338286-78338537:+	SE	chr1A	0	NA	NA	NA	NA	NA	0	1	NA	0	NA	0	0	0	0	0	0	NA	NA	0	0	1	0	0	NA	NA	0	NA	0	0	NA	NA	NA	NA	NA	0	0	0	NA	NA	1	NA	0	0	0	NA
XLOC_000781	XLOC_000781;SE:chr1A:78335943-78338072:78338286-78338781:+	SE	chr1A	0	0	NA	0	0	NA	NA	0	0.435979	NA	NA	NA	NA	NA	0	NA	NA	NA	0	0	NA	0	0	0	0	0	NA	NA	NA	0	0	NA	NA	NA	0	0	NA	NA	1	NA	NA	NA	NA	0	NA	NA
XLOC_000781	XLOC_000781;SE:chr1A:78335943-78338072:78338663-78338781:+	SE	chr1A	0.461253	0	1	0.545065	0	NA	NA	0.626359	0.0740707	NA	NA	NA	NA	NA	0.101887	1	NA	1	0.102478	0	NA	0	0	0	0.177691	0	NA	1	NA	0	0	NA	NA	NA	0	0.591016	NA	NA	NA	NA	NA	NA	NA	0	1	NA
XLOC_000781	XLOC_000781;SE:chr1A:78335943-78338537:78338663-78338781:+	SE	chr1A	0.900813	0	NA	0	0	NA	1	0	0	1	NA	1	1	1	0.795342	1	1	NA	0	0.783107	1	0	0.709515	0.786084	0	0	1	NA	1	0.940071	0	NA	NA	NA	0	0.934062	1	1	NA	NA	NA	NA	1	0.789995	1	NA
XLOC_000781	XLOC_000781;SE:chr1A:78338286-78338537:78338663-78338781:+	SE	chr1A	NA	NA	NA	NA	NA	NA	NA	1	0	NA	NA	NA	NA	NA	NA	NA	NA	NA	NA	NA	NA	1	NA	NA	NA	NA	NA	NA	NA	NA	NA	NA	NA	NA	NA	NA	NA	NA	0	NA	1	NA	NA	NA	NA	NA
XLOC_000783	XLOC_000783;AF:chr1A:78953260:78953565-78954022:78953747:78953817-78954022:+	AF	chr1A	0.512317	0.591083	0.517526	0.559904	0.558403	1	0.824937	0.699591	0.574847	0.539973	0.75082	0.613241	0.530114	1	0.0785684	0.0469428	0.126681	0.555368	0.722369	0.18527	0.132838	0.0557778	0.0383166	0.218665	0.0752469	0.033256	0.148424	0.195302	0.357987	0.0393391	0.39585	0.410093	0.575352	0.292258	0.0901863	0.0763477	0.032219	0.106196	0.144879	0.116371	0.285375	0.305393	0.0275702	0.0462103	0.0939837	0.192803
XLOC_000792	XLOC_000792;A3:chr1A:82190709-82190839:82190709-82190853:+	A3	chr1A	0	0	NA	0	1	NA	NA	0	0	0	0	0	0	0	0	0	1	0	1	0	0	0	0	NA	0	0	0	0	NA	0	0	1	0	0	NA	NA	0	0	1	0	0	0	0	0	0	1
XLOC_000794	XLOC_000794;A3:chr1A:82518589-82519197:82518589-82519206:+	A3	chr1A	0	0	0.0364853	0.0936675	0.0994312	0	0	0.0428525	0.0382688	0	0	0.0623448	0.116487	0.070203	0.109718	0.227337	0.05708	0	0.0709422	0.0600773	0	0.382702	0.345457	0	0.109968	0.123945	0.134656	0.126259	0.0569453	0.0631987	0	0	0	0	0	0.185678	0.263794	0.263355	0.146227	0.0913413	0.0921598	0.239948	0.014244	0.0579134	0.0108769	0.0137634
XLOC_000794	XLOC_000794;A3:chr1A:82526323-82526403:82526323-82526406:+	A3	chr1A	0.874891	0.926443	0.957674	0.976083	0.927263	0.868673	0.924857	0.952304	0.958374	0.89474	0.951991	0.959521	0.990827	0.979855	0.692972	0.893905	0.836518	0.898046	0.965921	0.780452	0.674166	0.831644	0.808235	0.752773	0.79229	0.845953	0.836122	0.87603	0.995832	0.862036	0.911398	0.923037	0.922483	0.891024	0.704585	0.566688	0.822937	0.873041	0.910318	0.808383	0.839507	0.81169	0.721425	0.807487	0.847402	0.889629
XLOC_000794	XLOC_000794;RI:chr1A:82517368:82517864-82518258:82518389:+	RI	chr1A	0.125109	0.0733742	0.0422527	0.0239173	0.0727372	0.131327	0.0751427	0.0476961	0.0416257	0.10526	0.0480095	0.0404793	0.00917342	0.0201445	0.306758	0.106095	0.163482	0.101699	0.0340197	0.219548	0.325834	0.168356	0.191615	0.246669	0.207301	0.153905	0.163878	0.12397	0.00416414	0.137715	0.0885252	0.0769627	0.077338	0.108976	0.295415	0.433101	0.177063	0.126839	0.0896824	0.191217	0.160493	0.187558	0.277537	0.192513	0.152598	0.110371
XLOC_000797	XLOC_000797;A3:chr1A:84013374-84013479:84013374-84013493:+	A3	chr1A	0	0	0	0	0	0	0	0	0	0	0	0	0	0	0	0	0	0	0	0	0	0	0	0	0	0	0	0	0	0	0.254928	0	0	0	0	0	0	0	0	0	0	0	0	0	0	0
XLOC_000797	XLOC_000797;A5:chr1A:84013388-84013493:84013374-84013493:+	A5	chr1A	0	0	0	0	0	0	0	0	0	0	0	0	0	0	0	0	0	0	0.0582161	0	0	0	0	0	0	0	0	0.0228873	0	0	0	0	0	0	0	0	0	0	0	0	0	0	0	0	0	0
XLOC_000808	XLOC_000808;A3:chr1A:85032809-85033943:85032809-85033961:+	A3	chr1A	0	0.0241701	0	0	0	0	0	0	0	0.0231471	0	0	0	0	0	0	0	0	0	0	0.0528642	0	0.0140907	0	0	0	0.00395465	0	0	0	0	0	0.00468917	0	0.01135	0.0757902	0	0.0187051	0	0.0186393	0	0	0.0156881	0.0108046	0.00645017	0.00403899
XLOC_000816	XLOC_000816;A5:chr1A:86621734-86621864:86620684-86621864:+	A5	chr1A	0	NA	0	0	1	NA	0	0	0	NA	0	NA	NA	0	NA	0	NA	NA	0	0	NA	NA	0	0	NA	0	NA	0	NA	0	0	0	NA	0	0	NA	0	0	0	NA	1	NA	NA	0	0	NA
XLOC_000819	XLOC_000819;AL:chr1A:88350608-88351269:88351710:88350608-88353710:88353852:+	AL	chr1A	0.28029	1	1	1	1	0	NA	NA	1	1	NA	1	1	NA	NA	0	1	1	0.396895	0	1	1	0	1	1	1	1	1	1	0	1	1	1	1	1	NA	NA	0	1	1	1	1	1	1	1	1
XLOC_000819	XLOC_000819;SE:chr1A:88348423-88348492:88348647-88348855:+	SE	chr1A	1	0	0	1	1	1	NA	NA	0	0	1	1	0	NA	NA	1	1	1	1	1	0	0	1	1	1	0	1	1	0	1	0	0	1	1	0	NA	NA	1	0	1	0.260056	0	0	0	0	1
XLOC_000819	XLOC_000819;SE:chr1A:88350608-88351269:88351647-88353710:+	SE	chr1A	0	NA	NA	NA	NA	0	NA	NA	NA	NA	1	NA	NA	NA	NA	0	NA	NA	0	0	NA	NA	0	NA	NA	NA	NA	NA	NA	0	NA	NA	NA	NA	NA	NA	NA	0	NA	NA	NA	NA	NA	NA	NA	NA
XLOC_000820	XLOC_000820;A3:chr1A:89406713-89407298:89406713-89407302:+	A3	chr1A	0.99283	1	1	1	1	1	1	1	1	1	1	1	1	1	1	1	1	1	1	1	1	1	0.981575	1	1	1	1	1	0.985347	0.966658	1	1	1	1	1	0.994193	1	0.955737	1	1	1	1	1	1	0.945573	1
XLOC_000820	XLOC_000820;A5:chr1A:89406713-89407298:89406567-89407298:+	A5	chr1A	1	1	1	1	1	1	1	1	1	0.985878	1	1	1	1	0.939929	1	1	1	1	1	1	1	1	1	1	1	1	1	0.993626	1	1	1	1	1	1	1	1	1	0.959434	1	1	1	0.881807	0.899967	1	1
XLOC_000820	XLOC_000820;RI:chr1A:89406507:89406567-89406666:89406713:+	RI	chr1A	1	1	1	1	1	1	1	1	1	1	0.946352	0.935817	1	1	1	0.914363	1	1	1	1	0.779624	0.686312	0.774406	1	0.749168	1	1	1	0.973531	0.816014	1	1	1	1	1	1	0.796207	0.916376	1	1	1	1	1	0.941591	1	0.95191
XLOC_000820	XLOC_000820;SE:chr1A:89406567-89406666:89406713-89407298:+	SE	chr1A	NA	NA	NA	NA	NA	NA	NA	NA	NA	0	1	1	NA	NA	0	1	NA	NA	NA	NA	1	1	1	NA	1	NA	NA	NA	0.815618	1	NA	NA	NA	NA	NA	NA	1	1	0	NA	NA	NA	0	0.360461	NA	1
XLOC_000820	XLOC_000820;SE:chr1A:89406713-89407137:89407199-89407302:+	SE	chr1A	0.93354	1	1	NA	NA	NA	NA	1	1	1	NA	NA	NA	NA	1	1	NA	NA	NA	NA	NA	1	0.338543	1	NA	NA	NA	NA	0.650194	0	1	1	NA	NA	NA	0.855571	NA	0	NA	NA	1	NA	NA	1	0.336761	NA
XLOC_000831	XLOC_000831;A3:chr1A:91161391-91162414:91161391-91162514:+	A3	chr1A	NA	NA	NA	0	NA	NA	NA	NA	NA	NA	NA	NA	NA	NA	NA	NA	NA	0	NA	NA	NA	NA	NA	NA	NA	NA	NA	NA	NA	NA	NA	NA	0	NA	NA	NA	NA	NA	NA	NA	NA	NA	NA	NA	NA	NA
XLOC_000831	XLOC_000831;RI:chr1A:91160544:91160555-91160844:91161103:+	RI	chr1A	0.192286	0.316198	0.664141	0.613558	0.44979	0.542772	0.41113	0.315093	0.253446	0.278007	0.725733	0.711366	0.646235	0.27852	0	0.0567638	0.0734232	0.727794	0.718975	0.131979	0.0947741	0.0688424	0.0382885	0.0911075	0.241337	0.0258338	0.0949901	0.20202	0.175035	0.0214189	0.383922	0.514751	0.769738	0.501896	0.111625	0.032857	0.0867145	0.0305925	0.115513	0.204504	0.178023	0.177545	0.081789	0.04988	0.114825	0.105849
XLOC_000835	XLOC_000835;A3:chr1A:91501473-91501647:91501473-91501942:+	A3	chr1A	0.0337446	0.032389	0.027332	0.062921	0.0584612	0.0762978	0.0292736	0.0393762	0.0687695	0.0431815	0.0324255	0.0748488	0.0465056	0.115842	0.00627032	0.0160091	0.0436672	0.0726324	0.0596079	0.118611	0.0832988	0.0430872	0.0470853	0.034794	0.0835398	0.035799	0.0787582	0.106955	0.0473683	0.00992227	0.0419639	0.0651565	0.0642746	0.0527217	0.0481384	0.0118168	0.0242408	0.0489661	0.0586135	0.0949522	0.111329	0.0552496	0.00457973	0.026324	0.0449527	0.0633761
XLOC_000835	XLOC_000835;A3:chr1A:91501473-91501647:91501473-91501951:+	A3	chr1A	1	0.560593	0.564334	1	1	1	0.644248	1	1	1	1	1	1	1	0.0664545	0.0980586	1	1	1	1	1	0.704222	1	0.701489	1	0.209804	1	0.95674	1	0.0890331	1	1	1	0.941424	1	0.187088	0.240555	0.357381	0.58682	1	1	1	0.082033	1	1	0.596704
XLOC_000835	XLOC_000835;A3:chr1A:91501473-91501942:91501473-91501951:+	A3	chr1A	1	0.974434	0.978767	1	1	1	0.98362	1	1	1	1	1	1	1	0.918577	0.869832	1	1	1	1	1	0.981439	1	0.984892	1	0.877318	1	0.994614	1	0.906997	1	1	1	0.996549	1	0.950607	0.927273	0.915264	0.958002	1	1	1	0.951037	1	1	0.956267
XLOC_000835	XLOC_000835;A5:chr1A:91501477-91501942:91501473-91501942:+	A5	chr1A	0	0	0.0384555	0	0	0.0065584	0	0	0	0	0	0	0	0	0	0	0	0	0	0	0	0	0	0	0.023235	0	0	0	0	0	0.0342485	0	0	0	0.029301	0	0	0	0	0	0	0	0	0.0594925	0.0649958	0
XLOC_000835	XLOC_000835;RI:chr1A:91501647:91501730-91501942:91502512:+	RI	chr1A	1	1	1	1	1	1	1	1	0.966874	1	1	1	1	1	1	1	1	0.898002	0.956689	1	1	1	1	1	0.971408	1	1	1	1	0.778888	0.942724	0.949175	1	1	1	0.857904	0.85411	1	1	0.956339	1	1	1	0.748654	1	0.914977
XLOC_000835	XLOC_000835;SE:chr1A:91501473-91501647:91501730-91501942:+	SE	chr1A	0	0	0	0	0	0	0	0	0.00252374	0	0	0	0	0	0	0	0	0.0088175	0.00286139	0	0	0	0	0	0.00267584	0	0	0	0	0.00283691	0.00265416	0.00371822	0	0	0	0.00197674	0.0042255	0	0	0.00476692	0	0	0	0.00899503	0	0.00624838
XLOC_000838	XLOC_000838;A3:chr1A:92565500-92565875:92565500-92565878:+	A3	chr1A	1	1	1	1	1	1	1	1	1	1	1	1	1	1	1	1	1	1	1	1	1	1	1	1	1	1	1	1	1	1	1	1	1	1	1	1	1	1	1	1	1	1	1	1	1	1
XLOC_000838	XLOC_000838;A5:chr1A:92565557-92565875:92565500-92565875:+	A5	chr1A	0.00600056	0.0107949	0.000759451	0	0	0	0.00107624	0.00291968	0.00357664	0.00524481	0.000557942	0	0	0.00109168	0.0622016	0.0450588	0.0153265	0.00497313	0.00326822	0	0	0	0	0.0109626	0	0	0.00969287	0.0141937	0.00726194	0.0411089	0.00556124	0	0.000573592	0.00273903	0	0.0107862	0.0987016	0.0379782	0	0	0.00782773	0	0	0.00626818	0.00543514	0
XLOC_000838	XLOC_000838;RI:chr1A:92564927:92564929-92565014:92565103:+	RI	chr1A	1	0.971973	0.739018	NA	NA	NA	1	1	1	1	1	NA	NA	1	1	1	1	1	1	NA	NA	NA	NA	1	NA	NA	1	1	1	1	1	NA	0.62136	1	NA	1	1	1	NA	NA	1	NA	NA	1	1	NA
XLOC_000838	XLOC_000838;SE:chr1A:92565103-92565372:92565500-92565875:+	SE	chr1A	1	0.999685	0.999732	1	1	1	1	1	1	1	1	1	1	1	1	1	1	1	1	1	1	1	1	1	1	1	1	1	1	1	1	1	0.99965	1	1	1	1	1	1	1	1	1	1	1	1	1
XLOC_000838	XLOC_000838;SE:chr1A:92565103-92565372:92565557-92565875:+	SE	chr1A	1	0.971973	0.739018	NA	NA	NA	1	1	1	1	1	NA	NA	1	1	1	1	1	1	NA	NA	NA	NA	1	NA	NA	1	1	1	1	1	NA	0.62136	1	NA	1	1	1	NA	NA	1	NA	NA	1	1	NA
XLOC_000841	XLOC_000841;A3:chr1A:93399661-93400291:93399661-93400301:+	A3	chr1A	1	1	1	1	1	0.995868	1	1	1	1	1	0.991938	1	0.990591	1	1	1	0.982916	0.996916	0.985561	1	1	1	1	1	1	1	1	0.93945	1	1	1	0.997469	0.994687	1	1	1	1	1	0.994088	0.99339	1	1	1	1	1
XLOC_000841	XLOC_000841;A3:chr1A:93400394-93400484:93400394-93400492:+	A3	chr1A	1	0.98138	0.995774	1	0.996116	0.996732	0.99185	1	1	1	0.989135	0.990331	1	1	1	1	1	1	0.998012	0.996365	1	1	1	0.990601	1	1	1	0.992183	1	1	1	0.997708	0.995473	0.996428	0.994072	1	0.992562	1	0.996823	0.991948	0.991786	1	1	1	1	0.992187
XLOC_000841	XLOC_000841;SE:chr1A:93399661-93400291:93400394-93400484:+	SE	chr1A	1	1	0.98343	1	1	1	1	1	1	1	1	0.990811	1	1	1	1	0.995004	1	1	1	1	0.984329	1	0.988455	1	1	1	1	1	1	1	1	1	1	1	0.980655	1	1	1	1	1	1	1	0.990036	1	1
XLOC_000841	XLOC_000841;SE:chr1A:93399661-93400301:93400394-93400484:+	SE	chr1A	NA	NA	0	NA	NA	1	NA	NA	NA	NA	NA	0.46947	NA	1	NA	NA	0	1	1	1	NA	0	NA	0	NA	NA	NA	NA	1	NA	NA	NA	1	1	NA	0	NA	NA	NA	1	1	NA	NA	0	NA	NA
XLOC_000842	XLOC_000842;MX:chr1A:94104815-94104945:94105036-94105578:94104815-94105407:94105485-94105578:+	MX	chr1A	NA	NA	NA	0.22368	1	NA	NA	NA	NA	0	NA	1	NA	1	NA	NA	NA	1	NA	1	0	NA	0	NA	1	NA	1	0.243235	0	NA	1	NA	1	NA	1	NA	NA	NA	0.376391	0.332674	0.376436	NA	NA	NA	1	1
XLOC_000842	XLOC_000842;SE:chr1A:94103893-94104699:94104815-94105407:+	SE	chr1A	NA	0	0	1	0	0	0	NA	NA	0.490401	NA	0	0	0	0	NA	NA	0	0	0	0.413481	0	0.198341	NA	NA	NA	NA	0.212939	0.527786	NA	NA	NA	NA	0	0	0	NA	0	0.533344	0.117847	0.684338	0	NA	0	0	0
XLOC_000842	XLOC_000842;SE:chr1A:94104815-94104945:94105036-94105407:+	SE	chr1A	NA	NA	NA	0.199757	NA	NA	1	1	NA	0.282594	NA	NA	NA	NA	NA	NA	1	1	1	1	0	NA	0	NA	1	NA	NA	0.417512	0	NA	NA	NA	1	NA	NA	NA	NA	NA	0	0.586069	0	1	NA	NA	1	1
XLOC_000842	XLOC_000842;SE:chr1A:94105036-94105407:94105485-94105578:+	SE	chr1A	NA	NA	NA	0.464195	0	NA	1	1	NA	1	NA	0	NA	0	NA	NA	1	0.475958	1	0.475714	NA	NA	NA	NA	0.791178	NA	0	0.690408	NA	NA	0	NA	0.502047	NA	0	NA	NA	NA	0	0.739593	0	1	NA	NA	0.275423	0.539334
XLOC_000843	XLOC_000843;A5:chr1A:94110140-94110569:94110097-94110569:+	A5	chr1A	1	1	0.931899	0.975492	0.995067	0.864021	1	1	0.92875	0.874513	0.964316	0.977445	0.990868	0.958364	1	1	0.951152	0.964928	0.96859	0.985112	0.951202	1	1	1	1	0.904833	0.89712	0.801831	1	0.944926	1	0.89674	1	0.952435	0.961906	1	0.912463	0.490305	0.789504	1	0.99089	0.926225	1	0.890365	0.918398	0.881041
XLOC_000854	XLOC_000854;RI:chr1A:95185267:95185327-95185430:95185789:+	RI	chr1A	0	0	0	0.0287574	0.00481401	0.0416524	0.0393984	0	0	0	0	0.00748989	0	0.0755173	0	0.112006	0.040401	0.00731541	0.0221999	0.016236	0.00678893	0	0	0.0110753	0.0137949	0.0200724	0	0.021702	0.0469469	0	0.0249369	0.02762	0.0185218	0.0189466	0	0.0213122	0	0.0115982	0.00838821	0.00419577	0.00957603	0.043248	0	0	0.0182489	0
XLOC_000858	XLOC_000858;A3:chr1A:96423906-96424170:96423906-96424178:+	A3	chr1A	0	0.681597	1	0.493412	0.877957	0.779527	NA	NA	1	0.692985	0.569538	0.486944	0.274474	0.312353	0	1	0	1	0.760621	0.874969	1	0.771691	NA	1	0.695538	0.506706	0.497212	0.603122	0.695718	1	1	0.662201	1	1	0.501181	0.681256	0	1	1	0.783448	0.753617	0.494575	0.904611	NA	1	0.664356
XLOC_000858	XLOC_000858;AL:chr1A:96423906-96423982:96423996:96423906-96424170:96424347:+	AL	chr1A	NA	0	0	0	0	0	NA	1	0	0	0	0	0	0	NA	0	NA	0	0	0	0	0	NA	0	0	0	0	0	0	0	0	0	0	0	0	0	NA	0	0	0	0	0	0	NA	0	0
XLOC_000858	XLOC_000858;AL:chr1A:96423906-96423982:96423996:96423906-96424178:96424347:+	AL	chr1A	0	0	NA	0	0	0	NA	1	NA	0	0	0	0	0	0	NA	0	NA	0	0	NA	0	NA	NA	0	0	0	0	0	NA	NA	0	NA	NA	0	0	0	NA	NA	0	0	0	0	NA	NA	0
XLOC_000860	XLOC_000860;A5:chr1A:96440061-96440227:96439542-96440227:+	A5	chr1A	1	1	NA	1	1	0	0	1	1	1	0.0536766	0.0810169	1	1	1	1	1	1	1	0.453555	1	1	1	0.510577	0.385107	0.0854896	0.144862	1	1	1	1	1	NA	0.133096	NA	1	0	1	0.350784	0.311614	1	0.238709	1	1	0.398264	1
XLOC_000861	XLOC_000861;A5:chr1A:96446971-96447156:96446959-96447156:+	A5	chr1A	1	0.953204	1	0.975509	1	1	1	1	0.930522	0.955027	0.887803	0.938936	1	1	1	1	1	0.967991	1	0.944091	0.971466	0.972753	1	0.962661	0.979549	1	0.947217	0.94693	0.984808	0.962169	1	1	1	1	1	0.987085	0.943414	1	1	0.944477	1	0.96567	0.949801	0.985867	1	0.988037
XLOC_000863	XLOC_000863;A3:chr1A:96454540-96454770:96454540-96454818:+	A3	chr1A	1	0.384002	1	0.653963	0.547425	0.583503	0.574873	0.77152	1	0.295466	0.489827	0.728061	0.545849	0.580776	0.806539	1	0.558962	1	0.734619	0.785572	0.679664	0.801609	1	0.777998	0.716459	0.780676	0.868748	0.743965	1	0.807895	1	0.594033	0.689964	0.56186	0.724029	0.680599	0.475945	1	0.754973	0.669705	0.840037	0.625174	0.481481	0.888868	1	1
XLOC_000863	XLOC_000863;A5:chr1A:96454555-96454770:96454540-96454770:+	A5	chr1A	0.0942021	0.573206	0.0682246	0	0.0508771	0.0379059	0.110324	0	0	0.375895	0.0461306	0.0411489	0.0466808	0.0730322	0.0667574	0.0696258	0.304616	0.124604	0.0796215	0.118502	0.0773461	0.171458	0.140047	0.187369	0.0137935	0.0700027	0.0610896	0.0547311	0.390564	0.233164	0.195341	0.0744304	0.154835	0.103102	0.055488	0.221714	0.17737	0.16266	0.118928	0.0364589	0.0542148	0.0128211	0.253659	0.223186	0.125116	0.0811836
XLOC_000863	XLOC_000863;AL:chr1A:96454540-96454818:96455130:96454540-96455386:96456198:+	AL	chr1A	NA	1	NA	1	1	1	1	1	NA	1	1	1	1	1	1	NA	1	NA	1	1	1	1	NA	0.953296	1	1	1	1	NA	0.916672	NA	1	1	1	1	0.899627	1	NA	1	1	1	1	1	1	0	NA
XLOC_000863	XLOC_000863;SE:chr1A:96454540-96454770:96455245-96455386:+	SE	chr1A	1	1	1	1	1	1	1	1	1	1	1	1	1	1	1	1	1	1	1	1	1	1	1	0.986213	1	1	1	1	1	0.978842	1	1	1	1	1	0.950245	1	1	1	1	1	1	1	1	0.988124	1
XLOC_000865	XLOC_000865;A3:chr1A:96464868-96464941:96464868-96464985:+	A3	chr1A	0	0	NA	0	NA	1	1	0.166761	NA	1	0	1	1	0.372307	NA	1	NA	0	1	0	1	0	NA	0	0	0	0	0	0.0614867	0.0675177	0	0	0	0.160554	0.132975	0	0	1	0	0	0.457854	0	1	0.27142	0	0
XLOC_000866	XLOC_000866;A5:chr1A:96472321-96472445:96472177-96472445:+	A5	chr1A	1	1	1	1	0.9471	1	1	1	1	1	1	1	1	1	1	1	1	1	1	1	1	1	1	1	1	1	1	1	1	1	1	1	1	1	1	1	1	1	1	1	0.95764	1	1	1	1	1
XLOC_000874	XLOC_000874;SE:chr1A:98057085-98058564:98058637-98060002:+	SE	chr1A	0	0	0.0628118	0.0424646	0	0.186583	0	0	0	0	0.240113	0.380931	0	0	0	0	0	0.0421339	0	1	0	0	0	0	0	0	0	0	0	0	0	0	0.0868451	0	0	0	0	0	0.370011	0	0.170285	0	0	0	0	0.16453
XLOC_000875	XLOC_000875;A3:chr1A:98590502-98590580:98590502-98590586:+	A3	chr1A	0	NA	NA	NA	0	0	NA	0	1	NA	0	NA	NA	NA	0	0	0	0	0	NA	NA	NA	NA	1	NA	0	0	0	NA	0	NA	NA	NA	NA	0	NA	0	NA	NA	0	1	NA	0	0	NA	NA
XLOC_000876	XLOC_000876;A3:chr1A:99008353-99008868:99008353-99008948:+	A3	chr1A	0	0	0	0	0.000744917	0	0	0	0	0	0	0	0.00149402	0	0	0	0	0.000607309	0.000724684	0	0	0	0	0	0	0	0	0	0	0	0	0.000825497	0	0	0	0	0	0	0	0.00142142	0	0.00129566	0	0	0	0
XLOC_000876	XLOC_000876;A3:chr1A:99009057-99009296:99009057-99009514:+	A3	chr1A	0.00791676	0.0111812	0.0129712	0.016446	0.0131541	0.0237642	0.0309586	0.0106822	0.0107484	0.00667613	0.00895045	0.0190172	0.0134691	0.0597149	0.00695001	0.00134976	0.0115839	0.0120327	0.0162798	0.0419991	0.0338701	0.00677488	0.0106676	0.00751111	0.00699065	0.00440288	0.0182728	0.0251011	0.0118755	0.0126255	0.0139604	0.0135001	0.00838383	0.0333442	0.0279844	0.0183056	0.0135359	0.00843777	0.013365	0.0156626	0.0229323	0.0277817	0.00553756	0.0108816	0.00529082	0.0108627
XLOC_000876	XLOC_000876;SE:chr1A:99003993-99008252:99008353-99008948:+	SE	chr1A	1	1	1	0.997848	1	1	0.992035	1	1	1	1	1	1	1	1	1	1	1	0.99873	1	1	1	1	0.997661	1	0.987959	1	1	1	1	1	0.997839	1	0.996962	1	1	1	0.986299	1	1	1	1	1	1	1	1
XLOC_000889	XLOC_000889;A5:chr1A:99658333-99658435:99658312-99658435:+	A5	chr1A	0.134161	0.501654	NA	1	NA	NA	NA	0.131411	0.172851	0	NA	NA	NA	NA	0.0305206	0.00582684	0	NA	NA	0	NA	0.0747768	0.0485098	0.175074	0.478069	0	NA	0	0.120872	0	0.487564	NA	NA	NA	NA	0.0158653	0.0216058	0.0162677	0	NA	NA	1	0	0.0544391	1	NA
XLOC_000891	XLOC_000891;A3:chr1A:99903843-99905370:99903843-99905373:+	A3	chr1A	0.033562	0	0.060741	0.199907	0.171644	0.0416778	0.118513	0.158154	0.259554	0	0.0969906	0	0	0.968241	0	0.0368817	0	0.216663	0.162479	0	0	0	0	0	0.0313431	0.0675102	0.0323158	0.00882165	0	0	0	0	0.483942	0	0	0.191324	0	0	0.0319219	0.0106542	0	0.0274581	0	0.0413087	0	0
XLOC_000891	XLOC_000891;A3:chr1A:99903843-99905370:99903843-99905376:+	A3	chr1A	1	0	1	0.860197	0.929688	0.495067	1	0.885105	1	NA	0.645803	NA	0	1	NA	1	NA	0.907814	1	0	0	0	0	0	1	1	1	1	NA	NA	0	0	1	0	NA	1	NA	0	1	1	NA	1	NA	1	NA	NA
XLOC_000891	XLOC_000891;A3:chr1A:99903843-99905373:99903843-99905376:+	A3	chr1A	1	0.86072	1	0.960977	0.984571	0.957527	1	0.976194	1	1	0.944368	1	0.984262	1	1	1	1	0.97268	1	0.976215	0.969886	0.953045	0.917849	0.968587	1	1	1	1	1	1	0.969771	0.962874	1	0.926377	1	1	1	0.973602	1	1	1	1	1	1	1	1
XLOC_000891	XLOC_000891;A5:chr1A:99903843-99905370:99903545-99905370:+	A5	chr1A	NA	NA	NA	NA	NA	1	NA	NA	NA	NA	NA	NA	NA	NA	NA	1	NA	NA	NA	0	NA	0	NA	NA	NA	NA	NA	NA	NA	NA	0	0	NA	0	NA	NA	0	NA	NA	NA	NA	NA	0	1	NA	0
XLOC_000891	XLOC_000891;AF:chr1A:99886033:99886139-99892209:99891203:99891333-99892209:+	AF	chr1A	NA	1	NA	0.716762	1	1	NA	1	NA	NA	1	0	1	0	NA	NA	NA	1	NA	NA	1	NA	1	NA	NA	NA	NA	NA	NA	NA	NA	1	NA	1	NA	NA	NA	NA	NA	NA	NA	NA	NA	NA	NA	NA
XLOC_000891	XLOC_000891;SE:chr1A:99886139-99886314:99886453-99892209:+	SE	chr1A	1	0	1	0	0.831969	0.397918	1	0	NA	NA	0.645803	NA	0	NA	NA	NA	NA	0.608066	1	1	0	1	0	1	1	1	1	1	NA	NA	1	0	1	0.420325	NA	1	NA	1	1	1	NA	1	NA	NA	NA	NA
XLOC_000902	XLOC_000902;A3:chr1A:100681605-100681713:100681605-100681716:+	A3	chr1A	0.841855	0.67486	0.526272	0.794599	0.794728	0.659629	0.641074	0.691662	1	0.71634	0.75608	0.518383	0.784712	0.746351	0.099656	0.527713	1	0.763107	0.750064	0.124932	0.588058	0.0561534	1	0.714615	0.835722	0.602162	0.505518	0.807887	1	0.74301	0.650445	0.656968	0.830143	0.644388	0.130006	0.361121	1	0.716803	0.3415	0.509526	0.428887	0.895556	0.474804	0.805342	0.543448	0.691779
XLOC_000908	XLOC_000908;SE:chr1A:102165642-102166044:102166571-102166664:+	SE	chr1A	0.0435838	0.0632926	0.072742	0.141244	0	0.232375	0	0.091341	0.0866896	0.0538602	0.19326	0.0824727	0.258754	1	0.0891288	0	1	1	1	NA	NA	0.0523295	0.0259875	0.0450784	0.0419453	0	0.174958	0.308293	0.0555241	0.00167581	0.0557912	0.0600853	0.155303	0.0474332	0.138557	0.0103305	0.00784216	0.0122594	0.0706381	0.0620504	0	0.0715551	0.000732427	0.00178585	0.0150889	0.0415473
XLOC_000909	XLOC_000909;AF:chr1A:102359664:102360217-102363651:102361381:102361497-102363651:+	AF	chr1A	0	0.0751459	0.0641898	0.158341	0.181576	0.089435	0.292645	0.140226	0	0.049132	0.214971	0.518859	0.0907579	0.138537	0.267967	0	0.0823545	0.142843	0.152319	0.0620439	0.0313443	0.270941	0.237882	0.146042	0.0508451	0.0309437	0.0407379	0.0478129	0	0	0	0.106447	0.147669	0.137798	0.0268701	0	0.250615	0	0.0176073	0.0143815	0.0500384	0	0	0.0150418	0.0306213	0.0436667
XLOC_000914	XLOC_000914;A5:chr1A:104379078-104379147:104379057-104379147:+	A5	chr1A	0	0	0	0	0.00122076	0.00424488	0	0	0	0	0	0	0	0.00132009	0.135987	0.018976	0	0.00923917	0	0	0	0.0743793	0	0.0182213	0.00523425	0	0.00172606	0.00141538	0	0	0	0	0	0	0.0010588	0	0.034936	0	0	0	0	0.00125565	0	0	0.00905584	0
XLOC_000914	XLOC_000914;SE:chr1A:104379057-104379147:104379265-104379368:+	SE	chr1A	0.760081	0.910456	1	1	1	1	1	0.648684	1	0.918732	1	1	1	1	1	1	1	1	1	1	1	1	1	1	1	1	1	1	0.782964	1	1	1	1	1	1	1	1	1	1	1	1	1	1	1	1	1
XLOC_000916	XLOC_000916;A3:chr1A:104931673-104934050:104931673-104934080:+	A3	chr1A	NA	NA	NA	0	0	0	NA	NA	NA	NA	NA	0	0	0	NA	NA	NA	NA	0	NA	NA	NA	NA	NA	NA	0	0	0	NA	NA	NA	NA	0	NA	NA	NA	NA	NA	NA	NA	NA	NA	NA	NA	NA	NA
XLOC_000916	XLOC_000916;A5:chr1A:104931673-104934080:104931478-104934080:+	A5	chr1A	0	0	NA	1	0.212473	0.124491	0	0	0	0	0	0.209884	0.813691	1	0	0	0	0	0.156422	0	NA	NA	NA	0	0	1	0.152036	1	0	0	0	0	0.265401	0	0	0	0	0	NA	0	0	0	0	0	0	0
XLOC_000920	XLOC_000920;A3:chr1A:107094352-107094441:107094352-107094446:+	A3	chr1A	0.798819	0.793599	1	1	1	1	1	0.815916	0.847749	0.978503	1	1	1	0.919142	0.655646	0.854126	1	0.932353	1	1	1	0.640903	0.642822	0.715167	1	1	1	1	0.837895	0.659667	0.928848	0.946345	1	1	0.89044	0.490137	0.785383	1	1	1	0.951544	1	0.784003	0.850462	1	1
XLOC_000920	XLOC_000920;A3:chr1A:107094478-107095252:107094478-107095262:+	A3	chr1A	1	1	1	1	0.992426	1	1	1	1	1	1	1	1	1	1	1	1	1	1	1	1	1	1	1	1	1	1	1	1	1	1	1	1	1	1	1	1	1	1	1	1	1	1	1	1	1
XLOC_000920	XLOC_000920;A3:chr1A:107095311-107095847:107095311-107095898:+	A3	chr1A	0.011429	0	0.0104351	0	0.0066156	0.0126123	0.0301665	0.00543996	0.00564161	0.00696928	0.00849496	0.0241517	0	0.0063007	0	0	0.0282954	0.00453883	0.0180247	0	0	0	0.0386986	0	0.0198087	0.0667613	0	0.0206622	0	0	0.00508145	0	0	0.00866973	0	0	0	0	0.0234819	0	0.056131	0	0	0.00761338	0.043978	0.0195748
XLOC_000920	XLOC_000920;RI:chr1A:107094441:107094478-107095252:107095311:+	RI	chr1A	0.0567271	0.0242176	0.0476083	0.069929	0.086343	0.144686	0.0887679	0.0356565	0.0178024	0.0542863	0.0635988	0.082546	0.11968	0.0550607	0.00660329	0.0953035	0.181208	0.08097	0.0914963	0.249615	0.214763	0.0958848	0.105677	0.0850221	0.12775	0.142946	0.232575	0.395016	0.00954921	0	0.016499	0.0541307	0.0740871	0.0856314	0.156624	0.0767145	0.0958107	0.258917	0.352321	0.241647	0.277711	0.28004	0.0122978	0.0456733	0.13362	0.115038
XLOC_000920	XLOC_000920;RI:chr1A:107094441:107094478-107095262:107095311:+	RI	chr1A	1	1	1	1	0.925279	1	1	1	1	1	1	1	1	1	1	1	1	1	1	1	1	1	1	1	1	1	1	1	1	NA	1	1	1	1	1	1	1	1	1	1	1	1	1	1	1	1
XLOC_000921	XLOC_000921;A3:chr1A:107105609-107105680:107105609-107105695:+	A3	chr1A	0.00183651	0	0.00698147	0.00644859	0	0	0	0.0053736	0.0025689	0	0	0	0	0	0.00266732	0	0	0.00244559	0	0	0	0.00305293	0.00121002	0.00443536	0.00360053	0	0.0167854	0	0	0	0.00800597	0	0	0	0	0.00292042	0.00655251	0	0	0	0	0	0.00145148	0.00209432	0.0028229	0.00361863
XLOC_000921	XLOC_000921;A3:chr1A:107105609-107105680:107105609-107105740:+	A3	chr1A	1	0	0.080654	0.0722305	NA	NA	NA	1	0.0464001	0	NA	0	NA	NA	0.0088336	0	NA	0.0301964	NA	NA	NA	0.282405	1	1	1	NA	1	NA	0	0	0.0531413	0	NA	0	NA	1	1	NA	NA	NA	NA	NA	0.00981079	0.011177	1	1
XLOC_000921	XLOC_000921;A3:chr1A:107105609-107105695:107105609-107105740:+	A3	chr1A	1	0.90408	0.925807	0.923048	1	1	1	1	0.94973	0.920956	1	0.936854	1	1	0.769181	0.810946	1	0.927011	1	1	1	0.992279	1	1	1	1	1	1	0.87012	0.802907	0.874279	0.921116	1	0.855749	1	1	1	1	1	1	1	1	0.872061	0.843403	1	1
XLOC_000921	XLOC_000921;SE:chr1A:107102405-107103066:107103138-107103278:+	SE	chr1A	0.0806494	0	0.0412661	0.0116161	0.0455934	0.0525726	0.0643805	0.0684561	0	0.0506827	0.0503645	0.02595	0.0526713	0.0634571	0	0.134924	0.136716	0.0264598	0.0435449	0.154198	0.115104	0.257005	0.241473	0.142086	0.157017	0.11415	0.146231	0.0503948	0.00330822	0.11104	0.0413465	0.0442359	0.0303594	0	0.236406	0.247587	0.258583	0.281372	0.146343	0.11834	0.117926	0.0514471	0.0159033	0.182702	0.211679	0.130379
XLOC_000921	XLOC_000921;SE:chr1A:107105760-107106152:107106206-107106396:+	SE	chr1A	0	0	0	0	0.0292645	0	0	0.00194618	0	0	0	0	0	0	0.022942	0	0	0	0	0	0	0	0	0.00259842	0.00632128	0	0	0	0	0	0	0	0	0	0	0	0.00599307	0	0	0	0	0	0	0	0	0.0101837
XLOC_000925	XLOC_000925;A3:chr1A:107466801-107467588:107466801-107467597:+	A3	chr1A	0.907785	0.402136	1	1	1	1	0.654099	1	0.779697	0	1	1	0	1	1	0	0	0	1	0	0	0	0	0	0	0.846313	0	0	0	0.892653	0	1	1	1	0.511423	0	0	0	0	0	0	0	0.801751	0.374486	0	0
XLOC_000925	XLOC_000925;A3:chr1A:107467791-107467947:107467791-107468016:+	A3	chr1A	0.0922154	0.597864	1	1	1	1	1	1	0.220303	1	1	1	1	1	0	1	1	1	0.97724	1	1	1	1	1	1	0.153687	1	1	1	0.107347	1	1	1	1	0.488577	1	1	1	1	1	1	1	0.198249	0.625514	1	1
XLOC_000926	XLOC_000926;A5:chr1A:107647664-107647754:107647615-107647754:+	A5	chr1A	NA	0	NA	NA	NA	NA	NA	1	1	NA	NA	NA	NA	1	NA	NA	NA	NA	NA	NA	NA	NA	NA	NA	NA	NA	NA	NA	0	1	NA	NA	0	NA	NA	0	NA	1	NA	NA	NA	NA	0	0	NA	NA
XLOC_000927	XLOC_000927;A3:chr1A:107934709-107934852:107934709-107935455:+	A3	chr1A	NA	1	0	0	NA	NA	NA	NA	0	NA	NA	1	NA	NA	NA	NA	NA	1	0.919176	1	1	1	NA	NA	1	1	0.209942	1	NA	1	NA	1	1	1	1	NA	NA	1	1	1	NA	1	NA	NA	NA	1
XLOC_000927	XLOC_000927;A3:chr1A:107934947-107935455:107934947-107935515:+	A3	chr1A	1	0.699834	1	1	1	1	1	1	1	1	1	1	0.916863	1	NA	1	1	1	1	1	1	1	0.917726	1	1	1	1	0.97017	1	1	1	1	1	1	1	1	1	1	1	1	0.950879	1	1	1	0.893503	1
XLOC_000927	XLOC_000927;A3:chr1A:107934947-107935455:107934947-107935888:+	A3	chr1A	1	1	1	0.532172	0.839601	0.652695	0.441743	0.819313	0.390943	0.589727	0.571033	0.658428	0.850496	0.27085	0	1	0.629114	0.846109	0.551456	0.956938	0.354234	0.403196	0.461086	0.608714	0.539115	0.831366	0.864485	0.954335	0.53071	1	0.454208	0.453001	0.758452	0.812838	0.639885	0.167858	0.37147	0.892703	0.732106	0.745033	0.906314	0.895489	0.0545907	1	0.659375	0.820735
XLOC_000927	XLOC_000927;A5:chr1A:107934947-107935888:107934709-107935888:+	A5	chr1A	0	NA	NA	1	1	1	1	1	1	1	1	1	1	NA	0	0	0	1	1	1	NA	0.0877681	0	NA	1	0.0302366	1	1	0.295459	0	0	1	1	1	0.0438596	1	0	0.0277353	1	0.125236	1	0.150784	NA	0	0	0.244986
XLOC_000927	XLOC_000927;A5:chr1A:107935789-107935888:107934947-107935888:+	A5	chr1A	1	1	1	0.528378	0.654107	0.37981	0	0	0	0.448849	0.397821	0.649004	0.880408	0.391521	0.629621	NA	0	0.869278	0.534957	0.871737	0.252294	0.577235	0	0	0.647297	0.852638	0.791618	0.96496	0	1	0	0.483172	0.733591	0.900697	0.767479	0	0	0.740597	0.738309	0.572337	0.800348	0.858847	0	NA	0.698585	0.848189
XLOC_000927	XLOC_000927;A5:chr1A:107935789-107935888:107935780-107935888:+	A5	chr1A	1	1	0.835046	1	0.952511	1	0.539831	NA	1	1	1	1	1	1	1	1	1	0.973295	0.924092	0.730835	0.89592	1	1	1	1	1	1	0.985697	1	1	1	1	0.907325	0.9147	0.843154	NA	NA	0.765929	0.860887	1	0.914742	1	NA	1	0.856979	0.97609
XLOC_000927	XLOC_000927;AL:chr1A:107936071-107941535:107941797:107936071-107942450:107943142:+	AL	chr1A	0.624724	0.421106	0.500136	0.32224	0.725013	0.385231	0.645723	0.514676	0.351714	0.638338	0.668325	0.45823	0.378707	0.366006	0	1	0.629114	0.673251	0.685913	0.641482	0.583717	0.192132	1	0.608306	0.790178	0.470039	0.67855	0.774926	0.207441	1	0.461437	0.573939	0.590803	0.300938	0.237847	0.24176	0.37147	0.905085	0.857027	0.646706	0.686636	0.718942	0.0884508	0.791617	0.308624	0.406424
XLOC_000927	XLOC_000927;MX:chr1A:107934709-107934818:107934947-107935888:107934709-107935455:107935789-107935888:+	MX	chr1A	NA	NA	0	0	NA	NA	NA	NA	0.756911	NA	NA	NA	NA	NA	NA	NA	1	NA	0	NA	NA	1	NA	NA	NA	NA	0	NA	NA	NA	NA	NA	NA	NA	NA	1	1	NA	NA	NA	NA	NA	NA	NA	NA	NA
XLOC_000927	XLOC_000927;MX:chr1A:107934709-107934852:107934947-107935888:107934709-107935455:107935789-107935888:+	MX	chr1A	NA	NA	0	0	NA	NA	NA	NA	0	NA	1	NA	NA	1	NA	NA	NA	NA	0.689092	NA	NA	NA	1	1	1	NA	0	NA	NA	NA	1	NA	NA	NA	1	NA	NA	NA	1	NA	NA	NA	NA	NA	NA	NA
XLOC_000927	XLOC_000927;MX:chr1A:107934709-107934858:107934947-107935888:107934709-107935455:107935789-107935888:+	MX	chr1A	NA	NA	0	0.729078	NA	1	1	NA	0	NA	NA	NA	NA	NA	1	NA	NA	NA	0.864384	NA	1	NA	NA	1	NA	NA	0	NA	NA	NA	NA	1	1	NA	NA	NA	NA	NA	NA	1	NA	NA	1	NA	1	NA
XLOC_000927	XLOC_000927;RI:chr1A:107934648:107934709-107934852:107934947:+	RI	chr1A	NA	0	0	1	0.91384	1	0.247274	1	1	1	0.121065	1	1	0	NA	NA	NA	0.845698	0.628859	0.0835038	0	1	0	0	0.0635443	1	1	0.709677	0.682112	NA	0	1	0.385051	0.541761	0.144373	1	NA	0.534045	0.260421	0.515156	0.580968	1	NA	NA	0	0.879616
XLOC_000927	XLOC_000927;RI:chr1A:107934852:107934947-107935455:107935789:+	RI	chr1A	NA	0.10523	NA	NA	NA	NA	NA	NA	NA	NA	NA	1	NA	NA	NA	NA	NA	1	1	1	1	1	NA	NA	0.863916	1	1	1	0	1	NA	1	1	1	1	NA	NA	1	1	0.861533	NA	1	NA	NA	NA	1
XLOC_000927	XLOC_000927;RI:chr1A:107934858:107934947-107935455:107935789:+	RI	chr1A	1	NA	1	1	1	1	NA	NA	NA	1	1	1	1	1	1	NA	NA	1	1	NA	NA	1	NA	NA	1	NA	1	1	NA	NA	NA	1	1	1	1	NA	NA	NA	NA	NA	1	1	NA	NA	1	NA
XLOC_000927	XLOC_000927;RI:chr1A:107934858:107934947-107935515:107935789:+	RI	chr1A	1	0	1	1	1	1	NA	NA	NA	1	1	1	0.934519	1	1	NA	NA	1	1	NA	NA	1	0	NA	1	NA	1	0.896269	NA	NA	NA	1	1	1	1	NA	NA	NA	NA	NA	0.881867	1	NA	NA	0.880341	NA
XLOC_000927	XLOC_000927;RI:chr1A:107934858:107934983-107935455:107935789:+	RI	chr1A	1	NA	1	1	1	1	NA	NA	NA	1	1	1	1	1	1	NA	NA	1	1	0	NA	1	NA	NA	1	NA	1	1	NA	NA	NA	1	1	1	1	NA	NA	NA	NA	NA	1	1	NA	NA	1	NA
XLOC_000927	XLOC_000927;RI:chr1A:107934858:107935514-107935654:107935789:+	RI	chr1A	1	NA	1	1	1	1	0	NA	NA	1	1	1	1	1	1	NA	NA	1	1	0	0	1	NA	0	1	NA	1	1	NA	NA	0	1	0.312702	1	1	NA	NA	NA	NA	0	0.556649	0.304597	NA	0	0.590783	NA
XLOC_000927	XLOC_000927;RI:chr1A:107935455:107935780-107935888:107936071:+	RI	chr1A	1	1	0.847474	1	0.982307	1	0.645723	1	1	1	1	1	1	1	NA	1	1	0.967881	0.921789	0.669392	0.583717	1	1	1	1	1	1	0.980801	1	1	1	1	0.839868	0.836988	0.74319	1	1	0.905085	0.857027	1	0.930616	1	1	1	0.732396	0.970975
XLOC_000927	XLOC_000927;RI:chr1A:107935455:107935789-107935888:107936071:+	RI	chr1A	1	0.312002	0.710913	0.816455	1	1	1	1	0.690576	1	0.831942	1	1	1	NA	0.883963	0.921209	1	0.911371	0.93897	0.350238	1	1	1	0.865694	1	0.685749	1	0.648948	1	0.932012	1	0.915196	1	1	1	1	1	1	0.931438	1	1	1	1	1	1
XLOC_000927	XLOC_000927;SE:chr1A:107934709-107934818:107934947-107935888:+	SE	chr1A	0	NA	NA	NA	NA	NA	NA	NA	1	NA	NA	NA	NA	NA	0	0	0.546516	NA	NA	NA	NA	0.363667	0	NA	NA	0	NA	NA	0	0	0	NA	NA	NA	0	1	0.267156	0	NA	0	NA	0	NA	0	0	0
XLOC_000927	XLOC_000927;SE:chr1A:107934709-107934818:107934983-107935455:+	SE	chr1A	NA	NA	0.225302	0	NA	NA	NA	NA	0	NA	NA	NA	NA	NA	NA	1	1	NA	0.442256	NA	NA	NA	NA	NA	NA	NA	0	NA	1	NA	NA	NA	1	NA	NA	NA	NA	NA	NA	NA	NA	NA	NA	NA	NA	NA
XLOC_000927	XLOC_000927;SE:chr1A:107934709-107934852:107934947-107935455:+	SE	chr1A	NA	1	0.363589	0	1	NA	1	NA	0	NA	NA	NA	NA	NA	NA	NA	NA	1	0.610032	1	1	NA	NA	NA	1	NA	0	1	1	NA	NA	NA	1	1	1	NA	NA	1	1	1	1	NA	NA	NA	1	1
XLOC_000927	XLOC_000927;SE:chr1A:107934709-107934852:107934947-107935888:+	SE	chr1A	0	NA	NA	NA	NA	NA	NA	NA	NA	NA	1	NA	NA	1	0	0	0	NA	1	NA	NA	0	0.458344	1	1	0	NA	NA	0	0	0.564781	NA	NA	NA	0.13118	NA	0	0	1	0	NA	0	NA	0	0	0
XLOC_000927	XLOC_000927;SE:chr1A:107934709-107934852:107935789-107935888:+	SE	chr1A	0	1	NA	NA	NA	NA	NA	NA	NA	NA	NA	1	NA	NA	0	0	0	1	1	1	1	0.208022	0	NA	1	0.152833	1	1	0	0.0512224	0	1	1	1	0.362439	NA	0	0.0753099	1	0.456036	NA	0.326869	NA	0	0	0.644497
XLOC_000927	XLOC_000927;SE:chr1A:107934709-107934858:107934947-107935888:+	SE	chr1A	0	NA	NA	1	NA	1	1	NA	NA	NA	NA	NA	NA	NA	0.142455	0	0	NA	1	NA	1	0	0	1	NA	0	NA	NA	0	0	0	1	1	NA	0	NA	0	0	NA	0.325815	NA	0	1	0	0.231793	0
XLOC_000927	XLOC_000927;SE:chr1A:107934709-107934858:107934983-107935455:+	SE	chr1A	NA	NA	0	0	NA	NA	NA	NA	0	NA	NA	NA	NA	NA	NA	NA	NA	NA	0	1	NA	NA	NA	NA	NA	NA	0	NA	NA	NA	NA	NA	NA	NA	NA	NA	NA	NA	NA	NA	NA	NA	NA	NA	NA	NA
XLOC_000927	XLOC_000927;SE:chr1A:107934709-107934858:107935789-107935888:+	SE	chr1A	0.364552	NA	1	1	1	1	NA	NA	NA	1	1	1	1	1	0.220207	0	0	1	1	NA	NA	0.39358	0	NA	1	0	1	1	0	0	0	1	1	1	0.0751775	NA	0	0	NA	0	1	0.372944	NA	0	0.411529	0
XLOC_000927	XLOC_000927;SE:chr1A:107934709-107935455:107935789-107935888:+	SE	chr1A	0	NA	1	1	NA	NA	NA	NA	1	NA	NA	NA	NA	NA	0	0	0	NA	1	NA	NA	0	0	NA	NA	0	1	NA	0	0	0	NA	NA	NA	0	NA	0	0	NA	0	NA	0	NA	0	0	0
XLOC_000927	XLOC_000927;SE:chr1A:107934947-107935455:107935780-107935888:+	SE	chr1A	NA	NA	1	0	0.0861596	0	0.302719	0	0	0	0	0	0	0	0	NA	0	0.154302	0.0944608	0.916496	0.281197	0	0	0	0	0	0	0.290323	0	NA	0	0	0.374484	0.458239	0.380423	0	0	0.465955	0.31314	0	0.419032	0	0	NA	0.414278	0.120384
XLOC_000927	XLOC_000927;SE:chr1A:107934947-107935455:107935789-107935888:+	SE	chr1A	NA	1	NA	0	0	0	0	0	0	0	0.21192	0	0	0	0	NA	0	0	0	0	0.504378	0	0	0	0.153601	0	0	0	0.317888	NA	0.0572329	0	0	0	0	0	0	0	0	0.177017	0	0	0	NA	0	0
XLOC_000927	XLOC_000927;SE:chr1A:107934947-107935515:107935789-107935888:+	SE	chr1A	NA	1	NA	0	0	0	0	0	0	0	0	0	0.340296	0	0	NA	0	0	0	0	0	0	0.0712384	0	0	0	0	0.395832	0	NA	0	0	0	0	0	0	0	0	0	0	0.349382	0	0	NA	0.23956	0
XLOC_000934	XLOC_000934;A3:chr1A:108690390-108690911:108690390-108690913:+	A3	chr1A	0.994821	1	0.971022	1	1	1	1	0.994397	1	1	1	1	1	1	0.994009	0.98583	0.965731	0.996746	0.995091	0.990065	0.952232	1	1	0.99329	1	0.995562	1	0.995247	1	0.994915	0.98467	0.994756	1	1	0.980494	0.995742	0.962354	0.994185	0.995122	1	0.99642	1	1	0.973995	1	0.998564
XLOC_000935	XLOC_000935;RI:chr1A:108770693:108770749-108770873:108771353:+	RI	chr1A	1	1	0.781962	0.721219	0.497911	0.840756	1	1	1	1	0.510711	0.478393	0.791911	1	0.962244	1	0.894846	0.725374	0.609066	0.361785	0.893291	0.836632	0.740973	0.656278	0.437516	1	1	0.733542	1	1	0.851147	1	0.709244	0.875734	1	1	1	0.939393	0.716131	0.508313	0.188336	0.828023	1	1	0.943909	0.664327
XLOC_000935	XLOC_000935;SE:chr1A:108769747-108769861:108769969-108770326:+	SE	chr1A	0.362436	0.429802	0.499859	0.721219	0.497911	0.840756	0.699587	0.68521	0.52732	0.334395	0.510711	0.478393	0.791911	0.515303	0	0.121241	0	0.657765	0.609066	0	0	0	0	0	0	0	0	0	0.348281	0.150492	0.173683	0.420507	0.709244	0.73362	0	0.0885247	0.201735	0	0	0	0	0	0.465979	0.130358	0	0
XLOC_000935	XLOC_000935;SE:chr1A:108771547-108771675:108771757-108772058:+	SE	chr1A	0.362436	0.429802	0.717898	1	1	1	0.699587	0.68521	0.52732	0.334395	1	1	1	0.515303	0.0377558	0.121241	0.105154	0.932391	1	0.638215	0.106709	0.163368	0.259027	0.343722	0.562484	0	0	0.266458	0.348281	0.150492	0.322536	0.420507	1	0.857887	0	0.0885247	0.201735	0.060607	0.283869	0.491687	0.811664	0.171977	0.465979	0.130358	0.0560908	0.335673
XLOC_000938	XLOC_000938;A3:chr1A:109577849-109577919:109577849-109577926:+	A3	chr1A	0.644785	0.752242	0.649284	0.858942	0.781952	0.776124	0.915317	0.815299	0.661478	0.748229	0.964772	0.946012	0.867654	0.858788	0.351563	0.104755	0.325689	0.853554	0.850302	0.369448	0.306539	0.139343	0.160223	0.416652	0.449452	0.207025	0.417999	0.435046	0.777991	0.329125	0.685274	0.743748	0.859331	0.773959	0.325653	0.187225	0.16005	0.272376	0.564821	0.56598	0.553552	0.486504	0.205894	0.226569	0.312904	0.536721
XLOC_000947	XLOC_000947;A3:chr1A:111537530-111537663:111537530-111537674:+	A3	chr1A	1	1	1	1	1	0.985162	0.975809	1	1	1	1	1	1	0.987547	1	1	1	0.965899	0.974754	1	1	1	1	1	1	1	1	1	1	1	1	1	1	0.990215	0.986249	1	1	1	1	0.976011	0.974904	1	1	1	1	1
XLOC_000947	XLOC_000947;RI:chr1A:111537451:111537530-111537663:111537787:+	RI	chr1A	0.771755	0.426675	0.602444	0.652292	0.625591	0.466577	0.459356	0.467222	0.851278	0.431527	0.3987	0.49147	0.528166	0.554043	0.428516	0.77171	0.643706	0.433443	0.612369	0.628816	0.593543	0.446439	0.437996	0.369807	0.615127	0.593943	0.685823	0.722697	0.921212	0.721239	0.526795	0.466368	0.575402	0.646106	0.323655	0.302277	0.363954	0.732181	0.752517	0.604533	0.63861	0.783705	0.748602	0.581425	0.513381	0.563214
XLOC_000947	XLOC_000947;RI:chr1A:111537451:111537530-111537674:111537787:+	RI	chr1A	1	1	1	1	1	0.983073	0.97165	1	1	1	1	1	1	0.989952	1	1	1	0.955889	0.983869	1	1	1	1	1	1	1	1	1	1	1	1	1	1	0.994617	0.971689	1	1	1	1	0.984176	0.985642	1	1	1	1	1
XLOC_000949	XLOC_000949;SE:chr1A:111801140-111802587:111802870-111803057:+	SE	chr1A	NA	NA	NA	NA	NA	NA	NA	NA	NA	NA	NA	NA	NA	NA	NA	NA	NA	NA	NA	NA	NA	NA	NA	NA	NA	NA	NA	NA	NA	NA	NA	NA	NA	NA	NA	NA	NA	NA	NA	NA	NA	NA	0	NA	NA	NA
XLOC_000950	XLOC_000950;A3:chr1A:112201623-112202538:112201623-112203736:+	A3	chr1A	1	0.835094	1	1	1	1	1	0.678959	0.763243	0.579766	0.402579	1	0.892077	1	1	0.787928	1	0.649426	1	1	1	1	0.78272	0.795791	1	0.694805	1	1	1	1	0.86146	0.888997	1	1	0.814947	1	1	0.903636	0.883806	0.824763	0.953161	1	1	0.720087	0.918803	1
XLOC_000950	XLOC_000950;A5:chr1A:112201625-112202538:112201623-112202538:+	A5	chr1A	0.872025	0.672781	0.120508	0.241998	0.642329	0.385046	0.860281	0.315406	0.548132	0.703642	0.434107	0.537338	0.32834	0.801367	0.592107	0.463378	0.535478	0.331191	0.509613	0.566886	0.769282	0.799159	0.620215	0.747895	0.324754	0.602884	0.366948	0.436649	0.978858	0.72737	0.661652	0.487392	0.333354	0.615863	0.553082	0.640329	0.639003	0.560865	0.519379	0.389665	0.437298	0.536034	0.941696	0.779751	0.574676	0.562259
XLOC_000950	XLOC_000950;A5:chr1A:112201625-112203736:112201623-112203736:+	A5	chr1A	NA	0.886544	1	1	1	1	1	0	0.8755	0.497129	0.550888	1	0.884348	NA	NA	0.491366	1	0.644192	1	1	1	1	0.854818	0.920414	1	0.747927	1	1	1	1	0.905045	0.860413	1	1	0.809849	1	1	0.935335	0.800575	0.287768	0.878787	1	1	0.691843	0.858003	1
XLOC_000950	XLOC_000950;A5:chr1A:112202649-112203736:112202604-112203736:+	A5	chr1A	0	0.409711	0	0.3926	0.21622	0.376975	0.196496	0	NA	0.597715	0	0.705934	0.215993	0.0954493	0	0.474751	0.561246	0	0	0.512977	0	0.363954	NA	0.417751	0.754326	0.673272	0.356993	0.58537	0.321434	0	0.54939	0.511978	0.267043	0.294895	0.288289	0.180372	0.697395	0.242142	0.496317	0.463969	0.323278	0.154688	0.515394	0.381348	0.324492	0.926252
XLOC_000950	XLOC_000950;RI:chr1A:112202538:112202604-112203736:112203855:+	RI	chr1A	0.22513	0.531543	0.741175	0.837579	0.44989	0.653952	0.248058	0.356729	1	0.350077	0.465593	0.782548	0.6583	0.250702	0.199887	0.450634	0.692029	0.825338	0.518635	0.618663	0.30166	0.399486	1	0.400904	0.886216	0.677133	0.632299	0.770416	0.0667681	0.238669	0.53158	0.634889	0.606681	0.511706	0.424022	0.335961	0.769287	0.508146	0.601261	0.763593	0.655348	0.551104	0.195433	0.328835	0.435843	0.917467
XLOC_000950	XLOC_000950;RI:chr1A:112202538:112202649-112203736:112203855:+	RI	chr1A	1	0.62046	1	0.88862	0.747763	0.757471	0.574281	1	1	0.26607	1	0.599855	0.87489	0.760235	1	0.475762	0.637239	1	1	0.60634	1	0.537588	1	0.482585	0.717246	0.504401	0.755937	0.703872	0.131217	1	0.482078	0.623711	0.808928	0.714749	0.645067	0.69688	0.591306	0.763788	0.604788	0.788658	0.799212	0.870279	0.185928	0.442844	0.616603	0.469521
XLOC_000950	XLOC_000950;SE:chr1A:112201623-112202538:112202604-112203736:+	SE	chr1A	NA	0	1	NA	NA	1	NA	0.792257	0	0.478109	0.126765	NA	0.490231	NA	1	0.819149	NA	0	NA	NA	NA	NA	0	0	1	0	1	NA	NA	1	0	0.483014	1	NA	0.666255	1	NA	0	0.545744	0	0	NA	NA	0	0.759497	NA
XLOC_000950	XLOC_000950;SE:chr1A:112201625-112202538:112202604-112203736:+	SE	chr1A	1	0.363528	0	0.120866	0.475413	0.352869	0.663606	NA	0	0.624651	0.338719	0.258535	0.3033	1	NA	0	0.308235	0.17799	0.571866	0.496774	0.931638	0.421253	0	0.334904	0	0.267855	0.283026	0.687657	0.131615	0.552126	0.365031	0.373283	0.246712	0.64244	0.483431	0.728448	0.363666	0.385568	0.489083	0.782914	0.59615	0.754475	0.495411	0.700484	0.65534	0.0472314
XLOC_000950	XLOC_000950;SE:chr1A:112201625-112202538:112202649-112203736:+	SE	chr1A	NA	0.283891	0	0.0816113	0.200005	0.308196	0.325429	NA	0	0.793795	0	0.455647	0.133886	1	NA	0.809081	0.363047	0	0	0.509753	0	0.294033	0	0.265398	0.124065	0.429839	0.27795	0.756585	0.0669852	0	0.412076	0.43942	0.164818	0.429043	0.362628	0.489313	0.568427	0.167012	0.553205	0.757377	0.413553	0.359928	0.510809	0.590437	0.537985	0.383711
XLOC_000953	XLOC_000953;A3:chr1A:112936583-112941253:112936583-112941290:+	A3	chr1A	0.449131	1	0.567942	1	0.704903	0.558993	1	1	0.418419	0.418737	1	0.605677	0.7076	1	0.203326	0.189181	1	1	0.667333	0.463078	1	1	0.427308	0.624847	0.388942	0.583492	0.586047	1	0.349355	1	0.414509	0.650411	0.648924	1	0.447211	1	0.153171	0.426427	0.369921	0.502807	1	1	0.119473	0.273481	1	0.709337
XLOC_000953	XLOC_000953;MX:chr1A:112936354-112936529:112936583-112937595:112936354-112937438:112937492-112937595:+	MX	chr1A	0	0.411447	NA	1	0	NA	0	0.62509	NA	NA	0	0	0	0.584983	NA	0	1	1	0	0	0.385044	0.514617	0	0	NA	0.66824	0.374072	0.678897	1	0.8046	NA	0	NA	1	0	0.825997	NA	0	NA	0	0.799601	1	0.511778	1	0.649971	1
XLOC_000953	XLOC_000953;MX:chr1A:112936354-112936529:112936583-112941253:112936354-112937438:112937492-112941253:+	MX	chr1A	0.788479	0.478326	0.807424	0.63281	0.756388	0.756577	0.808399	0.472905	0.92268	0.666459	0.848263	0.760128	0.797494	0.538276	0.414937	0.59928	0.500095	0.703246	0.758882	0.711346	0.618018	0.476867	0.754934	0.912956	0.83029	1	0.679772	0.621561	0.947408	0.262718	0.645966	0.755585	0.660107	0.103398	0.67445	0.582874	0.486399	0.772133	0.71229	0.76204	0.529905	0.636986	0.478709	0.651195	0.908097	0.816859
XLOC_000953	XLOC_000953;MX:chr1A:112936583-112937438:112937492-112941253:112936583-112937595:112937637-112941253:+	MX	chr1A	1	0	1	0.243292	1	1	1	0.193937	1	1	1	1	1	0.0367539	1	NA	0.176622	0.102364	1	1	0.20987	0.087126	1	1	1	0	0.333933	0.283641	0	0.0582093	1	1	1	0.233653	1	0.110093	1	1	1	1	0.198867	0.222376	0.282367	0	0.202143	0.237326
XLOC_000953	XLOC_000953;SE:chr1A:112936354-112936529:112936583-112937438:+	SE	chr1A	0.0200525	0	0.277902	0.405854	0.195343	0.345747	0.0684024	0.183558	0.451394	0.162093	0.266595	0.204156	0.179208	0.0296585	0.0552631	0	0.445241	0.154725	0.265955	0.169205	0.106371	0.0658848	0.114526	0.0675333	0.4741	0	0.150143	0.337652	0	0.103245	0.268229	0.193661	0.419655	0.245749	0.0696036	0.239919	0.212615	0.223406	0.264323	0.242258	0.266081	0.378916	0.23362	0	0.289077	0.607917
XLOC_000953	XLOC_000953;SE:chr1A:112936354-112936529:112936583-112941253:+	SE	chr1A	0.787581	1	0.913724	0.92536	0.878708	0.864975	0.866777	1	0.920723	0.937696	0.925717	0.907471	0.80051	0.680635	0.89763	1	0.85129	0.904208	0.881723	0.816542	0.688424	1	1	0.914442	0.894484	0.974098	0.981724	0.801524	1	0.467611	0.950628	0.902584	0.986265	0.365715	0.680881	0.92975	0.882065	0.866375	0.951109	0.895262	0.710633	0.790163	1	0.957293	0.896183	0.923782
XLOC_000953	XLOC_000953;SE:chr1A:112936354-112937438:112937492-112941253:+	SE	chr1A	0.498656	1	0.71639	0.877956	0.699994	0.67332	0.606617	1	0.493221	0.882797	0.690327	0.755794	0.504695	0.646408	0.92517	1	0.851242	0.799324	0.703139	0.643631	0.57728	1	1	0.504709	0.634065	0	0.961984	0.710881	1	0.711391	0.91344	0.749819	0.973666	0.833325	0.507359	0.904501	0.887609	0.65676	0.887105	0.727456	0.685399	0.682134	1	0.923115	0.466276	0.730992
XLOC_000953	XLOC_000953;SE:chr1A:112936583-112937438:112937492-112941253:+	SE	chr1A	0.0600242	0	0.0840733	0.283855	0.136359	0.14532	0.133074	0.363103	0.0645028	0.0882694	0.223984	0.136321	0.19811	0.0572555	0.0761949	0	0.445147	0.0717029	0.224806	0.181952	0.205595	0.203431	0.146227	0.072562	0.155595	0	0.168615	0.442499	0	0.371071	0.167286	0.154483	0.271315	0.738581	0.130925	0.328136	0.221868	0.225024	0.126734	0.203011	0.336577	0.257987	0.559902	0	0.2327	0.257951
XLOC_000953	XLOC_000953;SE:chr1A:112936583-112937595:112937637-112941253:+	SE	chr1A	0	0.660808	0	0.552133	0	0	0	0.703226	0	0	0	0	0	0.614151	0	0	0.789033	0.403815	0	0	0.493506	0.727951	0	0	0	0.387037	0.288019	0.667177	0.321613	0.905176	0	0	0	0.902596	0	0.79789	0	0	0	0	0.671462	0.548699	0.76378	0.766992	0.544835	0.52766
XLOC_000957	XLOC_000957;A5:chr1A:113852821-113852929:113852807-113852929:+	A5	chr1A	1	1	1	1	1	1	1	1	1	1	1	1	1	1	1	1	1	1	1	1	1	1	1	1	1	1	1	1	1	1	1	1	1	1	1	1	1	1	1	1	1	1	1	1	1	1
XLOC_000961	XLOC_000961;SE:chr1A:115357776-115358587:115359451-115359634:+	SE	chr1A	0.546236	0.770826	1	0.664283	0.656811	1	1	1	0.803052	0.603627	1	0.47163	1	1	0	0.0830614	0.513054	0.775025	0.916081	0.0891402	1	0.0323457	0	0.363333	0.219463	0	0.407004	0.387565	0.549852	0.0945886	0.701818	0.795806	1	1	0.197675	0.0599142	0.338762	0.0883136	0.62639	0.535914	0.489353	0.672682	0.0260811	0.117123	0.154874	0.440581
XLOC_000961	XLOC_000961;SE:chr1A:115357776-115358710:115359451-115359634:+	SE	chr1A	0	0	1	0	0	1	1	1	0	0	NA	0	NA	1	0	0	0	0.463313	0	0	NA	0	0	0	0	0	0	0	0	0	0	0	1	NA	0	0	0	0	0	0	0	0	0	0	0	0
XLOC_000976	XLOC_000976;A3:chr1A:118504180-118506543:118504180-118506556:+	A3	chr1A	1	1	1	1	1	0.935878	1	1	1	1	0.913047	1	1	1	1	1	1	0.944451	1	1	1	1	1	1	1	1	1	1	1	1	1	1	0.930515	1	1	1	1	1	1	1	1	1	1	1	1	1
XLOC_000976	XLOC_000976;A3:chr1A:118504607-118506556:118504607-118506565:+	A3	chr1A	NA	1	0.938209	0.953997	0.935136	0.979227	1	0.83451	0.952835	NA	0.9762	0.907121	0.914435	1	NA	NA	NA	0.975713	0.955187	NA	NA	NA	NA	NA	NA	NA	NA	1	1	NA	1	0.956833	0.928131	0.968475	NA	NA	1	NA	1	1	1	NA	NA	NA	NA	1
XLOC_000976	XLOC_000976;A5:chr1A:118504337-118504453:118504180-118504453:+	A5	chr1A	NA	0	0	0	0	0	0	1	0	NA	0	0	0	0	NA	NA	NA	0.0116826	0	NA	NA	NA	NA	NA	NA	NA	NA	0	0	NA	0	0	0	0	NA	NA	0	NA	0	NA	0	NA	NA	NA	NA	0
XLOC_000976	XLOC_000976;MX:chr1A:118506706-118507107:118507202-118507783:118506706-118507607:118507708-118507783:+	MX	chr1A	NA	NA	NA	NA	1	0	NA	NA	NA	NA	NA	NA	NA	1	NA	NA	NA	NA	NA	NA	NA	NA	NA	NA	NA	NA	NA	NA	NA	NA	NA	NA	NA	NA	NA	NA	NA	NA	NA	NA	NA	NA	NA	NA	NA	NA
XLOC_000976	XLOC_000976;RI:chr1A:118504056:118504180-118504253:118504356:+	RI	chr1A	NA	NA	NA	0.944384	1	1	1	0.791076	NA	NA	0.932909	1	1	NA	NA	NA	NA	0.952809	0.957603	NA	NA	NA	NA	NA	NA	NA	NA	NA	NA	NA	0	NA	0.835546	0.923789	NA	NA	NA	NA	NA	0	NA	NA	NA	NA	NA	NA
XLOC_000976	XLOC_000976;SE:chr1A:118504180-118504253:118504356-118504453:+	SE	chr1A	NA	0	0	0.0306877	0	0	0	1	0	NA	0.0503618	0	0	0	NA	NA	NA	0.0189633	0.025183	NA	NA	NA	NA	NA	NA	NA	NA	0	0	NA	0.383075	0	0.16721	0.0798797	NA	NA	0	NA	0	1	0	NA	NA	NA	NA	0
XLOC_000976	XLOC_000976;SE:chr1A:118504180-118504453:118504607-118506556:+	SE	chr1A	NA	1	1	1	1	0.723761	1	NA	1	NA	0.751386	1	1	1	NA	NA	NA	0.917401	1	NA	NA	NA	NA	NA	NA	NA	NA	1	1	NA	1	1	0.876947	1	NA	NA	1	NA	1	NA	1	NA	NA	NA	NA	1
XLOC_000983	XLOC_000983;A3:chr1A:119707799-119707881:119707799-119708006:+	A3	chr1A	0	0	0	1	0	1	1	0	1	1	0	0.65392	0	0.791751	1	1	1	0	0	0	1	0	0.188269	0	0.488908	0	0.659383	0.681091	0	0.478613	0.477262	0	0	1	1	1	0.858989	1	0	1	0	1	1	1	1	0.377016
XLOC_000983	XLOC_000983;AF:chr1A:119705181:119705250-119706625:119705256:119705301-119706625:+	AF	chr1A	0	0.138611	0.17998	0	0	0	0	0	0	0.124827	0	0	0	0	0	0	0	0	0	0	0	0	0	0	0	0	0	0	0	0	0	0	0	0	0	0	0	0	0	0	0	0	0	0	0	0
XLOC_000983	XLOC_000983;AL:chr1A:119708103-119708643:119708713:119708103-119717973:119718245:+	AL	chr1A	NA	NA	0	1	NA	1	1	NA	1	1	NA	1	NA	0.791751	1	1	1	NA	NA	NA	1	NA	1	NA	1	0	0.659383	1	NA	1	0.843201	NA	NA	1	1	1	0.858989	1	NA	1	NA	1	1	1	1	0.869535
XLOC_000983	XLOC_000983;RI:chr1A:119707656:119707799-119708006:119708196:+	RI	chr1A	0.964002	0.925439	0.907429	1	0.871048	1	1	0.938502	1	1	0.846599	0.930531	0.83389	1	1	1	1	0.832227	0.85599	0.933592	1	0.966262	0.976002	0.969871	0.976822	1	1	0.984347	0.94208	0.997338	0.962955	0.909412	0.825978	1	1	1	1	1	0.96132	1	0.922898	1	1	1	1	0.963504
XLOC_000986	XLOC_000986;AL:chr1A:120003488-120003846:120004086:120003488-120009064:120009294:+	AL	chr1A	1	1	NA	NA	NA	NA	1	1	NA	1	1	NA	NA	1	1	1	1	1	1	1	0	1	1	1	1	0.497859	0	NA	1	0	1	NA	0	1	0	0.712889	1	0.497861	0.497819	NA	0	NA	1	1	NA	NA
XLOC_000987	XLOC_000987;A5:chr1A:120364684-120364834:120364369-120364834:+	A5	chr1A	0	NA	0	0	0.117296	0.0215669	0.0613635	0.19663	1	NA	0	0	0.0756995	0.0546385	0	0	0	1	0.0650609	0.0368371	0.017465	0.326368	NA	NA	0	0	0.0124755	0.0731728	0.231443	1	0	0.461276	0.102687	0.0995351	0.0361112	1	1	0	NA	0.138903	0.0303645	0.0575478	0.300138	1	0	0
XLOC_000990	XLOC_000990;A3:chr1A:121468505-121470375:121468505-121470381:+	A3	chr1A	1	0	0.48243	0.934321	0.678864	0.732779	0.901669	1	0	1	0.884423	1	1	0.873463	0	0	1	0.8396	0.707075	0.836891	0.83571	1	1	0.805157	0.599068	0.630779	0.88244	0.801256	1	0	0.541303	0.690871	0.725577	1	0.745449	1	0.80907	0.519484	0.848716	0.772767	0.697441	0.807524	0.318247	0.84291	1	0.793727
XLOC_000997	XLOC_000997;A3:chr1A:124011092-124011255:124011092-124011261:+	A3	chr1A	0.383674	0.468699	0.3626	0.700919	0.512145	0.625544	0.433086	0.356535	0.528814	0.0777724	0.5263	0.437413	0.81925	0.658165	1	0	0.436004	0.597838	0.65405	0	1	1	0.330017	0.597532	0	0.167497	0	0	0.676747	0.29613	0.287503	0.517542	0.514175	0.571683	1	0.751736	0	0.657503	1	0.232979	0.464215	0	0.285792	0.786631	1	0.627051
XLOC_000997	XLOC_000997;A3:chr1A:124011531-124011652:124011531-124011658:+	A3	chr1A	0.502894	0.592487	0.538834	0.618011	0.753651	0.655285	0.668319	0.50125	0.405063	0.613212	0.773294	0.611408	0.672387	0.545165	0.491569	0.626414	0.58422	0.734876	0.73621	0	0.640145	0	0	0.711878	0.38581	0.391271	0	0	0.420218	0	0.579684	0.640481	0.650751	0.532263	0.358486	0.382329	0	0.292462	0.377294	0.476436	0	0	0	0.52086	0.482739	0.50236
XLOC_000997	XLOC_000997;A5:chr1A:124015694-124016671:124015483-124016671:+	A5	chr1A	0.336478	0.440402	0.408314	1	1	1	0.348087	0.330602	0.497274	1	0.456703	0.335686	1	0.619994	1	0.606619	1	0.516418	0.880628	NA	1	1	1	1	1	1	1	NA	0.642093	1	0.946045	0.705584	1	0.736045	1	0.904703	1	0.978418	1	NA	0	0.896733	1	1	1	1
XLOC_000997	XLOC_000997;RI:chr1A:124015379:124015483-124016671:124017560:+	RI	chr1A	0.103468	0.0869039	0.175648	1	1	1	0.186984	0.0567866	0.117503	1	0.212862	0.213955	1	0.227112	1	0.457888	1	0.295109	0.840782	1	1	1	1	1	1	1	1	1	0.230494	1	0.686176	0.320976	1	0.375676	1	0.681046	1	0.909951	1	1	0.965174	0.946767	1	1	1	1
XLOC_000997	XLOC_000997;RI:chr1A:124015379:124015694-124016671:124017560:+	RI	chr1A	0.18539	0.107887	0.235921	0.151138	0.21885	0.374456	0.301056	0.108657	0.118639	0.0931699	0.243399	0.350084	0.131731	0.152618	0.129635	0.353893	0.436004	0.281629	0.417187	1	0.733214	0.719958	0.330017	0.0577094	0.446251	0.129713	0.496729	1	0.143074	0.120332	0.110874	0.164747	0.199407	0.177489	0.420984	0.183619	0.316894	0.182269	0.606896	1	1	0.671931	0.285792	0.242668	0.311603	0.372949
XLOC_001007	XLOC_001007;A3:chr1A:126010196-126010266:126010196-126010278:+	A3	chr1A	0	0	0	0	0	NA	NA	0	0	0	0	0	0	NA	0	0	0	1	0	0	NA	0	0	0	0	0	0	0	NA	0	0	0	0	NA	0	0	0	0	0	0	0	NA	0	0	0	0
XLOC_001013	XLOC_001013;A3:chr1A:127098843-127102816:127098843-127102833:+	A3	chr1A	NA	NA	NA	NA	NA	1	NA	1	1	1	NA	NA	NA	1	1	NA	NA	0	1	NA	NA	NA	NA	NA	NA	NA	1	NA	NA	NA	1	0.487149	0.524429	NA	NA	NA	NA	NA	0	1	NA	0	NA	1	NA	1
XLOC_001013	XLOC_001013;A3:chr1A:127098843-127102816:127098843-127102869:+	A3	chr1A	0	0	0	0	0	0.171878	NA	1	0.229067	0.465064	0	0	0	1	0.659511	0	0	0	0.192075	NA	0	NA	NA	0	0	0	0.0923948	0	0	0	0.841658	0.0741899	0.153658	0	0	0	0	0	0	0.0522813	0	0	NA	0.31289	0	0.173052
XLOC_001013	XLOC_001013;A3:chr1A:127098843-127102833:127098843-127102869:+	A3	chr1A	0	0	0	0	0	0	NA	NA	0	0	0	0	0	NA	0	0	0	0.0800505	0	NA	0	NA	NA	0	0	0	0	0	0	0	0	0.0777997	0.141366	0	0	0	0	0	0.126352	0	0	0.243984	NA	0	0	0
XLOC_001013	XLOC_001013;A3:chr1A:127098843-127104256:127098843-127104280:+	A3	chr1A	0.412368	0.500607	0.544206	0.745956	0.790347	0.650081	0.762877	0.882385	0.455362	0.829467	0.756801	0.81905	0.802024	0.918629	1	0.799295	0.590957	0.776744	0.624408	0.851233	0.819066	0.916614	0.781732	0.628399	1	0.811474	0.6525	0.761608	0.781743	0.827924	0.817727	0.726714	0.679066	0.838346	0.706196	0.674329	0.888741	0.619491	0.732085	0.785678	0.680259	0.535607	0.871032	0.83211	0.847483	0.874667
XLOC_001013	XLOC_001013;AL:chr1A:127098843-127099209:127099272:127098843-127103736:127103787:+	AL	chr1A	1	NA	NA	1	0	1	NA	NA	NA	NA	NA	NA	NA	NA	NA	NA	NA	NA	NA	NA	NA	NA	NA	NA	NA	NA	NA	NA	NA	NA	NA	1	NA	NA	NA	NA	NA	NA	NA	NA	1	NA	NA	NA	1	NA
XLOC_001013	XLOC_001013;SE:chr1A:127098843-127102740:127103024-127104280:+	SE	chr1A	0	0	0	0	0.155115	0	0.410868	0.478673	0.1674	0.459291	0	0.604326	0.551439	0	NA	0	0	0.253553	0.434016	0.36914	0	0.621548	0.772789	0.723492	1	0.633244	0	0	0.227341	0.735819	0.698834	0.378548	0.712706	0.340376	0.385717	0.254925	0	0	0	0	0	0	0.598732	0.549775	0	0.384356
XLOC_001013	XLOC_001013;SE:chr1A:127098843-127102796:127103024-127104280:+	SE	chr1A	0.277518	0	0.436391	0	0	0	0	0.271064	0	0	0	0.697026	0	0	NA	0	0.212117	0.531506	0	0	0	0	0	0	NA	0.183099	0	0	0.556454	0	0.363937	0	0	0	0	0	0.372636	0.339304	0.36716	0.387698	0.418342	0	0.545167	0.529347	0.605473	0.738131
XLOC_001013	XLOC_001013;SE:chr1A:127098843-127102816:127103024-127104256:+	SE	chr1A	0	0	0	0	0	0.10292	0	0	0.132653	0.0421193	0	0	0	0	0	0	0	0	0.105084	0	0	0	0	0	0	0	0.0372969	0	0	0	0.313749	0.0779065	0.102544	0	0	0	0	0	0	0.0255362	0	0	0	0	0	0.0674039
XLOC_001013	XLOC_001013;SE:chr1A:127098843-127102816:127103024-127104280:+	SE	chr1A	0	0	0	0	0	0	0	0.846861	0	0	0	0	0	0.693275	1	0	0	0	0	0	0	0	0	0	NA	0	0	0	0	0	0	0	0	0	0	0	0	0	0	0	0	0	0	0.222866	0	0
XLOC_001013	XLOC_001013;SE:chr1A:127098843-127102833:127103024-127104280:+	SE	chr1A	0	0	0	0	0	0	0	0	0	0	0	0	0	0	NA	0	0	0.0777177	0	0	0	0	0	0	NA	0	0	0	0	0	0	0.191282	0.179817	0	0	0	0	0	0.123858	0	0	0.0923166	0	0	0	0
XLOC_001013	XLOC_001013;SE:chr1A:127098843-127102869:127103024-127104256:+	SE	chr1A	0.671722	0	0.404364	0	0.197408	0	0	0	0.339815	0	0.269803	0.424007	0.18451	0	0.178567	0.066463	0.092507	0.177507	0.33062	0	0	0	0	0.356284	0	0.275982	0	0	0.114873	0.319611	0.0507111	0.232847	0.386255	0.113253	0	0	0.157341	0.293042	0.197994	0.198889	0.137088	0	0	0	0.202798	0.256714
XLOC_001013	XLOC_001013;SE:chr1A:127098843-127102869:127103024-127104280:+	SE	chr1A	0	0.407075	0	0.576523	0	0.506644	0	0	0	0.197436	0.292859	0	0	0	NA	0	0	0.178676	0	0	0.361628	0	0	0	1	0.360203	0.41677	0.526416	0	0.300931	0.127564	0.666281	0	0	0.665322	0.416919	0	0	0.232469	0.453939	0.214788	0.239629	0	0.386417	0	0
XLOC_001014	XLOC_001014;A5:chr1A:127355028-127355204:127354979-127355204:+	A5	chr1A	NA	NA	NA	NA	1	NA	NA	NA	NA	NA	NA	NA	NA	NA	NA	0	0	NA	NA	1	NA	0	0	NA	NA	NA	NA	NA	NA	0	NA	NA	NA	NA	NA	0	0	NA	1	NA	NA	0	0	NA	1	NA
XLOC_001015	XLOC_001015;A3:chr1A:127757217-127758617:127757217-127758765:+	A3	chr1A	NA	NA	NA	NA	NA	NA	NA	NA	NA	NA	NA	NA	NA	NA	NA	NA	NA	NA	NA	NA	NA	NA	NA	NA	NA	NA	NA	NA	NA	NA	NA	0	NA	0	NA	NA	NA	NA	NA	NA	NA	NA	NA	NA	NA	NA
XLOC_001015	XLOC_001015;SE:chr1A:127757217-127758617:127759406-127759766:+	SE	chr1A	0	0	0	0	0	NA	NA	NA	0	0	NA	NA	0	NA	0	0	0	0	NA	0	0	0	0	0	0	0	0	0	NA	0	0	0	0	NA	0	0	0	0	0	0	0	0	0	0	0	0
XLOC_001015	XLOC_001015;SE:chr1A:127757217-127758765:127759406-127759766:+	SE	chr1A	0	0	0	0	0	NA	NA	NA	0	0	NA	NA	0	NA	0	0	0	0	NA	0	0	0	0	0	0	0	0	0	NA	0	0	0.184415	0	1	0	0	0	0	0	0	0	0	0	0	0	0
XLOC_001037	XLOC_001037;A3:chr1A:132485354-132485435:132485354-132485466:+	A3	chr1A	1	0.731469	0.615213	0.72329	0.541745	0.737355	1	0.75867	0.919394	0.801452	1	0.891257	0.733643	0.900867	0.723322	0.760507	1	0.826961	1	1	1	0.833426	1	1	1	1	1	0.942413	0.974436	0.880327	0.53249	1	0.764876	0.87176	1	0.837825	0.639562	0.737811	1	1	1	1	0.660342	1	1	1
XLOC_001037	XLOC_001037;A5:chr1A:132483399-132483564:132483267-132483564:+	A5	chr1A	1	1	1	1	1	1	1	1	1	1	1	1	1	1	1	1	1	1	1	1	1	1	1	1	1	1	1	1	1	1	1	1	1	1	1	1	1	1	1	1	1	1	1	1	1	1
XLOC_001037	XLOC_001037;AL:chr1A:132483947-132484189:132484200:132483947-132484214:132484249:+	AL	chr1A	NA	NA	NA	NA	NA	NA	NA	NA	NA	NA	NA	NA	NA	0	NA	NA	NA	NA	NA	NA	NA	NA	NA	NA	NA	NA	NA	NA	NA	NA	NA	NA	NA	NA	NA	NA	NA	NA	NA	NA	NA	NA	NA	NA	NA	NA
XLOC_001037	XLOC_001037;AL:chr1A:132486095-132486234:132486465:132486095-132494645:132494742:+	AL	chr1A	0.745078	0.669634	0.0196248	0.0105764	0	0.0343789	0.507113	0.451722	0.419751	0.651982	0.0316864	0	0.0231823	0.349915	1	1	0.79853	0	0.0559071	0.790425	0.663475	1	0.658439	0.643578	0.658441	0.806448	0.872181	0.770248	0.49435	1	1	0.524951	0	0.43942	0.780852	0.759334	1	1	0.895031	0.747751	0.703935	0.746764	1	0.514584	0.718423	0.739504
XLOC_001037	XLOC_001037;RI:chr1A:132485435:132485516-132485646:132486095:+	RI	chr1A	1	1	1	1	1	1	1	1	1	1	1	1	1	0.997468	1	1	1	1	0.944093	1	1	1	1	1	1	1	1	1	1	1	1	1	1	1	1	1	1	1	1	1	1	1	1	1	1	1
XLOC_001037	XLOC_001037;RI:chr1A:132485435:132485544-132485602:132486095:+	RI	chr1A	0.998104	1	0.980375	0.989424	1	1	1	1	0.998293	0.992771	0.968314	1	1	1	1	0.988202	0.99244	1	1	1	1	1	1	0.995476	1	1	1	1	0.999132	0.982792	1	1	1	1	1	0.990625	1	1	1	1	1	1	1	1	0.989979	1
XLOC_001037	XLOC_001037;SE:chr1A:132482239-132483190:132483267-132483564:+	SE	chr1A	NA	NA	NA	NA	NA	NA	NA	NA	NA	NA	NA	NA	NA	0	NA	NA	NA	NA	0	NA	NA	NA	NA	NA	NA	NA	NA	NA	NA	NA	NA	NA	NA	NA	NA	NA	NA	NA	NA	NA	NA	NA	NA	NA	NA	NA
XLOC_001037	XLOC_001037;SE:chr1A:132482239-132483190:132483399-132483564:+	SE	chr1A	1	1	1	1	1	1	1	1	1	1	1	1	1	0.996685	1	1	1	1	0.944093	1	1	1	1	1	1	1	1	1	1	1	1	1	1	1	1	1	1	1	1	1	1	1	1	1	1	1
XLOC_001037	XLOC_001037;SE:chr1A:132482239-132483564:132483659-132483750:+	SE	chr1A	0	0	NA	NA	NA	0	0	0	0	0	NA	NA	0	0.0072349	0	0	0	NA	1	0	0	0	0	0	0	0	0	0	0	0	0	0	NA	0	0	0	0	0	0	0	0	0	0	0	0	0
XLOC_001039	XLOC_001039;A3:chr1A:132788538-132788612:132788538-132788678:+	A3	chr1A	1	1	1	1	1	1	1	1	1	1	1	1	1	1	1	1	1	0.999044	1	1	1	1	1	0.995726	1	1	1	1	1	1	1	1	0.998258	1	1	1	1	1	1	1	0.998114	1	1	0.821087	1	1
XLOC_001042	XLOC_001042;A5:chr1A:133169078-133169205:133169045-133169205:+	A5	chr1A	0.33385	1	1	0.872013	0.509612	0.147496	1	1	0	0.261999	0.902437	0.190124	0.29452	0.0213153	0.283618	0	NA	0.753099	0.693568	1	0.0531577	1	0	1	1	0	0	0.231657	1	1	1	1	1	1	1	0.851487	1	1	1	1	0.662807	1	1	1	1	1
XLOC_001042	XLOC_001042;A5:chr1A:133169131-133169205:133169045-133169205:+	A5	chr1A	0	1	1	0	0.144366	0.257162	NA	1	0.140747	0.134672	0.740783	0.195806	0.390115	0	0	0.784461	1	0.676046	0.262407	1	0	1	0.880473	1	1	0	0.828952	0	1	1	1	1	1	NA	NA	0.874539	1	1	1	1	0.381827	NA	NA	NA	1	1
XLOC_001042	XLOC_001042;A5:chr1A:133169131-133169205:133169078-133169205:+	A5	chr1A	0	0.470991	0.407097	0	0.13968	0.666769	0	0.617193	1	0.304775	0.236032	0.50912	0.605085	0	0	1	1	0.406235	0.135832	0.606221	0	0.811895	1	0.922092	0.550569	NA	1	0	0.24928	0.902776	0.187669	0.30552	0.194807	0	0	0.548693	0.685304	0.91066	0.382937	0.34843	0.239098	0	0	0	0.566349	0.792094
XLOC_001042	XLOC_001042;A5:chr1A:133169135-133169205:133169131-133169205:+	A5	chr1A	1	0.0914133	0.436056	1	0.590109	0.428741	0.416281	0.737136	0.647842	0.697805	0.308177	0.304151	0.391552	0.571035	NA	0.117764	0	0.469583	0.541946	0.16778	NA	0.0450123	0.0489687	0.0425224	0	NA	0.0701477	1	0.422667	0	0.585903	0.479727	0.382542	1	NA	0.0444743	0.146865	0	0.227216	0.66723	0.189326	NA	1	0.32193	0.482139	0.133298
XLOC_001042	XLOC_001042;A5:chr1A:133169408-133169603:133169255-133169603:+	A5	chr1A	1	0.529009	0.592903	1	0.932875	0.772125	1	0.382807	0.859253	0.896977	0.81758	0.83529	0.689055	1	1	0.215539	0	0.671855	0.9017	0.393779	1	0.188105	0.119527	0.15847	0.449431	1	0.171048	1	0.75072	0.0972243	0.812331	0.69448	0.819769	1	1	0.491346	0.314696	0.0893396	0.716684	0.65157	0.827627	1	1	1	0.433651	0.366343
XLOC_001042	XLOC_001042;A5:chr1A:133169495-133169603:133169255-133169603:+	A5	chr1A	1	0.0914133	0.436056	1	0.801882	0.428741	1	0.737136	0.647842	0.697805	0.457769	0.304151	0.391552	1	NA	0.117764	0	0.494873	0.541946	0.16778	NA	0.0450123	0.0489687	0.0467308	0	NA	0.0701477	1	0.422667	0	0.585903	0.479727	0.467163	1	NA	0.0444743	0.146865	0	0.360616	0.66723	0.189326	NA	1	1	0.482139	0.168294
XLOC_001042	XLOC_001042;A5:chr1A:133169495-133169603:133169408-133169603:+	A5	chr1A	0.0957518	0.0822118	0.346794	0.360582	0.225551	0.181333	0.373825	0.818882	0.231558	0.209622	0.158509	0.0793506	0.225046	0.0703784	0	0.32697	NA	0.323639	0.114247	0.236857	0	0.169048	0.274991	0.206552	0	0	0.267723	0.037117	0.195559	0	0.24635	0.288581	0.161607	0.456196	0	0.0459689	0.272665	0	0.182311	0.517427	0.0463846	0	0.331591	0.155251	0.54872	0.259258
XLOC_001042	XLOC_001042;RI:chr1A:133168569:133169045-133169117:133169131:+	RI	chr1A	NA	1	1	NA	0.355694	1	0	1	1	1	0.527647	1	1	0	NA	1	1	0.903652	1	1	NA	1	1	0.905945	1	NA	1	NA	1	1	1	1	0.706636	NA	NA	1	1	1	0.521312	1	1	NA	NA	0	1	0.760072
XLOC_001042	XLOC_001042;SE:chr1A:133167581-133168210:133168468-133168569:+	SE	chr1A	0	0.0459508	0	0.0431915	0	0	0.101989	0	0	0.189844	0.0490151	0.148144	0.169103	0.0186882	0.0576277	0	0	0.0628268	0.0444918	0	0.0531577	0	0	0	0.0346027	0	0	0	0.0295754	0	0	0.041904	0	0	0	0.0559301	0.281488	0	0	0	0.0307994	0	0	0	0	0
XLOC_001042	XLOC_001042;SE:chr1A:133169045-133169117:133169131-133169205:+	SE	chr1A	0	NA	NA	0	0.234084	0	1	NA	0	0	0.718967	0	0	0.058038	0	0	NA	0.182005	0	NA	0	NA	0	1	NA	0	0	0	NA	NA	NA	NA	1	NA	NA	0	NA	NA	1	NA	0	NA	NA	1	NA	1
XLOC_001042	XLOC_001042;SE:chr1A:133169045-133169117:133169135-133169205:+	SE	chr1A	0.137157	1	1	0.815023	0.405791	0.206236	1	1	0.231558	0.264367	0.706971	0.0961869	0.2916	0.0758026	0	0.32697	NA	0.671538	0.29623	1	0	1	0.274991	1	NA	0	0.267723	0.0477732	1	NA	1	1	1	1	NA	0.244965	1	NA	1	1	0.126067	NA	1	1	1	1
XLOC_001044	XLOC_001044;A3:chr1A:134003772-134003891:134003772-134004424:+	A3	chr1A	1	1	1	1	1	1	1	1	0.947817	1	1	1	NA	0.734146	1	0.915736	1	0.854143	NA	1	1	1	1	1	1	1	1	1	1	1	1	1	1	1	1	1	1	1	1	1	0.82981	1	1	1	0.958012	0.938982
XLOC_001044	XLOC_001044;RI:chr1A:134000568:134003408-134003727:134003772:+	RI	chr1A	NA	NA	0	0	0	0	NA	0	0.710852	NA	0	0	0.867872	0	NA	0	0	0	1	NA	0	0	NA	0	0	NA	0	0	0	0.444618	0	NA	0.341003	0	0	0	NA	1	0	0	0.182014	0	0	0	0.613963	0.492007
XLOC_001044	XLOC_001044;RI:chr1A:134001051:134003408-134003727:134003772:+	RI	chr1A	0.756951	0.611351	1	1	0.381727	0.335243	0.374028	0.225255	0.456036	0.59949	1	0.42523	0	0.27466	1	0.584687	0.763408	1	0	0.419513	0.603955	0.601414	0.750955	0.711911	1	0.68597	0.762937	0.546577	0.615352	0.787335	0.680759	0.618181	1	0.271341	0.313338	0.635046	0.86059	0.447626	0.594053	0.704207	0.53228	0.190753	1	0.649012	0.564051	0.757915
XLOC_001044	XLOC_001044;RI:chr1A:134003891:134004031-134004424:134004821:+	RI	chr1A	1	1	1	1	1	0.517066	1	1	1	1	1	1	0	1	1	0.947632	0.967742	1	NA	1	0.906435	0.967215	1	0.953907	1	1	0.863818	1	1	1	0.967575	1	0.901047	1	0.821465	0.979835	1	1	0.829884	0.761627	1	0.752463	1	0.951066	0.980411	0.985881
XLOC_001044	XLOC_001044;SE:chr1A:134003772-134003891:134004031-134004424:+	SE	chr1A	NA	NA	NA	NA	NA	1	NA	NA	0	NA	NA	NA	1	0	NA	0.375218	1	0	NA	NA	1	1	NA	1	NA	NA	1	NA	NA	NA	1	NA	1	NA	1	1	NA	NA	1	1	0	1	NA	1	0.313134	0.180588
XLOC_001045	XLOC_001045;A3:chr1A:134945172-134945929:134945172-134945938:+	A3	chr1A	0.0986561	0.208851	0.249246	0.240065	0.319333	0.403311	0.323373	0.206022	0.15413	0.293345	0.381136	0.273571	0.41295	0.262251	0.0549692	0.0900143	0.17857	0.297437	0.323015	0.175342	0.165387	0.0586726	0.0803923	0.0865295	0.0935467	0.0432661	0.0736676	0.12933	0.0999211	0.0661045	0.172078	0.266065	0.345929	0.281277	0.113443	0.067904	0.0471328	0.0617616	0.104578	0.116922	0.157024	0.128303	0.0706636	0.106598	0.0928128	0.167332
XLOC_001054	XLOC_001054;A3:chr1A:137931218-137931361:137931218-137931391:+	A3	chr1A	0	1	0.755357	0.528345	0.689198	0.966449	0	1	1	0	0.530348	0.523173	0.840734	0.599027	NA	0	1	0.803641	0.743445	0.760893	0.696151	0	0	0.209815	0.584122	0.191626	0	0.431888	0	0.586265	1	0.512397	0.310369	0.304199	0.678636	0.40556	1	0	0.328242	0.603529	0.356119	0.652127	0	0.39704	0.117253	0.320569
XLOC_001059	XLOC_001059;A3:chr1A:139553285-139553545:139553285-139553548:+	A3	chr1A	NA	0	0.319835	0.277279	0.458568	0.59997	0	NA	0	0.388905	0.685617	0.574476	0.544238	0	NA	0	0.195294	0.475167	0.397521	0.457847	0	0	NA	0.463888	0.444061	0.434664	0.498318	0.326131	NA	0	0.480585	0.613682	0.655845	0.666416	0	NA	NA	0	0.287946	0.288679	0.427564	0.665407	NA	0	0	0.155756
XLOC_001059	XLOC_001059;A5:chr1A:139554059-139554179:139554055-139554179:+	A5	chr1A	NA	1	0.680165	0.722721	0.541432	0.40003	1	NA	1	0.611095	0.314383	0.425524	0.455762	0	NA	1	0.804706	0.524833	0.602479	0.542153	1	0	NA	0.536112	0.555939	0.565336	0.501682	0.673869	NA	1	0.519415	0.386318	0.344155	0.333584	0.575057	NA	NA	0.605377	0.712054	0.711321	0.572436	0.334593	NA	0	0.598708	0.457811
XLOC_001060	XLOC_001060;A5:chr1A:139559517-139559598:139559460-139559598:+	A5	chr1A	1	1	1	1	1	1	1	1	1	1	1	1	1	1	1	1	1	1	1	0.9988	1	1	1	1	1	1	1	0.999076	1	1	1	1	1	1	1	1	1	1	1	1	1	1	1	1	1	1
XLOC_001060	XLOC_001060;AF:chr1A:139558033:139558250-139558559:139558307:139558457-139558559:+	AF	chr1A	0.989614	0.990357	1	0.994937	0.998819	1	0.998125	0.984159	0.99393	0.99792	0.997041	0.999198	0.998718	1	0.954693	0.955373	1	0.992996	0.996791	0.998147	1	0.993213	0.980636	0.997941	0.990007	0.979388	0.993023	0.989876	0.977309	0.990875	0.993102	0.993518	0.998044	0.999028	0.998229	0.974996	0.991861	0.986856	0.998727	0.992248	1	0.997485	1	0.983029	0.981958	0.996544
XLOC_001062	XLOC_001062;A3:chr1A:140961738-140961860:140961738-140961863:+	A3	chr1A	NA	0	0	0	0.0297145	0	0	0	0	0	0	0	0	0.0182599	0	0	0	0	0.0381509	0	0	0	0	0	0	0	0	0	0	0	0.156331	0	0	0.0110586	0	0	0	NA	0	0	0	0	0	0	0	0
XLOC_001062	XLOC_001062;AF:chr1A:140959953:140960090-140960972:140960645:140960836-140960972:+	AF	chr1A	NA	0	0	0	0.128852	0	0	0	0	0	0	0	0.162994	0	0	0	0	0.493868	0	0	0	0	0	0	0	0	0	0	0	0	0	0	0.163359	0	0	0	0	NA	0	0	0	0	0	0	0	0
XLOC_001070	XLOC_001070;AL:chr1A:143749313-143749869:143750423:143749313-143757696:143758163:+	AL	chr1A	0.240295	0.298555	0.0720213	0.149237	0.0619578	0.138092	0.0255102	0.278621	0.159214	0.13797	0	0.0717161	0.0530744	0.0533941	0.43385	0.252089	0.413219	0.0621635	0.0329716	0.052335	0.0344331	0.727626	0.567778	0.370584	0.0483526	0.104926	0.174251	0.275067	0.0706778	0.123714	0.0450573	0.0366348	0	0.0592858	0.138695	0.51625	0.330547	0.288396	0.131841	0.184457	0.377822	0.415351	0.218277	0.194403	0.260022	0.115868
XLOC_001079	XLOC_001079;A5:chr1A:146945453-146945607:146945438-146945607:+	A5	chr1A	1	0.286372	1	1	0.669495	0.610236	1	1	NA	NA	0.75734	NA	1	1	1	1	1	1	1	1	NA	NA	1	NA	NA	NA	NA	1	NA	NA	1	NA	1	1	1	NA	NA	1	1	1	1	NA	NA	NA	1	1
XLOC_001079	XLOC_001079;SE:chr1A:146945453-146945607:146945627-146945720:+	SE	chr1A	0.208064	0.188228	0.0972198	0.193314	0.257574	0.488064	0.0472078	0.545943	0	0	0.344187	0	0.224557	0.2877	0.0809563	0.070887	0.0750343	0.328559	0.281438	0.0323513	0	0	0.0259764	0	0	0	0	0.02028	0	0	0.401174	0	0.316351	0.330217	0.0749172	0	0	0.0310871	0.071568	0.0574911	0.251738	0	0	0	0.0802437	0.0726644
XLOC_001082	XLOC_001082;A3:chr1A:147346133-147346797:147346133-147346802:+	A3	chr1A	1	1	1	1	1	1	1	1	0.728536	0.877626	0.968993	1	0.96273	0.683277	1	1	1	0.973069	1	1	1	1	1	1	1	1	1	0.934245	1	1	0.991012	0.961228	1	1	1	1	1	1	1	1	1	1	1	1	1	1
XLOC_001082	XLOC_001082;A3:chr1A:147346133-147346797:147346133-147346813:+	A3	chr1A	1	1	1	1	1	1	1	1	1	1	1	1	1	1	1	1	1	1	1	1	1	1	1	1	1	1	1	1	1	1	1	1	1	1	1	1	1	1	1	1	1	1	1	1	1	1
XLOC_001082	XLOC_001082;A3:chr1A:147346133-147346797:147346133-147346827:+	A3	chr1A	0.3979	0.509997	0.694643	0.504064	0.832152	0.934661	0.931574	0.911473	0.441664	0.516603	0.81205	0.875758	0.87398	0.332529	0.841047	1	0.522019	0.818597	0.864198	0.590587	0.570619	1	0.373173	0.430441	0.844626	0.345899	1	0.471755	1	0.493698	0.62786	0.834772	0.818757	0.816862	0.0518104	0.649142	0.63753	1	0.780056	0.619649	0.859049	0.383263	0.252311	0.646269	0.643593	0.787097
XLOC_001082	XLOC_001082;A3:chr1A:147346133-147346802:147346133-147346813:+	A3	chr1A	NA	NA	NA	NA	NA	NA	NA	NA	1	1	1	NA	1	1	NA	NA	NA	1	NA	NA	NA	NA	NA	NA	NA	NA	NA	1	NA	NA	1	1	NA	NA	NA	NA	NA	NA	NA	NA	NA	NA	NA	NA	NA	NA
XLOC_001082	XLOC_001082;A3:chr1A:147346133-147346802:147346133-147346827:+	A3	chr1A	0	0	0	0	0	0	0	0	0.227652	0.12969	0.121461	0	0.211657	0.187606	0	NA	0	0.111027	0	0	0	NA	0	0	0	0	NA	0.0591387	NA	0	0.0150711	0.169289	0	0	0	0	0	NA	0	0	0	0	0	0	0	0
XLOC_001082	XLOC_001082;A3:chr1A:147346133-147346813:147346133-147346827:+	A3	chr1A	0	0	0	0	0	0	0	0	0	0	0	0	0	0	0	NA	0	0	0	0	0	NA	0	0	0	0	NA	0	NA	0	0	0	0	0	0	0	0	NA	0	0	0	0	0	0	0	0
XLOC_001082	XLOC_001082;A3:chr1A:147346915-147347232:147346915-147348103:+	A3	chr1A	0.254201	0.124998	0.215248	0.308179	0.432238	0.30847	0.440941	0.304462	0.15773	0.131659	0.242666	0.214556	0.389685	0.433622	0.930479	0.37475	0.374899	0.307598	0.399411	0.665978	0.605856	0.810062	0.401605	0.469591	0.370323	0.441035	0.652241	0.685009	0.0977987	0.847615	0.138955	0.282225	0.456764	0.516956	0.646551	0.379775	0.214422	0.425791	0.49021	0.542746	0.701309	0.537465	0.668631	0.468521	0.393566	0.537992
XLOC_001082	XLOC_001082;A5:chr1A:147347453-147348103:147347404-147348103:+	A5	chr1A	0.127765	0.27011	0.370189	0.12002	0.226855	0.285779	0.217711	0.354051	0.37359	0.254379	0.263986	0.184068	0.175106	0.282388	0.716	0.528892	0.318053	0.278568	0.471878	0.43539	0.511191	0.308894	0.267613	0.113093	0.0495528	0.140286	0.106696	0.203623	0.283212	0.0605891	0.0177453	0.0570549	0	0.0880355	0.0518104	0.464115	0.364018	0.173961	0.165543	0.180467	0.185552	0.257355	0.0291435	0.0235656	0.0806382	0.0630849
XLOC_001082	XLOC_001082;A5:chr1A:147347740-147348103:147347404-147348103:+	A5	chr1A	0	0	0	0.0242781	0	0	0	0	0	0	0	0	0	0	0	0	0.0132092	0	0	0	0	0	0	0	0	0	0	0.00426336	0	0	0	0	0	0.00806386	0	0	0	0	0	0	0	0	0	0	0	0
XLOC_001082	XLOC_001082;A5:chr1A:147347740-147348103:147347453-147348103:+	A5	chr1A	0	0	0	0.154288	0	0	0	0	0	0	0	0	0	0	0	0	0.0279005	0	0	0	0	0	0	0	0	0	0	0.0164697	0	0	0	0	NA	0.077672	0	0	0	0	0	0	0	0	0	0	0	0
XLOC_001082	XLOC_001082;RI:chr1A:147346028:147346133-147346797:147346915:+	RI	chr1A	0.209079	0.31053	0.427365	0.770451	0.559755	0.696441	0.470954	0.344165	0.359183	0.440077	0.33574	0.51997	0.678013	0.730638	0.0376424	0.0183275	0.362414	0.583886	0.703688	0.690685	0.440252	0.117663	0.209366	0.403988	0.513901	0.357847	0.418851	0.874886	0.35714	0.143755	0.23408	0.276762	0.685154	0.640622	0.822241	0.13229	0.253501	0.235649	0.461327	0.696918	0.723108	0.814642	0.0809175	0.135901	0.338744	0.329764
XLOC_001082	XLOC_001082;RI:chr1A:147346028:147346133-147346802:147346915:+	RI	chr1A	1	1	1	1	1	1	1	1	0.600678	0.849321	0.94046	1	0.981947	0.854051	1	1	1	0.980657	1	1	1	1	1	1	1	1	1	0.990035	1	1	0.971179	0.904644	1	1	1	1	1	1	1	1	1	1	1	1	1	1
XLOC_001082	XLOC_001082;RI:chr1A:147346028:147346133-147346813:147346915:+	RI	chr1A	1	1	1	1	1	1	1	1	1	1	1	1	1	1	1	1	1	1	1	1	1	1	1	1	1	1	1	1	1	1	1	1	1	1	1	1	1	1	1	1	1	1	1	1	1	1
XLOC_001082	XLOC_001082;RI:chr1A:147346028:147346133-147346827:147346915:+	RI	chr1A	0.148716	0.319157	0.629322	0.773314	0.863082	0.970431	0.923777	0.843825	0.307182	0.456507	0.685906	0.884196	0.935912	0.57471	0.171474	1	0.383016	0.863612	0.937937	0.763093	0.511058	1	0.136181	0.338737	0.851786	0.227614	1	0.861972	1	0.140679	0.340209	0.659091	0.90767	0.888281	0.201756	0.220013	0.373937	1	0.752314	0.789302	0.940885	0.731988	0.0288529	0.223206	0.480534	0.645257
XLOC_001082	XLOC_001082;RI:chr1A:147347232:147347404-147348103:147348502:+	RI	chr1A	0.441312	0.325843	0.438567	0.438767	0.447049	0.306358	0.139781	0.626966	0.35707	0.426959	0.491159	0.26327	0.362839	0.136751	0.73475	0.499482	0.505019	0.485637	0.566658	0.45557	0.269673	0.656147	0.535658	0.480659	0.590178	0.260149	0.429331	0.39928	0.260157	0.476606	0.27875	0.278986	0.452856	0.194638	0.140462	0.579013	0.276661	0.607041	0.494609	0.544055	0.547865	0.367417	0.291856	0.515026	0.584125	0.46713
XLOC_001082	XLOC_001082;RI:chr1A:147347232:147347453-147348103:147348502:+	RI	chr1A	0.843569	0.56636	0.570631	0.851457	0.733715	0.524673	0.368639	0.754082	0.482193	0.685922	0.729084	0.61301	0.728456	0.287021	0.523519	0.470591	0.686285	0.709738	0.594075	0.520415	0.260947	0.810224	0.759446	0.878907	0.965061	0.683028	0.862991	0.722186	0.470892	0.933856	0.955343	0.864771	1	0.714575	0.749417	0.613609	0.400563	0.880029	0.831457	0.844206	0.841739	0.626316	0.93211	0.977779	0.941223	0.92867
XLOC_001082	XLOC_001082;RI:chr1A:147347232:147347740-147348103:147348502:+	RI	chr1A	1	1	1	0.969155	1	1	1	1	1	1	1	1	1	1	1	1	0.98705	1	1	1	1	1	1	1	1	1	1	0.9936	1	1	1	1	1	0.967457	1	1	1	1	1	1	1	1	1	1	1	1
XLOC_001082	XLOC_001082;SE:chr1A:147346915-147347232:147347404-147348103:+	SE	chr1A	0.301432	0.228134	0.259879	0.362975	0.484973	0.50248	0.829172	0.20663	0.252162	0.169088	0.249226	0.433241	0.528576	0.828559	0.828526	0.375236	0.370206	0.319971	0.337121	0.704379	0.806309	0.690881	0.367801	0.488906	0.28997	0.691733	0.713712	0.76591	0.235633	0.859321	0.294562	0.504012	0.503941	0.815778	0.917992	0.308055	0.416444	0.324332	0.4956	0.498681	0.659596	0.666736	0.830389	0.453583	0.31603	0.57051
XLOC_001082	XLOC_001082;SE:chr1A:147346915-147347232:147347453-147348103:+	SE	chr1A	0.0594485	0.0985944	0.171078	0.0721101	0.216483	0.287808	0.574617	0.12492	0.167429	0.0649188	0.106396	0.147083	0.192253	0.655387	0.924137	0.402726	0.215165	0.15375	0.312435	0.647563	0.813206	0.499736	0.175314	0.108717	0.0208481	0.268021	0.229444	0.455507	0.108577	0.282625	0.0074871	0.0579244	0	0.299462	0.379519	0.278279	0.290006	0.0918087	0.163126	0.179688	0.306255	0.409435	0.128134	0.0196405	0.0389486	0.0820977
XLOC_001082	XLOC_001082;SE:chr1A:147346915-147347232:147347740-147348103:+	SE	chr1A	0	0	0	0.0139796	0	0	0	0	0	0	0	0	0	0	0	0	0.00780713	0	0	0	0	0	0	0	0	0	0	0.0138153	0	0	0	0	0	0.0347481	0	0	0	0	0	0	0	0	0	0	0	0
XLOC_001083	XLOC_001083;SE:chr1A:147680313-147680420:147680626-147682324:+	SE	chr1A	1	1	0.367887	1	1	0.449393	1	1	1	1	1	NA	NA	0	NA	0.338234	1	1	1	1	1	0.908654	0.581814	0.931924	0.934058	1	1	1	0.144463	0	1	1	1	1	1	1	0.142443	0.349495	1	1	0.946508	1	1	0.138742	0.591838	0.924538
XLOC_001100	XLOC_001100;A3:chr1A:150891078-150891186:150891078-150891201:+	A3	chr1A	1	1	1	1	1	1	1	1	1	1	1	1	1	1	1	1	1	1	1	1	1	1	1	1	1	1	0.996669	1	1	1	1	1	1	1	1	1	1	1	1	1	1	1	1	1	1	1
XLOC_001100	XLOC_001100;A5:chr1A:150894427-150894696:150894404-150894696:+	A5	chr1A	0	0	0	0	0	0	0.00556915	0	0	0	0	0	0	0	0	0	0	0	0	0.00359215	0	0	0.0017259	0	0	0	0	0	0	0.00815409	0	0	0	0	0	0	0.00520482	0	0	0	0	0.00231677	0	0.00633489	0.00376177	0.00186765
XLOC_001100	XLOC_001100;MX:chr1A:150891078-150891186:150891312-150894349:150891078-150893696:150893746-150894349:+	MX	chr1A	1	1	1	1	1	1	1	1	1	1	1	1	1	1	0.994751	1	0.996081	1	1	1	1	1	1	1	1	0.986182	1	1	1	1	1	1	1	1	1	1	1	1	1	1	1	1	1	1	1	1
XLOC_001100	XLOC_001100;MX:chr1A:150891078-150891201:150891312-150894349:150891078-150893696:150893746-150894349:+	MX	chr1A	NA	NA	NA	NA	NA	NA	NA	NA	NA	NA	NA	NA	NA	NA	0	NA	0	NA	NA	NA	NA	NA	NA	NA	NA	0	1	NA	NA	NA	NA	NA	NA	NA	NA	NA	NA	NA	NA	NA	NA	NA	NA	NA	NA	NA
XLOC_001100	XLOC_001100;RI:chr1A:150894349:150894404-150894696:150895901:+	RI	chr1A	0	1	1	1	1	1	NA	1	1	1	1	1	1	1	0.867511	1	0.673275	1	1	1	1	1	1	1	1	0	0.80892	1	1	NA	0.20083	1	1	1	1	1	1	1	1	1	1	1	NA	NA	1	1
XLOC_001100	XLOC_001100;RI:chr1A:150894349:150894427-150894696:150895901:+	RI	chr1A	NA	1	1	1	1	1	0	1	1	1	1	1	1	1	1	1	1	1	1	0.753456	1	1	0.924037	1	1	NA	1	1	1	0	1	1	1	1	1	1	0.322635	1	1	1	1	0.878926	NA	0	0.777989	0.922332
XLOC_001102	XLOC_001102;A3:chr1A:151777139-151777601:151777139-151777838:+	A3	chr1A	NA	1	NA	NA	NA	NA	NA	1	NA	NA	NA	NA	0	0	NA	0	NA	NA	NA	NA	NA	1	NA	NA	NA	NA	NA	NA	1	NA	NA	NA	NA	NA	NA	0	0	NA	NA	NA	NA	NA	NA	NA	NA	NA
XLOC_001102	XLOC_001102;A3:chr1A:151777139-151777601:151777139-151778014:+	A3	chr1A	NA	1	NA	NA	NA	NA	NA	1	NA	NA	NA	NA	NA	NA	NA	NA	0	NA	NA	NA	NA	1	NA	NA	NA	NA	NA	NA	1	NA	NA	NA	NA	NA	NA	NA	NA	NA	NA	NA	NA	NA	NA	NA	NA	NA
XLOC_001102	XLOC_001102;A3:chr1A:151777139-151777601:151777139-151778485:+	A3	chr1A	0	0.0367007	0	0	0	0	0	0.095876	0	0	0	0	0	0	0	0	0	0	0	0	0	0.0340517	0	0	0	0	0	0	0.00470164	0	0	0	0	0	0	0	0	0	0	0	0	0	0	0	0	0
XLOC_001102	XLOC_001102;A3:chr1A:151777139-151777601:151777139-151778490:+	A3	chr1A	NA	1	NA	NA	NA	NA	NA	1	NA	NA	NA	NA	NA	NA	NA	NA	NA	NA	NA	NA	NA	1	NA	NA	NA	NA	NA	NA	1	NA	NA	NA	NA	NA	NA	NA	NA	NA	NA	NA	NA	NA	NA	NA	NA	NA
XLOC_001102	XLOC_001102;A3:chr1A:151777139-151777838:151777139-151778014:+	A3	chr1A	NA	NA	NA	NA	NA	NA	NA	NA	NA	NA	NA	NA	1	1	NA	1	0	NA	NA	NA	NA	NA	NA	NA	NA	NA	NA	NA	NA	NA	NA	NA	NA	NA	NA	1	1	NA	NA	NA	NA	NA	NA	NA	NA	NA
XLOC_001102	XLOC_001102;A3:chr1A:151777139-151777838:151777139-151778485:+	A3	chr1A	0	0	0	0	0	0	0	0	0	0	0	0	0.0277351	0.0569744	0	0.0772631	0	0	0	0	0	0	0	0	0	0	0	0	0	0	0	0	0	0	0	0.059748	0.0793146	0	0	0	0	0	0	0	0	0
XLOC_001102	XLOC_001102;A3:chr1A:151777139-151777838:151777139-151778490:+	A3	chr1A	NA	NA	NA	NA	NA	NA	NA	NA	NA	NA	NA	NA	1	1	NA	1	NA	NA	NA	NA	NA	NA	NA	NA	NA	NA	NA	NA	NA	NA	NA	NA	NA	NA	NA	1	1	NA	NA	NA	NA	NA	NA	NA	NA	NA
XLOC_001102	XLOC_001102;A3:chr1A:151777139-151778014:151777139-151778485:+	A3	chr1A	0	0	0	0	0	0	0	0	0	0	0	0	0	0	0	0	0.0286136	0	0	0	0	0	0	0	0	0	0	0	0	0	0	0	0	0	0	0	0	0	0	0	0	0	0	0	0	0
XLOC_001102	XLOC_001102;A3:chr1A:151777139-151778014:151777139-151778490:+	A3	chr1A	NA	NA	NA	NA	NA	NA	NA	NA	NA	NA	NA	NA	NA	NA	NA	NA	1	NA	NA	NA	NA	NA	NA	NA	NA	NA	NA	NA	NA	NA	NA	NA	NA	NA	NA	NA	NA	NA	NA	NA	NA	NA	NA	NA	NA	NA
XLOC_001102	XLOC_001102;A3:chr1A:151777139-151778485:151777139-151778490:+	A3	chr1A	1	1	1	1	1	1	1	1	1	1	1	1	1	1	1	1	1	1	1	1	1	1	1	1	1	1	1	1	1	1	1	1	1	1	1	1	1	1	1	1	1	1	1	1	1	1
XLOC_001102	XLOC_001102;A5:chr1A:151775382-151775497:151775352-151775497:+	A5	chr1A	0	0	0	0	0.0104674	0	0	0.156012	0.0434161	0	0	0.0913096	0	0	0	0	0	0	0	0	0	0	0	0	0.0172919	0.201236	0	0	0	0	0	0	0	0	0	0	0	0.0342384	0	0	0	0	0	0	0	0.0135734
XLOC_001102	XLOC_001102;AF:chr1A:151771128:151771395-151774397:151772521:151772532-151774397:+	AF	chr1A	0.650751	1	0.948476	0.932611	0.979341	0.959442	1	0.873629	0.833163	0.933616	0.972453	0.96591	0.992071	0.986749	0	1	0	1	0.963908	1	1	1	1	0.831028	0.846342	1	0	1	1	0.961035	0.969513	1	0.996634	0.96498	1	0.680968	1	0.0484255	1	1	0.882963	0.714525	NA	0	0.704506	0.966806
XLOC_001102	XLOC_001102;AF:chr1A:151771128:151771395-151774397:151772572:151772621-151774397:+	AF	chr1A	1	1	1	0.977651	1	1	1	0.976841	0.975277	1	1	0.980221	1	0.96981	NA	1	0	0.986749	1	0.949975	0.906334	0.908349	1	0.916172	0.971313	0.201236	0	0.976277	0.44957	0.926199	0.920572	0.965137	0.99405	0.993074	1	0.512881	0.7889	0.104639	1	0.98538	0.988739	0.882896	0	NA	0.784463	1
XLOC_001102	XLOC_001102;AF:chr1A:151771128:151771395-151774397:151772580:151772621-151774397:+	AF	chr1A	1	1	1	1	1	1	1	1	1	1	1	1	1	1	NA	1	NA	1	1	1	1	1	1	1	1	1	0	1	1	1	1	1	1	1	1	1	1	1	1	1	1	1	NA	NA	1	1
XLOC_001102	XLOC_001102;AF:chr1A:151772521:151772532-151774397:151772572:151772621-151774397:+	AF	chr1A	1	NA	1	0.759669	1	1	NA	0.85918	0.887634	1	1	0.636242	1	0.301367	1	NA	0.411095	0	1	0	0	0	NA	0.689655	0.860086	0	0.732779	0	0	0.337238	0.267111	0	0.360696	0.838798	NA	0.330331	0	0.696646	NA	0	0.920875	0.750762	0	1	0.604205	1
XLOC_001102	XLOC_001102;AF:chr1A:151772521:151772532-151774397:151772580:151772621-151774397:+	AF	chr1A	1	NA	1	1	1	1	NA	1	1	1	1	1	1	1	1	NA	1	NA	1	NA	NA	NA	NA	1	1	NA	0.352633	NA	NA	1	1	NA	1	1	NA	1	NA	1	NA	NA	1	1	NA	1	1	1
XLOC_001102	XLOC_001102;AL:chr1A:151777139-151777601:151778543:151777139-151780534:151780575:+	AL	chr1A	NA	1	NA	NA	NA	NA	NA	1	NA	NA	NA	NA	NA	NA	NA	NA	NA	NA	NA	NA	NA	1	NA	NA	NA	NA	0	NA	1	NA	NA	NA	NA	NA	NA	NA	NA	NA	NA	NA	NA	NA	NA	NA	NA	NA
XLOC_001102	XLOC_001102;AL:chr1A:151777139-151777838:151778543:151777139-151780534:151780575:+	AL	chr1A	NA	NA	NA	NA	NA	NA	NA	NA	NA	NA	NA	NA	1	1	NA	1	NA	NA	NA	NA	NA	NA	NA	NA	NA	NA	0	NA	NA	NA	NA	NA	NA	NA	NA	1	1	NA	NA	NA	NA	NA	NA	NA	NA	NA
XLOC_001102	XLOC_001102;AL:chr1A:151777139-151778014:151778543:151777139-151780534:151780575:+	AL	chr1A	NA	NA	NA	NA	NA	NA	NA	NA	NA	NA	NA	NA	NA	NA	NA	NA	1	NA	NA	NA	NA	NA	NA	NA	NA	NA	0	NA	NA	NA	NA	NA	NA	NA	NA	NA	NA	NA	NA	NA	NA	NA	NA	NA	NA	NA
XLOC_001102	XLOC_001102;AL:chr1A:151777139-151778485:151778543:151777139-151780534:151780575:+	AL	chr1A	1	1	1	1	1	1	1	1	1	1	1	1	1	1	1	1	1	1	1	1	1	1	1	1	1	1	0.866408	1	1	1	1	1	1	1	1	1	1	1	1	1	1	1	1	1	1	1
XLOC_001102	XLOC_001102;AL:chr1A:151777139-151778490:151778543:151777139-151780534:151780575:+	AL	chr1A	NA	NA	NA	NA	NA	NA	NA	NA	NA	NA	NA	NA	NA	NA	NA	NA	NA	NA	NA	NA	NA	NA	NA	NA	NA	NA	0	NA	NA	NA	NA	NA	NA	NA	NA	NA	NA	NA	NA	NA	NA	NA	NA	NA	NA	NA
XLOC_001102	XLOC_001102;RI:chr1A:151776471:151776802-151776891:151777139:+	RI	chr1A	1	1	1	0.956618	1	1	1	0.987762	0.993171	1	1	0.971367	1	0.975392	1	1	0.930397	0.969985	1	0.984295	0.991317	0.978615	1	0.974692	0.992545	0.948598	0.84401	0.987398	0.912223	0.990645	0.961292	0.963288	0.987087	0.993578	1	0.943253	0.978776	0.943362	1	0.994082	0.996017	0.970469	0.959231	1	0.97587	1
XLOC_001102	XLOC_001102;RI:chr1A:151776471:151776802-151776891:151778543:+	RI	chr1A	NA	NA	NA	NA	NA	NA	1	NA	NA	NA	NA	NA	NA	NA	NA	1	1	1	NA	1	1	NA	1	NA	NA	1	NA	1	NA	NA	NA	1	NA	NA	1	NA	NA	NA	1	1	NA	NA	NA	NA	NA	NA
XLOC_001102	XLOC_001102;RI:chr1A:151776471:151777139-151777601:151778543:+	RI	chr1A	NA	0	NA	NA	NA	NA	1	0	NA	NA	NA	NA	NA	NA	NA	1	1	1	NA	1	1	0	1	NA	NA	1	NA	1	0	NA	NA	1	NA	NA	1	NA	NA	NA	1	1	NA	NA	NA	NA	NA	NA
XLOC_001102	XLOC_001102;RI:chr1A:151776471:151777139-151777838:151778543:+	RI	chr1A	NA	NA	NA	NA	NA	NA	1	NA	NA	NA	NA	NA	0	0	NA	0.190528	1	1	NA	1	1	NA	1	NA	NA	1	NA	1	NA	NA	NA	1	NA	NA	1	0	0	NA	1	1	NA	NA	NA	NA	NA	NA
XLOC_001102	XLOC_001102;RI:chr1A:151776471:151777139-151778485:151778543:+	RI	chr1A	0	0	0	0	0	0	0.104793	0	0	0	0	0	0	0	0	0.0193275	0.0282879	0.105066	0	0.0463741	0.0279275	0	0.0973803	0	0	0.0689677	0	0.0775533	0	0	0	0.0652692	0	0	0.0322669	0	0	0	0.0736513	0.0507262	0	0	0	0	0	0
XLOC_001102	XLOC_001102;RI:chr1A:151776891:151777139-151778014:151778543:+	RI	chr1A	NA	NA	NA	NA	NA	NA	NA	NA	NA	NA	NA	NA	NA	NA	NA	NA	0	NA	NA	NA	NA	NA	NA	NA	NA	NA	NA	NA	NA	NA	NA	NA	NA	NA	NA	NA	NA	NA	NA	NA	NA	NA	NA	NA	NA	NA
XLOC_001102	XLOC_001102;SE:chr1A:151771395-151774397:151775352-151775497:+	SE	chr1A	0.119331	0.285239	0.446615	0.66486	0.648119	0.667402	0.416786	0.346006	0.206701	0.348077	0.61512	0.605738	0.64955	0.462564	0	0.0772631	0	0.697358	0.725062	0.23254	0.0781298	0.18326	0.286258	0.221049	0.2002	0	0	0.344358	0.0732144	0.105958	0.318192	0.5134	0.686085	0.480981	0.128547	0.0633425	0.0810344	0	0.312071	0.286368	0.259894	0.186612	0	0	0.0825653	0.190699
XLOC_001102	XLOC_001102;SE:chr1A:151771395-151774397:151775382-151775497:+	SE	chr1A	0	0	0	0	0.0195107	0	0	0.105493	0.0144323	0	0	0.140791	0	0	0	0	0	0	0	0	0	0	0	0	0.0053257	0.0136517	0	0	0	0	0	0	0	0	0	0	0	0.00701649	0	0	0	0	0	0	0	0.00334407
XLOC_001108	XLOC_001108;A3:chr1A:153338254-153339084:153338254-153339117:+	A3	chr1A	1	1	1	0.779775	0.543113	1	0.559843	0.880114	0.935933	0.564989	1	1	1	0.55693	1	0	0.672767	0.958597	0.578138	0.455416	1	1	0.459445	0.709984	0.834047	0.455689	0.743707	0.780931	1	0.295927	1	0.957757	0.966006	0.9759	0.593396	1	1	1	0.876093	0.805239	0.58491	0.777037	1	1	1	0.785457
XLOC_001109	XLOC_001109;A3:chr1A:153584674-153584780:153584674-153584783:+	A3	chr1A	0.419075	0.920783	0.83894	1	1	0.866778	1	0.914428	0.934617	0	1	1	1	1	0.576737	0.912285	1	0.969715	1	1	1	0.742088	0.787054	0.971506	1	1	0.896502	1	0.809686	0	0.941623	0.591753	1	1	0	0.683894	0.739	0	1	0.658828	1	1	0	0.970337	1	1
XLOC_001110	XLOC_001110;A5:chr1A:154008189-154011896:154008165-154011896:+	A5	chr1A	1	1	1	1	1	1	1	1	1	1	1	1	1	1	1	1	1	1	1	1	1	1	1	1	1	1	1	1	1	1	1	0.995728	1	1	1	1	1	1	1	1	1	1	1	1	1	1
XLOC_001110	XLOC_001110;A5:chr1A:154012238-154013760:154012205-154013760:+	A5	chr1A	1	1	1	0.998036	1	1	1	1	1	1	0.998502	1	1	1	1	1	1	1	0.998779	1	1	1	0.989366	1	0.998628	1	1	1	0.996409	1	1	1	1	1	1	1	1	0.994707	1	1	1	1	1	1	0.998525	0.999157
XLOC_001110	XLOC_001110;AF:chr1A:154007784:154008165-154011896:154008249:154008334-154011896:+	AF	chr1A	0	0	0	0	0	0	0	0	0	0	0	0	0	0	0	0	0	0	0	0	0	0	0	0	0	0	0	0	0	0	0	0.0215163	0	0	0	0	0	0	0	0	0	0	0	0	0	0
XLOC_001110	XLOC_001110;AF:chr1A:154007784:154008189-154011896:154008249:154008334-154011896:+	AF	chr1A	0.228682	0.226028	0.494101	0.724341	0.741169	0.642336	0.448891	0.266354	0.178826	0.362169	0.782736	0.547453	0.845643	0.325283	0.0353455	0.0522839	0.0624088	0.886581	0.789469	0.107923	0.0883543	0.0332607	0.0716276	0.0805494	0.122131	0.0494939	0.0908703	0.0872904	0.22582	0.031613	0.3539	0.836734	0.936411	0.756412	0.0437442	0.0489089	0.0916966	0.0357652	0.114316	0.112897	0.147258	0.122144	0.0287444	0.0719585	0.0706989	0.157244
XLOC_001116	XLOC_001116;A3:chr1A:154575830-154575894:154575830-154575918:+	A3	chr1A	NA	NA	1	1	1	1	1	NA	NA	1	1	0	1	1	1	NA	NA	1	1	1	1	NA	NA	NA	1	1	0.632338	1	NA	NA	NA	1	0.887532	1	NA	NA	NA	NA	1	1	1	1	NA	1	1	1
XLOC_001116	XLOC_001116;A3:chr1A:154575830-154575894:154575830-154575925:+	A3	chr1A	NA	NA	1	1	1	0.763852	1	NA	NA	1	1	NA	1	1	1	NA	NA	0.416255	1	1	1	0	0	NA	1	1	1	1	NA	NA	NA	1	1	1	NA	NA	NA	NA	1	0.428946	1	1	NA	1	0.534669	1
XLOC_001116	XLOC_001116;A3:chr1A:154575830-154575918:154575830-154575925:+	A3	chr1A	NA	NA	NA	NA	NA	0	NA	NA	NA	NA	NA	1	NA	NA	NA	NA	NA	0	NA	NA	NA	0	0	NA	NA	NA	1	NA	NA	NA	NA	NA	1	NA	NA	NA	NA	NA	NA	0	NA	NA	NA	NA	0	NA
XLOC_001116	XLOC_001116;A5:chr1A:154576073-154576182:154575997-154576182:+	A5	chr1A	1	NA	NA	NA	1	0	NA	1	1	1	1	NA	NA	0	NA	1	1	0.497678	1	1	1	NA	NA	1	NA	1	NA	NA	0	1	1	NA	NA	0	0	1	NA	NA	NA	1	NA	NA	NA	1	1	1
XLOC_001133	XLOC_001133;A3:chr1A:157351011-157351092:157351011-157351105:+	A3	chr1A	1	0	NA	1	1	1	NA	0.183683	0	1	0.271487	0	1	1	1	0	0	1	1	NA	1	1	1	0	1	NA	NA	NA	0.188469	0.269056	0.377327	1	1	NA	1	0	1	0	1	NA	NA	1	0.181311	0.514009	0	0.0477611
XLOC_001134	XLOC_001134;AF:chr1A:157352418:157352775-157354511:157354005:157354427-157354511:+	AF	chr1A	0.785395	0.52487	0.255905	0.421802	0.424351	0.359999	1	0.365399	0.600087	0.653432	0.619604	0.482849	0.44037	0.464872	0	0.732016	0.528086	0.522033	0.466803	0.490478	0.637853	0.701247	0.717571	0.812043	0.385912	0.699589	0.211276	0.284806	0.735165	0	0.475969	0.461744	0.50624	0.412046	0.441597	0.696959	0.564239	0.652998	0.444341	0.383128	0.097078	0.25083	0.612669	0.65149	0.518584	0.425631
XLOC_001134	XLOC_001134;SE:chr1A:157352775-157354335:157354427-157354511:+	SE	chr1A	0	0.0483605	0.275912	0.125708	0.0171995	0.162782	0.271173	0	0.058704	0.136954	0.127829	0.0891635	0.0624739	0.188003	NA	0.0652181	0.101782	0.110104	0.0863057	0.0988873	0	0.0309125	0	0.0363009	0.0580841	0	0.0451369	0.0522442	0	NA	0.144086	0.129661	0.127811	0.20508	0.0344246	0	0	0.0155447	0	0.0448417	0.2707	0.0504082	0	0.0130568	0.0154956	0.0722866
XLOC_001137	XLOC_001137;A3:chr1A:159517403-159517729:159517403-159517732:+	A3	chr1A	1	1	1	0	0	0	1	NA	1	0.128175	0.485463	1	0.616089	0	1	1	0	1	1	1	0	NA	1	1	1	0	0.264478	0.025455	1	1	1	1	0.250499	1	0.090603	1	1	1	0	0.145576	1	1	1	NA	1	1
XLOC_001137	XLOC_001137;A3:chr1A:159527422-159527503:159527422-159527537:+	A3	chr1A	0	0	0	0	0	0	0	NA	0	0.128175	0	0	0	0	0	0	0	0	0	0	0	NA	0	0	0	0	0.264478	0.025455	0	0	0	0	0	0	0	0	0	0	0	0	0	0	0	NA	0	0
XLOC_001137	XLOC_001137;SE:chr1A:159519453-159521882:159521935-159527372:+	SE	chr1A	1	1	0	1	1	1	0.374628	NA	0	1	1	1	1	1	0	0	1	1	1	1	1	NA	0	0	0.594048	1	1	1	1	0	0.229487	1	1	1	1	0	1	0.263282	1	1	1	1	1	NA	1	1
XLOC_001139	XLOC_001139;A3:chr1A:162991187-162992716:162991187-162992719:+	A3	chr1A	0.601999	1	1	1	0.943177	1	1	1	1	0.692225	0.754907	0.639097	0.639051	0.611182	1	1	0.791145	0.842826	1	0.548176	0.743362	0.888198	0.568465	1	0.723017	0.517624	0.887253	0.910574	0.395262	1	1	0.622963	1	1	0.928286	0.868065	0.72066	0.939238	0.697355	1	0.617208	0.656361	1	1	0.849812	0.673134
XLOC_001139	XLOC_001139;A3:chr1A:162992818-162992900:162992818-162992915:+	A3	chr1A	0.601999	1	0.293968	0.575644	0.801112	0.587802	1	1	1	0.550281	0.754907	0.211637	0.436596	0.611182	1	0.55256	0.706323	0.842826	0.872343	0.548176	0.743362	0.828064	0.568465	0.839349	0.660988	0.474159	0.887253	0.776529	0.395262	1	1	0.622963	0.634862	0.435647	0.649005	0.868065	0.72066	0.655078	0.596149	0.897044	0.617208	0.656361	1	1	0.645799	0.557132
XLOC_001139	XLOC_001139;A5:chr1A:162990843-162991091:162990823-162991091:+	A5	chr1A	0.409041	0.861039	0.197474	0.481302	0.651301	0.587802	0.52528	0.690156	0.56955	0.497577	0.561585	0.211637	0.414949	0.4739	0.442933	0.42591	0.518346	0.731008	0.606263	0.322853	0.743362	0.828064	0.463594	0.767926	0.58636	0.405842	0.887253	0.688381	0.395262	1	0.766225	0.571225	0.520862	0.374412	0.609478	0.84207	0.54199	0.533191	0.501678	0.762691	0.539966	0.411088	1	0.734907	0.556539	0.479134
XLOC_001143	XLOC_001143;SE:chr1A:165557406-165557500:165557566-165557675:+	SE	chr1A	1	1	1	1	1	1	NA	1	1	1	1	1	1	1	1	1	1	1	1	1	1	1	1	0.335654	1	1	1	1	NA	NA	NA	NA	NA	NA	NA	1	1	1	1	1	1	1	NA	NA	NA	NA
XLOC_001158	XLOC_001158;A3:chr1A:168549725-168549820:168549725-168549832:+	A3	chr1A	0	NA	NA	1	1	1	0	NA	1	1	0	1	1	1	NA	1	0	1	1	1	NA	NA	NA	NA	NA	1	NA	1	NA	NA	0	1	1	1	NA	NA	NA	NA	NA	1	0	NA	NA	NA	0	NA
XLOC_001160	XLOC_001160;AF:chr1A:169650966:169651125-169652350:169651702:169651912-169652350:+	AF	chr1A	0	0	0	0	0	0	0	0	0.594466	0	NA	0	0.515669	0.43664	NA	NA	1	0	0	0	0	0.801774	1	0.801707	0	0.594174	0	0.291358	0	NA	1	0	NA	0	0.594459	0.594095	NA	0	0.594212	0.353	0.401338	0	0	0	0.338962	0
XLOC_001160	XLOC_001160;AF:chr1A:169650966:169651125-169652350:169652188:169652250-169652350:+	AF	chr1A	0	0	0	0	0	0	0	0	0.00509869	0	0	0	0.0104454	0.00709427	0	0	0.00307476	0	0	0	0	0.0117862	0.00364755	0.00984045	0	0.00372017	0	0.00695785	0	0	0.00674296	0	0	0	0.00785734	0.00284985	0	0	0.00437041	0.00313209	0.0103866	0	0	0	0.00457003	0
XLOC_001160	XLOC_001160;AF:chr1A:169651702:169651912-169652350:169652188:169652250-169652350:+	AF	chr1A	0.00418369	0.00398204	0.029593	0.034259	0.0146529	0.00583203	0.00879203	0.0118875	0.00348388	0.00291366	0	0.00574119	0.00981684	0.00913435	0	0	0	0.0285795	0.012749	0.0037655	0.00535374	0.00294003	0	0.00245208	0.00571313	0.0025439	0.00890252	0.016756	0.0206442	0	0	0.0356324	0	0.0153206	0.0053737	0.00194887	0	0.00534437	0.0029887	0.00572575	0.0154146	0.00428329	0.0215692	0.00131578	0.00887388	0.000894167
XLOC_001165	XLOC_001165;A3:chr1A:172185301-172185407:172185301-172185422:+	A3	chr1A	0.151569	1	1	1	1	1	0.95727	0.820086	1	1	1	1	1	1	0.936761	1	0.837549	1	1	0.708774	1	0.897732	0.789104	0.712644	0.952436	0.816465	1	0.696381	0.39314	0.894762	0.727073	0.865471	1	0.852879	0.739418	0.812934	0.927615	0.951865	1	1	1	0.859663	0.938705	1	1	1
XLOC_001165	XLOC_001165;A3:chr1A:172185857-172185936:172185857-172185948:+	A3	chr1A	0	0	0	0	0	0	0	0	0	0	0	0	0	0	0	0	0	0	0.0134732	0	0	0	0	0	0	0	0	0	0	0	0	0	0	0	0	0	0	0	0	0	0	0	0	0	0	0
XLOC_001165	XLOC_001165;A3:chr1A:172186178-172187976:172186178-172188060:+	A3	chr1A	1	0.781965	1	0.959249	0.8567	1	1	0.622477	1	1	1	0.805771	0.903512	1	0.0632386	0.206257	0.162451	1	1	0.291226	0.185021	0.102268	0.233547	0.287356	0.18012	0.183535	0.462686	0.303619	0.819347	0.105238	0.844541	1	0.880616	1	0.260582	0.187066	0.0723847	0.100427	0.234659	0.369368	0.426265	0.338914	0.0612947	0.201862	0.189709	0.340722
XLOC_001165	XLOC_001165;A3:chr1A:172192580-172192659:172192580-172192662:+	A3	chr1A	0.878512	0.811673	0.958306	0.935366	0.934165	0.916316	0.778779	0.968408	0.872175	0.876963	0.951641	0.871978	0.936965	0.769027	0.934813	0.548247	0.95676	0.896213	0.856149	1	0.814979	0.925847	0.977349	0.895306	0.867444	0.778233	0.848253	0.898038	0.853503	0.69562	0.932208	0.868134	0.880616	0.876808	0.861058	0.749322	1	0.758448	0.838123	0.75374	0.760251	0.676644	1	0.941613	0.873157	0.952157
XLOC_001165	XLOC_001165;A3:chr1A:172193194-172193404:172193194-172193411:+	A3	chr1A	1	1	1	1	1	1	1	1	1	1	1	1	1	1	1	1	1	1	1	1	1	1	1	1	1	1	1	1	1	1	1	1	1	1	1	1	1	1	1	1	1	1	1	1	1	1
XLOC_001165	XLOC_001165;RI:chr1A:172193111:172193194-172193404:172193718:+	RI	chr1A	0.0342411	0.217997	1	0.770533	0.401062	1	0.588016	0.02415	1	1	1	0.32099	1	1	0	0.0562484	0.131719	1	1	0.0935834	0.118796	0.100806	0.094086	0.0865822	0.0666225	0.151775	0.117404	0.106718	0.0773152	0.0192679	0.206091	0.47898	0.430195	0.324475	0.0906765	0.0193038	0.0504167	0.0637439	0.107172	0.217513	0.184265	0.175811	0.152599	0.149771	0.106779	0.120372
XLOC_001165	XLOC_001165;RI:chr1A:172193111:172193194-172193411:172193718:+	RI	chr1A	1	1	1	1	1	1	1	1	1	1	1	1	1	1	NA	1	1	1	1	1	1	1	1	1	1	1	1	1	1	1	1	1	1	1	1	1	1	1	1	1	1	1	1	1	1	1
XLOC_001170	XLOC_001170;AL:chr1A:173963295-173970054:173970138:173963295-173978440:173978959:+	AL	chr1A	0	0	0	0	0	0	0	0.0334114	0	0	0	0	0	0	0.308865	0	0	0	0.0130855	0	0	1	1	0.246237	0.0248227	0	0	0	0	0	0	0	0.00735196	0	0.0178487	0	0	0.102935	0	0.0191658	0	0	0	0	0.0126556	0.0205956
XLOC_001170	XLOC_001170;RI:chr1A:173962278:173962354-173962445:173962559:+	RI	chr1A	0	0	0	0	0	0	0	0.0334114	0	0	0	0	0	0	0.308865	0	0	0	0.0130855	0	0	1	1	0.246237	0.0248227	0	0	0	0	0	0	0	0.00735196	0	0.0178487	0	0	0.102935	0	0.0191658	0	0	0	0	0.0126556	0.0205956
XLOC_001173	XLOC_001173;A3:chr1A:176412531-176413087:176412531-176413823:+	A3	chr1A	0.728334	1	0	1	1	1	0.725428	1	0.836672	NA	NA	1	0.755633	0.770337	0.773049	0.872541	0.792912	1	0.916878	0.964063	0.891574	1	1	1	NA	1	1	1	0.575016	1	1	1	1	0.762799	0.668638	1	1	0.849984	1	1	1	1	1	0.939565	0.715008	0.847098
XLOC_001173	XLOC_001173;A3:chr1A:176412531-176413099:176412531-176413823:+	A3	chr1A	0	1	0.47969	1	NA	1	0	NA	0	1	1	NA	0	0	0	0	0.281214	1	0.727998	0	0	1	NA	NA	1	1	1	NA	0	NA	NA	NA	1	0.116192	0	NA	NA	0	NA	1	1	1	NA	0.398907	0.0595162	0.451374
XLOC_001173	XLOC_001173;RI:chr1A:176413087:176413208-176413800:176414021:+	RI	chr1A	1	1	NA	1	1	0.886378	1	1	1	NA	NA	1	1	0.966143	1	1	1	1	1	1	1	0.949462	1	1	NA	1	1	1	1	1	0.980885	0.978155	1	1	0.984633	1	1	1	1	1	1	1	1	1	0.977847	0.988922
XLOC_001173	XLOC_001173;SE:chr1A:176409230-176409623:176409738-176409818:+	SE	chr1A	0.271666	0.110296	1	0.493405	0.589096	0.381871	0.274572	0.14986	0.29029	1	1	0.542366	0.244367	0.395157	0.226951	0.127459	0.266515	0.165486	0.24998	0.0359369	0.121243	0.114125	0.512628	0.326443	1	0.470077	0.0515991	0.0945606	0.424984	0	0	0.239561	0.685948	0.662388	0.333665	0	0	0.150016	0	0.255467	0.253189	0.0591786	0	0.096665	0.292997	0.245489
XLOC_001174	XLOC_001174;SE:chr1A:176458452-176458652:176458720-176458839:+	SE	chr1A	1	1	0.614556	1	1	1	1	1	1	1	1	1	1	1	1	1	1	1	1	1	1	0.146299	0.635079	1	1	0.430839	0.275559	0.657504	0.737144	0	0.656391	0.283251	0.812013	0.846984	0.317272	0.326452	0.866056	0.370865	0.690444	1	1	0.553061	0	0.12421	0.0334572	0.266853
XLOC_001177	XLOC_001177;AL:chr1A:177465733-177467806:177468151:177465733-177472279:177472934:+	AL	chr1A	0.936271	0.788652	0.790509	0.985569	0.98969	1	1	0.742604	1	0.903603	0.917355	1	0.98238	0.977773	1	1	0.864202	0.91191	0.951667	1	1	1	1	0.959942	0.948105	1	0.985862	1	1	1	0.900657	1	0.895748	0.430027	1	1	0.913631	1	0.948649	1	1	1	1	1	1	1
XLOC_001177	XLOC_001177;MX:chr1A:177465161-177465447:177465733-177472279:177465161-177467806:177467985-177472279:+	MX	chr1A	0.219158	0.697565	0.794585	1	0.264037	NA	NA	0.441617	0	0.257523	0.463628	0	1	1	NA	0	0.222777	0.678018	0.808252	NA	NA	0	NA	1	0.434976	NA	0.47903	NA	NA	NA	0.429126	0	1	1	NA	0	0.0938578	NA	0.0747803	0	NA	NA	NA	NA	0	0
XLOC_001177	XLOC_001177;SE:chr1A:177465161-177465447:177465733-177467806:+	SE	chr1A	0.804819	0.895907	0.935883	1	0.971783	1	1	0.695285	0.640723	0.764773	0.905612	0.9439	1	1	1	0.454245	0.645903	0.956139	0.988095	1	1	0.591623	1	1	0.933619	1	0.984643	1	1	1	0.872041	0.849556	1	1	1	0.911472	0.522829	1	0.598901	0.720497	1	1	1	1	0.536456	0.705472
XLOC_001178	XLOC_001178;A5:chr1A:177482037-177482229:177481649-177482229:+	A5	chr1A	0.509752	NA	NA	1	1	NA	NA	0.514949	0	NA	0	NA	0	NA	0	0.338386	NA	0	1	0	NA	NA	NA	1	NA	1	0.283007	NA	NA	NA	NA	1	1	1	1	NA	NA	0	NA	0	1	NA	NA	1	1	0
XLOC_001178	XLOC_001178;A5:chr1A:177482285-177482376:177481649-177482376:+	A5	chr1A	1	1	1	NA	1	1	1	1	1	1	0	1	0	1	NA	NA	1	1	1	1	1	1	NA	NA	1	1	1	1	1	1	1	NA	NA	0	NA	1	NA	1	0.220119	1	1	1	NA	1	NA	NA
XLOC_001178	XLOC_001178;RI:chr1A:177481173:177481649-177482229:177482285:+	RI	chr1A	0.458773	1	1	NA	1	1	1	0.546165	0.849021	1	0	1	0	1	0	0	1	0.674877	1	0.856499	1	1	NA	NA	1	1	0.673653	1	1	1	1	NA	NA	NA	NA	1	NA	0.260464	1	0.819246	1	1	NA	1	NA	0
XLOC_001178	XLOC_001178;SE:chr1A:177481649-177481963:177482037-177482229:+	SE	chr1A	0.46608	1	NA	NA	NA	NA	1	0.79498	0	NA	0	NA	0	NA	0	0	1	0	NA	0	NA	NA	NA	NA	NA	NA	0	1	1	NA	NA	NA	1	NA	NA	1	NA	0	NA	0.749394	1	NA	1	NA	NA	0.490696
XLOC_001178	XLOC_001178;SE:chr1A:177481649-177482229:177482285-177482376:+	SE	chr1A	1	NA	NA	NA	NA	NA	NA	1	1	NA	0.343156	NA	0.544053	NA	1	1	NA	1	NA	1	NA	NA	NA	NA	NA	NA	1	NA	NA	NA	NA	NA	NA	0	NA	NA	NA	1	0	1	NA	NA	NA	NA	NA	1
XLOC_001179	XLOC_001179;A3:chr1A:177483676-177483747:177483676-177483752:+	A3	chr1A	0	1	0	0	0	NA	0	1	1	1	0	NA	0	1	0	0	0	0	NA	0	1	0	NA	NA	NA	NA	NA	1	NA	NA	0	0	0	0	1	1	1	0	0	0	0	0	0	NA	0	NA
XLOC_001179	XLOC_001179;A3:chr1A:177483851-177484623:177483851-177484627:+	A3	chr1A	1	0	1	1	1	NA	1	0	0	0	1	NA	1	0	1	1	1	1	NA	1	0	1	NA	NA	NA	NA	NA	0	NA	NA	1	1	1	1	0	0	0	1	1	1	1	1	1	NA	1	NA
XLOC_001187	XLOC_001187;A3:chr1A:179533359-179533426:179533359-179533441:+	A3	chr1A	0	0	0	0	0	0	0	NA	0	0	0.126649	0	0	0	0	0	0	0	0	0	0	0	0	NA	0	0	0	0	0	0	0	0	0	0	0	0	0	0	0	0	0	0	0	0	0	0
XLOC_001195	XLOC_001195;SE:chr1A:185521658-185522155:185522323-185524623:+	SE	chr1A	1	1	1	0.468971	0	0	1	1	1	1	0.473098	0.544221	0	1	1	1	0.951042	0.732716	0.601271	0.85439	1	1	1	0.675997	1	0.953027	1	0.898107	1	1	0.830408	0.50048	0.566475	0.676352	1	0.974624	1	1	1	0.934407	0.793172	1	0.840465	0.765061	1	0.711364
XLOC_001195	XLOC_001195;SE:chr1A:185521658-185522226:185522323-185524623:+	SE	chr1A	NA	NA	NA	0	0	0	NA	NA	NA	NA	0	0	0	NA	NA	NA	0	0	0	0	NA	1	NA	0	NA	0	NA	0	NA	NA	0	0	0.15143	0	NA	0	NA	NA	NA	0	0	NA	0	0	NA	0
XLOC_001201	XLOC_001201;SE:chr1A:188150530-188151113:188151199-188151425:+	SE	chr1A	NA	NA	NA	NA	NA	NA	NA	NA	NA	NA	NA	NA	NA	NA	NA	NA	NA	NA	NA	NA	NA	NA	NA	NA	NA	NA	NA	NA	NA	NA	0	NA	NA	NA	NA	NA	NA	NA	NA	NA	NA	NA	NA	NA	NA	NA
XLOC_001208	XLOC_001208;AL:chr1A:189720198-189720543:189720551:189720198-189721303:189721563:+	AL	chr1A	NA	NA	NA	0	NA	0	NA	NA	NA	NA	0	0	0	NA	NA	NA	NA	NA	0	NA	NA	NA	NA	NA	NA	NA	NA	NA	NA	NA	NA	NA	0	NA	NA	NA	NA	NA	NA	NA	NA	NA	NA	NA	NA	NA
XLOC_001209	XLOC_001209;A5:chr1A:189964141-189964317:189963238-189964317:+	A5	chr1A	0.342955	0.730125	1	1	1	1	1	0.775711	0.671435	0.799668	1	1	1	1	1	1	0.367944	0.940145	1	1	0.15195	1	1	1	0.843115	0.302394	0.451087	0.416321	0.616156	0.125462	0.557148	0.309586	1	0.728231	0.351643	1	1	1	0.531398	0.646271	1	0.226316	0	1	1	0.332588
XLOC_001209	XLOC_001209;RI:chr1A:189963187:189963829-189963914:189964141:+	RI	chr1A	0.866214	0.913321	1	0.88342	1	1	1	0.947706	0.947995	1	0.974838	1	1	1	1	1	1	0.837029	0.967793	1	1	1	1	1	0.946282	1	1	1	0.952638	1	1	1	0.956775	1	1	1	1	1	1	1	0.930732	1	NA	1	1	1
XLOC_001220	XLOC_001220;A3:chr1A:198057295-198058176:198057295-198058913:+	A3	chr1A	0	0	0	0	0	0	0	0	0	0	0	0	0.673863	0	0.593994	0	0	0	0	0.601676	0.523922	0	0	0	0	0.685852	0	0.524847	0	0	0	0.230011	0	0	0	0	0	0.775364	0.667207	0.746821	0	0.601819	0	0	0.111465	0
XLOC_001220	XLOC_001220;A3:chr1A:198057316-198058176:198057316-198058913:+	A3	chr1A	NA	NA	NA	NA	NA	NA	NA	0	0.440801	0	NA	0	0	0.272595	NA	1	1	1	NA	NA	NA	NA	NA	1	1	NA	1	NA	0	0	0	0	0	0	0	0	0	0	NA	NA	1	NA	0	0	0	0
XLOC_001220	XLOC_001220;A5:chr1A:198057316-198058176:198057295-198058176:+	A5	chr1A	NA	NA	NA	NA	NA	NA	NA	1	1	NA	1	1	0.225446	1	0	1	1	1	1	0	0.511667	NA	NA	1	1	0.224076	1	0	NA	NA	NA	0	NA	NA	NA	NA	NA	0	0.639617	0.333407	1	0	NA	NA	0	NA
XLOC_001220	XLOC_001220;A5:chr1A:198057316-198058913:198057295-198058913:+	A5	chr1A	0	0	0	0	0	0	0	0.883076	0.777447	0.873363	0	0.924002	0.762726	0.895655	0	0	0	0	0	0	0	0	0	0	0	0	0	0	0.99261	0.963148	0.956112	0.977383	0.906113	0.957065	0.902739	0.883233	0.941119	0.817206	0	0	0	0	0.987233	0.977587	0.962191	0.917151
XLOC_001220	XLOC_001220;A5:chr1A:198058302-198058913:198057295-198058913:+	A5	chr1A	0.504447	0.507623	0.740905	0.302922	0.528375	0.641323	0.585233	0	0.709288	0.181719	0	0	0.745039	0.632384	0.243944	0.185729	0.210497	0.68823	0.755467	0.380721	0	0	0	0.348784	0.111657	0	0.733605	0.480279	0.716679	0.235598	0.105001	0.34271	0.175632	0	0.332641	0	0.452958	0.633858	0.42165	0.662945	0.472853	0.552076	0	0.190197	0.090098	0
XLOC_001220	XLOC_001220;A5:chr1A:198058302-198058913:198057316-198058913:+	A5	chr1A	1	1	1	1	1	1	1	0	0.41122	0.0311961	NA	0	0.476179	0.16695	1	1	1	1	1	1	NA	NA	NA	1	1	NA	1	1	0.0184842	0.0116555	0.00535648	0.0119215	0.0215985	0	0.0509653	0	0.0492527	0.279141	1	1	1	1	0	0.00535598	0.00387585	0
XLOC_001220	XLOC_001220;RI:chr1A:198057128:198057295-198058176:198059031:+	RI	chr1A	1	1	1	1	1	1	1	1	NA	1	1	1	0	1	0.307883	1	1	1	1	0.397641	0.616786	1	1	1	1	0.443244	NA	0.470081	NA	NA	NA	0	1	1	NA	1	1	0	0.254549	0.265874	1	0.119584	1	NA	0	1
XLOC_001220	XLOC_001220;RI:chr1A:198057128:198057316-198058176:198058302:+	RI	chr1A	1	1	1	1	1	1	1	0	0.634945	1	0	0	0.829322	0.213207	1	1	1	1	0.933728	1	0	NA	NA	1	1	0	1	1	1	1	1	1	1	NA	1	NA	1	1	0.170048	0.571392	0.798368	1	NA	1	1	NA
XLOC_001220	XLOC_001220;RI:chr1A:198057128:198057316-198058176:198059031:+	RI	chr1A	1	1	1	1	1	1	1	1	0	1	1	1	NA	0.403134	1	0.568209	0.217535	0.945694	1	1	1	1	1	0.568119	0.679617	1	0	1	NA	NA	NA	NA	1	1	NA	1	1	NA	1	1	0.177085	1	1	NA	NA	1
XLOC_001220	XLOC_001220;RI:chr1A:198057128:198057316-198058913:198059031:+	RI	chr1A	1	1	1	1	1	1	1	0.40512	0	0.235258	1	0.148031	0	0.201988	1	1	1	1	1	1	1	1	1	1	1	1	NA	1	0	0	0	0	0.0072013	0.0189521	0	0.210085	0.244086	0	1	1	1	1	0.00783634	0	0	0.00468919
XLOC_001220	XLOC_001220;RI:chr1A:198057128:198058302-198058913:198059031:+	RI	chr1A	0.79892	0.563689	0.448856	0.850081	0.836015	0.663874	0.685173	1	0	0.905246	1	1	0	0.558106	0.668552	0.767654	0.68342	0.817178	0.679012	0.618606	1	1	1	0.686041	0.943831	1	0	0.514639	0	0	0	0	0.247317	1	0	1	0.861747	0	0.484278	0.351974	0.370757	0.14278	1	0	0	1
XLOC_001220	XLOC_001220;RI:chr1A:198058176:198058302-198058913:198059031:+	RI	chr1A	NA	NA	NA	NA	NA	NA	NA	0	0.662511	NA	0	0	0.774554	0.336306	1	1	1	1	0	1	0.488333	NA	NA	1	1	0.775924	1	1	NA	NA	NA	1	NA	NA	NA	NA	NA	1	0.360383	0.666593	0.915551	1	NA	NA	1	NA
XLOC_001220	XLOC_001220;RI:chr1A:198058913:198059031-198059793:198060071:+	RI	chr1A	0.495553	0.492377	0.259095	0.697078	0.471625	0.358677	0.414767	0.0765899	0.119963	0.123173	0.354156	0.0639917	0.129231	0.0566508	0.756056	0.814271	0.789503	0.31177	0.232088	0.619279	0.464451	1	1	0.651216	0.888343	0.613315	0.266395	0.519721	0.00725424	0.0364384	0.0436634	0.0223534	0.0920463	0.042935	0.092764	0.116767	0.0561434	0.138854	0.18913	0.225111	0.47091	0.447924	0.0127674	0.0222957	0.0376679	0.082849
XLOC_001220	XLOC_001220;SE:chr1A:198057316-198058176:198058302-198058913:+	SE	chr1A	NA	NA	NA	NA	NA	NA	NA	0.373574	0.286506	0	1	0.16878	0.157601	0.425144	NA	NA	NA	NA	1	NA	1	NA	NA	NA	NA	1	NA	NA	0	0	0	0	0	0	0	0	0	0	1	1	1	NA	0	0	0	0
XLOC_001225	XLOC_001225;A5:chr1A:203320913-203322037:203320909-203322037:+	A5	chr1A	0	0	0.744126	1	NA	1	1	NA	NA	0	0	0.851001	1	0.656974	NA	NA	0	0	0	0.596049	0	0	NA	0	0	1	NA	NA	0	NA	NA	0	0.682024	0	1	1	NA	1	0	0	0.655382	0.687403	NA	NA	0	0
XLOC_001225	XLOC_001225;A5:chr1A:203321525-203322037:203321442-203322037:+	A5	chr1A	0	0.18586	0.0225842	0.0237972	0.0259302	0.0234329	0.00792938	0	0.0958925	0.0421878	0.0168151	0	0.00498766	0.00683714	0	0.150441	0.243855	0.46753	0.414392	0.281781	0.0818069	0.125428	0.0692819	0	0	0.104967	0	0.0482069	0.0459548	0.273045	0.00679313	0.0398998	0.00467124	0.00741571	0.00458715	0.106143	0.487269	0	0.413571	0.0970304	0.190886	0	0	0.239582	0.103652	0.0360962
XLOC_001225	XLOC_001225;RI:chr1A:203321393:203321442-203322037:203322484:+	RI	chr1A	NA	NA	NA	1	0	1	1	NA	1	NA	0	NA	0	1	0.898285	1	1	1	0.920364	0.944505	0.744816	0.982009	0.962456	1	0	0.947598	NA	NA	NA	0.965937	1	0	0.345202	0	1	0.914023	0.969485	1	1	1	1	1	0.921935	1	1	0.794313
XLOC_001225	XLOC_001225;RI:chr1A:203321393:203321491-203322037:203322484:+	RI	chr1A	NA	NA	NA	1	0	1	1	NA	1	NA	NA	NA	0	1	1	1	1	0.969554	1	0.992863	1	1	1	1	NA	1	NA	0	NA	1	1	NA	0.600416	NA	1	1	1	1	0.981975	1	1	1	1	1	1	0.842957
XLOC_001225	XLOC_001225;SE:chr1A:203320909-203321393:203321442-203322037:+	SE	chr1A	0	0.765382	0.976174	1	1	1	1	1	1	0.841046	0.982267	0.981265	1	0.996339	NA	1	0.797903	0	0	0.768712	0	0	NA	0	0.721674	1	NA	1	0.904383	NA	1	0.983865	0.997365	0.998004	1	NA	NA	1	0	0	0.802013	0.91515	NA	1	0.890542	0.991527
XLOC_001225	XLOC_001225;SE:chr1A:203320909-203321393:203321491-203322037:+	SE	chr1A	0	0	0	NA	1	NA	NA	NA	NA	0.335767	0.608436	0	NA	0	NA	NA	0	0.276408	0.455167	0.523367	0.625305	0	NA	0	0	NA	NA	NA	0	NA	NA	0	0	0.73421	NA	NA	NA	NA	0	0	0	0.242494	NA	NA	0	0
XLOC_001225	XLOC_001225;SE:chr1A:203320913-203321393:203321442-203322037:+	SE	chr1A	1	1	0	0	1	0.743454	0.786116	1	1	1	1	0	0.195357	0.844842	1	NA	NA	1	1	0.852647	1	1	1	1	1	0.516129	1	1	1	1	1	1	0.6981	1	0.799681	0.895592	1	0.707452	1	1	0	0.545089	1	1	1	1
XLOC_001225	XLOC_001225;SE:chr1A:203320913-203321393:203321525-203322037:+	SE	chr1A	NA	1	0.245581	0.245966	1	0.591483	0.281872	NA	1	1	1	0	0.266941	0.503918	NA	1	1	1	1	0.759264	1	1	1	NA	NA	0.311968	NA	1	1	1	1	1	0.4562	1	0.289191	0.504607	1	0	1	1	0.334451	0	NA	1	1	1
XLOC_001228	XLOC_001228;A5:chr1A:204828792-204829189:204828726-204829189:+	A5	chr1A	0.784342	0.6667	0.666329	0.504838	0.431574	0.283032	0.656804	0.602129	0.582106	0.56752	0.338933	0.328833	0.21119	0.462825	0.878561	0.919668	0.41333	0.543563	0.409213	0.511753	0.591857	0.836485	0.873738	0.612769	0.674313	0.690547	0.613942	0.528322	0.753649	0.906786	0.586796	0.69042	0.57469	0.312546	0.571648	0.835099	0.84055	0.771256	0.553693	0.456851	0.530544	0.468421	0.940149	0.841042	0.740569	0.364733
XLOC_001237	XLOC_001237;SE:chr1A:208706983-208708695:208708776-208709002:+	SE	chr1A	NA	1	0	0.625988	0	0	0	NA	1	1	1	1	NA	1	1	NA	1	0	1	1	NA	1	1	1	1	0.835563	0.914949	0.867465	1	1	0.597724	1	0	1	0	NA	1	1	0	1	1	NA	NA	1	1	0
XLOC_001242	XLOC_001242;A3:chr1A:213931515-213932240:213931515-213932451:+	A3	chr1A	0.97387	1	1	1	0.986549	1	1	1	1	1	1	1	1	1	1	1	1	1	1	1	1	1	1	1	1	1	1	1	1	0.897277	1	1	0.960125	1	1	1	1	1	1	1	1	1	1	1	1	1
XLOC_001242	XLOC_001242;A3:chr1A:213931515-213932240:213931515-213932660:+	A3	chr1A	1	1	1	1	1	1	1	1	1	1	1	1	1	1	1	0.672204	1	0.983952	0.97548	1	1	1	1	0.989212	1	1	1	1	1	0.629972	1	1	1	1	0.834597	1	1	0.961073	1	1	1	1	1	1	1	1
XLOC_001242	XLOC_001242;A3:chr1A:213932860-213933171:213932860-213933550:+	A3	chr1A	0.208983	0.292835	0.314808	0.518383	0.480848	0.396839	0.2834	0.0478393	0.336536	0.286789	0.287897	0.251085	0.352441	0.130931	0.107844	0.197423	0.278099	0.363074	0.361819	0.484434	0.194883	0.201334	0.203766	0.116319	0.183768	0.117467	0.181761	0.570398	0.254692	0.0672693	0.195414	0.177476	0.325311	0.228288	0.143724	0.231412	0.347466	0.274448	0.336874	0.348162	0.340611	0.32903	0.0402304	0.135176	0.223277	0.305654
XLOC_001242	XLOC_001242;A3:chr1A:213932860-213933171:213932860-213933569:+	A3	chr1A	1	0.885472	0.880943	0.562327	1	1	1	0.724465	1	1	1	0.896909	0.911727	0.916066	1	0.678029	0.880061	1	1	0.962078	1	1	0.766205	0.32633	1	0.82636	1	1	1	1	0.936242	1	0.736351	0.741248	0.608929	1	0.709769	0.869318	1	0.98439	1	0.827943	1	1	1	0.948446
XLOC_001242	XLOC_001242;A3:chr1A:213932860-213933171:213932860-213933613:+	A3	chr1A	1	1	1	1	1	1	1	1	1	1	1	1	0.9096	0.892194	1	1	1	1	1	1	1	1	1	1	1	1	1	1	1	1	1	1	1	1	1	1	1	1	1	1	1	1	1	1	1	1
XLOC_001242	XLOC_001242;A3:chr1A:213932860-213933550:213932860-213933569:+	A3	chr1A	1	0.949163	0.941537	0.544146	1	1	1	0.981249	1	1	1	0.962894	0.949943	0.986384	1	0.895407	0.950118	1	1	0.964286	1	1	0.927569	0.786328	1	0.972793	1	1	1	1	0.983729	1	0.852778	0.906401	0.902693	1	0.821194	0.946197	1	0.991601	1	0.907518	1	1	1	0.976632
XLOC_001242	XLOC_001242;A3:chr1A:213932860-213933550:213932860-213933613:+	A3	chr1A	1	1	1	1	1	1	1	1	1	1	1	1	0.948685	0.982121	1	1	1	1	1	1	1	1	1	1	1	1	1	1	1	1	1	1	1	1	1	1	1	1	1	1	1	1	1	1	1	1
XLOC_001242	XLOC_001242;A3:chr1A:213932860-213933569:213932860-213933613:+	A3	chr1A	NA	1	1	1	NA	NA	NA	1	NA	NA	NA	1	0.493463	0.43126	NA	1	1	NA	NA	1	NA	NA	1	1	NA	1	NA	NA	NA	NA	1	NA	1	1	1	NA	1	1	NA	1	NA	1	NA	NA	NA	1
XLOC_001242	XLOC_001242;A5:chr1A:213932904-213933550:213932860-213933550:+	A5	chr1A	0	0	0	0.0874494	0.156431	0.166603	0.0340507	0.0160224	0.104422	0.0604236	0.0276713	0.107803	0.214569	0	0	0	0.0566048	0.0825681	0.263367	0.0223369	0.085707	0.116237	0	0.0296581	0.0201529	0.0165009	0.0141891	0.152615	0.0834082	0	0.0148227	0	0	0.0302847	0	0.0237674	0.0975571	0	0	0.0696498	0.0974235	0.138702	0	0	0.10003	0.032274
XLOC_001242	XLOC_001242;A5:chr1A:213933312-213933550:213933206-213933550:+	A5	chr1A	NA	NA	NA	0	NA	NA	NA	NA	NA	1	0	NA	NA	0	NA	NA	NA	NA	NA	NA	NA	NA	NA	1	NA	0	NA	NA	NA	NA	NA	NA	0	0	0	NA	NA	NA	NA	NA	0	NA	NA	0	NA	NA
XLOC_001242	XLOC_001242;AL:chr1A:213932860-213933569:213933580:213932860-213933727:213934318:+	AL	chr1A	NA	NA	NA	NA	NA	NA	NA	NA	NA	NA	0	NA	NA	NA	NA	NA	NA	NA	0	NA	NA	NA	NA	NA	NA	NA	NA	NA	NA	NA	NA	NA	NA	NA	NA	NA	0	NA	NA	NA	NA	NA	NA	NA	NA	NA
XLOC_001242	XLOC_001242;RI:chr1A:213933171:213933206-213933550:213933639:+	RI	chr1A	1	1	1	0.909708	1	1	1	1	1	1	0.831055	1	1	0.931046	1	1	1	1	1	1	1	1	1	1	1	0.885132	1	1	1	1	1	1	0.955316	0.891251	0.701003	1	1	1	1	1	0.974311	1	1	0.901736	1	1
XLOC_001242	XLOC_001242;RI:chr1A:213933171:213933312-213933550:213933639:+	RI	chr1A	1	1	1	1	1	1	1	1	1	0.940934	1	1	1	1	1	1	1	1	1	1	1	1	1	0.829066	1	1	1	1	1	1	1	1	1	1	1	1	1	1	1	1	1	1	1	1	1	1
XLOC_001242	XLOC_001242;SE:chr1A:213931515-213932240:213932703-213932797:+	SE	chr1A	1	1	0.959191	1	1	1	1	1	1	1	1	1	1	1	1	0.877605	0.964946	1	1	1	1	1	0.983187	0.991196	1	1	1	1	1	1	0.987022	1	1	1	1	1	0.896387	0.984491	1	0.994763	1	1	1	1	1	1
XLOC_001242	XLOC_001242;SE:chr1A:213931515-213932451:213932561-213932660:+	SE	chr1A	1	NA	NA	NA	1	NA	NA	NA	NA	NA	NA	NA	NA	NA	NA	0	NA	0	0	NA	NA	NA	NA	0	NA	NA	NA	NA	NA	0.163114	NA	NA	1	NA	0	NA	NA	0	NA	NA	NA	NA	NA	NA	NA	NA
XLOC_001242	XLOC_001242;SE:chr1A:213931515-213932660:213932703-213932797:+	SE	chr1A	NA	NA	0	NA	NA	NA	NA	NA	NA	NA	NA	NA	NA	NA	NA	0.777607	0	1	1	NA	NA	NA	0	0.551137	NA	NA	NA	NA	NA	1	0	NA	NA	NA	1	NA	0	0.719977	NA	0	NA	NA	NA	NA	NA	NA
XLOC_001242	XLOC_001242;SE:chr1A:213932860-213933171:213933206-213933550:+	SE	chr1A	0	0	0	0.096519	0	0	0	0	0	0	0.0759465	0	0	0.0110345	0	0	0	0	0	0	0	0	0	0	0	0.01698	0	0	0	0	0	0	0.0220552	0.0348382	0.0668089	0	0	0	0	0	0.0134368	0	0	0.0167476	0	0
XLOC_001242	XLOC_001242;SE:chr1A:213932860-213933171:213933312-213933550:+	SE	chr1A	0	0	0	0	0	0	0	0	0	0.0246204	0	0	0	0	0	0	0	0	0	0	0	0	0	0.026422	0	0	0	0	0	0	0	0	0	0	0	0	0	0	0	0	0	0	0	0	0	0
XLOC_001242	XLOC_001242;SE:chr1A:213932860-213933171:213933639-213933727:+	SE	chr1A	1	1	1	1	1	1	1	1	1	1	0.940259	1	1	1	1	1	1	1	0.956244	1	1	1	1	1	1	1	1	1	1	1	1	1	1	1	1	1	0.686527	1	1	1	1	1	1	1	1	1
XLOC_001242	XLOC_001242;SE:chr1A:213932860-213933550:213933639-213933727:+	SE	chr1A	1	1	1	1	1	1	1	1	1	1	0.974956	1	1	1	1	1	1	1	0.974713	1	1	1	1	1	1	1	1	1	1	1	1	1	1	1	1	1	0.804416	1	1	1	1	1	1	1	1	1
XLOC_001242	XLOC_001242;SE:chr1A:213932860-213933569:213933639-213933727:+	SE	chr1A	NA	1	1	1	NA	NA	NA	1	NA	NA	0	1	1	1	NA	1	1	NA	0	1	NA	NA	1	1	NA	1	NA	NA	NA	NA	1	NA	1	1	1	NA	0.472445	1	NA	1	NA	1	NA	NA	NA	1
XLOC_001242	XLOC_001242;SE:chr1A:213932860-213933613:213933639-213933727:+	SE	chr1A	NA	NA	NA	NA	NA	NA	NA	NA	NA	NA	0	NA	1	1	NA	NA	NA	NA	0	NA	NA	NA	NA	NA	NA	NA	NA	NA	NA	NA	NA	NA	NA	NA	NA	NA	0	NA	NA	NA	NA	NA	NA	NA	NA	NA
XLOC_001245	XLOC_001245;A3:chr1A:218526778-218526925:218526778-218527078:+	A3	chr1A	0.249278	0.620242	0.791718	0.681145	0.838511	0.771834	1	1	0.802234	0.489751	0.796074	1	0.819064	0.924258	NA	0.290443	0.791937	0.689982	0.898316	0.743206	0.838563	1	0	0.688678	0.815556	0.59932	0.67356	0.881322	0	1	0.947655	0.798677	0.892334	1	0	0	0	0.635883	0.729892	0.711281	0.65424	0.649839	1	0.445664	0.902212	0.185366
XLOC_001245	XLOC_001245;A5:chr1A:218527561-218528603:218527541-218528603:+	A5	chr1A	NA	NA	NA	0	1	0.364856	NA	NA	NA	NA	NA	0	NA	1	NA	1	NA	NA	0	NA	NA	NA	NA	NA	NA	NA	NA	0.411914	NA	NA	NA	NA	NA	NA	NA	NA	NA	NA	0	0	NA	0	NA	1	0	0
XLOC_001259	XLOC_001259;A3:chr1A:222917430-222917930:222917430-222918250:+	A3	chr1A	1	1	1	1	0.932338	1	1	1	1	1	1	1	1	1	NA	1	1	1	1	1	1	1	1	0.716829	1	1	1	1	1	1	1	1	1	1	1	NA	1	1	1	1	1	1	1	1	0.736767	1
XLOC_001259	XLOC_001259;A3:chr1A:222917950-222918250:222917950-222919049:+	A3	chr1A	1	1	NA	0.953107	0	1	1	NA	NA	0.844284	0.785345	NA	0.905745	0.891503	NA	1	1	0.775384	0	0.984445	1	1	1	0.866019	1	0	0.985777	1	NA	NA	NA	0	0	0.931685	0.911052	1	NA	0	0.955683	0.993111	0.991051	0.976964	1	NA	NA	1
XLOC_001259	XLOC_001259;A3:chr1A:222917950-222918250:222917950-222919060:+	A3	chr1A	1	1	0	1	NA	0.958315	1	NA	NA	1	1	0	0.974521	1	NA	1	1	1	NA	1	0.972751	1	1	1	0.975347	NA	0.985458	0.993199	NA	NA	NA	NA	0	0.92411	1	1	NA	0	1	1	0.989406	1	1	NA	NA	1
XLOC_001259	XLOC_001259;A3:chr1A:222917950-222919049:222917950-222919060:+	A3	chr1A	NA	NA	0	1	1	0	NA	NA	NA	1	1	0	0.799206	1	NA	NA	NA	1	1	1	0	NA	NA	1	0	1	0.494361	0	NA	NA	NA	1	0.459794	0.471701	1	NA	NA	0.449471	1	1	0.457507	1	NA	NA	NA	NA
XLOC_001259	XLOC_001259;A3:chr1A:222918026-222918250:222918026-222918545:+	A3	chr1A	NA	NA	0.171999	0.458642	0	0.14917	NA	NA	NA	0	NA	0	NA	NA	0	0	0	0	0	0	0	0	0	0	0.0698299	0	0	0	0	0	0	0	0	1	0	0	0	0	0	0.019979	0	0	0	0	0	0
XLOC_001259	XLOC_001259;A3:chr1A:222918026-222918250:222918026-222919060:+	A3	chr1A	NA	NA	1	1	NA	0.812697	NA	0	NA	0	0	0	0	NA	0	0	NA	NA	0	0	0	NA	NA	NA	0.856177	0	0	0	0	NA	0	0	NA	0.870979	0	0	0	0	0	0.364037	0	0	NA	0	NA	0
XLOC_001259	XLOC_001259;A3:chr1A:222918026-222918545:222918026-222919060:+	A3	chr1A	NA	NA	1	1	1	0.961162	NA	0	NA	0.709602	0	0.94208	0	NA	0.519826	0.940271	1	1	0.969227	0.981952	0.987912	1	1	1	0.987546	0.984778	0.987194	0.98125	0.583158	1	0.800634	0.970134	1	0	0.975503	0.963088	0.936292	0.990797	0.990909	0.96561	0.987938	0.94701	1	0.988058	1	0.95944
XLOC_001259	XLOC_001259;A5:chr1A:222918026-222918250:222917950-222918250:+	A5	chr1A	0	0	1	0.250267	NA	0.254388	0	NA	NA	0	0	NA	0	0	NA	0	0	0	NA	0	0	0	0	0	0.200356	NA	0	0	NA	NA	NA	NA	NA	0.241381	0	0	NA	NA	0	0.00858243	0	0	0	NA	NA	0
XLOC_001259	XLOC_001259;A5:chr1A:222918026-222919060:222917950-222919060:+	A5	chr1A	NA	NA	0	NA	NA	0.643839	NA	1	NA	1	1	0.483298	0.801923	NA	1	1	NA	NA	1	1	0.467542	NA	NA	NA	0.624788	1	0.713666	0.728974	1	NA	1	1	0	0.364655	1	1	1	0.369888	1	1	0.275564	1	NA	1	NA	1
XLOC_001259	XLOC_001259;RI:chr1A:222917373:222917430-222917930:222919517:+	RI	chr1A	0	0.233449	0.238615	0.294828	0.371114	0.142301	0.0645136	0.185708	0.208779	0.0727798	0.069439	0.202626	0.311826	0.103161	1	0.0530704	0.164898	0.279703	0.233761	0.203094	0.106154	0	0.543365	0.365581	0.41857	0.0721741	0.287783	0.333906	0	0	0.270198	0.0980851	0.256038	0.139164	0.0690499	1	0.0815475	0.222845	0.319377	0.355057	0.431526	0.346957	0	0.126444	0.22909	0.345229
XLOC_001259	XLOC_001259;RI:chr1A:222917373:222917430-222918250:222919517:+	RI	chr1A	NA	1	1	1	0.890487	1	1	1	1	1	1	1	1	1	1	1	1	1	1	1	1	NA	1	0.593286	1	1	1	1	NA	NA	1	1	1	1	1	1	1	1	1	1	1	1	NA	1	0.454074	1
XLOC_001259	XLOC_001259;RI:chr1A:222917930:222917950-222918250:222919517:+	RI	chr1A	0.037213	0.439634	1	0.467702	1	0.807046	0.783977	1	1	0.766718	0.728961	1	0.47926	0.543665	NA	0.57452	0.680823	0.68252	1	0.358717	0.348988	0.0644943	0.187918	0.280797	0.449264	1	0.234525	0.189884	1	1	1	1	1	0.639255	0.491584	0	1	1	0.219216	0.0956043	0.0987381	0.170111	0.0328235	1	1	0.189525
XLOC_001259	XLOC_001259;RI:chr1A:222917930:222917950-222919049:222919517:+	RI	chr1A	1	1	1	0.946974	0.968554	1	1	1	1	0.946865	0.907748	1	0.898416	0.907315	NA	1	1	0.881253	0.944469	0.972528	1	1	1	0.716202	1	0.67959	0.955026	1	1	1	1	0.941757	0.985395	0.960266	0.908286	NA	1	0.919204	0.858248	0.938422	0.923853	0.896837	1	1	1	1
XLOC_001259	XLOC_001259;RI:chr1A:222917930:222917950-222919060:222919517:+	RI	chr1A	1	1	0.846257	1	1	0.989707	1	1	1	1	1	0.966979	0.972377	1	NA	1	1	1	1	1	0.95034	1	1	1	0.969946	1	0.954048	0.971615	1	1	1	1	0.982884	0.955709	1	NA	1	0.902804	1	1	0.910967	1	1	1	1	1
XLOC_001259	XLOC_001259;RI:chr1A:222917930:222918026-222918250:222919517:+	RI	chr1A	1	1	0.816964	0.724685	1	0.924581	1	1	1	1	1	1	1	1	NA	1	1	1	1	1	1	1	1	1	0.765024	1	1	1	1	1	1	1	1	0.847775	1	NA	1	1	1	0.924308	1	1	1	1	1	1
XLOC_001259	XLOC_001259;RI:chr1A:222917930:222918026-222918545:222919517:+	RI	chr1A	1	1	0.481105	0.690404	0.551303	0.682471	1	1	1	0.830808	1	0.658103	1	1	0	0.275285	0.187674	0.724597	0.649693	0.257337	0.21052	0.023222	0.0536391	0.0795575	0.19641	0.104804	0.0975211	0.19561	0.620275	0.160108	0.455524	0.494348	0.674288	1	0.252692	0	0.262019	0.128142	0.134582	0.199324	0.247215	0.322783	0.0516609	0.18345	0.157218	0.148547
XLOC_001259	XLOC_001259;RI:chr1A:222917930:222918026-222919060:222919517:+	RI	chr1A	1	1	1	1	1	0.981547	1	0.517115	1	0.923071	0.954102	0.969048	0.896852	1	0	0.856728	1	1	0.983169	0.94963	0.956128	1	1	1	0.950936	0.88337	0.892818	0.927149	0.695607	1	0.770632	0.969472	1	0.974091	0.930868	0	0.839178	0.940558	0.944294	0.874844	0.964156	0.894936	1	0.948947	1	0.804952
XLOC_001259	XLOC_001259;SE:chr1A:222917430-222917930:222917950-222918250:+	SE	chr1A	1	1	NA	1	0	1	1	NA	NA	1	1	NA	1	1	NA	1	1	1	NA	1	1	1	1	0.866377	1	NA	1	1	NA	NA	NA	NA	NA	1	1	1	NA	NA	1	1	1	1	1	NA	0	1
XLOC_001259	XLOC_001259;SE:chr1A:222917430-222917930:222918026-222918250:+	SE	chr1A	NA	NA	1	1	0	1	NA	NA	NA	NA	NA	NA	NA	NA	NA	NA	NA	NA	NA	NA	NA	NA	NA	0	1	NA	NA	NA	NA	NA	NA	NA	NA	1	NA	NA	NA	NA	NA	1	NA	NA	NA	NA	0	NA
XLOC_001261	XLOC_001261;AL:chr1A:223446797-223447947:223448271:223446797-223455085:223455189:+	AL	chr1A	1	1	1	1	1	1	NA	NA	0.6864	NA	1	1	0	NA	1	1	1	0.730535	0.736127	1	1	NA	1	1	1	1	1	1	1	1	0.772592	1	1	NA	1	NA	NA	1	1	1	1	1	0.0765491	1	1	0.516964
XLOC_001261	XLOC_001261;SE:chr1A:223444462-223446681:223446797-223455085:+	SE	chr1A	0	0	0	0	0	0	0	0	0.0252023	0	0	0	0.0112653	0	0	0	0	0.0100902	0.0108397	0	0	0	0	0	0	0	0	0	0	0	0.00588118	0	0	0	0	0	0	0	0	0	0	0	0.0621893	0	0	0.0169481
XLOC_001278	XLOC_001278;A3:chr1A:227265406-227265495:227265406-227265508:+	A3	chr1A	1	1	1	1	0.796346	1	1	1	0.773964	1	1	0.928567	0.860251	0.881145	NA	NA	NA	0.9667	1	1	1	NA	NA	1	1	NA	NA	1	1	1	1	1	1	1	1	1	NA	1	1	1	0.915218	1	0	1	1	1
XLOC_001278	XLOC_001278;A3:chr1A:227265596-227265708:227265596-227265712:+	A3	chr1A	1	1	1	1	0.974066	0.959409	0.835004	0.973315	0.972948	0.973656	1	0.985337	0.909645	0.894664	1	1	1	1	1	0.977987	0.985499	0.988137	1	1	0.989806	1	1	0.987538	1	1	0.964411	0.980822	0.903147	0.944471	1	1	1	0.984884	1	1	0.98019	1	1	1	1	0.994003
XLOC_001284	XLOC_001284;A3:chr1A:232328501-232329630:232328501-232330138:+	A3	chr1A	NA	1	NA	NA	NA	1	NA	1	1	1	1	NA	1	NA	NA	0	NA	NA	NA	0.367752	0	NA	0	NA	1	0	1	1	1	NA	1	1	1	0.838912	0.957597	1	1	1	1	1	1	1	0.0890942	1	1	1
XLOC_001284	XLOC_001284;A3:chr1A:232329912-232330098:232329912-232330138:+	A3	chr1A	NA	NA	NA	NA	0	NA	0	1	0	1	0	0	0	0	NA	NA	0	NA	NA	NA	0	0	NA	0	NA	NA	0	0	NA	0	NA	0	NA	0	0	0	NA	NA	0	0	0	0.0240621	NA	0	0	0
XLOC_001284	XLOC_001284;A5:chr1A:232327085-232327270:232327060-232327270:+	A5	chr1A	1	0	1	1	0.621587	0.37045	0.298757	0.41082	0.458154	0.702905	0.645137	0.473632	0.482038	0.31763	1	1	0	1	1	0.632248	0.368349	0	1	0.0797892	0.172144	1	0.334628	0.207908	0.0853826	0	0.360813	0.30653	0.758979	0.296783	0.0985	0.383676	0	0	0.117469	0.340827	0.141884	0.156297	0.929155	0.0825966	0.1268	0.280167
XLOC_001284	XLOC_001284;A5:chr1A:232329912-232330138:232329900-232330138:+	A5	chr1A	NA	NA	NA	0	1	NA	0.756274	NA	0.596778	0	0.143319	0.79974	0.750909	0.857384	NA	NA	1	NA	0	NA	1	1	NA	1	NA	NA	0.288595	0.876321	0	1	0	0.662172	0	1	0.97178	0.361178	NA	NA	1	0.247657	0.903484	0.929011	0	0.775343	0.610737	0.279755
XLOC_001284	XLOC_001284;RI:chr1A:232328119:232328501-232329630:232330661:+	RI	chr1A	1	0	1	1	1	0.37045	1	0.391969	0.472519	0.569716	0.365687	1	0.696659	1	1	NA	NA	1	1	0	NA	NA	NA	1	0.172144	1	0.188696	0.339049	0.0335108	NA	0.194213	0.299897	0.580579	0.481394	0.126371	0.150655	0	0	0.16912	0.202074	0.153199	0.287899	0.119956	0.0587882	0.0681318	0.102178
XLOC_001284	XLOC_001284;RI:chr1A:232328119:232328501-232330138:232330661:+	RI	chr1A	1	NA	1	1	1	1	1	1	1	1	1	1	1	1	1	0	NA	1	1	0	0	NA	0	1	1	0.351509	1	1	1	NA	1	1	1	0.828595	0.765626	1	NA	NA	1	1	1	1	0.0131565	1	1	1
XLOC_001284	XLOC_001284;RI:chr1A:232329630:232329900-232330138:232330661:+	RI	chr1A	NA	1	NA	0	NA	1	0	1	0.833405	0.629329	0.484601	0	0.569295	0	NA	NA	NA	NA	0	1	NA	NA	NA	NA	1	NA	0.746478	0.774388	0.944572	NA	0.755593	0.907218	0.361693	1	0.97197	0.592798	1	1	1	0.758775	0.97236	0.834148	0.266322	0.961536	0.914601	0.755028
XLOC_001284	XLOC_001284;RI:chr1A:232329630:232329912-232330098:232330661:+	RI	chr1A	NA	1	NA	NA	NA	1	NA	0.950008	1	0.688282	1	NA	1	NA	NA	NA	NA	NA	NA	1	NA	NA	NA	NA	1	NA	1	1	1	NA	1	1	1	1	1	1	1	1	1	1	1	0.939714	1	1	1	1
XLOC_001284	XLOC_001284;RI:chr1A:232329630:232329912-232330138:232330661:+	RI	chr1A	NA	1	NA	NA	0	1	0	1	0.771693	1	0.848948	0	0.304812	0	NA	NA	0	NA	NA	1	0	0	NA	0	1	NA	0.878908	0.326339	1	0	1	0.833015	1	0.376728	0.501735	0.72027	1	1	0.653941	0.905263	0.78983	0.277622	1	0.878689	0.872221	0.888081
XLOC_001284	XLOC_001284;SE:chr1A:232328501-232329630:232329900-232330138:+	SE	chr1A	NA	NA	NA	1	NA	NA	1	NA	1	1	1	1	1	1	NA	0	NA	NA	1	0	0	NA	0	NA	NA	0	1	1	1	NA	1	1	1	0	0.394402	1	NA	NA	NA	1	1	1	0.212256	1	1	1
XLOC_001284	XLOC_001284;SE:chr1A:232328501-232329630:232329912-232330138:+	SE	chr1A	NA	NA	NA	NA	1	NA	1	NA	1	NA	1	1	1	1	NA	0	1	NA	NA	0	0.631651	1	0	1	NA	0	1	1	NA	1	NA	1	NA	0.896006	0.957314	1	NA	NA	1	1	1	1	0	1	1	1
XLOC_001285	XLOC_001285;A3:chr1A:232342334-232342411:232342334-232342414:+	A3	chr1A	0.905348	0.936889	0.929005	0.939581	0.949479	0.940791	0.921132	0.921781	0.927702	0.90877	0.956379	0.950739	0.956912	0.944049	0.906046	0.988112	0.981016	0.951522	0.941173	0.906173	0.934329	0.952469	0.928356	0.943468	0.940834	0.934766	0.957181	0.930537	0.992076	0.962985	0.990522	0.939117	0.965584	0.955287	0.941921	0.965961	0.94693	0.906175	0.955391	0.899985	0.918994	0.924593	1	0.966987	0.975385	0.975074
XLOC_001285	XLOC_001285;A3:chr1A:232342334-232342411:232342334-232342450:+	A3	chr1A	0.37301	0.465622	0.773025	0.858331	0.937891	1	0.60104	0.479119	0.466839	0.515844	0.954936	0.867308	0.920356	0.512339	0.370481	0.433081	0.431067	1	1	0.453183	0.386245	0.490945	0.525229	0.486034	0.627365	0.440341	0.519211	0.531091	0.399999	0.394096	0.518211	0.625823	0.792427	0.660507	0.489456	0.472466	0.512388	0.530475	0.577172	0.49951	0.541877	0.440211	0.356758	0.464309	0.492508	0.512718
XLOC_001285	XLOC_001285;A3:chr1A:232342334-232342414:232342334-232342450:+	A3	chr1A	0.0585557	0.0554408	0.20652	0.280367	0.445519	1	0.114252	0.0724016	0.0638793	0.0966244	0.491485	0.252986	0.342255	0.0586167	0.0575168	0.00910676	0.01445	1	1	0.0790301	0.0423587	0.0459181	0.0786593	0.0536244	0.0957385	0.0520506	0.0460836	0.0779561	0.00529672	0.0243914	0.0101872	0.0978239	0.119772	0.0834639	0.055814	0.0305944	0.055617	0.104729	0.0599168	0.0998392	0.0944169	0.0602699	0	0.0287405	0.023906	0.0261926
XLOC_001285	XLOC_001285;A5:chr1A:232341084-232342212:232341081-232342212:+	A5	chr1A	0.0215824	0	0.00970096	0.0157387	0.00323026	0.00750641	0	0	0	0	0.0137845	0.00311443	0.00154929	0	0.0817578	0.0372632	0.00746906	0.00600417	0	0	0	0.0762502	0.0259821	0	0.0107553	0.0154909	0	0.00885438	0.0107148	0.0267178	0.00157639	0.00461524	0	0	0.00271332	0.053101	0.0534914	0	0	0	0	0.00309753	0.0591262	0.00794113	0.00832786	0.00371945
XLOC_001285	XLOC_001285;A5:chr1A:232342623-232342717:232342614-232342717:+	A5	chr1A	0.859919	0.767536	0.95252	0.796703	0.871336	0.954303	0.966138	0.925054	0.835173	0.822461	0.884857	0.960893	0.906111	0.943306	0.654474	0.836452	0.805174	0.844044	0.856283	0.889955	0.901008	0.861282	0.794186	0.858646	0.87908	0.930137	0.843506	0.874726	0.799109	0.875266	0.884779	0.820962	0.84266	0.882679	0.881297	0.848706	0.761427	0.870118	0.875442	0.839477	0.818884	0.933707	0.832889	0.831954	0.867244	0.882328
XLOC_001285	XLOC_001285;A5:chr1A:232343342-232343730:232342908-232343730:+	A5	chr1A	0.0376381	0.0207779	0.014981	0.0262346	0.0183612	0.0217013	0.0143315	0.00168383	0.0161941	0.00985878	0.0115164	0.0311139	0.0166228	0.0255138	0.011248	0.0167783	0.0183699	0.0206542	0.0250503	0.0279084	0.040022	0.00655272	0	0.0151965	0.0175699	0.0218244	0.0199985	0.0245252	0.0103046	0.00786259	0.0188471	0.01854	0.0117579	0.0198348	0.0210576	0.00120571	0.0184177	0.0156803	0.0431548	0.0253681	0.0223968	0.0275833	0.0326302	0.0214817	0.0198822	0.0144725
XLOC_001285	XLOC_001285;RI:chr1A:232342717:232342908-232343225:232343342:+	RI	chr1A	0.931155	0.882321	1	0.870375	0.508664	0.788018	1	1	1	0.730892	1	0.601171	0.425931	0.729479	1	1	1	0.913572	0.926492	0.650382	0.900311	1	0	0.819528	1	0.582089	0.674809	0.81679	1	0.34169	0.906599	0.650948	0.837145	0.916691	0.916848	0.24225	1	0.779174	0.910568	0.92045	0.633107	0.752379	1	1	0.743171	0.610478
XLOC_001285	XLOC_001285;SE:chr1A:232342908-232343225:232343342-232343730:+	SE	chr1A	0.00288325	0.00282207	0	0.00399636	0.0177468	0.00593188	0	0	0	0.00365268	0	0.0208601	0.0222754	0.00961591	0	0	0	0.00199122	0.0020344	0.0151986	0.00459507	0	0.00774704	0.00338661	0	0.0157659	0.00973819	0.00560781	0	0.0150388	0.00197509	0.0100278	0.00230921	0.00183568	0.00194707	0.00376178	0	0.00449444	0.00441008	0.00224445	0.0131026	0.00924932	0	0	0.00696159	0.00928295
XLOC_001286	XLOC_001286;A3:chr1A:232617455-232617563:232617455-232617575:+	A3	chr1A	NA	NA	1	NA	NA	1	NA	NA	NA	NA	NA	NA	NA	NA	NA	NA	NA	1	1	NA	NA	NA	0.408341	NA	NA	NA	NA	NA	NA	NA	NA	1	NA	NA	NA	NA	0	NA	NA	NA	NA	NA	0	NA	NA	NA
XLOC_001288	XLOC_001288;A3:chr1A:233921095-233922102:233921095-233922106:+	A3	chr1A	1	1	1	1	1	1	1	1	1	1	1	1	0.999238	1	1	1	1	1	1	1	1	1	1	1	1	1	1	1	1	1	1	1	0.999623	1	1	1	1	1	1	1	1	1	1	1	1	1
XLOC_001288	XLOC_001288;A3:chr1A:233923205-233923269:233923205-233923275:+	A3	chr1A	0.996838	0.987691	0.99351	0.996961	0.994543	0.996805	0.995598	0.985031	0.991929	0.99189	0.990883	0.993484	0.995075	1	0.997178	1	0.99323	0.992016	0.995284	0.992876	1	0.990222	0.989609	0.988353	0.994102	0.995068	0.993407	0.996859	0.986574	0.987759	0.991682	0.993848	0.994758	0.995653	0.998486	0.995161	0.989851	0.994261	0.993028	0.991135	0.991678	0.991622	0.979209	0.989216	0.989908	0.993528
XLOC_001288	XLOC_001288;A5:chr1A:233924615-233924718:233924512-233924718:+	A5	chr1A	0.0031615	0.005497	0.00174853	0.00319939	0.00379776	0.00319213	0	0.0149695	0.0014842	0.00211563	0.00416905	0.00335475	0.00492503	0.000984018	0.00565225	0.00246146	0.00561169	0.00347269	0.00240765	0.00438624	0	0	0.0043817	0.0045929	0.00316228	0.00180936	0.00275384	0.00160939	0.00876121	0.00628955	0.00402044	0.00225724	0.00150576	0.00356488	0.000763193	0.00256878	0.00610186	0.00365192	0.0022535	0.00327716	0.00488125	0.00447857	0	0.00710384	0.00618002	0.00272617
XLOC_001288	XLOC_001288;A5:chr1A:233924621-233924718:233924512-233924718:+	A5	chr1A	0	0.00688683	0.00472147	0.00302948	0.00165952	0	0.00440248	0	0.00755654	0.00598966	0.00496256	0.00318259	0	0.00270533	0.00283771	0.00221428	0.00104972	0.0045082	0.00251657	0.00276236	0.00376868	0.00977773	0.00594459	0.00711906	0.00590928	0.00309327	0.00385188	0.00153697	0.00474742	0.00602725	0.00496036	0.00387784	0.00373154	0.000787439	0.000751862	0.00485177	0.00409695	0.0020752	0.0047402	0.00562442	0.00344447	0.00389518	0.0207906	0.00361817	0.0039386	0.00376588
XLOC_001288	XLOC_001288;A5:chr1A:233924621-233924718:233924615-233924718:+	A5	chr1A	0	0.55646	0.730336	0.486318	0.303639	0	1	0	0.836667	0.739731	0.543646	0.486789	0	0.733618	0.333614	0.473507	0.156975	0.56513	0.511087	0.386033	1	1	0.576059	0.608451	0.652034	0.631241	0.58338	0.488473	0.350515	0.489286	0.552563	0.632455	0.712949	0.180512	0.496258	0.654347	0.401224	0.361981	0.678326	0.632393	0.413364	0.46502	1	0.33667	0.388707	0.58033
XLOC_001288	XLOC_001288;AF:chr1A:233920801:233921095-233922102:233921257:233921316-233922102:+	AF	chr1A	0	0	0	0	0	0	NA	0	0.00128868	0	0	NA	NA	0.0050016	0	0.00224859	0	0	0.000824536	0	0.00385681	0	0	0	0	0	0	0	0	0	0	NA	NA	NA	0	0	0	0	0	0	0	0	0	0	0	0
XLOC_001288	XLOC_001288;AF:chr1A:233920831:233921095-233922102:233921257:233921316-233922102:+	AF	chr1A	0.218477	0.281397	0.836531	0.911234	0.817506	0.672605	1	0.384618	0.262774	0.632382	0.981422	1	1	0.457781	0.00845801	0.0177125	0.0244303	0.907515	0.738818	0.0286553	0.0190843	0.00977773	0.0215383	0.0235345	0.0495095	0.0131364	0.0231742	0.0323322	0.273323	0.0122415	0.823404	1	1	1	0.0208194	0.00741083	0.0101491	0.0145721	0.0343352	0.0438807	0.0384472	0.0311398	0.0207906	0.0293474	0.0372132	0.03315
XLOC_001288	XLOC_001288;SE:chr1A:233921316-233921465:233921493-233922102:+	SE	chr1A	0.00427521	0	0.0111316	0.0454572	0.00543116	0.00609918	NA	0	0.00362	0	0.275929	NA	NA	0.0105014	0	0	0.00135866	0.0379254	0.00859725	0.00511656	0.00400374	0	0.00284411	0	0.00160549	0	0	0	0	0	0	1	NA	NA	0	0.00205487	0	0.00141723	0.00144267	0	0.00136403	0	0	0.00171019	0	0
XLOC_001288	XLOC_001288;SE:chr1A:233922380-233923092:233923205-233923269:+	SE	chr1A	1	1	0.994367	0.993734	0.997653	0.998976	1	1	1	0.996248	0.997058	1	1	0.992705	1	0.984783	0.982133	0.995662	0.995985	1	1	1	0.98868	1	0.998838	0.991715	0.998658	1	1	1	0.998132	0.994358	0.996918	1	1	1	1	0.995252	1	1	0.996405	0.995287	1	0.989443	0.997822	1
XLOC_001291	XLOC_001291;A5:chr1A:235665767-235665897:235665644-235665897:+	A5	chr1A	NA	0	0	0.0489328	0.0538062	0.00750805	0.0671886	0	0.0143649	0.042402	0.0174634	0.157899	0.0245555	0.15508	1	1	0	1	0	0.0293407	0.0726394	0	0	1	0.154423	0.0355999	0.0229455	0.0458838	1	0	0	0.0179685	0.0146764	0.0398303	0	0	NA	0.0801156	0.0136254	0.0107655	0.010985	0.0624783	0	0	0.0134577	0.0177468
XLOC_001291	XLOC_001291;RI:chr1A:235665597:235665644-235665897:235665968:+	RI	chr1A	1	0.342603	0.624294	0.524795	0.586229	0.445274	0.346207	0.587342	0.35493	0.377269	0.53659	0.681902	0.503367	0.432099	1	1	0.51371	1	0.565783	0.383274	0.429077	0.31242	0.614991	1	0.699919	0.149888	0.306741	0.48752	1	0.325767	0.527138	0.441533	0.66198	0.493914	0.606168	0.337148	1	0.479506	0.442574	0.402854	0.42701	0.352633	0.394525	0.294148	0.344143	0.423209
XLOC_001291	XLOC_001291;RI:chr1A:235665597:235665767-235665897:235665968:+	RI	chr1A	1	1	1	0.955485	0.961412	0.990664	0.880265	1	0.974195	0.931889	0.984882	0.919566	0.975765	0.805653	0.932275	0.848415	1	0.940827	1	0.953617	0.905614	1	1	0.914271	0.927388	0.826881	0.949598	0.95188	0.955411	1	1	0.97738	0.992452	0.959228	1	1	1	0.913628	0.982899	0.984125	0.985315	0.890994	1	1	0.974662	0.975968
XLOC_001292	XLOC_001292;AL:chr1A:236719276-236719435:236722781:236719276-236722835:236723307:+	AL	chr1A	1	0.99235	0.984267	1	0.990582	0.968832	1	1	1	0.977614	0.9749	1	0.984228	1	0.99246	0.971912	0.958526	0.978372	0.991189	0.95251	0.988869	0.920185	0.960047	0.961265	0.97602	0.954948	0.960731	0.98711	1	0.963901	1	0.97605	0.990363	0.992803	0.970593	0.979457	1	0.942656	0.982298	0.974333	1	0.99461	1	0.961804	0.9383	0.982711
XLOC_001292	XLOC_001292;RI:chr1A:236722835:236722917-236723007:236723307:+	RI	chr1A	NA	1	1	NA	1	1	NA	NA	NA	0.535574	1	0	1	0	1	1	1	1	1	1	1	1	1	1	0.674092	1	1	1	NA	1	NA	1	1	1	1	1	NA	1	1	1	0	1	NA	1	1	0.875204
XLOC_001297	XLOC_001297;A5:chr1A:237745327-237745428:237745309-237745428:+	A5	chr1A	0	0	0	0	0.00884303	0	0	0	0	0	0	0.0141542	0.0080341	0.015483	0	0	0	0.00658365	0	0	0	0	0	0	0	0.217526	0	0	0	0	0	0	0.0046891	0.0112145	0	0	0	0	0	0	0	0	0	0	0	0
XLOC_001303	XLOC_001303;A3:chr1A:238656510-238656621:238656510-238656666:+	A3	chr1A	0.439131	0.845454	0.425724	0.790804	0.372382	0.575257	0.412975	0.675536	0.271783	0.864481	0.573379	0.501357	0.564666	0.415547	0.697898	1	0.847388	0.623652	0.704232	0.512929	0.39916	0	0	0.705103	0.477938	0.252223	0.3166	0.434822	0	0	0.318278	0.569014	0.6	0.523446	0.356785	0.127309	1	0.562206	0.635724	0.481845	0.491843	0.255464	1	0.29163	0.275069	0.459506
XLOC_001303	XLOC_001303;A3:chr1A:238656715-238656890:238656715-238656901:+	A3	chr1A	0.439131	0.845454	0.425724	0.790804	0.372382	0.575257	0.412975	0.675536	0.271783	0.864481	0.573379	0.501357	0.564666	0.415547	0.697898	1	0.847388	0.623652	0.704232	0.512929	0.39916	0	0	0.705103	0.477938	0.252223	0.3166	0.434822	0	0	0.318278	0.569014	0.6	0.523446	0.356785	0.127309	1	0.562206	0.635724	0.481845	0.491843	0.255464	1	0.29163	0.275069	0.459506
XLOC_001303	XLOC_001303;RI:chr1A:238670744:238670855-238670963:238671508:+	RI	chr1A	0.78659	1	1	1	1	0.927772	0.928971	0.908684	1	1	1	1	0.942103	0.880865	1	1	0.847388	1	0.925614	0.958713	0.910611	0.81399	1	1	1	0.95896	1	0.875376	1	1	1	1	0.973358	0.851138	0.847525	1	1	1	0.955589	0.964844	0.983372	0.790874	1	1	1	0.87101
XLOC_001303	XLOC_001303;SE:chr1A:238657006-238661658:238661712-238669619:+	SE	chr1A	0.34746	0.154546	0.574276	0.209196	0.359151	0.221487	0.32262	0.233147	0.728217	0.135519	0.210104	0.498643	0.377437	0.345966	0	0	0	0.152322	0.221381	0.325493	0.511451	0.81399	1	0.294897	0	0.706738	0.354224	0.230684	1	0.878095	0.681722	0.430986	0.273049	0.327692	0.330855	0.872691	0	0.437794	0.319865	0.353192	0.34357	0.375654	0	0.70837	0.724931	0.411504
XLOC_001307	XLOC_001307;RI:chr1A:239099768:239101505-239101590:239102121:+	RI	chr1A	0.937136	0.862711	0.791379	0.949942	0.885178	0.926031	1	0.962649	0.940155	0.869825	0.860568	0.855383	0.732392	0.697669	0.909983	0.959753	0.952114	0.977775	0.854064	0.917666	0.501963	0.885417	0.959082	0.915493	0.983727	0.540254	0.674305	0.713667	0.91787	0.368214	0.839132	0.740814	0.731512	0.693883	0.325526	0.945824	1	0.72511	0.765784	0.842159	0.847405	0.802542	1	0.797182	0.750684	0.75215
XLOC_001312	XLOC_001312;A3:chr1A:241169866-241170032:241169866-241170050:+	A3	chr1A	1	NA	1	1	0	1	NA	1	0	0	0	NA	1	NA	0	0	0	NA	1	0	NA	0.51992	0	1	NA	NA	NA	1	0	0	NA	0	0	NA	NA	1	0	0	0	NA	0	NA	0	0	NA	NA
XLOC_001312	XLOC_001312;A5:chr1A:241169209-241169295:241169188-241169295:+	A5	chr1A	0	NA	0	0	0	0	NA	1	1	0	0	NA	0	NA	0	0	0	NA	0	0	NA	0	0	0	NA	NA	NA	0	1	0	NA	0	0	NA	NA	0	0	0	0	NA	0	NA	1	0	NA	NA
XLOC_001314	XLOC_001314;A3:chr1A:241318378-241318506:241318378-241318509:+	A3	chr1A	0	NA	NA	NA	NA	NA	NA	NA	NA	NA	NA	NA	NA	1	NA	NA	NA	1	NA	NA	NA	NA	NA	NA	NA	NA	NA	NA	NA	NA	NA	NA	NA	NA	NA	NA	NA	NA	0	NA	NA	NA	NA	NA	NA	NA
XLOC_001314	XLOC_001314;SE:chr1A:241317940-241318506:241318634-241318874:+	SE	chr1A	NA	NA	NA	0.188656	NA	NA	NA	NA	NA	0	NA	0	NA	NA	NA	0	0	0	0	NA	NA	NA	0	1	0.0984407	0.494712	0	1	NA	NA	0	0	0.26672	NA	0	NA	NA	NA	0	0.263748	0	NA	NA	0	NA	0
XLOC_001322	XLOC_001322;A3:chr1A:244455821-244455891:244455821-244455968:+	A3	chr1A	NA	1	1	NA	0.669743	0.4965	NA	NA	NA	NA	NA	NA	NA	NA	1	NA	1	1	0.573778	1	NA	NA	NA	NA	NA	NA	NA	NA	NA	NA	NA	NA	NA	NA	NA	NA	NA	NA	1	NA	1	NA	NA	NA	NA	NA
XLOC_001322	XLOC_001322;SE:chr1A:244455821-244455891:244456097-244456289:+	SE	chr1A	NA	0.175058	1	NA	0.691473	0.719702	0	NA	0	0	NA	NA	NA	NA	1	0	1	1	1	1	NA	NA	0	NA	NA	NA	NA	NA	NA	NA	0	NA	NA	NA	NA	NA	NA	NA	1	NA	1	NA	NA	NA	NA	NA
XLOC_001322	XLOC_001322;SE:chr1A:244455821-244455968:244456097-244456289:+	SE	chr1A	NA	0	NA	NA	0.524978	0.722517	0	NA	0	0	NA	NA	NA	NA	NA	0	NA	NA	1	NA	NA	NA	0	NA	NA	NA	NA	NA	NA	NA	0	NA	NA	NA	NA	NA	NA	NA	NA	NA	NA	NA	NA	NA	NA	NA
XLOC_001324	XLOC_001324;A5:chr1A:244460647-244460755:244460623-244460755:+	A5	chr1A	0	0	0	0	0	0.129599	0	NA	NA	0	0	0	0	NA	0	0	0	0	0	0	0	0	0	0	NA	0	0	0	NA	NA	0	0	NA	0	NA	1	0	NA	0	0	0.228219	0.325272	NA	NA	0	NA
XLOC_001324	XLOC_001324;AF:chr1A:244460119:244460278-244460755:244460519:244460647-244460755:+	AF	chr1A	NA	NA	NA	NA	NA	0	NA	NA	1	NA	NA	NA	NA	NA	1	NA	NA	NA	NA	1	NA	NA	NA	NA	NA	NA	NA	NA	NA	NA	NA	NA	NA	NA	NA	0.661535	NA	1	NA	NA	0	0	NA	NA	NA	NA
XLOC_001324	XLOC_001324;AF:chr1A:244460119:244460278-244460755:244460524:244460623-244460755:+	AF	chr1A	0	0	0	0	0	0	0	NA	1	0	0	0	0	NA	0.194434	0	0	0	0	0.0588184	0	0	0	0	NA	0	0	0	NA	NA	0	0	NA	0	NA	1	0	1	0	0	0	0	NA	NA	0	NA
XLOC_001330	XLOC_001330;AF:chr1A:248422288:248422392-248422976:248422616:248422815-248422976:+	AF	chr1A	0.0994054	0.0329126	0.0587909	0.0738619	0.0574453	0.0471528	0.0348328	0.0862349	0.0196626	0.0168007	0.154482	0.0890145	0.13794	0.258368	0	0	0	0.0609197	0.0669609	0	0	0	0	0.0428469	0	0	0.0180191	0	0	0	0.0705593	0.0731627	0.12891	0.0171276	0	0	0	0	0	0	0	0	0	0	0	0
XLOC_001331	XLOC_001331;A3:chr1A:248613455-248613546:248613455-248613550:+	A3	chr1A	0.993927	1	1	1	1	1	0	1	1	1	1	1	1	NA	1	0.980574	1	0.99236	1	1	NA	1	1	0.995889	1	0.993813	1	1	1	1	0.994365	0.995656	1	1	1	0.996572	1	1	1	0.976476	1	1	1	0.996066	1	0.990074
XLOC_001333	XLOC_001333;A5:chr1A:249048882-249048971:249048870-249048971:+	A5	chr1A	0	0	0	0	0	0	0	0	0	0	0	0	0	1	0	0	0	0	0	NA	NA	0	0	0	0	0	0	0	0	0	0.176011	0	0	0	0	0	0	0	0	0	NA	0	0	0	0	0
XLOC_001341	XLOC_001341;A3:chr1A:250194439-250194621:250194439-250194624:+	A3	chr1A	1	0.975701	1	0.992352	1	1	1	0.979798	1	1	1	1	1	1	0.852937	1	1	0.995817	1	1	1	0.987842	1	0.984089	1	1	0.884809	1	1	1	1	0.993596	1	0.96934	1	1	1	0.936071	0.939172	1	1	1	1	1	0.95362	1
XLOC_001341	XLOC_001341;A3:chr1A:250194752-250194823:250194752-250194845:+	A3	chr1A	1	1	1	1	1	1	1	1	1	1	1	1	1	1	1	1	1	1	1	0.829723	0.886673	1	0	1	1	1	1	1	1	1	1	1	1	1	1	1	1	1	1	1	1	1	1	1	1	1
XLOC_001341	XLOC_001341;A5:chr1A:250196380-250196458:250196362-250196458:+	A5	chr1A	0	0	0	0	0.00568124	0	0	0	0.00947502	0	0.00517595	0	0.00494562	0	0	0	0	0.00284818	0	0	0	0	0	0	0	0	0	0	0	0	0	0.00757671	0.00405171	0.00736611	0	0	0.0148224	0.0100208	0	0.00229033	0.00216278	0	0	0.0329815	0	0.0040779
XLOC_001341	XLOC_001341;A5:chr1A:250197266-250197966:250197261-250197966:+	A5	chr1A	0	0	0.00708702	0	0.00546701	0	0.011393	0	0	0	0.00665054	0.0181077	0	0.00917277	0.00577711	0	0	0.0192325	0	0	0	0	0	0	0	0.00163625	0.00193598	0.00206735	0.0358811	0.00682232	0	0.0161829	0	0	0	0	0.00995155	0	0.00334998	0.00521013	0	0.00458429	0	0.00384554	0.0032784	0.00347442
XLOC_001341	XLOC_001341;A5:chr1A:250197285-250197966:250197261-250197966:+	A5	chr1A	0	0.00510529	0	0	0	0.00446673	0.0106373	0	0.014163	0	0	0	0	0	0	0	0	0.00316943	0	0	0	0	0	0.00255042	0.00959753	0.00131971	0.00435816	0	0.0294985	0	0	0	0	0	0	0.00179793	0	0	0	0.00281575	0.00161315	0	0	0	0	0.00139737
XLOC_001341	XLOC_001341;A5:chr1A:250197285-250197966:250197266-250197966:+	A5	chr1A	NA	1	0	NA	0	1	0.482657	NA	1	NA	0	0	NA	0	0	NA	NA	0.139518	NA	NA	NA	NA	NA	1	1	0.44638	0.692933	0	0.449555	0	NA	0	NA	NA	NA	1	0	NA	0	0.350286	1	0	NA	0	0	0.286403
XLOC_001341	XLOC_001341;AF:chr1A:250192306:250192447-250193064:250192473:250192618-250193064:+	AF	chr1A	NA	NA	0.745342	0.537865	0	0	0	NA	0	1	0.831041	NA	0	NA	NA	NA	NA	0.886769	0.874827	0	NA	NA	NA	NA	NA	NA	NA	NA	NA	NA	1	0	0.853737	0.540087	NA	NA	NA	NA	NA	NA	NA	NA	NA	NA	NA	0.830385
XLOC_001341	XLOC_001341;AF:chr1A:250192306:250192447-250193064:250192507:250192618-250193064:+	AF	chr1A	NA	NA	1	1	0	NA	NA	NA	NA	1	1	0	NA	NA	NA	NA	NA	1	1	NA	NA	NA	NA	NA	NA	NA	NA	NA	NA	NA	1	NA	1	1	0	NA	NA	NA	NA	NA	NA	NA	NA	NA	NA	1
XLOC_001341	XLOC_001341;AF:chr1A:250192306:250192447-250193064:250192667:250192722-250193064:+	AF	chr1A	NA	0	0.229151	0.0620134	0	0	0	0	NA	0.0703832	0.185079	0	0	0	NA	NA	NA	0.42711	0.28768	NA	NA	NA	NA	NA	NA	0	NA	0	NA	0	0.31755	0	0.158234	0.0607865	0	NA	NA	NA	0	0	0	0	NA	NA	0	0.199668
XLOC_001341	XLOC_001341;AF:chr1A:250192306:250192447-250193064:250192684:250192722-250193064:+	AF	chr1A	NA	0	1	1	NA	0	0	NA	0	1	1	NA	NA	NA	NA	NA	NA	1	1	NA	NA	NA	NA	NA	NA	NA	NA	NA	NA	NA	1	NA	1	1	NA	NA	NA	NA	NA	NA	0	NA	NA	NA	NA	0.92863
XLOC_001341	XLOC_001341;AF:chr1A:250192353:250192447-250193064:250192473:250192618-250193064:+	AF	chr1A	1	1	0.864401	0.859091	0.909318	0.857782	0.923671	1	0.93617	1	0.819454	1	0.835073	1	NA	NA	1	0.0583081	0	0	NA	NA	NA	NA	NA	NA	NA	1	1	NA	1	0.909537	0.953421	0.918838	NA	1	NA	NA	NA	NA	NA	1	1	NA	NA	0
XLOC_001341	XLOC_001341;AF:chr1A:250192353:250192447-250193064:250192507:250192618-250193064:+	AF	chr1A	1	1	1	1	0.869019	1	1	1	1	1	1	0.911541	1	1	NA	NA	1	1	NA	NA	NA	NA	NA	NA	NA	NA	NA	1	1	NA	1	1	1	1	0	1	NA	NA	NA	NA	NA	1	1	NA	NA	NA
XLOC_001341	XLOC_001341;AF:chr1A:250192353:250192447-250193064:250192667:250192722-250193064:+	AF	chr1A	1	0.309639	0.393004	0.257239	0.24309	0.312655	0.380683	0.500666	1	0.404354	0.173263	0.237574	0.199172	0.37837	NA	NA	1	0.00585991	0	NA	NA	NA	NA	NA	NA	0	NA	0.16782	1	0	0.560971	0.451882	0.3973	0.384211	0	1	NA	NA	0	0	0	0.201441	1	NA	0	0
XLOC_001341	XLOC_001341;AF:chr1A:250192353:250192447-250193064:250192684:250192722-250193064:+	AF	chr1A	1	0.944396	1	1	1	0.97944	0.965228	1	0.938662	1	1	1	1	1	NA	NA	1	1	NA	NA	NA	NA	NA	NA	NA	NA	NA	1	1	NA	1	1	1	1	NA	1	NA	NA	NA	NA	0	1	1	NA	NA	0
XLOC_001341	XLOC_001341;AF:chr1A:250192387:250192447-250193064:250192473:250192618-250193064:+	AF	chr1A	1	NA	0.580735	0.150228	0.20091	0.401188	0	1	0.390681	1	0.159489	NA	0.477412	NA	NA	NA	NA	0.0536847	0.46671	0.81926	NA	NA	NA	NA	NA	NA	NA	NA	1	NA	NA	0.184875	0.534709	0.219161	NA	NA	1	1	1	1	1	NA	1	1	NA	0.524231
XLOC_001341	XLOC_001341;AF:chr1A:250192387:250192447-250193064:250192507:250192618-250193064:+	AF	chr1A	1	NA	1	1	0.142627	1	NA	1	1	1	1	0	1	NA	NA	NA	NA	1	1	1	NA	NA	NA	NA	NA	NA	NA	NA	1	NA	NA	1	1	1	0	NA	1	1	1	1	1	NA	1	1	NA	1
XLOC_001341	XLOC_001341;AF:chr1A:250192387:250192447-250193064:250192667:250192722-250193064:+	AF	chr1A	1	0	0.123332	0.0099425	0.00798825	0.0480969	0	0.389524	1	0.111536	0.0086856	0	0.0429462	0	NA	NA	NA	0.00537153	0.0481373	1	NA	NA	NA	NA	NA	0	NA	0	1	0	0	0.0182581	0.0356886	0.0152331	0	NA	1	1	0.200574	0.0170363	0.0159274	0	1	1	0	0.0531646
XLOC_001341	XLOC_001341;AF:chr1A:250192387:250192447-250193064:250192684:250192722-250193064:+	AF	chr1A	1	0	1	1	1	0.84106	0	1	0.400838	1	1	NA	1	NA	NA	NA	NA	1	1	1	NA	NA	NA	NA	NA	NA	NA	NA	1	NA	NA	1	1	1	NA	NA	1	1	1	1	0.572781	NA	1	1	NA	0.745445
XLOC_001341	XLOC_001341;AF:chr1A:250192473:250192618-250193064:250192667:250192722-250193064:+	AF	chr1A	NA	0	0.0922024	0.0537515	0.031034	0.0701279	0.0483396	0	1	0	0.0441365	0	0.0468198	0	NA	NA	NA	0.0869222	0.0546293	1	NA	NA	NA	NA	NA	0	NA	0	NA	0	0	0.075784	0.0311999	0.0522342	0	NA	NA	NA	0	0	0	0	NA	NA	0	0.0484882
XLOC_001341	XLOC_001341;AF:chr1A:250192473:250192618-250193064:250192684:250192722-250193064:+	AF	chr1A	NA	0	1	1	1	0.887619	0.696407	NA	0.510617	NA	1	NA	1	NA	NA	NA	NA	1	1	1	NA	NA	NA	NA	NA	NA	NA	NA	NA	NA	NA	1	1	1	NA	NA	NA	NA	NA	NA	0	NA	NA	NA	NA	0.726605
XLOC_001341	XLOC_001341;AF:chr1A:250192507:250192618-250193064:250192667:250192722-250193064:+	AF	chr1A	NA	0	0	0	0.0461713	0	0	0	NA	0	0	0.0293512	0	0	NA	NA	NA	0	0	NA	NA	NA	NA	NA	NA	0	NA	0	NA	0	0	0	0	0	0.291072	NA	NA	NA	0	0	0	0	NA	NA	0	0
XLOC_001341	XLOC_001341;AF:chr1A:250192507:250192618-250193064:250192684:250192722-250193064:+	AF	chr1A	NA	0	NA	NA	1	0	0	NA	0	NA	NA	1	NA	NA	NA	NA	NA	NA	NA	NA	NA	NA	NA	NA	NA	NA	NA	NA	NA	NA	NA	NA	NA	NA	1	NA	NA	NA	NA	NA	0	NA	NA	NA	NA	0
XLOC_001341	XLOC_001341;AF:chr1A:250193087:250193163-250194281:250194138:250194182-250194281:+	AF	chr1A	NA	0.1732	NA	1	NA	NA	NA	1	NA	NA	NA	NA	NA	NA	0.228171	0	0	1	NA	0	0	0.17523	NA	1	1	0.00405473	0.259815	0	NA	0	0	1	NA	1	0	0.00519788	0	0.238722	0.213044	0.016047	0	0	0	0	0.141322	0
XLOC_001341	XLOC_001341;AF:chr1A:250193087:250193163-250194281:250194148:250194182-250194281:+	AF	chr1A	0	0.0356404	0	1	NA	0	0	0.0339409	0	0	0	NA	NA	0	0.147063	0	0	1	NA	0	0	0.0121576	0	0.0184208	0.00959753	0.00197742	0.12037	0	0	0	0	0.0313259	NA	0.18756	0	0.00285228	0	0.0639288	0.0664552	0.00406778	0	0	0	0	0.0468676	0
XLOC_001341	XLOC_001341;AF:chr1A:250193088:250193163-250194281:250194138:250194182-250194281:+	AF	chr1A	NA	0	NA	NA	NA	NA	NA	NA	NA	NA	NA	NA	NA	NA	0	0	0	NA	NA	0.187227	0.0839574	0	1	NA	NA	0	0	0	NA	0	0	NA	NA	NA	0	0	0	0	0	0	0	0	0	0	0	0
XLOC_001341	XLOC_001341;AF:chr1A:250193088:250193163-250194281:250194148:250194182-250194281:+	AF	chr1A	0	0	0	NA	NA	0	0	0	0	0	0	NA	NA	0	0	0	0	NA	NA	0.173446	0.0695688	0	0.0311484	0	0	0	0	0	0	0	0	0	NA	0	0	0	0	0	0	0	0	0	0	0	0	0
XLOC_001341	XLOC_001341;AF:chr1A:250193121:250193163-250194281:250194138:250194182-250194281:+	AF	chr1A	NA	0	NA	NA	1	NA	NA	NA	NA	NA	NA	1	NA	NA	0.0171905	0	0	1	NA	0	0	0	NA	NA	NA	0.00502397	0.00750638	0.0141131	NA	0.0232366	0	1	NA	NA	0	0	0.0347712	0	0.0182976	0.0293613	0	0.0157297	0	0.0153105	0.0147405	0.0428229
XLOC_001341	XLOC_001341;AF:chr1A:250193121:250193163-250194281:250194148:250194182-250194281:+	AF	chr1A	0	0	0	NA	1	0	0	0	0	0	0	1	NA	0	0.0100985	0	0	1	NA	0	0	0	0	0	0	0.00245133	0.00293979	0.0025953	0	0.00963584	0	0.0772482	NA	0	0	0	0.0140375	0	0.00487714	0.00751881	0	0.00715084	0	0.00534329	0.00445004	0.00421817
XLOC_001341	XLOC_001341;SE:chr1A:250194439-250194621:250194752-250194823:+	SE	chr1A	0.8428	0.84859	0.94224	0.991136	0.941429	0.969974	1	0.857666	0.987903	0.950351	0.994137	0.947881	0.958982	1	0	0.300711	0.250695	0.977889	0.966558	0.502333	0.417619	0.34134	NA	0	0.962205	0.19501	0.293329	0.70376	0.959698	0.163086	0.975635	0.963884	0.970562	0.989046	0.487101	0.247338	0.438067	0.484019	0.629741	0.733088	0.768518	0.425269	0.235905	0.260938	0.404391	0.838905
XLOC_001341	XLOC_001341;SE:chr1A:250194439-250194624:250194752-250194823:+	SE	chr1A	0	0.1732	0	0.529985	0	0	NA	0.135428	0	0	0	0	0	NA	0.225131	0	0	0.156675	0	0	0	0.17523	NA	0.861547	0	0	0.245806	0	0	0	0	0.208304	0	0.805132	0	0	0	0.228332	0.195617	0	0	0	0	0	0.13953	0
XLOC_001347	XLOC_001347;AL:chr1A:251369019-251369408:251369990:251369019-251370480:251370799:+	AL	chr1A	0.914257	0.915669	0.961834	0.924713	0.882983	0.971603	0.958709	0.893841	1	0.965715	0.925935	0.954921	0.963712	0.943667	0.847953	1	1	1	0.96408	0.947105	1	0.838938	1	0.945975	1	0.964829	1	0.973315	0.894236	1	0.979175	0.913808	1	0.985502	0.975895	0.96338	0.911078	0.904036	0.961237	0.950051	0.954819	0.938719	1	0.872334	0.851872	0.928594
XLOC_001348	XLOC_001348;A5:chr1A:251376824-251376897:251376815-251376897:+	A5	chr1A	0	0	0	0	0	0	NA	0	0	0	0	NA	0	NA	0	0	0	NA	NA	0	NA	0	0	0.0668637	0	0	0	0	0	0.228695	0	0	0	NA	NA	0	0	0	0	NA	NA	0	0	0	0	0
XLOC_001350	XLOC_001350;A3:chr1A:251692329-251693170:251692329-251695487:+	A3	chr1A	1	1	0.848736	1	1	1	1	1	1	1	1	1	1	1	1	1	1	1	1	1	1	1	1	0.723267	1	1	1	1	1	0.375914	1	1	1	1	1	1	1	1	1	1	1	1	1	1	0.889796	0.951762
XLOC_001350	XLOC_001350;A5:chr1A:251693217-251695487:251693199-251695487:+	A5	chr1A	1	1	1	1	1	1	1	1	1	1	1	1	0.927617	1	NA	NA	NA	NA	NA	NA	NA	1	1	1	1	1	0.970686	1	1	1	1	1	0.966939	1	1	1	1	0.967859	1	0.929958	1	1	1	1	1	1
XLOC_001350	XLOC_001350;A5:chr1A:251695544-251696051:251695527-251696051:+	A5	chr1A	0.800483	1	0.915774	0.884012	1	0.933403	0.821573	1	0.753937	0.887965	0.902445	0.727618	0.856115	0.968114	1	1	1	1	1	1	1	1	1	0.857174	0.921477	0.823525	0.869685	0.980344	0.929421	0.868143	0.915682	0.86512	0.978797	0.90435	0.785113	0.978464	0.943908	0.709603	0.837461	0.840577	0.81418	1	1	0.933045	0.905484	0.8989
XLOC_001350	XLOC_001350;RI:chr1A:251693170:251693199-251695487:251695544:+	RI	chr1A	1	1	1	1	1	1	1	1	1	1	1	1	0.885038	1	1	1	1	1	1	1	1	1	1	1	1	1	0.955905	1	1	1	1	1	0.959761	1	1	1	1	0.879911	1	0.95162	1	1	1	1	1	1
XLOC_001350	XLOC_001350;RI:chr1A:251693170:251693217-251695487:251695544:+	RI	chr1A	0.292617	0.300632	0.516053	0.577797	0.376023	0.621909	0.445896	0.194686	0.542837	0.368729	0.305551	0.528977	0.441978	0.538128	1	1	1	1	1	1	1	0.370334	0.329101	0.238825	0.504166	0.290858	0.457306	0.669152	0.168635	0.0914862	0.292415	0.592733	0.459317	0.529768	0.3196	0.116663	0.099604	0.286518	0.622726	0.714354	0.620922	0.501793	0.174109	0.088973	0.37881	0.454974
XLOC_001350	XLOC_001350;SE:chr1A:251692329-251693170:251693199-251695487:+	SE	chr1A	NA	NA	0	NA	NA	NA	NA	NA	NA	NA	NA	NA	1	NA	NA	NA	NA	NA	NA	NA	NA	NA	NA	0	NA	NA	1	NA	NA	0	NA	NA	1	NA	NA	NA	NA	1	NA	1	NA	NA	NA	NA	0	0
XLOC_001350	XLOC_001350;SE:chr1A:251692329-251693170:251693217-251695487:+	SE	chr1A	1	1	0.840304	1	1	1	1	1	1	1	1	1	1	1	NA	NA	NA	NA	NA	NA	NA	1	1	0.901511	1	1	1	1	1	0.856767	1	1	1	1	1	1	1	1	1	1	1	1	1	1	0.936404	0.965338
XLOC_001350	XLOC_001350;SE:chr1A:251693217-251695365:251695390-251695487:+	SE	chr1A	0	0	0	0	0.105272	0	0	0	0	0	0	0	0	0.102529	NA	NA	NA	NA	NA	NA	NA	0	0	0	0	0	0.0265362	0	0	0	0	0.0756064	0.0356614	0	0	0	0.0763993	0	0.100106	0	0	0.0982862	0	0	0.121604	0.0971417
XLOC_001364	XLOC_001364;SE:chr1A:254376012-254377610:254377684-254380542:+	SE	chr1A	NA	0.110935	0.413762	1	1	0.953765	NA	NA	1	1	1	1	1	0	NA	0	0	1	1	1	NA	0	NA	0.19919	0.523912	0.00912344	0.226969	0.245113	0.0678263	0	1	0.544474	1	1	0.0739464	1	NA	0	0.252702	0.179492	0.587903	0.105828	NA	0	0.0299862	0.119902
XLOC_001368	XLOC_001368;A3:chr1A:254993729-254993921:254993729-254993944:+	A3	chr1A	0.148178	0.214056	0.155906	0	0.170542	0	0	0.306778	0.499365	0	0.124355	0	0.194983	0	0	0	0.0815222	0.0966715	0.0778482	0	0	0.85792	0.150492	0.171303	0	0.528278	0.364922	0	0	0.487923	0.339674	0.131156	0.213671	0.217322	0	0.247485	0.542684	0.605155	0.646517	0.191379	0.324313	0.122468	0	0.560249	0.417152	0.16311
XLOC_001368	XLOC_001368;A3:chr1A:254994054-254994533:254994054-254994542:+	A3	chr1A	0	0	0.0782102	0.0623084	0	0	0	0	0.0578215	0.0434626	0.134133	0.0567992	0.0598682	0	0	0	0	0.0434325	0	0.0810563	0.051992	0	0	0.0279695	0	0	0.0472311	0	0	0	0.115547	0.0325696	0.0603211	0	0	0	0.0523596	0.0300574	0.255312	0.049414	0.207553	0	NA	0.0498182	0.0173226	0.0920554
XLOC_001368	XLOC_001368;A3:chr1A:254994054-254994533:254994054-254994552:+	A3	chr1A	NA	NA	1	1	NA	NA	NA	NA	1	1	1	1	1	NA	NA	NA	NA	0.340014	NA	1	1	NA	NA	1	NA	NA	1	NA	NA	NA	1	0.095501	1	0	0	0	1	1	1	1	1	NA	0	1	1	1
XLOC_001368	XLOC_001368;A3:chr1A:254994054-254994542:254994054-254994552:+	A3	chr1A	1	1	1	1	1	1	1	1	1	1	1	1	1	1	1	1	1	0.919006	1	1	1	1	1	1	1	1	1	1	1	1	1	0.758234	1	0.901034	0.564245	0.715979	1	1	1	1	1	1	0	1	1	1
XLOC_001368	XLOC_001368;RI:chr1A:254993944:254994054-254994533:254994634:+	RI	chr1A	NA	1	0.853015	0.83518	1	1	1	NA	0	0.764396	0.564068	0.722971	0.842674	1	1	NA	1	0.912375	1	0.952297	0.811114	NA	1	0.736116	1	1	0.749532	1	1	1	0.29796	0.748282	0.59469	1	1	1	0.540253	0.773406	0.249718	0.915805	0.815932	1	NA	0.434053	0.800183	0.548708
XLOC_001368	XLOC_001368;RI:chr1A:254993944:254994054-254994542:254994634:+	RI	chr1A	0	0.202218	0.398451	0.251895	0.217671	0.327812	0.34903	0	0	0.128478	0.19511	0.135813	0.328289	0.463519	0.269919	0	0.122711	0.362045	0.349921	0.637795	0.190616	NA	0.102803	0.0915469	0.33406	0.13825	0.233989	0.450256	0.197566	0.0969916	0.0889828	0.111348	0.114253	0.364245	0.0787244	0.234132	0.155579	0.274265	1	0.463509	1	0.365955	NA	0.101115	0.120204	0.136295
XLOC_001368	XLOC_001368;RI:chr1A:254993944:254994054-254994552:254994634:+	RI	chr1A	NA	1	1	1	1	1	1	NA	NA	1	1	1	1	1	1	NA	1	0.842873	1	1	1	NA	1	1	1	1	1	1	1	1	1	0.238891	1	0.77462	0.099625	0.319171	1	1	1	1	1	1	0	1	1	1
XLOC_001368	XLOC_001368;RI:chr1A:254994719:254994837-254995186:254995614:+	RI	chr1A	0.201683	0	0	0	0	0	0	0	0	0.437922	0.201644	0.358646	0	0	0	NA	0	0	0	0	0	0	0	0	0	0.112602	0	0	0	0.0998426	0	0	0	0	0	0	0	0.0163359	0	0.0280411	0	0	0	0	0	0
XLOC_001370	XLOC_001370;A3:chr1A:255481934-255482003:255481934-255482018:+	A3	chr1A	0	0	0	0	0	0	0	0	0	0.00749857	0	0	0	0	0	0	0	0	0	0	0	0	0	0	0	0	0	0	0	0.201989	0.0061854	0	0.00482399	0.00444903	0	0	0	0	0	0	0.0247468	0	0	0.0654346	0	0
XLOC_001370	XLOC_001370;A3:chr1A:255486609-255486759:255486609-255486791:+	A3	chr1A	0.0054938	0	0.00931763	0.00469006	0.00437486	0.003034	0.033664	0	0	0	0.00373778	0	0.00241007	0.010383	0.00068844	0.00131168	0	0.00081175	0.00139463	0	0.000769942	0	0	0.000731876	0	0	0	0	0	0.00111762	0.00502868	0	0	0.00204737	0	0.00110363	0	0	0.000669457	0	0	0.000924924	0	0.000831185	0	0.000973784
XLOC_001387	XLOC_001387;A3:chr1A:256815036-256815410:256815036-256815413:+	A3	chr1A	1	1	0	0.36163	0.17683	0.319247	0	0.0686649	NA	0	0.3258	0.183133	0.226397	0.698897	0	0	NA	0.147616	0	1	1	0	NA	0.597869	0	0	1	0.208448	0	NA	0.364494	0	0	0.236783	0.157733	1	0	0	1	0	1	0	0	0	0	0.220069
XLOC_001387	XLOC_001387;A3:chr1A:256815036-256815410:256815036-256815430:+	A3	chr1A	1	0.257634	0	1	0.462862	0.834663	0	0.525868	0	0	1	0.710175	0.370169	0.515642	NA	NA	0	1	0	1	1	NA	0	1	0	NA	0.476911	0.472575	NA	0	1	NA	0	1	1	1	NA	NA	0.684068	0	0.702469	0	NA	0	NA	0.631857
XLOC_001387	XLOC_001387;A3:chr1A:256815036-256815413:256815036-256815430:+	A3	chr1A	NA	0	0.723006	1	0.800457	0.915	0.217873	0.937669	0	0.745356	1	0.916177	0.667583	0.314436	1	1	0	1	0.75226	NA	NA	1	0	1	0.873843	1	0	0.772855	1	0	1	1	0.818309	1	1	NA	1	1	0	0.649991	0	0.074428	1	0.257047	1	0.858812
XLOC_001387	XLOC_001387;A3:chr1A:256816009-256816208:256816009-256816243:+	A3	chr1A	1	0.742366	1	1	0.864401	1	0.782127	1	1	1	1	0.736482	0.938802	1	1	1	1	1	0.931249	1	1	0	1	0.922879	1	0.488348	1	1	1	1	1	1	0.946965	0.918469	0.842267	0	0.331403	0.824964	1	0.882101	1	0.925572	1	1	1	1
XLOC_001388	XLOC_001388;A3:chr1A:256819571-256820768:256819571-256820780:+	A3	chr1A	0.013604	0.0218421	0.0600659	0.0916126	0.0380946	0.108639	0.0192342	0.0737122	0.0385474	0.0602381	0.0495818	0.0768967	0.0540585	0.048518	0	0.316147	0.434679	0.0544794	0.0903007	0	0	0	0	0.0620285	0	0	0.237684	0.239494	0.0463788	0	0.0977065	0.0285672	0.0819243	0.025754	0	0.0656225	0	0.748394	0	0.195042	0.073619	0	0.163365	0.196061	0.0379371	0
XLOC_001388	XLOC_001388;A5:chr1A:256819568-256820780:256819478-256820780:+	A5	chr1A	0	0	0	0	0	0	0.0101319	0	0	0	0	0	0	0	0	0	0	0	0	0	0	0	0	0	0	0	0	0	0	0	0	0	0	0	0	0	0	0	0	0	0	0	0	0	0	0
XLOC_001388	XLOC_001388;A5:chr1A:256819571-256820780:256819478-256820780:+	A5	chr1A	0.23018	0.220078	0.180455	0.194509	0.301254	0.128231	0.64873	0.411786	0.302247	0.291922	0.379932	0.238099	0.273594	0.412482	0.0286701	0.00308098	0.00536644	0.258525	0.165314	0.0230332	0.0104177	0.00813721	0.00264502	0.0271798	0.0116849	0.011793	0.013198	0.0114013	0.08549	0.00776604	0.0985047	0.148038	0.195222	0.275154	0.00329354	0.010893	0.0189023	0.00152987	0.0162552	0.0178115	0.0217829	0.00973956	0.0152151	0.00746786	0.0155776	0.0244799
XLOC_001388	XLOC_001388;A5:chr1A:256819571-256820780:256819568-256820780:+	A5	chr1A	1	1	1	1	1	1	0.994488	1	1	1	1	1	1	1	1	1	1	1	1	1	1	1	1	1	1	1	1	1	1	1	1	1	1	1	1	1	1	1	1	1	1	1	1	1	1	1
XLOC_001392	XLOC_001392;AL:chr1A:257552477-257552988:257553346:257552477-257553692:257554090:+	AL	chr1A	NA	NA	1	1	1	NA	1	NA	NA	1	NA	NA	NA	1	NA	NA	NA	1	NA	1	1	NA	NA	1	1	NA	1	1	NA	NA	NA	NA	NA	1	1	NA	NA	NA	1	1	1	1	NA	NA	1	NA
XLOC_001392	XLOC_001392;SE:chr1A:257552477-257552988:257553043-257553692:+	SE	chr1A	NA	NA	NA	NA	1	NA	1	NA	NA	NA	NA	NA	NA	1	NA	1	NA	1	NA	NA	1	NA	NA	NA	1	1	NA	1	NA	NA	NA	NA	NA	1	1	NA	NA	NA	1	NA	NA	1	NA	NA	1	NA
XLOC_001397	XLOC_001397;A3:chr1A:258738629-258738812:258738629-258740935:+	A3	chr1A	1	1	1	1	1	1	0.966677	1	1	1	1	1	1	1	NA	1	1	0.828829	1	1	1	1	1	1	1	1	1	1	1	1	1	0.938016	0.958366	1	1	NA	1	1	1	1	1	1	1	1	1	1
XLOC_001397	XLOC_001397;A5:chr1A:258740085-258740935:258740017-258740935:+	A5	chr1A	1	1	1	1	1	0.955009	0.870846	1	1	1	1	0.951496	1	0.903117	1	1	1	1	0.958509	0.972736	0.870564	0.938075	1	1	0.965968	0.931738	0.921369	1	1	1	1	1	0.948573	1	1	0.935276	1	1	0.852838	0.967244	0.971834	0.933161	1	0.897022	0.959041	0.931666
XLOC_001397	XLOC_001397;A5:chr1A:258740804-258740935:258740017-258740935:+	A5	chr1A	1	1	1	1	1	0.998729	0.993149	1	1	1	1	0.998764	1	0.989775	1	1	1	1	0.99916	0.999562	0.99729	0.999729	1	1	0.999825	0.999651	0.999242	1	1	1	1	1	0.999194	1	1	0.999792	1	1	0.997589	0.999582	0.999496	0.998861	1	0.999324	0.999819	0.999401
XLOC_001397	XLOC_001397;A5:chr1A:258740804-258740935:258740085-258740935:+	A5	chr1A	0.994798	0.988699	0.992922	0.981969	0.990692	0.973696	0.955553	0.998115	0.994247	0.99314	0.994253	0.976306	0.970731	0.912157	0.997026	0.997889	0.996538	0.991466	0.980955	0.984589	0.98205	0.995908	0.996883	0.994979	0.995064	0.995255	0.991186	0.987864	0.997597	0.994837	0.990999	0.990581	0.985344	0.972076	0.987524	0.997007	0.998293	0.99278	0.986186	0.987789	0.982892	0.984335	0.998629	0.99414	0.995779	0.991895
XLOC_001397	XLOC_001397;A5:chr1A:258740854-258740935:258740017-258740935:+	A5	chr1A	NA	NA	NA	NA	NA	0	0	NA	1	NA	1	0	NA	0.502053	1	NA	1	NA	0	0	0	0	NA	NA	0.922893	0	0	NA	1	NA	NA	NA	0	NA	NA	0	NA	NA	0	0	0	0	NA	0	0	0
XLOC_001397	XLOC_001397;A5:chr1A:258740854-258740935:258740085-258740935:+	A5	chr1A	0	0	0	0	0	0	0	0	0.570915	0	0.564453	0	0	0.0976037	0.644141	0	0.474562	0	0	0	0	0	0	0	0.296606	0	0	0	0.934391	0	0	0	0	0	0	0	0	0	0	0	0	0	0	0	0	0
XLOC_001397	XLOC_001397;A5:chr1A:258740854-258740935:258740804-258740935:+	A5	chr1A	0	0	0	0	0	0	0	0	0.00764066	0	0.00743508	0	0	0.0103087	0.00536993	0	0.00312803	0	0	0	0	0	0	0	0.00208738	0	0	0	0.0331695	0	0	0	0	0	0	0	0	0	0	0	0	0	0	0	0	0
XLOC_001397	XLOC_001397;A5:chr1A:258741119-258743389:258741113-258743389:+	A5	chr1A	0.940319	0.973933	0.983006	0.976257	0.962946	0.970625	0.939008	0.978349	0.98877	0.996001	0.973695	0.973854	0.962148	0.941183	1	0.993133	0.997832	0.994748	0.9931	0.978535	0.985963	0.994387	0.993685	0.99326	0.995599	0.998229	0.982135	0.971995	0.976138	0.99165	0.988771	0.986962	0.978545	0.979993	0.977177	1	0.980299	0.988721	0.984902	0.98641	0.971301	0.976211	0.989954	0.981727	0.998565	0.989121
XLOC_001397	XLOC_001397;SE:chr1A:258738629-258738812:258740017-258740935:+	SE	chr1A	NA	NA	NA	NA	NA	1	0.744783	NA	NA	NA	NA	1	NA	1	NA	NA	NA	0	1	1	1	1	NA	NA	1	1	1	NA	NA	NA	NA	0	0.454368	NA	NA	1	NA	NA	1	1	1	1	NA	1	1	1
XLOC_001397	XLOC_001397;SE:chr1A:258738629-258738812:258740085-258740935:+	SE	chr1A	1	1	1	1	1	1	0.951637	1	1	1	1	1	1	1	1	1	1	0.886591	1	1	1	1	1	1	1	1	1	1	1	1	1	0.915113	0.938875	1	1	1	1	1	1	1	1	1	1	1	1	1
XLOC_001397	XLOC_001397;SE:chr1A:258738629-258738812:258740804-258740935:+	SE	chr1A	1	1	1	1	1	1	0.997642	1	1	1	1	1	1	1	1	1	1	0.9989	1	1	1	1	1	1	1	1	1	1	1	1	1	0.999119	0.999033	1	1	1	1	1	1	1	1	1	1	1	1	1
XLOC_001397	XLOC_001397;SE:chr1A:258738629-258738812:258740854-258740935:+	SE	chr1A	NA	NA	NA	NA	NA	NA	0	NA	1	NA	1	NA	NA	1	1	NA	1	0	NA	NA	NA	NA	NA	NA	1	NA	NA	NA	1	NA	NA	0	0	NA	NA	NA	NA	NA	NA	NA	NA	NA	NA	NA	NA	NA
XLOC_001399	XLOC_001399;A3:chr1A:259050758-259051115:259050758-259051117:+	A3	chr1A	1	1	1	1	0.998171	0.98439	1	1	1	1	1	1	0.993411	1	1	1	0.975495	1	1	1	1	1	1	0.983312	1	1	0.995286	0.991316	1	1	0.987106	1	1	1	1	1	1	1	0.992726	1	0.987179	0.995732	1	1	1	0.997841
XLOC_001399	XLOC_001399;A5:chr1A:259049988-259050461:259049694-259050461:+	A5	chr1A	0.0131594	0.0186066	0.0151277	0.0507582	0.0242892	0.0444493	0.0590326	0	0.0628711	0.00806637	0.0340282	0.0381711	0.0206441	0.0997884	0.0106387	0.0179206	0.0256894	0.0312155	0.0346975	0.262412	0.123065	0.0431235	0.05605	0.0546117	0.0438593	0.0356249	0.0575335	0.152926	0.0447415	0	0.0130528	0.0217624	0.027766	0.0856749	0.0309861	0.0203864	0	0.0211722	0.0481422	0.118131	0.121153	0.160372	0.00527105	0.00515568	0.0117542	0.0564763
XLOC_001399	XLOC_001399;RI:chr1A:259049084:259049536-259049558:259049694:+	RI	chr1A	0.956305	1	0.990397	0.976555	0.993389	0.955487	0.955434	1	0.980901	0.972595	0.984704	0.989917	0.986398	0.92047	0.163238	0	0	0.980945	0.955761	0.515089	0.773675	0	0	0.925693	0.838769	0.959576	0.857014	0.695768	0.172454	0	0.0648285	0.140382	0.504102	0.306713	0	0.488814	0	0.956397	0.72259	0.717266	0.254174	0.62649	0.0759141	0	0.342049	0.219807
XLOC_001399	XLOC_001399;SE:chr1A:259049694-259050277:259050382-259050461:+	SE	chr1A	0.043695	0	0.00960251	0.0234447	0.00661069	0.044513	0.0445659	0	0.0190991	0.0274052	0.0152958	0.0100827	0.013602	0.0795298	0	0.208334	0.047281	0.0190553	0.0180198	0.484911	0.226325	0.117243	0	0.074307	0.161231	0.0404241	0.142986	0.304232	0	0.0171077	0.0123315	0.0180235	0.0169556	0.0875017	0.0936515	0.00877463	0	0.0436028	0.27741	0.282734	0.300501	0.37351	0	0.032731	0.00899299	0.132886
XLOC_001405	XLOC_001405;AL:chr1A:261135576-261135664:261136173:261135576-261136694:261136858:+	AL	chr1A	1	1	1	1	1	1	1	1	1	1	1	1	1	1	1	NA	1	1	1	1	1	1	NA	1	NA	NA	1	1	1	1	1	1	1	1	1	1	NA	NA	1	1	1	1	1	1	1	1
XLOC_001406	XLOC_001406;AF:chr1A:261247064:261247884-261249196:261247963:261248170-261249196:+	AF	chr1A	0	0	0.428727	0.0294336	0.218951	0.155745	0	0	0	0.121625	0.479312	0.141868	0.329138	0	0	0.11477	0	0.302199	0.31512	0.0560896	0	0	0	0.141602	0	0.101364	0.0208496	0.088994	0	0	0.0640965	0.100173	0.245107	0	0	0	0	0	0.307135	0.0280687	0.173369	0	0	0	0	0.00761512
XLOC_001419	XLOC_001419;A5:chr1A:265029561-265030254:265029109-265030254:+	A5	chr1A	1	1	1	0	NA	NA	1	1	1	1	NA	1	0	1	1	1	NA	1	1	1	1	1	1	1	1	1	NA	1	NA	NA	0.618767	1	NA	1	1	1	NA	1	0	1	0	1	1	1	1	0
XLOC_001419	XLOC_001419;AL:chr1A:265026260-265028800:265029656:265026260-265030254:265030593:+	AL	chr1A	0.9835	0.996261	1	1	0.968707	1	1	1	1	1	0.986345	0.962669	0.988208	1	0.996081	0.996132	0.993654	1	0.992046	1	1	1	0.99626	0.986557	0.992317	0.993647	0.985413	0.992622	1	1	1	1	0.921582	1	1	0.997431	1	1	1	0.987561	1	1	NA	1	0.990297	1
XLOC_001419	XLOC_001419;SE:chr1A:265026260-265028800:265029109-265030254:+	SE	chr1A	0	0	NA	1	0	NA	NA	NA	NA	NA	0	0	0.916783	NA	0	0	0	NA	0	NA	NA	NA	0	0	0	0	0	0	NA	NA	1	NA	0	NA	NA	0	NA	NA	1	0	1	NA	NA	NA	0	1
XLOC_001419	XLOC_001419;SE:chr1A:265026260-265028800:265029561-265030254:+	SE	chr1A	0.958873	0.985754	1	NA	0	NA	1	1	1	1	0	0.839946	0	1	0.992141	0.992676	0	1	0.982616	1	1	1	0.983563	0.881051	0.932615	0.991924	0	0.961468	NA	NA	1	1	0	1	1	0.995472	NA	1	NA	0.869295	NA	1	1	1	0.983736	NA
XLOC_001421	XLOC_001421;A3:chr1A:267142154-267142235:267142154-267142238:+	A3	chr1A	0.867375	0.945243	0.538864	0.790932	0.753963	0.80462	0.839757	0.843734	0.808012	0.753462	0.69347	0.711767	0.691387	0.924887	0.881542	0.66393	0.930925	0.798147	0.739208	0.867221	0.990514	0.885788	0.915901	0.936023	0.961003	0.865913	0.931024	0.97958	0.80958	0.927792	0.84975	0.744919	0.781405	0.863925	0.902917	0.518875	0.813877	0.773047	0.961783	0.944791	0.917214	0.954641	0.129398	0.844754	0.924571	0.933919
XLOC_001421	XLOC_001421;SE:chr1A:267142761-267144412:267144458-267144999:+	SE	chr1A	0	0	0	0	0.0145081	0.0194788	0.0280606	0	0.0319464	0	0	0	0	0	0	0	0	0.0195992	0.0219454	0	0	0	0	0	0	0	0	0.0204205	0	0	0	0	0	0.0225013	0	0	0	0	0	0	0.011113	0	0	0	0	0
XLOC_001423	XLOC_001423;A5:chr1A:267798334-267798466:267798313-267798466:+	A5	chr1A	0.124366	0.013397	0.201347	1	1	1	1	1	0.144885	0	1	1	1	0.40008	0	0	0.0143003	0.938592	1	0.0240076	0	0	0.0211877	0	0	0	0	0	0.00449151	0	0.01619	0	1	0.262261	0.0676838	0	0	0	0.0493126	0.0252036	0.00480561	0.114955	0.500105	0	0	0.00730652
XLOC_001425	XLOC_001425;A3:chr1A:268385686-268385894:268385686-268386071:+	A3	chr1A	NA	NA	NA	1	NA	1	0	NA	NA	1	NA	NA	NA	1	NA	NA	1	1	NA	NA	1	NA	NA	NA	NA	1	1	1	NA	NA	1	1	0.721843	0	NA	NA	NA	NA	NA	NA	1	1	NA	NA	NA	1
XLOC_001425	XLOC_001425;A3:chr1A:268385686-268385894:268385686-268386235:+	A3	chr1A	NA	NA	NA	1	NA	1	0	NA	NA	0.339437	NA	0	NA	1	NA	NA	1	1	0	NA	0.393905	NA	NA	NA	NA	0.599191	0.162389	0.186583	NA	NA	0.265502	1	1	NA	NA	NA	NA	0	NA	0	0.463746	0.620365	NA	NA	NA	0.365685
XLOC_001425	XLOC_001425;A3:chr1A:268385686-268386071:268385686-268386235:+	A3	chr1A	NA	NA	NA	NA	NA	NA	0.0857128	NA	NA	0	NA	0	NA	NA	NA	NA	NA	NA	0	NA	0	NA	NA	NA	NA	0	0	0	NA	NA	0	NA	1	1	NA	NA	NA	0	NA	0	0	0	NA	NA	NA	0
XLOC_001425	XLOC_001425;A5:chr1A:268386326-268387052:268385655-268387052:+	A5	chr1A	1	NA	0.221705	0	NA	0.628921	1	1	NA	0	0	1	1	0.849159	NA	NA	0.125867	1	0	1	NA	NA	NA	1	1	NA	1	1	NA	0	NA	NA	1	0.733941	1	1	NA	NA	0.394697	1	0	NA	NA	1	1	1
XLOC_001425	XLOC_001425;AF:chr1A:268383532:268383551-268385568:268385375:268385389-268385568:+	AF	chr1A	0	0	0.791465	0.863348	NA	0.775788	NA	NA	NA	0	1	0	NA	0.52883	NA	0	0.83665	0	NA	NA	NA	NA	NA	NA	NA	0	NA	NA	NA	1	NA	0	0	0.563745	NA	0	NA	NA	1	0	1	NA	NA	NA	NA	0
XLOC_001425	XLOC_001425;RI:chr1A:268385568:268385655-268386071:268386326:+	RI	chr1A	0.605552	NA	1	NA	0	1	1	1	NA	NA	NA	1	1	1	NA	NA	1	1	0	1	NA	NA	NA	1	1	NA	1	1	NA	NA	NA	NA	0.689007	0.959506	1	0.217411	NA	NA	1	1	NA	NA	NA	1	1	1
XLOC_001425	XLOC_001425;RI:chr1A:268385568:268385686-268385894:268386326:+	RI	chr1A	1	NA	1	0	NA	1	1	1	NA	0	NA	1	1	1	NA	NA	1	0.284602	NA	1	0	NA	NA	1	1	0	1	1	NA	NA	0	0	1	1	1	1	NA	NA	1	1	0	0	NA	1	1	0.370414
XLOC_001425	XLOC_001425;RI:chr1A:268385568:268385686-268386071:268386326:+	RI	chr1A	1	NA	1	NA	NA	1	0.917996	1	NA	NA	NA	1	1	1	NA	NA	1	1	NA	1	NA	NA	NA	1	1	NA	1	1	NA	NA	NA	NA	0.58323	0.892236	1	1	NA	NA	1	1	NA	NA	NA	1	1	1
XLOC_001425	XLOC_001425;RI:chr1A:268385568:268385686-268386235:268386326:+	RI	chr1A	1	NA	1	NA	NA	1	0.512068	1	NA	0	NA	0.752334	1	1	NA	NA	1	1	0	1	0	NA	NA	1	1	0	0.382886	0.642263	NA	NA	0	NA	1	1	1	1	NA	0	1	0.625634	0	0	NA	1	1	0.253276
XLOC_001425	XLOC_001425;RI:chr1A:268387052:268387134-268387221:268387553:+	RI	chr1A	0.605552	1	1	1	1	1	1	1	1	1	1	1	1	1	1	1	1	1	1	1	1	NA	1	1	1	1	1	1	1	1	1	1	0.863462	0.979206	1	0.217411	NA	1	1	1	1	1	NA	NA	1	1
XLOC_001425	XLOC_001425;RI:chr1A:268387052:268387216-268387320:268387553:+	RI	chr1A	1	1	1	1	1	1	1	1	1	1	1	1	1	1	1	1	1	1	1	1	1	NA	1	1	1	1	1	1	1	1	1	1	1	1	1	1	NA	1	1	1	1	1	NA	NA	1	1
XLOC_001425	XLOC_001425;SE:chr1A:268385655-268386071:268386326-268387052:+	SE	chr1A	1	NA	0	0	1	0	NA	NA	NA	0	0	NA	NA	0	NA	NA	0	NA	0.189737	NA	NA	NA	NA	NA	NA	NA	NA	NA	NA	0	NA	NA	1	0.10428	NA	1	NA	NA	0	NA	0	NA	NA	NA	NA	NA
XLOC_001432	XLOC_001432;A3:chr1A:269567738-269567846:269567738-269567849:+	A3	chr1A	0.0823522	0.035776	0.0916539	0.186083	0.19558	0.126495	0.0824508	0.0330712	0.0488056	0.15201	0.142572	0.153406	0.214205	0.141714	0	0.0343935	0	0.176571	0.180019	0.0543543	0	0	0	0.0516679	0	0.0226517	0.0408685	0.0145331	0.0537294	0.0649803	0.0967472	0.0768249	0.157762	0.158962	0.0331688	0.033023	0.0357623	0.0182195	0.0434696	0.0285309	0.0433427	0.0290265	0.00999202	0.0272773	0.0321976	0.0375603
XLOC_001432	XLOC_001432;A3:chr1A:269570646-269571978:269570646-269572019:+	A3	chr1A	1	1	1	1	1	1	0.976009	1	1	1	1	1	1	0.949276	1	1	1	1	1	1	1	1	1	1	1	1	1	1	0.94564	1	1	1	1	1	0.964838	1	1	1	1	1	1	1	0.990008	0.985802	1	1
XLOC_001432	XLOC_001432;A3:chr1A:269574623-269575176:269574623-269575326:+	A3	chr1A	1	1	1	1	1	0.974636	1	1	1	1	1	1	1	1	1	1	1	1	1	0.991113	1	1	1	1	1	1	1	1	1	1	1	1	1	1	1	0.994572	1	1	0.994713	0.993885	1	1	1	1	1	1
XLOC_001432	XLOC_001432;A5:chr1A:269568075-269568156:269568057-269568156:+	A5	chr1A	0.0823522	0.035776	0	0	0.0496596	0	0	0.0330712	0.0488056	0.0777911	0.0648389	0	0.0325501	0	0	0.0343935	0.012548	0.0853807	0.042662	0.0455682	0	0.00476902	0.0443582	0.0516679	0.0808704	0.0257822	0.0256088	0	0	0	0.0825649	0.0768249	0.0597889	0.00897026	0	0.0275946	0.0357623	0.0264814	0.0186494	0.0144791	0.0194437	0.0290265	0	0	0.0116971	0.030604
XLOC_001432	XLOC_001432;A5:chr1A:269570646-269571978:269570638-269571978:+	A5	chr1A	1	1	1	1	0.997107	1	1	1	1	1	1	1	1	1	1	1	1	1	1	1	1	1	1	1	1	1	1	1	1	1	1	1	0.996756	1	1	1	1	1	1	1	0.993015	1	1	1	0.990558	1
XLOC_001432	XLOC_001432;AL:chr1A:269574623-269575176:269575569:269574623-269575632:269576042:+	AL	chr1A	1	1	0.908346	0.8911	1	1	1	1	1	0.919521	1	0.958176	0.959628	1	1	1	1	1	0.935006	1	1	1	1	1	1	0.976749	0.984339	0.985467	1	0.934329	1	1	1	1	1	1	1	0.981162	0.979884	0.991847	0.975304	1	1	0.986733	0.978483	0.992779
XLOC_001432	XLOC_001432;SE:chr1A:269574623-269575176:269575461-269575632:+	SE	chr1A	1	1	0	0.465465	1	1	1	1	1	0.511751	1	0.759111	0.845667	1	1	1	1	1	0.683376	1	1	1	1	1	1	0.532317	0.626615	0	1	0	1	1	1	1	1	1	1	0.592414	0.487104	0.644535	0.524742	1	1	0.520518	0.504709	0.814796
XLOC_001432	XLOC_001432;SE:chr1A:269574623-269575326:269575461-269575632:+	SE	chr1A	NA	NA	0	0	NA	1	NA	NA	NA	0	NA	0	0	NA	NA	NA	NA	NA	0	1	NA	NA	NA	NA	NA	0	0	0	NA	0	NA	NA	NA	NA	NA	1	NA	0	0.208833	0.431723	0	NA	NA	0	0	0
XLOC_001439	XLOC_001439;A5:chr1A:272613448-272613551:272613405-272613551:+	A5	chr1A	0.000655063	0.00184927	0.00264262	0.0031259	0.00309282	0.00209428	0.00253562	0.00293502	0.00138712	0.00148244	0.00127011	0.00148641	0.003095	0.00234135	0.00222777	0.00339683	0.00313335	0.00205172	0.00303381	0.00204376	0.00539058	0.00220276	0.00111219	0.00158155	0.00137553	0.00155721	0.00230788	0.00170444	0	0.0042412	0.00214088	0.00229573	0.00152897	0.00195708	0.000737299	0.00315402	0.00218513	0.00317047	0.00451457	0.00213387	0.00290422	0.00160674	0.00464426	0.00155902	0.00195936	0.00240426
XLOC_001439	XLOC_001439;AF:chr1A:272610921:272611061-272611600:272611172:272611202-272611600:+	AF	chr1A	0.770623	0.685462	0.397475	0.375245	0.330488	0.354684	0.398361	0.471087	0.558023	0.440029	0.317016	0.30627	0.343128	0.419597	0.997772	0.996603	0.996867	0.390718	0.341005	0.997956	0.994609	0.997797	0.998888	0.998418	0.998624	0.998443	0.997692	0.998296	0.773195	0.995759	0.742723	0.597597	0.404556	0.567408	0.999263	0.996846	0.997815	0.99683	0.995485	0.997866	0.997096	0.998393	0.995356	0.998441	0.998041	0.997596
XLOC_001447	XLOC_001447;RI:chr1A:275776179:275776597-275777272:275777521:+	RI	chr1A	0.108153	0.246909	0.177352	0.383587	1	1	0.536818	0.469533	1	0.177085	0.258633	0.449916	0.694629	0.416722	1	0.215097	1	0.425597	0.251456	0.620983	1	0.466686	1	1	0.613084	0.768511	1	1	0.240172	0.318552	0.235018	0.138072	0.407994	0.756201	0.275897	1	0.627419	0.344684	0.81218	1	1	0.76721	1	1	0.385172	1
XLOC_001450	XLOC_001450;A3:chr1A:276325770-276325872:276325770-276325942:+	A3	chr1A	0.459908	1	1	1	1	1	1	0.759138	1	1	0.679159	1	0.607624	1	0.0674308	0	0.419028	0.81116	0.890663	0.715689	0.632759	1	0.632975	0.670735	0.702185	0.13031	0.219069	0.253327	0	0	0	0	0	0	0	0.0606238	0.250363	0.0327713	0.433303	0	0.0956196	0	0	0	0	0
XLOC_001451	XLOC_001451;MX:chr1A:276573136-276573803:276573964-276576343:276573136-276575011:276575060-276576343:+	MX	chr1A	1	0	NA	NA	0.546727	1	NA	1	NA	1	0.247983	0	NA	1	0	1	NA	1	NA	1	NA	NA	NA	NA	NA	1	0	1	1	NA	1	1	1	NA	NA	NA	NA	NA	1	NA	1	NA	NA	1	1	NA
XLOC_001451	XLOC_001451;MX:chr1A:276573136-276573803:276573964-276576571:276573136-276576343:276576493-276576571:+	MX	chr1A	NA	0	NA	1	1	NA	0	NA	1	NA	NA	NA	NA	NA	NA	NA	1	1	1	NA	NA	NA	NA	NA	NA	NA	0	NA	0.651011	NA	1	NA	NA	NA	NA	0.457288	0	NA	NA	NA	NA	NA	NA	NA	NA	0
XLOC_001451	XLOC_001451;SE:chr1A:276573136-276573803:276573964-276576343:+	SE	chr1A	1	0	NA	NA	1	1	0	1	NA	1	1	NA	NA	1	NA	1	NA	1	NA	1	NA	NA	NA	NA	NA	1	0	1	0.25962	NA	1	1	1	NA	NA	0	0	NA	1	NA	1	NA	NA	1	1	0
XLOC_001451	XLOC_001451;SE:chr1A:276573136-276573803:276573964-276576571:+	SE	chr1A	NA	NA	NA	1	1	NA	NA	NA	1	NA	0	NA	NA	NA	NA	NA	1	0.461696	1	NA	NA	NA	NA	0	NA	NA	NA	NA	1	0	1	NA	NA	NA	NA	0.385577	NA	0	0	NA	NA	NA	NA	NA	0	NA
XLOC_001451	XLOC_001451;SE:chr1A:276573136-276573814:276573964-276575011:+	SE	chr1A	NA	0	1	NA	0	NA	NA	NA	1	NA	0.246588	0.495213	1	1	0	NA	NA	NA	NA	NA	NA	NA	NA	NA	NA	NA	0	NA	NA	NA	NA	NA	1	NA	NA	NA	NA	NA	NA	1	1	NA	NA	NA	1	NA
XLOC_001451	XLOC_001451;SE:chr1A:276573136-276575011:276575060-276576343:+	SE	chr1A	NA	0.477616	NA	NA	1	NA	0	NA	NA	NA	1	1	NA	NA	1	NA	NA	NA	NA	NA	NA	NA	NA	NA	NA	NA	0.58687	NA	0	NA	NA	NA	NA	NA	NA	0	0	NA	NA	NA	NA	NA	NA	NA	NA	0
XLOC_001451	XLOC_001451;SE:chr1A:276573136-276576343:276576493-276576571:+	SE	chr1A	NA	1	NA	NA	NA	NA	1	NA	NA	NA	0	NA	NA	NA	NA	NA	NA	0	NA	NA	NA	NA	NA	0	NA	NA	1	NA	1	0	NA	NA	NA	NA	NA	0.426859	1	0	0	NA	NA	NA	NA	NA	0	1
XLOC_001451	XLOC_001451;SE:chr1A:276573964-276574866:276575060-276576343:+	SE	chr1A	0	1	1	1	0.602242	0.859921	1	0	NA	0.250843	0.865462	1	1	0.38732	NA	0	1	0.858753	1	0.576164	1	1	1	NA	1	0.427418	1	0.669831	0.729206	NA	0.183775	0.793494	0.539937	1	1	1	NA	NA	0.812758	1	0.549258	1	NA	0	0.641909	1
XLOC_001451	XLOC_001451;SE:chr1A:276573964-276576343:276576493-276576571:+	SE	chr1A	1	NA	NA	0	0.559313	1	NA	1	0	1	1	NA	NA	1	NA	1	0	0.507815	0	1	NA	NA	NA	NA	NA	1	NA	1	0.158234	NA	0.593511	1	1	NA	NA	0	NA	NA	1	NA	1	NA	NA	1	1	NA
XLOC_001454	XLOC_001454;A3:chr1A:277074278-277076294:277074278-277076300:+	A3	chr1A	0.0350269	0.0239661	0.0519107	0.0477991	1	0	NA	0.0498582	0.0350691	1	0.0661495	NA	0	NA	0	0	0.0341498	0.198785	0	0	NA	0.00416894	0.0157694	0.0191772	0.0200061	0	0	0	0.0814954	0	0.0107801	0.0531437	0.243924	0	0	0.00443732	0	NA	0	0	0	0	0.00555087	NA	0	0.0115335
XLOC_001454	XLOC_001454;AF:chr1A:277073799:277074278-277076294:277075966:277076163-277076294:+	AF	chr1A	0.155573	0.159045	0.103865	1	1	NA	NA	0.254072	0.329978	0.0210984	1	0	NA	NA	0	NA	1	1	NA	NA	0	1	1	1	1	NA	NA	NA	0.39245	NA	1	1	1	NA	NA	0.0027075	NA	0	NA	NA	NA	NA	0.00528135	0	NA	1
XLOC_001457	XLOC_001457;A5:chr1A:278145543-278145628:278145503-278145628:+	A5	chr1A	0.0436591	0.0239141	0	0.0136847	0.0231795	0	0	0.0200744	0.0216281	0.00408187	0.0165615	0.0129118	0	0	0.103244	0.130829	0.0717549	0.0311184	0.0162762	0.103599	0	0.480952	0.544361	0.0129996	0.166781	0.390431	0.197397	0	0.035276	0.158681	0.0252117	0.0466427	0	0	0.29618	0.440664	0.399149	0.528048	0.172736	0.0307051	0	0.0359713	0.468213	0.295699	0.232465	0.00892679
XLOC_001467	XLOC_001467;AF:chr1A:279740162:279740197-279740841:279740606:279740637-279740841:+	AF	chr1A	0	0	0	0	0	0	0	0	0	0	0	0	0	0	0	0	0	0	0	0	NA	0	0	0	NA	0	0	0	0	0	0	1	0	0	0	0	0	0	0	0	0	0	0	0	0	0
XLOC_001469	XLOC_001469;A3:chr1A:279837292-279841107:279837292-279841467:+	A3	chr1A	1	NA	NA	NA	NA	NA	NA	NA	NA	NA	NA	NA	NA	NA	0	NA	NA	NA	NA	NA	NA	NA	NA	NA	NA	NA	NA	NA	NA	1	NA	NA	NA	NA	NA	NA	NA	NA	NA	NA	NA	NA	NA	NA	0	NA
XLOC_001469	XLOC_001469;A3:chr1A:279838888-279841037:279838888-279841467:+	A3	chr1A	1	1	NA	NA	NA	NA	1	NA	1	1	NA	1	NA	1	0.273461	1	0.482865	NA	0	0	1	NA	1	NA	NA	1	1	NA	NA	1	1	NA	NA	NA	0	1	0.208617	1	0	0	NA	NA	1	0	1	0.0657386
XLOC_001469	XLOC_001469;A3:chr1A:279838888-279841037:279838888-279841501:+	A3	chr1A	1	1	NA	NA	NA	NA	1	NA	1	1	NA	1	0	1	1	1	1	NA	0	0	0.238529	0	1	NA	NA	0.31592	0.193182	0	NA	1	0.492384	NA	NA	NA	NA	0.115199	1	0.62234	0	NA	0	0	0.141324	NA	0.227335	1
XLOC_001469	XLOC_001469;A3:chr1A:279838888-279841467:279838888-279841501:+	A3	chr1A	NA	NA	NA	NA	NA	NA	NA	NA	NA	NA	NA	NA	0	NA	1	NA	1	NA	0.506587	0.909448	0	0	NA	NA	NA	0	0	0	NA	NA	0	NA	NA	NA	1	0	1	0	0.772796	1	0	0	0	1	0	1
XLOC_001469	XLOC_001469;A3:chr1A:279838994-279841037:279838994-279841467:+	A3	chr1A	NA	0	NA	0	0	NA	NA	NA	0	NA	NA	NA	0	0	NA	0	NA	0	0	NA	NA	0	0	0	0	0	0	0	0	NA	0	NA	1	NA	NA	NA	1	0	0	0	0	NA	0	NA	NA	0.0772803
XLOC_001469	XLOC_001469;A3:chr1A:279838994-279841037:279838994-279841501:+	A3	chr1A	0	0	NA	0	0	0	0	0	0	0	0	0	0	0	NA	0	0	0	0	0	0	NA	0	0	0	0	0	0	0	0	0	0	0.115312	0	NA	NA	0.0390589	0	0	0	0	0	NA	0	0	0.107318
XLOC_001469	XLOC_001469;A3:chr1A:279838994-279841467:279838994-279841501:+	A3	chr1A	0	0.319708	NA	0.255378	0.376399	0	0	0	0.568013	0	0	0	0.435292	0.797164	NA	0.239833	0	0.24154	0.503677	0	0	1	0.160456	0.540966	0.195691	0.540496	0.471887	0.108924	0.301669	0	0.562913	0	0	0	NA	NA	0	0.276633	0.416936	0.0983712	0.256309	0	1	0	0	0.589393
XLOC_001469	XLOC_001469;A3:chr1A:279839370-279841037:279839370-279841467:+	A3	chr1A	NA	NA	NA	NA	NA	NA	NA	NA	NA	NA	NA	NA	NA	NA	NA	NA	NA	NA	NA	NA	0	NA	0	1	NA	NA	NA	NA	NA	NA	NA	NA	NA	NA	NA	NA	NA	NA	NA	NA	NA	NA	NA	0	NA	NA
XLOC_001469	XLOC_001469;A5:chr1A:279838994-279839213:279838888-279839213:+	A5	chr1A	NA	NA	NA	NA	1	NA	NA	NA	NA	NA	NA	1	NA	NA	NA	NA	NA	NA	NA	1	NA	1	NA	1	1	NA	NA	1	NA	NA	NA	NA	NA	NA	NA	NA	NA	1	1	NA	NA	NA	NA	NA	NA	NA
XLOC_001469	XLOC_001469;A5:chr1A:279838994-279841037:279838888-279841037:+	A5	chr1A	0	0	1	NA	NA	NA	0	0	0	0	NA	0	0	0	0	0	0	1	1	NA	0.0212069	NA	0	NA	NA	0	0	NA	0	0	0.104451	NA	1	0.0830158	0	0	0.0850874	0	NA	1	NA	1	0	0	0	0.525354
XLOC_001469	XLOC_001469;A5:chr1A:279838994-279841467:279838888-279841467:+	A5	chr1A	NA	1	NA	1	1	NA	NA	NA	1	NA	NA	NA	1	1	0	1	0	1	0.177998	0	NA	1	1	1	1	1	1	1	1	NA	1	NA	NA	NA	0	NA	0	1	0.275276	0.0658276	1	NA	1	0	NA	0.230517
XLOC_001469	XLOC_001469;A5:chr1A:279838994-279841501:279838888-279841501:+	A5	chr1A	1	1	NA	1	1	1	1	1	1	1	1	1	0.722874	1	NA	1	1	1	0.179708	0.625743	0.455089	0	1	1	1	0.134728	0.0827984	0.538236	1	1	0.372542	1	1	1	NA	0	1	0.676987	0.643713	1	0.169988	0.0716814	0	1	0.195796	1
XLOC_001469	XLOC_001469;A5:chr1A:279839116-279839213:279838888-279839213:+	A5	chr1A	NA	NA	1	NA	NA	NA	NA	NA	NA	NA	NA	NA	NA	NA	NA	NA	NA	NA	NA	NA	NA	NA	NA	NA	NA	NA	1	1	NA	NA	NA	NA	NA	NA	NA	NA	NA	NA	1	NA	NA	NA	NA	NA	NA	NA
XLOC_001469	XLOC_001469;A5:chr1A:279839116-279839213:279838994-279839213:+	A5	chr1A	NA	NA	1	NA	0	NA	NA	NA	NA	NA	NA	0	NA	NA	NA	NA	NA	NA	NA	0	NA	0	NA	0	0	NA	1	0.690164	NA	NA	NA	NA	NA	NA	NA	NA	NA	0	0.536648	NA	NA	NA	NA	NA	NA	NA
XLOC_001469	XLOC_001469;A5:chr1A:279839116-279841037:279838888-279841037:+	A5	chr1A	0	0.243083	1	NA	NA	NA	0	0	0	0	NA	0	0	0.249629	0	0	0	NA	NA	NA	0	1	0	NA	NA	0.512191	0.383444	NA	0.733771	0	0	NA	NA	0	0	0	0	0	1	NA	NA	NA	0	0.24619	0	0
XLOC_001469	XLOC_001469;A5:chr1A:279839116-279841037:279838994-279841037:+	A5	chr1A	NA	1	0.912371	NA	NA	NA	NA	NA	NA	NA	NA	NA	NA	1	NA	NA	NA	0	0	NA	0	1	NA	NA	NA	1	1	NA	1	NA	0	NA	0	0	NA	NA	0	NA	1	0	NA	0	NA	1	NA	0
XLOC_001469	XLOC_001469;A5:chr1A:279839370-279841037:279838888-279841037:+	A5	chr1A	0	0	NA	NA	NA	NA	0	0	0	0	NA	0	0	0	0	0	0	NA	NA	NA	0	NA	0	1	NA	0	0	NA	0	0	0	NA	NA	0	0	0	0	0	NA	NA	NA	NA	0	0	0	0
XLOC_001469	XLOC_001469;A5:chr1A:279839370-279841037:279838994-279841037:+	A5	chr1A	NA	NA	0	NA	NA	NA	NA	NA	NA	NA	NA	NA	NA	NA	NA	NA	NA	0	0	NA	0	NA	NA	1	NA	NA	NA	NA	NA	NA	0	NA	0	0	NA	NA	0	NA	NA	0	NA	0	NA	NA	NA	0
XLOC_001469	XLOC_001469;A5:chr1A:279839370-279841037:279839116-279841037:+	A5	chr1A	NA	0	0	NA	NA	NA	NA	NA	NA	NA	NA	NA	NA	0	NA	NA	NA	NA	NA	NA	NA	0	NA	1	NA	0	0	NA	0	NA	NA	NA	NA	NA	NA	NA	NA	NA	0	NA	NA	NA	NA	0	NA	NA
XLOC_001469	XLOC_001469;A5:chr1A:279839370-279841467:279838888-279841467:+	A5	chr1A	NA	NA	NA	NA	NA	NA	NA	NA	NA	NA	NA	NA	NA	NA	0	NA	0	NA	0	0	1	NA	1	NA	NA	NA	NA	NA	NA	NA	NA	NA	NA	NA	0	NA	0	NA	0	0	NA	NA	NA	0.0201465	NA	0
XLOC_001469	XLOC_001469;A5:chr1A:279839370-279841467:279838994-279841467:+	A5	chr1A	NA	0	NA	0	0	NA	NA	NA	0	NA	NA	NA	0	0	NA	0	NA	0	0	NA	1	0	0.268934	0	0	0	0	0	0	NA	0	NA	NA	NA	NA	NA	NA	0	0	0	0	NA	0	1	NA	0
XLOC_001469	XLOC_001469;A5:chr1A:279839687-279841037:279838888-279841037:+	A5	chr1A	0	0.191045	NA	1	1	1	0	0.625533	0.388661	0	1	0	0.955489	0	0	0	0	1	1	1	0.363778	1	0	1	1	0	0.36883	1	0	0.191143	0	1	1	0.575007	0.589215	0	0	0.175582	1	1	1	1	0	0.241947	0	0.646349
XLOC_001469	XLOC_001469;A5:chr1A:279839687-279841037:279838994-279841037:+	A5	chr1A	NA	1	0	1	1	1	NA	1	1	NA	1	NA	1	NA	NA	NA	NA	0.984645	0.934494	1	0.963491	1	NA	1	1	NA	1	1	NA	1	0	1	0.833998	0.937284	1	NA	0	1	1	0.926858	1	0.962375	NA	1	NA	0.622818
XLOC_001469	XLOC_001469;A5:chr1A:279839687-279841037:279839116-279841037:+	A5	chr1A	NA	0.423754	0	1	1	1	NA	1	1	NA	1	NA	1	0	NA	NA	NA	1	1	1	1	0.516386	NA	1	1	0	0.484434	1	0	1	NA	1	1	1	1	NA	NA	1	0.76049	1	1	1	NA	0.494251	NA	1
XLOC_001469	XLOC_001469;A5:chr1A:279839687-279841037:279839370-279841037:+	A5	chr1A	NA	1	NA	1	1	1	NA	1	1	NA	1	NA	1	NA	NA	NA	NA	1	1	1	1	1	NA	0.8474	1	NA	1	1	NA	1	NA	1	1	1	1	NA	NA	1	1	1	1	1	NA	1	NA	1
XLOC_001469	XLOC_001469;A5:chr1A:279841147-279841467:279838888-279841467:+	A5	chr1A	1	NA	1	NA	NA	NA	1	NA	1	1	NA	NA	NA	1	0	NA	0.293621	1	0	0.0983099	NA	1	1	NA	1	NA	1	1	NA	NA	1	1	NA	NA	0	NA	0	1	0	0.0354889	1	1	NA	0	1	0.028762
XLOC_001469	XLOC_001469;A5:chr1A:279841147-279841467:279838994-279841467:+	A5	chr1A	1	0	1	0	0	NA	1	NA	0.145185	1	NA	NA	0	0.546773	NA	0	1	0.489977	0	1	NA	0.202114	0.431413	0	0.232155	0	0.4952	0.84399	0	NA	0.272161	1	NA	NA	NA	NA	NA	0.0465794	0	0.343039	0.240885	1	0	NA	1	0.0899598
XLOC_001469	XLOC_001469;A5:chr1A:279841147-279841467:279839370-279841467:+	A5	chr1A	1	NA	1	NA	NA	NA	1	NA	1	1	NA	NA	NA	1	NA	NA	1	1	NA	1	0	1	0.673476	NA	1	NA	1	1	NA	NA	1	1	NA	NA	NA	NA	NA	1	NA	1	1	1	NA	0	1	1
XLOC_001469	XLOC_001469;A5:chr1A:279841147-279841501:279838888-279841501:+	A5	chr1A	1	NA	1	1	1	1	NA	1	NA	1	1	1	0.871848	1	1	1	1	NA	0.524065	0.783367	0.284425	0	NA	NA	NA	0.0807853	0	0.118166	NA	NA	0	1	1	1	NA	0	1	0.452007	0.43711	1	0.170994	0.102961	0.0374358	NA	0	NA
XLOC_001469	XLOC_001469;A5:chr1A:279841147-279841501:279838994-279841501:+	A5	chr1A	0.446433	0	1	0.179163	0.407416	0.705748	0	0.201669	0	0.176775	0.326596	0.627542	0.722848	0.728213	1	0.153154	0.0442727	0	0.834058	0.683824	0.322461	NA	0	0	0	0.360789	0	0.103108	0	0	0	0.0792523	0.292163	0.836568	NA	NA	0.175817	0.282413	0.300605	0.25342	0.501778	0.59782	1	0	0	0
XLOC_001469	XLOC_001469;A5:chr1A:279841178-279841467:279838888-279841467:+	A5	chr1A	NA	NA	NA	NA	NA	1	NA	1	NA	NA	NA	NA	NA	NA	0	NA	0	NA	0	0	NA	NA	NA	NA	NA	NA	NA	NA	NA	NA	1	NA	NA	NA	0	1	0	NA	0	0	1	NA	NA	0.0510532	NA	0
XLOC_001469	XLOC_001469;A5:chr1A:279841178-279841467:279838994-279841467:+	A5	chr1A	NA	0	NA	0	0	1	NA	1	0	NA	NA	NA	0	0	NA	0	NA	0	0	NA	NA	0	0	0	0	0	0	0	0	NA	0.391471	NA	NA	NA	NA	1	NA	0	0	0	0.268724	NA	0	1	NA	0
XLOC_001469	XLOC_001469;A5:chr1A:279841178-279841467:279839370-279841467:+	A5	chr1A	NA	NA	NA	NA	NA	1	NA	1	NA	NA	NA	NA	NA	NA	NA	NA	NA	NA	NA	NA	0	NA	0	NA	NA	NA	NA	NA	NA	NA	1	NA	NA	NA	NA	1	NA	NA	NA	NA	1	NA	NA	0.7235	NA	NA
XLOC_001469	XLOC_001469;AL:chr1A:279837292-279837452:279837512:279837292-279841107:279841977:+	AL	chr1A	0	NA	NA	NA	NA	NA	NA	NA	NA	NA	NA	NA	NA	NA	NA	NA	1	NA	NA	NA	NA	NA	NA	NA	NA	NA	NA	NA	NA	0	NA	NA	NA	NA	NA	NA	NA	NA	NA	NA	1	NA	NA	NA	1	NA
XLOC_001469	XLOC_001469;AL:chr1A:279837292-279837452:279837512:279837292-279841467:279841977:+	AL	chr1A	NA	NA	NA	NA	NA	NA	NA	NA	NA	NA	NA	NA	NA	NA	0	NA	1	NA	NA	NA	NA	NA	NA	NA	NA	NA	NA	NA	NA	NA	NA	NA	NA	NA	NA	NA	NA	NA	NA	NA	1	NA	NA	NA	0.436434	NA
XLOC_001469	XLOC_001469;MX:chr1A:279838888-279839213:279839689-279841501:279838888-279841037:279841147-279841501:+	MX	chr1A	NA	NA	NA	NA	NA	NA	NA	NA	NA	NA	NA	NA	NA	NA	NA	NA	NA	NA	NA	NA	NA	NA	NA	NA	NA	NA	NA	NA	NA	NA	NA	NA	NA	NA	NA	NA	NA	NA	NA	NA	NA	NA	NA	NA	NA	NA
XLOC_001469	XLOC_001469;RI:chr1A:279838726:279838888-279841037:279841147:+	RI	chr1A	1	NA	1	1	1	1	1	1	1	1	1	1	1	1	1	1	1	1	1	1	1	1	1	NA	1	1	1	1	NA	NA	1	1	1	1	NA	NA	1	1	1	1	1	1	1	NA	1	1
XLOC_001469	XLOC_001469;RI:chr1A:279838726:279838888-279841037:279841178:+	RI	chr1A	NA	NA	NA	NA	NA	1	NA	0.522521	NA	NA	NA	NA	0	NA	NA	NA	NA	NA	NA	NA	NA	NA	NA	NA	NA	NA	NA	NA	0	0	1	NA	NA	0	0	1	0	0	NA	NA	1	NA	NA	0.201544	0	NA
XLOC_001469	XLOC_001469;RI:chr1A:279838726:279838994-279841037:279841147:+	RI	chr1A	1	NA	0.905386	1	1	1	1	1	1	1	1	1	1	1	1	1	1	0.969901	0.943039	1	0.983212	1	1	NA	1	1	1	1	NA	NA	0.716499	1	1	0.974701	NA	NA	1	1	1	0.819222	1	0.904366	1	NA	1	0.359367
XLOC_001469	XLOC_001469;RI:chr1A:279838726:279839116-279841037:279841147:+	RI	chr1A	1	0	0.478918	1	1	1	1	1	1	1	1	1	1	0.774329	1	1	1	1	1	1	1	0.344555	1	NA	1	0.153434	0.346996	1	0	NA	1	1	1	1	NA	NA	1	1	0.535317	1	1	1	1	0	1	1
XLOC_001469	XLOC_001469;RI:chr1A:279838726:279839687-279841037:279841147:+	RI	chr1A	1	NA	1	1	1	1	1	1	1	1	1	1	1	1	1	1	1	1	1	1	1	1	1	NA	1	1	1	1	NA	NA	1	1	1	1	NA	NA	1	1	1	1	1	1	1	NA	1	1
XLOC_001469	XLOC_001469;RI:chr1A:279839213:279839370-279839455:279839689:+	RI	chr1A	NA	NA	0	NA	NA	NA	NA	NA	NA	NA	NA	NA	NA	NA	NA	NA	NA	NA	NA	NA	NA	NA	NA	NA	NA	NA	0	0	NA	NA	NA	NA	NA	NA	NA	NA	NA	NA	0	NA	NA	NA	NA	NA	NA	NA
XLOC_001469	XLOC_001469;RI:chr1A:279841107:279841147-279841467:279841977:+	RI	chr1A	1	NA	NA	NA	0	NA	NA	NA	NA	NA	NA	NA	NA	NA	NA	NA	NA	NA	NA	NA	NA	0	NA	NA	NA	NA	NA	NA	NA	1	0	NA	NA	NA	NA	NA	NA	0	NA	NA	NA	NA	NA	0	NA	NA
XLOC_001469	XLOC_001469;RI:chr1A:279841107:279841178-279841467:279841977:+	RI	chr1A	1	NA	NA	NA	NA	NA	NA	NA	NA	NA	NA	NA	NA	NA	NA	NA	NA	NA	NA	NA	NA	NA	NA	NA	NA	NA	NA	NA	NA	1	NA	NA	NA	NA	NA	NA	NA	NA	NA	NA	NA	NA	NA	NA	NA	NA
XLOC_001469	XLOC_001469;SE:chr1A:279837292-279837782:279838009-279841107:+	SE	chr1A	0	NA	NA	NA	0	NA	NA	NA	NA	NA	NA	NA	NA	NA	NA	NA	NA	NA	NA	NA	NA	0	NA	NA	NA	NA	NA	NA	NA	0	0	NA	NA	NA	NA	NA	NA	0	NA	NA	NA	NA	NA	0	NA	NA
XLOC_001469	XLOC_001469;SE:chr1A:279837292-279841107:279841147-279841467:+	SE	chr1A	NA	NA	NA	NA	1	NA	NA	NA	NA	NA	NA	NA	NA	NA	0	NA	NA	NA	NA	NA	NA	1	NA	NA	NA	NA	NA	NA	NA	NA	1	NA	NA	NA	NA	NA	NA	1	NA	NA	NA	NA	NA	1	0	NA
XLOC_001469	XLOC_001469;SE:chr1A:279838636-279838726:279838888-279841501:+	SE	chr1A	NA	NA	NA	0	NA	NA	NA	NA	NA	0	0	NA	0.875856	NA	NA	NA	NA	NA	1	1	1	1	NA	NA	NA	1	1	1	NA	NA	1	NA	NA	NA	NA	1	0	1	0.96674	NA	1	1	0.910369	NA	1	NA
XLOC_001469	XLOC_001469;SE:chr1A:279838636-279838726:279838994-279841501:+	SE	chr1A	1	1	NA	0.94796	1	1	1	1	1	0.888235	0.897731	1	0.948462	1	NA	1	1	1	1	1	1	NA	1	1	1	1	1	1	1	1	1	1	1	1	NA	NA	0.95912	1	0.981314	1	1	1	0	1	1	1
XLOC_001469	XLOC_001469;SE:chr1A:279838636-279838726:279841147-279841501:+	SE	chr1A	1	NA	1	0.799033	1	1	NA	1	NA	0.63053	0.809789	1	0.979591	1	1	1	1	NA	1	1	1	NA	NA	NA	NA	1	NA	1	NA	NA	NA	1	1	1	NA	NA	0.833469	1	0.957576	1	1	1	0.283164	NA	NA	NA
XLOC_001469	XLOC_001469;SE:chr1A:279838888-279839213:279839689-279841501:+	SE	chr1A	NA	NA	NA	NA	NA	NA	NA	NA	NA	NA	NA	NA	0	NA	NA	NA	NA	NA	0	0	0	0	NA	NA	NA	0	0	0	NA	NA	0	NA	NA	NA	NA	0	NA	0	0	NA	0	0	0	NA	0	NA
XLOC_001469	XLOC_001469;SE:chr1A:279838888-279841037:279841147-279841501:+	SE	chr1A	NA	NA	NA	NA	NA	NA	NA	NA	NA	NA	NA	NA	0	NA	NA	NA	NA	NA	0	0	0	0	NA	NA	NA	0	0	0	NA	NA	0	NA	NA	NA	NA	0	NA	0	0	NA	0	0	0	NA	0	NA
XLOC_001469	XLOC_001469;SE:chr1A:279838888-279841037:279841178-279841467:+	SE	chr1A	NA	NA	NA	NA	NA	NA	NA	1	NA	NA	NA	NA	1	NA	0	NA	0	NA	0	0	NA	NA	NA	NA	NA	NA	NA	NA	1	1	NA	NA	NA	1	0.0973173	NA	0.172586	1	0	0	NA	NA	NA	0.175692	1	0
XLOC_001469	XLOC_001469;SE:chr1A:279838994-279841037:279841147-279841501:+	SE	chr1A	0	0	1	0	0	0	0	0	0	0	0	0	0	0	NA	0	0	0.00940494	0.232889	0	0.00806096	NA	0	0	0	0	0	0	0	0	0.16005	0	0	0.117278	NA	NA	0	0	0	0.0804398	0	0.155454	NA	0	0	0.201885
XLOC_001474	XLOC_001474;A5:chr1A:282547671-282549082:282547662-282549082:+	A5	chr1A	0.683811	0.863945	0.927137	0.95717	0.930351	0.932349	0.957204	0.808903	0.810468	0.860253	0.949512	0.922623	0.981012	0.889735	0.647349	0.584156	0.804599	0.911873	0.925144	0.870307	0.731427	0.464387	0.648894	0.842254	0.814575	0.717948	0.796187	0.817009	0.743195	0.561464	0.850644	0.883132	0.941785	0.864488	0.627951	0.321484	0.570188	0.724288	0.87878	0.874991	0.864573	0.780752	0.925965	0.620477	0.717639	0.872782
XLOC_001474	XLOC_001474;A5:chr1A:282549594-282550767:282549522-282550767:+	A5	chr1A	0.00788096	0.00441463	0.0111219	0.00432628	0.00284253	0.00807469	0	0	0	0	0.00862053	0	0.0322169	0	0	0.00921701	0.0050149	0.0128041	0	0.00674104	0	0.00253771	0.0175582	0.0107838	0.00270178	0.0030119	0.00947106	0.00174096	0.0606022	0.00753618	0.00510611	0	0	0.00989449	0.00531684	0.0252105	0.0132007	0	0.00212923	0.0158196	0.00654676	0	0.0685302	0.00608282	0.00737339	0.000727917
XLOC_001474	XLOC_001474;SE:chr1A:282549336-282549436:282549522-282550767:+	SE	chr1A	1	1	1	1	1	1	1	1	1	1	1	1	1	1	1	1	1	1	1	1	1	1	1	0.998453	1	0.983527	1	0.996353	1	1	1	1	0.983045	0.994059	0.982642	1	1	1	0.996159	1	1	1	1	1	1	1
XLOC_001474	XLOC_001474;SE:chr1A:282549336-282549436:282549594-282550767:+	SE	chr1A	1	1	1	1	1	1	NA	NA	NA	NA	1	NA	1	NA	NA	1	1	1	NA	1	NA	1	1	0.875568	1	0.15281	1	0.322714	1	1	1	NA	0	0.625766	0.2323	1	1	NA	0.356221	1	1	NA	1	1	1	1
XLOC_001475	XLOC_001475;RI:chr1A:282552837:282552994-282553067:282553271:+	RI	chr1A	0	0.648756	0.929787	0.820201	0.969698	0.957988	0.848677	0	NA	0.844196	0.972571	0.92059	0.914622	0.855564	NA	NA	0	0.94182	0.939576	0	0	NA	NA	0.924202	0.520069	0.575361	0.541444	0.767822	1	NA	0.838671	0.958752	0.921134	0.918536	0.795677	0.874799	0	0	0.478743	0.346802	0	0	0.839552	0.977938	0	0.457648
XLOC_001475	XLOC_001475;RI:chr1A:282553375:282553619-282553674:282553883:+	RI	chr1A	1	0.648756	1	1	1	1	1	1	1	1	1	1	1	1	1	1	1	1	1	1	1	1	1	0.905525	0.977382	0.931113	1	1	0.875397	1	1	1	1	1	0.928099	0.723153	1	1	1	0.940199	1	1	0.865992	0	0.806287	1
XLOC_001475	XLOC_001475;RI:chr1A:282553674:282553883-282554378:282554883:+	RI	chr1A	1	0	1	1	1	1	1	1	NA	1	1	1	1	1	NA	NA	1	1	1	1	1	NA	NA	1	1	1	1	1	NA	NA	1	1	1	1	1	1	1	1	1	1	1	1	1	1	0	1
XLOC_001478	XLOC_001478;A3:chr1A:283854351-283854443:283854351-283854477:+	A3	chr1A	0	0.021261	0	0.0566156	0.0296654	0.00726257	0	0	0.00443829	0	0.0474422	0	0.0176969	0.00568774	0	0	0.00345115	0.0558587	0.0247511	0.0150143	0.00378546	0.00651149	0.022711	0.0172539	0.0239088	0	0.00777863	0.0368412	0.0189348	0	0.00650346	0.00802694	0.030262	0.0192411	0.00182814	0.0174471	0.0101775	0.00642319	0.0120295	0.00547405	0.0223804	0.0143503	0.011693	0	0.00427662	0.00293414
XLOC_001478	XLOC_001478;AF:chr1A:283844329:283844369-283845530:283844797:283844892-283845530:+	AF	chr1A	1	1	1	1	1	1	1	1	1	1	1	1	1	1	1	1	1	0.983216	1	1	1	1	1	1	1	0.901004	1	1	1	1	1	1	1	1	1	1	1	1	1	1	1	1	1	1	1	1
XLOC_001479	XLOC_001479;AL:chr1A:284150167-284150914:284151116:284150167-284151249:284151783:+	AL	chr1A	0.0251724	0	0	0	0.0275221	0.146188	0	0	0.0577841	0	0.018453	0.0192141	0.0321587	0.116611	0	0.027153	0.0398089	0.0155797	0.0426662	0.056529	0.0168335	0	0.0226859	0.00945292	0.0934645	0	0.0347834	0.0270993	0	0	0.0344931	0.0495263	0	0.063101	0.0243373	0	0	0	0.0243358	0.074154	0.0681126	0.0532158	0	0	0	0.0964755
XLOC_001485	XLOC_001485;AF:chr1A:285980870:285981626-285982361:285981896:285982131-285982361:+	AF	chr1A	0	0.823039	0.378817	0.511116	1	0.464439	1	0.591693	0.800045	0.83065	0.517266	0.832122	0.692588	0.769285	0	0.520627	0.509889	0.654985	0.566104	0.335418	1	1	0	1	0.753116	0.133838	0.837832	0.567345	1	0.307437	0.906851	0.666326	1	0.450457	0.673417	0.363469	0.673651	0.520975	0.882882	0.668116	0.506502	1	1	0	0.487394	0.855279
XLOC_001485	XLOC_001485;RI:chr1A:285984709:285984800-285984890:285984940:+	RI	chr1A	0	0.823039	0.378817	0.511116	1	0.464439	1	0.591693	0.800045	0.83065	0.517266	0.832122	0.692588	0.769285	0	0.520627	0.509889	0.654985	0.566104	0.335418	1	1	0	1	0.753116	0.133838	0.837832	0.567345	1	0.307437	0.906851	0.666326	1	0.450457	0.673417	0.363469	0.673651	0.520975	0.882882	0.668116	0.506502	1	1	0	0.487394	0.855279
XLOC_001491	XLOC_001491;A3:chr1A:287276290-287278018:287276290-287278065:+	A3	chr1A	NA	NA	NA	NA	0	0.660456	1	NA	NA	0	NA	0	1	0	0	0	0	0	0	0	0	NA	NA	NA	NA	NA	NA	NA	NA	NA	NA	0	0	0	0	0	NA	NA	0	0	1	1	NA	NA	0	NA
XLOC_001491	XLOC_001491;AL:chr1A:287276290-287278018:287278561:287276290-287284713:287284876:+	AL	chr1A	0	0	0	0	0	0.123107	0.278819	0	0	0	0	0	0.0457737	0	NA	0	NA	0	0	0	0	NA	0	0	0	0	0	0	0	0	0	0	0	0	0	0	NA	NA	NA	0	0.217909	0.460083	0	0	0	0
XLOC_001491	XLOC_001491;AL:chr1A:287276290-287278065:287278561:287276290-287284713:287284876:+	AL	chr1A	0	0	0	0	0.154844	0.0673164	0	0	0	0.242459	0	0.0790492	0	0.365736	1	0.09977	1	0.291718	0.138482	0.612499	0.881362	NA	0	0	0	0	0	0	0	0	0	0.104432	0.222594	0.0929412	0.106502	0.130248	NA	NA	1	0.303766	0	0	0	0	0.339753	0
XLOC_001498	XLOC_001498;AF:chr1A:288643208:288643302-288643477:288643335:288643393-288643477:+	AF	chr1A	0	NA	NA	0	NA	NA	NA	NA	NA	NA	0	NA	NA	NA	NA	NA	NA	NA	NA	1	NA	NA	NA	NA	NA	NA	0	1	0	0	0	0	0	0	0	NA	NA	0	0	NA	0	NA	0	0	0	NA
XLOC_001499	XLOC_001499;A5:chr1A:288871414-288871519:288870792-288871519:+	A5	chr1A	1	1	0.0423909	NA	1	NA	0	NA	0	NA	NA	0	0	0.0277085	NA	NA	1	NA	NA	0.128558	0	NA	0	0	0	0.0483877	0	0	0	0.463147	0.195243	0.128363	0	0	0.129866	NA	0	NA	0	0	0.0452536	0.0289239	0	NA	0	0.0428445
XLOC_001499	XLOC_001499;AL:chr1A:288869767-288870464:288871383:288869767-288871519:288872048:+	AL	chr1A	0.319047	0.28451	0	0.245511	0.251939	0.119874	0.0576872	0.306751	0.254712	0.354615	0.324492	0.206786	0.256269	0.0593176	0.201255	0.172877	0.186165	0.405268	0.247186	0.113338	0.0998744	0.188186	0.122042	0.116824	0.115349	0.0505529	0.0708405	0.0984341	0.277684	0.122667	0.130155	NA	0.206934	0.148951	0	0.171889	0.202688	0.05511	0.0438226	0.143208	0	0.0397625	0.0330346	0.145578	0.0278793	0.0455004
XLOC_001499	XLOC_001499;RI:chr1A:288871519:288871724-288871896:288872048:+	RI	chr1A	1	1	1	1	1	1	1	1	1	1	1	1	1	1	1	1	1	1	1	1	1	1	1	1	1	1	1	1	1	1	1	NA	1	1	1	1	1	1	1	1	1	1	1	1	1	1
XLOC_001499	XLOC_001499;SE:chr1A:288867498-288867670:288867785-288868286:+	SE	chr1A	1	1	1	1	1	1	1	1	1	1	1	1	1	1	1	1	1	1	1	1	1	1	1	1	1	1	1	1	1	1	1	NA	1	1	1	1	1	1	1	1	1	1	1	1	1	1
XLOC_001503	XLOC_001503;A3:chr1A:290123377-290123866:290123377-290123868:+	A3	chr1A	0.960435	1	NA	1	0.799834	0	0	1	1	1	0.591706	1	0	0	0.793316	1	1	1	1	1	1	0.822074	0.665414	0.663091	1	1	0	1	1	0.338853	1	1	1	0	0	0.638356	0.738793	0.794507	1	1	1	0	0.249663	0.351149	0.697817	1
XLOC_001503	XLOC_001503;A3:chr1A:290123916-290124620:290123916-290124635:+	A3	chr1A	0.674726	0.400544	1	1	1	1	1	1	1	1	0.408294	1	1	1	0.237432	0.0535305	0.0499094	1	1	1	0	0.41042	0.35392	0.568972	0.0644805	0.292376	1	0	1	0.661147	1	1	1	1	1	0.449042	0.281097	0.237917	1	0.234932	0	1	0.750337	0.648851	0.334699	0.120135
XLOC_001503	XLOC_001503;A3:chr1A:290125261-290125676:290125261-290125679:+	A3	chr1A	0.0522137	0	0	0	0	0	0	0.0287699	0.0273439	0	0	0	1	NA	0.0387578	0	0.0499094	0.0187335	0.0419719	0.0875873	0	0	0.0290553	0.0556514	0.0644805	0	NA	0	0.0303568	0	0.100306	0.0310838	0	0	NA	0.136911	0.0269216	0.04081	0.0832876	0.0332913	0	0	0	0	0.0465968	0
XLOC_001503	XLOC_001503;A3:chr1A:290125261-290125676:290125261-290125769:+	A3	chr1A	0.558985	NA	NA	NA	0	NA	NA	1	1	NA	NA	NA	1	0	0.129499	NA	1	1	1	1	NA	0	0.0546275	0.149493	1	NA	0	NA	1	0	1	1	NA	NA	0	0.194632	0.0707568	0.136282	1	1	NA	NA	0	0	0.0971502	NA
XLOC_001503	XLOC_001503;A3:chr1A:290125261-290125679:290125261-290125769:+	A3	chr1A	0.958347	1	1	1	0.799834	1	1	1	1	1	1	1	NA	0	0.786759	1	1	1	1	1	1	0.822074	0.658817	0.74891	1	1	0	1	1	0.338853	1	1	1	1	0	0.603722	0.733492	0.787621	1	1	1	1	0.249663	0.351149	0.687661	1
XLOC_001503	XLOC_001503;AF:chr1A:290122392:290122503-290123866:290123272:290123377-290123866:+	AF	chr1A	0	0	1	0	0	NA	NA	0	0	0	NA	0	NA	NA	0	1	0	0	0	0	NA	0	0	0.871327	0	1	NA	NA	0	NA	0	0	0	NA	NA	0	0	0	0	0	NA	NA	NA	NA	0	0
XLOC_001503	XLOC_001503;AF:chr1A:290122392:290122503-290123866:290123278:290123377-290123866:+	AF	chr1A	0	0	1	NA	NA	NA	NA	NA	NA	NA	0	NA	NA	NA	0	0.0535305	0	NA	NA	NA	0	0	0	0.399058	0	0.292376	NA	0	NA	0	NA	NA	NA	NA	NA	0	0	0	NA	0	0	NA	0	0	0	0
XLOC_001503	XLOC_001503;AF:chr1A:290122392:290122503-290123866:290123452:290123692-290123866:+	AF	chr1A	NA	NA	1	NA	NA	NA	NA	0	NA	NA	NA	NA	NA	NA	NA	1	NA	0	NA	NA	NA	NA	NA	1	NA	1	NA	NA	0	NA	NA	NA	NA	NA	NA	NA	NA	NA	NA	NA	NA	NA	NA	NA	NA	NA
XLOC_001503	XLOC_001503;AF:chr1A:290123272:290123377-290123866:290123452:290123692-290123866:+	AF	chr1A	1	1	NA	1	1	NA	NA	0.978498	1	1	NA	1	NA	NA	1	NA	1	0.980646	1	1	NA	1	1	1	1	NA	NA	NA	0.940714	NA	1	1	1	NA	NA	1	1	1	1	1	NA	NA	NA	NA	1	1
XLOC_001503	XLOC_001503;AF:chr1A:290123278:290123377-290123866:290123452:290123692-290123866:+	AF	chr1A	1	1	NA	NA	NA	NA	NA	0	NA	NA	1	NA	NA	NA	1	1	1	0	NA	NA	1	1	1	1	1	1	NA	1	0	1	NA	NA	NA	NA	NA	1	1	1	NA	1	1	NA	1	1	1	1
XLOC_001504	XLOC_001504;A5:chr1A:290199457-290199607:290199406-290199607:+	A5	chr1A	0.692308	0.61492	0.220397	0.338575	0.214176	0.166588	0.219549	0.465823	0.63772	0.351215	0	0.201057	0.14603	0.228873	0.543169	0.748931	0.460661	0.235259	0.169402	0.364074	0.413807	0.658703	0.769781	0.480898	0.490761	0.731886	0.506523	0.538708	0.802412	0.783992	0.562285	0.401699	0.280159	0.345513	0.810042	0.670624	0.656454	0.645729	0.489727	0.384884	0.404035	0.321038	0.6524	0.672268	0.580719	0.371244
XLOC_001504	XLOC_001504;A5:chr1A:290199530-290199607:290199406-290199607:+	A5	chr1A	0.343152	0.25465	0.367375	0.207718	0.214209	0.181724	0.112179	0.0297182	0.125612	0.181655	0.245087	0.280447	0.332533	0.0545416	0.202549	0.133638	0.0495044	0.219994	0.266489	0.0705928	0.0174647	0.050392	0	0.0296981	0.0638983	0.0601817	0.0631481	0.0807728	0.327481	0	0.175054	0.224944	0.179716	0.149424	0.0136824	0.0727589	0	0.110816	0.0410738	0.0795449	0.0442587	0.045577	0.0723029	0.0297786	0.0260894	0.039462
XLOC_001504	XLOC_001504;A5:chr1A:290199530-290199607:290199457-290199607:+	A5	chr1A	0.188436	0.176244	0.672575	0.338703	0.500048	0.526299	0.309944	0.033931	0.0754521	0.290807	1	0.607652	0.74447	0.162734	0.176021	0.0491681	0.0574736	0.478302	0.64046	0.11713	0.0245615	0.0267596	0	0.031982	0.0661451	0.0229206	0.0616218	0.0699774	0.107069	0	0.14177	0.30181	0.360175	0.249683	0.00324253	0.0371093	0	0.0639988	0.0427234	0.121353	0.0639388	0.0917295	0.03987	0.0147421	0.0189742	0.065054
XLOC_001504	XLOC_001504;A5:chr1A:290200265-290200910:290200242-290200910:+	A5	chr1A	0	0	0	0	0	0	0	0	0	0	0	0	0	0	0.0310898	0	0	0	0	0	0.00160135	0.00843923	0	0	0	0	0	0.00117058	0.0119654	0	0	0	0	0	0.00438392	0	0	0.00497941	0	0	0	0.00368593	0	0	0.00135067	0
XLOC_001511	XLOC_001511;A3:chr1A:291244724-291244876:291244724-291244912:+	A3	chr1A	NA	1	NA	0	NA	1	1	1	0.57388	NA	0.497083	0	NA	1	1	0.453894	1	0.352052	1	NA	0.164783	1	1	1	1	1	1	0.604446	0.630459	0	1	NA	0	NA	0.260445	0.397281	1	0.466059	1	1	1	NA	NA	0.252817	NA	1
XLOC_001515	XLOC_001515;A3:chr1A:291730169-291730282:291730169-291730300:+	A3	chr1A	0.690409	0	1	1	0.698342	0.652021	0.516257	0.450926	0.613456	0.484981	0	0	0.731013	0.626337	1	0.708045	0	0.285029	0.739443	0	0.135214	0	0	0	0	0	0.244686	0.383492	0.150839	0	0.647081	0.865678	0	0.571723	0	0	0.446687	0	0	0.228241	0	0	1	0.13707	0.533354	0
XLOC_001515	XLOC_001515;A3:chr1A:291730169-291730282:291730169-291731548:+	A3	chr1A	0.443364	0	0.627041	0.691303	0.493594	0.553634	0.166927	0.162156	1	0.222935	0	0	0.78743	0.290242	0.0492442	0.583689	0	0.253563	0.747272	0	0.0349279	0	0	0	0	0	0.027041	0.083571	0.083773	0	0.285437	0.454501	0	0.399583	0	0	0.037658	0	0	0.0297942	0	0	1	0.0446066	0.125836	0
XLOC_001515	XLOC_001515;A3:chr1A:291730169-291730300:291730169-291731548:+	A3	chr1A	0.26317	0.124276	0	0	0.296286	0.398297	0.158076	0.190719	1	0.233519	0.421961	0.47839	0.57682	0.196117	0	0.366335	0.334976	0.460074	0.510258	0.309796	0.187965	0.0509961	0.0583361	0.144157	0.101405	0.089182	0.0790133	0.127857	0.339815	0.0859186	0.17889	0.11448	0.35228	0.33268	0.186456	0.03999	0.0462316	0.162204	0.112696	0.0940701	0.16981	0.190343	NA	0.227163	0.111858	0.105452
XLOC_001515	XLOC_001515;A5:chr1A:291732002-291732086:291731995-291732086:+	A5	chr1A	0.83416	0.875724	1	1	1	0.77192	1	0.835107	0.613456	1	1	1	1	1	1	0.806011	0.665024	1	0.791568	0.690204	1	1	0.941664	1	1	0.910818	1	0.881562	1	0.914081	1	0.934124	1	0.911306	0.914604	0.96001	0.955432	0.837796	1	0.908476	1	0.809657	1	0.780748	0.900822	0.894548
XLOC_001515	XLOC_001515;A5:chr1A:291732745-291733584:291732686-291733584:+	A5	chr1A	0	0	NA	NA	0	1	0	1	0	0	NA	NA	NA	0	NA	1	1	0	0	0	0	0	0	0	0	0	0	0	NA	0	0	1	NA	1	0.307385	1	0	0.276047	0	1	0	0.226051	NA	0	0	0
XLOC_001518	XLOC_001518;A3:chr1A:292016182-292017079:292016182-292017144:+	A3	chr1A	1	1	1	1	1	0.975172	0.855928	1	1	0.756693	1	1	0.982237	0.954588	1	1	0.827779	0.9517	1	0.975551	0.929305	0.849126	1	1	1	0.888153	0.748352	1	1	1	0.960139	0.949056	0.977578	0.990624	0.857547	1	0.908785	1	1	0.968409	1	0.934915	1	0.897382	0.942997	1
XLOC_001518	XLOC_001518;A5:chr1A:292015500-292015582:292015491-292015582:+	A5	chr1A	1	1	1	1	1	0.941745	0.815917	1	1	0.736083	1	1	0.958403	0.924226	1	1	0.902307	0.942572	1	0.973456	0.948766	0.933782	1	1	1	0.936587	0.877223	1	1	1	0.916934	0.916462	0.894336	0.979102	0.912051	1	0.918225	1	1	0.960574	1	0.92865	1	0.955786	0.968839	1
XLOC_001518	XLOC_001518;RI:chr1A:292015261:292015491-292015582:292015705:+	RI	chr1A	1	1	1	1	1	0.975172	0.855928	1	1	0.756693	1	1	0.982237	0.954588	1	1	0.827779	0.9517	1	0.975551	0.929305	0.849126	1	1	1	0.888153	0.748352	1	1	1	0.960139	0.949056	0.977578	0.990624	0.857547	1	0.908785	1	1	0.968409	1	0.934915	1	0.897382	0.942997	1
XLOC_001518	XLOC_001518;RI:chr1A:292015261:292015500-292015582:292015705:+	RI	chr1A	0.892653	0.368107	0.685735	0.71863	0.668287	0.708427	0.572717	0.545522	0.354323	0.527205	0.664107	0.526526	0.705879	0.632812	0.367031	0.255088	0.342278	0.545556	0.703234	0.521087	0.415159	0.285258	0.163616	0.343114	0.521843	0.349652	0.293894	0.594842	0.579908	0.329174	0.685742	0.629369	0.837429	0.69278	0.367286	0.346004	0.470139	0.331085	0.439407	0.557166	0.673798	0.524639	0.100793	0.28802	0.347289	0.577694
XLOC_001518	XLOC_001518;RI:chr1A:292015884:292016182-292017079:292017749:+	RI	chr1A	0.107347	0.631893	0.314265	0.28137	0.331713	0.291573	0.427283	0.454478	0.645677	0.472795	0.335893	0.473474	0.294121	0.367188	0.632969	0.744912	0.657722	0.454444	0.296766	0.478913	0.584841	0.714742	0.836384	0.656886	0.478157	0.650348	0.706106	0.405158	0.420092	0.670826	0.314258	0.370631	0.162571	0.30722	0.632714	0.653996	0.529861	0.668915	0.560593	0.442834	0.326202	0.475361	0.899207	0.71198	0.652711	0.422306
XLOC_001518	XLOC_001518;RI:chr1A:292015884:292016182-292017144:292017749:+	RI	chr1A	1	1	1	1	1	0.941745	0.815917	1	1	0.736083	1	1	0.958403	0.924226	1	1	0.902307	0.942572	1	0.973456	0.948766	0.933782	1	1	1	0.936587	0.877223	1	1	1	0.916934	0.916462	0.894336	0.979102	0.912051	1	0.918225	1	1	0.960574	1	0.92865	1	0.955786	0.968839	1
XLOC_001527	XLOC_001527;A5:chr1A:293639567-293640031:293639503-293640031:+	A5	chr1A	0	0	0	0	0	0	1	0	0	0	0	0	0	0	0	0	0	0	0.405683	0	0	0	0	0	0	0	1	1	0	0	0	0	0	0.637415	1	0	1	1	1	0	0	0	0	1	0	0
XLOC_001529	XLOC_001529;AF:chr1A:293726922:293726952-293736838:293731111:293731132-293736838:+	AF	chr1A	NA	NA	NA	NA	NA	NA	NA	NA	NA	NA	NA	NA	NA	NA	1	1	1	NA	NA	NA	1	1	NA	NA	NA	NA	NA	NA	NA	NA	NA	NA	NA	NA	NA	1	NA	NA	NA	NA	NA	1	NA	NA	NA	NA
XLOC_001529	XLOC_001529;AF:chr1A:293726922:293726952-293736838:293734622:293734822-293736838:+	AF	chr1A	NA	NA	0	NA	NA	NA	NA	0	0	NA	NA	NA	NA	0	1	1	1	NA	NA	NA	1	1	NA	0	NA	NA	0	NA	0	0	0	0	0	NA	0	0.95603	NA	0	NA	NA	NA	1	0	0	0	NA
XLOC_001529	XLOC_001529;AF:chr1A:293726922:293726952-293736838:293735486:293735548-293736838:+	AF	chr1A	NA	0	NA	NA	NA	NA	NA	NA	NA	NA	NA	NA	NA	NA	1	1	1	NA	0	0	1	1	NA	NA	NA	NA	NA	NA	NA	NA	NA	0	NA	NA	NA	1	NA	NA	NA	NA	NA	1	NA	NA	NA	NA
XLOC_001529	XLOC_001529;AF:chr1A:293726922:293726952-293736838:293735842:293736289-293736838:+	AF	chr1A	0	0	0	0	0	0	0	0	0	0	0	0	0	0	1	0.951483	1	0	0	NA	1	0.862076	0	0	0	0	0	0	0	0	0	0	0	0	0	0.874914	0	0	0	0	0	0.487148	0	0	0	0
XLOC_001529	XLOC_001529;AF:chr1A:293731111:293731132-293736838:293734622:293734822-293736838:+	AF	chr1A	NA	NA	0	NA	NA	NA	NA	0	0	NA	NA	NA	NA	0	NA	NA	NA	NA	NA	NA	NA	NA	NA	0	NA	NA	0	NA	0	0	0	0	0	NA	0	0	NA	0	NA	NA	NA	NA	0	0	0	NA
XLOC_001529	XLOC_001529;AF:chr1A:293731111:293731132-293736838:293735486:293735548-293736838:+	AF	chr1A	NA	0	NA	NA	NA	NA	NA	NA	NA	NA	NA	NA	NA	NA	NA	NA	NA	NA	0	0	NA	NA	NA	NA	NA	NA	NA	NA	NA	NA	NA	0	NA	NA	NA	NA	NA	NA	NA	NA	NA	NA	NA	NA	NA	NA
XLOC_001529	XLOC_001529;AF:chr1A:293731111:293731132-293736838:293735842:293736289-293736838:+	AF	chr1A	0	0	0	0	0	0	0	0	0	0	0	0	0	0	NA	0	NA	0	0	NA	NA	0	0	0	0	0	0	0	0	0	0	0	0	0	0	0	0	0	0	0	0	0	0	0	0	0
XLOC_001529	XLOC_001529;AF:chr1A:293734622:293734822-293736838:293735486:293735548-293736838:+	AF	chr1A	NA	0	1	NA	NA	NA	NA	1	1	NA	NA	NA	NA	1	NA	NA	NA	NA	0	0	NA	NA	NA	1	NA	NA	1	NA	1	1	1	0.437349	1	NA	1	1	NA	1	NA	NA	NA	NA	1	1	1	NA
XLOC_001529	XLOC_001529;AF:chr1A:293734622:293734822-293736838:293735842:293736289-293736838:+	AF	chr1A	0	0	0.236037	0	0	0	0	0.121122	0.103447	0	0	0	0	0.199293	NA	0	NA	0	0	NA	NA	0	0	0.0896719	0	0	0.0631243	0	0.271775	0.0597646	0.045185	0.0890649	0.0872824	0	0.0794924	0.243395	0	0.195566	0	0	0	0	0.0378122	0.121076	0.0231912	0
XLOC_001529	XLOC_001529;AF:chr1A:293735486:293735548-293736838:293735842:293736289-293736838:+	AF	chr1A	0	0.350022	0	0	0	0	0	0	0	0	0	0	0	0	NA	0	NA	0	0.828243	1	NA	0	0	0	0	0	0	0	0	0	0	0.111731	0	0	0	0	0	0	0	0	0	0	0	0	0	0
XLOC_001540	XLOC_001540;AL:chr1A:297378803-297380505:297381017:297378803-297381245:297381532:+	AL	chr1A	1	0.990667	0.965844	0.98356	0.997359	1	0.958801	1	1	1	1	0.9902	0.993352	0.98449	0.97582	0.993561	1	0.996013	1	0.991913	0.979537	0.994706	1	0.996953	1	0.993379	1	0.988903	1	1	1	1	1	1	0.993285	0.98546	1	1	0.988285	1	1	0.992713	0.969865	1	0.995376	1
XLOC_001547	XLOC_001547;A5:chr1A:298111101-298112414:298110984-298112414:+	A5	chr1A	NA	NA	NA	0	NA	NA	NA	NA	NA	NA	1	NA	0	NA	NA	0.726557	1	0.723969	0	NA	NA	0	NA	0.859827	0.771297	0	NA	0	NA	NA	NA	NA	NA	NA	NA	NA	NA	0	1	1	0.320434	0.404779	NA	NA	NA	NA
XLOC_001547	XLOC_001547;SE:chr1A:298110741-298110844:298110984-298112414:+	SE	chr1A	NA	0	0	0.556411	0	NA	NA	NA	0	0	NA	NA	1	0	0	0.325582	0	0.165044	0.10784	0	0	1	0	0.150375	0.407444	0.466465	0	0.210512	NA	NA	NA	NA	NA	NA	NA	NA	0	0.624207	0	0	0.754263	0.22338	NA	NA	NA	NA
XLOC_001547	XLOC_001547;SE:chr1A:298110741-298110844:298111101-298112414:+	SE	chr1A	NA	0	0	0	0	NA	NA	NA	0	0	1	NA	NA	0	0	0.561928	0.256277	0.341429	0	0	0	NA	0	0.520535	0.698698	0	0	0	NA	NA	NA	NA	NA	NA	NA	NA	0	0	0.120119	0.27001	0.591387	0.163602	NA	NA	NA	NA
XLOC_001549	XLOC_001549;A5:chr1A:298605275-298605456:298605269-298605456:+	A5	chr1A	0.919002	0.974574	0.952268	0.94753	0.97387	1	1	0.971305	0.962388	0.935308	0.978823	0.962013	0.992836	0.995575	0.929611	0.868451	0.854144	0.938345	0.950869	0.914965	0.929643	0.786614	0.821971	0.860821	0.899528	0.904637	0.921888	0.906754	0.927245	0.955256	0.933094	0.961509	0.967363	0.98072	0.878821	0.819792	0.635072	0.862522	0.880032	0.927789	0.929117	0.98278	0.81028	0.935541	0.876353	0.948379
XLOC_001556	XLOC_001556;A5:chr1A:299652914-299652994:299652851-299652994:+	A5	chr1A	NA	NA	NA	0	NA	NA	NA	NA	NA	NA	NA	NA	NA	NA	NA	NA	1	NA	NA	NA	NA	NA	NA	NA	NA	0.988913	NA	NA	NA	0	NA	1	NA	0	0	NA	NA	NA	NA	NA	NA	NA	NA	0	NA	NA
XLOC_001561	XLOC_001561;A3:chr1A:300107291-300108361:300107291-300108374:+	A3	chr1A	0	0.369637	0.418668	0.534566	0.515229	0.691767	0	0	0	0.335782	0.685647	0.361187	0.605729	0.440193	0	0.377557	0.661797	0.510392	0.420871	0.444127	0.685521	0	0.46372	0.830667	0.624242	0.369789	0.380937	0.592477	0	0	0.168827	0	0.399526	0.431036	0.617355	0	0	0.163161	0.476135	0.507073	0.480714	0.360301	0	0	0.365764	0.590898
XLOC_001561	XLOC_001561;A3:chr1A:300110329-300110851:300110329-300110896:+	A3	chr1A	1	1	1	1	1	1	1	1	1	1	1	1	1	1	1	1	0.997571	1	1	1	1	1	1	0.998399	1	1	1	1	1	1	0.996654	1	1	1	1	1	1	1	1	0.997625	1	1	1	1	1	0.998768
XLOC_001561	XLOC_001561;A5:chr1A:300110329-300110851:300110326-300110851:+	A5	chr1A	1	1	1	1	1	1	1	1	1	1	1	1	1	1	1	1	1	1	1	1	1	1	1	0.998539	1	1	1	1	1	1	1	1	1	1	1	1	1	1	1	0.997322	1	1	1	1	1	0.996347
XLOC_001566	XLOC_001566;A3:chr1A:300928946-300929062:300928946-300929066:+	A3	chr1A	0.697251	0.333264	0.669148	0.484114	0.338224	0.55954	0.374384	0	0.178334	0.609814	0.530843	0.563083	0.471828	0.189927	0.409858	0	0.529141	0.489352	0.476682	0.304911	0.212758	0.148319	0.620188	0.296595	0.224519	0.401248	0.623012	0.744612	0.388927	0.416943	0.644614	0.805348	0.636113	0.605768	0.18724	0.330888	1	0.385297	0.616996	0.545703	0.626827	0.505316	0	0.365122	0.906535	0.546756
XLOC_001566	XLOC_001566;A5:chr1A:300928974-300929062:300928946-300929062:+	A5	chr1A	0	0.395799	0.450822	0.641108	0.699936	0.382957	0.47062	1	0.895072	0.109342	0.265026	0.316576	0.572636	0.670234	0	1	0.211254	0.399327	0.492819	0.735877	0.701239	0.415635	0.175533	0.540431	0.192538	0.136651	0	0.246003	0.26777	0	0.270314	0.250858	0.293214	0.494594	0.707742	0	0.0425791	0.25361	0	0.487091	0.2832	0.402161	1	0.185682	0.0166553	0.399821
XLOC_001566	XLOC_001566;RI:chr1A:300929062:300929146-300929679:300929765:+	RI	chr1A	1	0.604201	0.549178	0.358892	0.300064	0.617043	0.52938	0	0.104928	0.890658	0.734974	0.683424	0.427364	0.329766	1	0	0.788746	0.600673	0.507181	0.264123	0.298761	0.584365	0.824467	0.459569	0.807462	0.863349	1	0.753997	0.73223	1	0.729686	0.749142	0.706786	0.505406	0.292258	1	0.957421	0.74639	1	0.512909	0.7168	0.597839	0	0.814318	0.983345	0.600179
XLOC_001566	XLOC_001566;RI:chr1A:300930534:300930599-300931252:300932095:+	RI	chr1A	0.697251	0.452738	0.786451	0.723355	0.630076	0.673072	0.53061	0.660431	0.674104	0.636991	0.60622	0.653469	0.676408	0.415539	0.409858	0.210952	0.587589	0.614699	0.642343	0.624178	0.474953	0.229591	0.664489	0.478488	0.263926	0.437004	0.623012	0.794529	0.465017	0.416943	0.713121	0.846692	0.712091	0.752493	0.440798	0.330888	1	0.456457	0.616996	0.700772	0.7009	0.630811	0.525153	0.413917	0.907949	0.667766
XLOC_001568	XLOC_001568;SE:chr1A:301129707-301130181:301130248-301130353:+	SE	chr1A	NA	NA	NA	NA	NA	NA	NA	NA	NA	1	NA	1	NA	NA	NA	NA	NA	NA	NA	NA	NA	NA	NA	NA	NA	NA	NA	NA	NA	NA	NA	NA	NA	NA	NA	NA	NA	NA	NA	NA	NA	NA	NA	NA	1	NA
XLOC_001580	XLOC_001580;A3:chr1A:306111310-306111767:306111310-306111770:+	A3	chr1A	0	1	0.422423	1	0	1	1	0	1	1	1	0	1	0	0	1	0	1	1	0	1	0	0	0	0	0	0	1	0	0	1	1	1	1	0	0	0	0	0	0	0	0	0	0	0	0
XLOC_001580	XLOC_001580;A3:chr1A:306111331-306111767:306111331-306111770:+	A3	chr1A	1	1	0.278722	0.815248	0.84025	0.694986	1	NA	1	1	0.840347	0.882221	0.73264	0.437197	NA	NA	NA	0.806174	1	1	NA	NA	1	NA	0.480335	1	NA	0.495123	0.382668	NA	1	1	0.731964	0.900538	1	1	0	NA	NA	1	0	0	NA	NA	1	1
XLOC_001580	XLOC_001580;A5:chr1A:306111331-306111767:306111310-306111767:+	A5	chr1A	1	0.1133	0.072882	0.0820044	1	0.093489	0.0694009	NA	0.0234558	0.0343927	0.135659	1	0.145482	1	NA	0	NA	0.137586	0.121788	1	0	NA	1	NA	1	1	NA	0.0377932	1	NA	0.0993386	0.137171	0.154924	0.118032	1	1	NA	NA	NA	1	NA	NA	NA	NA	1	1
XLOC_001580	XLOC_001580;A5:chr1A:306111331-306111770:306111310-306111770:+	A5	chr1A	0	NA	0.129514	1	0.023741	1	NA	0	NA	NA	1	0.0172052	1	0.065925	0	NA	0	1	NA	0	NA	0	0	0	0.0397496	0	0	1	0.0525407	0	NA	NA	1	1	0	0	0.223404	0	0	0	0.0135697	0.0272803	0	0	0	0
XLOC_001580	XLOC_001580;SE:chr1A:306111143-306111248:306111310-306111770:+	SE	chr1A	1	NA	1	NA	1	NA	NA	1	NA	NA	NA	1	NA	1	1	NA	1	NA	NA	1	NA	1	1	1	1	1	1	NA	1	1	NA	NA	NA	NA	1	1	1	1	1	1	1	1	1	1	1	1
XLOC_001580	XLOC_001580;SE:chr1A:306111143-306111248:306111331-306111770:+	SE	chr1A	NA	NA	1	1	1	1	NA	NA	NA	NA	1	1	1	1	NA	NA	NA	1	NA	NA	NA	NA	NA	NA	1	NA	NA	1	1	NA	NA	NA	1	1	NA	NA	1	NA	NA	NA	1	1	NA	NA	NA	NA
XLOC_001581	XLOC_001581;A3:chr1A:306120345-306120733:306120345-306120773:+	A3	chr1A	0.58933	0.506229	0.687243	0.778908	0.658092	0.643985	0.679373	0.617068	0.406902	0.654821	0.692582	0.652899	0.703969	0.58735	0.507598	0.706381	0.672327	0.714083	0.831038	0.662913	0.591802	0.640461	0.510064	0.685711	0.626588	0.660543	0.624148	0.67911	0.76295	0.408555	0.653206	0.68395	0.618628	0.673844	0.690728	0.417119	0.48496	0.622518	0.481154	0.628361	0.661516	0.549262	0.596217	0.628212	0.698238	0.701306
XLOC_001581	XLOC_001581;A3:chr1A:306120345-306120733:306120345-306120780:+	A3	chr1A	1	0.43248	0.365638	0.373569	0.549695	0.54701	0.532544	0.581187	1	0.464717	1	0.576493	0.531672	0.797405	0.579557	1	0.345788	0.276154	0.33994	0.377903	0.383563	0.730524	0.320619	0.461256	0.491141	1	0.488551	0.391072	0.633826	0.606812	0.526285	0.440719	0.317797	0.487926	0.515434	0.257796	0.45701	0.479807	0.363628	0.447302	0.474419	0.424608	0.437781	0.558767	0.534593	0.493973
XLOC_001581	XLOC_001581;A3:chr1A:306120345-306120773:306120345-306120780:+	A3	chr1A	1	0.426375	0.2078	0.144767	0.388087	0.400327	0.34966	0.462701	1	0.313962	1	0.419844	0.323132	0.734414	0.572133	1	0.204837	0.132513	0.0947848	0.235996	0.300299	0.603463	0.311913	0.281824	0.365158	1	0.36517	0.232814	0.349723	0.690802	0.371001	0.266936	0.223108	0.315631	0.322617	0.326767	0.471977	0.358687	0.381254	0.323711	0.315945	0.377171	0.34527	0.428397	0.331739	0.293669
XLOC_001581	XLOC_001581;A5:chr1A:306119939-306120033:306119928-306120033:+	A5	chr1A	0.58933	0.744977	1	0.925206	0.826027	0.802756	0.806867	0.781701	0.577094	0.841707	0.813159	0.891734	0.860436	0.702878	0.693657	0.863744	0.881063	0.917999	0.939373	0.916761	0.936986	1	0.796688	0.900473	0.855312	0.764457	0.800791	0.903063	0.857839	0.624793	0.823978	0.850417	0.864585	0.952345	0.832279	0.90401	1	0.791763	0.879632	0.879627	0.914136	0.860501	0.870379	0.941939	0.893673	0.910164
XLOC_001581	XLOC_001581;AL:chr1A:306120345-306120490:306120605:306120345-306120733:306121162:+	AL	chr1A	0	0	0	0	0	0	0	0	0	0	0	0	0	0	0	0	0	0	0	0	0	0	0	0	0	0	0	0	0.22907	0	0	0	0	0	0	0	0	0	0	0	0	0	0	0	0	0
XLOC_001581	XLOC_001581;AL:chr1A:306120345-306120490:306120605:306120345-306120773:306121162:+	AL	chr1A	0	0	0	0	0	0	0	0	0	0	0	0	0	0	0	0	0	0	0	0	0	0	0	0	0	0	0	0	0.48884	0	0	0	0	0	0	0	0	0	0	0	0	0	0	0	0	0
XLOC_001581	XLOC_001581;AL:chr1A:306120345-306120490:306120605:306120345-306120780:306121162:+	AL	chr1A	NA	0	0	0	0	0	0	0	NA	0	NA	0	0	0	0	NA	0	0	0	0	0	0	0	0	0	NA	0	0	0.339639	0	0	0	0	0	0	0	0	0	0	0	0	0	0	0	0	0
XLOC_001581	XLOC_001581;AL:chr1A:306120345-306120490:306120605:306120345-306127552:306127671:+	AL	chr1A	NA	0	NA	0	0	NA	NA	0	0	0	NA	NA	0	NA	NA	NA	0	NA	0	NA	NA	NA	0	NA	NA	0	0	0	1	0	0	0	NA	0	NA	NA	NA	0	NA	0	NA	NA	0	NA	0	0
XLOC_001581	XLOC_001581;AL:chr1A:306120345-306120733:306121162:306120345-306127552:306127671:+	AL	chr1A	1	0.940292	1	0.934323	0.870861	1	1	0.792775	0.591083	0.86992	1	1	0.92626	1	1	1	0.865808	1	0.878315	1	1	1	0.965156	1	1	0.973313	0.981348	0.913167	1	0.937534	0.939396	0.926797	1	0.831368	1	1	1	0.951468	1	0.960434	1	1	0.86974	1	0.96437	0.896322
XLOC_001581	XLOC_001581;AL:chr1A:306120345-306120773:306121162:306120345-306127552:306127671:+	AL	chr1A	1	0.938877	1	0.80151	0.777955	1	1	0.703624	0.678139	0.779018	1	1	0.840819	1	1	1	0.758718	1	0.594733	1	1	1	0.963776	1	1	0.949348	0.969403	0.832473	1	0.956	0.89165	0.854023	1	0.70469	1	1	1	0.922409	1	0.934883	1	1	0.818904	1	0.921243	0.786421
XLOC_001581	XLOC_001581;AL:chr1A:306120345-306120780:306121162:306120345-306127552:306127671:+	AL	chr1A	NA	0.953843	1	0.959767	0.846726	1	1	0.73382	0	0.885098	NA	1	0.917113	1	1	NA	0.924282	1	0.9334	1	1	1	0.983248	1	1	0	0.982168	0.942445	1	0.90676	0.93312	0.941406	1	0.838032	1	1	1	0.955067	1	0.967736	1	1	0.89556	1	0.959288	0.898541
XLOC_001581	XLOC_001581;RI:chr1A:306120033:306120141-306120226:306120345:+	RI	chr1A	0.41067	0.738542	0.558515	0.736499	0.665143	0.643211	0.590771	0.648226	0.709861	0.699711	0.579066	0.556092	0.668113	0.577089	0.684203	0.672199	0.755963	0.795201	0.701804	0.709574	0.639704	0.501008	0.788335	0.629916	0.632367	0.541661	0.66919	0.683449	0.542451	0.740816	0.668452	0.676295	0.780342	0.600474	0.625412	0.649648	0.445217	0.656589	0.618641	0.631058	0.590358	0.648427	0.6119	0.538114	0.637092	0.588796
XLOC_001581	XLOC_001581;SE:chr1A:306120345-306120490:306120675-306120773:+	SE	chr1A	0	0.326835	0.188723	0.729121	0.490077	0.432794	0.165945	0.279019	0.169373	0.487597	0.677341	0.488419	0.6005	0.367341	0.326876	0.797299	0.536196	0.682642	0.255987	0.634401	0.501851	0.681069	0.387954	0.511067	0.447715	0.554818	0.370762	0.480206	0	0.32469	0.495108	0.376579	0.561495	0.54607	0.386216	0.0635159	0.305265	0.219375	0.225502	0.393742	0.457357	0.393179	0.159384	0.534677	0.622428	0.396581
XLOC_001584	XLOC_001584;A3:chr1A:307037567-307037755:307037567-307037804:+	A3	chr1A	1	1	1	1	1	0.818593	1	1	1	1	1	1	NA	1	1	1	1	1	1	1	1	0.96062	1	1	1	1	1	1	0	1	1	0	1	1	1	1	1	1	1	1	1	1	1	1	1	0.827484
XLOC_001584	XLOC_001584;AL:chr1A:307037567-307037755:307038308:307037567-307040584:307041253:+	AL	chr1A	0.313956	1	1	1	1	1	1	0.281834	0.239378	1	0.119735	1	0	1	0.683663	1	1	1	1	1	1	1	1	1	1	1	1	1	NA	0.156134	1	NA	1	1	0.657363	0.771965	1	1	1	1	1	1	0.473317	0.334638	1	1
XLOC_001584	XLOC_001584;AL:chr1A:307037567-307037804:307038308:307037567-307040584:307041253:+	AL	chr1A	0	NA	NA	NA	NA	1	NA	0	0	NA	0	NA	0	NA	0	NA	NA	NA	NA	NA	NA	1	NA	NA	NA	NA	NA	NA	1	0	NA	1	NA	NA	0	0	NA	NA	NA	NA	NA	NA	0	0	NA	1
XLOC_001584	XLOC_001584;RI:chr1A:307037755:307037803-307037896:307038308:+	RI	chr1A	0.864335	1	1	1	1	1	1	1	1	1	1	1	0	1	1	1	1	1	1	1	1	1	1	1	1	1	1	1	0	1	1	NA	1	1	1	1	1	1	1	1	1	1	1	1	1	1
XLOC_001584	XLOC_001584;SE:chr1A:307034966-307035090:307035158-307035792:+	SE	chr1A	0.939008	0.972793	0.990095	0.977723	0.973484	0.970353	0.926788	0.933686	0.962334	0.991788	0.997318	0.987822	1	0.920097	0.753914	0.952716	0.939823	0.953922	0.968079	0.922432	0.793217	0.851179	0.956695	0.99121	0.980153	0.9798	0.97948	0.938628	1	0.945062	0.993312	1	0.991365	0.963848	0.963518	0.842147	0.960798	0.992937	0.958255	0.95797	0.97653	0.917635	0.910358	0.963423	0.979856	0.990063
XLOC_001590	XLOC_001590;A3:chr1A:308208973-308209048:308208973-308209065:+	A3	chr1A	1	1	1	0.977682	0.995096	0.990036	1	1	1	1	0.97681	1	1	1	1	1	1	1	1	1	0.975864	1	1	1	1	1	1	0.995266	1	1	1	1	1	1	1	1	1	1	0.973369	1	1	1	1	1	1	1
XLOC_001590	XLOC_001590;A3:chr1A:308209189-308209652:308209189-308209681:+	A3	chr1A	1	0.832423	1	1	0.923924	1	1	1	1	0.775868	1	0.920233	1	1	1	0.923605	1	0.956372	0.985613	0.983717	1	0.874748	0.953204	1	0.991113	1	0.987095	0.937532	1	0.962257	1	1	0.987007	0.939021	1	1	1	1	0.990402	1	0.948517	0.962747	1	0.941203	0.985298	1
XLOC_001590	XLOC_001590;A3:chr1A:308210437-308210554:308210437-308210566:+	A3	chr1A	0.718832	1	0	0	1	1	1	1	0	1	1	1	1	0	NA	1	1	1	1	1	NA	1	1	0.51829	1	1	1	1	NA	1	0	0.830653	1	1	1	1	NA	1	1	1	1	1	0	1	1	1
XLOC_001590	XLOC_001590;A3:chr1A:308210437-308210554:308210437-308210594:+	A3	chr1A	0.0968983	0.167577	0	0	0.127602	0.0731072	0.127194	0.0177981	0	0.224132	0.0388785	0.0797669	0.0606912	0	0	0.0763949	0.0645716	0.0436275	0.0143865	0.104228	0	0.125252	0.046796	0.023966	0.0571985	0.0315845	0.0815924	0.0624684	0	0.0377428	0	0.179004	0.040837	0.060979	0.108563	0.0300623	0	0.139167	0.0640573	0.0322449	0.0514829	0.0372533	0	0.0587965	0.0706238	0.0470657
XLOC_001590	XLOC_001590;A3:chr1A:308210437-308210566:308210437-308210594:+	A3	chr1A	0.0402777	0	0.0162758	0.0261329	0	0	0	0	0.0466805	0	0	0	0	0.0655786	0	0	0	0	0	0	0	0	0	0.0223123	0	0	0	0	0	0	0.0902776	0.042559	0	0	0	0	0	0	0	0	0	0	0.0441917	0	0	0
XLOC_001590	XLOC_001590;A5:chr1A:308208973-308209048:308208967-308209048:+	A5	chr1A	1	1	0.985956	1	1	1	1	1	1	0.98085	0.99165	1	1	1	1	1	0.983541	0.991107	0.996278	0.995185	1	1	1	1	1	1	1	0.996044	1	1	1	0.990265	1	1	1	1	1	1	1	1	0.996964	1	1	1	1	1
XLOC_001590	XLOC_001590;AF:chr1A:308202594:308202988-308208882:308206049:308206323-308208882:+	AF	chr1A	0.18598	0	1	0.173109	1	1	1	1	0.0770314	NA	1	0	0.326559	1	0	0	0.0656521	0	0	0.0898402	0	0	0	0.0551487	0.0600611	0.0353041	0.0758368	0	0	0	1	1	1	0	0.108563	0.0300623	0	0.139167	0.065475	0.0349806	0	0	1	0	0.0567562	0.0547937
XLOC_001590	XLOC_001590;AF:chr1A:308202620:308202988-308208882:308206049:308206323-308208882:+	AF	chr1A	0.346686	0.543296	1	0.871821	1	1	1	1	0.4133	1	1	0.757479	0.866754	1	0.109327	0.0763949	0.0175947	0.960842	0.784781	0.0231322	0.0899951	0.125252	0.239181	0.188317	0.205555	0.108795	0.101223	0.19993	0.480465	0.0377428	1	1	1	0.917782	0	0	0.0937798	0	0.177934	0.0808101	0.114734	0.132036	1	0.117961	0.0155729	0.148003
XLOC_001594	XLOC_001594;RI:chr1A:308569895:308570090-308570691:308570788:+	RI	chr1A	NA	0	NA	0	1	1	0.341426	1	0	NA	0	1	1	0	0	1	0	0	1	1	0	1	0.365022	1	0	0	NA	NA	0	NA	0	0	0	1	NA	NA	0.0975697	NA	NA	NA	NA	NA	0	0	0	0
XLOC_001595	XLOC_001595;A3:chr1A:308778993-308787797:308778993-308787853:+	A3	chr1A	1	1	1	1	1	1	1	1	1	1	1	0.722499	0.78865	0.909216	1	1	1	0.808832	1	1	0.952711	1	1	1	0.615462	0.767451	0.9517	0.970745	1	1	1	1	0.790501	0.95024	0.931179	0.605909	1	0.901286	0.968547	0.84391	0.935828	0.917531	1	1	0.757995	0.947602
XLOC_001606	XLOC_001606;RI:chr1A:311067478:311067726-311069011:311069384:+	RI	chr1A	0.853291	1	0.974031	1	0.927066	0.955314	0.909203	1	1	1	1	1	1	0.969621	1	1	0.969109	0.947388	1	0.993617	0.983062	1	0.980324	0.845336	1	0.936873	0.992792	0.989114	1	0.808662	0.977216	1	0.988935	0.978665	1	1	0.925074	1	1	1	1	0.982598	0.979452	1	1	0.980705
XLOC_001606	XLOC_001606;SE:chr1A:311061082-311061188:311061361-311067478:+	SE	chr1A	0.146709	0.348428	0.259817	0.550809	0.0729343	0.24512	0.229063	0.258476	1	0.0893307	0.400242	0.442646	0.276069	0.439525	0	0	0.311155	0.0526121	0.17554	0.0812339	0.12815	0	0.1657	0.154664	0	0.0631269	0.139851	0.0672859	1	0.191338	0.39876	0.135746	0.391372	0.195641	0.218025	0.123203	0.160931	0.210092	0.161696	0.01637	0.0737694	0.0860028	0.127857	0.221402	0.0948003	0.187086
XLOC_001611	XLOC_001611;RI:chr1A:312774090:312774437-312774696:312776150:+	RI	chr1A	0.123491	0.0512709	0.0189023	0.0349739	0	0.0897212	0	0.0787011	0.0143882	0.0335744	0.0374975	0.106188	0.0907671	0	0	0	0.0217721	0.0432433	0.0508879	0	0	0	0	0	0	0	0.0157431	0	0.0364149	0	0.0319777	0.00731972	0.0777786	0	0	0	0	0	0	0.0155511	0	0	0	0	0.0118665	0
XLOC_001611	XLOC_001611;SE:chr1A:312776150-312776749:312776858-312776978:+	SE	chr1A	1	1	0.981098	1	1	1	1	1	1	1	0.962503	0.893812	1	1	1	1	0.978228	1	1	1	1	1	1	1	1	1	0.984257	1	1	1	1	1	1	1	1	1	1	1	1	1	1	1	1	1	1	1
XLOC_001613	XLOC_001613;RI:chr1A:313489961:313490958-313491256:313491334:+	RI	chr1A	NA	NA	NA	1	1	0.945228	1	NA	NA	NA	NA	1	1	1	NA	NA	NA	1	1	0	NA	NA	NA	NA	NA	NA	0	1	NA	NA	NA	NA	0	1	0	NA	NA	NA	NA	NA	1	1	NA	NA	NA	NA
XLOC_001615	XLOC_001615;A3:chr1A:313591909-313591986:313591909-313591994:+	A3	chr1A	0.229265	0	0	0.214676	0.0326454	0	0.297414	0.0736715	0.0961146	0.196452	0	0	0.0758394	0.251003	NA	0.698238	0.133964	0.0369978	0	0.291737	0.0707079	0.53171	0.391885	0.170957	0.200366	0.488618	0.182259	0.149975	0.227482	0.774063	0.152048	0.191156	0.128579	0.181967	NA	0.0742738	0.299158	0.519157	0.333138	0.286468	0.0418651	0.440244	0.730339	0.248032	0.697066	0.03153
XLOC_001615	XLOC_001615;A3:chr1A:313591909-313591986:313591909-313592001:+	A3	chr1A	1	NA	NA	1	0.476052	NA	1	1	1	1	NA	NA	1	1	NA	1	1	1	NA	1	1	1	1	1	1	1	1	1	1	1	1	1	1	1	NA	1	1	1	1	1	1	1	1	1	1	1
XLOC_001615	XLOC_001615;A3:chr1A:313591909-313591994:313591909-313592001:+	A3	chr1A	1	1	1	1	0.964188	1	1	1	1	1	1	1	1	1	NA	1	1	1	1	1	1	1	1	1	1	1	1	1	1	1	1	1	1	1	NA	1	1	1	1	1	1	1	1	1	1	1
XLOC_001615	XLOC_001615;A5:chr1A:313591909-313591994:313591905-313591994:+	A5	chr1A	1	1	1	1	1	1	1	1	1	1	1	1	1	1	0	1	1	1	1	1	1	0.118829	1	1	1	1	1	1	1	1	1	1	1	1	0	1	1	1	1	1	1	1	0.226952	1	1	1
XLOC_001618	XLOC_001618;A3:chr1A:313745295-313748353:313745295-313748363:+	A3	chr1A	0.87665	0.788106	1	0.626751	0.549121	0.607345	0.846806	1	0.761442	0.670024	1	0.732773	0.657016	0.780804	1	0.91443	1	0.84378	0.813563	0.755675	0.881201	0.91782	0.984225	0.754277	0.867562	1	0.868618	1	0.780554	0.914096	0.762865	0.778799	0.850859	0.874294	0.967081	0.932468	1	1	1	0.933359	1	0.867221	0.900093	0.845644	0.906864	0.912669
XLOC_001618	XLOC_001618;A5:chr1A:313745131-313745226:313745119-313745226:+	A5	chr1A	1	1	1	0.559907	1	1	1	1	1	1	0.354403	1	0.79085	1	1	1	0.646466	0.639915	0.441164	1	1	1	0.766045	1	0.647141	0.854835	0.825908	1	0.912061	1	0.878689	0.821599	0.416971	0.585437	0.815425	0.893254	0.737038	0.835561	0.70458	0.599693	1	1	1	1	0.836462	0.500974
XLOC_001618	XLOC_001618;A5:chr1A:313745134-313745226:313745119-313745226:+	A5	chr1A	NA	NA	NA	0	NA	NA	1	1	NA	NA	0	1	0	NA	1	NA	0.372157	0	0	NA	1	NA	0	1	0	0	0	1	0	NA	0	0	0	0	0	0	0	0	0.373106	0.200718	1	1	1	NA	0	0
XLOC_001618	XLOC_001618;A5:chr1A:313745134-313745226:313745131-313745226:+	A5	chr1A	0	0	0	0	0	0	0.0709294	0.25723	0	0	0	0.445871	0	0	0.275536	0	0.244805	0	0	0	0.299703	0	0	0.304691	0	0	0	0.341489	0	0	0	0	0	0	0	0	0	0	0.199708	0.143564	0.401145	0.249296	0.0581256	0	0	0
XLOC_001618	XLOC_001618;RI:chr1A:313744357:313744913-313745002:313745131:+	RI	chr1A	0.342314	0.26142	0.195347	0.666627	0.450879	0.392655	0.16489	0.252451	0.238558	0.329976	0.486877	0.482247	0.433691	0.219196	0	0.0855701	0	0.592022	0.422601	0.244325	0.169641	0.08218	0.0205927	0.353401	0.204651	0	0.168992	0.0208222	0.240604	0.0859038	0.269874	0.269232	0.357677	0.214722	0.0403708	0.0756028	0.0129396	0	0.0383638	0.122297	0	0.176872	0.106073	0.154356	0.111345	0.174322
XLOC_001641	XLOC_001641;A3:chr1A:320891539-320891636:320891539-320891737:+	A3	chr1A	NA	NA	NA	NA	NA	NA	NA	NA	NA	NA	NA	NA	NA	NA	0	0	NA	NA	NA	NA	NA	NA	0	NA	NA	NA	NA	NA	NA	0	NA	NA	NA	NA	NA	0	NA	NA	NA	NA	NA	NA	0	0	NA	NA
XLOC_001643	XLOC_001643;AF:chr1A:321110255:321111475-321113820:321113073:321113217-321113820:+	AF	chr1A	NA	1	1	1	1	1	NA	1	NA	NA	1	1	1	1	NA	NA	NA	1	1	1	1	NA	NA	1	1	1	1	1	NA	NA	NA	NA	0.293713	NA	NA	1	NA	NA	NA	1	1	NA	NA	NA	NA	NA
XLOC_001643	XLOC_001643;AF:chr1A:321110255:321111475-321113820:321113236:321113368-321113820:+	AF	chr1A	0	0.16787	1	0.102522	0.12339	0.201162	0	0.0532674	0	NA	0.185959	0.16103	0.127598	0.10491	0	0	0	0.11613	0.127637	0.0141305	0.0791765	0	0	0.0626244	0.017367	0.00368617	0.004035	0.0119609	0	0	0	0	0.168645	0	0	0.0609828	0	0	0	0.00949795	0.00702846	0	0	0	0	0
XLOC_001643	XLOC_001643;AF:chr1A:321113073:321113217-321113820:321113236:321113368-321113820:+	AF	chr1A	0	0	NA	0	0	0	0	0	0	NA	0	0	0	0	0	0	0	0	0	0	0	0	0	0	0	0	0	0	0	0	0	0	0.327868	0	0	0	0	0	0	0	0	0	0	0	0	0
XLOC_001645	XLOC_001645;RI:chr1A:321397807:321397889-321398105:321398181:+	RI	chr1A	1	0	0.735855	1	0.36057	1	NA	NA	NA	1	1	1	NA	NA	NA	NA	NA	0	0	NA	1	NA	1	NA	0	1	0.123471	0	NA	NA	0.441388	0	0.183372	1	NA	1	1	1	0	0	0.302	1	1	1	0.387662	1
XLOC_001647	XLOC_001647;AL:chr1A:322573121-322573517:322573818:322573121-322574438:322574542:+	AL	chr1A	1	1	1	NA	NA	NA	NA	NA	1	1	1	NA	1	1	NA	1	1	1	NA	1	1	NA	1	1	NA	1	NA	1	NA	1	1	1	1	1	NA	1	NA	1	1	NA	NA	NA	NA	1	1	1
XLOC_001657	XLOC_001657;A3:chr1A:324857636-324857945:324857636-324857972:+	A3	chr1A	0.791545	0.156758	0	0	0	0	0	0	0	0	0	1	0	0	0	0	0	0	0	0	0	0	0	0	0	0	0	0	0	0	0	0	0	0	NA	0	0	0	0	0	1	NA	0	0.0770422	0	0.296515
XLOC_001657	XLOC_001657;RI:chr1A:324857972:324858016-324858101:324858176:+	RI	chr1A	1	1	1	1	1	1	1	0.654593	0.768775	1	1	NA	1	1	0.0823004	0	1	1	1	1	0.461191	0.342004	0	1	0	0	1	0.215003	1	0.524788	1	1	1	1	NA	0.23642	1	0	1	1	NA	NA	0	0	1	1
XLOC_001660	XLOC_001660;AL:chr1A:325784662-325784785:325785161:325784662-325788377:325788800:+	AL	chr1A	0	0	1	0	1	1	1	1	1	0	1	0.287495	1	0.575885	0	0.838005	1	0.851074	0	0.604844	0	1	0	1	1	1	NA	1	1	1	1	0	0.854391	1	0	1	1	1	0	0.384761	1	1	1	1	0	1
XLOC_001660	XLOC_001660;SE:chr1A:325784662-325784785:325784922-325788377:+	SE	chr1A	0	0	NA	0	NA	NA	NA	NA	NA	0	NA	0	NA	0	0	0	NA	0	0	0	0	NA	0	NA	NA	NA	1	NA	NA	NA	NA	0	0	NA	0	NA	NA	NA	0	0	NA	NA	NA	NA	0	NA
XLOC_001662	XLOC_001662;A3:chr1A:326213787-326213879:326213787-326213884:+	A3	chr1A	NA	0	0	NA	0	NA	NA	0	NA	0	NA	NA	0	NA	0	NA	NA	0	NA	NA	NA	0	0	1	NA	NA	NA	0.32892	NA	0	NA	NA	NA	NA	NA	0	0	0	NA	NA	NA	NA	0	NA	NA	NA
XLOC_001666	XLOC_001666;AL:chr1A:327008007-327008193:327008204:327008007-327014434:327014951:+	AL	chr1A	0	0	0	0	0	0	0	0	0	0	0	0	0	NA	0	NA	0	0	0	0	NA	NA	0	0	0	0	0	0	NA	NA	0	0	0	0	0	0	NA	0	0	0	0	0	NA	NA	0	0
XLOC_001668	XLOC_001668;SE:chr1A:327533706-327534697:327534747-327535703:+	SE	chr1A	0.189563	0	1	0.386873	1	1	1	0.615963	0.0664876	1	1	1	1	1	0.0550043	0	0.361859	1	0	1	NA	0.300918	0	0	0.312122	0	0	0	0.348837	0	1	1	0	1	1	0.0747846	0	0.308145	0.116419	0	0	1	0.0204963	0	0.112205	0.224452
XLOC_001671	XLOC_001671;A3:chr1A:328714365-328714920:328714365-328714942:+	A3	chr1A	1	1	1	0.846109	1	1	1	1	1	1	1	1	1	1	1	0.0994322	0	1	1	1	0	1	0.0833957	1	1	0	1	0.0117856	1	0	0.839553	1	1	0.959259	0.650813	1	1	0	1	1	1	1	0	0.400387	0	1
XLOC_001671	XLOC_001671;A3:chr1A:328715474-328715596:328715474-328715610:+	A3	chr1A	1	0.965811	1	1	1	1	1	1	1	1	0.964953	1	1	1	1	1	1	1	0.984537	0.962168	1	1	1	1	1	1	1	1	1	1	1	1	1	1	1	1	1	1	0.977576	1	1	1	1	1	1	1
XLOC_001671	XLOC_001671;A5:chr1A:328715474-328715610:328715362-328715610:+	A5	chr1A	NA	1	0	NA	NA	0	NA	0	0	NA	1	NA	NA	NA	NA	0	NA	0	0.337903	0.757994	NA	NA	0	0	NA	NA	NA	0	NA	NA	NA	NA	0	0	NA	NA	NA	NA	1	0	NA	NA	NA	NA	NA	NA
XLOC_001671	XLOC_001671;RI:chr1A:328713963:328714365-328714920:328715024:+	RI	chr1A	0.0269216	0	0	0	0.0127024	0.0352936	0.016749	0	0.0372981	0.0156774	0.0115507	0.0412325	0.00599884	0.0599954	0	0	NA	0.0165331	0.0196797	0.062188	1	0	0	0	0.00618399	NA	0	0.758813	0	NA	0.0122402	0	0.0162925	0.00579715	0.0151306	0	0	NA	0.0428016	0	0	0.0312686	NA	0	NA	0.00767388
XLOC_001671	XLOC_001671;RI:chr1A:328713963:328714365-328714942:328715024:+	RI	chr1A	1	NA	NA	0	1	1	1	NA	1	1	1	1	1	1	NA	0	0	1	1	1	0.0164244	NA	0	NA	1	0	NA	0.0361646	NA	0	0.0608932	NA	1	0.120717	0.0278366	NA	NA	0	1	NA	NA	1	0	0	0	1
XLOC_001672	XLOC_001672;A3:chr1A:330085764-330085874:330085764-330085877:+	A3	chr1A	1	0.990837	0.996214	0.984306	0.991873	1	1	1	0.97803	1	0.988734	0.998425	0.988696	1	0.984543	0.996551	0.9926	0.985134	0.995865	0.993114	0.995579	1	0.981953	0.99107	0.990266	1	0.99189	0.993662	1	0.997472	0.997134	0.997335	0.991509	1	0.992104	0.995802	0.989872	0.99117	0.988921	0.989207	0.981777	0.995251	1	0.987954	0.987014	0.985164
XLOC_001672	XLOC_001672;RI:chr1A:330084892:330084943-330085049:330085154:+	RI	chr1A	0.951428	0.990692	0.996649	0.998763	0.997233	0.997909	0.978454	0.972157	1	0.995271	0.996246	0.997082	0.988899	1	1	0.956215	0.963672	0.994993	0.997862	0.997797	0.959174	0.991465	0.979829	0.979424	0.98652	1	0.986693	0.998556	0.932446	0.961235	0.989848	0.993352	0.997156	0.993152	0.986806	0.931284	1	0.963764	0.993072	1	0.988338	1	0.92073	0.963192	0.997506	0.980478
XLOC_001677	XLOC_001677;RI:chr1A:332045866:332045961-332047010:332047067:+	RI	chr1A	0.265677	0.203067	1	0.33199	0.476439	0.539658	0.161893	0.548375	0.249892	0.26757	0	0.603189	0.375329	0.214725	0.165789	0.255501	0.303263	0.308277	0.461626	0.652064	0.793209	0.156538	0.13599	0.156428	0.274148	0.0857342	0.332186	1	0.11971	0.0281339	0.227142	1	0.449665	0.581804	0.0996317	0.165377	0	0.0509917	0.517932	0.741881	0.608798	0.588543	0	0.150366	0.436467	0.564989
XLOC_001681	XLOC_001681;A3:chr1A:332383797-332383881:332383797-332383884:+	A3	chr1A	NA	NA	0	0	0	1	NA	NA	NA	0	0	1	1	NA	NA	NA	NA	0	0	NA	NA	NA	NA	0	0	1	0	NA	NA	NA	0	0	1	0	NA	NA	NA	NA	NA	1	0	NA	NA	NA	0	0.495183
XLOC_001688	XLOC_001688;A5:chr1A:333868722-333868826:333868691-333868826:+	A5	chr1A	NA	1	NA	1	1	1	NA	1	NA	NA	1	1	NA	1	NA	NA	NA	1	1	NA	NA	NA	NA	NA	1	NA	NA	NA	NA	NA	1	NA	1	1	NA	NA	NA	NA	NA	NA	NA	NA	NA	NA	NA	NA
XLOC_001689	XLOC_001689;A3:chr1A:333908635-333908704:333908635-333908717:+	A3	chr1A	0.167281	0.0886863	0.360821	0.171375	0.19285	0.118011	0.134076	0.105764	0.104153	0.258625	0.175953	0.160019	0	0.416527	0.566678	0.637746	0.350665	0.127345	0.105015	0.368024	0.33165	0.139748	0	0.419488	0.293438	0.0779166	0.310517	0.262725	0.0713962	0.447698	0.195711	0.124477	0.234584	0.0641305	0.324256	0.346182	0.322689	0	0.405832	0.252449	0.352752	0.332915	0.23323	0.234679	0.410138	0.297566
XLOC_001689	XLOC_001689;A3:chr1A:333908843-333908915:333908843-333908926:+	A3	chr1A	0.167281	0.156838	0.360821	0.262824	0.243345	0.152464	0.199777	0.105764	0.120322	0.309182	0.229492	0.297287	0.121631	0.43905	0.566678	0.637746	0.359811	0.251588	0.196273	0.413397	0.400074	0.169558	0.0432049	0.432985	0.345444	0.113764	0.323553	0.310079	0.0912044	0.455867	0.290069	0.244758	0.313655	0.181543	0.324256	0.382575	0.322689	0.0389157	0.452279	0.294376	0.411756	0.347106	0.23323	0.242717	0.483928	0.363918
XLOC_001689	XLOC_001689;A5:chr1A:333908483-333908562:333908479-333908562:+	A5	chr1A	0	0.0403338	0	0.041338	0	0	0.0284903	0	0.104153	0.0252794	0.0290521	0	0	0	0	0	0	0.026408	0	0	0	0	0	0	0	0	0	0	0	0	0	0.0102338	0	0	0	0	0	0	0	0.0224277	0	0	0	0	0	0
XLOC_001691	XLOC_001691;A3:chr1A:333919132-333919841:333919132-333919847:+	A3	chr1A	0.826858	0.950786	1	1	1	0.987584	1	1	1	1	1	1	1	1	1	1	1	1	1	1	1	1	1	1	1	1	1	1	1	1	1	0.979938	1	1	0.954965	1	1	1	1	1	1	1	1	0.907362	1	1
XLOC_001691	XLOC_001691;A3:chr1A:333921749-333921857:333921749-333921860:+	A3	chr1A	0.635736	0.741571	0.663573	0.588888	0.661041	0.678451	0.667649	0.61806	0.629712	0.700269	0.654004	0.480491	0.587312	0.707299	0.882505	0.903341	0.802618	0.59466	0.612543	0.767452	0.811798	0.842887	0.778516	0.69553	0.692853	0.895928	0.809839	0.689573	0.800771	0.889874	0.767659	0.763064	0.653058	0.662195	0.83901	0.866391	0.896213	0.884186	0.791074	0.751029	0.758681	0.796325	0.917152	0.880825	0.852703	0.809817
XLOC_001691	XLOC_001691;A5:chr1A:333919132-333919841:333919095-333919841:+	A5	chr1A	1	1	1	1	1	1	1	1	1	1	1	1	1	1	1	1	1	0.984284	1	1	1	1	1	1	1	1	1	1	1	1	1	1	1	1	1	1	1	1	1	1	1	1	1	0.983744	1	1
XLOC_001691	XLOC_001691;A5:chr1A:333920680-333920908:333920670-333920908:+	A5	chr1A	1	1	1	1	1	1	1	1	1	0.980804	1	1	1	1	1	1	1	1	1	1	0.957583	1	1	1	1	0.976104	1	1	1	1	1	1	0.993063	0.988952	1	1	1	1	1	1	1	1	1	1	1	1
XLOC_001691	XLOC_001691;SE:chr1A:333919132-333919841:333920670-333920908:+	SE	chr1A	0	0	0	0	0	0	0	0	0	0.00814935	0	0	0	0	0	0	0	0	0	0	0.00973801	0	0	0	0	0.00276809	0	0	0	0	0	0	0.0112732	0.00560454	0	0	0	0	0	0	0	0	0	0	0	0
XLOC_001691	XLOC_001691;SE:chr1A:333919132-333919841:333920680-333920908:+	SE	chr1A	0.32147	0.248875	0.336427	0.411112	0.338959	0.548458	0.332351	0.38194	0.370288	0.295679	0.512871	0.519509	0.636417	0.392345	0.117495	0.0966592	0.197382	0.519189	0.596039	0.232548	0.181669	0.157113	0.221484	0.30447	0.307147	0.101839	0.193422	0.310427	0.199229	0.110126	0.232341	0.233292	0.620082	0.335324	0.154862	0.133609	0.103787	0.115814	0.208926	0.248971	0.241319	0.203675	0.0828479	0.10954	0.147297	0.190183
XLOC_001691	XLOC_001691;SE:chr1A:333919132-333919847:333920680-333920908:+	SE	chr1A	0.090253	0.0168614	0	0	0	0.0150413	0	0	0	0	0	0	0	0	0	0	0	0	0	0	0	0	0	0	0	0	0	0	0	0	0	0.00619077	0	0	0.00856725	0	0	0	0	0	0	0	0	0.0124036	0	0
XLOC_001693	XLOC_001693;A5:chr1A:334384335-334384457:334384325-334384457:+	A5	chr1A	1	NA	1	1	1	NA	NA	NA	1	1	1	NA	NA	NA	NA	1	NA	NA	NA	NA	NA	NA	NA	NA	NA	NA	NA	NA	NA	NA	NA	1	NA	1	NA	NA	NA	1	NA	NA	1	NA	1	NA	1	1
XLOC_001693	XLOC_001693;AF:chr1A:334381632:334381919-334384457:334384167:334384335-334384457:+	AF	chr1A	0	NA	0	0	0	NA	NA	1	0	0	0	NA	NA	NA	NA	0	NA	1	NA	NA	NA	NA	NA	NA	NA	NA	NA	NA	NA	NA	NA	0	NA	0	NA	NA	NA	0	NA	NA	0	NA	0	NA	0	0
XLOC_001693	XLOC_001693;SE:chr1A:334381919-334384254:334384325-334384457:+	SE	chr1A	NA	NA	NA	NA	NA	NA	NA	0	NA	NA	NA	NA	NA	NA	NA	NA	NA	0	NA	NA	NA	NA	NA	NA	NA	NA	NA	NA	NA	NA	NA	NA	NA	NA	NA	NA	NA	NA	NA	NA	NA	NA	NA	NA	NA	NA
XLOC_001701	XLOC_001701;A5:chr1A:335999302-335999393:335999271-335999393:+	A5	chr1A	0.22161	0.190298	0.384329	0.435919	1	0.634628	1	0.313818	0.321074	0.397051	0.378121	0.617158	0.443217	0.700076	0.827847	1	1	0.445689	0.463957	1	1	0.456163	0.66051	0.914773	0.860798	0.491316	0.723433	1	0.497897	0.472589	0.57383	0.537731	1	0.868653	0.895369	1	1	0.749845	1	0.891125	0.384796	0.739474	1	0.938684	0.699335	0.717972
XLOC_001708	XLOC_001708;A3:chr1A:337948222-337948792:337948222-337949146:+	A3	chr1A	NA	NA	NA	1	0	0	0.75701	NA	NA	NA	NA	1	1	0.622465	1	1	NA	1	1	1	1	NA	NA	NA	1	0	0	1	NA	0	NA	NA	0.385418	0.405045	0.482452	0	NA	1	NA	1	0	0	0.321407	0	NA	NA
XLOC_001708	XLOC_001708;AL:chr1A:337948222-337948792:337949587:337948222-337951389:337951751:+	AL	chr1A	0	NA	0	0.14162	0	0	0.401005	0	0	NA	0	0.157918	1	0.157978	1	1	0	0.582308	0.686794	1	0.868464	0	0	0	0.276926	0	0	1	0	0	NA	0	0.0775013	0.0816259	1	NA	0	1	NA	1	NA	0	0.107114	0	0	0
XLOC_001708	XLOC_001708;AL:chr1A:337948222-337949146:337949877:337948222-337951389:337951751:+	AL	chr1A	0	NA	0	0	0.179879	0.150641	0.176879	0	0	NA	0	0	NA	0.102167	NA	NA	0	0	0	NA	0	0	0	0	0	0.0856895	0.0358259	NA	0	0.0348955	NA	0	0.118138	0.115478	1	1	0	NA	NA	NA	1	0.142861	0.202094	0.150251	0	0
XLOC_001708	XLOC_001708;SE:chr1A:337948222-337951246:337951303-337951389:+	SE	chr1A	0	1	0	0.30936	0.517248	0.135542	0.287142	0	0	1	0.395799	0	1	0.400008	NA	NA	0	0	0	1	0.813082	0	0	0	0.65752	0	0.479911	1	0	0	1	0	0	0	1	NA	0	NA	NA	1	1	0.593875	0	0	0	0
XLOC_001713	XLOC_001713;A3:chr1A:338584565-338584881:338584565-338584888:+	A3	chr1A	1	1	1	1	1	1	0	1	1	1	0	1	1	1	0	0	0	1	1	0	0	1	1	1	0	0	1	0	1	1	0	1	1	1	0	0	1	0.123828	0	1	1	0	0	0	0.0177896	0
XLOC_001713	XLOC_001713;A3:chr1A:338585075-338585345:338585075-338585349:+	A3	chr1A	1	1	1	1	1	1	1	1	1	1	1	1	1	1	1	1	1	1	1	1	1	1	1	1	1	1	1	1	1	1	1	1	1	1	1	1	1	1	1	1	1	1	1	1	1	1
XLOC_001713	XLOC_001713;A3:chr1A:338585593-338585670:338585593-338585693:+	A3	chr1A	0	0	0	0	0	0	0	0	0	0	0	0	0	0.450913	0	0	0	0	0	0	0	0	0	0	0	0	0	0	0	0	0	0	0	0	0	0	0	0	0	0	0	0	0	0	0	0
XLOC_001713	XLOC_001713;A3:chr1A:338586610-338587202:338586610-338587290:+	A3	chr1A	1	1	1	1	1	0.93599	1	1	1	1	1	1	1	1	1	1	1	1	1	1	1	1	1	1	1	1	1	1	1	1	1	1	1	1	1	1	1	1	1	0.982649	1	1	1	1	0.98221	1
XLOC_001713	XLOC_001713;A5:chr1A:338587462-338587852:338587399-338587852:+	A5	chr1A	0.160678	0.188617	0	0	0	0	0	0	0	0	0	0.0699885	0	0	0	0	0	0.0318351	0	0	0	0	0	0	0	0	0	0	0.0636636	0	0	0	0	0	0	0	0	0.123828	0	0	0	0	0	0	0	0
XLOC_001713	XLOC_001713;RI:chr1A:338587202:338587250-338587324:338587399:+	RI	chr1A	1	1	1	1	1	1	1	1	1	1	1	1	1	1	1	1	1	1	1	1	1	1	1	1	1	1	1	1	1	1	1	1	1	1	1	1	1	1	1	1	1	1	1	1	1	1
XLOC_001722	XLOC_001722;A3:chr1A:342388236-342388336:342388236-342388344:+	A3	chr1A	0	0.0143858	0	0.109578	0.056591	0.0415738	0.15717	0.0710641	0.0268724	0	0.130188	0.091395	0.0825165	0.0294251	0.0380804	0	0.0106253	0.153605	0.0723984	0	0.0199105	0.0224778	0	0.0432358	0.0249445	0.0085186	0.0158409	0.0782687	0.0626312	0.0294196	0.0351497	0.0278049	0.145785	0.0662008	0.0324426	0.0197737	0	0.0639038	0.00849536	0.00461589	0.042025	0.0443058	0	0.0305792	0	0.02276
XLOC_001722	XLOC_001722;A5:chr1A:342388789-342388889:342388735-342388889:+	A5	chr1A	1	0.985614	1	0.890422	1	1	0.84283	0.928936	0.973128	1	1	1	0.917483	1	0.96192	1	0.989375	0.982577	0.927602	1	0.98009	0.977522	1	0.956764	1	0.991481	0.989696	0.921731	1	0.97058	0.96485	1	0.978892	0.933799	0.967557	0.980226	1	0.936096	0.991505	0.995384	0.957975	0.955694	1	0.969421	1	0.97724
XLOC_001733	XLOC_001733;A5:chr1A:344294107-344294192:344294094-344294192:+	A5	chr1A	1	0.776588	0.65632	0.448877	0.87935	0.871348	0.884444	0.734933	0.845026	0.853119	0.920953	0.768377	0.861718	0.821034	0.670552	0.215073	0.553522	0.820688	0.720136	0.605643	0.515719	0.171825	0.651237	0.503809	0.578217	0.482664	0.7722	0.747231	0.680665	0	0.365834	0.736951	0.717789	0.823207	0.699442	0.56507	0.357816	0.399773	0.835075	0.574401	0.749455	0.572429	0	0.231657	0.16137	0.689572
XLOC_001742	XLOC_001742;A3:chr1A:345788886-345789012:345788886-345789046:+	A3	chr1A	0.924662	0.935362	0.952987	0.935737	0.900871	0.914017	0.885203	0.839769	0.941201	0.958773	0.959595	0.955205	0.929842	0.855198	0.850957	0.866406	0.930213	0.946671	0.949231	0.89049	0.849133	0.775479	0.889698	0.94455	0.941388	0.958081	0.934894	0.888289	0.921748	0.972854	0.963834	0.969658	0.95456	0.910656	0.911787	0.919662	0.905739	0.949135	0.973954	0.957345	0.959532	0.923986	0.956965	0.949022	0.962891	0.96408
XLOC_001744	XLOC_001744;AF:chr1A:346445700:346445974-346447371:346446642:346446810-346447371:+	AF	chr1A	0	0	NA	0	1	0	0.250336	0	0	0	NA	0	1	0	0	0	0	0	0	0	0	0	0	0	0	0	0.426464	0	0	0	0	0	0	0	0	0	0	0	0	0.126459	0.180198	0	0	0	NA	0.145415
XLOC_001748	XLOC_001748;AF:chr1A:347619020:347619214-347621431:347619455:347619611-347621431:+	AF	chr1A	0.81113	0.905756	0.855664	0.875542	0.938964	0.929214	0.986778	1	0.926769	0.894704	0.933982	0.900791	0.911962	0.968439	0.78492	0.820611	0.696932	0.851167	0.900343	0.632647	0.817143	0.676483	0.691437	0.849331	0.750404	0.793098	0.606595	0.625586	0.751879	0.643259	0.786078	0.8351	0.747016	0.946304	0.822945	0.555794	0.557466	0.459522	0.486815	0.608604	0.863714	0.758982	0.819526	0.74946	0.691455	0.746388
XLOC_001748	XLOC_001748;AL:chr1A:347622299-347622549:347623212:347622299-347623305:347623452:+	AL	chr1A	0	0	0.0986306	0.204209	1	0	0.0466928	0	0	0.394891	0.101692	0.154511	0	0.147032	0	0	0.137403	0.137349	0.145068	0.525392	0.501416	0	0	0.0758934	0.361466	0.305434	0.0652977	0.447598	0	0	0.155887	0.103129	0.310997	0.233788	0	0	0.389823	0.0467917	0.441431	0.718889	1	0	0	0	0	0.2386
XLOC_001748	XLOC_001748;SE:chr1A:347619214-347619311:347619406-347621431:+	SE	chr1A	0.0153918	0.00571139	0.0151406	0.0442727	0.0260486	0.0396724	0.0141527	0.0198725	0.0371818	0.013206	0.00948405	0.0186974	0.0546975	0.0232397	0.0168268	0.0168091	0.0332027	0.0237156	0.0277273	0.0789802	0.0437392	0.0196268	0.0217833	0.0242321	0.0274173	0.0513525	0.0396187	0.0367831	0.0162407	0.0114224	0.0164473	0.0480331	0.0701518	0.0218962	0.0248676	0.0204095	0.0272334	0.0492043	0.0241179	0.073782	0.0356823	0.0254509	0.0583054	0.018459	0.0266683	0.0370736
XLOC_001752	XLOC_001752;A3:chr1A:348692746-348692859:348692746-348692916:+	A3	chr1A	1	0	0	0	0	0	NA	0.780011	0.964844	0.895616	1	0	0	0	0	0	0	0	NA	0	NA	NA	NA	0	0	0	1	0	0	0	0.928403	0	1	0	0	NA	NA	0	0	0	0	0	NA	0	0	0
XLOC_001752	XLOC_001752;SE:chr1A:348692982-348693087:348693197-348693379:+	SE	chr1A	1	0.945441	1	0	0	0	NA	1	0.964844	1	1	0	1	0	1	1	0.973866	0.616647	NA	0	NA	NA	NA	1	1	0.812321	1	1	0.628012	0.714624	0.928403	0.697438	1	0	0	NA	NA	0.668963	1	1	1	0	NA	0.791887	1	1
XLOC_001754	XLOC_001754;A5:chr1A:348716602-348716997:348716571-348716997:+	A5	chr1A	0.485608	0.451147	0	NA	0	1	NA	NA	0	0	0	0	NA	NA	NA	0	NA	NA	0	NA	0	0	1	1	NA	NA	1	NA	NA	0	1	NA	NA	0	NA	0.479922	1	0.450473	NA	0	1	NA	1	1	NA	1
XLOC_001754	XLOC_001754;RI:chr1A:348716480:348716571-348716997:348717369:+	RI	chr1A	0	0	0	NA	0	NA	NA	1	0.771274	0	0	0	1	NA	1	0.839299	1	1	0	NA	0	0	NA	1	1	1	NA	NA	1	0.305027	NA	1	NA	0	NA	0.80252	NA	0	1	0	NA	NA	NA	1	1	NA
XLOC_001754	XLOC_001754;RI:chr1A:348716480:348716602-348716997:348717369:+	RI	chr1A	0	0	NA	NA	NA	0	NA	1	1	NA	NA	NA	1	NA	1	1	1	1	NA	NA	NA	NA	0	0.648194	1	1	0	NA	1	1	0	1	NA	NA	NA	0.814946	0	0	1	NA	0	NA	0	0.449362	1	0
XLOC_001758	XLOC_001758;A3:chr1A:350404195-350404282:350404195-350404286:+	A3	chr1A	NA	1	NA	1	0.75888	0.911664	1	NA	NA	1	NA	1	1	1	NA	NA	0	0.785044	1	0.875765	1	NA	NA	NA	NA	1	1	0.81879	NA	1	1	1	0.834881	0.930863	1	1	NA	NA	1	0.700172	1	0.489335	NA	NA	NA	0
XLOC_001758	XLOC_001758;A3:chr1A:350404195-350404282:350404195-350404289:+	A3	chr1A	NA	1	0	1	1	1	1	NA	0	1	0	0.910429	1	1	0	0	NA	1	0.942716	1	1	0	0	0	NA	1	1	1	NA	1	1	1	1	1	1	1	NA	0	1	1	1	1	0	0	0	NA
XLOC_001758	XLOC_001758;A3:chr1A:350404195-350404286:350404195-350404289:+	A3	chr1A	NA	NA	0	NA	1	1	NA	NA	0	NA	0	0	NA	NA	0	0	1	1	0	1	NA	0	0	0	NA	NA	NA	1	NA	NA	NA	NA	1	1	NA	NA	NA	0	NA	1	NA	1	0	0	0	1
XLOC_001764	XLOC_001764;A5:chr1A:351345697-351347604:351345691-351347604:+	A5	chr1A	0	0	0	0	0	0	0	0	0	0.00156405	0	0	0	0	0	0	0	0	0	0	0	0.00360725	0	0	0	0	0	0	0	0	0.0010213	0.00252803	0	0	0.00440605	0	0	0	0	0	0	0	0	0.00170271	0	0
XLOC_001770	XLOC_001770;A3:chr1A:352854519-352855417:352854519-352855431:+	A3	chr1A	1	1	1	1	1	1	1	1	1	1	1	1	1	1	NA	1	1	1	1	1	1	1	1	1	1	1	1	1	1	1	1	1	0.964283	1	1	1	1	1	1	1	1	1	NA	1	1	1
XLOC_001770	XLOC_001770;A5:chr1A:352852342-352852941:352852333-352852941:+	A5	chr1A	0	0.627299	0	0.171465	0.438204	0.578462	0.322069	0	0.807717	0.163905	0.452359	0.934874	0.931026	0.496214	NA	0	0	0.410093	0.219096	0	0	0	0	0.952443	0.579498	0	0	0	0	0	0	0	0.239445	0.620996	0	0	0	0.412994	0	0.0844071	0.161161	0	NA	0	0.179757	0.665513
XLOC_001770	XLOC_001770;AF:chr1A:352855941:352856044-352856917:352856059:352856356-352856917:+	AF	chr1A	1	1	1	1	0.995051	0.950358	1	1	1	1	1	0.990838	0.988888	1	1	1	1	0.996237	0.9764	0.934156	1	1	1	1	1	1	1	0.968036	0.995028	1	0.988604	1	0.993905	0.993167	0.95829	1	1	0.874923	1	1	0.991305	1	1	1	1	0.995594
XLOC_001770	XLOC_001770;RI:chr1A:352853315:352853418-352854390:352854519:+	RI	chr1A	1	0.372701	0.18861	0.244752	0.0558815	0.111359	0.21332	0.00943598	0.192283	0.0731053	0.0259749	0.0651265	0.0689738	0.503786	NA	1	1	0.0684465	0.142963	1	1	1	1	0.0475572	0.420502	1	1	1	1	1	0.289513	0.374657	0.0421924	0.379004	1	1	1	0.587006	1	0.915593	0.838839	1	NA	1	0.820243	0.334487
XLOC_001777	XLOC_001777;A3:chr1A:354625184-354625261:354625184-354625264:+	A3	chr1A	0	0	0	0	0	0	0	0	0	0	0	0	0	0	0	0.738362	0	0	0	0	0	0	0	1	0	0.498602	0	0	0	0	0	0	0	0	0	0	0	0	0	0.61077	0	0	0	0	0	0
XLOC_001777	XLOC_001777;RI:chr1A:354625264:354625372-354625594:354626125:+	RI	chr1A	1	NA	1	NA	1	1	1	1	1	1	NA	1	1	0.82691	NA	NA	NA	NA	1	NA	NA	1	NA	NA	NA	NA	NA	1	NA	1	NA	NA	NA	1	1	NA	1	1	NA	NA	NA	1	1	1	1	NA
XLOC_001781	XLOC_001781;A5:chr1A:355322230-355322328:355322218-355322328:+	A5	chr1A	NA	NA	NA	0	0	0	NA	1	NA	NA	0	0	1	0	NA	NA	NA	1	1	1	NA	NA	NA	NA	NA	NA	NA	0	NA	NA	NA	NA	0	NA	NA	NA	NA	NA	1	0	0	NA	NA	NA	NA	NA
XLOC_001786	XLOC_001786;AF:chr1A:355624056:355624373-355624948:355624681:355624867-355624948:+	AF	chr1A	0	0	0	0.114793	0.129576	0.222042	0.146912	0	0	0.197172	0.245549	0.15233	0.0830275	0.266363	0	0	0	0.23404	0.191021	0	0	0	0	0	0	0	0	0	0	0	0	0.077002	0.188432	0.0456558	0	0	0	0	0	0	0.0495133	0.0740249	0.728519	0	0	0
XLOC_001786	XLOC_001786;SE:chr1A:355624373-355624510:355624608-355624948:+	SE	chr1A	NA	NA	1	0.66772	0.62708	0.298186	0	1	NA	0	0.396505	0.46282	0.587094	0.0238088	NA	NA	NA	0.703703	0.617223	1	NA	NA	NA	NA	NA	NA	NA	NA	NA	NA	1	0	0	0	NA	NA	NA	NA	NA	NA	0	0	0	NA	NA	NA
XLOC_001788	XLOC_001788;A3:chr1A:355715117-355715223:355715117-355715242:+	A3	chr1A	0.0308803	0	0	0	0.0105517	0.0210462	0	0.0133178	0.0217199	0.00587808	0	0.0221049	0.00856115	0.0202011	0	0	0	0.0158181	0.0168462	0.0241857	0	0.0412184	0	0	0	0	0.0102547	0	0	0	0.0227774	0.00457962	0.0267026	0.0148968	0	0	0	0	0	0	0	0	0	0	0	0.0108452
XLOC_001788	XLOC_001788;RI:chr1A:355715970:355716035-355716368:355716909:+	RI	chr1A	0.606628	1	1	1	0.904521	0.887077	1	0.849102	0.670988	0.884529	1	0.735338	0.913114	0.815928	1	1	1	0.809998	0.858052	0.845541	1	0.747663	1	1	1	1	0.929703	1	1	1	0.807748	0.932092	0.705066	0.818853	1	1	1	1	1	1	1	1	1	1	1	0.866898
XLOC_001790	XLOC_001790;A3:chr1A:356390246-356390649:356390246-356390655:+	A3	chr1A	1	1	1	1	0.993592	1	0.988442	1	1	1	1	1	1	0.984572	1	1	1	1	1	1	1	0.832725	0.920542	0.937177	0.907756	1	0.926991	1	1	1	1	1	1	0.953224	0.89088	0.818415	0.873744	0.849179	1	1	1	1	1	0.716173	0.913525	0.942247
XLOC_001790	XLOC_001790;A5:chr1A:356391873-356391973:356391863-356391973:+	A5	chr1A	1	1	1	0.704818	1	1	0	1	1	1	1	NA	1	1	1	0.848494	1	1	1	1	0.79522	0.691406	1	1	1	NA	1	1	0.0971368	0.165312	1	0.446962	NA	NA	NA	0.787788	1	1	0.722959	1	1	1	0.534645	0.190107	0.515213	1
XLOC_001793	XLOC_001793;A3:chr1A:357062357-357062421:357062357-357062521:+	A3	chr1A	1	1	NA	1	1	1	1	1	1	NA	NA	1	0.971865	1	1	1	NA	NA	1	1	1	1	NA	1	NA	NA	NA	1	1	1	1	NA	1	1	1	1	1	NA	NA	NA	1	NA	1	NA	NA	NA
XLOC_001794	XLOC_001794;A5:chr1A:357416304-357417892:357416183-357417892:+	A5	chr1A	1	1	1	1	1	1	1	1	1	1	1	1	1	1	1	1	1	1	1	1	1	1	1	1	1	1	1	1	1	1	0.982043	1	1	1	1	1	1	1	1	1	1	1	1	1	1	1
XLOC_001794	XLOC_001794;RI:chr1A:357414942:357415415-357415695:357415829:+	RI	chr1A	0	0.121166	0.207208	0.387589	0.419087	0.472391	1	0	0	0.329024	1	0.416338	0.628235	0.322875	0	0	0.275245	0.57365	0.432099	0.0217653	0	0	0	0.145778	0.207198	0.0752161	0.154485	0.0879647	0	0.0630202	0.063175	0.104646	0.283879	0.0245569	0	0	0	0	0.245575	0.140304	0.062662	0.062407	0	0	0.0684433	0.113954
XLOC_001799	XLOC_001799;A3:chr1A:358923231-358923352:358923231-358923394:+	A3	chr1A	NA	NA	NA	NA	0	0	0	NA	NA	NA	NA	NA	1	1	NA	NA	NA	0	1	0	1	NA	NA	NA	NA	NA	0	0.430675	0	NA	0	NA	NA	1	1	NA	NA	NA	0	NA	0	0	NA	0	0	NA
XLOC_001801	XLOC_001801;A3:chr1A:359245224-359245379:359245224-359245382:+	A3	chr1A	0.263569	0.219799	0	0.25782	0.226373	0	0.122956	0.256175	0.250969	0.208323	0	0.418027	0.413907	0.251685	0.116557	0.227838	0.299456	0.289041	0.166725	0.554269	0.184239	0.190304	0	0.145179	0.370405	0.153696	0.207599	0.146298	0.213003	0.346616	0.200787	0.112771	0.157224	0.231923	0.235343	0.0560791	0	0	0.110237	0.214527	0	0.387025	0.0640144	0.130929	0.426133	0.134287
XLOC_001801	XLOC_001801;SE:chr1A:359243956-359244652:359244713-359244792:+	SE	chr1A	0.263569	0.219799	0	0.25782	0.226373	0	0.122956	0.256175	0.250969	1	0	0.418027	0.413907	0.251685	0.116557	0.227838	0.299456	0.289041	0.166725	0.554269	0.184239	0.190304	0	0.145179	1	0.153696	0.207599	0.146298	0.213003	0.346616	0.200787	0.112771	0.157224	0.231923	0.235343	0.0560791	0	0	1	1	0	0.387025	0.0640144	0.130929	0.426133	0.134287
XLOC_001802	XLOC_001802;A5:chr1A:359689660-359689729:359689654-359689729:+	A5	chr1A	0	0	0	0	0	0	0	0	0	0	0	0	0	0	0	0	0	0	0	0	0	0	0	0	0	0	0	0	0	0	0	0	0	0	0	0	0	0	0	0	0	0	0	0	0	0
XLOC_001802	XLOC_001802;RI:chr1A:359690100:359690162-359690365:359690402:+	RI	chr1A	0	0.212382	0	0.218916	0.138694	0	0	0	0	0.166556	0	0	0	0	0	0	0	0.21415	0	0	0.259689	0	0	0.178833	0.370405	0	0.164888	0.40191	0	0	0.201428	0.0830289	0.590683	0	0	0.0557537	1	0	0	0.319944	1	0	0	0	0.0463279	0.0939416
XLOC_001807	XLOC_001807;A3:chr1A:361352570-361352788:361352570-361352814:+	A3	chr1A	0.541735	1	0.878533	1	1	1	0.990184	1	1	1	1	1	1	0.992812	0.471516	0	1	1	1	0.907653	0.742228	0	1	1	0.345289	0.37345	1	0.822349	1	0	1	0.804646	1	0.9901	0.0615257	0.115979	0	0.400327	1	0.552901	1	0.845653	1	0.6753	0.18895	0.475943
XLOC_001807	XLOC_001807;RI:chr1A:361352160:361352570-361352788:361352878:+	RI	chr1A	0	0	0	0	0.00178187	0	0	0	0	0.0126445	0.0149765	0.00438592	0.00933077	0	0	NA	0	0.0305473	0	0	0	NA	0	0	0	0	0	0	0	NA	0	0	0	0	0	0	NA	0	0	0.00317758	0	0	0	0	0	0
XLOC_001807	XLOC_001807;RI:chr1A:361352160:361352570-361352814:361352878:+	RI	chr1A	0	NA	0	NA	1	NA	0	NA	NA	1	1	1	1	0	0	0	NA	1	NA	0	0	0	NA	NA	0	0	NA	0	NA	0	NA	0	NA	0	0	0	0	0	NA	0.00392658	NA	0	NA	0	0	0
XLOC_001811	XLOC_001811;A3:chr1A:362621326-362621761:362621326-362621814:+	A3	chr1A	NA	NA	NA	NA	0	NA	0	NA	NA	NA	0	NA	NA	NA	NA	NA	NA	NA	NA	NA	NA	NA	NA	NA	0	NA	0	NA	NA	NA	NA	0.48563	NA	NA	0	NA	NA	NA	NA	0.322888	1	0	NA	NA	NA	1
XLOC_001811	XLOC_001811;A5:chr1A:362621363-362623449:362621326-362623449:+	A5	chr1A	NA	0	0	1	0	0	0	NA	NA	0	0	NA	0	0	NA	1	NA	0	0	0	NA	NA	NA	0	0	0	0	0	NA	NA	0	NA	NA	0	1	NA	NA	NA	NA	0.639577	0	0	NA	NA	0.573837	0.771713
XLOC_001811	XLOC_001811;A5:chr1A:362621394-362621814:362621326-362621814:+	A5	chr1A	NA	1	NA	NA	0.861332	NA	0	NA	1	NA	0	1	1	1	NA	NA	1	NA	NA	1	1	NA	NA	NA	0.636661	NA	0.8139	1	NA	1	NA	0	1	NA	0.811431	NA	NA	1	NA	0	1	0.406193	NA	NA	NA	1
XLOC_001811	XLOC_001811;A5:chr1A:362621394-362623449:362621326-362623449:+	A5	chr1A	NA	0	0	1	0	0.391502	0.811426	NA	NA	0	0	NA	0	0.483684	NA	1	1	0.61687	0.865585	0	1	1	1	0.353914	0	0.711916	0.599699	0	NA	NA	0.660124	1	1	0.917142	1	NA	NA	1	1	0	0	0.896276	1	1	0	0.699359
XLOC_001811	XLOC_001811;A5:chr1A:362621394-362623449:362621363-362623449:+	A5	chr1A	NA	NA	NA	0.770167	NA	1	1	NA	NA	NA	NA	NA	NA	1	NA	0.618448	1	1	1	NA	1	1	1	1	NA	1	1	NA	NA	NA	1	1	1	1	0.782378	NA	NA	1	1	0	NA	1	1	1	0	0.407632
XLOC_001811	XLOC_001811;A5:chr1A:362621983-362623449:362621326-362623449:+	A5	chr1A	NA	0	0	NA	0	0	0	NA	1	0.639067	0	1	0.641465	0	1	1	NA	0	0	0	NA	NA	1	0.563045	0.804469	0	0	0.829779	1	1	0.569321	NA	NA	0.6867	1	1	1	NA	NA	0.866161	0	0.876483	NA	NA	0.925442	0
XLOC_001811	XLOC_001811;A5:chr1A:362621983-362623449:362621363-362623449:+	A5	chr1A	NA	NA	NA	0	NA	NA	NA	NA	1	1	NA	1	1	NA	1	0.912457	NA	NA	NA	NA	NA	NA	1	1	1	NA	NA	1	1	1	1	NA	NA	1	0.807791	1	1	NA	NA	0.784807	NA	1	NA	NA	0.902134	0
XLOC_001811	XLOC_001811;A5:chr1A:362621983-362623449:362621394-362623449:+	A5	chr1A	NA	NA	NA	0	NA	0	0	NA	1	1	NA	1	1	0	1	0.865419	0	0	0	NA	0	0	0.812032	0.7017	1	0	0	1	1	1	0.404978	0	0	0.165288	0.538957	1	1	0	0	1	NA	0.450915	0	0	1	0
XLOC_001811	XLOC_001811;A5:chr1A:362621994-362623449:362621326-362623449:+	A5	chr1A	1	0	0	1	0	0	0	1	1	0	0	1	0	0.611882	NA	NA	1	0	0.745806	0.485223	1	NA	NA	0.615568	0	0	0.238755	0.853931	NA	1	0.695586	NA	1	0.829942	1	NA	NA	1	1	0.821899	0.888498	0	NA	NA	0	0
XLOC_001811	XLOC_001811;A5:chr1A:362621994-362623449:362621363-362623449:+	A5	chr1A	1	NA	NA	0.611109	NA	NA	NA	1	1	NA	NA	1	NA	1	NA	0	1	NA	1	1	1	NA	NA	1	NA	NA	1	1	NA	1	1	NA	1	1	0.7346	NA	NA	1	1	0.722267	1	NA	NA	NA	0	0
XLOC_001811	XLOC_001811;A5:chr1A:362621994-362623449:362621394-362623449:+	A5	chr1A	1	NA	NA	0.319237	NA	0	0	1	1	NA	NA	1	NA	0.627269	NA	0	0.453372	0	0.313005	1	0.757297	0	0	0.745102	NA	0	0.173112	1	NA	1	0.540541	0	0.522324	0.305993	0.434997	NA	NA	0.627434	0.626519	1	1	0	0	0	NA	0
XLOC_001811	XLOC_001811;A5:chr1A:362621994-362623449:362621983-362623449:+	A5	chr1A	1	NA	NA	1	1	NA	1	1	0.65754	0	1	0.333377	0	1	0	0	1	NA	1	0.37723	1	NA	0	0.5541	0.0678861	NA	1	0.545303	0	0.317098	0.633506	0.51437	1	0.690078	0.450781	0	0	1	1	0.484819	0.914609	0.276004	NA	NA	0	0.76585
XLOC_001811	XLOC_001811;AL:chr1A:362621394-362622485:362622529:362621394-362623449:362623951:+	AL	chr1A	NA	NA	NA	0	NA	0	0	NA	NA	NA	1	NA	NA	0	NA	0	0	0	0	NA	0	0	0	0	NA	0	0	NA	NA	NA	0.826796	0	0	0	0	NA	NA	0	0	NA	NA	0	0	0	NA	0
XLOC_001811	XLOC_001811;AL:chr1A:362621994-362622643:362622906:362621994-362623449:362623951:+	AL	chr1A	0.34144	1	1	0.892855	0.972284	1	0.677627	0	0.297603	1	0.764173	0.560424	1	0.296716	1	NA	0.872064	1	0.904883	0.776282	0	1	1	0.175106	0.929281	1	0.729173	0.527664	1	0	0.785029	0.951655	0.768818	0.809179	0.831823	1	NA	0.549245	0.572968	0.743802	0.575605	0.730903	1	1	1	0.925665
XLOC_001811	XLOC_001811;RI:chr1A:362621253:362621326-362621761:362621983:+	RI	chr1A	NA	NA	NA	NA	NA	NA	NA	NA	1	1	NA	1	1	NA	1	1	NA	NA	NA	NA	NA	NA	1	1	1	NA	NA	1	1	1	1	0	NA	1	1	1	1	NA	NA	0.835265	0	1	NA	NA	1	0
XLOC_001811	XLOC_001811;RI:chr1A:362621253:362621326-362621814:362621994:+	RI	chr1A	1	1	1	1	0.972284	1	0.677627	1	1	1	0.764173	1	1	1	1	NA	1	1	1	1	1	1	1	1	0.929281	1	0.900003	1	1	1	1	0.951655	1	1	0.966772	1	NA	1	1	0.905952	1	0.730903	1	1	1	1
XLOC_001811	XLOC_001811;RI:chr1A:362621253:362621394-362621814:362621983:+	RI	chr1A	NA	NA	NA	NA	NA	NA	NA	NA	1	1	NA	1	1	NA	1	1	NA	NA	NA	0	NA	NA	1	1	0.872383	NA	NA	1	1	1	1	NA	NA	1	1	1	1	NA	NA	1	NA	1	NA	NA	1	NA
XLOC_001811	XLOC_001811;RI:chr1A:362621253:362621394-362621814:362621994:+	RI	chr1A	1	0.489485	1	1	0.849569	1	1	1	0.677272	1	1	0.809925	0.946004	0.883145	1	NA	0.804009	1	1	1	0.92064	1	1	1	1	1	0.672983	0.845741	1	0.689677	1	1	0.910237	1	0.871159	1	NA	0.890614	1	1	0.890428	0.798819	1	1	1	0.925665
XLOC_001811	XLOC_001811;SE:chr1A:362621326-362621761:362621983-362623449:+	SE	chr1A	NA	0	0	NA	0	0	0	NA	NA	0	0	NA	0	0	NA	NA	NA	0	0	0	NA	NA	NA	0	0	0	0	0	NA	NA	0	1	NA	0	NA	NA	NA	NA	NA	0.560705	0.426592	0	NA	NA	0	0.303969
XLOC_001811	XLOC_001811;SE:chr1A:362621326-362621814:362621994-362623449:+	SE	chr1A	NA	0	0	NA	0.181043	0	0.617992	NA	NA	0	0.721973	NA	0	0	NA	NA	NA	0	0	0	NA	NA	NA	0	0.255663	0	0.155113	0	NA	NA	0	1	NA	0	1	NA	NA	NA	NA	0.728011	0	0.730108	NA	NA	0	0
XLOC_001811	XLOC_001811;SE:chr1A:362621394-362621814:362621983-362623449:+	SE	chr1A	NA	NA	NA	0	NA	0	0	NA	NA	NA	NA	NA	NA	0	NA	0	0	0	0	1	0	0	0	0	1	0	0	NA	NA	NA	0	0	0	0	0	NA	NA	0	0	NA	NA	0	0	0	NA	0
XLOC_001811	XLOC_001811;SE:chr1A:362621394-362621814:362621994-362623449:+	SE	chr1A	NA	NA	NA	0	NA	0	0	NA	NA	NA	NA	NA	NA	0	NA	0	0	0	0	NA	0	0	0	0	NA	0	0	NA	NA	NA	0	0	0.409704	0	0	NA	NA	0	0	NA	NA	0	0	0	NA	0.380437
XLOC_001811	XLOC_001811;SE:chr1A:362621994-362622643:362622767-362623449:+	SE	chr1A	0	1	NA	0	0.861332	NA	0	0	0.404198	NA	0	0.348059	1	0.15835	NA	NA	0.655811	NA	0	0	0.0793602	NA	NA	0	0	NA	0.617562	0.27858	NA	0.310323	0	0	0	0	0.459514	NA	NA	0.214132	0	0	0.224779	0.406193	NA	NA	NA	0
XLOC_001813	XLOC_001813;A3:chr1A:362864464-362865097:362864464-362865136:+	A3	chr1A	1	1	1	1	1	1	1	1	1	1	1	1	1	1	1	1	1	1	1	1	1	1	1	1	1	1	1	1	1	1	1	1	1	1	1	1	1	1	1	1	1	1	1	1	1	1
XLOC_001813	XLOC_001813;A5:chr1A:362864464-362865136:362864356-362865136:+	A5	chr1A	NA	NA	NA	NA	NA	NA	NA	NA	NA	NA	NA	0	0	NA	0	NA	NA	NA	NA	NA	NA	NA	NA	0	0	NA	NA	NA	NA	0	0	NA	0	NA	0	NA	NA	NA	NA	NA	NA	0	0	NA	NA	NA
XLOC_001813	XLOC_001813;A5:chr1A:362865306-362865389:362865284-362865389:+	A5	chr1A	0	0	0	0	0	0	0	0	0	0	0	0	0	0.00712761	0	0	0	0.00561949	0	0	0	0	0	0	0	0	0	0	0	0	0	0	0.00317213	0.0159226	0.0133575	0	0	0	0	0	0	0	0	0	0.0299154	0.00167261
XLOC_001813	XLOC_001813;RI:chr1A:362863509:362863694-362864151:362864464:+	RI	chr1A	0.19007	0.422069	0.37811	0.765159	0.668228	0.791374	0.288777	0.323803	0.378721	0.222519	0.681998	0.703998	0.792822	0.602993	0	0.0246313	0.0317519	0.738105	0.631497	0.080893	0.0676719	0.0565102	0.0462693	0.107588	0.147646	0.025524	0.05292	0.170761	0.241855	0	0.1893	0.248882	1	0.374806	0.0137672	0.0246773	0.042424	0.0499319	0.0786661	0.102439	0.0859048	0.0593169	0	0.0191281	0.0299154	0.0980826
XLOC_001819	XLOC_001819;A3:chr1A:363691483-363693320:363691483-363693395:+	A3	chr1A	1	1	1	1	1	0.971668	0.968999	1	1	0.961937	0.982203	1	0.988829	1	0.561419	0.945177	1	0.988098	1	0.988906	1	1	1	1	0.989428	1	1	0.991337	1	1	1	1	0.99248	0.977355	1	1	1	1	0.979923	1	0.983896	0.967856	1	1	1	1
XLOC_001819	XLOC_001819;A5:chr1A:363690917-363691023:363690762-363691023:+	A5	chr1A	0.523516	0.743865	1	1	1	1	0.809747	0.440731	0.437666	1	1	1	1	1	1	0.785724	1	1	0.953669	1	0.508334	0.568434	0.711447	1	1	0.908924	0.177848	0.308917	0.177155	0.379188	1	1	1	0.946426	0.453031	0.867508	0.90445	0.473582	0.637944	0.68641	0.666122	1	0.429609	0.281355	0.256811	0.857563
XLOC_001819	XLOC_001819;A5:chr1A:363695892-363696015:363695873-363696015:+	A5	chr1A	0.300047	0.325417	0.228341	0.145739	0.206336	0.159066	0.10138	0.226557	0.198227	0.345461	0.208233	0.112225	0.164223	0.159087	0.24859	0.167426	0.248466	0.412824	0.32465	0.180257	0.151353	0.280852	0.420993	0.301069	0.154363	0.298141	0.193353	0.211277	0.228327	0.247403	0.144089	0.18316	0.167818	0.150631	0.153689	0.254081	0.384928	0.411558	0.28094	0.185845	0.193719	0.196694	0.243023	0.347556	0.312977	0.263514
XLOC_001819	XLOC_001819;MX:chr1A:363690762-363691023:363691079-363691418:363690762-363691208:363691273-363691418:+	MX	chr1A	NA	NA	NA	NA	0	NA	NA	NA	NA	0	0	NA	NA	NA	NA	NA	NA	NA	NA	NA	0	NA	NA	NA	NA	NA	NA	NA	0	NA	0	NA	NA	NA	NA	NA	NA	NA	NA	NA	NA	NA	0	NA	NA	NA
XLOC_001819	XLOC_001819;SE:chr1A:363690762-363691023:363691079-363691208:+	SE	chr1A	1	1	NA	NA	0	NA	1	1	1	0	0	NA	NA	NA	NA	1	NA	NA	1	NA	0.733817	1	1	NA	NA	1	1	1	0.735517	1	0	NA	NA	1	1	1	1	1	1	1	1	NA	0.928104	1	1	1
XLOC_001819	XLOC_001819;SE:chr1A:363690762-363691023:363691079-363691418:+	SE	chr1A	0	NA	NA	NA	NA	NA	NA	0	0	NA	NA	NA	NA	NA	0	0	0	NA	NA	0	0	0	0	0	NA	0	0	0	0	0	NA	NA	NA	NA	0	0	0	0	0	0	0	0	0	0	0	0
XLOC_001819	XLOC_001819;SE:chr1A:363690762-363691208:363691273-363691418:+	SE	chr1A	0	NA	NA	NA	1	NA	NA	0	0	1	1	NA	NA	NA	0	0	0	NA	NA	0	0.361511	0	0	0	NA	0	0	0	0.971796	0	1	NA	NA	NA	0	0	0	0	0	0	0	0	0.13763	0	0	0
XLOC_001819	XLOC_001819;SE:chr1A:363691079-363691208:363691273-363691418:+	SE	chr1A	1	1	1	1	0.854911	1	1	0.957297	0.918647	1	1	1	0.976486	1	1	1	1	0.966296	1	1	1	1	0.931246	1	0.899257	1	1	0.974764	1	1	1	1	0.958661	0.969887	1	1	1	1	1	1	1	1	1	1	1	1
XLOC_001822	XLOC_001822;A3:chr1A:364634945-364635017:364634945-364635029:+	A3	chr1A	0.698136	0.741777	0.811216	0	0.460768	0.808191	0	1	0.736735	0.880097	1	0	0.257923	0.854425	0.327711	0.86238	0.674108	0.770257	1	0.587813	0.84966	1	0.878648	1	0.205407	0.18512	0.846068	0	0.244312	1	1	0.800523	0.575826	0.372579	0.772746	0.763251	0.87638	0.575891	0.548598	0.548957	0.640647	0.830945	1	1	0.524131	0.696428
XLOC_001832	XLOC_001832;A5:chr1A:366129896-366129972:366129880-366129972:+	A5	chr1A	0.574165	0.702752	0.797694	0.879935	0.837714	0.907431	1	1	1	0.814104	0.771888	0.913995	0.87979	0.839936	0	1	0.593048	0.758045	0.823559	0.762547	1	NA	NA	1	NA	0.671191	0.946898	1	1	1	0.754656	0.804967	0.884881	0.905292	0.566617	0.848871	1	0.938682	0.96197	0.867512	0.831825	1	0	0.936221	0.8312	0.831989
XLOC_001833	XLOC_001833;A3:chr1A:366267328-366267799:366267328-366267805:+	A3	chr1A	1	1	0.648386	0.819034	0.909762	0.697453	0.870439	1	1	1	0.81061	0.760776	0.652642	1	1	1	1	1	0.822723	1	1	1	1	1	1	1	1	1	1	1	0.905188	0.663	0.869273	0.795106	1	1	1	1	0.941709	1	1	1	1	1	1	1
XLOC_001839	XLOC_001839;A3:chr1A:367382244-367382431:367382244-367382447:+	A3	chr1A	NA	NA	NA	NA	NA	NA	NA	NA	NA	NA	NA	NA	NA	NA	NA	NA	NA	NA	NA	NA	NA	NA	NA	NA	NA	NA	0	NA	NA	NA	NA	NA	NA	NA	NA	NA	NA	NA	0	NA	NA	NA	NA	NA	NA	NA
XLOC_001839	XLOC_001839;SE:chr1A:367382244-367382431:367382503-367382805:+	SE	chr1A	0	0	0	0	0	0	0	0	0	0	0	0	0	0	0	0	0	0	0	0	0	0	0	0	0	0	0	0	0	0	0	0	0	0	0	0	0	0	0	0	0	0	0	0	0	0
XLOC_001839	XLOC_001839;SE:chr1A:367382244-367382447:367382503-367382805:+	SE	chr1A	0	0	0	0	0	0	0	0	0	0	0	0	0	0	0	0	0	0	0	0	0	0	0	0	0	0	0.0042818	0	0	0	0	0	0	0	0	0	0	0	0.00245063	0	0	0	0	0	0	0
XLOC_001841	XLOC_001841;AL:chr1A:367872829-367872941:367872943:367872829-367873806:367874461:+	AL	chr1A	0	0	0	0	0	0	0	0	0	0	0	0	0	0	NA	0	0	0	0	0	NA	0	0	0	0	0	0	0	0	0	0	0	0	0	0	0	0	0	0	0	0	0	0	0	0	0
XLOC_001841	XLOC_001841;AL:chr1A:367872829-367872941:367872943:367872829-367873806:367874585:+	AL	chr1A	0	0	0	0	0	0	0	0	0	0	0	0	0	0	0	0	0	0	0	0	0	0	0	0	0	0	0	0	0	0	0	0	0	0	0	0	0	0	0	0	0	0	0	0	0	0
XLOC_001841	XLOC_001841;RI:chr1A:367872593:367872829-367873806:367874585:+	RI	chr1A	0.0195038	0.0755031	0.0983433	0.302137	0.257257	0.322728	0.267377	0.128365	0.112149	0.0409512	0.163727	0.233606	0.154331	0.174717	0.0452938	0.063631	0.0850367	0.161475	0.153378	0.143738	0.122417	0.0958592	0.126123	0.112684	0.0874773	0.0476947	0.109831	0.160102	0.0259791	0.00838655	0.112548	0.147667	0.272431	0.245375	0.0410596	0.0731443	0.0497392	0.0934076	0.15376	0.110512	0.134595	0.247477	0.0407331	0.0190679	0.0823082	0.0775466
XLOC_001841	XLOC_001841;SE:chr1A:367870542-367870703:367871129-367871604:+	SE	chr1A	0.278107	0.138846	0.466703	0.576594	0.642153	0.614336	0.558804	0.639689	0.535195	0.257968	0.743485	0.544988	0.596127	0.495604	0	0.0228552	0.057246	0.497349	0.460566	0.0845214	0	0.0112423	0.0130173	0.300779	0.165749	0.0843469	0.190397	0.245938	0.026388	0.0444151	0.156772	0.290064	0.72403	0.430554	0.02512	0.0102068	0.011162	0.0513854	0.137914	0.151495	0.159933	0.209392	0.00956592	0.0307157	0.069514	0.136226
XLOC_001841	XLOC_001841;SE:chr1A:367872829-367872941:367872976-367873806:+	SE	chr1A	0	0	0	0	0	0	0	0	0	0	0	0	0	0	0	0	0	0	0	0	0	0	0	0	0	0	0	0	0	0	0	0	0	0	0	0	0	0	0	0	0	0	0	0	0	0
XLOC_001844	XLOC_001844;A3:chr1A:368197254-368197549:368197254-368197565:+	A3	chr1A	1	0.835837	1	1	0.887608	1	1	1	1	1	1	0.951883	1	0.952658	1	1	1	1	0.972266	1	1	1	1	1	1	1	0.952278	0.97092	1	1	0.943186	0.957735	0.961133	1	0.873869	1	0.695587	1	1	1	1	0.921583	1	1	1	0.931115
XLOC_001844	XLOC_001844;RI:chr1A:368197062:368197103-368197208:368197632:+	RI	chr1A	1	1	1	1	1	0.906356	1	1	1	1	0.843431	1	1	1	1	1	1	0.938396	1	1	NA	1	1	0.810926	1	1	1	1	1	NA	1	1	0.876279	1	1	1	1	1	1	1	0.748391	0.836835	1	0.282113	1	0.857476
XLOC_001845	XLOC_001845;A3:chr1A:368359416-368360015:368359416-368360068:+	A3	chr1A	1	1	1	0.993708	0.993605	0.995657	1	1	0.959782	1	1	1	1	0.994345	1	1	0.988248	1	1	0.988938	0.979647	0.969747	1	1	1	0.972038	1	1	1	1	0.993302	1	0.996356	0.994795	1	1	1	1	0.967143	0.986839	1	1	1	1	1	0.996156
XLOC_001845	XLOC_001845;A3:chr1A:368360281-368360443:368360281-368360449:+	A3	chr1A	1	1	1	1	1	1	0.985557	1	1	1	1	1	1	0.988897	1	1	1	1	1	1	1	1	1	1	0.992787	1	0.994637	0.994286	1	1	1	1	1	0.994003	1	1	1	1	1	1	1	1	1	1	1	1
XLOC_001845	XLOC_001845;RI:chr1A:368358196:368358439-368358479:368358742:+	RI	chr1A	1	1	1	1	1	1	0.985557	1	1	1	1	1	1	0.988897	1	1	1	1	1	1	1	1	1	1	0.992787	1	0.994637	0.994286	1	1	1	1	1	0.994003	1	1	1	1	1	1	1	1	1	1	1	1
XLOC_001848	XLOC_001848;A5:chr1A:368713104-368713218:368712508-368713218:+	A5	chr1A	0	0	1	0	0.3356	0	0.0577298	0.0277945	0	0	0	NA	0	0.0264319	0	NA	0	0.276292	0	0	0.0139371	0	0	0	0	0	NA	0	0	0	0	0.232656	1	0.0811219	0.0926766	0	0	0	0	0.206764	0	0.0072936	0	0	0.0625657	0
XLOC_001848	XLOC_001848;RI:chr1A:368713638:368713745-368713830:368714085:+	RI	chr1A	0.223953	NA	NA	NA	0	0	0.0219839	0.1428	0	0.378457	0	NA	0	0.051774	0	NA	0	1	0	0	0.0367646	0.276251	0.0477069	0.378028	0	1	NA	0	0	0	0	1	NA	0.262027	0.088301	0.025671	0	0	0.184476	NA	0.216144	0.104953	0.227517	0.148791	1	0.242722
XLOC_001848	XLOC_001848;SE:chr1A:368712508-368712836:368713104-368713218:+	SE	chr1A	0	0.240745	NA	0	0	0	0	0	0	0	0	NA	0	0.0192764	0	NA	0.174275	0	0	0	0.0780833	0.0145918	0	0.0546833	0	0	1	0.0804863	0	0	0	0	NA	0	0	0	0	0	0.167654	0	0	0.0608977	0.155577	0	0	0.190842
XLOC_001848	XLOC_001848;SE:chr1A:368712508-368713218:368713368-368713466:+	SE	chr1A	1	1	NA	1	1	1	1	1	0.643701	1	1	0	1	1	0.823617	0	1	1	1	0.878818	0.831323	0.665781	0.713382	0.658631	1	1	NA	1	0.626046	0.453173	0.752383	1	NA	1	0.553868	0.600981	0.494107	0.813736	1	1	1	0.954026	0.424243	0.751717	0.229014	1
XLOC_001850	XLOC_001850;RI:chr1A:368799366:368799487-368799565:368799962:+	RI	chr1A	NA	0	NA	NA	NA	0	0	0	NA	0	NA	0	0	0	NA	0.657489	0.786407	NA	NA	NA	NA	NA	NA	NA	0	NA	NA	NA	NA	0	NA	0	NA	NA	0	0	0	NA	NA	0	NA	0	NA	NA	NA	NA
XLOC_001850	XLOC_001850;RI:chr1A:368799366:368799491-368799629:368799962:+	RI	chr1A	NA	NA	NA	NA	NA	NA	NA	NA	NA	NA	0	NA	NA	NA	0	1	1	NA	0	0	0	NA	NA	NA	NA	NA	NA	NA	NA	0	0	0	NA	NA	NA	NA	NA	NA	NA	NA	NA	NA	0	0	0	NA
XLOC_001850	XLOC_001850;SE:chr1A:368798427-368798964:368799123-368799366:+	SE	chr1A	1	1	1	1	1	NA	1	1	1	1	1	1	NA	1	1	0.838359	0.589735	1	1	1	1	1	1	1	NA	NA	1	1	1	1	1	1	1	1	1	1	1	1	1	NA	NA	1	1	1	1	1
XLOC_001850	XLOC_001850;SE:chr1A:368799123-368799206:368799269-368799366:+	SE	chr1A	0.924172	0.892042	0.811833	0	0.859225	1	0.911943	0.902591	0.795852	0.622895	0.816489	0.339621	1	0.959328	0.21388	0.0912729	0.158922	0.211533	0.28608	0.192077	0.200469	0.784021	0.805654	0.896845	1	1	0.808262	0	0.437955	0.287287	0.297758	0.455826	0.560107	0.393577	0.370628	0.710623	0.554254	0.482152	0.811836	1	1	0.367054	0.180544	0.232154	0.207504	0.308118
XLOC_001852	XLOC_001852;AL:chr1A:368809516-368809857:368809985:368809516-368810076:368810277:+	AL	chr1A	NA	NA	1	NA	NA	NA	NA	0	NA	NA	NA	NA	NA	NA	0	1	NA	NA	NA	NA	0	NA	NA	NA	NA	NA	NA	0	NA	NA	NA	0	1	NA	NA	NA	NA	NA	NA	0	NA	NA	0	0	0	NA
XLOC_001853	XLOC_001853;A3:chr1A:368826055-368826219:368826055-368826234:+	A3	chr1A	NA	NA	NA	NA	NA	NA	NA	NA	NA	0	NA	NA	NA	NA	NA	NA	NA	NA	NA	NA	NA	NA	NA	0	NA	NA	NA	NA	NA	NA	NA	NA	NA	NA	NA	NA	NA	NA	NA	NA	NA	NA	NA	NA	NA	NA
XLOC_001853	XLOC_001853;A5:chr1A:368826055-368826219:368826054-368826219:+	A5	chr1A	NA	NA	0	0	NA	0	0	0	NA	0	NA	0	NA	NA	NA	NA	NA	0	NA	0	NA	NA	NA	NA	NA	NA	0	0	0	NA	NA	0	NA	0	0	NA	NA	NA	0	0	0	NA	NA	0	NA	0
XLOC_001857	XLOC_001857;A3:chr1A:369500344-369501003:369500344-369501888:+	A3	chr1A	1	NA	1	1	1	1	1	NA	NA	1	1	1	1	0	NA	NA	1	1	1	1	1	NA	NA	1	1	0	0.614177	1	1	NA	NA	0	NA	1	0.510352	1	NA	0.391617	1	1	0.749471	1	1	NA	0.351816	1
XLOC_001857	XLOC_001857;A3:chr1A:369500344-369501003:369500344-369501947:+	A3	chr1A	1	0	0.344581	1	0.640893	1	0.301328	NA	0	1	0.876681	1	1	NA	NA	NA	0.166695	1	1	0.873054	0.535922	NA	0	0.388714	0.800498	0	1	1	1	0	0	0	NA	1	0.50335	1	0	1	1	0.88851	0.808719	0.86972	1	0	0.655943	0.938898
XLOC_001857	XLOC_001857;A3:chr1A:369500344-369501003:369500344-369501957:+	A3	chr1A	0.683442	NA	1	1	1	1	1	NA	NA	1	1	1	1	NA	NA	NA	0.316244	0.344983	1	1	1	NA	NA	1	0.922317	NA	1	1	1	NA	NA	NA	NA	1	1	1	NA	1	1	1	1	1	1	NA	1	1
XLOC_001857	XLOC_001857;A3:chr1A:369500344-369501003:369500344-369502515:+	A3	chr1A	1	0	1	1	1	1	1	NA	0	1	1	0.914464	1	NA	0	NA	1	1	0.344391	1	1	0	0	0	1	0	1	0.97344	1	NA	NA	NA	NA	1	1	0.380347	NA	1	0.589099	1	1	0.951986	NA	NA	1	1
XLOC_001857	XLOC_001857;A3:chr1A:369500344-369501888:369500344-369501947:+	A3	chr1A	NA	0	0	NA	0	NA	0	NA	0	NA	0	NA	NA	1	NA	NA	0	NA	NA	0	0	NA	0	0	0	0.543666	1	NA	NA	0	0	0.619167	NA	NA	0.492997	NA	0	1	NA	0	0.585626	0	NA	0	0.778394	0
XLOC_001857	XLOC_001857;A3:chr1A:369500344-369501888:369500344-369501957:+	A3	chr1A	0	NA	NA	NA	NA	NA	NA	NA	NA	NA	NA	NA	NA	1	NA	NA	0	0	NA	NA	NA	NA	NA	NA	0	1	1	NA	NA	NA	NA	1	NA	NA	1	NA	NA	1	NA	NA	1	NA	NA	NA	1	NA
XLOC_001857	XLOC_001857;A3:chr1A:369500344-369501888:369500344-369502515:+	A3	chr1A	NA	0	NA	NA	NA	NA	NA	NA	0	NA	NA	0	NA	1	0	NA	NA	NA	0	NA	NA	0	0	0	NA	0.287507	1	0	NA	NA	NA	1	NA	NA	1	0	NA	1	0	NA	1	0	NA	NA	1	NA
XLOC_001857	XLOC_001857;A3:chr1A:369500344-369501947:369500344-369501957:+	A3	chr1A	0	1	1	NA	1	NA	1	NA	1	NA	1	NA	NA	NA	NA	NA	0.698075	0	NA	1	1	NA	1	1	0.747409	1	NA	NA	NA	1	1	1	NA	NA	1	NA	1	NA	NA	1	1	1	NA	1	1	1
XLOC_001857	XLOC_001857;A3:chr1A:369500344-369501947:369500344-369502515:+	A3	chr1A	NA	0.609226	1	NA	NA	NA	1	NA	0.619874	NA	1	0	NA	NA	0	NA	1	NA	0	NA	1	0	0	0	NA	0	NA	0	NA	1	1	NA	NA	NA	NA	0	NA	NA	0	NA	NA	0.751293	NA	NA	NA	NA
XLOC_001857	XLOC_001857;A3:chr1A:369501991-369502503:369501991-369502515:+	A3	chr1A	0	0	NA	NA	0.516732	NA	NA	0	0	0	NA	NA	NA	NA	NA	NA	0	0	NA	0	NA	NA	1	0	0.634524	0	NA	NA	NA	NA	0	0	NA	0	1	NA	0	NA	NA	0	0.273957	0	0	0.760207	0	0
XLOC_001857	XLOC_001857;A5:chr1A:369500344-369501003:369500321-369501003:+	A5	chr1A	1	NA	1	1	1	1	1	1	1	1	1	1	1	0	NA	NA	1	1	1	1	1	NA	NA	1	1	1	1	1	1	NA	0	0	0	1	1	1	1	1	1	1	1	1	1	NA	1	1
XLOC_001857	XLOC_001857;AL:chr1A:369501991-369502503:369502894:369501991-369510476:369510501:+	AL	chr1A	NA	NA	NA	NA	1	NA	NA	NA	NA	NA	NA	NA	NA	NA	NA	NA	NA	NA	NA	NA	NA	NA	1	NA	0.586743	NA	NA	NA	NA	NA	NA	NA	NA	NA	1	NA	NA	NA	NA	NA	1	NA	NA	1	NA	NA
XLOC_001857	XLOC_001857;AL:chr1A:369501991-369502515:369502894:369501991-369510476:369510501:+	AL	chr1A	1	1	NA	NA	1	NA	NA	1	1	1	NA	NA	NA	NA	NA	NA	1	1	NA	1	NA	NA	NA	1	0.44988	1	NA	NA	NA	NA	1	1	NA	1	NA	NA	1	NA	NA	1	1	1	1	1	1	1
XLOC_001857	XLOC_001857;RI:chr1A:369501003:369501098-369501947:369501991:+	RI	chr1A	0	NA	NA	NA	NA	NA	NA	0	0	1	NA	NA	NA	NA	NA	NA	NA	NA	NA	NA	NA	NA	NA	1	NA	0	NA	NA	NA	NA	NA	NA	NA	1	NA	NA	0	NA	NA	NA	NA	1	1	NA	1	NA
XLOC_001857	XLOC_001857;RI:chr1A:369501003:369501991-369502515:369502894:+	RI	chr1A	1	NA	1	1	1	1	1	NA	NA	0.479433	1	1	1	1	NA	NA	1	1	1	1	1	NA	NA	0	1	NA	1	1	1	NA	1	1	1	0.97846	1	1	NA	1	1	1	1	0.983202	0	NA	0.88327	1
XLOC_001857	XLOC_001857;RI:chr1A:369501947:369501991-369502503:369502894:+	RI	chr1A	NA	1	1	NA	0	NA	1	NA	1	NA	1	NA	NA	NA	NA	NA	1	NA	NA	NA	1	NA	0	NA	0	NA	NA	NA	NA	1	1	NA	NA	NA	0	NA	NA	NA	NA	NA	0	1	NA	0	NA	NA
XLOC_001857	XLOC_001857;RI:chr1A:369501947:369501991-369502515:369502894:+	RI	chr1A	0	0.821489	1	NA	0	NA	1	0	0.670915	NA	1	NA	NA	NA	NA	NA	1	NA	NA	0	1	NA	NA	0	NA	0	NA	NA	NA	1	0.843871	0	NA	NA	NA	NA	0	NA	NA	0	0	1	NA	0	0	0
XLOC_001857	XLOC_001857;SE:chr1A:369500344-369501003:369501098-369501947:+	SE	chr1A	1	0	0	NA	0	NA	0	1	0.329085	NA	0	NA	NA	NA	NA	NA	0	NA	NA	0	0	NA	0	0	0	0.288405	NA	NA	NA	0	0	0	NA	NA	0	NA	0.124588	NA	NA	0	0	0	NA	0	0	0
XLOC_001857	XLOC_001857;SE:chr1A:369500344-369501003:369501991-369502515:+	SE	chr1A	NA	0	NA	NA	NA	NA	NA	NA	0	1	NA	0	NA	NA	0	NA	NA	NA	0	NA	NA	0	0	0.232097	NA	0	NA	0	NA	NA	NA	NA	NA	1	NA	0	NA	NA	0	NA	NA	0.253038	1	NA	1	NA
XLOC_001857	XLOC_001857;SE:chr1A:369500344-369501947:369501991-369502515:+	SE	chr1A	NA	0.253051	NA	NA	1	NA	NA	NA	0	NA	NA	0	NA	NA	0	NA	NA	NA	0	1	NA	0	0	0.322177	NA	0.253008	NA	0	NA	NA	1	1	NA	NA	NA	0	1	NA	0	1	1	0	NA	1	1	1
XLOC_001857	XLOC_001857;SE:chr1A:369500344-369501957:369501991-369502515:+	SE	chr1A	1	0	NA	NA	NA	NA	NA	NA	0	NA	NA	0	NA	NA	0	NA	1	1	0	NA	NA	0	0	0	1	0	NA	0	NA	NA	NA	NA	NA	NA	NA	0	NA	NA	0	NA	NA	0	NA	NA	NA	NA
XLOC_001863	XLOC_001863;A3:chr1A:370093157-370093316:370093157-370093320:+	A3	chr1A	0.967732	0.877867	0.857089	0.979633	0.938193	0.974843	0.951117	0.923624	1	1	1	1	1	1	1	1	0.957839	0.988336	0.850032	0.638132	0.922232	0.851756	0.826381	1	0.86598	1	0.973579	0.875033	0.904988	1	0.853087	0.906254	1	0.881783	1	0.967627	1	0.905164	0.936093	0.958375	0.879814	0.822688	1	1	0.909766	0.932468
XLOC_001863	XLOC_001863;A3:chr1A:370094399-370095198:370094399-370095216:+	A3	chr1A	1	1	0.987751	1	1	1	1	1	1	1	1	0.977679	1	1	1	1	1	1	1	1	1	1	1	1	0.995149	0.851104	1	1	0.996454	1	1	1	0.996542	1	1	1	1	1	1	1	1	1	1	1	1	1
XLOC_001863	XLOC_001863;A5:chr1A:370095314-370096031:370095271-370096031:+	A5	chr1A	1	1	0.987751	1	1	1	1	1	1	1	1	0.977679	1	1	1	1	1	1	1	1	1	1	1	1	0.995149	0.851104	1	1	0.996454	1	1	1	0.996542	1	1	1	1	1	1	1	1	1	1	1	1	1
XLOC_001864	XLOC_001864;AF:chr1A:370102576:370102625-370103913:370103324:370103455-370103913:+	AF	chr1A	1	0	0	1	1	0.726052	1	1	1	1	1	0.82115	0.720617	1	1	0	NA	1	1	1	NA	1	1	1	1	1	1	1	1	1	0.739399	1	1	0	0.856253	0	1	0	1	1	1	1	1	0	1	1
XLOC_001864	XLOC_001864;AF:chr1A:370102576:370102625-370103913:370103340:370103455-370103913:+	AF	chr1A	1	NA	NA	1	1	1	1	1	1	1	1	1	1	1	1	NA	0	1	0.79382	1	0	1	1	1	1	1	0.696862	1	1	0.696348	1	1	1	NA	1	NA	1	NA	1	1	1	1	1	NA	1	1
XLOC_001867	XLOC_001867;A3:chr1A:371086647-371087586:371086647-371087589:+	A3	chr1A	0	0	0	0.0635982	0	0	0	0	0	0.13779	0.0469245	0	0	0	0	0	0	0	0	0	0	0.139222	0	0	0	0	0.0301537	0	0	0	0	0.0538888	0.0283156	0	0	0	0	0.0954581	0.0279994	0	0.0318782	0	0	0	0.0298525	0.014591
XLOC_001868	XLOC_001868;A5:chr1A:371221294-371221415:371221178-371221415:+	A5	chr1A	0.356276	0.259843	0.542589	0.798454	0.594697	0	0.526487	0.359903	0.288087	0.303508	0	0.526511	0.471291	0.577124	0.327668	0.194772	0.689707	0.296162	0.336079	0	0.689954	0.23277	0.120634	0.703318	0.198951	0.262279	0	1	0.275372	0.254774	0.355086	1	0	0.359757	0.526071	0.323381	0.769382	0.26824	0	0.821763	0	0.354183	0.323193	0.49544	0.356328	0
XLOC_001874	XLOC_001874;A5:chr1A:372902422-372902508:372902417-372902508:+	A5	chr1A	0	0	0	0	0	0	0	0.330978	0	0	0.413782	0	0	0	1	1	0	0	0	1	1	0.931604	0.663434	1	0.806811	0.849964	0.594136	0.854296	0	0.591644	0.702943	0	0	0	0	0.101361	0.943356	0.951323	1	0.899471	0.328684	0	0	0.574344	0.917158	0.926695
XLOC_001881	XLOC_001881;SE:chr1A:374214576-374215412:374215673-374216168:+	SE	chr1A	0.400372	0.365566	0.326496	0.431213	1	1	1	0.318498	0.436466	0.485584	0.777956	1	1	1	0.04477	0.41161	0.0996613	1	1	0.501176	NA	1	0.585108	0.91247	0.55026	1	0	1	0.643341	0.0241164	0.387037	0.52462	0.707083	0	1	0.101462	0.056141	0.229714	0.410594	0.35745	1	1	0	0.140813	0	1
XLOC_001887	XLOC_001887;A3:chr1A:375468041-375468297:375468041-375468302:+	A3	chr1A	1	1	1	1	0.99186	1	1	1	1	1	1	1	1	1	0.461767	0	1	0.986648	1	0.0876447	0	0	0.926086	1	1	1	0.81011	0.315772	1	0	1	1	1	1	0.251532	0.140562	0.0865671	0	0	1	1	0.649036	0	1	0	1
XLOC_001891	XLOC_001891;A3:chr1A:376514056-376514237:376514056-376514325:+	A3	chr1A	0.509405	1	1	0.929715	1	1	1	1	1	1	0.812541	1	1	1	1	1	1	1	1	1	1	1	1	1	1	1	0.749812	1	1	1	1	0.747848	1	0.910473	1	1	1	1	1	1	1	1	1	1	1	1
XLOC_001891	XLOC_001891;AF:chr1A:376512978:376513207-376513847:376513345:376513386-376513847:+	AF	chr1A	0.490595	0	0	0.0702848	0	0	0	0	0	0	0.187459	0	0	0	0	0	0	0	0	0	0	0	0	NA	NA	0	0.250188	0	0	0	0	0.252152	0	0.101199	0	0	0	0	NA	0	0	0	0	0	0	NA
XLOC_001891	XLOC_001891;AF:chr1A:376513008:376513207-376513847:376513345:376513386-376513847:+	AF	chr1A	0	0.401052	0.225919	0	0.129082	0	0.224816	0.454071	0	0	0	0.228274	0	0.294531	0.0356357	0	0.101036	0.380414	0.108184	0	0	0.0925296	0	1	1	0.325595	0	0	0.179417	0	0.536459	0	0.22939	0.126679	0	0.253881	0.105559	0.0810925	1	0	0	0	0	0.0725739	0.525878	1
XLOC_001913	XLOC_001913;A3:chr1A:380972553-380972616:380972553-380972632:+	A3	chr1A	0.986692	0.988413	0.988531	0.987482	0.994694	0.990133	0.990399	0.983728	0.988361	0.990512	0.987227	0.990436	0.992029	0.988727	0.992943	0.994731	1	0.989967	0.991747	0.994246	0.996499	1	0.995997	0.992069	0.989677	0.996682	0.995402	0.996772	0.982106	0.995061	0.97915	0.985254	0.98333	0.984641	0.994245	0.996191	0.993458	0.990617	0.996118	0.992347	0.990809	0.994328	0.999012	0.991852	0.988475	0.98285
XLOC_001917	XLOC_001917;SE:chr1A:382230544-382232917:382233162-382233358:+	SE	chr1A	1	1	1	1	1	1	0.794498	0.279771	1	1	1	1	1	1	1	0.406964	1	1	1	1	1	1	1	1	1	0.34888	1	1	1	0.254783	1	1	1	1	1	1	0.288671	0.658352	1	1	1	1	0.131363	1	1	1
XLOC_001918	XLOC_001918;A3:chr1A:382247521-382247659:382247521-382247662:+	A3	chr1A	0.0977199	0.5507	0.0532984	1	0.0761768	1	1	1	0.0201719	0.0264646	0.0683572	0	0.290719	NA	0.0481958	0.0374293	0.0134887	0.0710688	0.192935	0	0	0.0362412	0.0309089	0.0330888	0.057156	0	0.109828	0.206655	0	0	0.145677	0	NA	0	NA	0.0285907	0.0489276	0.071334	0.0459055	0.0295094	0.114258	0	NA	0	0.163788	1
XLOC_001918	XLOC_001918;A5:chr1A:382250123-382250596:382250118-382250596:+	A5	chr1A	0.0977199	0.00791252	0.0532984	0.0818783	0.0761768	1	1	0	0.0201719	0.0264646	0.0683572	0	0.290719	NA	0.0481958	0.0374293	0.0134887	0.0710688	0.192935	0	0	0.0362412	0.0309089	0.0330888	0.057156	0	0.109828	0.206655	0	0	0.145677	0	NA	0	NA	0.0285907	0.0489276	0.071334	0.0459055	0.0295094	0.114258	0	NA	0	0.163788	1
XLOC_001923	XLOC_001923;A3:chr1A:382742106-382742450:382742106-382742503:+	A3	chr1A	1	1	1	1	1	1	0	1	1	0	1	1	1	0	1	1	0	1	1	1	NA	1	0	0	1	0	1	1	1	1	1	1	1	1	1	1	1	1	1	1	1	0	1	1	1	1
XLOC_001923	XLOC_001923;SE:chr1A:382744536-382744619:382744645-382744745:+	SE	chr1A	NA	NA	NA	NA	0	NA	NA	NA	0	NA	NA	NA	NA	NA	NA	NA	NA	NA	0	1	NA	NA	NA	NA	NA	NA	NA	NA	NA	NA	NA	NA	NA	NA	NA	NA	NA	NA	NA	NA	NA	0	NA	NA	0	0
XLOC_001928	XLOC_001928;SE:chr1A:384324984-384325064:384325142-384325545:+	SE	chr1A	0.910994	0.985305	0.883562	1	0.942383	1	1	1	1	0.973546	0.983543	0.924309	0.93166	1	1	0.505314	0.816915	0.989079	1	1	1	1	1	0.924487	0.957025	1	1	0.912746	0.889499	1	0.984789	0.975279	1	0.967386	0.803471	0.489366	1	1	1	1	1	1	1	1	0.807174	0.962382
XLOC_001933	XLOC_001933;A5:chr1A:385889280-385889378:385889253-385889378:+	A5	chr1A	1	1	0.774384	0.890252	0.723379	0.654325	0.765532	0.753241	0.945442	1	0.891764	0.780051	0.933651	0.747727	1	0.505087	0.532914	0.733209	0.710755	0.593656	0.50747	0.58341	0.842664	0.857631	0.781991	1	0.756108	0.680987	0.696178	0.62277	0.50933	0.577296	0.949067	0.821575	0.90397	0.59609	1	0.60495	0.690075	0.715124	0.823066	0.719369	1	1	0.833115	0.7204
XLOC_001933	XLOC_001933;A5:chr1A:385896577-385896879:385896571-385896879:+	A5	chr1A	1	1	1	1	1	1	1	1	1	1	0.950294	1	1	0.98621	1	1	1	1	1	1	1	1	1	1	1	1	1	1	1	1	1	1	0.971465	0.954791	1	1	1	1	1	1	1	1	1	1	1	1
[truncated: 119,613 more rows]
[truncated: 10 more columns]
