# Supplementary material for: Asymmetric gene expression in grain development of reciprocal crosses between tetraploid and hexaploid wheats
Source: Commun Biol. 2022 Dec 23;5:1412. doi: 10.1038/s42003-022-04374-w (PMC9789062; doi:10.1038/s42003-022-04374-w)
Supplement: Supplementary file 12 — Supplementary Data 9 [file 42003_2022_4374_MOESM12_ESM.xlsx]

## Sheet: Supplementary Data 9
Supplementary Data 9 Differential alternative splicing events between reciprocal pair. Differential alternative splicing (dPSI or DAS) was calculated between each sample at the sample stage in embryos(see details in Methods). Results from different reciprocal pairs can be found in different sheet.

## Sheet: AxCvsCxA_DAS
AS_id	AxC_E1vsCxA_E1_dPSI	AxC_E1vsCxA_E1_pvalue	AxC_E2vsCxA_E2_dPSI	AxC_E2vsCxA_E2_pvalue	AxC_E3vsCxA_E3_dPSI	AxC_E3vsCxA_E3_pvalue	AxC_E4vsCxA_E4_dPSI	AxC_E4vsCxA_E4_pvalue	AxC_E5vsCxA_E5_dPSI	AxC_E5vsCxA_E5_pvalue	AxC_E6vsCxA_E6_dPSI	AxC_E6vsCxA_E6_pvalue	AxC_E7vsCxA_E7_dPSI	AxC_E7vsCxA_E7_pvalue
XLOC_001439;AF:chr1A:272610921:272611061-272611600:272611172:272611202-272611600:+	0.222077	0.00599401	0.313673	0.000999001	0.596288	0.00999001	0.617994	0	0.671844	0	0.649281	0	0.593211	0
XLOC_002426;A3:chr1A:482277307-482277922:482277307-482277926:+	-0.848813	0	-0.854356	0	-0.69289	0.00599401	-0.737503	0	-0.846316	0	-0.843416	0	-0.776625	0
XLOC_002693;A3:chr1A:516769598-516769688:516769598-516769694:+	0.570299	0.0014985	0.896387	0	0.622357	0.00674326	0.747811	0	0.83432	0	0.732097	0.000749251	0.707847	0
XLOC_002693;A3:chr1A:516769921-516770331:516769921-516770409:+	-0.570299	0.0014985	-0.892498	0	-0.623191	0.00674326	-0.748695	0	-0.834629	0	-0.731287	0.000749251	-0.707847	0
XLOC_002720;A3:chr1A:519623192-519623367:519623192-519623400:+	-0.569755	0.00899101	-0.704921	0.00599401	-0.960221	0.00899101	-0.935311	0.002997	-0.953175	0	-0.95429	0.00599401	-0.872908	0.002997
XLOC_006167;AF:chr1A:499635249-499635406:499635452:499635249-499635702:499635857:-	0.489649	0.00499501	0.514689	0.00699301	0.869085	0.003996	0.655199	0.000999001	0.699693	0.000999001	0.475221	0.002997	0.985763	0.001998
XLOC_006185;A5:chr1A:500565283-500565984:500565283-500566042:-	0.836312	0	0.976215	0	1	0	1	0	0.932215	0	0.895644	0	1	0
XLOC_006524;RI:chr1A:537545589:537545751-537545830:537545967:-	-0.442487	0.000499501	-0.595926	0	-0.943654	0	-0.926223	0	-0.981368	0	-0.915695	0.000499501	-0.852066	0
XLOC_006524;RI:chr1A:537546239:537546284-537546360:537546678:-	-0.442487	0.000499501	-0.595926	0	-0.943654	0	-0.926223	0	-0.981368	0	-0.915695	0.000499501	-0.852066	0
XLOC_007218;AF:chr1A:593399634-593399735:593399827:593399634-593400035:593400134:-	0.893813	0	1	0	1	0	1	0	0.993556	0	1	0	0.947083	0
XLOC_012263;AF:chr1B:439027998:439028206-439029037:439028271:439028384-439029037:+	-0.460661	0	-0.455102	0	-0.895004	0.000499501	-0.859981	0	-0.945962	0	-0.922255	0	-0.929405	0
XLOC_012448;SE:chr1B:478709039-478709163:478709195-478711108:+	-0.817616	0	-0.722795	0	-0.936786	0	-0.943672	0.000999001	-1	0	-0.975498	0.000999001	-1	0
XLOC_013467;A5:chr1B:631998409-631998511:631998399-631998511:+	-0.699131	0.001998	-0.593711	0.000999001	-0.766974	0.0014985	-0.77939	0	-0.427673	0.0024975	-0.729962	0.000499501	-0.987928	0
XLOC_016083;A5:chr1B:385172682-385172769:385172682-385172805:-	-0.868978	0.0024975	-0.538734	0.0044955	-0.709539	0.00549451	-0.562908	0.001998	-0.992387	0	-0.866986	0.000499501	-0.529168	0.0024975
XLOC_016343;A5:chr1B:442110026-442110592:442110026-442110617:-	-0.923365	0.000499501	-0.982297	0	-0.913016	0	-0.885148	0	-0.961598	0	-0.953149	0	-0.908951	0
XLOC_018115;SE:chr1B:682025184-682025876:682026032-682026186:-	-0.961369	0	-0.760149	0.0014985	-0.837974	0.00499501	-0.595971	0.00899101	-0.751035	0.000499501	-0.767893	0.001998	-0.988034	0.000499501
XLOC_025979;A3:chr1D:142151969-142152079:142151963-142152079:-	-1	0	-0.5	0.00549451	-0.910052	0.0034965	-1	0	-1	0	-1	0	-1	0
XLOC_027113;AF:chr1D:398982170-398982848:398982875:398982170-398983057:398983175:-	0.996162	0	1	0	0.935933	0.00599401	1	0	0.729384	0.002997	0.977372	0.000999001	0.992965	0.00499501
XLOC_028051;A3:chr1D:489091881-489091991:489091856-489091991:-	-0.859059	0	-0.974455	0.000499501	-0.975798	0.00699301	-0.92367	0	-0.908711	0.002997	-0.940656	0.0014985	-0.861774	0.000499501
XLOC_030643;AF:chr2A:74162453:74162599-74163964:74163539:74163623-74163964:+	-0.539019	0.0014985	-0.634999	0.0014985	-0.454535	0.00749251	-0.617035	0.0044955	-0.614678	0.000999001	-0.629294	0.001998	-0.625192	0.000999001
XLOC_031058;AF:chr2A:149064170:149064481-149065388:149065199:149065242-149065388:+	-0.663858	0.000999001	-0.727205	0.000999001	-0.728202	0.002997	-0.772123	0	-0.965418	0	-0.847765	0	-0.739049	0
XLOC_032018;SE:chr2A:448497929-448498338:448498444-448498555:+	-0.978307	0	-1	0	-0.922939	0.00499501	-0.963275	0	-0.724133	0.00374625	-0.971779	0.002997	-0.977078	0.000999001
XLOC_036907;A3:chr2A:516891624-516892145:516891618-516892145:-	-0.226011	0.00749251	-0.404841	0.0024975	-0.519398	0.00749251	-0.232682	0.00899101	-0.31924	0.00599401	-0.273931	0.00549451	-0.442175	0.002997
XLOC_037456;A3:chr2A:619859710-619859817:619859668-619859817:-	-0.965025	0.000499501	-0.856771	0.002997	-0.914234	0.0014985	-0.883222	0.0014985	-0.913421	0.000999001	-0.87605	0.000499501	-0.758249	0.0044955
XLOC_038506;AF:chr2A:751006939-751007718:751007784:751006939-751009109:751009451:-	0.695103	0.002997	0.948204	0.000999001	0.811194	0.0024975	0.848505	0	0.918338	0	0.790074	0	0.857063	0
XLOC_042578;A3:chr2B:26103970-26104041:26103970-26104047:+	-0.633237	0.000999001	-0.858318	0	-0.498605	0.00799201	-0.932015	0	-0.778319	0	-0.376132	0.001998	-1	0
XLOC_044427;SE:chr2B:377098694-377098830:377098873-377100219:+	-0.980957	0	-1	0	-0.957829	0.002997	-0.930606	0.000999001	-0.803515	0	-0.966821	0.000499501	-0.959801	0
XLOC_045180;A3:chr2B:531465784-531466321:531465784-531466325:+	-0.154075	0.00899101	-0.277581	0.00649351	-0.893444	0.000499501	-0.701973	0	-0.989632	0	-0.963409	0	-0.905747	0
XLOC_045841;AF:chr2B:652412521:652412647-652413402:652413073:652413164-652413402:+	-1	0	-1	0	-1	0	-1	0	-0.677372	0.001998	-0.719727	0.001998	-0.7515	0.001998
XLOC_046168;A3:chr2B:695579862-695580532:695579862-695580616:+	-0.868811	0.000499501	-0.851472	0	-0.845472	0.001998	-0.872729	0	-0.947732	0.000499501	-0.917621	0	-0.916921	0.000499501
XLOC_049449;A3:chr2B:385773832-385773952:385773825-385773952:-	0.69603	0	0.764632	0	0.456976	0.00799201	0.554862	0.000499501	0.769943	0	0.5609	0	0.557491	0
XLOC_050187;A5:chr2B:539707543-539708009:539707543-539708106:-	-1	0	-1	0	-0.91562	0.003996	-0.811928	0.003996	-0.746894	0.00749251	-0.686127	0.00749251	-1	0
XLOC_051541;RI:chr2B:758596864:758596888-758596970:758597224:-	-0.545139	0.000499501	-0.425572	0.001998	-0.563539	0.0044955	-0.664697	0	-0.571944	0	-0.651871	0	-0.734167	0
XLOC_057430;AF:chr2D:120970567:120970626-120971632:120971104:120971151-120971632:+	-1	0	-1	0	-0.886362	0.00599401	-1	0	-0.972564	0	-0.949227	0	-1	0
XLOC_057430;AF:chr2D:120970568:120970626-120971632:120971104:120971151-120971632:+	-0.984878	0.00815851	-0.996868	0.0011655	-0.934294	0.00599401	-0.992035	0	-0.847776	0	-0.89384	0	-0.981927	0.0014985
XLOC_057795;A5:chr2D:205614501-205614609:205614492-205614609:+	-1	0	-1	0	-1	0	-0.996927	0.0014985	-1	0	-1	0	-1	0
XLOC_058487;AF:chr2D:406138977:406139057-406140693:406140569:406140618-406140693:+	-0.964728	0	-0.992658	0	-0.716718	0.00899101	-0.839937	0	-0.895799	0	-0.809174	0	-0.827148	0
XLOC_059228;AF:chr2D:545853778:545853864-545854708:545854157:545854178-545854708:+	-1	0	-1	0	-1	0	-1	0	-0.909072	0.002997	-0.715557	0.0044955	-0.754306	0.0014985
XLOC_062620;A5:chr2D:434688213-434688319:434688213-434688351:-	-0.582533	0.00899101	-0.794839	0.00899101	-0.779619	0.00799201	-0.95834	0	-0.922066	0.000999001	-1	0	-0.886825	0.00499501
XLOC_068055;SE:chr3A:365360875-365360985:365361092-365362808:+	-0.703523	0	-0.605417	0.0014985	-0.540931	0.00699301	-0.544733	0.0034965	-0.516065	0.002997	-0.625062	0.0014985	-0.935254	0.001998
XLOC_068649;RI:chr3A:515244443:515244640-515244786:515244864:+	-0.228217	0.0034965	-0.315079	0.000499501	-0.801759	0.0014985	-0.9266	0	-0.849724	0	-0.977886	0	-0.802113	0
XLOC_071976;SE:chr3A:212743562-212744253:212744282-212744375:-	-0.606484	0.00649351	-0.879455	0.000499501	-0.641323	0.003996	-0.760436	0	-0.929629	0	-0.833322	0	-0.825823	0
XLOC_073889;A5:chr3A:671727025-671727613:671727025-671727617:-	-0.532026	0.002997	-0.440617	0.001998	-0.587937	0.00749251	-0.496566	0.00224775	-0.296092	0.00649351	-0.404834	0.00524476	-0.236518	0.003996
XLOC_073889;AF:chr3A:671727025-671727447:671727559:671727025-671727613:671727759:-	0.974996	0.00224775	0.977177	0	0.896771	0.0044955	0.943613	0	0.925883	0	0.978582	0	0.959557	0.002997
XLOC_074152;SE:chr3A:697559471-697559656:697559787-697559957:-	-0.67586	0.00499501	-0.670501	0.002997	-0.753917	0.0034965	-0.88607	0.000999001	-0.939207	0.000499501	-0.889313	0.000499501	-0.62435	0.0034965
XLOC_080960;A3:chr3B:581025984-581026440:581025984-581026446:+	-0.718697	0.002997	-0.881413	0.000999001	-0.866505	0.00599401	-0.842303	0.000999001	-0.958735	0	-0.936529	0	-0.940498	0
XLOC_080976;A3:chr3B:583380535-583381693:583380535-583381697:+	-0.982907	0	-0.937631	0	-0.739119	0.00599401	-0.966119	0	-0.848127	0	-0.852075	0	-0.908906	0
XLOC_082332;A3:chr3B:782635674-782635786:782635674-782635887:+	-0.610487	0.00599401	-0.749076	0.002997	-0.796685	0.00599401	-0.726852	0	-0.785243	0	-0.791201	0.0014985	-0.713287	0
XLOC_083393;SE:chr3B:42156942-42157025:42157072-42157495:-	-0.568717	0.00549451	-0.577633	0.00699301	-0.854131	0.0034965	-0.711396	0.002997	-0.749334	0.000999001	-0.543262	0.0024975	-0.512696	0.00749251
XLOC_085669;RI:chr3B:536435206:536435469-536435674:536435826:-	-0.929526	0.000499501	-0.77204	0.000499501	-0.748653	0.0034965	-0.35311	0.0044955	-0.681946	0.000499501	-0.752857	0.000499501	-0.390347	0.0044955
XLOC_086169;SE:chr3B:629596974-629597056:629597097-629597187:-	-0.945776	0.002997	-0.970797	0.000999001	-0.730849	0.00799201	-0.811701	0.000999001	-0.572146	0.00599401	-0.823051	0.00499501	-0.491351	0.00999001
XLOC_093433;AF:chr3D:185790029:185790201-185792430:185790283:185790399-185792430:+	-0.775267	0.000999001	-0.600861	0.00799201	-0.769541	0.0024975	-0.79007	0.000999001	-0.832911	0.0014985	-0.607313	0.003996	-0.978298	0.001998
XLOC_094729;A5:chr3D:508402111-508402205:508402096-508402205:+	-0.729568	0.003996	-0.763624	0.002997	-0.75997	0.00649351	-0.598648	0.0034965	-0.803469	0.001998	-0.728402	0.002997	-0.669737	0.003996
XLOC_096077;A3:chr3D:23063595-23064955:23063573-23064955:-	-0.388382	0.0014985	-0.59534	0	-0.694611	0.00549451	-0.907006	0	-0.962742	0	-0.945109	0	-0.930003	0
XLOC_096620;AF:chr3D:93485025-93485330:93485373:93485025-93485485:93485519:-	-0.515533	0.00949051	-0.695384	0.001998	-0.857785	0.00749251	-0.687547	0.001998	-0.703935	0	-0.697786	0.001998	-0.689045	0
XLOC_097406;AF:chr3D:339861863-339862415:339862478:339861863-339863787:339863888:-	1	0	1	0	0.972129	0.0014985	1	0	0.987578	0	1	0	0.948074	0
XLOC_098049;RI:chr3D:451234648:451234692-451234759:451235231:-	-1	0	-0.853496	0	-0.677918	0.002997	-0.71144	0	-0.605177	0	-0.659116	0	-0.86345	0
XLOC_098223;A3:chr3D:481529498-481529871:481529489-481529871:-	-0.927016	0.0044955	-0.738834	0.0044955	-0.858031	0.0034965	-0.668081	0.000499501	-0.835543	0.000499501	-0.712011	0	-0.515889	0.0014985
XLOC_103625;AF:chr4A:558414230:558414418-558416284:558414421:558414736-558416284:+	-0.498317	0.00849151	-0.874381	0.00899101	-0.806695	0.001998	-0.729854	0	-0.788917	0	-0.728349	0	-0.747412	0
XLOC_104161;RI:chr4A:613412066:613412162-613412229:613412335:+	-0.715469	0.000499501	-1	0	-0.655339	0.00599401	-0.860986	0.0024975	-1	0	-0.788881	0.000499501	-0.871399	0.0014985
XLOC_104969;A3:chr4A:703338434-703338509:703338434-703338518:+	-0.739046	0.001998	-0.919512	0	-0.847002	0.003996	-0.535948	0.001998	-0.797772	0.000999001	-0.455199	0.00899101	-0.940313	0.002997
XLOC_105509;RI:chr4A:1911051:1911251-1911330:1911496:-	-0.343205	0.0014985	-0.42102	0.001998	-0.510755	0.00899101	-0.442087	0.002997	-0.922156	0	-0.703815	0.0014985	-0.778175	0.000999001
XLOC_106327;RI:chr4A:143445609:143445693-143445748:143445826:-	-0.734544	0.00699301	-0.909919	0.003996	-0.826842	0.0034965	-0.690385	0.0014985	-0.870047	0.001998	-0.978662	0.000999001	-0.973627	0.00699301
XLOC_107493;SE:chr4A:541362508-541362727:541363437-541365989:-	-0.576341	0.003996	-0.514094	0.00649351	-0.813213	0.003996	-0.854645	0.001998	-0.937797	0.000499501	-0.912876	0.0014985	-0.521879	0.003996
XLOC_108923;AF:chr4A:685422657-685423056:685423092:685422657-685423661:685423970:-	0.832718	0.001998	0.760344	0.001998	0.711513	0.00899101	0.763638	0	0.777564	0.000999001	0.79792	0	0.803454	0
XLOC_117787;SE:chr4B:282884930-282887204:282887357-282887605:-	-0.988139	0.0014985	-0.954737	0.0014985	-0.937568	0.002997	-0.972448	0.001998	-0.914174	0.0034965	-0.971148	0.002997	-0.863476	0.002997
XLOC_118317;A3:chr4B:437213226-437213340:437213224-437213340:-	-0.965714	0	-0.911842	0.000499501	-0.804588	0.001998	-0.679129	0	-0.850904	0	-0.713612	0	-0.604769	0.000999001
XLOC_118386;A3:chr4B:454700125-454700225:454700122-454700225:-	-0.514001	0.00499501	-0.927257	0.001998	-0.820385	0.0034965	-0.803421	0.000999001	-0.881694	0.000999001	-0.368754	0.00649351	-0.387332	0.00599401
XLOC_124674;SE:chr4D:371131899-371132002:371132106-371132280:+	-0.597821	0.0014985	-0.706257	0.000999001	-0.532274	0.00749251	-0.513705	0.0014985	-0.623474	0.000999001	-0.556227	0	-0.438533	0.0014985
XLOC_127151;SE:chr4D:361037896-361038247:361038495-361038595:-	-0.955279	0.0014985	-0.913866	0.000499501	-0.812335	0.001998	-0.707499	0.0014985	-0.939531	0	-0.903363	0.001998	-0.857691	0.000499501
XLOC_133491;AF:chr5A:651983353:651983408-651984067:651983551:651983599-651984067:+	-0.932306	0	-0.644648	0.001998	-1	0	-1	0	-1	0	-0.975	0	-0.66545	0.000999001
XLOC_135308;SE:chr5A:312917397-312917859:312917981-312918947:-	-0.805324	0.001998	-0.65868	0.003996	-0.869466	0.000999001	-0.913962	0	-0.925417	0.000499501	-0.940985	0	-0.888441	0
XLOC_138171;SE:chr5A:698010923-698012389:698012503-698012580:-	-0.802139	0.0014985	-0.667177	0.00699301	-0.556761	0.00949051	-0.745612	0.003996	-0.974336	0.0014985	-0.734742	0.00499501	-0.825553	0.00499501
XLOC_142695;RI:chr5B:279096346:279097153-279097254:279097733:+	-0.579635	0.001998	-0.634777	0.0014985	-0.516962	0.00799201	-0.391618	0.0034965	-0.779197	0.000499501	-0.533664	0.002997	-0.344506	0.003996
XLOC_148211;SE:chr5B:464588748-464589190:464589252-464590089:-	-0.924331	0	-0.830604	0.000499501	-0.636318	0.00499501	-0.618593	0.000499501	-0.745877	0.000499501	-0.741454	0.000999001	-0.738517	0
XLOC_154617;A3:chr5D:59030791-59031302:59030791-59031363:+	-0.98668	0.002997	-0.846933	0.00499501	-0.919377	0.003996	-0.956289	0.002997	-1	0	-0.995221	0.000999001	-1	0
XLOC_155110;SE:chr5D:200641876-200642042:200642176-200642301:+	-1	0	-1	0	-1	0	-0.828866	0.000499501	-1	0	-1	0	-0.634259	0.0034965
XLOC_155398;A3:chr5D:272137058-272137159:272137058-272137216:+	-0.844646	0	-0.971521	0.000999001	-0.965152	0.002997	-0.959667	0.000999001	-0.938309	0	-0.673302	0	-0.518442	0
XLOC_157403;AF:chr5D:519195630:519195729-519196249:519195800:519195836-519196249:+	-0.993687	0	-0.898734	0	-0.830592	0.002997	-0.607302	0	-0.619829	0.000999001	-0.575385	0	-0.976273	0
XLOC_158758;MX:chr5D:135523170-135523542:135523600-135524497:135523170-135524339:135524383-135524497:-	0.692819	0.00699301	0.93577	0.000999001	0.944675	0.003996	0.789529	0.00599401	0.927738	0.000999001	0.888305	0.000999001	0.92633	0
XLOC_158895;AF:chr5D:210375940-210376372:210376456:210375940-210376519:210376627:-	0.529217	0.0044955	0.478672	0.00599401	0.878136	0	0.810697	0	0.824066	0	0.831743	0.002997	0.951274	0.000999001
XLOC_159161;A5:chr5D:269740567-269740933:269740567-269741008:-	-0.7195	0.001998	-0.80967	0	-0.945343	0	-0.787631	0	-0.993362	0.001998	-0.983242	0.001998	-0.668346	0.00599401
XLOC_160543;A3:chr5D:452215293-452215401:452215284-452215401:-	-0.29328	0.00599401	-0.440859	0.00499501	-0.781642	0.003996	-0.866738	0	-0.920458	0	-0.900194	0.000999001	-0.739962	0.001998
XLOC_160744;A3:chr5D:483228784-483229513:483228778-483229513:-	-0.809665	0.00124875	-0.854613	0	-0.825976	0.00749251	-0.834327	0.00599401	-0.978156	0.00224775	-0.895083	0.003996	-0.921426	0.00524476
XLOC_167906;AF:chr6A:104055800-104057033:104057095:104055800-104057333:104057431:-	0.869682	0.000999001	0.911919	0.000999001	0.699696	0.00499501	0.627493	0.000499501	0.76357	0	0.72767	0.000499501	0.907405	0.0014985
XLOC_168527;AF:chr6A:276305540-276310530:276310622:276305540-276310864:276310995:-	0.650515	0.00799201	0.966868	0.001998	0.979063	0.00699301	0.98176	0	0.8696	0.002997	0.574278	0.00899101	0.852905	0.002997
XLOC_169227;SE:chr6A:501804373-501804951:501805004-501805238:-	0.613965	0	0.743599	0	0.648753	0.0034965	0.695457	0	0.544762	0	0.69052	0	0.626758	0
XLOC_170196;A3:chr6A:612329237-612330067:612329234-612330067:-	-0.952719	0	-0.932165	0	-0.979485	0	-1	0	-0.967522	0	-0.986608	0	-0.988874	0
XLOC_174540;AF:chr6B:212565896:212565960-212567639:212566390:212566658-212567639:+	0.787204	0.0014985	0.95137	0.0014985	0.694095	0.00999001	0.757791	0.002997	0.91114	0	0.866285	0	0.79639	0
XLOC_175582;RI:chr6B:519139528:519139606-519139745:519139891:+	-0.624406	0.00549451	-0.779643	0.002997	-0.809187	0.00699301	-0.75505	0.000499501	-0.91837	0.000499501	-0.771407	0.001998	-0.334263	0.00799201
XLOC_177993;AF:chr6B:96401714-96403854:96404019:96401714-96404305:96404580:-	0.441729	0.0044955	0.507747	0.00599401	0.752553	0.001998	0.881287	0.000499501	0.888106	0.000499501	0.839166	0	0.832483	0.000999001
XLOC_179344;A3:chr6B:438916455-438917128:438916438-438917128:-	-0.55642	0.00499501	-0.635237	0.002997	-0.964482	0.00749251	-0.953139	0.00499501	-0.954307	0.0014985	-0.986075	0.00124875	-0.984629	0.00124875
XLOC_179344;A3:chr6B:438916458-438917128:438916438-438917128:-	-0.668664	0.00499501	-0.721997	0.002997	-1	0	-1	0	-1	0	-0.974547	0	-1	0
XLOC_179802;SE:chr6B:542234835-542235406:542235459-542235693:-	-0.520733	0.000499501	-0.580823	0.000499501	-0.597386	0.00649351	-0.53809	0.000499501	-0.518676	0.0034965	-0.630548	0	-0.908258	0
XLOC_188969;AF:chr6D:147239794-147240670:147240682:147239794-147241540:147241863:-	0.929978	0.003996	0.763597	0.002997	0.72506	0.00599401	0.899133	0.000999001	0.914789	0.00499501	0.982985	0.001998	0.85286	0.003996
XLOC_198049;AF:chr7A:118448953-118450554:118450665:118448953-118451098:118451302:-	0.547319	0.0014985	0.607573	0.000499501	0.688112	0.00499501	0.96582	0	0.70148	0	0.398341	0.0014985	0.919089	0.000499501
XLOC_199490;A3:chr7A:474790316-474791072:474790297-474791072:-	-0.476537	0.00999001	-0.821093	0.000832501	-0.925657	0.00124875	-0.906142	0	-0.906551	0	-0.818256	0	-0.833092	0
XLOC_211847;A3:chr7B:550667078-550667165:550666944-550667165:-	-0.483829	0.00499501	-0.50591	0.003996	-0.760012	0.0044955	-0.712219	0.0014985	-0.869053	0.000999001	-0.602331	0.001998	-0.831558	0.0014985
XLOC_212056;SE:chr7B:587916254-587916343:587916897-587917953:-	-0.406234	0.0044955	-0.407606	0.000999001	-0.683393	0.00499501	-0.803524	0.000999001	-0.848988	0	-0.930074	0.000499501	-0.787235	0.0014985
XLOC_220938;SE:chr7D:611584633-611584760:611584831-611585201:+	-0.799176	0.00599401	-0.809858	0.00499501	-0.851321	0.00599401	-0.666036	0.000999001	-0.932924	0.001998	-0.715179	0	-0.660915	0.00899101
XLOC_000479;A5:chr1A:33021051-33021146:33021039-33021146:+	-0.678213	0.001998	-0.849155	0	-0.760667	0.0174825	-0.864567	0	-0.901912	0	-0.909179	0	-0.874854	0
XLOC_000479;AF:chr1A:33019233:33019410-33020865:33019683:33019726-33020865:+	-0.746848	0	-0.907612	0	-0.762351	0.0174825	-0.912285	0.0014985	-0.909412	0	-0.914244	0	-0.88183	0
XLOC_000716;A3:chr1A:62609847-62611560:62609847-62611564:+	-0.496701	0.030969	-0.5	0.003996	-0.487886	0.00899101	-0.969561	0	-0.964936	0	-0.874201	0.000499501	-0.996815	0.000999001
XLOC_000938;A3:chr1A:109577849-109577919:109577849-109577926:+	-0.513707	0.00549451	-0.611325	0.0044955	-0.218311	0.0374625	-0.422486	0.0024975	-0.598537	0.0024975	-0.362498	0.0024975	-0.469764	0.001998
XLOC_002428;SE:chr1A:482759062-482759160:482759262-482760258:+	-0.417178	0.0044955	-0.63437	0.001998	-0.46976	0.03996	-0.551042	0.00599401	-0.644446	0.003996	-0.557759	0.00799201	-0.503744	0.001998
XLOC_002841;A3:chr1A:532244270-532244348:532244270-532244364:+	-0.225449	0.03996	-0.509446	0.001998	-0.924954	0	-0.962868	0	-0.821146	0	-0.96456	0.001998	-0.789573	0.0024975
XLOC_004690;RI:chr1A:163383434:163383481-163383530:163383557:-	-0.703494	0	-0.784517	0	-0.389934	0.0194805	-0.604943	0	-0.592589	0.000999001	-0.417007	0.0044955	-0.569973	0.000999001
XLOC_006465;A5:chr1A:533148947-533149493:533148947-533149499:-	-0.520641	0.0014985	-0.635912	0.000999001	-0.330658	0.0204795	-0.76816	0	-0.706875	0.000499501	-0.719104	0	-0.775991	0
XLOC_007218;AF:chr1A:593399634-593399735:593399827:593399634-593400035:593400047:-	0.123855	0.033966	0.982985	0	0.965254	0.00274725	0.98883	0	0.904276	0.0018315	0.888114	0	0.982938	0.00524476
XLOC_011997;A5:chr1B:387298787-387302356:387298703-387302356:+	-0.791476	0	-0.644971	0.000999001	-0.437122	0.0134865	-0.853618	0.002997	-0.762118	0.000999001	-0.683902	0.0014985	-0.825941	0.000999001
XLOC_012562;AF:chr1B:498630372:498630658-498631322:498630769:498630938-498631322:+	-0.997604	0	-0.98955	0	-0.494324	0.044955	-0.883847	0	-0.796942	0	-0.92664	0.0024975	-0.935887	0
XLOC_012631;SE:chr1B:512419537-512419631:512419733-512420755:+	-0.430101	0.0024975	-0.434766	0.002997	-0.61099	0.044955	-0.545528	0.00599401	-0.640803	0.002997	-0.56313	0	-0.838456	0
XLOC_012785;AF:chr1B:542928299:542928327-542929296:542929054:542929149-542929296:+	0.653491	0	0.610446	0	0.231139	0.0539461	0.571073	0.001998	0.671316	0.000999001	0.653103	0	0.871627	0
XLOC_013027;A5:chr1B:574463952-574464838:574463934-574464838:+	-0.801426	0.000499501	-0.84521	0	-0.356781	0.015984	-0.5393	0	-0.846821	0	-0.569662	0	-0.496142	0.0014985
XLOC_013862;A5:chr1B:668183170-668183518:668183101-668183518:+	-0.488511	0.000999001	-0.624937	0.001998	-0.132681	0.0899101	-0.443152	0.00499501	-0.39878	0.00499501	-0.29271	0.00499501	-0.516122	0.001998
XLOC_013928;A5:chr1B:672333946-672334028:672333862-672334028:+	-0.865901	0	-0.871805	0	-0.5	0.011988	-0.921859	0.001998	-1	0	-1	0	-1	0
XLOC_013940;AF:chr1B:673156941:673157135-673157653:673157384:673157439-673157653:+	-0.601223	0.0034965	-1	0	-0.265931	0.030969	-0.858955	0	-0.874118	0	-0.470438	0.0044955	-0.73908	0.000499501
XLOC_014049;RI:chr1B:682003406:682003475-682003520:682003562:+	-0.814189	0	-0.647542	0	0.0880604	0.130869	-0.36336	0.00699301	-0.878232	0	-0.749921	0	-0.940032	0
XLOC_014498;AF:chr1B:28766495-28767312:28767366:28766495-28767657:28767794:-	0.381026	0.0164835	0.458987	0.002997	0.640802	0.00899101	0.474813	0.00699301	0.842087	0.001998	0.616337	0.003996	0.931916	0.001998
XLOC_015233;SE:chr1B:155409231-155410391:155410552-155410901:-	-0.732613	0.0044955	-0.969539	0.00599401	-0.715844	0.0134865	-0.928028	0.002997	-0.759302	0.002997	-0.906989	0.0014985	-0.912666	0
XLOC_015776;RI:chr1B:310189017:310190135-310190215:310190354:-	-0.614917	0.003996	-0.651072	0.0034965	-0.423894	0.015984	-0.480834	0.00499501	-0.390775	0.003996	-0.477489	0.00649351	-1	0
XLOC_016701;A3:chr1B:513545778-513546823:513545773-513546823:-	-0.577612	0	-0.415754	0	-0.256704	0.0494505	-0.554753	0.00499501	-0.592216	0.0014985	-0.733397	0.0024975	-0.863068	0
XLOC_016894;AF:chr1B:543498116-543499976:543500220:543498116-543502273:543502285:-	-0.170075	0.00799201	-0.15269	0.00699301	-0.264442	0.0294705	-0.338386	0.000999001	-0.283364	0.003996	-0.267917	0.001998	-0.252811	0.002997
XLOC_017241;A5:chr1B:592647006-592647569:592647006-592647677:-	-0.826954	0.000999001	-0.957476	0.000999001	-0.351557	0.046953	-0.512006	0.00499501	-0.944549	0.000499501	-0.641129	0.00499501	-0.924226	0.002997
XLOC_017876;AF:chr1B:664954851-664955004:664955077:664954851-664955397:664955648:-	0.254928	0.011988	0.452779	0.002997	0.610576	0.00899101	0.552575	0.001998	0.678325	0.001998	0.477713	0.00499501	0.693253	0
XLOC_017900;A3:chr1B:666818908-666819391:666818898-666819391:-	-1	0	-1	0	-1	0	-0.92172	0.0044955	-0.989375	0.0014985	-0.268668	0.035964	-0.612362	0.00749251
XLOC_018167;A3:chr1B:688231818-688231947:688231806-688231947:-	-0.663815	0	-0.709882	0	-0.537623	0.0194805	-0.755672	0	-0.843179	0	-0.902655	0	-0.921397	0
XLOC_023947;A3:chr1D:382203434-382203554:382203434-382203559:+	-0.803475	0	-0.838003	0	-0.709946	0.017982	-0.803711	0	-0.775934	0.0014985	-0.976949	0	-0.597271	0.0014985
XLOC_025804;A5:chr1D:98151473-98151550:98151473-98151581:-	-0.946084	0	-0.901555	0	-0.649189	0.010989	-0.710059	0	-0.935536	0	-0.801587	0.000999001	-0.806328	0.002997
XLOC_026940;A3:chr1D:371750098-371750698:371750092-371750698:-	-1	0	-1	0	-0.5	0.015984	-1	0	-1	0	-1	0	-0.5	0.00749251
XLOC_027002;AF:chr1D:383320445-383321346:383321402:383320445-383321440:383321554:-	0.315469	0.0014985	0.49729	0.0014985	0.379721	0.024975	0.455742	0.00999001	0.763527	0.001998	0.583192	0.003996	1	0
XLOC_027113;AF:chr1D:398982170-398982848:398982875:398982170-398982979:398983175:-	1	0	1	0	0.997607	0.00599401	0.99405	0	0.704677	0.002997	1	0	NA	1
XLOC_027241;A5:chr1D:412089224-412089308:412089224-412089331:-	-0.234268	0.00599401	-0.197169	0.00549451	-0.108311	0.0674326	-0.287108	0.0024975	-0.310622	0.002997	-0.349713	0	-0.296708	0.000999001
XLOC_030618;A5:chr2A:70983464-70984326:70983380-70984326:+	-0.958972	0	-0.947767	0.002997	-0.669889	0.0104895	-0.933463	0	-0.935592	0	-0.919301	0	-0.890144	0
XLOC_030618;A5:chr2A:70983468-70984326:70983380-70984326:+	-0.996331	0.002997	-0.982971	0.0044955	-0.939835	0.0104895	-0.981622	0.004662	-0.997075	0.000999001	-0.980878	0	-0.996707	0.00174825
XLOC_031034;RI:chr2A:144608914:144609200-144609291:144609854:+	-0.698039	0	-0.57528	0.000499501	0.0602233	0.0784216	-0.346263	0.00549451	-0.292509	0.003996	-0.36999	0.00499501	-0.652679	0
XLOC_031333;AF:chr2A:206113146:206113253-206117043:206115707:206116088-206117043:+	0.746673	0.00999001	0.738044	0.0044955	0.515291	0.016983	0.897639	0.00599401	0.917989	0.000999001	0.940847	0.000999001	0.879434	0
XLOC_031908;A3:chr2A:414499463-414499572:414499463-414499579:+	0.821994	0	0.804751	0	0.388171	0.0124875	0.602804	0.000499501	0.34599	0.00499501	0.524635	0.001998	0.453569	0.0034965
XLOC_032018;SE:chr2A:448497929-448498347:448498444-448498555:+	-0.986797	0	-0.965887	0	-0.580252	0.0174825	-0.826572	0	-0.75183	0	-0.786856	0.001998	-0.744816	0.000999001
XLOC_032715;AF:chr2A:602121909:602122019-602122855:602122374:602122446-602122855:+	0	0.246254	-1	0	-1	0	-0.956715	0.0044955	-1	0	-0.951499	0.000499501	-0.963447	0.002997
XLOC_033721;A3:chr2A:727189549-727189691:727189549-727189694:+	-1	0	-1	0	-0.5	0.048951	-1	0	-1	0	-1	0	-1	0
XLOC_035211;A3:chr2A:63362306-63363413:63362147-63363413:-	-0.659313	0.002997	-0.51714	0.003996	-0.660031	0.011988	-0.817946	0.00599401	-0.927393	0.001998	-0.829951	0.001998	-0.688291	0
XLOC_035367;AF:chr2A:81768757-81768899:81769004:81768757-81769304:81769549:-	0.563907	0.0044955	0.687357	0.001998	0.287908	0.0224775	0.478169	0.001998	0.717402	0.000999001	0.739055	0.000499501	0.476947	0.0044955
XLOC_035943;RI:chr2A:199796729:199796775-199796809:199796831:-	-0.872796	0.0024975	-0.847296	0.002997	-0.443373	0.012987	-0.856022	0	-0.996298	0	-0.952053	0.000999001	-0.825551	0.000499501
XLOC_036007;A3:chr2A:209384909-209385363:209384860-209385363:-	-0.555813	0.002997	-0.640826	0	-0.200886	0.0314685	-0.380832	0.0024975	-0.203445	0.00899101	-0.233438	0.00949051	-0.432205	0.001998
XLOC_036723;A5:chr2A:460907278-460907368:460907278-460907407:-	-0.238841	0.00499501	-0.302098	0.0024975	-0.0463671	0.0969031	-0.750118	0	-0.888257	0	-0.731709	0	-0.400504	0.000999001
XLOC_037152;A3:chr2A:570782979-570783080:570782976-570783080:-	-0.417447	0	-0.260584	0.00699301	-0.190538	0.0789211	-0.286711	0.00499501	-0.300929	0.00799201	-0.446826	0	-0.323863	0.00699301
XLOC_037764;SE:chr2A:677486734-677487012:677487171-677487679:-	-0.578965	0.0044955	-0.559183	0.002997	-0.296629	0.0284715	-0.722836	0	-0.808583	0	-0.658926	0.001998	-0.616344	0.000499501
XLOC_042946;A3:chr2B:57651524-57652911:57651524-57652915:+	-0.601883	0.00599401	-1	0	-0.449545	0.0699301	-0.984275	0.0024975	-1	0	-0.985303	0.001998	-0.970888	0.0024975
XLOC_044704;AF:chr2B:442786509:442786572-442786851:442786643:442786687-442786851:+	-0.5	0.0174825	-1	0	-1	0	-0.626879	0.00549451	-1	0	-0.5	0.0044955	-0.468474	0.00599401
XLOC_044926;AF:chr2B:481627122:481627221-481628539:481627241:481627274-481628539:+	-0.281419	0.00599401	-0.311724	0.001998	-0.184557	0.0939061	-0.394778	0.003996	-0.279521	0.00799201	-0.364012	0.001998	-0.535888	0
XLOC_046062;A3:chr2B:683035728-683035932:683035728-683035953:+	-0.5112	0.00499501	-0.819082	0.002997	-0.887229	0.003996	-0.660232	0.00874126	-0.796778	0.00499501	-0.980506	0.00999001	-0.78785	0.017982
XLOC_048929;SE:chr2B:228984545-228986598:228986772-228987726:-	-1	0	-1	0	-0.758713	0.043956	-0.960672	0.00599401	-0.959905	0.0024975	-0.936643	0.00999001	-1	0
XLOC_050074;SE:chr2B:513288918-513295819:513295934-513296014:-	-0.522634	0.00499501	-0.452009	0.002997	-0.43523	0.023976	-0.426583	0.003996	-0.442765	0.00499501	-0.524365	0.00499501	-0.930255	0.000999001
XLOC_050196;RI:chr2B:541107463:541107710-541107801:541108119:-	-0.609873	0.0014985	-0.762229	0.000499501	-0.940897	0.000499501	-0.513003	0.001998	-0.882246	0.000999001	-0.856959	0.000499501	-0.0961203	0.0564436
XLOC_057448;AF:chr2D:125264785:125264915-125265916:125265722:125265802-125265916:+	-0.213696	0.010989	-0.635598	0.003996	-0.5	0.00999001	-1	0	-0.956773	0	-0.440521	0.000499501	-0.614281	0
XLOC_058253;RI:chr2D:359659253:359659505-359659566:359659680:+	-0.23376	0.03996	-0.565954	0.00599401	-0.735211	0.00799201	-0.492789	0.0024975	-0.77836	0.000499501	-0.889476	0	-0.93017	0.000999001
XLOC_058324;A5:chr2D:376350210-376350341:376350201-376350341:+	-0.728094	0	-0.862263	0	-0.595055	0.012987	-0.373839	0.000999001	-0.811691	0	-0.495528	0	-0.543975	0
XLOC_062221;A3:chr2D:349008290-349008396:349008287-349008396:-	-0.42541	0.00499501	-0.282703	0.00899101	-0.176267	0.0394605	-0.292912	0.00599401	-0.343344	0.002997	-0.189039	0.00849151	-0.4161	0.0024975
XLOC_067142;A3:chr3A:72413181-72414052:72413181-72414055:+	-0.998434	0	-0.998337	0	-0.515514	0.0524476	-0.943904	0	-0.900171	0.00124875	-0.767518	0.001998	-0.986488	0.003996
XLOC_067317;RI:chr3A:107400252:107400329-107400429:107400529:+	-0.876558	0.0024975	-0.908407	0	-0.727859	0.027972	-0.642079	0.003996	-0.827548	0.003996	-0.877821	0	-0.896285	0.003996
XLOC_067619;AF:chr3A:176932023:176932190-176934350:176932334:176932368-176934350:+	-0.542888	0.013986	-0.717774	0.003996	-0.804471	0.001998	-0.842792	0.00599401	-0.714002	0.002997	-1	0	-0.990208	0.000499501
XLOC_067856;A3:chr3A:266451320-266451404:266451320-266451431:+	-0.675871	0.0014985	-0.762139	0.000999001	-0.197433	0.0809191	-0.408544	0.00499501	-0.628095	0.000999001	-0.324971	0.001998	-0.319018	0.00999001
XLOC_068216;A3:chr3A:421119313-421119948:421119313-421119956:+	-0.745947	0.000499501	-0.833702	0.000499501	-0.430989	0.00849151	-0.212271	0.00949051	-0.585292	0.0014985	0.0904397	0.0394605	-0.919371	0.000999001
XLOC_068497;AF:chr3A:487436557:487436688-487437425:487436824:487436861-487437425:+	-0.236667	0.034965	-1	0	-0.896159	0.00749251	-0.97892	0.001998	-0.954932	0	-0.986344	0.000499501	-0.951144	0.002997
XLOC_069039;AF:chr3A:584275968:584276098-584276536:584276187:584276265-584276536:+	-0.340874	0.0104895	-0.774197	0.002997	-0.794293	0.00799201	-0.983681	0	-0.942604	0	-0.955483	0.001998	-0.948805	0
XLOC_069054;A3:chr3A:586410465-586411628:586410465-586411632:+	-0.830987	0	-0.700785	0	-0.254627	0.0462038	-0.302147	0.00874126	-0.352715	0	-0.262038	0.0024975	-0.843139	0
XLOC_069054;AF:chr3A:586410423:586410465-586411628:586410467:586410585-586411628:+	-0.868855	0.00124875	-0.606871	0.0024975	-0.62145	0.034965	-0.619308	0.0024975	-0.637329	0.0024975	-0.63708	0.00499501	-0.670957	0.0014985
XLOC_069638;AF:chr3A:660855536:660855749-660856532:660855908:660855990-660856532:+	-0.348954	0.013986	-0.966934	0	-0.977823	0	-0.998113	0	-0.993797	0	-0.980453	0	-0.931065	0
XLOC_069670;RI:chr3A:663575572:663575678-663575939:663576576:+	-0.975472	0.003996	-0.458326	0.00999001	-0.358664	0.042957	-0.469639	0.002997	-0.813945	0.00599401	-0.955036	0.001998	-0.880976	0.002997
XLOC_070641;RI:chr3A:7476448:7476540-7476646:7476900:-	-0.512111	0	-0.505661	0.000499501	-0.107221	0.0659341	-0.709316	0	-0.42609	0.0024975	-0.415042	0.0044955	-0.788681	0
XLOC_070912;RI:chr3A:25371110:25371211-25371299:25371535:-	-0.532384	0.00849151	-0.790438	0.0024975	-0.499572	0.013986	-0.330118	0.0034965	-0.845007	0.000999001	-0.752373	0.000499501	-0.520721	0.00599401
XLOC_071467;A5:chr3A:95540149-95540343:95540149-95540360:-	-0.544504	0.000499501	-0.539053	0.000499501	-0.0637704	0.0799201	-0.39174	0.000999001	-0.592056	0.000499501	-0.46009	0.0014985	-0.486447	0.00499501
XLOC_071518;A3:chr3A:104421134-104421994:104421131-104421994:-	0.102598	0.0639361	0.714753	0.00599401	0.788873	0.00549451	0.962878	0.001998	0.944809	0.002997	0.807357	0.001998	0.78409	0.000999001
XLOC_072499;A3:chr3A:429326554-429326818:429326544-429326818:-	-0.805605	0	-0.810388	0	-0.550204	0.01998	-0.402689	0.00499501	-0.736083	0	-0.409396	0	-0.329181	0.0044955
XLOC_072499;A5:chr3A:429323879-429324002:429323879-429324009:-	-0.805605	0	-0.810388	0	-0.550204	0.01998	-0.402689	0.00499501	-0.736083	0	-0.409396	0	-0.329181	0.0044955
XLOC_072886;AF:chr3A:508195678-508196123:508196423:508195678-508202541:508202583:-	-0.530763	0	-0.60684	0.0014985	-0.139986	0.0494505	-0.2196	0.00599401	-0.377557	0.00499501	-0.270884	0.001998	-0.966288	0
XLOC_073005;SE:chr3A:528530591-528531388:528531525-528531639:-	-0.40936	0.002997	-0.612075	0.000999001	-0.308897	0.0194805	-0.700401	0	-0.575974	0.0014985	-0.570284	0.000499501	-0.879193	0
XLOC_073213;SE:chr3A:572322046-572322738:572322840-572323742:-	-0.536944	0.00999001	-0.779379	0.00999001	-0.965022	0.001998	-0.873246	0.011988	-0.61929	0.003996	-0.6099	0	-0.723803	0
XLOC_073856;A5:chr3A:666636212-666636932:666636212-666636944:-	-0.606896	0	-0.458936	0	-0.126492	0.0424575	-0.69198	0	-0.646937	0	-0.685733	0	-0.764509	0
XLOC_073889;AF:chr3A:671727025-671727447:671727559:671727025-671727617:671727759:-	0.661876	0.00224775	0.722838	0.0014985	0.372768	0.014985	0.379308	0.00499501	0.367478	0.00524476	0.339614	0.00549451	0.276162	0.003996
XLOC_079326;A3:chr3B:169621119-169621207:169621119-169621237:+	-0.821899	0	-0.934557	0	-0.198378	0.0354645	-0.452716	0.000999001	-0.72722	0.000499501	-0.505453	0.000499501	-0.452406	0.000499501
XLOC_079326;SE:chr3B:169618536-169620124:169620207-169621037:+	-0.749392	0	-0.769099	0.000499501	-0.168753	0.0354645	-0.783889	0	-0.935879	0	-0.733692	0	-0.828478	0
XLOC_079435;A5:chr3B:190468741-190469899:190468712-190469899:+	-0.990252	0.0014985	-0.964816	0	-0.202777	0.0914086	-0.646912	0	-0.896295	0	-0.932751	0	-0.815552	0
XLOC_079604;A5:chr3B:237108953-237109497:237108933-237109497:+	-0.343944	0.003996	-0.382196	0	-0.343271	0.044955	-0.3433	0.00899101	-0.577967	0.000999001	-0.495712	0	-0.426133	0.001998
XLOC_079655;A3:chr3B:245903204-245903964:245903204-245903977:+	0.419351	0.00499501	0.500193	0.00499501	0.390698	0.035964	0.83606	0	0.906019	0	0.867453	0.000999001	0.85942	0.000999001
XLOC_080093;A5:chr3B:396720380-396720679:396720365-396720679:+	0.869612	0.00499501	0.636309	0.00499501	0.408622	0.0599401	0.543474	0.00499501	0.489766	0.00599401	0.461195	0.00499501	0.500144	0.00799201
XLOC_082109;A3:chr3B:761004269-761005149:761004269-761005162:+	-0.819892	0	-0.842932	0	-0.628886	0.00849151	-0.503234	0.003996	-0.82	0	-0.368359	0.00599401	-0.330191	0.015984
XLOC_084010;SE:chr3B:127322632-127323127:127323210-127323542:-	-0.59312	0.001998	-0.621039	0.0014985	-0.0832315	0.0679321	-0.401364	0.0024975	-0.687958	0.0014985	-0.703499	0.000499501	-0.649375	0.00549451
XLOC_084820;A3:chr3B:336981049-336981610:336981044-336981610:-	-0.67217	0.00749251	-0.325909	0.0164835	-0.79493	0.003996	-0.573069	0.002997	-0.460981	0.003996	-0.563204	0.002997	-0.537683	0.002997
XLOC_085301;A3:chr3B:455066866-455067273:455066861-455067273:-	-0.575744	0	-0.668674	0	-0.479161	0.034965	-0.677789	0	-0.586248	0	-0.680477	0	-0.644094	0
XLOC_087058;A5:chr3B:757921490-757925684:757921490-757925720:-	-0.930645	0.00499501	-0.616284	0.00999001	-0.102102	0.0979021	-0.790595	0.0034965	-0.803719	0.00549451	-0.650257	0.00949051	-0.811901	0.00549451
XLOC_094388;RI:chr3D:449113381:449113664-449113776:449113859:+	-0.274407	0.002997	-0.28793	0.001998	-0.188424	0.030969	-0.172866	0.00799201	-0.327764	0.00599401	-0.206659	0.00549451	-0.546447	0.000999001
XLOC_094459;A3:chr3D:461211703-461212845:461211703-461212850:+	-0.205838	0.003996	-0.195269	0.00749251	-0.205538	0.043956	-0.169483	0.00932401	-0.201356	0.00824176	-0.161	0.00599401	-0.213929	0.00374625
XLOC_094459;AF:chr3D:461211583:461211703-461212845:461211824:461211880-461212845:+	-0.905185	0	-0.992101	0	-0.62825	0.025974	-0.952712	0	-0.974528	0	-0.886615	0	-0.975843	0
XLOC_094526;RI:chr3D:474432325:474433318-474433355:474434001:+	-0.784954	0.001998	-0.809818	0.002997	-0.43051	0.0194805	-0.588384	0.0014985	-0.77263	0.000499501	-0.683808	0.002997	-0.729973	0.0014985
XLOC_097151;AF:chr3D:275867568-275867905:275867974:275867568-275868270:275868426:-	0.167859	0.11988	0.733367	0	0.901572	0	0.963879	0	0.988478	0	0.897051	0.00599401	0.980939	0
XLOC_097762;SE:chr3D:405821938-405822962:405823090-405823195:-	-0.276894	0.00699301	-0.351805	0.002997	-0.0743528	0.0709291	-0.398965	0.0034965	-0.506512	0.0014985	-0.64986	0.001998	-0.752077	0
XLOC_098129;SE:chr3D:462816039-462817525:462817627-462817729:-	-0.390322	0.0434565	-0.649703	0.00999001	-0.859947	0.0044955	-0.62209	0.00999001	-0.983853	0	-0.710672	0.00599401	-0.743395	0.00599401
XLOC_102149;A3:chr4A:98599055-98599378:98599055-98599383:+	-0.371228	0.00699301	-0.733696	0	-0.0899413	0.134033	-0.413507	0	-0.696167	0.00499501	-0.552069	0.00599401	-0.422958	0.00749251
XLOC_102427;AF:chr4A:167745082:167745392-167746392:167745456:167745741-167746392:+	-0.988176	0	-0.297007	0.003996	-0.283721	0.0599401	-0.456623	0.002997	-0.764342	0	-0.511688	0	-0.442354	0.000999001
XLOC_103428;AF:chr4A:523456048:523456325-523457031:523456880:523456960-523457031:+	-1	0	-1	0	-0.740719	0.014985	-0.984589	0.002997	-0.993627	0.00374625	-0.982464	0.003996	-0.989529	0.00674326
XLOC_104746;RI:chr4A:675279342:675279599-675279666:675279771:+	-0.381077	0.002997	-0.277117	0.00599401	0.167575	0.0364635	-0.230648	0.00849151	-0.333422	0.003996	-0.241171	0.00549451	-0.649307	0
XLOC_105694;AF:chr4A:19627760-19627862:19627922:19627760-19628895:19629035:-	0.587924	0.002997	1	0	0.409935	0.025974	0.717324	0	0.751948	0.000999001	0.487443	0	0.918566	0
XLOC_106008;SE:chr4A:74154611-74155132:74155616-74155725:-	-0.640068	0.00949051	-0.594612	0.0034965	-0.463758	0.0144855	-0.525736	0.0044955	-0.818269	0.000499501	-0.69193	0.00549451	-0.632902	0.00749251
XLOC_106252;A5:chr4A:124405887-124406383:124405887-124406387:-	-0.428891	0.001998	-0.725736	0	-0.189195	0.0699301	-0.611044	0	-0.268025	0.00932401	-0.345986	0.00224775	-0.226237	0.00749251
XLOC_107105;A3:chr4A:462221716-462224467:462221687-462224467:-	0.670249	0.00549451	0.731095	0.00749251	0.105779	0.0849151	0.591672	0.0014985	0.4854	0.0034965	0.541239	0.002997	0.809319	0.001998
XLOC_107457;SE:chr4A:536203183-536209590:536209818-536210853:-	-0.402507	0.00799201	-0.573984	0.000999001	-0.258462	0.0669331	-0.608855	0	-0.769246	0	-0.632655	0	-0.526074	0.001998
XLOC_113426;SE:chr4B:32806670-32806873:32806995-32807361:+	-0.778239	0	-0.673412	0	-0.164725	0.024975	-0.453944	0.000999001	-0.550097	0	-0.309605	0.0014985	-0.47826	0.000499501
XLOC_116104;A3:chr4B:650935104-650935205:650935104-650935247:+	-0.479232	0	-0.524219	0	-0.24418	0.0457043	-0.407121	0.00524476	-0.460826	0.00524476	-0.509213	0.000749251	-0.636051	0.0014985
XLOC_116104;A3:chr4B:650935308-650935414:650935308-650935417:+	-0.402615	0	-0.41083	0.000749251	-0.229178	0.0457043	-0.336643	0.00524476	-0.484598	0.00524476	-0.456275	0.000749251	-0.533036	0.0014985
XLOC_116570;AF:chr4B:21317862-21319697:21319741:21317862-21319932:21320060:-	0.39503	0.000499501	0.38295	0	0.348627	0.011988	0.619873	0	0.811153	0	0.801027	0	0.679592	0
XLOC_116646;SE:chr4B:27176255-27176491:27176560-27177473:-	-0.473413	0.00549451	-0.528613	0.0014985	-0.345664	0.01998	-0.289162	0.00749251	-0.550523	0.001998	-0.454235	0.00499501	-0.564132	0.0024975
XLOC_116699;A5:chr4B:32173635-32173717:32173635-32173737:-	-0.727418	0.003996	-0.800939	0.00899101	-0.253998	0.0789211	-0.492683	0.00699301	-0.6338	0.00499501	-0.518582	0.00799201	-0.770445	0.000999001
XLOC_116853;A5:chr4B:58782736-58782782:58782736-58782845:-	-0.688798	0.001998	-0.638108	0.000999001	-0.305258	0.034965	-0.384689	0.00599401	-0.61394	0.000999001	-0.423748	0.00499501	-0.339473	0.00799201
XLOC_116863;SE:chr4B:60206125-60206491:60206550-60207920:-	0.5	0.0114885	1	0	0.992986	0	0.99391	0	0.979645	0	0.974881	0	0.983736	0
XLOC_117010;A3:chr4B:82426046-82426136:82425938-82426136:-	-0.640387	0.013986	-0.814852	0.00499501	-0.910424	0.00599401	-0.89495	0.000999001	-0.762925	0.001998	-0.905833	0.000999001	-0.77788	0
XLOC_117201;A3:chr4B:115559353-115559455:115559347-115559455:-	-0.960433	0	-0.884496	0	-0.304085	0.043956	-0.39914	0.000999001	-0.741863	0	-0.335936	0	-0.221561	0.00499501
XLOC_117438;A3:chr4B:171620870-171620979:171620861-171620979:-	-0.297361	0.013986	-0.710723	0.001998	-1	0	-1	0	-1	0	-1	0	-0.95196	0
XLOC_118893;A5:chr4B:562938233-562939114:562938233-562939174:-	-0.52381	0.001998	-0.851714	0.002997	-0.369638	0.0154845	-0.623603	0	-0.670913	0.001998	-0.505363	0.003996	-0.50325	0.001998
XLOC_119456;A3:chr4B:646659699-646660600:646659694-646660600:-	-0.0570154	0.128372	-0.74789	0.00849151	-0.795784	0.00899101	-1	0	-1	0	-1	0	-0.925166	0.0044955
XLOC_124556;AF:chr4D:341922204:341922303-341922801:341922329:341922381-341922801:+	-0.15169	0.10989	-0.543497	0.00599401	-1	0	-1	0	-0.817874	0.00599401	-0.823219	0.002997	-1	0
XLOC_127721;A5:chr4D:468599302-468600407:468599302-468600434:-	-0.575032	0.000499501	-0.687987	0.000999001	-0.0916148	0.0664336	-0.452151	0.00649351	-0.507277	0.002997	-0.3648	0.00849151	-0.672799	0.00599401
XLOC_130142;AF:chr5A:50739301:50739503-50741185:50739617:50739670-50741185:+	-0.437486	0.002997	-0.464256	0.0044955	-0.40445	0.0569431	-0.485021	0.0044955	-0.534312	0.00749251	-0.572199	0	-0.77244	0
XLOC_133113;RI:chr5A:609812809:609813311-609813360:609814019:+	-0.811477	0.000499501	-0.787786	0.000499501	-0.574948	0.0104895	-0.864477	0	-0.891973	0	-0.763766	0	-0.902761	0
XLOC_133304;AF:chr5A:631664291:631664502-631666290:631664649:631664724-631666290:+	-0.663149	0	-0.764182	0	-0.65357	0.012987	-0.810815	0	-0.895835	0	-0.732267	0	-0.96848	0
XLOC_133420;SE:chr5A:645627740-645628482:645628525-645628633:+	-0.946172	0	-0.956991	0	-0.667665	0.015984	-0.805511	0	-0.948178	0	-0.834057	0	-0.879249	0
XLOC_133491;AF:chr5A:651982952:651983111-651984067:651983551:651983599-651984067:+	-0.583149	0.0014985	-0.190313	0.01998	-0.713399	0.00999001	-0.957858	0	-0.995626	0	-1	0	-0.989829	0.000999001
XLOC_134547;A5:chr5A:59706202-59706660:59706202-59706671:-	-0.684681	0.0034965	-0.610377	0.003996	-1	0	-0.938123	0.000499501	-1	0	-1	0	-0.5	0.0454545
XLOC_134569;A3:chr5A:67319444-67319522:67319356-67319522:-	-0.595132	0.00499501	-0.731893	0.00849151	-0.286504	0.040959	-0.416663	0.003996	-0.567986	0.000999001	-0.416858	0.002997	-0.493167	0.000999001
XLOC_136495;AF:chr5A:519853293-519854105:519854204:519853293-519854555:519854721:-	NA	1	1	0	0.976476	0.00749251	0.975518	0.003996	0.959238	0.000999001	0.907226	0.0044955	0.961895	0.000499501
XLOC_136690;SE:chr5A:544538570-544538657:544538737-544538813:-	-0.86128	0.00999001	-0.854999	0.002997	-0.659115	0.0224775	-0.745332	0	-0.837821	0	-0.732412	0.001998	-0.603082	0.00799201
XLOC_137058;RI:chr5A:582106947:582107263-582107351:582107732:-	-0.515106	0	-0.467193	0	0.0259475	0.11988	-0.3993	0.000499501	-0.325588	0.00599401	-0.246447	0.00949051	-0.460291	0.0014985
XLOC_137389;RI:chr5A:615187067:615187174-615187289:615187326:-	-0.905962	0	-0.892459	0	-0.770352	0.0134865	-0.552367	0.00749251	-0.932797	0.002997	-0.895757	0	-0.746119	0.0044955
XLOC_137652;SE:chr5A:645129389-645130086:645130178-645130442:-	-0.749456	0.002997	-0.759419	0.001998	-0.344443	0.027972	-0.426032	0.00499501	-0.616067	0.000999001	-0.300784	0.00999001	-0.421251	0.00699301
XLOC_137774;A3:chr5A:656936895-656942634:656936878-656942634:-	-0.204459	0.017982	-1	0	-0.906273	0.000999001	-0.980139	0.0014985	-0.984185	0	-0.980929	0.000499501	-1	0
XLOC_137785;A3:chr5A:657490008-657490091:657489991-657490091:-	0.326994	0.0041625	0.38585	0.000832501	0.336046	0.038295	0.205546	0.00915751	0.352556	0.00582751	0.27709	0.00499501	0.347599	0.000832501
XLOC_137785;A5:chr5A:657488038-657488287:657488038-657488291:-	-0.338856	0.0041625	-0.385118	0.000832501	-0.335569	0.038295	-0.204027	0.00915751	-0.349774	0.00582751	-0.282713	0.00499501	-0.344635	0.000832501
XLOC_137785;SE:chr5A:657488360-657488681:657488719-657489771:-	-0.326994	0.0041625	-0.38585	0.000832501	-0.336046	0.038295	-0.205546	0.00915751	-0.352556	0.00582751	-0.27709	0.00499501	-0.347599	0.000832501
XLOC_143125;SE:chr5B:372092703-372093058:372093120-372093251:+	-0.386116	0.0134865	-0.584541	0.0044955	-0.793929	0.0034965	-0.488737	0.00699301	-0.774851	0.001998	-0.667346	0.002997	-0.461602	0.0044955
XLOC_144560;A5:chr5B:570924225-570924320:570924202-570924320:+	-0.189144	0.0659341	-0.527273	0.00749251	-0.848106	0.00899101	-0.692581	0.0044955	-0.673027	0.0044955	-0.957759	0.0014985	-1	0
XLOC_144817;RI:chr5B:602137944:602138407-602138456:602139307:+	-0.829084	0.0024975	-0.732577	0.000499501	-0.392215	0.0204795	-0.504378	0.000999001	-0.795301	0	-0.50916	0	-0.740165	0
XLOC_145064;AF:chr5B:632152829:632153039-632154694:632153219:632153266-632154694:+	-0.286053	0.0014985	-0.220723	0.0024975	-0.088342	0.0519481	-0.226062	0.00499501	-0.253943	0.002997	-0.197596	0.0024975	-0.536043	0
XLOC_145748;A3:chr5B:701545636-701545766:701545636-701545771:+	0.0243538	0.159341	0.623987	0.00499501	0.772217	0.00799201	0.778736	0.001998	0.877609	0.0014985	0.785533	0.0014985	0.545616	0.0034965
XLOC_146623;RI:chr5B:112264598:112264834-112265297:112266201:-	-0.656638	0.0024975	-0.465286	0.00582751	-0.14313	0.118382	-0.426733	0.00374625	-0.65336	0	-0.462355	0	-0.269327	0.00999001
XLOC_147601;A3:chr5B:348570951-348571048:348570936-348571048:-	-0.494638	0.00499501	-0.494429	0.0024975	-0.34768	0.0174825	-0.665665	0	-0.225774	0.00999001	-0.708247	0.000499501	-0.356749	0.002997
XLOC_148932;AF:chr5B:551807303-551807702:551807747:551807303-551807945:551808022:-	0.165195	0.00499501	0.41854	0	-0.037378	0.144855	0.214455	0.00899101	0.264022	0.00499501	0.31948	0	0.261386	0.001998
XLOC_148933;A3:chr5B:552291871-552291979:552291862-552291979:-	-0.132662	0.00749251	-0.22755	0.00999001	-0.309483	0.0719281	-0.431	0.00224775	-0.47811	0.00524476	-0.492705	0.000749251	-0.551589	0.001998
XLOC_149358;A5:chr5B:612684205-612684592:612684205-612684776:-	-0.512751	0.0114885	-0.644322	0.0044955	-0.606323	0.00849151	-0.55586	0.0014985	-0.693109	0	-0.633692	0.00499501	-0.794331	0.003996
XLOC_150026;A3:chr5B:690075419-690076517:690075412-690076517:-	-0.5	0.0344655	-0.5	0.00674326	-0.945165	0.00599401	-0.711388	0.0014985	-1	0	-0.907343	0.000749251	-0.978844	0
XLOC_150228;A3:chr5B:707704319-707704730:707704313-707704730:-	-1	0	-1	0	-1	0	-0.49592	0.002997	-0.792363	0.000999001	-1	0	0.046029	0.198302
XLOC_154982;A3:chr5D:137976269-137976347:137976269-137976437:+	-0.433556	0.00549451	-0.469401	0.002997	0.000497043	0.303696	-0.334816	0.00649351	-0.528439	0.0014985	-0.473502	0.002997	-0.682913	0.0014985
XLOC_156179;AF:chr5D:393454710:393454848-393455424:393455089:393455160-393455424:+	-0.413591	0.010989	-0.579058	0.002997	-0.662528	0.00999001	-0.71495	0.000499501	-0.91565	0	-0.52662	0.00224775	-0.241262	0.00599401
XLOC_157085;A3:chr5D:488838132-488838181:488838132-488838430:+	-0.815515	0.00499501	-0.866223	0.001998	-0.458003	0.0144855	-0.368306	0.0044955	-0.516483	0.0024975	-0.292267	0.00649351	-0.489318	0.000999001
XLOC_157124;RI:chr5D:492721494:492721531-492721646:492721753:+	-0.505711	0.000499501	-0.749569	0.000999001	-0.674807	0.010989	-0.809283	0	-0.935062	0.001998	-0.921697	0.000999001	-0.60437	0.003996
XLOC_158278;A3:chr5D:44783630-44785192:44783626-44785192:-	-0.740689	0	-0.622881	0	-0.223782	0.0559441	-0.456688	0.001998	-0.494795	0.00499501	-0.463523	0	-0.861186	0
XLOC_159009;A3:chr5D:238710878-238710939:238710850-238710939:-	0.893643	0.00499501	0.762698	0.00799201	0.780199	0.0044955	0.478052	0.00999001	0.130971	0.0544456	0.390045	0.00599401	0.545212	0.000499501
XLOC_159774;RI:chr5D:372108423:372109152-372109271:372110109:-	-0.397983	0.003996	-0.651569	0.000499501	-0.347029	0.018981	-0.685545	0.000999001	-0.866254	0.001998	-0.771366	0.00499501	-0.509974	0.00749251
XLOC_160744;AF:chr5D:483228778-483229259:483229510:483228778-483229513:483229546:-	-0.798178	0.00124875	-0.784481	0	-0.415273	0.044955	-0.939757	0	-0.977576	0	-0.671515	0.00799201	-0.661236	0.00524476
XLOC_160746;A3:chr5D:483372421-483373192:483372415-483373192:-	-0.156958	0.003996	-0.299513	0.000499501	-0.270005	0.016983	-0.681832	0	-0.550651	0	-0.46228	0	-0.841266	0
XLOC_164887;AF:chr6A:177263829:177263917-177264990:177264452:177264524-177264990:+	-0.620368	0.000499501	-0.954648	0	-0.372791	0.013986	-0.605126	0.000499501	-0.563686	0.0014985	-0.312268	0.003996	-0.261327	0.0034965
XLOC_165443;SE:chr6A:398173802-398176307:398176597-398177150:+	-0.432449	0.00799201	-0.405191	0.003996	-0.690945	0.0104895	-0.785868	0	-0.711673	0.001998	-1	0	-0.758045	0.003996
XLOC_165976;RI:chr6A:522609981:522613223-522613314:522614383:+	0.910683	0.0024975	0.962201	0.0024975	0.827212	0.0124875	0.593341	0.00624376	0.883722	0	0.5766	0.00599401	0.590933	0.00749251
XLOC_165976;SE:chr6A:522608153-522608990:522609153-522609388:+	-0.898825	0.0024975	-0.942919	0.00499501	-0.801075	0.0124875	-0.567127	0.0024975	-0.864983	0.0024975	-0.578209	0.00599401	-0.57442	0.00749251
XLOC_167004;A3:chr6A:5321643-5322386:5321637-5322386:-	-0.261198	0.0034965	-0.418711	0.000499501	-0.523696	0.012987	-0.680543	0	-0.589063	0.000999001	-0.50149	0	-0.443836	0
XLOC_167941;AF:chr6A:107692721-107693974:107694123:107692721-107702331:107702429:-	-0.396212	0.000999001	-0.336047	0	-0.180663	0.0699301	-0.38797	0.001998	-0.366676	0	-0.373906	0	-0.565282	0
XLOC_168173;A3:chr6A:157028585-157029498:157028580-157029498:-	-0.243152	0.012987	-0.280811	0.0044955	-0.729333	0.001998	-0.706601	0.000499501	-0.588817	0	-0.82061	0.000499501	-0.627139	0.000999001
XLOC_168947;A3:chr6A:441521068-441522955:441520921-441522955:-	-0.547628	0.016983	-1	0	-0.97257	0.0044955	-0.922473	0.003996	-0.980194	0.001998	-0.912475	0.002997	-0.779989	0.00749251
XLOC_169252;RI:chr6A:506099530:506099674-506099759:506100584:-	-0.916725	0	-0.765659	0	0.0942988	0.0584416	-0.649327	0	-0.58227	0.000499501	-0.5123	0.0044955	-0.721971	0.00549451
XLOC_173795;RI:chr6B:84128279:84128335-84128439:84128475:+	-1	0	-0.392297	0.041958	-1	0	-0.757905	0.00649351	-0.986897	0.001998	-0.988552	0.000999001	-0.744389	0.00649351
XLOC_174802;A5:chr6B:276740111-276740356:276740063-276740356:+	-0.546329	0	-0.641505	0	-0.104729	0.0649351	-0.456452	0.000999001	-0.592568	0.000999001	-0.441531	0	-0.79002	0
XLOC_175071;RI:chr6B:371611557:371611591-371611681:371611738:+	-0.717897	0	-0.79149	0	-0.357597	0.044955	-0.359884	0.00599401	-0.63785	0	-0.445639	0.0014985	-0.373013	0.0044955
XLOC_176783;A3:chr6B:705282929-705284188:705282929-705284416:+	-0.148172	0.0484515	-0.559385	0.003996	-0.799772	0.002997	-0.551949	0.002997	-0.957213	0	-0.842123	0	-0.532493	0.00549451
XLOC_178164;SE:chr6B:129303849-129304298:129304437-129304547:-	-0.31723	0.025974	-0.439378	0.00999001	-0.752233	0.002997	-0.933399	0.000999001	-0.866923	0.000999001	-0.850857	0	-0.877521	0
XLOC_178401;AF:chr6B:163972442-163973433:163973477:163972442-163973705:163973815:-	0.360772	0.011988	0.904218	0.000999001	0.929436	0.0024975	0.839629	0.00999001	0.853447	0.0024975	0.883872	0.000999001	0.965043	0.001998
XLOC_180310;A3:chr6B:640583766-640583862:640583747-640583862:-	-0.740881	0.000999001	-0.698236	0.001998	-0.39505	0.035964	-0.3503	0.00999001	-0.485593	0.00599401	-0.507981	0.00899101	-0.490735	0.00999001
XLOC_180474;RI:chr6B:661342973:661343066-661343151:661343212:-	-0.729142	0.0034965	-1	0	0.250271	0.041958	-0.94127	0.000999001	-0.843397	0.000499501	-1	0	-0.98266	0.000499501
XLOC_185758;A3:chr6D:68909576-68909657:68909576-68909666:+	-1	0	-0.621412	0.003996	-1	0	-0.5	0.00949051	-1	0	-0.5	0.00599401	-0.5	0.010989
XLOC_186232;A5:chr6D:152263945-152264189:152263897-152264189:+	-0.908813	0	-0.900987	0	-0.0204051	0.14985	-0.465517	0.0014985	-0.666274	0	-0.583418	0.000499501	-0.842619	0
XLOC_186254;A3:chr6D:157730707-157730820:157730707-157730904:+	-0.926126	0.0044955	-0.730606	0.0034965	-0.692955	0.00749251	-0.415152	0.00849151	-0.935598	0.00799201	-0.391308	0.017982	-0.676281	0.00499501
XLOC_186600;A3:chr6D:296196042-296196342:296196042-296196346:+	-1	0	-1	0	-0.460001	0.0104895	-0.961971	0.0024975	-0.959374	0.000499501	-0.5	0.00549451	-1	0
XLOC_188111;A3:chr6D:16883558-16884791:16883472-16884791:-	-0.541918	0.0024975	-0.409685	0.00599401	-0.0314609	0.144356	-0.637716	0.001998	-0.67518	0.000499501	-0.756656	0.000999001	-0.369989	0.00749251
XLOC_189683;A3:chr6D:373423762-373423865:373423759-373423865:-	-0.940553	0.003996	-1	0	-0.596707	0.010989	-0.857834	0.00499501	-0.94166	0.0044955	-0.959463	0.003996	-0.703705	0.00599401
XLOC_193608;RI:chr7A:146949436:146949585-146949814:146949982:+	-0.443658	0	-0.483358	0	-0.482261	0.016983	-0.485086	0.002997	-0.846358	0.000999001	-0.582348	0.00499501	-0.985287	0.000999001
XLOC_194938;AF:chr7A:490864205:490864417-490865147:490864496:490864564-490865147:+	-0.944777	0	-0.927247	0	-0.610412	0.0284715	-0.872952	0.002997	-0.865654	0.0014985	-0.726939	0.0014985	-0.809577	0.0044955
XLOC_196679;SE:chr7A:725433949-725434125:725434169-725434293:+	-0.858491	0	-0.85564	0	-0.504517	0.020979	-0.704815	0	-0.876574	0	-0.672366	0	-0.687185	0
XLOC_198729;SE:chr7A:246266650-246267693:246267887-246267964:-	-0.498123	0.0034965	-0.429206	0.0024975	-0.622816	0.00499501	-0.195916	0.00849151	-0.797015	0	-0.469274	0.0024975	-0.118798	0.016983
XLOC_198873;AF:chr7A:285793359-285794626:285794735:285793359-285794775:285794829:-	-0.985645	0	-0.995768	0	-0.486461	0.045954	-0.829287	0	-0.896612	0	-0.910795	0	-0.941857	0
XLOC_199430;A3:chr7A:459632714-459633109:459632708-459633109:-	-0.426234	0.0034965	-0.631394	0.0014985	-0.294721	0.0214785	-0.502661	0.0014985	-0.430008	0.0034965	-0.369274	0.003996	-0.45625	0
XLOC_199881;SE:chr7A:547767792-547769236:547769306-547769587:-	-0.862829	0	-0.859921	0.0014985	-0.664842	0.0104895	-0.52007	0.0014985	-0.633576	0.002997	-0.500911	0.00599401	-0.520159	0
XLOC_200116;A5:chr7A:596725089-596725307:596725089-596725322:-	0.285881	0.002997	0.288392	0.00649351	0.348687	0.0352148	0.509543	0.00224775	0.598601	0.0014985	0.801815	0	0.764906	0
XLOC_200116;AF:chr7A:596725089-596725157:596725188:596725089-596725322:596725543:-	0.573017	0.0014985	0.735271	0.00224775	0.275216	0.0352148	0.556217	0.0014985	0.825415	0	0.657756	0.000749251	0.549264	0.0014985
XLOC_200458;AF:chr7A:649478008-649478109:649478111:649478008-649479017:649479392:-	-0.543699	0.0024975	-0.587025	0.000499501	-0.25881	0.021978	-0.644639	0.001998	-0.749409	0	-0.475371	0.000499501	-0.751853	0
XLOC_205397;A3:chr7B:65660774-65661647:65660774-65661692:+	-0.510152	0.00549451	-0.797455	0.0034965	-0.473861	0.0124875	-0.630147	0.0034965	-0.91388	0	-0.586502	0.000499501	-0.454798	0.0024975
XLOC_205417;A5:chr7B:69659031-69659622:69658935-69659622:+	-0.63133	0.001998	-0.66868	0.00599401	-0.688745	0.010989	-0.749841	0.000999001	-0.840497	0.000999001	-0.830111	0	-0.804454	0.003996
XLOC_206284;A5:chr7B:240488891-240489991:240488738-240489991:+	-0.557686	0	-0.763369	0	-0.194205	0.127373	-0.80802	0	-0.914082	0	-0.508296	0	-0.962203	0
XLOC_206884;SE:chr7B:411050415-411053370:411053762-411053838:+	-0.228061	0.0559441	-0.47833	0.00849151	-0.714912	0.003996	-0.603539	0.0024975	-0.367623	0.0044955	-0.747397	0.000499501	-0.519219	0.0034965
XLOC_208209;AF:chr7B:645384979:645385162-645385644:645385449:645385533-645385644:+	-1	0	-0.997612	0.003996	-0.5	0.031968	-1	0	-1	0	-1	0	-1	0
XLOC_208215;SE:chr7B:646368119-646368233:646368349-646369051:+	-0.728093	0.003996	-0.745699	0.00799201	-0.485192	0.015984	-0.644447	0.0034965	-0.638184	0.00749251	-0.771485	0.0044955	-0.848026	0.001998
XLOC_209691;A3:chr7B:53253958-53256097:53253952-53256097:-	-0.934504	0.000499501	-0.469077	0.00599401	-0.796421	0.0044955	-1	0	-0.925337	0.011988	-0.869425	0.001998	-1	0
XLOC_211864;A5:chr7B:553632283-553632511:553632283-553632526:-	0.236354	0.002997	0.31128	0.0014985	0.456584	0.0154845	0.528397	0.0014985	0.519385	0.000499501	0.586706	0	0.722126	0
XLOC_212722;RI:chr7B:677452507:677452536-677452726:677453105:-	-0.273446	0.001998	-0.271579	0.00649351	0.264311	0.0224775	-0.46483	0.001998	-0.461546	0.000999001	-0.199465	0.00949051	-0.865342	0.000499501
XLOC_218463;A3:chr7D:106915927-106916797:106915927-106916842:+	-0.68123	0	-0.591711	0.002997	-0.578264	0.016983	-0.915246	0	-0.764059	0	-0.720977	0	-0.783044	0
XLOC_219029;A3:chr7D:217474010-217474101:217474010-217474104:+	-0.89534	0.003996	-0.91709	0.00499501	-0.434995	0.023976	-0.919409	0.001998	-0.920205	0.001998	-0.903767	0	-0.929256	0.003996
XLOC_219907;A3:chr7D:463039165-463039240:463039165-463039255:+	-0.955237	0	-0.906138	0	-0.752429	0.001998	-0.347938	0.00499501	-0.910483	0	-0.650842	0	0	0.340659
XLOC_221403;A3:chr7D:7300800-7301652:7300731-7301652:-	0.664464	0	0.582247	0	-0.187714	0.02997	0.276956	0.0044955	0.346032	0.00549451	0.495616	0.001998	0.51029	0.000999001
XLOC_222018;A5:chr7D:63937624-63937698:63937624-63937704:-	-0.233039	0.00899101	-0.256088	0.00699301	-0.0878929	0.0639361	-0.24511	0.00749251	-0.425354	0.0034965	-0.356248	0.000999001	-0.387129	0.001998
XLOC_223067;A5:chr7D:232498640-232498740:232498640-232498911:-	-0.490715	0.000499501	-0.457197	0.0024975	-0.315213	0.0174825	-0.379078	0.003996	-0.350594	0.002997	-0.345612	0.0044955	-0.71657	0
XLOC_223160;A5:chr7D:263044504-263045672:263044504-263045821:-	-0.511046	0.000499501	-0.558111	0.001998	-0.141195	0.0464535	-0.551691	0	-0.671453	0.000499501	-0.372439	0.000499501	-0.893796	0
XLOC_223369;AF:chr7D:372270622-372270709:372270737:372270622-372270847:372271006:-	0.282222	0.0014985	0.277844	0.000499501	0.126281	0.0424575	0.237984	0.003996	0.361985	0.0014985	0.249979	0.001998	0.531244	0
XLOC_223738;A3:chr7D:454087220-454088787:454087187-454088787:-	-0.960455	0.00749251	-0.5	0.0194805	-0.969278	0.000999001	-0.881066	0.000999001	-0.916602	0.000999001	-0.660454	0.002997	-0.708141	0.002997
XLOC_227804;SE:chrUn:42185178-42185274:42185360-42185439:+	-0.606459	0.002997	-0.427735	0.011988	-0.805137	0.00999001	-0.643658	0.00599401	-0.726637	0.000999001	-0.656504	0.00599401	-0.529957	0
XLOC_228216;SE:chrUn:88195498-88195681:88195725-88195839:+	-0.201246	0.001998	-0.194122	0.00499501	-0.144617	0.025974	-0.30608	0.00699301	-0.289042	0.0014985	-0.133181	0.00549451	-0.372345	0
XLOC_230046;AF:chrUn:20117763-20118515:20118571:20117763-20118901:20119172:-	0.900799	0.00749251	1	0	0.417417	0.025974	0.917245	0.0034965	0.85005	0.00649351	0.808634	0.00699301	1	0
XLOC_230445;RI:chrUn:58427054:58427119-58427198:58427750:-	-0.916887	0.000999001	-0.948658	0.001998	-0.988765	0.00599401	-0.895826	0.000999001	-0.978689	0.002997	-0.873464	0.000999001	0.471168	0.017982
XLOC_000514;A3:chr1A:37465985-37466644:37465985-37466750:+	-0.0616888	0.106893	-0.645545	0.013986	-0.87146	0.00949051	-0.968736	0.001998	-1	0	-0.721357	0.0034965	-0.666122	0.001998
XLOC_000783;AF:chr1A:78953260:78953565-78954022:78953747:78953817-78954022:+	-0.46816	0.003996	-0.550706	0.00499501	-0.227683	0.0394605	-0.48083	0.00599401	-0.525326	0.0034965	-0.660109	0.00649351	-0.555792	0.0334665
XLOC_001288;AF:chr1A:233920831:233921095-233922102:233921257:233921316-233922102:+	-0.212985	0.0314685	-0.272188	0.0314685	-0.817064	0.00899101	-0.909878	0	-0.827164	0	-0.67202	0	-0.970432	0
XLOC_002238;AF:chr1A:452018321:452018427-452018567:452018445:452018471-452018567:+	-0.196615	0.00649351	-0.261822	0.0034965	0.0229312	0.138362	-0.195831	0.00699301	-0.252328	0.00949051	-0.196752	0.012987	-0.601308	0.0024975
XLOC_002561;AF:chr1A:498808557:498808612-498809561:498809336:498809425-498809561:+	0.785926	0	0.818112	0	0.161756	0.0444555	-0.0169455	0.117383	0.65286	0.000499501	0.262485	0.00849151	0.652974	0
XLOC_002741;SE:chr1A:521276017-521276091:521276168-521276851:+	-0.861649	0.00599401	-0.724182	0.00499501	-0.0243941	0.182318	-0.498727	0.00999001	-0.924614	0.002997	-0.620859	0.00699301	-0.334493	0.043956
XLOC_004108;A3:chr1A:41710901-41711481:41710874-41711481:-	-0.113911	0.101399	-0.109908	0.0799201	-1	0	-1	0	-1	0	-1	0	-1	0
XLOC_004416;AF:chr1A:94247702-94248395:94248476:94247702-94248845:94249051:-	0.114017	0.0174825	0.162036	0.00849151	0.368099	0.01998	0.434883	0.000499501	0.388207	0.0044955	0.368591	0.000499501	0.419499	0
XLOC_006346;A3:chr1A:517490440-517490516:517490404-517490516:-	-0.7817	0.00899101	-0.858298	0.010989	-0.259059	0.0914086	-0.53179	0.002997	-0.6125	0.0014985	-0.466916	0.0014985	-0.529977	0.002997
XLOC_006821;SE:chr1A:562741755-562741841:562741912-562742014:-	-0.333923	0.003996	-0.208016	0.0114885	-0.365457	0.012987	-0.389605	0.0024975	-0.261516	0.00849151	-0.329541	0.0034965	-0.48387	0.00699301
XLOC_007219;SE:chr1A:593403907-593405277:593405495-593405833:-	-0.552326	0.01998	-0.952329	0.00499501	-0.171475	0.185814	-0.417398	0.00799201	-0.769216	0.002997	-0.572882	0.00749251	-0.661144	0.00899101
XLOC_011331;AF:chr1B:217560018:217560269-217561264:217560424:217560490-217561264:+	0.069199	0.0554446	-0.117567	0.0277223	-0.852818	0	-0.967821	0	-0.559599	0.00599401	-0.92785	0	-0.905623	0
XLOC_011572;SE:chr1B:292416442-292416719:292416756-292416841:+	-0.901011	0.00599401	-1	0	NA	1	-1	0	-1	0	-1	0	NA	1
XLOC_011824;A3:chr1B:346642427-346644867:346642427-346644879:+	-0.672197	0.0014985	-0.571451	0.003996	0.00830192	0.214785	-0.15353	0.026973	-0.23205	0.00749251	-0.230841	0.00999001	-0.467155	0.0014985
XLOC_012090;A3:chr1B:408639784-408640276:408639784-408640349:+	1	0	0.729953	0.011988	1	0	0.778034	0.00749251	1	0	0.720685	0.00549451	0.243863	0.0164835
XLOC_012562;A5:chr1B:498630710-498631322:498630658-498631322:+	0.345772	0.000666001	0.337004	0	0.21051	0.0666001	0.26764	0.00666001	0.258837	0.00624376	0.201579	0.0112388	0.40284	0
XLOC_013205;RI:chr1B:599332754:599332817-599332899:599332972:+	-0.345406	0.002997	-0.39647	0.000999001	-0.191192	0.0404595	-0.350566	0.000499501	-0.132028	0.021978	-0.265053	0.00749251	-0.607941	0.0024975
XLOC_016353;SE:chr1B:442624588-442624850:442624945-442626237:-	-0.604204	0.0114885	-0.707746	0.00699301	-0.620455	0.013986	-0.682441	0.00749251	-0.886126	0	-0.434768	0.00899101	-0.42555	0.0034965
XLOC_016394;A3:chr1B:452759615-452760190:452759608-452760190:-	-0.980525	0	-0.86643	0	-0.752401	0.00499501	0	0.326174	-1	0	-0.408427	0.00699301	0	0.293706
XLOC_016551;A5:chr1B:486544880-486545099:486544880-486545258:-	-0.914735	0.00799201	-0.220855	0.122378	-0.0954599	0.298202	-0.715365	0	-0.629605	0	-0.610124	0.00699301	-0.521521	0
XLOC_017078;SE:chr1B:570297970-570298408:570298524-570301768:-	-0.0900454	0.141858	-0.199547	0.0539461	-0.715197	0.00749251	-0.66278	0	-0.909018	0	-0.886607	0.0014985	-0.533863	0.002997
XLOC_017228;AF:chr1B:591451857-591452306:591452485:591451857-591452654:591452876:-	0.601968	0.000999001	0.615846	0.0014985	0.0974809	0.0719281	0.328933	0.00749251	0.600343	0.002997	0.333122	0.00949051	0.114885	0.0534466
XLOC_017319;SE:chr1B:605006549-605007117:605007196-605007491:-	-0.0401544	0.137363	-0.0164924	0.210789	-0.814181	0.00549451	-0.989214	0.0014985	-1	0	-0.923491	0	-0.985989	0
XLOC_017346;A3:chr1B:608536095-608536205:608536083-608536205:-	-0.634121	0	-0.431152	0.000999001	-0.392104	0.034965	-0.6703	0	-0.855627	0	-0.27988	0.00899101	0	0.287213
XLOC_017732;A3:chr1B:649330147-649331050:649330061-649331050:-	0.496725	0.00899101	0.606216	0.002997	0.527123	0.014985	0.575374	0.00524476	0.590689	0.0044955	0.570248	0.00674326	0.514014	0.0112388
XLOC_017864;A5:chr1B:662911902-662912179:662911902-662912194:-	0.21157	0.013986	0.108662	0.0499501	0.651133	0.00899101	0.852042	0	0.910135	0	0.973036	0	0.587386	0.001998
XLOC_017895;SE:chr1B:666259614-666259906:666259962-666260050:-	-0.519061	0.026973	-0.60982	0.020979	-0.770803	0.00999001	-0.789347	0.0024975	-0.913872	0.00599401	-0.794361	0.00499501	-0.767087	0.0024975
XLOC_023091;A3:chr1D:211957514-211957798:211957514-211957853:+	-1	0	-0.865113	0.002997	-1	0	-0.338459	0.041958	-0.962377	0.0014985	-1	0	-0.305072	0.124376
XLOC_023572;AF:chr1D:311680709:311680937-311682193:311682054:311682129-311682193:+	-0.204935	0.047952	-0.593621	0.00699301	-0.492709	0.034965	-0.550258	0.00599401	-0.468238	0.0014985	-0.691351	0.000499501	-0.574988	0.003996
XLOC_026581;A3:chr1D:304336031-304337209:304336028-304337209:-	-1	0	-1	0	-0.5	0.0304695	-1	0	-1	0	-0.5	0.0254745	-1	0
XLOC_027002;A3:chr1D:383320498-383321440:383320440-383321440:-	1	0	0.998876	0.0014985	0.501988	0.024975	0.514148	0.00999001	0.496494	0.001998	1	0	0.0836945	0.0509491
XLOC_027316;A3:chr1D:420652297-420652391:420652287-420652391:-	-0.206421	0.202298	-0.733329	0.00749251	-0.960668	0.0164835	-0.982263	0.00999001	-0.800241	0.00499501	-0.7804	0.00499501	-0.962541	0.0024975
XLOC_027638;RI:chr1D:457974180:457974911-457975002:457975072:-	-0.560966	0.00949051	-0.348239	0.0214785	-1	0	-1	0	-0.749855	0.00599401	-1	0	0	0.281219
XLOC_027773;RI:chr1D:467924925:467925026-467925116:467925202:-	-0.71147	0.00649351	-0.658905	0.00599401	-0.203732	0.0519481	-0.249042	0.0134865	-0.503028	0.000999001	-0.330239	0.001998	-0.342144	0.000999001
XLOC_027773;SE:chr1D:467925349-467928182:467928330-467928436:-	-0.71147	0.00649351	-0.658905	0.00599401	-0.203732	0.0519481	-0.242268	0.0134865	-0.503028	0.000999001	-0.330239	0.001998	-0.342144	0.000999001
XLOC_027907;A5:chr1D:478755160-478755517:478755160-478755592:-	-0.68286	0.00899101	-0.715112	0.00749251	-0.346224	0.0569431	-0.707858	0.002997	-0.509629	0.0104895	-0.446363	0.0044955	-0.796774	0
XLOC_030047;A3:chr2A:16554506-16554607:16554506-16554616:+	-0.326361	0.00799201	-0.324168	0.011988	-0.420207	0.022977	-0.497497	0.003996	-0.552081	0.00599401	-0.652287	0.003996	-0.533297	0.003996
XLOC_030818;A5:chr2A:101381784-101382736:101381748-101382736:+	-0.414582	0.00549451	-0.234428	0.014985	-0.207657	0.040959	-0.467735	0.001998	-0.383094	0.001998	-0.490219	0.0014985	-0.302754	0.00949051
XLOC_031106;SE:chr2A:162414425-162416004:162416102-162416192:+	-0.471997	0.002997	-0.453847	0.0014985	-0.39466	0.0134865	-0.854821	0.0014985	-0.819788	0.001998	-0.612254	0.00649351	-0.711299	0.0114885
XLOC_031451;A3:chr2A:257780557-257781468:257780557-257781471:+	-1	0	-1	0	-0.990268	0.001998	-0.314607	0.00599401	0.0130141	0.135864	0	0.28971	1	0
XLOC_032349;A3:chr2A:536622635-536623636:536622635-536623641:+	-0.329086	0.00549451	-0.551282	0.0014985	-0.240082	0.030969	-0.00920043	0.186314	-0.479138	0.0024975	-0.290163	0.00499501	-0.420502	0.0024975
XLOC_035453;A3:chr2A:90426954-90427057:90426918-90427057:-	-0.0681953	0.0809191	-0.353947	0.00599401	-0.314234	0.016983	-0.341641	0.00549451	-0.292201	0.00649351	-0.393538	0.002997	-0.611021	0.000499501
XLOC_037222;A3:chr2A:584516028-584517848:584516020-584517848:-	-0.484284	0.002997	-0.504736	0.002997	-0.189496	0.0839161	-0.407093	0.00799201	-0.443175	0.00899101	-0.402225	0.00899101	-0.403326	0.012987
XLOC_038253;A3:chr2A:731157646-731157704:731157627-731157704:-	0.257383	0.00674326	0.303127	0.00749251	0.0225831	0.229271	0.441347	0.00374625	0.568341	0.0014985	0.371263	0.00599401	0.297775	0.0127373
XLOC_038253;A3:chr2A:731159404-731159515:731159377-731159515:-	0.256445	0.00674326	0.302073	0.00749251	0.0201268	0.229271	0.440308	0.00374625	0.565648	0.0014985	0.369831	0.00599401	0.297775	0.0127373
XLOC_044730;A5:chr2B:447819602-447819733:447819593-447819733:+	-0.78764	0	-0.796479	0	-0.508601	0.020979	-0.126197	0.037962	-0.77835	0.000999001	-0.456968	0.000999001	-0.461924	0
XLOC_045905;AF:chr2B:661773827:661773987-661775534:661775164:661775262-661775534:+	-0.682498	0.0024975	-0.771497	0.00749251	-0.73805	0.01998	-0.510439	0.00999001	-0.518534	0.00749251	-0.567332	0.0024975	-0.358388	0.0679321
XLOC_046062;A3:chr2B:683037158-683037264:683037158-683037267:+	0.914855	0	0.968808	0.002997	0.887264	0.003996	0.918944	0.00874126	0.937832	0.00499501	0.309927	0.0616051	0.5	0.018981
XLOC_046298;RI:chr2B:712597400:712598006-712598049:712598124:+	-0.729866	0	-0.856492	0	-0.38224	0.0124875	-0.289009	0.0044955	-0.47283	0.000499501	-0.161646	0.0144855	-0.901515	0.000499501
XLOC_047261;SE:chr2B:7646719-7647029:7647184-7647474:-	0.10247	0.141858	-1	0	-0.810505	0.0114885	-0.878997	0.0024975	-0.860303	0.0024975	-0.892512	0.0024975	-0.747597	0.00799201
XLOC_048710;SE:chr2B:183317657-183317740:183317941-183318417:-	0	0.278721	-0.0918103	0.19031	-1	0	-1	0	-0.802348	0.00124875	-0.796365	0.001332	-0.855137	0
XLOC_048710;SE:chr2B:183317657-183317780:183317941-183318417:-	-0.130234	0.218781	-0.0300327	0.266359	-1	0	-1	0	-0.651048	0.0024975	-0.796746	0.001332	-0.749516	0.00582751
XLOC_049909;A3:chr2B:484607570-484610119:484607564-484610119:-	-0.381297	0.010989	-0.700645	0.001998	-0.59982	0.010989	-0.382498	0.000999001	-0.788843	0	-0.63508	0	-0.463613	0.001998
XLOC_050545;AF:chr2B:611068231-611070584:611070697:611068231-611070829:611070929:-	-0.0168685	0.177822	0.388724	0.00649351	0.117905	0.0824176	0.309141	0.00999001	0.580238	0.001998	0.752676	0.000999001	0.7303	0.0014985
XLOC_058111;A3:chr2D:324860311-324860616:324860311-324860648:+	-0.371785	0.020979	-0.546931	0.00899101	-0.342717	0.020979	-0.431984	0.001998	-0.77764	0.000499501	-0.4762	0.002997	-0.554932	0
XLOC_058726;AF:chr2D:458732468:458732560-458733309:458732658:458732706-458733309:+	0	0.230769	-0.679865	0.012987	-1	0	-0.919865	0.00499501	-1	0	-1	0	-0.950814	0
XLOC_059703;SE:chr2D:596029649-596029836:596029931-596030203:+	-0.839218	0.013986	-0.873599	0.002997	-0.582177	0.00949051	-0.581045	0.00849151	-0.864004	0.001998	-0.688694	0.00899101	-0.954929	0.0104895
XLOC_062207;A5:chr2D:346583519-346583609:346583519-346583648:-	-0.265205	0.00649351	0.00305521	0.245754	0.115936	0.0484515	-0.714965	0	-0.666246	0.000499501	-0.725878	0	-0.276352	0.0034965
XLOC_062349;AF:chr2D:385172125-385172960:385173100:385172125-385173160:385173428:-	0.108638	0.0824176	0.24969	0.036963	0.891568	0.003996	0.685709	0.003996	0.857287	0.0034965	1	0	0.82552	0.00499501
XLOC_066764;A5:chr3A:32716295-32716587:32716260-32716587:+	-0.250514	0.00649351	-0.18289	0.00999001	0.0223654	0.133866	-0.362433	0.000999001	0.362244	0.003996	0.0165503	0.207792	-0.490588	0.001998
XLOC_067317;A3:chr3A:107398613-107398749:107398613-107398752:+	0.541185	0.0024975	0.829416	0.001998	0.371971	0.0539461	0.294233	0.023976	0.827548	0.003996	0.877821	0	0.896285	0.003996
XLOC_068174;A3:chr3A:403005881-403006472:403005881-403006609:+	-0.104285	0.0679321	-0.00404414	0.23976	-0.620701	0.00999001	-0.82516	0.000999001	-0.852315	0.000999001	-0.985134	0.0014985	-0.683565	0.0024975
XLOC_068206;A3:chr3A:416449174-416449262:416449174-416449289:+	-0.321973	0.024975	-1	0	-0.649276	0.017982	-0.820382	0	-0.879138	0.0014985	-0.740852	0.0014985	-0.988882	0.001998
XLOC_069167;AF:chr3A:603802170:603802416-603803419:603802680:603802750-603803419:+	-0.757019	0	-0.728204	0	-0.690357	0.017982	-0.546179	0.002997	-0.556981	0	-0.172501	0.013986	-0.41492	0
XLOC_071250;SE:chr3A:57900918-57901104:57901330-57901680:-	-0.82746	0.00499501	-0.716225	0.00899101	-0.0459943	0.121379	-0.431936	0.00499501	-0.621841	0.00499501	-0.53375	0.00599401	-0.566289	0.018981
XLOC_071361;A3:chr3A:72698222-72698893:72698165-72698893:-	-0.345673	0.003996	-0.565907	0.000999001	-0.12591	0.0494505	-0.390587	0.0034965	-0.355806	0.0024975	-0.294667	0.0044955	-0.0820971	0.123377
XLOC_072691;A3:chr3A:473217529-473217937:473217524-473217937:-	-0.589978	0	-0.607013	0	-0.275431	0.0559441	-0.593444	0	-0.215283	0.0594406	-0.350265	0.0034965	-0.545587	0
XLOC_073092;AF:chr3A:547479953-547480535:547480537:547479953-547480755:547481105:-	-0.406954	0.00799201	-0.280061	0.0204795	-0.0239055	0.158841	-0.315742	0.00899101	-0.522793	0.00799201	-0.502435	0.00499501	-0.345758	0.00649351
XLOC_078550;RI:chr3B:44280759:44280803-44280873:44280902:+	-0.623495	0.014985	-0.532113	0.023976	-0.935718	0.00899101	-0.709982	0.003996	-0.789304	0.0014985	-0.785432	0.001998	-0.702315	0
XLOC_079260;A3:chr3B:156571404-156571472:156571404-156571490:+	1	0	0.684951	0.0112388	0.475774	0.02997	0.551245	0.00524476	0.99312	0.00224775	0.636971	0.00374625	0.834393	0.00524476
XLOC_079260;A3:chr3B:156574908-156575091:156574908-156575095:+	-1	0	-0.684951	0.0112388	-0.475774	0.02997	-0.551245	0.00524476	-0.99312	0.00224775	-0.636971	0.00374625	-0.834393	0.00524476
XLOC_080543;A3:chr3B:501124108-501124215:501124108-501124235:+	-0.5	0.024975	-0.501205	0.020979	-0.995011	0.003996	-1	0	-1	0	-0.889012	0.0024975	-1	0
XLOC_081281;RI:chr3B:644910276:644910553-644910620:644910651:+	-0.499816	0.00649351	-0.528285	0.00599401	-0.250129	0.0314685	-0.294831	0.00649351	0	0.307193	-0.224071	0.003996	-0.539259	0.000499501
XLOC_082109;A3:chr3B:761004269-761005149:761004269-761005152:+	-0.828041	0	-0.333502	0.0024975	-0.515273	0.00849151	-0.179296	0.012987	-0.300031	0.00949051	-0.274231	0.00599401	0.0152451	0.193806
XLOC_082634;RI:chr3B:809831911:809832240-809832339:809832628:+	-1	0	-0.840285	0.000999001	-0.5	0.018981	0	0.304695	-0.802066	0.001998	-1	0	-0.382124	0.00999001
XLOC_084529;A3:chr3B:232635189-232635274:232635183-232635274:-	-0.604461	0.002997	-0.625027	0	-0.606978	0.00824176	-0.623502	0	-0.463478	0.0014985	-0.119233	0.020979	0.0371814	0.101898
XLOC_084529;A3:chr3B:232636402-232636475:232636182-232636475:-	-0.604461	0.002997	-0.625027	0	-0.606978	0.00824176	-0.623502	0	-0.463478	0.0014985	-0.119233	0.020979	0.0371814	0.101898
XLOC_085409;A3:chr3B:477652515-477653325:477652506-477653325:-	-0.5	0.0034965	-0.457323	0.003996	-0.917582	0.0014985	-1	0	-1	0	-0.164845	0.0584416	0.5	0.0829171
XLOC_085984;A3:chr3B:591457122-591457841:591457116-591457841:-	-0.86235	0	-0.848786	0.000666001	-0.873085	0	-0.832976	0.001332	-0.609544	0.002664	-0.178255	0.042624	-0.0253065	0.281052
XLOC_085984;A3:chr3B:591459462-591460719:591459459-591460719:-	-0.900473	0	-0.927213	0	-0.876099	0	-0.96403	0	-0.609931	0.002664	-0.165903	0.042624	0.00487489	0.312188
XLOC_085984;SE:chr3B:591457957-591458305:591458385-591458901:-	-0.861505	0	-0.853294	0.000666001	-0.876099	0	-0.858109	0.001332	-0.609009	0.002664	-0.165903	0.042624	0	0.312188
XLOC_086103;A5:chr3B:614919482-614921046:614919482-614921078:-	-0.834122	0	-0.628658	0.002997	-0.208067	0.0839161	-0.399816	0.026973	-0.656989	0.002997	-0.474696	0.00899101	-0.511051	0.0044955
XLOC_086462;AF:chr3B:680254883-680255661:680255695:680254883-680256272:680256427:-	0.139384	0.180382	1	0	1	0	1	0	0.926829	0.002997	1	0	0.5	0.0879121
XLOC_093378;AF:chr3D:170535976:170536186-170536971:170536244:170536291-170536971:+	-0.440816	0.0164835	-0.661436	0.00749251	-0.607346	0.0194805	-0.939668	0.000999001	-0.808104	0.000999001	-0.682226	0.003996	-0.924588	0.00499501
XLOC_093646;A5:chr3D:287289021-287289144:287288973-287289144:+	0.192617	0.0374625	-0.104449	0.0824176	-0.760549	0.00899101	-0.456127	0.00899101	-0.806551	0	-0.716653	0.000999001	-0.659381	0
XLOC_093996;RI:chr3D:374926545:374926727-374926761:374926804:+	-0.425229	0.010989	-0.6356	0.000999001	-0.329106	0.015984	-0.233174	0.003996	-0.643734	0.000499501	-0.457055	0	-0.240083	0.00749251
XLOC_094674;AF:chr3D:499630371:499630516-499631343:499630803:499630905-499631343:+	-0.341934	0.0124875	-0.524557	0.0034965	-0.79937	0.002997	-0.616463	0.001998	-0.835788	0.0014985	-0.0763195	0.0579421	-0.896533	0.000499501
XLOC_097288;AF:chr3D:309663661-309665817:309665876:309663661-309666023:309666231:-	0.684632	0.0174825	0.622212	0.020979	0.958262	0.001998	0.950357	0.00624376	0.903865	0.0024975	0.943353	0.0034965	0.950761	0.0024975
XLOC_097735;SE:chr3D:401308942-401309211:401309294-401309380:-	-0.569745	0.0014985	-0.641333	0.0014985	-0.353844	0.041958	-0.330917	0.00749251	-0.616109	0.0044955	-0.22315	0.017982	-0.401416	0.00749251
XLOC_097783;RI:chr3D:410521028:410521291-410521496:410521648:-	-0.843415	0	-0.828117	0	-0.735216	0.00499501	-0.210013	0.013986	-0.966626	0.000999001	-0.604007	0.000999001	-0.200871	0.024975
XLOC_098664;A3:chr3D:546474643-546474769:546474614-546474769:-	-1	0	-0.291905	0.0666833	NA	1	-1	0	-0.837879	0.00749251	-0.83415	0.00749251	-0.887997	0.00899101
XLOC_102118;AF:chr4A:91736128:91736327-91737695:91736606:91736679-91737695:+	NA	1	-0.398967	0.0174825	-0.843961	0.00499501	-0.550178	0.0014985	-0.796791	0.0014985	-0.478901	0.00699301	-0.957838	0.001998
XLOC_103877;A3:chr4A:591697169-591698810:591697169-591698812:+	-0.725561	0.002997	-0.732564	0.001998	-0.44937	0.014985	-0.630736	0.00599401	-0.687916	0.001998	-0.4211	0.017982	-1	0
XLOC_103983;A5:chr4A:599351353-599351727:599351330-599351727:+	0.360102	0.0214785	0.374643	0.00999001	0.218774	0.028971	0.395862	0.00499501	0.428915	0.0024975	0.370211	0.00849151	0.384843	0.0044955
XLOC_106366;RI:chr4A:155810287:155810326-155810465:155810764:-	-0.171329	0.00949051	-0.166595	0.00949051	0.20289	0.0304695	0.0381124	0.0594406	-0.224022	0.00699301	-0.114724	0.00799201	-0.207537	0.00599401
XLOC_107066;SE:chr4A:451747138-451747364:451747441-451748836:-	-1	0	-0.77845	0.0044955	-0.538746	0.0649351	-0.664769	0.00499501	-0.827942	0.00999001	-0.675432	0.00999001	-0.546322	0.0124875
XLOC_108180;AF:chr4A:612060488-612061578:612061765:612060488-612062886:612062917:-	-0.246204	0.0434565	-0.40921	0.0194805	-0.932336	0.002997	-0.824165	0.003996	-0.965432	0	-0.797586	0	-0.872862	0.001998
XLOC_108389;A3:chr4A:626347480-626348157:626347475-626348157:-	-0.5	0.00749251	-1	0	-0.363188	0.021978	-0.482401	0.001998	-0.946356	0	0	0.284216	-0.5	0.00649351
XLOC_113521;A3:chr4B:46939343-46940300:46939343-46940304:+	-0.885547	0.0024975	-0.473949	0.00949051	0.137356	0.0769231	-0.896103	0.003996	-0.842975	0.000499501	-1	0	-0.305319	0.033966
XLOC_114177;SE:chr4B:184233517-184233639:184233776-184239000:+	-0.284432	0.023976	-0.381571	0.017982	-0.827987	0.00499501	-0.733151	0	-0.822162	0	-0.777244	0	-0.943043	0
XLOC_115087;SE:chr4B:470969249-470969354:470970039-470970577:+	-0.901328	0.00699301	-0.765097	0.00899101	-0.327961	0.0929071	-0.676054	0.00899101	-0.964159	0.000999001	-0.705315	0.00999001	-0.605619	0.031968
XLOC_116187;SE:chr4B:657808235-657808325:657808439-657810132:+	-0.604576	0.002997	-0.322657	0.0254745	-0.265201	0.0364635	-0.579504	0.0034965	-0.573239	0.002997	-0.74968	0.003996	-0.635493	0.0034965
XLOC_116731;AF:chr4B:37317942-37318484:37318516:37317942-37320436:37320613:-	0.5	0.00999001	0.25489	0.0839161	1	0	1	0	1	0	0.385523	0.0104895	1	0
XLOC_117553;A3:chr4B:192115325-192116052:192115286-192116052:-	-0.469686	0.014985	-0.418692	0.010989	-0.890056	0.00499501	-0.974278	0.002997	-1	0	-1	0	-0.932773	0.00799201
XLOC_117684;SE:chr4B:242701592-242701681:242701755-242702200:-	-1	0	-0.714555	0.013986	-0.5	0.0144855	-0.682552	0.002997	-0.921531	0	-0.610845	0.003996	-0.497857	0.00499501
XLOC_118316;RI:chr4B:437162495:437163333-437163508:437164075:-	-0.819093	0.003996	-0.759984	0.00999001	-0.88654	0.00699301	-0.340781	0.021978	-0.947575	0.000999001	-0.956076	0.000999001	-0.332137	0.034965
XLOC_118909;A5:chr4B:564903073-564903144:564903073-564903153:-	-0.509868	0.003996	-0.653235	0.003996	-0.649409	0.01998	-0.731666	0.003996	-0.662116	0.002997	-0.920917	0.0034965	-0.641533	0.011988
XLOC_124261;A5:chr4D:231206019-231212920:231205980-231212920:+	0	0.290709	-0.211075	0.00899101	-0.169427	0.0424575	-0.312687	0.00999001	-0.621183	0.000999001	-0.655563	0.002997	-0.665107	0.002997
XLOC_126404;A3:chr4D:103254820-103255693:103254812-103255693:-	-1	0	-1	0	-0.497194	0.0164835	0	0.27023	-0.993215	0.0014985	-0.95758	0.0014985	-0.992633	0.00599401
XLOC_131904;AF:chr5A:475644036:475644203-475649405:475649024:475649192-475649405:+	-0.292934	0.00849151	-0.0588526	0.0964036	-0.283138	0.0404595	-0.276237	0.00974026	-0.244467	0.00649351	-0.209539	0.00699301	-0.814484	0.002997
XLOC_131904;RI:chr5A:475649405:475649437-475649549:475650327:+	-0.292934	0.00849151	-0.0588526	0.0964036	-0.283138	0.0404595	-0.276237	0.00974026	-0.244467	0.00649351	-0.209539	0.00699301	-0.814484	0.002997
XLOC_132004;RI:chr5A:485826491:485826701-485826813:485827073:+	-0.550076	0.035964	-0.945185	0.00699301	-0.826045	0.011988	-0.867565	0.001998	-0.920934	0.001998	-0.817277	0.001998	-0.654777	0.002997
XLOC_132249;A5:chr5A:521294681-521294773:521294642-521294773:+	-0.271871	0.023976	-0.630238	0.001998	-0.412815	0.025974	-0.720362	0.003996	-0.644716	0	-0.719427	0.000999001	-0.711739	0
XLOC_132328;AF:chr5A:533278063:533278165-533281204:533279744:533279793-533281204:+	-0.435599	0	-0.389586	0.000999001	0.0562188	0.0884116	-0.0722908	0.0324675	-0.256179	0.00599401	-0.210367	0.00999001	-0.594222	0.000999001
XLOC_132960;A3:chr5A:595034602-595034672:595034602-595034727:+	-1	0	-1	0	NA	1	NA	1	-1	0	-1	0	-1	0
XLOC_133280;A5:chr5A:626991953-626992036:626991938-626992036:+	-1	0	-0.424499	0.00799201	-0.232451	0.032967	-0.715422	0.000499501	-0.634529	0.000499501	0	0.294705	-0.769379	0.000999001
XLOC_133430;SE:chr5A:647010390-647011527:647012171-647012624:+	-0.185648	0.0594406	-0.331083	0.00999001	-0.795007	0.0769231	-0.883504	0	-0.999075	0.00599401	-0.907636	0.00599401	-1	0
XLOC_134425;A5:chr5A:41498284-41499104:41498284-41499313:-	0.40864	0.017982	0.475398	0.0044955	0.387082	0.023976	0.765913	0.0024975	0.886063	0.000999001	0.876877	0.0014985	0.775172	0.00599401
XLOC_134807;RI:chr5A:126276015:126276064-126276161:126276333:-	-0.789029	0.0024975	-0.279109	0.03996	-0.465344	0.0374625	-0.497121	0.00499501	-0.785721	0	-0.61714	0.002997	-0.737976	0
XLOC_134897;AF:chr5A:148233670-148234080:148234176:148233670-148235219:148235546:-	0.351402	0.0164835	0.359293	0.0104895	0.796704	0.00599401	0.812019	0.0014985	0.872419	0.0014985	0.692376	0.0014985	0.809346	0.002997
XLOC_135418;AF:chr5A:335679472-335679937:335680104:335679472-335680301:335680532:-	0.255524	0.011988	0.308345	0.0044955	0.441162	0.0114885	0.697672	0	0.737798	0.000999001	0.956553	0.000499501	0.989767	0.000999001
XLOC_136297;SE:chr5A:488410086-488410925:488410974-488411086:-	-0.413224	0.0024975	-0.69733	0.000999001	-0.335331	0.0164835	-0.263147	0.00549451	-0.351436	0.00549451	-0.212894	0.00749251	-0.0827104	0.0404595
XLOC_141940;AF:chr5B:88348302:88348557-88349499:88349264:88349301-88349499:+	-0.539788	0.002997	-0.128629	0.0224775	-0.398776	0.018981	-0.487629	0.0014985	-0.487989	0.001998	-0.490294	0.002997	-0.789115	0.001998
XLOC_142401;SE:chr5B:211585485-211585651:211585785-211585909:+	-0.222398	0.0194805	-0.406909	0.015984	-0.783452	0.00599401	-0.768009	0.002997	-1	0	-0.76851	0.0014985	-0.765457	0.00599401
XLOC_143836;AF:chr5B:479387696:479388018-479388808:479388241:479388403-479388808:+	-0.272171	0.011988	-0.165874	0.0194805	-0.511292	0.00599401	-0.503718	0.0014985	-0.57408	0.000499501	-0.420813	0.0024975	-0.869185	0
XLOC_148933;AF:chr5B:552292235-552292659:552292738:552292235-552292775:552292884:-	0.35351	0.00749251	0.253623	0.025974	0.209842	0.0719281	0.505739	0.00224775	0.530658	0.00524476	0.666373	0	0.372977	0.002997
XLOC_149195;AF:chr5B:594746885-594747941:594748282:594746885-594748295:594748565:-	-0.167719	0.0124875	-0.284704	0.00649351	-0.435171	0.00899101	-0.20244	0.00849151	-0.871198	0	-0.474477	0.000999001	0.0310786	0.0964036
XLOC_150026;A3:chr5B:690075419-690076517:690075409-690076517:-	-0.361561	0.0384615	-0.779854	0.00599401	-0.279534	0.0304695	-0.853839	0.0044955	-0.921221	0.000749251	-0.938036	0.000749251	-0.886554	0
XLOC_154829;AF:chr5D:101696440:101696463-101697145:101696494:101696686-101697145:+	-0.402288	0.00899101	-0.562683	0.011988	-0.589774	0.0324675	-0.691566	0.0024975	-0.488847	0.00899101	-0.823215	0	-0.681355	0.00899101
XLOC_155394;SE:chr5D:270241197-270241435:270241496-270242338:+	-0.530196	0.0539461	-1	0	-0.286101	0.140859	-0.800142	0.003996	-0.919246	0.0014985	-0.84197	0.00899101	-0.948005	0.00599401
XLOC_156051;A3:chr5D:376177516-376178171:376177516-376178191:+	0.5	0.00949051	0.0555749	0.122877	1	0	1	0	0.5	0.00999001	1	0	-0.065755	0.147852
XLOC_156179;AF:chr5D:393454523:393454652-393455424:393455089:393455160-393455424:+	-0.20815	0.0224775	-0.334589	0.00699301	-0.308767	0.023976	-0.764655	0.000499501	-1	0	-1	0	-1	0
XLOC_156742;A3:chr5D:451883350-451883452:451883350-451883455:+	0.702791	0.0044955	0.215227	0.015984	0.269201	0.025974	0.504711	0.000999001	0.565145	0.0014985	0.525572	0.0014985	0.706631	0
XLOC_157124;RI:chr5D:492721295:492721406-492721494:492721531:+	-0.560829	0.000499501	-0.500404	0.000999001	-0.289618	0.0194805	-0.166405	0.00799201	-0.310569	0.00649351	-0.351756	0.00499501	-0.0020496	0.276224
XLOC_157310;AF:chr5D:508620115:508620251-508620797:508620478:508620523-508620797:+	-0.165159	0.185814	-0.862613	0.0044955	-0.224343	0.123876	-0.672341	0.001998	-0.792695	0.0014985	-0.631321	0.00799201	-0.76299	0
XLOC_158107;SE:chr5D:14969784-14969895:14969973-14970390:-	-0.951432	0.002997	-0.5	0.00949051	-0.0933457	0.104895	-0.599929	0.00699301	-0.700636	0.00549451	-0.153174	0.0639361	-0.459842	0.0044955
XLOC_158278;A3:chr5D:44785321-44785409:44785313-44785409:-	0.546245	0	0.474525	0	-0.0194816	0.131868	0.17147	0.00899101	0.140203	0.0194805	0.194246	0.00599401	0.625904	0
XLOC_159032;RI:chr5D:242372281:242372565-242372623:242373041:-	0.263243	0.01998	-0.680942	0.000999001	-0.595048	0.00899101	-0.747876	0.00549451	-1	0	-0.698874	0.00549451	-0.378404	0.016983
XLOC_164409;SE:chr6A:87245439-87245547:87245585-87245661:+	-0.246131	0.043956	-0.372613	0.00599401	-0.822842	0.003996	-0.528395	0.002997	-0.792927	0.000999001	-0.494684	0.00799201	-0.120555	0.20979
XLOC_165462;A5:chr6A:404686917-404687469:404686890-404687469:+	-0.831974	0	-0.924908	0.00799201	-0.35772	0.0824176	-0.799096	0.0024975	-0.570942	0.00749251	-0.491963	0.0224775	-0.799603	0.0024975
XLOC_165773;A5:chr6A:483734298-483734387:483734264-483734387:+	-0.740367	0.00899101	-0.5	0.026973	-0.404981	0.035964	-0.629922	0.002997	-0.618226	0.00699301	-0.694101	0.000999001	-0.542509	0.00699301
XLOC_165916;AF:chr6A:512336744:512336865-512338025:512336889:512337075-512338025:+	-0.091779	0.0114885	-0.158112	0.00799201	-0.357543	0.0114885	-0.553951	0.000499501	-0.381216	0.000999001	-0.425919	0	-0.550279	0
XLOC_166268;RI:chr6A:564893058:564893230-564893303:564893350:+	-0.661509	0.0024975	-0.608468	0.00999001	-0.242222	0.18981	-0.649118	0.00749251	-0.624146	0.00749251	-0.0832867	0.154845	-0.590495	0.00749251
XLOC_167831;A5:chr6A:96986812-96987314:96986812-96987599:-	-0.295449	0.010989	-0.350998	0.002997	-0.59797	0.0044955	-0.585752	0.000999001	-0.792005	0	-0.628586	0.0014985	0.173288	0.0624376
XLOC_167831;AF:chr6A:96987998-96989648:96989894:96987998-96990473:96990538:-	0.295449	0.010989	0.350998	0.002997	0.59797	0.0044955	0.585752	0.000999001	0.792005	0	0.628586	0.0014985	-0.173288	0.0624376
XLOC_167947;A3:chr6A:108203353-108204398:108203347-108204398:-	-0.637058	0.00599401	-0.597243	0.00499501	-0.31118	0.047952	-0.432694	0.011988	-0.585111	0.00599401	-0.729587	0.00899101	-0.64752	0.003996
XLOC_168179;SE:chr6A:158048896-158049466:158049585-158050702:-	-0.137221	0.0529471	-0.277927	0.013986	-0.480396	0.00949051	-0.983545	0.000999001	-0.679812	0	-1	0	-0.735967	0.000999001
XLOC_168688;SE:chr6A:359018628-359019904:359020073-359021748:-	-0.160736	0.0509491	-0.208329	0.035964	-0.858308	0.003996	-0.901626	0.002997	-0.889456	0.001998	-0.961845	0	-0.841718	0.00699301
XLOC_169387;A5:chr6A:532421374-532422786:532421374-532422837:-	-0.409052	0.016983	-0.5	0.017982	-0.728631	0.00599401	-0.952293	0.000999001	-1	0	-0.796822	0.000499501	-0.959416	0.000499501
XLOC_169786;A3:chr6A:581840174-581840438:581840171-581840438:-	0.217028	0.00799201	0.288036	0.00599401	0.357408	0.043956	0.268142	0.00699301	0.268157	0.012987	0.300363	0.002997	0.348925	0.000999001
XLOC_174415;A3:chr6B:184145170-184145860:184145170-184145865:+	0.859006	0.00599401	0.104687	0.0754246	0.60944	0.00799201	0.417462	0.00849151	0.650886	0.001998	0.695419	0.003996	0.27509	0.025974
XLOC_174415;A5:chr6B:184146856-184147403:184146747-184147403:+	-0.859006	0.00599401	-0.604687	0.020979	-0.733167	0.00799201	-0.417462	0.00849151	-0.72096	0.001998	-0.466	0.00699301	-0.428955	0.022977
XLOC_174804;AF:chr6B:277612837:277613439-277614563:277613849:277613971-277614563:+	-0.294004	0.026973	-0.372734	0.011988	-0.814677	0.00599401	-0.900522	0	-0.908811	0.0014985	-0.922364	0.0014985	-0.917514	0.002997
XLOC_175298;AF:chr6B:451474269:451474316-451476724:451475067:451475108-451476724:+	-0.404887	0.00599401	-0.216602	0.00499501	-0.266472	0.033966	-0.269641	0.00699301	-0.290307	0.002997	-0.23131	0.00599401	-0.1073	0.132867
XLOC_175448;SE:chr6B:487545952-487546173:487546329-487546458:+	-0.912884	0.0024975	-0.914166	0.00999001	-0.395131	0.0999001	-0.743209	0.00499501	-0.853363	0.0024975	-0.863208	0.0124875	-0.725495	0.00999001
XLOC_176091;A5:chr6B:619729014-619729106:619728891-619729106:+	-0.709253	0.00549451	-1	0	-0.573631	0.031968	-0.181814	0.0624376	-0.564813	0.00499501	-0.726213	0.0024975	-0.763832	0.0014985
XLOC_176704;SE:chr6B:697764079-697764164:697764224-697764295:+	0.417832	0.0214785	0.66663	0.00899101	0.378833	0.03996	0.850586	0.000999001	0.838989	0.003996	0.727957	0.00649351	0.737131	0.00649351
XLOC_176823;SE:chr6B:707025046-707025685:707025731-707026499:+	-0.4357	0.014985	-0.408221	0.00599401	-0.80393	0.0134865	-0.876923	0.0044955	-0.988513	0.0044955	-0.969817	0.002997	-0.957609	0.002997
XLOC_177172;A3:chr6B:11299708-11301387:11299705-11301387:-	-0.733246	0.00699301	-0.5	0.021978	-0.5	0.0254745	-0.5	0.00799201	-1	0	-1	0	-1	0
XLOC_177690;A5:chr6B:56046435-56051693:56046435-56051695:-	0.5	0.00524476	0	0.265235	1	0	-0.5	0.00749251	1	0	1	0	0.5	0.0434565
XLOC_179347;SE:chr6B:439069916-439070470:439070761-439073580:-	-0.820037	0.00799201	-0.747995	0.011988	-0.832664	0.0194805	-0.958139	0.002997	-0.928495	0.001998	-0.904814	0.00599401	-0.874847	0.00599401
XLOC_179373;A5:chr6B:445882904-445882977:445882904-445883013:-	1	0	1	0	-0.0463574	0.335664	0.823599	0.00999001	0.829143	0.00799201	0.935594	0.00699301	0.938386	0.012987
XLOC_179373;AF:chr6B:445886091-445886170:445886228:445886091-445886292:445886445:-	1	0	1	0	0	0.335664	0.823599	0.00999001	0.829143	0.00799201	1	0	0.938386	0.012987
XLOC_179796;AF:chr6B:540594117-540596574:540596648:540594117-540596716:540596976:-	1	0	0.676954	0.00899101	0.33306	0.042957	0.313765	0.02997	0.566323	0.00499501	1	0	0.921973	0.000999001
XLOC_179911;A3:chr6B:563145591-563145717:563145588-563145717:-	-0.611151	0.012987	-0.60821	0.00749251	-0.669978	0.015984	-0.678549	0.00749251	-0.704266	0.00524476	-0.810299	0.00174825	-0.820811	0.00749251
XLOC_179911;A3:chr6B:563145818-563146671:563145806-563146671:-	-0.645588	0.012987	-0.612973	0.00749251	-0.669978	0.015984	-0.678549	0.00749251	-0.704266	0.00524476	-0.810299	0.0034965	-0.820811	0.00749251
XLOC_180019;AF:chr6B:580378565-580379376:580379493:580378565-580379702:580380083:-	0.436136	0.020979	0.670546	0.00699301	0.452693	0.0344655	0.59701	0.0044955	0.776624	0.000999001	0.800072	0.0014985	0.943863	0.002997
XLOC_185990;A5:chr6D:103009084-103009205:103009080-103009205:+	-0.544119	0.000999001	-0.680876	0.001998	-0.224466	0.0264735	-0.532133	0.000999001	-0.094638	0.043956	-0.821483	0.000499501	-0.404179	0.00599401
XLOC_186497;A5:chr6D:271293620-271294359:271293469-271294359:+	0	0.170829	NA	1	1	0	1	0	0.936853	0.001998	1	0	0.545686	0.00649351
XLOC_186543;A5:chr6D:285868808-285869323:285868758-285869323:+	0.143654	0.0914086	-0.5	0.0324675	-1	0	-0.929173	0.0024975	-0.837837	0.000499501	-0.824527	0	-0.438473	0.0014985
XLOC_186737;A3:chr6D:326535112-326535714:326535112-326535718:+	-0.229609	0.043956	-0.452566	0.003996	-0.28518	0.105894	-0.686859	0	-0.473703	0.00799201	-0.763115	0	-0.722423	0
XLOC_187504;A5:chr6D:448691955-448692196:448691951-448692196:+	-0.653955	0.00599401	-0.685255	0.002997	-0.324435	0.038961	-0.74297	0.00699301	-0.917035	0.00499501	-1	0	-0.116449	0.0889111
XLOC_187660;A3:chr6D:460699405-460699501:460699405-460699513:+	-0.221373	0.034965	-0.445169	0.010989	-0.92387	0.001998	-0.882407	0	-0.908508	0	-0.949272	0.000999001	-0.529243	0.000999001
XLOC_189250;A3:chr6D:277022836-277023530:277022819-277023530:-	-0.940488	0.00599401	-0.5	0.020979	-1	0	-0.946511	0.00374625	-1	0	-1	0	-0.528515	0.0759241
XLOC_189654;SE:chr6D:365729717-365729804:365729884-365730425:-	-0.55917	0.00649351	-0.491739	0.003996	-0.580934	0.00799201	-0.106419	0.047952	-0.971297	0.0014985	-0.702176	0.0014985	-0.0874172	0.0879121
XLOC_190204;A5:chr6D:445994456-445995141:445994456-445995228:-	0	0.170829	-1	0	-1	0	-1	0	-1	0	0	0.184316	-1	0
XLOC_190458;A5:chr6D:463715037-463715345:463715037-463715435:-	-0.738812	0.002997	-0.507722	0.00499501	-0.673925	0.010989	-0.41662	0.00899101	-0.785495	0.000999001	-0.731862	0.00999001	0.0356193	0.228771
XLOC_195348;A3:chr7A:570121571-570123370:570121571-570123382:+	0.976667	0.001998	0.960992	0.00899101	0.754426	0.00499501	0.731217	0.0164835	0.732663	0.002997	0.466257	0.0224775	0.599493	0.0044955
XLOC_196868;SE:chr7A:4898540-4899038:4899141-4899585:-	-0.5	0.026973	-1	0	0	0.265734	-0.892725	0.00899101	-0.791791	0.0034965	-0.798085	0.00599401	-0.796819	0.00599401
XLOC_199490;A3:chr7A:474788479-474788532:474788466-474788532:-	-0.407511	0.00999001	-0.661571	0.000832501	-0.829732	0.00124875	-0.463507	0.00624376	-0.506572	0.001332	-0.281267	0.014985	-0.27183	0.0124875
XLOC_200555;RI:chr7A:663536394:663537086-663537120:663537650:-	-0.453754	0.0024975	-0.65814	0	-0.68423	0.00549451	-0.625752	0.001998	-0.307706	0.0044955	-0.105839	0.0874126	NA	1
XLOC_200828;RI:chr7A:690871197:690871226-690871416:690871794:-	-0.383343	0.0014985	-0.542628	0.0014985	-0.0815532	0.0729271	-0.345102	0.00549451	-0.725585	0.000499501	-0.120203	0.0394605	-0.376602	0.00549451
XLOC_205247;SE:chr7B:42030337-42030416:42030502-42030588:+	-0.50244	0.000499501	-0.559858	0.000499501	0.0428439	0.109391	-0.305477	0.002997	-0.958501	0	-0.720387	0	-0.0583289	0.0699301
XLOC_206285;AF:chr7B:240964642:240964924-240965781:240965674:240965699-240965781:+	-0.458381	0.012987	-0.208198	0.032967	-0.656441	0.00749251	-0.562214	0.00699301	-0.75288	0.00499501	-0.604344	0.00649351	-0.518906	0.00999001
XLOC_208430;AF:chr7B:672382172:672382228-672389053:672385976:672386307-672389053:+	0.82332	0.003996	0.731114	0	0.310773	0.0959041	0.521027	0.003996	0.616072	0.00599401	0.346937	0.013986	0.865794	0
XLOC_208505;AF:chr7B:681848629:681848656-681851475:681849784:681850024-681851475:+	0.146766	0.010989	0.229419	0.0044955	0.11932	0.0584416	0.271887	0.00599401	0.262871	0.00699301	0.296466	0.00699301	0.524929	0.000499501
XLOC_209354;SE:chr7B:11959632-11959704:11959769-11959853:-	-0.52554	0.0044955	-0.79865	0	-0.217227	0.0914086	-0.376711	0.0104895	-0.672031	0.000999001	-0.558606	0.00899101	-0.693688	0
XLOC_210487;RI:chr7B:201523376:201523442-201523485:201523683:-	-0.14032	0.0504496	-0.199978	0.037962	-0.784804	0.00649351	-0.660622	0.0024975	-0.736507	0	-0.458027	0.00649351	-0.96685	0.0014985
XLOC_210731;RI:chr7B:264064986:264065109-264065185:264065280:-	-0.284606	0.0519481	-0.191543	0.0549451	-0.861504	0.00799201	-0.416523	0.00699301	-0.814215	0.00499501	-0.718441	0.00599401	-0.732823	0.002997
XLOC_212107;A3:chr7B:594418678-594418752:594418593-594418752:-	-0.707621	0.002997	-0.803124	0.00599401	-0.40127	0.0184815	-0.415399	0.00899101	-0.927472	0.000499501	-0.462463	0.0044955	-0.274719	0.0134865
XLOC_212107;A3:chr7B:594421260-594421358:594421251-594421358:-	-0.723089	0.002997	-0.405189	0.0124875	-0.40127	0.0184815	-0.415399	0.00899101	-0.927472	0.000499501	-0.462463	0.0044955	-0.576922	0.002997
XLOC_221373;AF:chr7D:5381209-5381313:5381411:5381209-5381691:5381809:-	0.836554	0.00799201	0.5	0.013986	0.46947	0.023976	0.906186	0.000499501	0.87343	0.000999001	0.955965	0.000499501	0.696373	0.00599401
XLOC_221513;A5:chr7D:16926311-16927086:16926311-16927267:-	0	0.22977	0	0.264735	1	0	1	0	1	0	1	0	1	0
XLOC_223279;SE:chr7D:317429131-317429853:317429970-317430087:-	-1	0	-0.584873	0.024975	-0.415719	0.033966	-0.822117	0.00899101	-0.736786	0.003996	-0.957491	0.00799201	-0.949739	0.00999001
XLOC_223751;A5:chr7D:457150045-457150838:457150045-457150892:-	-0.248938	0.01998	-0.425729	0.00899101	-0.711454	0.00374625	-0.614093	0.000999001	-0.300752	0.00932401	0.137505	0.020979	0.372905	0.0014985
XLOC_224227;SE:chr7D:540857848-540858691:540858751-540859351:-	-0.941565	0.003996	-0.985526	0.002997	-0.894395	0.012987	NA	1	-0.85917	0.002997	-0.899442	0	-0.736284	0.003996
XLOC_227941;A3:chrUn:56921666-56922754:56921666-56922761:+	-1	0	-1	0	0	0.262737	-1	0	-0.96013	0.001998	-0.898522	0.00999001	0.0922754	0.152514
XLOC_228258;SE:chrUn:92716717-92716859:92716955-92717951:+	-0.431512	0.010989	-0.198859	0.036963	-0.873561	0.0014985	-0.913598	0.000499501	-0.851991	0	-0.640351	0.000999001	-0.758904	0.000499501
XLOC_000293;A3:chr1A:14140562-14140942:14140562-14140980:+	-0.5	0.0579421	-0.220751	0.0919081	-0.918889	0.00799201	-1	0	-1	0	-0.5	0.047952	-1	0
XLOC_000351;AF:chr1A:20975761:20975877-20977226:20977012:20977078-20977226:+	-0.142132	0.0509491	-0.218979	0.0214785	0.213771	0.041958	-1	0	-0.448519	0.00699301	-0.913047	0.0024975	-0.679056	0.0044955
XLOC_000626;A3:chr1A:50927958-50929728:50927958-50929982:+	-0.63525	0.002997	-0.807864	0.001998	-0.252717	0.0424575	-0.315936	0.0234765	-0.78691	0.00849151	-0.753496	0.00849151	-0.458051	0.027972
XLOC_000667;AF:chr1A:58122370:58122490-58123800:58123589:58123677-58123800:+	0	0.221279	-0.5	0.044955	-0.280504	0.0709291	-1	0	-0.923159	0.001998	-0.968889	0.002997	-1	0
XLOC_001423;A5:chr1A:267798334-267798466:267798313-267798466:+	-0.0921418	0.0384615	-0.000520763	0.297702	-0.0867567	0.0694306	-1	0	-1	0	-1	0	-1	0
XLOC_001807;A3:chr1A:361352570-361352788:361352570-361352814:+	-0.5873	0.00599401	-0.5	0.0114885	-0.435531	0.013986	-0.749162	0.000499501	-0.778005	0.0024975	0	0.288212	-0.284534	0.00899101
XLOC_001987;A3:chr1A:394849617-394851666:394849617-394851680:+	0.331903	0.011988	0.480961	0.00599401	0.594338	0.013986	0.513772	0.00899101	0.56478	0.002997	0.641398	0.003996	0.365625	0.010989
XLOC_003280;SE:chr1A:564276781-564276868:564277071-564277672:+	-0.462729	0.017982	-0.326843	0.0499501	-0.409124	0.041958	-0.714055	0.001998	-0.624914	0.00599401	-0.616576	0.002997	-0.862115	0.000999001
XLOC_003309;A3:chr1A:568110623-568110760:568110623-568110778:+	-0.43634	0.0044955	-0.362681	0.001998	-0.307705	0.025974	-0.47394	0.00699301	-0.166157	0.026973	-0.342081	0.01998	-0.5048	0.0034965
XLOC_003418;A3:chr1A:576892692-576893805:576892692-576893813:+	-0.022095	0.177822	-0.233784	0.0234765	-0.768507	0.00649351	-0.632728	0.00499501	-0.896466	0.001998	-1	0	0.062453	0.153347
XLOC_004635;AF:chr1A:141434495-141434604:141434653:141434495-141437470:141437604:-	0.408732	0.014985	0.98901	0.002997	-0.0100105	0.288212	0.345143	0.011988	0.963854	0.000499501	0.454974	0.00749251	0.594367	0.002997
XLOC_005366;RI:chr1A:354307638:354307652-354307729:354307812:-	-0.303409	0.00749251	-0.524945	0.000999001	-0.175033	0.0414585	-0.191206	0.0104895	-0.300523	0.00599401	-0.241686	0.00599401	-0.154405	0.0174825
XLOC_005553;AF:chr1A:392529837-392530583:392530881:392529837-392530980:392531051:-	-0.48591	0.0104895	-0.556232	0.0044955	-0.539184	0.014985	-0.630813	0.0024975	-0.758985	0.002997	-0.869521	0.0034965	-0.173233	0.155844
XLOC_005754;AF:chr1A:441184717-441185226:441185293:441184717-441185564:441185735:-	0.228413	0.032967	-0.0282669	0.142358	0.219268	0.033966	0.278543	0.00849151	0.640186	0.0014985	0.526614	0.003996	0.850902	0.0044955
XLOC_007218;AF:chr1A:593399634-593399735:593399827:593399634-593400035:593400084:-	0	0.332168	1	0	0.815881	0.00732601	NA	1	0.834315	0.0018315	0.912054	0	NA	1
XLOC_010548;A3:chr1B:55433206-55436337:55433206-55436340:+	0.16824	0.023976	0.193023	0.0174825	0.13306	0.0519481	0.232083	0.00749251	0.298474	0.00499501	0.379601	0.00799201	0.429972	0.0024975
XLOC_010868;A3:chr1B:104462872-104464576:104462872-104464580:+	-1	0	-0.53788	0.011988	-0.571538	0.01998	-0.248446	0.0174825	-0.603273	0.00699301	-0.789918	0.00499501	-0.802638	0.003996
XLOC_011773;AF:chr1B:334547237:334547701-334548503:334548294:334548421-334548503:+	-0.788008	0.0034965	-0.811661	0.002997	-0.358161	0.016983	-0.612617	0.0024975	-0.37068	0.00599401	-0.141432	0.0434565	0.221327	0.045954
XLOC_011797;A3:chr1B:340464372-340464449:340464372-340464460:+	0.887381	0.00749251	0.836574	0.0134865	0.503091	0.016983	0.732861	0.00949051	0.641448	0.002997	0.769259	0.003996	0.397095	0.024975
XLOC_011800;AF:chr1B:340809803:340810045-340810392:340810185:340810268-340810392:+	-0.230882	0.110889	-0.252078	0.0719281	-0.529336	0.035964	-0.866313	0.001998	-0.912617	0	-0.98223	0.001998	-0.959843	0.001998
XLOC_012418;A3:chr1B:471750510-471752078:471750510-471752501:+	-1	0	-0.99611	0.00949051	NA	1	NA	1	NA	1	-1	0	-1	0
XLOC_012562;AF:chr1B:498630575:498630710-498631322:498630769:498630938-498631322:+	-0.395923	0.000666001	-0.409531	0	-0.151895	0.0666001	-0.2203	0.00666001	-0.085349	0.034965	-0.149425	0.0124875	-0.208159	0.00832501
XLOC_012990;A3:chr1B:568521967-568522046:568521967-568522067:+	0.0423447	0.0894106	0.172884	0.040959	-0.0131859	0.278222	0.396465	0.00499501	0.61123	0.000999001	0.4924	0.00499501	0.472409	0.001998
XLOC_013263;A3:chr1B:609304143-609307531:609304143-609307564:+	-0.233874	0.013986	-0.377397	0.00699301	-0.0516381	0.118881	-0.392414	0.003996	-0.194493	0.0124875	-0.346073	0.00549451	-0.298967	0.00999001
XLOC_014003;A3:chr1B:678049279-678049390:678049279-678049555:+	-0.305764	0.0024975	-0.369712	0.000999001	0.0612493	0.0894106	-0.0493835	0.0569431	-0.366337	0.003996	0.036169	0.0749251	-0.342841	0.00599401
XLOC_014925;SE:chr1B:95737806-95738328:95738405-95738500:-	-0.788481	0.00899101	-0.865657	0.003996	-0.699591	0.00899101	0.00735146	0.237263	-0.879862	0	-0.334698	0.0184815	-0.146884	0.117882
XLOC_015257;A3:chr1B:159632656-159632726:159632622-159632726:-	-0.689303	0.0164835	-0.55587	0.014985	-0.607828	0.02997	-0.526003	0.0044955	-0.782601	0	-0.614345	0.002997	-0.480965	0.00899101
XLOC_015580;A3:chr1B:259797154-259797260:259797114-259797260:-	-0.713522	0.011988	-0.524061	0.017982	-0.658985	0.031968	-0.819064	0.00799201	-0.85985	0.001998	-0.834503	0.001998	-0.977464	0.00999001
XLOC_016097;A5:chr1B:389093953-389094022:389093953-389094043:-	0.255106	0.00999001	0.287405	0.00799201	0.0423188	0.105894	0.16423	0.014985	0.252505	0.00699301	0.136532	0.0154845	0.647606	0.000999001
XLOC_016254;A3:chr1B:423209952-423211066:423209947-423211066:-	-0.567523	0.000749251	-0.288946	0.00674326	-0.604379	0.0127373	-0.5	0.00899101	-0.727477	0.000749251	-0.5	0.0112388	-0.457912	0.014985
XLOC_016254;A5:chr1B:423208234-423208335:423208234-423208341:-	-0.567523	0.000749251	-0.288946	0.00674326	-0.604379	0.0127373	-0.5	0.00899101	-0.727477	0.000749251	-0.5	0.0112388	-0.457912	0.014985
XLOC_016602;A5:chr1B:492789233-492791796:492789233-492792057:-	-0.315565	0.046953	-0.857668	0.01998	-0.838797	0.020979	-0.718241	0.00699301	-0.702745	0.002997	-0.380543	0.000999001	-0.372861	0.001998
XLOC_016867;AF:chr1B:540730088-540730782:540730801:540730088-540730882:540731163:-	1	0	NA	1	-1	0	NA	1	1	0	NA	1	1	0
XLOC_017010;AF:chr1B:559101687-559103228:559103264:559101687-559103882:559104015:-	0.524751	0.010989	0.330806	0.015984	0.606796	0.00999001	0.861628	0	0.643927	0	0.879704	0.0014985	0.491044	0.025974
XLOC_017732;A3:chr1B:649330204-649331050:649330147-649331050:-	-0.232121	0.0284715	-0.395979	0.00974026	-0.934502	0.0104895	-0.783408	0.00524476	-0.72104	0.0044955	-0.934426	0.00674326	-0.821897	0.0112388
XLOC_018168;A3:chr1B:688239602-688239783:688239599-688239783:-	-0.834256	0.00999001	-0.824071	0.00749251	-0.349	0.0499501	-0.430267	0.014985	-0.742773	0.0024975	-0.701609	0.00499501	-0.635735	0.0237263
XLOC_023795;A3:chr1D:354499936-354500404:354499936-354500554:+	-1	0	-0.683644	0.0434565	-1	0	-0.922877	0.028971	-1	0	-1	0	0	0.214286
XLOC_023802;A3:chr1D:355165930-355167219:355165930-355167276:+	-0.248517	0.0789211	-0.675177	0.014985	-0.339719	0.0529471	-0.784745	0.000999001	-1	0	-0.925908	0.000999001	-0.862034	0.002997
XLOC_024139;AF:chr1D:412021950:412022116-412022810:412022204:412022344-412022810:+	-0.845077	0.017982	-0.899801	0.00899101	-0.81213	0.00874126	-0.691318	0.0104895	-0.486764	0.00799201	-0.402802	0.017982	-0.752137	0.00666001
XLOC_024331;SE:chr1D:433913058-433913141:433913203-433913289:+	0	0.247253	-0.342146	0.030969	-0.745902	0.003996	-0.849065	0.001998	-0.696696	0.0024975	-0.480011	0.00599401	-0.0987956	0.0659341
XLOC_024525;A3:chr1D:453274466-453274532:453274466-453274553:+	-0.0471077	0.163337	-0.194745	0.0529471	-1	0	-0.906134	0.0044955	-0.804904	0.00749251	-1	0	-0.744702	0.0194805
XLOC_025501;A3:chr1D:44642660-44642740:44642657-44642740:-	-0.5	0.027972	-1	0	-0.5	0.0709291	-1	0	-1	0	0	0.225275	-1	0
XLOC_025584;RI:chr1D:55668609:55669643-55669926:55670390:-	-0.291584	0.0297203	-0.125291	0.0769231	-0.111782	0.110723	-0.661623	0.0024975	-0.560234	0.00999001	-1	0	-0.562414	0.00582751
XLOC_025584;RI:chr1D:55668609:55670104-55670242:55670390:-	-0.495731	0.0297203	-0.0487509	0.175325	-0.775115	0.0224775	-0.927681	0.0024975	-0.964844	0.00999001	-0.914689	0.0024975	-0.965699	0
XLOC_026079;A3:chr1D:195767083-195767273:195766948-195767273:-	0.806694	0.00899101	0.028821	0.206793	0.652952	0.0124875	0.120338	0.0999001	0.693342	0.0014985	0.446088	0.00649351	0.520244	0.00499501
XLOC_026267;A5:chr1D:241478619-241478709:241478619-241478730:-	-1	0	-0.816375	0.0142358	-1	0	-1	0	-0.975234	0.00974026	0	0.253746	0	0.27972
XLOC_026388;A5:chr1D:258586979-258587064:258586979-258587085:-	-0.445237	0.035964	-1	0	-0.204694	0.120879	-0.358084	0.038961	-0.913059	0.00499501	-0.884323	0.002997	-0.47093	0.00899101
XLOC_026757;A3:chr1D:340558658-340562170:340558627-340562170:-	-0.5	0.0699301	-1	0	-1	0	-0.962551	0.010989	-1	0	-1	0	-0.942589	0.011988
XLOC_026992;RI:chr1D:382234086:382234863-382234966:382236374:-	-0.549699	0	-0.662426	0	0.281567	0.0214785	0.0147034	0.144356	-0.28539	0.00699301	-0.0231347	0.0889111	-0.256236	0.0024975
XLOC_027875;A5:chr1D:476259082-476259561:476259082-476259567:-	1	0	0	0.252248	0.961684	0.00599401	0.603711	0.011988	1	0	0.5	0.010989	1	0
XLOC_027903;A5:chr1D:478360340-478360420:478360340-478360459:-	-0.192497	0.0849151	-0.256565	0.0639361	-0.472498	0.03996	-0.828044	0.000999001	-0.678662	0.00699301	-0.717532	0.00499501	-0.663325	0.00499501
XLOC_028094;A5:chr1D:493933706-493933826:493933706-493933891:-	-0.316891	0.0104895	-0.140236	0.0576923	-0.053992	0.14011	-0.579881	0.000749251	-0.624146	0.00224775	-0.490763	0.0044955	-0.628515	0.00224775
XLOC_028094;SE:chr1D:493930870-493933218:493933268-493933415:-	-0.316891	0.0104895	-0.142881	0.0576923	-0.0518566	0.14011	-0.581211	0.000749251	-0.622501	0.00224775	-0.489285	0.0044955	-0.625749	0.00224775
XLOC_030013;A3:chr2A:14814322-14815262:14814322-14815367:+	-0.0172281	0.278721	-0.0483968	0.278721	-0.136406	0.28971	-0.86481	0.00699301	-0.826074	0	-0.831031	0.0034965	-0.991937	0
XLOC_031486;AF:chr2A:271905428:271905476-271907120:271905909:271905993-271907120:+	0.810716	0.0034965	0.721477	0.003996	-0.0402958	0.143357	-0.44053	0.0284715	0.747436	0.0014985	0.516202	0.001998	-0.184434	0.0509491
XLOC_032490;SE:chr2A:563938349-563939251:563939544-563940298:+	NA	1	-0.5	0.0509491	-0.878081	0.0154845	-1	0	-1	0	-1	0	-0.982842	0.00999001
XLOC_032623;AF:chr2A:583837689:583838019-583839750:583839537:583839662-583839750:+	-0.320285	0.01998	-0.36221	0.026973	-0.302291	0.107892	-0.650078	0	-0.724582	0.00599401	-0.584116	0.003996	-0.902937	0
XLOC_033485;A3:chr2A:709843056-709843260:709843056-709843281:+	-0.0573108	0.248751	-0.36897	0.0474525	-0.195408	0.224775	-1	0	-1	0	-1	0	-1	0
XLOC_033757;SE:chr2A:729688186-729688361:729688456-729688735:+	-0.933797	0.00674326	-0.777919	0.00749251	-0.405228	0.02997	-0.665524	0.00524476	-0.698486	0.0044955	0	0.272727	NA	1
XLOC_033933;SE:chr2A:746798766-746799365:746799451-746799596:+	-0.646526	0.00499501	NA	1	-1	0	-0.278499	0.030969	-0.898701	0.00849151	-0.849888	0.00599401	-0.212253	0.0674326
XLOC_035692;AF:chr2A:136951326-136951912:136951936:136951326-136952099:136952323:-	0	0.231269	0.212475	0.0494505	0.190433	0.0464535	0.474957	0.001998	0.495225	0.0024975	0.545232	0.0024975	0.645631	0.00649351
XLOC_035742;A3:chr2A:149210394-149211102:149210370-149211102:-	-0.525111	0.00749251	-0.619796	0.00949051	-0.386692	0.016983	-0.246016	0.0174825	-0.349696	0.00799201	-0.447616	0.00799201	-0.288541	0.022977
XLOC_036066;SE:chr2A:233471457-233472282:233472514-233475552:-	-0.680268	0.0014985	-0.676787	0	-0.301725	0.0681818	-0.121005	0.041958	-0.579768	0.0014985	-0.282287	0.00974026	-0.185854	0.0382118
XLOC_036156;AF:chr2A:277138798-277145610:277145722:277138798-277146130:277146260:-	NA	1	0.651309	0.00649351	NA	1	0.0866853	0.103896	0.805928	0.000499501	0.5991	0.0044955	0.5	0.000999001
XLOC_036773;A3:chr2A:474747580-474747663:474747574-474747663:-	0	0.196304	-0.390523	0.036963	-0.893657	0.00499501	-0.956768	0.000499501	-0.912075	0.0014985	-0.656692	0.0024975	-0.453569	0.036963
XLOC_036782;A5:chr2A:476397966-476398044:476397966-476398048:-	0.539998	0.0014985	0.380243	0.0024975	0.00837621	0.213287	0.183129	0.0104895	0.232133	0.00549451	0.161752	0.013986	0.456202	0.002997
XLOC_037788;SE:chr2A:679514253-679514966:679515050-679515893:-	0.158424	0.016983	0.161966	0.014985	0.112531	0.0474525	0.313601	0.00549451	0.276378	0.00699301	0.282297	0.002997	0.210492	0.00499501
XLOC_038107;A3:chr2A:717582336-717582417:717582321-717582417:-	-0.794072	0.00999001	NA	1	-0.291762	0.131119	-0.551132	0.00874126	-0.870945	0.00899101	-0.785456	0.00599401	-0.527129	0.0134865
XLOC_038107;AF:chr2A:717582647-717583449:717583505:717582647-717585079:717585410:-	0.794072	0.00999001	NA	1	0.291762	0.131119	0.557467	0.0034965	0.870887	0.00899101	0.783593	0.00599401	0.573132	0.0134865
XLOC_038256;A3:chr2A:732585453-732585888:732585362-732585888:-	-0.769117	0.0194805	-0.772621	0.00749251	-0.564538	0.032967	-0.640333	0.0044955	-0.931544	0.00599401	-0.809048	0.00899101	-0.778029	0.011988
XLOC_043775;A5:chr2B:186285833-186286227:186285795-186286227:+	0.298047	0.0164835	0.288995	0.0294705	0.420397	0.015984	0.538374	0.000499501	0.829069	0.000499501	0.62441	0.000999001	0.562105	0.0014985
XLOC_044105;SE:chr2B:259776563-259776651:259776790-259776944:+	-0.30543	0.013986	-0.224603	0.017982	-0.325309	0.037962	-0.655223	0	-0.872802	0.000999001	-0.600545	0.001998	-0.711399	0.001998
XLOC_044106;A3:chr2B:260605809-260606240:260605809-260606243:+	-1	0	-1	0	0.139909	0.103896	0	0.278721	-0.47727	0.00649351	0	0.271728	1	0
XLOC_044458;AF:chr2B:384671490:384671543-384674899:384673126:384673375-384674899:+	-0.727742	0.001998	-0.666228	0.00699301	-0.10815	0.218531	0.147935	0.0511988	0.0585241	0.156843	0.640878	0	1	0
XLOC_044458;AF:chr2B:384671490:384671543-384674899:384673199:384673375-384674899:+	-0.604598	0.001998	-0.633473	0.001998	-0.06778	0.218531	0.183928	0.0511988	-0.0326498	0.156843	0.55327	0.002997	0.748939	0.0024975
XLOC_046350;A3:chr2B:718601411-718601553:718601411-718601556:+	-0.5	0.030969	-1	0	-0.5	0.021978	-0.726488	0.001998	-0.494888	0.00599401	-0.5	0.00599401	0.00801909	0.297203
XLOC_046876;A3:chr2B:775828336-775828473:775828336-775828504:+	-0.634055	0.0024975	-0.546035	0.001998	-0.0905048	0.0704296	-0.116209	0.024975	-0.233555	0.00599401	-0.225768	0.0134865	-0.319923	0.002997
XLOC_048710;SE:chr2B:183317657-183317780:183317819-183318417:-	0	0.278721	0	0.278222	-1	0	-1	0	-0.672614	0.00124875	-0.796836	0.001332	NA	1
XLOC_049307;A3:chr2B:356600182-356600287:356600176-356600287:-	0.00979158	0.265734	-0.17382	0.045954	-0.370936	0.030969	-0.658754	0.001998	-0.495586	0.00749251	-0.577605	0.00499501	-0.622516	0.0014985
XLOC_049393;AF:chr2B:375177052-375177152:375177224:375177052-375177301:375177520:-	1	0	0.5	0.151848	1	0	1	0	0.96668	0.0549451	1	0	NA	1
XLOC_049690;RI:chr2B:441859840:441860329-441860435:441860525:-	1	0	0.5	0.0669331	1	0	0.5	0.014985	-0.0852181	0.114386	0.797484	0.002997	0.5	0.00699301
XLOC_050157;AF:chr2B:530730886-530731978:530732063:530730886-530732148:530732244:-	1	0	1	0	0.915051	0	1	0	0.142653	0.037962	0.226685	0.013986	0.345698	0.014985
XLOC_050793;RI:chr2B:655007139:655007234-655007308:655007360:-	-0.871514	0.002997	-0.774015	0.002997	-0.474156	0.015984	-0.194068	0.025974	-0.740361	0.000499501	-0.367046	0.00499501	-0.219452	0.018981
XLOC_050793;SE:chr2B:655005082-655005168:655005774-655005942:-	-0.871514	0.002997	-0.774015	0.002997	-0.474156	0.015984	-0.194068	0.025974	-0.740361	0.000499501	-0.367046	0.00499501	-0.219452	0.018981
XLOC_050828;RI:chr2B:660123789:660123995-660124059:660124120:-	-1	0	-1	0	-1	0	-1	0	-0.906579	0.030969	-0.836638	0.020979	-0.929444	0.011988
XLOC_051103;AF:chr2B:699178754-699179201:699179469:699178754-699181153:699181196:-	-0.464337	0.0659341	-0.118062	0.231269	0.124289	0.0729271	-0.509993	0.00699301	-0.427681	0.002997	-0.493363	0.00599401	-0.7468	0.0044955
XLOC_051578;A5:chr2B:762505515-762505635:762505515-762505679:-	-0.564154	0.00699301	-0.618565	0.00599401	0.0442893	0.250749	-0.694575	0.000999001	-0.259795	0.01998	-0.647771	0.003996	-0.439064	0.028971
XLOC_056546;A3:chr2D:14258795-14258883:14258795-14258892:+	-0.25904	0.0134865	-0.255186	0.00599401	-0.347069	0.015984	-0.316634	0.00599401	-0.430958	0.0044955	-0.43753	0.00549451	-0.255216	0.0114885
XLOC_056941;A3:chr2D:51138527-51138846:51138527-51138866:+	-0.665888	0.000999001	-0.389344	0.014985	-0.104061	0.0909091	-0.337521	0.010989	-0.349954	0.00799201	-1	0	-0.773563	0.002997
XLOC_057865;A5:chr2D:245377605-245377697:245377597-245377697:+	0.25398	0.00699301	0.343547	0.001998	0.0355852	0.133866	0.0662882	0.0849151	0.395059	0.00499501	0.128499	0.027972	0.503848	0.000999001
XLOC_058163;A3:chr2D:338664866-338665253:338664866-338665268:+	-0.20261	0.045954	-0.834419	0.002997	-0.5	0.0187313	-0.485189	0.00799201	-1	0	-0.229196	0.0262238	-0.935186	0.000999001
XLOC_058247;SE:chr2D:357979119-357979198:357979329-357979434:+	0.176277	0.151349	NA	1	-1	0	-0.915107	0.014985	-0.580711	0.00999001	-0.431903	0	-0.37033	0.001998
XLOC_058440;A3:chr2D:398778842-398780028:398778842-398780033:+	-0.893276	0.003996	0.477958	0.00649351	-0.088192	0.0824176	-0.497371	0.00599401	-0.467561	0.010989	-0.621273	0.00799201	-0.164406	0.0969031
XLOC_059437;A3:chr2D:571178690-571178796:571178690-571178799:+	-0.507245	0.0034965	-0.839684	0.0034965	-0.832155	0.0174825	-0.428999	0.0559441	-1	0	-1	0	-0.494	0.020979
XLOC_059484;A3:chr2D:576279790-576280230:576279790-576280236:+	-0.369222	0.017982	-0.946553	0	0	0.282717	0	0.298202	-0.982528	0	-0.807958	0.0014985	-0.890368	0.0014985
XLOC_059507;RI:chr2D:578599888:578600199-578600254:578600514:+	-0.0355923	0.12038	0	0.275225	-0.0500947	0.108891	-1	0	-1	0	-1	0	-1	0
XLOC_061288;A5:chr2D:90716567-90716652:90716567-90716655:-	-0.78799	0	-0.5	0.002997	0	0.300699	-0.383585	0.00899101	-0.682983	0.001998	0	0.299201	0	0.296204
XLOC_061404;A5:chr2D:112720931-112721062:112720931-112721068:-	-0.2836	0.0104895	-0.477363	0.0034965	0.0609582	0.0874126	-0.396165	0.002997	-0.493012	0.003996	-0.078346	0.0724276	-0.936287	0.00699301
XLOC_061505;RI:chr2D:127087300:127087617-127088266:127088803:-	-0.34093	0.012987	-0.423144	0.00549451	-0.411583	0.014985	-0.552468	0.00899101	-0.623382	0.003996	-0.722255	0.00899101	-0.329877	0.026973
XLOC_061604;AF:chr2D:152107381-152107525:152107834:152107381-152108283:152108835:-	0.125091	0.104895	0.155178	0.0584416	0.37013	0.0569431	0.471103	0.0044955	0.501914	0.00749251	0.538398	0.00749251	0.815466	0.002997
XLOC_061608;SE:chr2D:152664729-152664920:152665112-152665275:-	-0.140028	0.102897	-0.107799	0.0954046	-0.9258	0.00949051	-0.943556	0.0044955	-1	0	-0.950756	0.00949051	NA	1
XLOC_061881;A5:chr2D:233426971-233429123:233426971-233429311:-	0.0212874	0.207792	-0.213555	0.142358	-0.409827	0.0644356	-0.978105	0	-0.996051	0.000999001	-0.98252	0.002997	-0.981227	0.0014985
XLOC_061945;AF:chr2D:270850757-270851536:270851638:270850757-270878375:270878566:-	0.990316	0.034965	0.64062	0.0509491	0.470574	0.113886	0.943262	0.00899101	0.910916	0.002997	0.917828	0	0.978191	0.00499501
XLOC_062292;A3:chr2D:372701915-372702023:372701912-372702023:-	0.00856642	0.196803	0.273107	0.00599401	-0.179438	0.034965	-0.449006	0.002997	-0.370753	0.0014985	0.0700136	0.0394605	-0.604652	0.001998
XLOC_062793;A5:chr2D:469978886-469978991:469978886-469978995:-	NA	1	NA	1	0.0785718	0.132867	0.547902	0.00499501	0.478034	0.00599401	0.442682	0	0.639956	0
XLOC_063482;SE:chr2D:580635731-580635842:580635945-580636204:-	-0.128063	0.0889111	-0.378824	0.01998	-0.81752	0.011988	-0.862723	0.00699301	-0.988205	0.001998	-0.986902	0.000499501	-0.98621	0.0014985
XLOC_067061;RI:chr3A:61342642:61342709-61342920:61345187:+	-0.0634415	0.165335	-0.3939	0.045954	-0.889698	0.00999001	-0.646623	0.002997	-0.994347	0.001998	-0.972559	0.000999001	-0.33425	0.042957
XLOC_067177;A5:chr3A:80088588-80088659:80088572-80088659:+	-0.353224	0.0124875	-0.402831	0.0184815	-0.0744469	0.0954046	-0.441651	0.00949051	-0.501143	0.0044955	-0.541634	0.0044955	-0.675588	0.000999001
XLOC_067467;SE:chr3A:140003981-140005871:140006015-140006223:+	-0.850764	0.00699301	-0.381099	0.038961	0	0.257243	-0.487166	0.00699301	-0.750478	0.000999001	-0.505557	0.00999001	-0.709058	0.011988
XLOC_067468;A3:chr3A:140043066-140043163:140043066-140043184:+	-0.330529	0.0014985	-0.307813	0.0014985	-0.186822	0.0334665	-0.159667	0.012987	-0.255581	0.00549451	-0.318567	0.00599401	-0.098922	0.0554446
XLOC_067660;A3:chr3A:189276202-189276341:189276202-189276413:+	-0.169363	0.023976	-0.144213	0.0214785	-0.0969978	0.0689311	-0.22805	0.00749251	-0.358894	0.0034965	-0.311123	0.00649351	-0.331297	0.003996
XLOC_067972;A3:chr3A:334181522-334181695:334181522-334181710:+	0.7707	0	0.632254	0.002997	0.695667	0.0384615	0.825484	0	0.785997	0	0.554923	0.0104895	0.372925	0.0244755
XLOC_068074;A3:chr3A:372194502-372194892:372194502-372194898:+	0.234831	0.0292208	0.170876	0.0352148	0.418584	0.0172328	0.58854	0.002997	0.563604	0.00674326	0.659437	0.00374625	0.480833	0.0044955
XLOC_068074;A5:chr3A:372195019-372195516:372194940-372195516:+	-0.22439	0.0292208	-0.262148	0.0352148	-0.47851	0.0172328	-0.629262	0.002997	-0.637241	0.00674326	-0.709588	0.00374625	-0.784812	0.0044955
XLOC_068087;AF:chr3A:376777326:376777506-376778074:376777705:376777746-376778074:+	-0.144413	0.0639361	-0.409305	0.017982	-0.509022	0.023976	-0.597823	0.000999001	-0.797987	0	-0.809457	0	-0.701993	0
XLOC_068829;AF:chr3A:547929047:547929484-547931271:547929655:547929882-547931271:+	-0.151831	0.024975	-0.082835	0.047952	-0.064182	0.0749251	-0.261768	0.00799201	-0.298075	0.00499501	-0.453276	0.00599401	-0.377148	0.00849151
XLOC_069624;AF:chr3A:659397275:659397376-659397925:659397578:659397685-659397925:+	-0.153152	0.018981	-0.0952447	0.0334665	0.5	0.00899101	0.0965549	0.030969	0.627648	0	0.52254	0.000499501	-0.42805	0.0034965
XLOC_070358;RI:chr3A:730397527:730397706-730397800:730397895:+	NA	1	NA	1	NA	1	-1	0	-0.996816	0.000499501	-0.890946	0	-0.827883	0
XLOC_071361;A3:chr3A:72699003-72699559:72698994-72699559:-	-0.0632062	0.045954	0.194901	0.010989	-0.66387	0.00599401	-0.552073	0.001998	-0.591497	0.0024975	-0.700028	0.002997	-0.417903	0.01998
XLOC_071862;A3:chr3A:186847082-186847345:186847073-186847345:-	-0.5	0.00849151	-0.910432	0.00599401	0.0660521	0.148352	0	0.281718	-1	0	-0.5	0.00999001	-0.327037	0.0264735
XLOC_071862;A3:chr3A:186847417-186847547:186847384-186847547:-	-0.5	0.00849151	-0.646905	0.00799201	0.0660521	0.148352	0	0.281718	-0.964061	0.0014985	-0.411738	0.00999001	-0.307354	0.0264735
XLOC_071916;A3:chr3A:200811356-200811448:200811337-200811448:-	-0.588864	0.001998	-0.360827	0.00499501	-0.258784	0.041958	-0.237951	0.014985	-0.789926	0	-0.513593	0.000999001	-0.166657	0.031968
XLOC_071949;A3:chr3A:208804866-208805676:208804826-208805676:-	0.400575	0.120629	-0.659714	0.020979	-0.67017	0.0899101	-0.943421	0.0044955	-0.997731	0	-0.936232	0.00649351	-0.870459	0
XLOC_071977;AF:chr3A:212774003-212774917:212775005:212774003-212775097:212775242:-	NA	1	NA	1	1	0	NA	1	1	0	1	0	0.971581	0
XLOC_072389;SE:chr3A:400764653-400764967:400765234-400766344:-	-0.605366	0.003996	-0.568338	0.0014985	-0.215458	0.0294705	-0.0771321	0.048951	-0.489772	0.0024975	-0.286711	0.00799201	-0.21454	0.0184815
XLOC_072499;A3:chr3A:429326552-429326818:429326544-429326818:-	-0.964367	0	-0.778824	0.0024975	-0.929916	0.00499501	-0.0248783	0.201049	-0.675766	0	NA	1	NA	1
XLOC_072499;RI:chr3A:429323360:429323879-429324009:429324106:-	-0.964367	0	-0.778824	0.0024975	-0.929916	0.00499501	-0.0248783	0.201049	-0.675766	0	NA	1	NA	1
XLOC_072691;A3:chr3A:473216522-473217105:473216444-473217105:-	-0.836275	0	-0.768061	0	-0.221146	0.0559441	-0.600315	0	-0.113434	0.0664336	0.0702953	0.044289	-0.42532	0
XLOC_073328;A3:chr3A:593353255-593353983:593353249-593353983:-	-0.57165	0.002997	-0.676886	0.001998	-0.656218	0.00799201	-0.227267	0.017982	-0.697351	0	-0.115885	0.032634	0	0.288711
XLOC_073328;SE:chr3A:593354099-593354446:593354526-593355033:-	-0.57165	0.002997	-0.676886	0.001998	-0.656218	0.00799201	-0.227267	0.017982	-0.697351	0	-0.115885	0.032634	0	0.288711
XLOC_073412;AF:chr3A:603931764-603933627:603933830:603931764-603934127:603934230:-	-1	0	-0.406995	0.037962	-0.918151	0.00849151	-0.640717	0.013986	-1	0	-0.849214	0.00849151	NA	1
XLOC_074547;A3:chr3A:735714895-735715685:735714889-735715685:-	-1	0	0	0.241259	0.5	0.0629371	1	0	0.5	0.0324675	1	0	1	0
XLOC_079448;A5:chr3B:192880259-192880346:192880249-192880346:+	-1	0	-0.5	0.012987	-1	0	0	0.254246	-1	0	-0.5	0.00549451	-0.263839	0.012987
XLOC_079736;A3:chr3B:263783027-263785230:263783027-263785334:+	-0.336177	0.0664336	-1	0	-1	0	-1	0	-0.574271	0.015984	-0.812456	0.00799201	-0.726158	0.017982
XLOC_080815;AF:chr3B:559335583:559335839-559336577:559336041:559336163-559336577:+	-0.0196475	0.177822	-0.5	0.00999001	-0.069918	0.11039	-0.177599	0.0164835	-0.253631	0.00749251	-0.185141	0.00899101	-0.481525	0.0014985
XLOC_080976;A5:chr3B:583380665-583381693:583380535-583381693:+	0.618709	0.002997	0.0468639	0.0544456	0.0740252	0.115385	0.548338	0.00374625	0.542416	0.00699301	0.0207931	0.157343	0.499745	0.000499501
XLOC_081112;AF:chr3B:612408527:612408678-612408912:612408744:612408782-612408912:+	-0.326297	0.035964	-0.200857	0.0799201	-0.77502	0.00899101	-0.753305	0.003996	-0.679838	0.001998	-0.438237	0.014985	-0.782321	0.00599401
XLOC_081173;SE:chr3B:623659800-623659896:623659946-623660070:+	-1	0	-1	0	0.189084	0.243756	-0.381613	0.163836	-1	0	-1	0	-0.819693	0.014985
XLOC_081381;AF:chr3B:660698334:660698553-660700243:660698638:660698714-660700243:+	-0.609211	0.001998	-0.406119	0.00499501	-0.23884	0.0314685	-0.285792	0.00749251	-0.202995	0.020979	-0.505687	0.0034965	0.128279	0.0344655
XLOC_081934;RI:chr3B:740039519:740040113-740040195:740040846:+	-0.041416	0.236763	-0.160731	0.127872	-1	0	-0.959163	0.00499501	-0.990786	0	-0.929176	0.000999001	-0.152337	0.152847
XLOC_082332;RI:chr3B:782639326:782639403-782639689:782640113:+	0.00470665	0.3002	-0.0817155	0.0966533	-0.494978	0.02997	-0.9983	0.00374625	-0.998037	0.0044955	-0.996062	0.00224775	-0.992257	0.00824176
XLOC_082923;RI:chr3B:3666877:3667101-3667183:3667378:-	-0.464635	0.0034965	-0.259234	0.00899101	0.153017	0.0404595	-0.169968	0.016983	-0.674067	0.000499501	-0.781438	0.000499501	0	0.298202
XLOC_083392;A5:chr3B:42145815-42146108:42145815-42146143:-	-0.00101195	0.261239	-0.102284	0.0549451	-0.303605	0.0184815	-0.475331	0.0024975	-0.758269	0.000999001	-0.39737	0.00499501	-0.313443	0.00699301
XLOC_084114;A3:chr3B:144816443-144817236:144816409-144817236:-	-0.388052	0.0214785	-0.406758	0.018981	-0.506971	0.042957	-0.831221	0.00499501	-0.988623	0.003996	-0.987726	0.003996	-0.868968	0.00799201
XLOC_084520;A3:chr3B:231988906-231991904:231988902-231991904:-	-0.5	0.00949051	-0.5	0.00499501	-0.5	0.017982	-0.5	0.012987	0.5	0.00949051	-0.5	0.00499501	0.0890433	0.107892
XLOC_084529;A3:chr3B:232637968-232642755:232637934-232642755:-	0.520744	0.002997	0.521833	0.001998	0.369039	0.0194805	0.549145	0.000999001	0.392627	0.00549451	-0.349959	0.011988	-0.13617	0.0779221
XLOC_084895;A5:chr3B:362482201-362482294:362482201-362482304:-	0.148638	0.021978	0.153762	0.020979	0.319728	0.041958	0.384898	0.000999001	0.378534	0.00499501	0.347677	0.000999001	0.46992	0
XLOC_085216;SE:chr3B:438580649-438581565:438581641-438582545:-	0.0339842	0.124376	0.0955347	0.0499501	0.202433	0.0374625	0.514707	0.000999001	0.366265	0.0034965	0.428218	0.0024975	0.300479	0.00499501
XLOC_085888;A3:chr3B:574682846-574682929:574682840-574682929:-	0.311554	0.0044955	0.47213	0.002997	0.159503	0.0651848	0.0866496	0.0457043	0.486858	0.002997	0.446729	0.00899101	0.377887	0.111888
XLOC_085888;A3:chr3B:574683115-574683573:574683109-574683573:-	-0.322438	0.0044955	-0.47213	0.002997	-0.159503	0.0651848	-0.0866496	0.0457043	-0.575329	0.002997	-0.558408	0.00749251	-0.377887	0.111888
XLOC_087470;A5:chr3B:798166025-798167131:798166025-798167141:-	-1	0	-1	0	NA	1	-1	0	NA	1	NA	1	-1	0
XLOC_092244;SE:chr3D:7590224-7590664:7590868-7591942:+	0	0.251249	0.00291799	0.24026	-0.39755	0.022977	-0.375179	0.00849151	-0.395152	0.003996	-0.446875	0.000499501	-0.31518	0.00699301
XLOC_092734;A3:chr3D:49473061-49473491:49473061-49473498:+	0	0.233766	-1	0	-0.5	0.0674326	-1	0	-1	0	-1	0	0	0.273726
XLOC_092999;A3:chr3D:91219696-91219831:91219696-91219834:+	0.86779	0	0.956641	0	0.97787	0.0112388	0.848659	0.00224775	0.68092	0.00899101	0.532137	0.0202298	0.554098	0.0202298
XLOC_092999;RI:chr3D:91221316:91221393-91221493:91221593:+	-0.961818	0	-0.969832	0	-0.987235	0.0112388	-0.835474	0.00224775	-0.68973	0.00899101	-0.545877	0.0202298	-0.567364	0.0202298
XLOC_093266;A3:chr3D:142484143-142484235:142484143-142484243:+	-0.211055	0.018981	-0.173611	0.026973	-0.289539	0.0314685	-0.618967	0.0024975	-0.679173	0.0014985	-0.687044	0.001998	-0.409349	0.00699301
XLOC_093818;SE:chr3D:332628513-332628786:332628878-332631241:+	-0.919016	0.00899101	-1	0	-0.868541	0.011988	-0.666575	0.011988	-0.856902	0.0044955	-0.907679	0.0164835	-0.941684	0.0014985
XLOC_095658;SE:chr3D:609104544-609104632:609104735-609106475:+	-0.445884	0.020979	-0.400972	0.030969	-0.620157	0.01998	-0.524035	0.00499501	-0.818639	0.002997	-0.68725	0.00899101	-0.713856	0.00499501
XLOC_095860;RI:chr3D:6861980:6862183-6862784:6863358:-	-0.221694	0.035964	-0.278437	0.021978	-0.0895855	0.117882	-0.538816	0.002997	-0.622859	0.0014985	-0.665602	0.001998	-0.341159	0.00949051
XLOC_096017;RI:chr3D:17391646:17392034-17392224:17392475:-	-0.5	0.0789211	NA	1	-0.5	0.125874	-1	0	-0.91702	0.003996	-1	0	-0.892629	0
XLOC_096208;AF:chr3D:33161816-33162156:33162193:33161816-33162447:33162592:-	0.139669	0.0599401	0.283417	0.020979	0.154342	0.0759241	0.254047	0.00999001	0.760251	0	0.449486	0	0.481006	0.000999001
XLOC_096713;A3:chr3D:114958714-114958793:114958615-114958793:-	-0.196565	0.038961	-0.351982	0.0114885	-0.72426	0.00599401	-0.47999	0.00499501	-0.832036	0.002997	-0.649782	0.002997	-0.410341	0.01998
XLOC_096896;A3:chr3D:160908835-160911766:160908783-160911766:-	-0.313369	0.015984	-0.697019	0.00599401	0.0516743	0.193806	-0.293461	0.012987	-0.430532	0.002997	-0.302004	0.00599401	-0.413348	0.001998
XLOC_097193;SE:chr3D:287300484-287301082:287301149-287301240:-	0.238751	0.025974	-0.0391569	0.144356	-0.0844704	0.0939061	-0.583983	0.000499501	-0.759589	0.0014985	-0.790176	0.003996	-1	0
XLOC_097288;AF:chr3D:309663661-309665817:309665876:309663661-309666023:309666306:-	0.22431	0.0536963	0.213707	0.0794206	1	0	0.900202	0.0024975	0.826837	0.0024975	0.874813	0.00699301	NA	1
XLOC_097478;A3:chr3D:354620838-354621373:354620760-354621373:-	-0.778084	0	-0.56492	0	-0.70003	0.00999001	-0.689103	0	0.00075848	0.297203	0	0.323177	-0.00281448	0.315185
XLOC_097478;AF:chr3D:354621778-354622045:354622154:354621778-354622178:354622226:-	0.778084	0	0.564917	0	0.70003	0.00999001	0.689103	0	-0.000759483	0.297203	0	0.323177	0.002812	0.315185
XLOC_097691;A3:chr3D:394768017-394768116:394768011-394768116:-	-0.86768	0.0014985	-0.69709	0.003996	-0.115031	0.0649351	-0.384768	0.0034965	-0.430145	0.00599401	-0.280272	0.022977	-0.362841	0.0144855
XLOC_098086;A3:chr3D:456911945-456912030:456911936-456912030:-	-0.5	0.01998	-1	0	0	0.267233	-0.637342	0.00649351	0.0944661	0.103896	-0.839623	0.00549451	-1	0
XLOC_098664;A3:chr3D:546474664-546474769:546474614-546474769:-	-1	0	-0.0918286	0.116384	-0.257492	0.047952	-0.891616	0.00649351	-0.515928	0.0124875	-0.779139	0.00749251	-0.654415	0.00899101
XLOC_099003;AF:chr3D:579041087-579041252:579041388:579041087-579041690:579041803:-	-0.77592	0.00874126	-0.918548	0.00499501	-0.877111	0.0237263	-0.872929	0.00749251	-1	0	-0.919093	0.0287213	0.221361	0.203796
XLOC_099003;SE:chr3D:579040022-579040221:579040286-579040796:-	-0.77592	0.00874126	-0.918548	0.00499501	-0.877111	0.0237263	-0.872929	0.00749251	-1	0	-0.919093	0.0287213	-0.778639	0.0974026
XLOC_101555;AF:chr4A:3442130:3442365-3443133:3442780:3442871-3443133:+	-0.695773	0.00799201	-0.278243	0.0224775	-0.298104	0.0819181	-0.484007	0.00799201	-0.515514	0.011988	-0.653728	0.003996	-0.689282	0.00799201
XLOC_102580;A5:chr4A:220151403-220151489:220151400-220151489:+	-0.197807	0.0444555	-0.0856034	0.1004	-0.731336	0.00499501	-0.720823	0.00599401	-0.95299	0	-0.94176	0.002997	-0.477277	0.0144855
XLOC_102595;A3:chr4A:225332834-225335743:225332834-225335820:+	-0.700714	0.0194805	-0.758351	0.00899101	-0.259015	0.0689311	-0.625438	0	-0.396521	0.0104895	-0.488139	0	-0.540356	0.0014985
XLOC_103254;A3:chr4A:487553498-487554583:487553498-487554601:+	0.645524	0.00799201	0.697293	0.00732601	0.603282	0.010656	0.842132	0.00599401	0.34747	0.00999001	-0.174309	0.0812521	0.461674	0.015984
XLOC_103254;A3:chr4A:487553498-487554583:487553498-487554628:+	0.889736	0.001998	0.829865	0.00599401	0.759517	0.010656	0.531937	0.00732601	0.484187	0.00999001	-0.0297904	0.14036	0.0197187	0.177822
XLOC_103254;A3:chr4A:487554811-487554942:487554811-487555016:+	-0.666141	0.00799201	-0.697293	0.00732601	-0.603282	0.010656	-0.842132	0.00599401	-0.36183	0.00999001	0.159964	0.0812521	-0.488223	0.015984
XLOC_103428;AF:chr4A:523456130:523456325-523457031:523456880:523456960-523457031:+	-0.991788	0.00824176	NA	1	-0.995625	0.014985	-0.969566	0.0014985	-1	0	NA	1	-1	0
XLOC_103648;A5:chr4A:562403663-562404916:562403659-562404916:+	-0.0294217	0.195804	-0.0322631	0.170829	-0.440932	0.023976	-0.803865	0.001998	-0.629844	0.00374625	-0.951736	0.00224775	-0.939279	0.0024975
XLOC_103648;RI:chr4A:562404916:562405011-562405066:562407588:+	-0.0176266	0.195804	-0.0322631	0.170829	-0.440932	0.023976	-0.799582	0.001998	-0.629463	0.00374625	-0.952158	0.00224775	-0.939279	0.0024975
XLOC_104100;A5:chr4A:607049695-607050084:607049674-607050084:+	-0.817368	0	-0.598213	0.0014985	-0.587062	0.00599401	-0.175961	0.0284715	-0.732717	0	-0.268675	0.0157343	0.0049082	0.267233
XLOC_104100;SE:chr4A:607053804-607053882:607053992-607054103:+	-0.953438	0	-0.622795	0.0014985	-0.594524	0.00599401	-0.391097	0.0254745	-0.732717	0	-0.36565	0.0104895	-0.0232232	0.267233
XLOC_105356;RI:chr4A:737339037:737339195-737339277:737339366:+	-1	0	-0.5	0.0604396	-1	0	-0.5	0.036963	-1	0	-1	0	-0.5	0.0644356
XLOC_105865;A5:chr4A:43368339-43368685:43368339-43368751:-	-0.227569	0.027972	-0.690333	0.002997	-0.235482	0.023976	-0.229267	0.016983	-0.589043	0.000999001	-0.284431	0.00649351	-0.564355	0.001998
XLOC_106252;A3:chr4A:124405889-124406387:124405887-124406387:-	-0.0830265	0.0689311	-0.164513	0.014985	-0.197699	0.0699301	-0.736621	0.0014985	-0.614402	0.00599401	-0.997147	0.0014985	-1	0
XLOC_106404;RI:chr4A:166882288:166882565-166882764:166883128:-	0.0489394	0.168332	0	0.193806	-0.5	0.0874126	-0.780595	0.00999001	-0.608319	0.001998	-0.547838	0	-0.441738	0
XLOC_107252;AF:chr4A:491719019-491719110:491719189:491719019-491719283:491719316:-	0.358931	0.113137	NA	1	0.124318	0.110556	0.851117	0	0.983888	0	0.977732	0	0.985589	0
XLOC_108199;A3:chr4A:613606765-613607049:613606762-613607049:-	0.444979	0.011988	0.552998	0.0114885	0.406686	0.030969	0.407893	0.00649351	0.418938	0.00799201	0.370445	0.00999001	0.449682	0.00899101
XLOC_108373;A3:chr4A:625863108-625863949:625863103-625863949:-	-0.54163	0.0034965	-0.730311	0.0014985	-0.183429	0.041958	-0.589842	0.002997	-0.417022	0.00649351	-0.507591	0.0144855	-0.668834	0.011988
XLOC_108504;SE:chr4A:636964884-636965215:636965453-636965713:-	-0.484765	0.00799201	-0.417783	0.00549451	-0.131175	0.0559441	-0.391083	0.0024975	-0.411446	0.00549451	-0.118858	0.045954	-0.0750042	0.0864136
XLOC_108768;AF:chr4A:669240317-669240483:669240514:669240317-669240776:669240980:-	0.194715	0.0294705	0.237902	0.0264735	0.324369	0.0164835	0.579665	0.000499501	0.536711	0.001998	0.469623	0.0014985	0.367488	0.0034965
XLOC_108878;A5:chr4A:680585901-680585983:680585901-680586012:-	-0.428685	0.00799201	-0.365728	0.00549451	-0.0870518	0.0744256	-0.320873	0.00799201	-0.340619	0.0134865	-0.275342	0.014985	-0.427512	0.00699301
XLOC_113405;A3:chr4B:28715368-28715766:28715368-28715769:+	-0.5	0.0232268	-1	0	-1	0	-0.5	0.023976	-0.816868	0.002997	-1	0	0	0.263736
XLOC_113442;SE:chr4B:34718607-34718785:34718844-34718928:+	-0.456037	0.002997	-0.374395	0.00599401	-0.546078	0.012987	-0.777061	0	-0.0404455	0.0779221	-0.678361	0	-0.209717	0.018981
XLOC_113473;A3:chr4B:39246570-39248187:39246570-39248199:+	-1	0	0	0.247752	NA	1	-1	0	-1	0	-1	0	0	0.287213
XLOC_113727;SE:chr4B:82600373-82602331:82603047-82603232:+	-0.450911	0.00899101	-0.443315	0.012987	-0.383315	0.034965	-0.712494	0.00599401	-0.65602	0.003996	-0.670599	0.00499501	-0.401599	0.011988
XLOC_114132;A3:chr4B:175471777-175474288:175471777-175474292:+	0	0.257742	0	0.249251	-0.950777	0.000999001	-1	0	-0.941896	0.000999001	-1	0	0	0.263237
XLOC_114591;A5:chr4B:344463172-344468061:344463151-344468061:+	-0.905243	0.00699301	-0.796385	0.00849151	-0.360309	0.0274725	-0.5	0.0124875	-1	0	-1	0	-0.795005	0.025974
XLOC_115012;A3:chr4B:454033901-454034003:454033901-454034036:+	-0.266136	0.0549451	-0.377822	0.042957	-0.758181	0.020979	-0.841897	0.00899101	-1	0	-0.806696	0.001998	-0.747829	0.003996
XLOC_115335;AF:chr4B:527276119:527276397-527277623:527276527:527276570-527277623:+	-0.186507	0.0829171	-0.464445	0.013986	-0.578692	0.014985	-0.488561	0.001998	-0.874784	0.000999001	-0.927483	0.00599401	-1	0
XLOC_115603;SE:chr4B:579098003-579099553:579099654-579099743:+	-0.154392	0.0679321	0	0.242757	-0.381826	0.0414585	-0.840668	0.0044955	-0.875855	0.0034965	-0.87072	0.0024975	-0.968353	0.001998
XLOC_117216;A3:chr4B:117183046-117183114:117183040-117183114:-	0.325046	0.000499501	0.302899	0.0024975	0.278675	0.022977	0.237648	0.00799201	0.311026	0.0044955	0.229233	0.0374625	NA	1
XLOC_117490;RI:chr4B:180944419:180944489-180944659:180944802:-	-0.097214	0.148851	-0.295739	0.018981	-0.466795	0.013986	-0.660103	0.000999001	-0.739826	0.000999001	-0.704024	0.001998	-0.774851	0
XLOC_117636;A5:chr4B:221199582-221199994:221199582-221200153:-	-1	0	-0.164437	0.15035	-1	0	-0.895341	0.003996	-0.645308	0.00999001	-0.617492	0.015984	-0.65455	0.01998
XLOC_117861;A5:chr4B:311352192-311352267:311352192-311352281:-	0.157767	0.0344655	0.277818	0.011988	0.0470738	0.102897	0.279196	0.00649351	0.297505	0.00799201	0.320192	0.00499501	0.397471	0.0024975
XLOC_118250;SE:chr4B:422031601-422032623:422032808-422032955:-	-0.175568	0.225774	-1	0	-0.34369	0.151349	-0.850213	0.0224775	-0.741863	0.002997	-0.785402	0.00799201	-0.501992	0
XLOC_118909;SE:chr4B:564902574-564902783:564903073-564903144:-	-0.967829	0.003996	-0.899946	0	-0.93787	0.015984	-0.654699	0.003996	-0.996425	0.002997	NA	1	-0.216836	0.122877
XLOC_119137;A3:chr4B:604148518-604148919:604148515-604148919:-	-0.997856	0.014985	-0.988916	0.00749251	-0.498215	0.0404595	-1	0	-0.912056	0.00599401	-1	0	-0.5	0.0134865
XLOC_123401;AF:chr4D:16541333:16541459-16542894:16541843:16541899-16542894:+	-0.155143	0.0831668	-0.448875	0.044955	-0.836542	0.0254745	-0.752384	0.00999001	-1	0	-1	0	-1	0
XLOC_123619;AF:chr4D:46653287:46653358-46653532:46653387:46653430-46653532:+	0	0.126374	-1	0	0.383355	0.0914086	0.695164	0.003996	0.883714	0.00174825	0.814068	0.001998	NA	1
XLOC_123619;RI:chr4D:46655454:46655633-46655739:46656258:+	0	0.126374	1	0	-0.383355	0.0914086	-0.695164	0.003996	-0.88776	0	-0.814068	0.001998	-0.897541	0.047952
XLOC_123999;SE:chr4D:121432659-121432781:121432918-121438179:+	-0.0842216	0.187812	-0.502025	0.017982	-0.556035	0.016983	-0.820136	0.003996	-0.954598	0	-0.882688	0.001998	-0.896175	0.00599401
XLOC_124430;A5:chr4D:307243844-307246549:307243811-307246549:+	-0.193856	0.032967	-0.150828	0.0509491	-0.120727	0.0584416	-0.24033	0.00649351	-0.382559	0.00499501	-0.225896	0.00749251	-0.176364	0.00799201
XLOC_125729;RI:chr4D:7842266:7842853-7842947:7843038:-	0.874254	0	0.634783	0.000999001	0.0028575	0.258741	0.00939564	0.208791	0.29635	0.00849151	0.19095	0.0394605	0.871827	0.0044955
XLOC_125902;SE:chr4D:21887021-21887408:21887530-21887730:-	-0.320126	0.000999001	-0.510938	0	-0.263902	0.035964	-0.266737	0.00699301	-0.457198	0	-0.097964	0.023976	-0.199301	0.011988
XLOC_126817;A5:chr4D:275756162-275756267:275756162-275756324:-	-0.5	0.0144855	-0.145983	0.0569431	-0.952042	0.00599401	-0.5	0.00849151	-1	0	-0.658722	0.0024975	-0.165341	0.0529471
XLOC_126858;AF:chr4D:291737063-291737507:291737618:291737063-291738489:291738534:-	-0.954274	0	-0.91281	0	-0.156098	0.0889111	-0.205227	0.014985	-0.21836	0.017982	-0.147297	0.00899101	-0.794468	0
XLOC_126937;A3:chr4D:311160477-311162127:311160390-311162127:-	-1	0	-0.5	0.0344655	-0.5	0.022977	-1	0	-1	0	-1	0	-0.5	0.016983
XLOC_127099;SE:chr4D:347522728-347522824:347522949-347523042:-	-0.411336	0.002997	-0.556761	0.003996	-0.293474	0.047952	-0.41847	0.00499501	-0.544663	0.000999001	-0.330558	0.010989	-0.17225	0.033966
XLOC_127194;A3:chr4D:372524641-372524715:372524631-372524715:-	0.0864102	0.0749251	-0.531371	0.00699301	-0.20552	0.03996	-0.673292	0.000999001	-0.576122	0.0014985	-0.283567	0.00949051	-0.089094	0.0609391
XLOC_127194;AF:chr4D:372529002-372529210:372529301:372529002-372530833:372531027:-	-0.0864102	0.0749251	0.531371	0.00699301	0.20552	0.03996	0.673292	0.000999001	0.576122	0.0014985	0.283567	0.00949051	0.089094	0.0609391
XLOC_127277;A3:chr4D:394150422-394151300:394150383-394151300:-	-0.853856	0.00699301	-0.908894	0.00599401	-0.359804	0.038961	-0.478217	0.010989	-0.666044	0.00599401	-0.618641	0.00599401	0	0.269231
XLOC_127513;A5:chr4D:439123332-439123431:439123332-439123454:-	-0.208458	0.0629371	-0.63945	0.017982	-0.0203953	0.175325	-0.467923	0.002997	-0.702909	0.0014985	-0.554587	0.00374625	-0.605295	0.00224775
XLOC_127513;AF:chr4D:439123514-439124603:439124605:439123514-439124741:439124817:-	-0.0195864	0.204296	-0.529078	0.017982	0.0455016	0.175325	-0.423811	0.002997	-0.602291	0.0044955	-0.461804	0.00374625	-0.512412	0.00224775
XLOC_127661;AF:chr4D:460714214-460714863:460714896:460714214-460715061:460715261:-	0.333655	0.0244755	0.204258	0.025974	0.154713	0.0524476	0.285244	0.00749251	0.288943	0.00949051	0.682589	0.000499501	0.946227	0.00549451
XLOC_127852;RI:chr4D:483061246:483061562-483061644:483061874:-	0.0144973	0.26024	-0.180141	0.114885	-0.602688	0.018981	-0.809901	0.00599401	-0.993875	0.002997	-0.854661	0.00499501	-0.757233	0.00999001
XLOC_128004;SE:chr4D:498177224-498178659:498178742-498178876:-	-0.663288	0.000999001	-0.524082	0.0024975	-0.244511	0.0334665	0	0.297203	-0.50287	0.000999001	0.199118	0.0254745	-0.398279	0.00999001
XLOC_129769;A5:chr5A:5701511-5701652:5701460-5701652:+	-0.947846	0.004662	-0.890567	0.00999001	-0.561369	0.031968	-0.747902	0.00524476	-0.982672	0.013986	-0.993967	0.00899101	0	0.26024
XLOC_129864;SE:chr5A:16974298-16974550:16975397-16976556:+	-0.316026	0.0699301	-0.13884	0.10656	-0.354948	0.0749251	-0.837007	0.00599401	-0.591831	0.00999001	-0.958135	0.000999001	-0.584113	0.00666001
XLOC_129929;A5:chr5A:25889867-25890028:25889864-25890028:+	-0.425683	0.00224775	-0.382948	0.017982	-0.263913	0.101149	-0.557618	0.0044955	-0.887184	0.00874126	-0.203029	0.17982	-1	0
XLOC_129929;AF:chr5A:25887311:25887368-25887841:25887415:25887574-25887841:+	0.407985	0.00224775	0.375809	0.017982	0.266361	0.101149	0.5607	0.0044955	0.889042	0.00699301	0.203029	0.17982	1	0
XLOC_130705;AF:chr5A:230809102:230809494-230812543:230811790:230811851-230812543:+	-0.787786	0.00799201	-0.428909	0.020979	-0.110258	0.165834	-0.338942	0.017982	-0.467007	0.00999001	-0.448773	0.00899101	-0.65567	0.002997
XLOC_131255;A5:chr5A:371036417-371036487:371036401-371036487:+	0.071704	0.26973	0.0788074	0.146853	0.98547	0.000999001	0.979476	0.001998	0.998685	0.001998	0.991616	0	0.521952	0.013986
XLOC_131402;A3:chr5A:402162920-402163007:402162920-402163016:+	-0.884157	0.00999001	-0.960537	0.00999001	-0.864281	0.0124875	-0.0827428	0.288212	-0.88978	0.00999001	0	0.262238	-1	0
XLOC_131904;RI:chr5A:475644417:475644734-475644804:475645286:+	-1	0	-0.5	0.0964036	-1	0	-0.229233	0.0524476	-0.42077	0.00649351	-0.498073	0.00799201	-0.682306	0.0124875
XLOC_132165;A3:chr5A:506141500-506141785:506141500-506141787:+	-0.181922	0.0354645	-0.243611	0.027972	-0.118931	0.0709291	-0.323942	0.00949051	-0.53796	0.003996	-0.419767	0.0014985	-0.490227	0.003996
XLOC_132209;AF:chr5A:511902841:511903036-511903710:511903346:511903513-511903710:+	-0.162376	0.03996	-1	0	-0.5	0.010989	-1	0	-0.991897	0.000499501	-0.953067	0.000499501	0	0.296204
XLOC_132413;RI:chr5A:540401148:540401277-540401311:540401750:+	0	0.28971	0	0.303696	1	0	1	0	1	0	1	0	NA	1
XLOC_132729;AF:chr5A:570712990:570713255-570716578:570713383:570713432-570716578:+	-0.0938735	0.156094	-0.216653	0.0324675	-0.194289	0.0811688	-0.422449	0	-0.804635	0	-0.611869	0	-0.412157	0.00124875
XLOC_132729;RI:chr5A:570716824:570717230-570717399:570718437:+	-0.0938735	0.156094	-0.216653	0.0324675	-0.187973	0.0811688	-0.417524	0	-0.864025	0	-0.574268	0	-0.396057	0.00124875
XLOC_132780;A3:chr5A:575698095-575699716:575698095-575699720:+	-0.804144	0.000499501	-0.937295	0.000499501	-0.330229	0.015984	-0.532354	0.001998	-0.654191	0.000999001	-0.182318	0.0154845	0	0.293706
XLOC_132837;A5:chr5A:584449794-584449891:584449771-584449891:+	-0.12718	0.22644	-0.201146	0.13986	-0.183833	0.197802	-0.873352	0.003996	-0.955689	0	-0.99222	0.00599401	-0.937044	0.003996
XLOC_132849;A5:chr5A:585016548-585018640:585016537-585018640:+	-0.109804	0.222777	-0.211741	0.0734266	-1	0	-0.985495	0.000499501	-1	0	-1	0	-0.5	0.010989
XLOC_133612;AF:chr5A:664549446:664549515-664550064:664549849:664549897-664550064:+	-0.439578	0.01998	-0.5	0.00749251	-0.226549	0.0539461	-0.392803	0.002997	-0.461854	0.00999001	-0.520666	0.011988	-1	0
XLOC_134318;A5:chr5A:28105089-28106185:28105089-28106261:-	0.459703	0.00649351	0.577925	0.010989	-0.140438	0.0739261	0.563413	0.0044955	0.667915	0	0.243713	0.017982	0.462164	0.00849151
XLOC_134385;A3:chr5A:36495682-36495779:36495673-36495779:-	0.0149055	0.276224	-0.887445	0	-0.436547	0.016983	-0.872336	0.002997	-0.366288	0.014985	-0.852498	0.000999001	-0.669413	0
XLOC_134416;RI:chr5A:40838901:40839073-40839107:40839289:-	-0.181645	0.0184815	-0.738255	0	0.0401571	0.12038	-0.477564	0.001998	-0.457254	0.001998	0.258327	0.0114885	-0.700195	0.0034965
XLOC_134863;SE:chr5A:139931411-139931762:139931881-139935101:-	-0.2234	0.0989011	-0.146068	0.182817	-0.614883	0.041958	-0.56343	0.00599401	-0.489618	0.002997	-0.817157	0.002997	-0.492378	0
XLOC_135511;A5:chr5A:358490515-358490855:358490515-358490930:-	-0.506634	0.01998	-0.669929	0.00999001	-0.74988	0.024975	-0.623917	0	-0.969352	0.00499501	-0.808505	0.00499501	-0.675417	0.01998
XLOC_135759;A3:chr5A:406669438-406669535:406669393-406669535:-	-0.964666	0.000499501	-0.95624	0.000499501	-0.7904	0.003996	-0.44709	0.0164835	-1	0	-0.751738	0.0144855	-0.5	0.0589411
XLOC_135786;SE:chr5A:413418765-413418899:413418961-413419327:-	-0.588063	0.00749251	-0.304993	0.02997	-0.705841	0.0112388	-0.528382	0.0112388	-0.758105	0	-0.666468	0.0024975	-0.811399	0.00799201
XLOC_135996;SE:chr5A:451484155-451485140:451485644-451485916:-	-0.804513	0.00599401	-0.784004	0.001998	-0.322706	0.046953	-0.484797	0.00599401	-0.742686	0.002997	-0.284494	0.036963	-0.53014	0.031968
XLOC_136679;A3:chr5A:541367990-541369020:541367978-541369020:-	0.777936	0.0034965	0.827261	0.00749251	0.09531	0.0859141	0.584884	0.003996	0.572919	0.0044955	-0.0828199	0.110889	0.854918	0.023976
XLOC_136985;AF:chr5A:570936164-570936250:570936267:570936164-570936790:570936869:-	0.0525759	0.024975	0.057828	0.033966	0.159329	0.0254745	0.218563	0.0044955	0.179939	0.00699301	0.158276	0.0044955	0.161862	0.00649351
XLOC_137949;AF:chr5A:675958357-675960480:675960570:675958357-675960622:675960737:-	0.655166	0.0014985	0.729486	0.000499501	0.196273	0.040959	0.273199	0.00799201	0.162034	0.0194805	0.194174	0.0134865	0.356982	0.00499501
XLOC_141572;SE:chr5B:35526232-35527129:35527242-35527334:+	-0.429893	0.00599401	-0.424982	0.00749251	-0.0184903	0.291708	-0.103593	0.0544456	-0.603119	0.00499501	-0.596472	0.00999001	-0.226376	0.014652
XLOC_142135;RI:chr5B:124771481:124771492-124771571:124772677:+	0	0.162837	-1	0	-0.5	0.112388	-1	0	-1	0	0	0.237762	-1	0
XLOC_142336;A3:chr5B:181468450-181468591:181468450-181468599:+	-0.884229	0.00999001	-0.8777	0.00599401	-0.390292	0.0699301	-0.366703	0.031968	-0.807708	0.003996	-0.368998	0.037962	-0.596046	0.00999001
XLOC_142998;A3:chr5B:344307054-344308044:344307054-344308048:+	0	0.213287	0	0.1998	NA	1	-1	0	-0.5	0.00849151	-1	0	-0.5	0.00799201
XLOC_143180;A5:chr5B:379596962-379597059:379596959-379597059:+	0.5	0.0579421	0.694748	0.027972	0.973733	0.00899101	0.928241	0	1	0	0.727615	0.00699301	-0.213061	0.14036
XLOC_143204;A3:chr5B:383537736-383537825:383537736-383537928:+	NA	1	NA	1	-0.5	0.0539461	-0.749521	0.003996	-1	0	-0.929926	0.00599401	-0.890898	0.00899101
XLOC_143452;A3:chr5B:427330490-427330605:427330490-427330610:+	-0.0634378	0.107892	-0.234914	0.0314685	-0.12492	0.0694306	-1	0	-0.69965	0.000999001	-0.424318	0.0034965	-0.97579	0.000999001
XLOC_144232;SE:chr5B:530264098-530264264:530264454-530264539:+	-0.523957	0.0014985	-0.438077	0.000499501	-0.352425	0.014985	-0.375504	0.0034965	-0.199968	0.0144855	-0.141353	0.0424575	-0.732638	0.00649351
XLOC_144595;A3:chr5B:574909569-574909665:574909569-574909680:+	-0.0123127	0.206793	-0.488674	0.0104895	-0.24299	0.047952	-0.329917	0.00999001	-0.564912	0.001998	-0.758595	0.0034965	-0.76232	0.0024975
XLOC_144899;A5:chr5B:610691845-610692135:610691818-610692135:+	-0.519799	0.013986	-0.890314	0.0024975	-0.704927	0.0024975	-0.203827	0.0114885	-0.786591	0	-0.551962	0.001998	-0.187283	0.018981
XLOC_145000;A5:chr5B:622040185-622040268:622040170-622040268:+	-0.731063	0.00599401	-0.455132	0.0374625	-0.0598709	0.17649	-0.328144	0.023976	-0.783756	0.00124875	-0.629781	0.00599401	-0.634032	0.0024975
XLOC_145034;AL:chr5B:626427376-626427566:626427590:626427376-626429641:626430092:+	-0.886118	0.00549451	-0.78897	0.0194805	-0.335584	0.0584416	-1	0	-1	0	-0.740133	0.0414585	-1	0
XLOC_146437;SE:chr5B:72102616-72103379:72103441-72103592:-	-0.373494	0.0034965	-0.414604	0.003996	-0.200539	0.03996	-0.0535646	0.0784216	-0.305401	0.003996	-0.297652	0.00949051	-0.0923217	0.0634366
XLOC_146623;RI:chr5B:112264276:112264726-112265237:112266201:-	-0.514579	0.00749251	-0.369082	0.00582751	0.638845	0.026973	0.522504	0.00374625	-0.0120253	0.33017	0.528843	0	-0.0627707	0.0986513
XLOC_146641;SE:chr5B:115082955-115084221:115084278-115090127:-	-0.722432	0.000999001	-0.65925	0.002997	-0.320479	0.036963	0	0.323676	-0.7232	0	-0.446712	0.003996	0	0.309191
XLOC_146726;RI:chr5B:132293136:132293761-132293834:132293873:-	0.416296	0.0024975	0.387215	0.003996	0.40874	0.0234765	0.477241	0.00499501	0.310901	0.00599401	0.183847	0.01998	0.220098	0.0254745
XLOC_146726;SE:chr5B:132293873-132294230:132294286-132294549:-	-0.288824	0.0024975	-0.379107	0.003996	-0.253291	0.0234765	-0.336113	0.00499501	-0.364804	0.003996	-0.105679	0.01998	-0.196167	0.0254745
XLOC_146870;A3:chr5B:179225977-179226066:179225947-179226066:-	-0.395499	0.0134865	-0.770274	0.00749251	-0.832437	0.014985	-0.899928	0.002997	-0.808115	0.0014985	-0.511325	0.00749251	-0.41894	0.023976
XLOC_147849;SE:chr5B:403782894-403783012:403783171-403783267:-	-0.0356219	0.16719	-0.118464	0.16317	-0.683772	0.0464535	-0.965309	0.00224775	-0.666105	0	-0.990203	0.00124875	-0.686241	0.00732601
XLOC_148195;RI:chr5B:462145377:462145419-462145501:462145512:-	0.0816646	0.247253	-0.461177	0.033966	-0.865137	0.025974	-0.948424	0.0014985	-0.918902	0.001998	-0.983564	0.0014985	-0.870992	0
XLOC_148293;RI:chr5B:473881501:473881532-473881645:473881683:-	-0.227256	0.014985	-0.227202	0.014985	-0.779357	0.0044955	-0.894446	0.000499501	-0.781448	0.000499501	-0.707943	0	-0.189914	0.018981
XLOC_149099;AF:chr5B:580111324-580111482:580111641:580111324-580115649:580115774:-	-0.91881	0.0104895	-0.598215	0.0334665	-0.410196	0.034965	-0.541022	0.00499501	-0.601003	0.0024975	-0.458703	0.0014985	-0.843609	0.000999001
XLOC_149122;A3:chr5B:582975495-582975677:582975491-582975677:-	-0.5	0.0639361	-0.5	0.0719281	-1	0	0	0.254246	-0.5	0.002997	-0.739801	0.0014985	-0.5	0.002997
XLOC_150148;A3:chr5B:701177377-701178006:701177253-701178006:-	0.474362	0.03996	1	0	0.677696	0.013986	0.670035	0.00799201	NA	1	0.621876	0.00599401	0.908844	0.000999001
XLOC_150148;SE:chr5B:701176712-701177171:701177253-701178006:-	-0.516542	0.033966	-0.405901	0.0412088	-0.825185	0.013986	-0.601131	0.00799201	-0.934998	0.00749251	-0.883557	0.00599401	-0.965058	0.000999001
XLOC_155177;A5:chr5D:217649728-217650217:217649722-217650217:+	-0.985911	0.003996	0.0232023	0.229104	-0.493924	0.0619381	-0.5	0.025974	-0.637754	0.00599401	-0.922304	0.00999001	-0.975617	0.00599401
XLOC_156247;SE:chr5D:400896169-400901375:400901484-400901675:+	-0.42376	0.0539461	-1	0	-0.479529	0.018981	-0.0992388	0.0969031	-0.959602	0.001998	-0.742313	0.001998	-0.342107	0.00999001
XLOC_157611;AF:chr5D:538783681:538783800-538785956:538784091:538784307-538785956:+	0.190656	0.0194805	0.203343	0.021978	0.461841	0.022977	0.392155	0.00899101	0.586922	0.002997	0.470287	0.00599401	0.664752	0.00549451
XLOC_158046;A3:chr5D:7602287-7602366:7602242-7602366:-	-0.973135	0.00899101	-0.469333	0.0224775	-0.5	0.028638	-0.831053	0.00799201	-0.960628	0.00599401	-1	0	-0.707792	0.021978
XLOC_158046;SE:chr5D:7601113-7601206:7601484-7601883:-	-0.864847	0.00899101	-0.662071	0.014985	-0.568957	0.020979	-0.513161	0.00799201	-0.83531	0.00599401	-0.701778	0.00532801	-0.281869	0.047952
XLOC_158295;A3:chr5D:45687350-45687443:45687341-45687443:-	-0.5	0.025974	-1	0	-0.5	0.0172328	-1	0	-0.462672	0.00749251	-0.345756	0.023976	-0.941299	0
XLOC_158717;SE:chr5D:124915735-124915814:124915960-124916319:-	-0.343455	0.034965	-0.922693	0.0114885	-0.553801	0.0214785	-0.846807	0.00649351	-0.9746	0.000499501	-0.935003	0.002997	-0.816446	0.0024975
XLOC_159232;AF:chr5D:283342399-283344295:283344345:283342399-283344671:283344863:-	0.408943	0.026973	0.771892	0.001998	0.561696	0.0314685	0.489558	0.0014985	0.811553	0	0.687649	0.001998	0.637611	0.014985
XLOC_159265;AF:chr5D:289081606-289081674:289081736:289081606-289081766:289081912:-	0.546894	0.011988	0.248683	0.0786713	0.587113	0.038961	1	0	1	0	0.973659	0.002997	0.846749	0.002997
XLOC_159312;A3:chr5D:297580033-297580927:297580029-297580927:-	-0.00597839	0.204296	-0.0276658	0.0919081	-0.24912	0.0214785	-0.403784	0.0014985	-0.317412	0.003996	-0.328805	0.0014985	-0.225701	0.00849151
XLOC_159486;AF:chr5D:329433292-329435053:329435124:329433292-329436067:329436154:-	0.665077	0.014985	0.5	0.112388	1	0	0.5	0.0939061	0.90541	0.0014985	1	0	0.961839	0.0014985
XLOC_159864;A3:chr5D:384070307-384071242:384070248-384071242:-	-1	0	NA	1	NA	1	NA	1	-1	0	-1	0	-1	0
XLOC_160677;A3:chr5D:475510010-475510120:475509988-475510120:-	1	0	0	0.246753	-1	0	-1	0	0	0.254246	0	0.212787	1	0
XLOC_164409;A3:chr6A:87246013-87246094:87246013-87246103:+	-0.184056	0.043956	-0.376477	0.00599401	-0.832118	0.003996	-0.546839	0.002997	-0.792927	0.000999001	-0.253022	0.010989	-0.0602099	0.213786
XLOC_164683;A3:chr6A:124717406-124717970:124717406-124718861:+	-0.855511	0.013986	-0.832023	0	-0.00594627	0.265734	-0.398892	0.0187313	-0.601263	0.0024975	-0.721589	0.00374625	-0.519355	0.00874126
XLOC_164683;RI:chr6A:124716855:124716931-124717022:124717235:+	-0.855511	0.013986	-0.832023	0	-0.00594627	0.265734	-0.398892	0.0187313	-0.601263	0.0024975	-0.721589	0.00374625	-0.519355	0.00874126
XLOC_164867;A3:chr6A:170903675-170903770:170903675-170903776:+	-0.612351	0.00899101	-0.383544	0.022977	-0.5	0.0344655	-0.303182	0.0194805	-0.895729	0.0014985	-0.859874	0.0014985	-0.59459	0.0044955
XLOC_164967;SE:chr6A:200191307-200191377:200191807-200192496:+	-0.429014	0.011988	-0.93817	0.001998	-0.900616	0.000999001	-0.148221	0.036963	-0.964363	0	-0.62369	0.0024975	0	0.291708
XLOC_165446;A3:chr6A:398637744-398638430:398637744-398638450:+	-0.626262	0.00624376	-1	0	NA	1	NA	1	-0.97136	0.003996	-1	0	NA	1
XLOC_165446;A3:chr6A:398637744-398638433:398637744-398638450:+	-0.661933	0.00499501	-0.920754	0.002997	-0.466854	0.0799201	-0.494972	0.041958	-0.958235	0	-0.989462	0.00174825	-0.445	0.0824176
XLOC_165467;A5:chr6A:407084687-407085205:407084672-407085205:+	-0.796003	0.015984	-0.752983	0.0244755	-0.454912	0.0509491	-0.948661	0	-0.896585	0.000999001	-0.765434	0.000999001	-0.796339	0.000499501
XLOC_165507;A3:chr6A:421767575-421767899:421767575-421767903:+	-1	0	-0.659934	0.0174825	-0.918484	0.0384615	-0.985163	0	-0.994616	0.002997	-0.386714	0.0314685	-0.965185	0
XLOC_165878;A3:chr6A:502365511-502366193:502365511-502366204:+	-0.5	0.020979	0	0.251748	-1	0	-1	0	-1	0	-1	0	-0.5	0.010989
XLOC_165976;RI:chr6A:522609574:522609746-522609981:522614383:+	-0.985198	0.00832501	-0.894706	0.00499501	-0.927254	0.0124875	-0.888753	0.0108225	-0.965527	0.0024975	-0.71208	0.012987	-0.872234	0.00749251
XLOC_166767;AF:chr6A:609252680:609252916-609253441:609253194:609253247-609253441:+	-0.0689915	0.036963	-0.0882651	0.025974	-0.380993	0.0184815	-0.599576	0.000499501	-0.473353	0.0024975	-0.56732	0.000499501	-0.413212	0.0024975
XLOC_167941;AL:chr6A:107691795:107692721-107702331:107699340:107701240-107702331:-	0.197977	0.001998	0.118284	0.012987	0.0131334	0.167333	0.122287	0.0174825	0.150225	0.00949051	0.109964	0.00849151	0.281656	0.0024975
XLOC_168712;A3:chr6A:366035954-366036040:366035846-366036040:-	-0.873026	0.00799201	-1	0	-0.957959	0.00799201	-0.55181	0.015984	-0.935305	0.00499501	-0.678837	0.010989	-0.130111	0.158841
XLOC_168907;AF:chr6A:432248223-432248304:432248419:432248223-432249099:432249272:-	1	0	0.665753	0.025974	NA	1	0.860098	0.00999001	NA	1	1	0	1	0
XLOC_170039;A5:chr6A:602726667-602726753:602726667-602726756:-	-1	0	-0.5	0.0244755	0	0.26024	-1	0	-1	0	-0.5	0.017982	-1	0
XLOC_170143;AF:chr6A:609167447-609168133:609168290:609167447-609168417:609168683:-	1	0	1	0	0.449536	0.0204795	0.0580808	0.135864	0.609328	0.00599401	-0.01447	0.268232	0.408947	0.00799201
XLOC_170195;A3:chr6A:612178138-612178751:612178036-612178751:-	-0.880755	0.00649351	-0.812794	0.00549451	-0.286802	0.0354645	-0.197822	0.0354645	-0.570568	0.002997	-0.527548	0.00949051	-0.0801451	0.11988
XLOC_173226;A3:chr6B:20010538-20010643:20010538-20010648:+	-0.370779	0.026973	-0.684838	0.00899101	-0.662284	0.0172328	-0.512383	0.00674326	-0.673137	0.00524476	-0.577082	0.00374625	-0.421807	0.011988
XLOC_173226;A3:chr6B:20012122-20012561:20012122-20012586:+	-0.370779	0.026973	-0.684838	0.00899101	-0.662284	0.0172328	-0.512383	0.00674326	-0.673137	0.00524476	-0.577082	0.00374625	-0.421807	0.011988
XLOC_173897;A3:chr6B:101440554-101440653:101440554-101440657:+	-0.5	0.00749251	-0.858093	0.00749251	-0.5	0.0554446	-0.860113	0.0154845	-0.890581	0.00549451	-0.5	0.0114885	-1	0
XLOC_174509;RI:chr6B:203683532:203684352-203684441:203684761:+	-0.865245	0.00549451	-0.828806	0.00899101	-0.94815	0.003996	-0.179827	0.0564436	-0.818367	0.00599401	-0.216224	0.0644356	-0.422416	0.031968
XLOC_174547;SE:chr6B:214025992-214027172:214027249-214027346:+	-0.0793959	0.0294705	-0.120324	0.015984	-0.3368	0.01998	-0.485161	0.0014985	-0.543467	0.0024975	-0.550372	0	-0.545544	0.000999001
XLOC_174647;AF:chr6B:234557939:234558010-234559085:234558071:234558134-234559085:+	-0.116368	0.0274725	-0.100649	0.0819181	-0.593596	0.012987	-0.479145	0.001998	-0.353357	0.00749251	-0.4109	0.0014985	-0.371306	0.001998
XLOC_175004;A5:chr6B:346785186-346785270:346785147-346785270:+	-1	0	-1	0	-0.444719	0.0454545	-0.698036	0.00799201	-0.732138	0.002997	-0.454132	0.031968	-0.474223	0.0869131
XLOC_175600;AF:chr6B:523199951:523200438-523200890:523200474:523200663-523200890:+	-0.0766598	0.03996	-0.130045	0.0204795	-0.264	0.0254745	-0.274267	0.00549451	-0.364385	0.003996	-0.267853	0.002997	-0.402089	0
XLOC_175754;AF:chr6B:556485040:556485163-556486453:556485431:556485499-556486453:+	-0.0614297	0.024975	-0.070473	0.02997	-0.252184	0.024975	-0.35901	0.000999001	-0.379718	0.001998	-0.385089	0.000499501	-0.273812	0.0024975
XLOC_176114;SE:chr6B:626450726-626452481:626452537-626452632:+	0	0.230769	0.0264975	0.243756	-0.250495	0.108891	-0.638935	0.003996	-1	0	-0.9779	0	-0.845185	0.00499501
XLOC_176704;A5:chr6B:697763216-697763346:697763209-697763346:+	0.191088	0.0214785	0.208858	0.0124875	0.153407	0.0454545	0.268348	0.00549451	0.360587	0.003996	0.318559	0.00649351	0.361334	0.00649351
XLOC_176844;SE:chr6B:708025326-708025925:708026053-708026539:+	-0.692744	0.0044955	-0.67287	0.00549451	-0.464008	0.012987	-0.0331316	0.145355	-1	0	-0.706217	0.0024975	-0.416705	0.0274725
XLOC_177214;A3:chr6B:14525994-14527057:14525982-14527057:-	0.5	0.0274725	0.639228	0.00799201	0.764838	0.014985	0.5	0.00749251	-0.32961	0.0124875	1	0	-0.5	0.0044955
XLOC_177523;A3:chr6B:40456997-40457085:40456994-40457085:-	-0.14921	0.101898	-0.0778157	0.134865	-0.633676	0.023976	-0.903362	0.003996	-1	0	-0.9846	0.00499501	-0.904449	0.002997
XLOC_179475;AF:chr6B:471234802-471234954:471235010:471234802-471235174:471235523:-	0.121415	0.0579421	0.0655762	0.0789211	0.197585	0.0384615	0.257386	0.00549451	0.288611	0.00699301	0.267379	0.002997	0.42543	0.000999001
XLOC_179486;A3:chr6B:474179624-474179726:474179618-474179726:-	-0.405717	0.0404595	-0.0519473	0.155345	-0.963253	0.00899101	-0.452379	0.00899101	-0.891096	0	-0.946352	0.0014985	-0.468848	0.0629371
XLOC_179580;A3:chr6B:495813079-495813675:495813063-495813675:-	-0.185522	0.025974	-0.122077	0.0899101	-0.413966	0.0699301	-0.619561	0	-0.379339	0.00799201	-0.587249	0	-0.588062	0.0024975
XLOC_179973;AF:chr6B:573691053-573691176:573691186:573691053-573691637:573691697:-	-0.694399	0.017982	-0.957172	0.00499501	-0.274099	0.0949051	-0.382302	0.023976	-0.547227	0.00899101	-0.508673	0.0044955	-0.39616	0.002997
XLOC_180179;RI:chr6B:618942386:618942858-618942943:618943109:-	-0.283424	0.0494505	-0.939243	0.000999001	-0.577905	0.011988	-0.446115	0.0124875	-0.420108	0.003996	-0.415354	0.003996	-0.440662	0.000499501
XLOC_180487;SE:chr6B:662514257-662514521:662514891-662517418:-	-0.617404	0.0414585	-0.962528	0.0104895	0.12217	0.107393	-0.430484	0.00799201	-0.645825	0.001998	-0.501823	0.0044955	-0.699735	0.002997
XLOC_180530;SE:chr6B:668428873-668429358:668429435-668429545:-	-0.628641	0.003996	-0.296991	0.00599401	-0.243233	0.0499501	-0.0716899	0.0799201	-0.911823	0	-0.527098	0.00499501	NA	1
XLOC_186508;AF:chr6D:274301737:274301904-274304212:274303034:274303126-274304212:+	-0.547315	0.03996	-1	0	-0.89619	0.023976	-0.870221	0.00999001	-1	0	-0.96227	0.00799201	-0.954666	0.01998
XLOC_186766;AF:chr6D:336203034:336203413-336206122:336204421:336204491-336206122:+	-0.0472934	0.151349	-0.0282616	0.162837	-0.261195	0.0344655	-0.51746	0.0024975	-0.459195	0.00649351	-0.441557	0.00799201	-0.978515	0
XLOC_189250;A3:chr6D:277022839-277023530:277022819-277023530:-	-0.901562	0.00599401	NA	1	-1	0	-0.9778	0.00374625	-1	0	-0.911488	0.0237263	NA	1
XLOC_192250;A3:chr7A:6332690-6332769:6332690-6332850:+	-0.332859	0.00749251	-0.365284	0.0034965	-0.0216717	0.147353	-0.225775	0.00949051	-0.173264	0.0164835	-0.104437	0.044955	-0.209707	0.00999001
XLOC_192560;AF:chr7A:27095949:27096075-27096960:27096720:27096780-27096960:+	-0.0796149	0.262737	-0.789444	0.00599401	-0.596738	0.045954	-0.593837	0.025974	-0.500434	0.00999001	-0.879028	0.001998	-0.842909	0.001998
XLOC_193327;A3:chr7A:106199151-106199351:106199151-106199355:+	-0.800191	0.02997	-0.493669	0.038961	-0.672763	0.03996	-0.721885	0.00499501	-0.690325	0.00666001	-0.603592	0.00874126	-0.813211	0.00499501
XLOC_193327;A3:chr7A:106202486-106202580:106202486-106202631:+	0.157653	0.0699301	0.322303	0.0337163	0.624988	0.0324675	0.692299	0.00749251	0.64435	0	0.450238	0.00874126	0.808695	0.00499501
XLOC_193327;SE:chr7A:106199151-106199351:106199456-106200167:+	-0.321933	0.02997	-0.321469	0.0337163	-0.650555	0.0324675	-0.68465	0.00999001	-0.679193	0.00499501	-0.666842	0.00749251	-0.808695	0.00499501
XLOC_193451;A5:chr7A:125713314-125714091:125713188-125714091:+	-0.220427	0.0204795	-0.273715	0.00699301	-0.570545	0.00849151	-0.851629	0.000499501	-0.976546	0.0014985	-0.335668	0.0989011	0	0.17982
XLOC_193931;AF:chr7A:203695192:203695419-203697325:203696988:203697050-203697325:+	0.00831479	0.216783	-0.286888	0.011988	-0.0800702	0.0724276	-0.446021	0.000499501	-0.417995	0.0024975	-0.420011	0.000499501	-0.94446	0.0014985
XLOC_194053;A3:chr7A:230863583-230863863:230863583-230863872:+	-0.5	0.045954	-1	0	-1	0	0	0.277223	-1	0	-1	0	0	0.236264
XLOC_194168;A5:chr7A:254386060-254386527:254386015-254386527:+	-0.854353	0.0014985	-0.567213	0.0044955	-0.441789	0.010989	0	0.304196	-0.823202	0	-0.655152	0.0014985	0.0447838	0.103397
XLOC_194203;RI:chr7A:265501800:265502201-265502373:265502818:+	-0.172815	0.0314685	-0.0923387	0.0514486	-0.0177182	0.157842	-0.358798	0.0044955	-0.31829	0.002997	-0.548755	0.001998	-0.597369	0.000999001
XLOC_194488;SE:chr7A:360613063-360613398:360613568-360613721:+	-0.133885	0.131119	-0.225468	0.103397	-0.782541	0.012987	-0.827974	0.00599401	-0.826652	0.0044955	-0.77505	0.00749251	-0.982327	0.003996
XLOC_194641;A3:chr7A:420665856-420665948:420665856-420665966:+	0.738321	0.002997	0.891688	0.003996	0.299075	0.041958	0.466138	0.00599401	0.390476	0.00799201	0.197827	0.024975	0.138317	0.0929071
XLOC_194691;AF:chr7A:433701166:433701414-433702756:433702566:433702663-433702756:+	-0.636203	0.011988	-1	0	-0.518247	0.0114885	-0.287603	0.016983	-0.601194	0.0024975	-0.682772	0.000499501	-1	0
XLOC_195176;A3:chr7A:543339835-543340558:543339835-543340568:+	-0.245766	0.031968	-0.210987	0.041958	-0.381969	0.026973	-0.702106	0	-0.503253	0	-0.650714	0	-0.626306	0
XLOC_196387;A3:chr7A:701405646-701405746:701405646-701405784:+	-0.597408	0.024975	-0.840447	0.00999001	-0.983279	0.00999001	-0.170841	0.107892	-0.867473	0.00499501	-0.700436	0.002997	-0.36291	0.010989
XLOC_196757;A3:chr7A:733337977-733338585:733337977-733338594:+	-0.0210039	0.130869	-0.268304	0.00549451	0.392473	0.016983	-0.0188668	0.148352	-0.267544	0.00849151	-0.443029	0.002997	0.85125	0.0014985
XLOC_198723;A3:chr7A:244672268-244672368:244672263-244672368:-	-0.867195	0	NA	1	NA	1	NA	1	-0.692762	0	-0.654719	0	-0.707873	0
XLOC_199129;RI:chr7A:354432750:354432836-354432915:354433181:-	-0.105378	0.0204795	-0.0648572	0.041958	-0.358481	0.0194805	-0.593604	0	-0.455867	0.003996	-0.405778	0	-0.494607	0
XLOC_199780;A3:chr7A:536520838-536521213:536520834-536521213:-	0	0.278222	0	0.267732	0	0.29021	-0.211653	0.00849151	-0.374869	0.0014985	-0.299541	0.00649351	-0.454359	0.001998
XLOC_199849;A5:chr7A:544263697-544264058:544263697-544264149:-	NA	1	-0.5	0.00549451	-0.5	0.041958	-1	0	-0.940853	0.0014985	-0.865488	0.013986	-1	0
XLOC_200171;SE:chr7A:608676426-608677072:608677146-608677227:-	-0.0529289	0.226274	-0.292861	0.0944056	-0.336576	0.0644356	-0.455974	0.00599401	-0.459938	0.00749251	-0.381345	0.0044955	-0.852249	0.002997
XLOC_204963;AF:chr7B:3336743:3336990-3337805:3337182:3337210-3337805:+	-0.218752	0.002997	-0.165844	0.00599401	-0.124666	0.0629371	-0.173071	0.012987	-0.164939	0.014985	-0.170269	0.00799201	-0.282244	0.00499501
XLOC_206201;AF:chr7B:218382431:218382542-218383429:218382840:218382887-218383429:+	-0.0625304	0.108392	-0.127894	0.0739261	-0.364472	0.037962	-0.565929	0.003996	-0.434424	0.00499501	-0.44375	0.00599401	-1	0
XLOC_206233;AF:chr7B:226574664:226574872-226575750:226575494:226575518-226575750:+	-0.0493279	0.227772	-0.194998	0.043956	-0.691199	0.023976	-0.798677	0	-0.680436	0	-0.981571	0.001998	-0.75706	0.003996
XLOC_206340;SE:chr7B:249675685-249675940:249676105-249676408:+	-0.9582	0	-0.977201	0	-0.590033	0.02997	-0.896883	0	-0.612522	0	-0.058181	0.0979021	-0.066329	0.0579421
XLOC_206448;A3:chr7B:291578647-291578728:291578647-291578748:+	-0.732128	0.002997	-0.899191	0.00499501	0.283588	0.0669331	-0.468191	0.034965	-0.67405	0.00499501	-0.870369	0.00499501	0	0.271229
XLOC_206828;SE:chr7B:393856542-393856703:393856987-393859655:+	-0.640511	0.0024975	-0.456555	0.00649351	-0.512794	0.010989	-0.085404	0.0574426	-0.840525	0.000999001	-0.689448	0.001998	-0.0161134	0.217782
XLOC_209106;AF:chr7B:741568950:741569001-741570207:741569983:741570034-741570207:+	0.23605	0.0344655	0.43475	0.0014985	0.177782	0.125874	0.418299	0	0.477357	0.00899101	0.455252	0.0044955	0.342656	0.023976
XLOC_209106;RI:chr7B:741570207:741570969-741571117:741571464:+	-0.242536	0.0344655	-0.448295	0.0014985	-0.20293	0.125874	-0.455228	0.002997	-0.48894	0.00899101	-0.46788	0.0044955	-0.342656	0.023976
XLOC_209952;A5:chr7B:94185906-94186027:94185906-94186094:-	-0.255315	0.028971	-0.5	0.0124875	-0.303813	0.0304695	-0.208693	0.00949051	-0.23489	0.00749251	-0.222165	0.00649351	-0.648184	0.000499501
XLOC_210330;SE:chr7B:161656354-161657684:161657833-161658269:-	-0.259174	0.0509491	-0.18504	0.0554446	-0.198396	0.0914086	-0.667101	0.0014985	-0.668027	0.0014985	-0.547676	0.00599401	-0.780207	0.001998
XLOC_210546;RI:chr7B:216088067:216088372-216088404:216088528:-	-0.277066	0.00749251	-0.324982	0.003996	-0.171192	0.040959	-0.157234	0.0124875	-0.278541	0.00599401	-0.118979	0.021978	-0.640103	0.000499501
XLOC_210549;AF:chr7B:216939263-216939524:216939556:216939263-216939694:216939795:-	0	0.298701	0	0.273227	-0.0447251	0.177323	0.441299	0.00999001	0.405642	0.00749251	0.644033	0	0.393188	0.00374625
XLOC_211140;A5:chr7B:389110155-389110226:389110155-389110235:-	0.0320601	0.102897	0.122663	0.027972	0.0792774	0.0524476	0.254185	0.0034965	0.215307	0.00549451	0.206802	0.0014985	0.246412	0.0014985
XLOC_211240;A3:chr7B:421700072-421700707:421700064-421700707:-	-0.782199	0.011988	-0.823237	0	-0.34771	0.0549451	-0.711733	0	-0.984837	0	-0.737934	0.0024975	-0.179963	0.044955
XLOC_211467;A3:chr7B:472396277-472396759:472396259-472396759:-	-0.327903	0.0639361	0	0.239261	-0.981743	0.015984	-1	0	-1	0	-1	0	-1	0
XLOC_211505;A5:chr7B:479238207-479239004:479238207-479239058:-	0.384212	0.027972	1	0	NA	1	0.839599	0.011988	0.691097	0	0.696986	0	0.922881	0
XLOC_211590;A3:chr7B:493524239-493524854:493524220-493524854:-	-0.56682	0	-0.290319	0.00799201	-0.278384	0.107892	-0.0094703	0.283716	-0.880206	0	-0.298738	0.00799201	-0.07357	0.0699301
XLOC_211699;AF:chr7B:518388875-518389065:518389119:518388875-518389500:518389658:-	0.581081	0.0254745	1	0	1	0	0.912794	0.027972	1	0	1	0	0.946259	0.020979
XLOC_211825;A5:chr7B:544139576-544140299:544139576-544140328:-	0.188455	0.0404595	0.285622	0.0164835	0.449483	0.0284715	0.458219	0.002997	0.583335	0	0.490142	0	0.421457	0
XLOC_212001;SE:chr7B:577564507-577564598:577564669-577564947:-	-0.643906	0.0034965	-0.411557	0.00649351	-0.284061	0.028971	-0.30056	0.00799201	-0.421831	0.003996	0.00997193	0.207293	-0.193218	0.024975
XLOC_217754;A3:chr7D:27839701-27839775:27839701-27839784:+	-0.986352	0.001998	-0.961142	0.0044955	-0.983705	0.002997	-0.418399	0.0164835	-1	0	-0.346144	0.023976	-0.204448	0.0569431
XLOC_218098;AF:chr7D:60667883:60668161-60670245:60668223:60668284-60670245:+	-0.0623357	0.235265	-0.559133	0.0224775	-0.890511	0.014985	-0.870296	0.002997	-0.961513	0.0014985	-0.969627	0.002997	-0.904119	0.002997
XLOC_218157;RI:chr7D:67551389:67551988-67552704:67553012:+	-1	0	0	0.254246	-1	0	0	0.282717	-0.425006	0.0757576	-1	0	-1	0
XLOC_218389;RI:chr7D:93501559:93501824-93501932:93502378:+	-1	0	0.0417689	0.24026	NA	1	-1	0	-1	0	-1	0	0	0.213287
XLOC_219033;A3:chr7D:217998091-217998381:217998091-217998390:+	0	0.152348	-1	0	-1	0	0	0.274725	-1	0	-1	0	0	0.217283
XLOC_219069;AF:chr7D:224050280:224050531-224051171:224050754:224050842-224051171:+	1	0	0.681017	0.0659341	0.801512	0.10989	1	0	1	0	1	0	0.453051	0.227273
XLOC_221292;A5:chr7D:1296836-1296921:1296836-1296926:-	-0.90005	0.000499501	-0.671992	0.001998	0	0.279221	0	0.275225	-0.876373	0.0024975	-0.576091	0.0024975	-0.207116	0.046953
XLOC_221569;SE:chr7D:20955421-20956284:20956352-20956460:-	0.113074	0.037962	0.0333249	0.113886	-0.146492	0.0484515	-0.652539	0.0014985	-0.462577	0.002997	-0.860443	0.000999001	-0.731261	0.0014985
XLOC_223102;A3:chr7D:242008622-242008712:242008619-242008712:-	-0.0789363	0.0214785	-0.0608794	0.0384615	-0.12547	0.0404595	-0.238971	0.00649351	-0.280511	0.00549451	-0.286734	0.0024975	-0.352537	0.000499501
XLOC_223211;RI:chr7D:283454192:283454781-283454884:283455120:-	-0.0117629	0.24026	-0.0355278	0.248252	-0.584839	0.043956	-0.916212	0.002997	-0.856651	0.00799201	-0.925526	0.001998	-0.87005	0.00999001
XLOC_223751;SE:chr7D:457149475-457149582:457149605-457149695:-	0.296753	0.01998	0.469352	0.00899101	0.847049	0.00374625	0.763792	0	0.470592	0.003996	0.0276562	0.0906593	-0.00066378	0.33966
XLOC_224084;A5:chr7D:520408126-520408336:520408126-520408351:-	0.106828	0.0264735	0.157945	0.0164835	0.130608	0.042957	0.397051	0.0024975	0.334718	0.0024975	0.479319	0.000499501	0.674744	0
XLOC_227906;AF:chrUn:50744037:50744397-50745933:50744725:50744791-50745933:+	0.0796913	0.132368	-0.42425	0.022977	-0.0857762	0.0984016	-0.442064	0.00599401	-0.826389	0.001998	-0.523479	0.0034965	-0.395725	0.00699301
XLOC_228299;AF:chrUn:94816432:94816539-94818120:94816797:94816923-94818120:+	1	0	1	0	1	0	1	0	0.5	0.171828	0.5	0.196803	-0.5	0.146853
XLOC_230477;AF:chrUn:63585731-63585907:63585984:63585731-63586140:63586303:-	0.415052	0.0599401	0.722831	0.023976	0.938737	0.00699301	0.888608	0.01998	0.97138	0.003996	0.862091	0.00799201	0.6034	0
XLOC_230577;AF:chrUn:77063056-77063156:77063228:77063056-77064833:77065160:-	0.29908	0.00849151	0.187712	0.016983	0.307286	0.0194805	0.291631	0.00849151	0.279473	0.00799201	0.342003	0.0114885	0.372104	0.00499501
XLOC_230927;SE:chrUn:116433319-116433706:116433792-116434174:-	0.0863505	0.217283	-0.116326	0.234515	-0.770024	0.038961	-0.976849	0.00599401	-0.911416	0.002997	-0.97178	0.0044955	-0.935118	0.000749251
TraesCS2A02G154500;A3:chr2A:101913448-101914642:101913427-101914642:-	0.0721045	0.0554446	-0.355179	0.00499501	-0.0925297	0.0644356	-0.328085	0.00599401	-0.33931	0.0044955	-0.214053	0.0194805	-0.263458	0.0144855
XLOC_000073;A5:chr1A:1174295-1174369:1174286-1174369:+	-0.567501	0.00849151	-0.426903	0.00999001	-0.0383653	0.16034	-0.00293876	0.248751	-0.917754	0.0034965	-0.152277	0.0684316	0	0.264236
XLOC_000460;A5:chr1A:32085111-32085215:32085048-32085215:+	0	0.162837	0	0.152847	-0.5	0.106394	-1	0	-0.939305	0.00649351	-0.400984	0.00949051	-0.269473	0.0554446
XLOC_000534;SE:chr1A:41740646-41741968:41742028-41742598:+	0	0.247752	-1	0	NA	1	-1	0	-1	0	0	0.273227	-0.5	0.0629371
XLOC_000535;A3:chr1A:41749030-41749215:41749030-41749238:+	0.40508	0.002997	0.373801	0.00549451	-0.0644833	0.0829171	0.0908002	0.0374625	0.236063	0.012987	0.154129	0.0274725	0.234754	0.00599401
XLOC_001110;AF:chr1A:154007784:154008189-154011896:154008249:154008334-154011896:+	-0.202744	0.0519481	-0.16732	0.0919081	-0.428556	0.037962	-0.622594	0	-0.700322	0.003996	-0.560939	0.001998	-0.383666	0.021978
XLOC_001457;A5:chr1A:278145543-278145628:278145503-278145628:+	0.443478	0.0024975	0.531164	0.000999001	0.0824842	0.0764236	0.203692	0.011988	0.371773	0.00649351	0.194083	0.023976	0	0.283217
XLOC_001813;RI:chr1A:362863509:362863694-362864151:362864464:+	-0.139539	0.178322	-0.362497	0.0599401	-0.248759	0.0869131	-0.618561	0.00599401	-0.615843	0.00749251	-0.759034	0.002997	-0.118601	0.0764236
XLOC_002252;SE:chr1A:454329941-454330469:454330714-454332177:+	-0.326662	0.0294705	-0.317081	0.0224775	-0.236442	0.048951	-0.609666	0.010989	-0.752601	0.00499501	-0.904196	0.00549451	-0.697818	0.00949051
XLOC_002272;A3:chr1A:457372552-457372967:457372552-457372970:+	0.268339	0.0014985	0.108906	0.016983	0.112784	0.0324675	0.00255466	0.193307	0.0264889	0.0584416	0.133306	0.00549451	0.28813	0.000999001
XLOC_002881;A5:chr1A:535063707-535063823:535063536-535063823:+	-0.0710001	0.0174825	-0.0718653	0.027972	-0.104855	0.0639361	-0.222356	0.00899101	-0.223186	0.00999001	-0.259564	0.000999001	-0.0448871	0.0454545
XLOC_002943;A5:chr1A:540049948-540051722:540049943-540051722:+	0	0.314186	-0.203458	0.021978	-0.346507	0.0509491	-0.505524	0.003996	-0.714663	0.000999001	-0.5	0.00699301	-0.262759	0.018981
XLOC_004491;A3:chr1A:106220056-106220196:106219978-106220196:-	-0.428214	0.00874126	-0.395058	0.00499501	0.409452	0.0324675	0.129031	0.0761738	0.359625	0.00899101	0.443819	0.0124875	-0.337831	0.0412088
XLOC_005171;RI:chr1A:312583739:312584350-312585089:312585283:-	-0.185077	0.0864136	0.573386	0.0244755	0.826643	0.00499501	0.748729	0.003996	0.618103	0.0014985	0	0.261738	0	0.243756
XLOC_005292;A5:chr1A:340413481-340413658:340413481-340413661:-	-1	0	-0.444049	0.013986	-0.0494603	0.168831	0.0441121	0.162837	-0.181645	0.041958	-0.648111	0.00949051	-1	0
XLOC_005594;A3:chr1A:401771914-401772299:401771911-401772299:-	-0.836963	0.00749251	-0.753563	0.003996	-0.410191	0.01998	0.00658365	0.261738	-0.844045	0.001998	-0.115461	0.0784216	-0.0714613	0.116384
XLOC_005896;A3:chr1A:464804052-464804127:464804046-464804127:-	0.958201	0.018981	0.616091	0.0499501	-0.714514	0.025974	-0.976412	0.00499501	-0.0363382	0.165335	-0.858798	0.00799201	-0.913319	0.00599401
XLOC_006002;RI:chr1A:482335686:482336215-482336318:482337726:-	-0.347948	0.000499501	-0.393528	0	0.211679	0.0414585	0.033555	0.0854146	-0.192547	0.00949051	0.0723896	0.018981	-0.10081	0.024975
XLOC_006035;AF:chr1A:486052999-486054010:486054036:486052999-486054445:486054559:-	0.207274	0.001998	0.15775	0.00799201	0.0173509	0.108891	0.039096	0.040959	0.0687745	0.0284715	0.111125	0.00749251	0.0828617	0.018981
XLOC_006074;A5:chr1A:489600355-489600443:489600355-489600449:-	-1	0	-1	0	0.165451	0.149351	0	0.262238	0.130932	0.134366	0.0696902	0.193307	-1	0
XLOC_006185;A5:chr1A:500565283-500565579:500565283-500565984:-	0	0.322178	-0.5	0.0921578	-0.998922	0.00732601	NA	1	-0.502962	0.00599401	NA	1	-0.999642	0.00374625
XLOC_006747;SE:chr1A:556303851-556304512:556304574-556304789:-	-0.279579	0.0764236	-0.295009	0.0839161	-0.91791	0.023976	-0.587664	0.013986	-0.976981	0.0014985	-0.905449	0.001998	-0.745264	0.00599401
XLOC_007103;A5:chr1A:583989481-583989578:583989481-583989664:-	0	0.205295	0	0.204296	1	0	1	0	1	0	NA	1	NA	1
XLOC_007103;AL:chr1A:583987744:583987792-583989425:583989305:583989340-583989425:-	0	0.205295	0	0.204296	1	0	1	0	1	0	NA	1	NA	1
XLOC_010336;AF:chr1B:28559171:28559265-28560761:28559872:28559909-28560761:+	-0.194284	0.0454545	-0.0641686	0.0914086	0	0.277223	-0.544826	0.010989	-0.473717	0.00599401	-1	0	-0.886237	0
XLOC_011191;A3:chr1B:174602016-174602110:174602016-174602113:+	0.711009	0.0014985	0.73079	0.00599401	0.276238	0.0794206	0.298631	0.0164835	0.302159	0.00899101	0.326168	0.0194805	0.61681	0.0224775
XLOC_011331;SE:chr1B:217561542-217562544:217562657-217562735:+	-0.41657	0.002997	-0.488207	0.0014985	-0.118142	0.0876623	0	0.334665	-0.437515	0.00599401	-0.0572841	0.0674326	0	0.31968
XLOC_011642;AF:chr1B:307425225:307425419-307426552:307425907:307425936-307426552:+	-0.112309	0.034965	-0.145	0.0254745	-0.295369	0.041958	-0.300694	0.0104895	-0.317691	0.0044955	-0.268863	0.0014985	-0.365874	0.0014985
XLOC_011751;AF:chr1B:330504716:330504884-330506180:330504975:330505126-330506180:+	-0.340244	0.031968	-0.0655698	0.265734	-1	0	NA	1	-1	0	-1	0	-0.5	0.0499501
XLOC_011892;A3:chr1B:360806706-360808066:360806706-360808071:+	-0.0828402	0.0494505	-0.0204734	0.244755	-0.505161	0.0164835	-0.382273	0.0134865	-0.757194	0.000999001	-0.859316	0.002997	-0.9908	0.000999001
XLOC_012015;RI:chr1B:391573549:391573734-391574191:391574504:+	NA	1	NA	1	-0.903596	0.0549451	-0.803461	0.000999001	-1	0	-0.838558	0.00599401	-0.523672	0.024975
XLOC_012254;RI:chr1B:437599180:437599219-437599346:437599369:+	-0.023682	0.189311	-0.823609	0.00499501	-0.706467	0.00649351	-0.446351	0.0114885	-0.960451	0.0024975	-0.200566	0.0354645	-0.17802	0.0554446
XLOC_012336;AF:chr1B:453338459:453338672-453340047:453338796:453338820-453340047:+	-0.0670816	0.259241	-0.173477	0.0779221	-0.219064	0.173826	-0.404783	0.0034965	-0.380777	0.00374625	-0.492833	0.00899101	-0.371618	0.014985
XLOC_012510;SE:chr1B:489198842-489198933:489199038-489200049:+	-0.491876	0.00899101	-0.666389	0.0104895	-0.210606	0.0906593	-0.231508	0.038961	-0.39572	0.0104895	-0.479691	0.00674326	-0.405542	0.0044955
XLOC_012605;AF:chr1B:508390908:508391305-508392033:508391434:508391462-508392033:+	-0.129874	0.0879121	-0.108837	0.104895	-0.426447	0.024975	-0.259113	0.023976	-0.58231	0.00899101	-0.483391	0.00699301	-0.467364	0.00799201
XLOC_013657;RI:chr1B:648452307:648452544-648452653:648452919:+	-0.798234	0.00899101	-0.165004	0.169331	-0.509434	0.0839161	0.00993794	0.280719	-0.969125	0.002997	-0.829597	0.00799201	0.433591	0.0914086
XLOC_014552;A3:chr1B:37571925-37572053:37571922-37572053:-	-0.992359	0.002997	0	0.266234	0	0.265734	0	0.268232	-0.840097	0.0044955	0	0.270729	-1	0
XLOC_015163;SE:chr1B:142523969-142524063:142524140-142524762:-	0.402779	0.000499501	0.226571	0.001998	-0.0135269	0.121878	-0.0618344	0.0244755	-0.242614	0.0034965	-0.0057574	0.143856	-0.0635161	0.024975
XLOC_015917;A5:chr1B:345409741-345410894:345409741-345410976:-	0.0113622	0.221279	-0.0729323	0.125874	-0.189812	0.0699301	-0.835958	0.00549451	-1	0	-0.862841	0.00899101	-0.583321	0.022977
XLOC_015952;RI:chr1B:353276877:353276913-353277158:353277404:-	0.0256014	0.193806	-0.2555	0.033966	-0.308659	0.0589411	-0.39381	0.010989	-0.565266	0.00899101	-0.476953	0.00999001	-0.439757	0.00999001
XLOC_016340;A5:chr1B:441664334-441664870:441664334-441665035:-	-0.751156	0.00749251	-0.656364	0.014985	-0.358611	0.13986	-0.144253	0.138611	-1	0	0	0.273227	1	0
XLOC_016545;RI:chr1B:484888183:484888278-484888381:484888539:-	-0.100127	0.0554446	-0.172285	0.0254745	-0.452114	0.012987	-0.916292	0.000499501	-0.762404	0.000499501	-0.86456	0.000499501	-0.119333	0.0374625
XLOC_016545;SE:chr1B:484889054-484889200:484890004-484891104:-	-0.100127	0.0554446	-0.172285	0.0254745	-0.452114	0.012987	-0.916292	0.000499501	-0.762404	0.000499501	-0.86456	0.000499501	-0.119333	0.0374625
XLOC_016580;SE:chr1B:489898702-489899693:489899792-489900868:-	-0.267233	0.0744256	-1	0	-1	0	-1	0	-0.206929	0.0939061	-0.178468	0.100899	0	0.257742
XLOC_016723;AF:chr1B:518540296-518541637:518541661:518540296-518541677:518541783:-	0.0687616	0.017982	0.0637097	0.0639361	0.0661081	0.101898	0.246977	0.00799201	0.13187	0.0124875	0.123455	0.00699301	0.134301	0.00849151
XLOC_016762;A3:chr1B:524154909-524154989:524154905-524154989:-	-0.128067	0.038961	-0.0449405	0.0969031	-0.213508	0.0314685	-0.324452	0.00649351	-0.206595	0.014985	-0.511414	0.00499501	-1	0
XLOC_017069;A3:chr1B:568965859-568965953:568965849-568965953:-	-0.817461	0.035964	-0.614808	0.0674326	-0.824857	0.026973	-0.87792	0.013986	-0.837332	0.00499501	-0.731496	0.002997	-0.841183	0.00899101
XLOC_017070;AF:chr1B:568971531-568971961:568972038:568971531-568972413:568972781:-	0.125716	0.0959041	0.400839	0.013986	0.436397	0.025974	0.482145	0.00899101	0.600784	0.00599401	0.138858	0.043956	0.662924	0.003996
XLOC_017154;AL:chr1B:582544542:582548955-582550335:582549233:582549829-582550335:-	-0.489894	0.00799201	-0.441074	0.0044955	-0.230211	0.047952	-0.54001	0.0024975	-0.275494	0.013986	-0.163644	0.042957	-0.131303	0.0824176
XLOC_017447;A5:chr1B:626067260-626067568:626067260-626067678:-	0	0.174326	0	0.221279	1	0	0.197927	0.162837	1	0	1	0	0.5	0.112887
XLOC_017710;A3:chr1B:646172266-646172388:646172260-646172388:-	0.768694	0.014985	0.246015	0.0659341	-0.448276	0.046953	-0.61694	0.00749251	-0.172486	0.026973	-0.52835	0.00599401	-0.283252	0.00799201
XLOC_017989;AF:chr1B:673180011-673181180:673181373:673180011-673181778:673181990:-	0.071409	0.181419	0	0.286713	NA	1	1	0	NA	1	1	0	1	0
XLOC_018004;A5:chr1B:674621546-674622423:674621546-674622463:-	-0.624677	0.00699301	-0.622834	0.0034965	-0.597237	0.048951	0	0.284715	-0.751226	0.00699301	-0.33447	0.0629371	0	0.286713
XLOC_021942;A3:chr1D:903179-906810:903179-906817:+	-1	0	-0.5	0.00949051	0	0.257742	0	0.277722	-0.802574	0.001998	0	0.249251	-0.5	0.0154845
XLOC_022245;SE:chr1D:24780330-24780412:24780504-24780583:+	-1	0	0	0.247253	-1	0	-0.344573	0.0404595	-1	0	-0.801792	0.0124875	-0.906516	0.0134865
XLOC_022346;A5:chr1D:38654604-38655246:38654592-38655246:+	0	0.221279	NA	1	NA	1	-1	0	-1	0	-1	0	0	0.211289
XLOC_022545;A3:chr1D:63632119-63633721:63632119-63633725:+	-0.5	0.0749251	-1	0	-0.84834	0.014985	-1	0	-0.964029	0.00749251	-0.5	0.0324675	-0.467662	0.0699301
XLOC_022829;A3:chr1D:122539463-122539542:122539463-122539554:+	-0.0630765	0.0739261	-0.0604815	0.0739261	-0.320073	0.024975	-0.698479	0.002997	-0.718665	0.001998	-0.744667	0.000499501	-0.069958	0.0724276
XLOC_022890;A3:chr1D:144201547-144203165:144201547-144203219:+	-0.26653	0.0404595	-0.865079	0.00649351	-0.313525	0.044955	-0.49859	0.0154845	-0.775395	0.0014985	-0.582956	0.00699301	-0.101153	0.101898
XLOC_022955;A3:chr1D:182581293-182581389:182581293-182581396:+	0.489716	0.00899101	0.862429	0.001998	0.377033	0.028971	0.293347	0.012987	0.439546	0.0024975	0.202801	0.011988	0.202362	0.016983
XLOC_023014;AF:chr1D:199062848:199062912-199063523:199062964:199063053-199063523:+	0	0.260739	1	0	1	0	0.929862	0.0174825	0.852442	0.013986	NA	1	1	0
XLOC_023494;A3:chr1D:295536239-295536321:295536239-295536323:+	-0.672071	0.0374625	-1	0	NA	1	-1	0	NA	1	0	0.222777	-1	0
XLOC_023827;AF:chr1D:361033270:361033532-361034488:361033886:361034076-361034488:+	0	0.238761	-0.427707	0.121878	0	0.261738	-1	0	-1	0	-1	0	-0.126829	0.223277
XLOC_024068;SE:chr1D:403332585-403333280:403333355-403334003:+	-0.681908	0.002997	-0.854268	0.00599401	0	0.288711	-0.382984	0.00799201	-0.272715	0.026973	-0.150026	0.0414585	-0.225851	0.102897
XLOC_024139;AF:chr1D:412021950:412022116-412022810:412022464:412022719-412022810:+	-0.484992	0.0729271	-1	0	-1	0	-0.990988	0.0104895	-0.0614411	0.174226	-0.282088	0.035964	-0.658698	0.00666001
XLOC_024139;SE:chr1D:412022116-412022810:412022917-412023170:+	-0.354457	0.017982	-0.523268	0.00899101	NA	1	NA	1	-0.356545	0.00799201	-0.27047	0.017982	-0.596643	0
XLOC_025040;SE:chr1D:218290-219017:219187-219295:-	-0.0811657	0.0764236	0.406621	0.013986	-0.396308	0.0134865	-0.719557	0.0014985	-0.78934	0.000999001	-0.384111	0.00599401	-0.254361	0.015984
XLOC_025522;A3:chr1D:47332534-47333054:47332516-47333054:-	-0.336917	0.0539461	-1	0	0	0.257742	0	0.279221	-0.968932	0.00849151	-0.5	0.0284715	-1	0
XLOC_025604;A3:chr1D:58868067-58868156:58868000-58868156:-	0	0.106394	0	0.133367	-1	0	1	0	-0.307887	0.118382	1	0	NA	1
XLOC_025757;A5:chr1D:85188999-85189069:85188999-85189087:-	-0.91267	0.000499501	-0.194398	0.0174825	0	0.274725	0.0104675	0.227273	-1	0	-1	0	0	0.263736
XLOC_025802;A3:chr1D:97917405-97917694:97917386-97917694:-	0.125271	0.0649351	-0.639759	0.00849151	-0.50947	0.0224775	-0.932721	0.00699301	-0.41962	0.02997	-0.683709	0.014985	-0.614917	0.00899101
XLOC_025832;A3:chr1D:104577915-104578714:104577906-104578714:-	0	0.167333	-0.5	0.108891	-1	0	0	0.254745	-1	0	-1	0	-0.5	0.0954046
XLOC_025895;A5:chr1D:114008140-114008243:114008140-114008251:-	-0.381223	0.0487013	-0.21555	0.0732601	-0.704792	0.0174825	-0.597981	0.00749251	-0.773696	0.00499501	-0.588013	0.00874126	-0.576758	0.014985
XLOC_025895;SE:chr1D:114005371-114007749:114007952-114008072:-	-0.355986	0.0487013	-0.34398	0.0586913	-0.704792	0.0174825	-0.57065	0.00749251	-0.76888	0.00624376	-0.570922	0.00874126	-0.54195	0.014985
XLOC_026230;A3:chr1D:233930515-233930638:233930512-233930638:-	NA	1	NA	1	NA	1	NA	1	-1	0	-0.479562	0.000999001	-0.885238	0
XLOC_026461;SE:chr1D:282293148-282293350:282293523-282293718:-	0.0131956	0.268731	-0.0561461	0.141858	-0.426037	0.0699301	-0.445989	0.0104895	-0.336707	0.00699301	-0.411379	0.0044955	-0.396857	0.00899101
XLOC_026916;SE:chr1D:366674866-366677656:366677889-366678844:-	-0.410422	0.0659341	-0.963897	0.00499501	-0.69105	0.014985	-0.281962	0.0244755	-0.76893	0.0044955	-0.705213	0.00599401	NA	1
XLOC_026930;AF:chr1D:370015417-370016186:370016241:370015417-370016419:370016642:-	NA	1	NA	1	NA	1	NA	1	1	0	1	0	1	0
XLOC_027002;A3:chr1D:383320498-383321440:383320445-383321440:-	1	0	0.67138	0.00699301	0.278085	0.032967	0.204187	0.041958	NA	1	1	0	0.99211	0.012987
XLOC_027044;A3:chr1D:388642406-388642756:388642346-388642756:-	0	0.0969031	0	0.173327	1	0	0	0.232268	-1	0	0	0.241758	1	0
XLOC_027169;A5:chr1D:404062399-404062481:404062399-404062483:-	0.5	0.0599401	0.906762	0.011988	0.857501	0.013986	1	0	1	0	1	0	0.5	0.0719281
XLOC_027317;RI:chr1D:420660485:420660496-420660665:420660822:-	-0.171777	0.0364635	-0.307828	0.023976	-0.5	0.0204795	-0.230645	0.036963	-1	0	-0.910485	0.00599401	-0.45518	0.00799201
XLOC_027336;RI:chr1D:423044165:423045734-423045813:423046765:-	-1	0	0	0.250749	0	0.259241	0	0.278721	-0.922633	0.003996	-0.883501	0.027972	-1	0
XLOC_027632;RI:chr1D:457256972:457257223-457257341:457257693:-	1	0	1	0	NA	1	NA	1	1	0	NA	1	NA	1
XLOC_029873;A3:chr2A:4210914-4212534:4210914-4212681:+	-0.0898552	0.151182	0.171159	0.174825	-0.854855	0.02997	-0.633091	0.00799201	-0.963549	0.00699301	-0.850631	0.00799201	-0.509037	0.010989
XLOC_029986;A5:chr2A:12325272-12326138:12325231-12326138:+	-0.53124	0.000499501	-0.342495	0.0024975	0	0.31968	0	0.298701	-0.289926	0.003996	0	0.292707	0	0.31019
XLOC_030234;RI:chr2A:29095129:29095155-29095414:29096235:+	0.955698	0.0044955	0.742967	0.00749251	0.530907	0.0164835	0.213346	0.0654346	0.900434	0.0044955	0.581249	0.0124875	0.136255	0.0754246
XLOC_030234;SE:chr2A:29102281-29102387:29103904-29104034:+	-0.955698	0.0044955	-0.742967	0.00749251	-0.530907	0.0164835	-0.213346	0.0654346	-0.900434	0.0044955	-0.581249	0.0124875	-0.136255	0.0754246
XLOC_030410;A3:chr2A:43134165-43135398:43134165-43135512:+	-0.618977	0.000499501	-0.182602	0.00749251	-0.431632	0.0134865	-0.141335	0.017982	-0.297331	0.00749251	-0.107197	0.0164835	-0.0767704	0.031968
XLOC_030618;AF:chr2A:70983338:70983380-70984326:70983525:70983588-70984326:+	NA	1	NA	1	NA	1	0.980555	0.0034965	1	0	NA	1	0.992475	0.00932401
XLOC_030920;RI:chr2A:121217078:121217276-121217604:121218217:+	-0.129059	0.031968	-0.0935849	0.0314685	-0.340535	0.041958	-0.96522	0.000999001	-0.703718	0.00499501	-0.790685	0.003996	-0.38555	0.0924076
XLOC_031063;SE:chr2A:151252343-151253468:151253525-151254574:+	0.336206	0.00499501	0.440658	0.001998	0.102218	0.0569431	0.146019	0.0294705	0.534549	0.0034965	0.115429	0.048951	0.160646	0.041958
XLOC_031138;AF:chr2A:166825579:166826630-166828321:166827785:166827875-166828321:+	0.355873	0.00899101	0.32696	0.00799201	0.129681	0.0589411	0.305913	0.00999001	-0.099719	0.048951	-0.213566	0.027972	0.27351	0.0134865
XLOC_032205;A3:chr2A:507068895-507068993:507068895-507068995:+	NA	1	NA	1	-1	0	-1	0	-0.965203	0.0384615	-1	0	NA	1
XLOC_032437;SE:chr2A:554451202-554452010:554452280-554452428:+	-0.437785	0.028971	-0.867555	0.043956	-0.12839	0.254745	0.161553	0.215784	-0.825066	0.002997	-0.664312	0.000999001	-0.365507	0.0014985
XLOC_032490;AF:chr2A:563938174:563938349-563939251:563938455:563938489-563939251:+	NA	1	NA	1	NA	1	-1	0	-1	0	-1	0	-0.556017	0.014985
XLOC_032537;A3:chr2A:570012340-570013706:570012340-570013712:+	-1	0	NA	1	-0.5	0.114885	-1	0	-0.942779	0.0164835	-1	0	-0.624491	0.0194805
XLOC_033099;A5:chr2A:668218838-668218936:668218817-668218936:+	-0.509513	0.0524476	-0.433773	0.143856	-0.614298	0.0824176	-0.957249	0.0164835	-0.853221	0.003996	-0.9359	0.0014985	-0.97241	0.0014985
XLOC_033122;SE:chr2A:671336319-671339490:671339492-671339569:+	-0.4968	0.02997	-0.948374	0.0034965	-1	0	-0.321626	0.048951	-0.473556	0.017982	-0.986723	0.0034965	0	0.26973
XLOC_033128;A3:chr2A:672367666-672368253:672367666-672368279:+	NA	1	1	0	NA	1	NA	1	-1	0	-1	0	NA	1
XLOC_033600;A3:chr2A:718464483-718464635:718464483-718464639:+	-0.83938	0.003996	-0.738002	0.0024975	-0.620427	0.013986	-0.147508	0.0914086	-0.684161	0.00799201	-0.47105	0.0254745	-0.0425405	0.205794
XLOC_033757;SE:chr2A:729688186-729688364:729688456-729688735:+	-0.907648	0.00674326	-0.80278	0.00974026	-0.453094	0.02997	-0.95366	0	-0.738622	0.0104895	0	0.272727	-0.701108	0.018981
XLOC_033797;RI:chr2A:734343836:734344164-734344239:734344299:+	-0.103978	0.0324675	-0.583057	0.0014985	-0.0949441	0.0604396	-0.455502	0.001998	-0.147076	0.01998	-0.156673	0.012987	-0.736142	0.000999001
XLOC_034457;A5:chr2A:2660192-2660345:2660192-2660356:-	-0.5	0.0919081	0.5	0.101898	0.055446	0.202797	-1	0	-1	0	-0.5	0.00999001	0.5	0.0514486
XLOC_034682;A3:chr2A:16675764-16675913:16675761-16675913:-	-0.710481	0.00799201	-0.592849	0.003996	-0.198172	0.155844	-0.447534	0.00799201	-0.495791	0.015984	-0.397624	0.010989	-0.487189	0.018981
XLOC_035680;AF:chr2A:134620491-134622405:134622465:134620491-134622516:134622639:-	0.278013	0.0134865	0.271567	0.00549451	0.263846	0.174825	0.377154	0.010989	0.277606	0.021978	0.24737	0.00549451	0.437441	0
XLOC_035762;RI:chr2A:156372669:156372990-156373075:156373209:-	0	0.207792	-0.295564	0.103397	-0.561306	0.028971	-1	0	-1	0	-1	0	-0.713339	0.020979
XLOC_036196;AF:chr2A:286459552-286461486:286461560:286459552-286461686:286462096:-	0.00752198	0.218282	0.0519846	0.0934066	0.142637	0.0474525	0.217517	0.00949051	0.209154	0.00849151	0.185026	0.0144855	0.359746	0.0024975
XLOC_036967;A3:chr2A:532494611-532494691:532494599-532494691:-	-0.5	0.033966	-0.5	0.0314685	-0.5	0.034965	-1	0	-1	0	-1	0	-0.5	0.016983
XLOC_037327;RI:chr2A:604751127:604751685-604751860:604754155:-	NA	1	-1	0	NA	1	NA	1	-1	0	-0.982414	0.00749251	NA	1
XLOC_037656;AF:chr2A:662971567-662976446:662976526:662971567-662977293:662977341:-	NA	1	0.5	0.0324675	-0.91677	0.00749251	-0.727067	0.00549451	-0.894356	0.00599401	0.252312	0.0869131	0	0.276723
XLOC_037675;A3:chr2A:668530932-668531036:668530812-668531036:-	-0.506528	0.00599401	-0.238801	0.027972	0.449766	0.0274725	-0.401052	0.015984	-0.496812	0.011988	-0.715627	0.003996	-0.64299	0.00699301
XLOC_037976;AF:chr2A:705784345-705784557:705784596:705784345-705785265:705785357:-	0.255557	0.0509491	0.484302	0.00999001	-0.0530207	0.200799	0.200446	0.0434565	0.470649	0.00599401	0.380403	0.00899101	0.297427	0.0254745
XLOC_038169;A5:chr2A:723526642-723526750:723526642-723526783:-	-0.0775132	0.17982	-0.014144	0.26024	-0.31167	0.045954	-0.641673	0.001998	-1	0	-0.797414	0.002997	-0.326137	0.015984
XLOC_038670;SE:chr2A:762508649-762509095:762509159-762509250:-	-0.287515	0.0569431	0	0.254246	-0.815622	0.023976	-1	0	-0.65848	0.010989	-0.776068	0.003996	-0.989129	0.000999001
XLOC_038770;A3:chr2A:770361271-770361677:770361268-770361677:-	0.629576	0.032967	0.854105	0.023976	0.429205	0.0849151	0.739646	0.00749251	0.190692	0.0959041	0.867404	0	0.478477	0.0024975
XLOC_042938;A5:chr2B:56520837-56520961:56520833-56520961:+	-0.231297	0.0014985	-0.117616	0.0154845	0.134156	0.0284715	0.255959	0.0034965	0.0837106	0.0214785	0.109123	0.00749251	0.00984063	0.163337
XLOC_042938;RI:chr2B:56521347:56521391-56521429:56521775:+	-0.23354	0.0014985	-0.119819	0.0154845	0.131309	0.0284715	0.25145	0.0034965	0.0810128	0.0214785	0.108371	0.00749251	0.00828482	0.163337
XLOC_043456;AF:chr2B:136805307:136805502-136806621:136806061:136806162-136806621:+	-1	0	-1	0	NA	1	0.5	0.0854146	-0.5	0.0589411	-1	0	NA	1
XLOC_043478;AF:chr2B:140847484:140847926-140849645:140848052:140848167-140849645:+	-0.118214	0.0584416	-0.122937	0.0404595	-0.0409543	0.146354	-0.266698	0.0114885	-0.426271	0.002997	-0.329144	0.00749251	-0.660893	0.003996
XLOC_043550;A3:chr2B:153580684-153581148:153580684-153581175:+	-1	0	-1	0	-1	0	-0.0803489	0.243506	-0.656162	0.0539461	-0.921817	0.032967	-0.5	0.14985
XLOC_043631;AF:chr2B:164082675:164082921-164083229:164083012:164083059-164083229:+	-0.205058	0.00899101	-0.255144	0.00849151	0.00423428	0.251249	-0.0819493	0.028971	-0.129106	0.021978	-0.0878844	0.032967	-0.458608	0.001998
XLOC_043825;A3:chr2B:199015581-199015675:199015581-199015705:+	-0.460388	0.003996	-0.377991	0.00749251	-0.441141	0.0134865	0	0.26024	-0.738132	0.00499501	-0.259999	0.036963	-0.177881	0.0744256
XLOC_044033;A3:chr2B:243100467-243100562:243100467-243100577:+	0.5	0.0134865	0.282172	0.0264735	0.522005	0.011988	0.762333	0.0024975	0.724957	0.000999001	0.759083	0.002997	-0.131687	0.0914086
XLOC_044033;A3:chr2B:243100778-243100860:243100778-243100876:+	NA	1	-0.324433	0.0264735	-0.725425	0.011988	-0.883717	0.0024975	-0.724957	0.000999001	-0.759083	0.002997	0.131687	0.0914086
XLOC_044644;A3:chr2B:424480667-424481159:424480667-424481318:+	-0.0173674	0.212038	-0.0491312	0.12962	0.0358415	0.184316	-0.217567	0.014985	-0.303672	0.00749251	-0.270579	0.00899101	-0.538338	0.00974026
XLOC_044644;RI:chr2B:424479087:424479233-424479270:424479342:+	0.0173674	0.212038	0.0491312	0.12962	-0.0358415	0.184316	0.218352	0.014985	0.302292	0.00749251	0.270579	0.00899101	-0.461662	0.00974026
XLOC_044719;A3:chr2B:445251694-445251781:445251694-445251787:+	0	0.101898	NA	1	0	0.165834	0	0.243756	-1	0	-1	0	1	0
XLOC_044748;A5:chr2B:450181470-450182472:450181411-450182472:+	-0.5	0.0474525	-0.5	0.0624376	-0.315229	0.173826	-0.539642	0.00899101	0	0.282218	-0.652453	0.002997	-0.800493	0.00899101
XLOC_044961;RI:chr2B:486966060:486966368-486966584:486966996:+	0	0.184815	0.5	0.108392	1	0	1	0	0	0.248252	0.5	0.0809191	1	0
XLOC_045165;A3:chr2B:529255846-529256042:529255846-529256067:+	-0.828875	0.00599401	-0.674179	0.001998	-0.123803	0.213786	-0.24172	0.038961	-0.162052	0.0644356	-0.31559	0.00999001	-0.396386	0.0194805
XLOC_045690;RI:chr2B:630728509:630728795-630728826:630728965:+	-0.179196	0.0779221	-0.109605	0.0529471	-0.095211	0.231768	-0.486138	0.001998	-0.452386	0.003996	-0.9366	0.001998	-0.472669	0.0499501
XLOC_045841;AF:chr2B:652412646:652412926-652413402:652413073:652413164-652413402:+	NA	1	NA	1	-1	0	NA	1	-1	0	-0.993753	0.003996	-0.908439	0.015984
XLOC_045849;A5:chr2B:653604096-653604467:653604055-653604467:+	0.0360606	0.238262	-0.223173	0.0719281	-0.0839587	0.188811	-0.503321	0.00999001	-0.103814	0.0769231	-0.559978	0.00899101	-0.528019	0.00899101
XLOC_045849;SE:chr2B:653604597-653606611:653606736-653606856:+	-0.536061	0.031968	-0.759416	0.01998	-0.620777	0.0559441	-0.293267	0.023976	-0.648857	0.00599401	-0.433315	0.00899101	-0.430333	0.00899101
XLOC_046052;A3:chr2B:681537979-681539049:681537979-681539055:+	-1	0	NA	1	0	0.276224	-0.5	0.0264735	-1	0	-1	0	NA	1
XLOC_046207;SE:chr2B:700204741-700204815:700204923-700205770:+	-1	0	-1	0	-0.5	0.0869131	0	0.274226	-1	0	0	0.28022	0.5	0.0689311
XLOC_046209;RI:chr2B:700456120:700456184-700456272:700456562:+	0.521763	0.014985	0.469538	0.00732601	0.00371077	0.277223	-0.219521	0.027972	-0.32991	0.0123626	-0.669161	0.0044955	-0.899408	0.0044955
XLOC_047739;SE:chr2B:45787538-45787669:45789813-45789914:-	-0.346892	0.0124875	-0.334038	0.00799201	-0.0202261	0.173826	-0.246073	0.0104895	-0.409255	0.001998	-0.322616	0.00699301	-0.172057	0.0424575
XLOC_049011;SE:chr2B:245011659-245012340:245012408-245015037:-	-1	0	-0.469288	0.028971	-0.818003	0.01998	-0.924398	0.013986	-0.924793	0.00999001	-0.604235	0.023976	-0.730556	0.00999001
XLOC_049307;AF:chr2B:356600523-356601137:356601172:356600523-356601544:356601638:-	0.871615	0.0539461	0.44143	0.047286	0.937066	0.02997	0.947977	0.003996	0.945047	0.013986	0.889716	0.00666001	0.975306	0
XLOC_049307;AF:chr2B:356600523-356601314:356601339:356600523-356601544:356601638:-	0.404949	0.0539461	NA	1	NA	1	NA	1	0.898649	0.00749251	0.921915	0.00499501	0.905574	0.00599401
XLOC_049697;AL:chr2B:442568622:442568730-442569612:442569329:442569480-442569612:-	-0.5	0.031968	-1	0	-0.5	0.042957	0	0.241259	-0.341281	0.0374625	-1	0	-0.947948	0.0014985
XLOC_049819;A5:chr2B:464683437-464684263:464683437-464684314:-	-0.143953	0.105894	-0.372417	0.032967	-0.196349	0.106893	-0.498283	0.010989	-0.83898	0.001998	-0.731022	0.003996	-0.757782	0.001998
XLOC_049882;AF:chr2B:477608611-477610054:477610161:477608611-477610569:477610777:-	0.499706	0.01998	0.754631	0.015984	0.669088	0.013986	0.962607	0.003996	-0.124231	0.150849	0.760418	0.00499501	1	0
XLOC_049902;A3:chr2B:482722437-482722583:482722428-482722583:-	0.085371	0.0951049	-0.23099	0.0599401	-0.883367	0.0124875	-0.95292	0	-0.491777	0.0194805	-0.693826	0	-0.977749	0.001998
XLOC_049974;SE:chr2B:495163906-495164005:495164079-495164553:-	-0.84436	0.00849151	-0.581759	0.0164835	-0.395239	0.0204795	-0.454158	0.014985	-0.82341	0.00549451	-0.763924	0.00549451	-0.353507	0.0679321
XLOC_050059;A3:chr2B:510797273-510797995:510797257-510797995:-	-1	0	-0.5	0.0744256	0	0.222777	-0.433552	0.047952	-0.588608	0.00649351	-0.448806	0.011988	-0.770966	0
XLOC_050059;RI:chr2B:510797003:510797257-510797995:510798155:-	-1	0	NA	1	NA	1	NA	1	-1	0	-0.246424	0.0819181	-0.512164	0.00666001
XLOC_050501;SE:chr2B:600746762-600746842:600747036-600747118:-	-0.460287	0.0034965	-0.390236	0.003996	-0.104986	0.0544456	-0.0872401	0.028971	-0.296086	0.00599401	-0.124384	0.027972	-0.0709702	0.0799201
XLOC_051076;A3:chr2B:696678865-696679053:696678862-696679053:-	-1	0	-1	0	-1	0	0	0.262238	0	0.273227	0	0.273227	-0.5	0.0694306
XLOC_057099;AF:chr2D:72169360:72169508-72170383:72169527:72169545-72170383:+	-0.238491	0.018981	-0.291508	0.00799201	-0.329828	0.0284715	-0.347149	0.002997	-0.284616	0.00824176	-0.250004	0.0254745	-0.344315	0.0134865
XLOC_057099;AF:chr2D:72169391:72169512-72170383:72169527:72169545-72170383:+	-0.111876	0.028971	-0.277965	0.00799201	-0.28929	0.0284715	-0.302456	0.002997	-0.288527	0.00824176	-0.087268	0.0354645	-0.181107	0.014985
XLOC_057430;AF:chr2D:120970652:120970732-120971632:120971104:120971151-120971632:+	-1	0	-1	0	NA	1	-1	0	-0.273898	0.018648	NA	1	NA	1
XLOC_057772;A5:chr2D:200773722-200773858:200773718-200773858:+	-0.5	0.00499501	-0.5	0.00799201	-0.5	0.010989	0	0.271728	0.018802	0.276723	-0.473672	0.00499501	0	0.277223
XLOC_058163;A3:chr2D:338664866-338665244:338664866-338665268:+	0	0.261239	-0.610768	0.00374625	-0.484037	0.0187313	-0.413767	0.010989	-0.97913	0.000499501	-0.444953	0.0262238	-1	0
XLOC_058344;A3:chr2D:378896125-378897131:378896125-378897232:+	-1	0	-0.652436	0.016983	-0.5	0.026973	-0.52176	0.026973	-0.81967	0.00799201	-0.742234	0.00999001	-0.623891	0.025974
XLOC_058552;A3:chr2D:419042374-419042475:419042374-419042478:+	-0.452791	0.00599401	-0.461749	0.002997	-0.0903345	0.0894106	-0.194745	0.023976	-0.428646	0.002997	-0.203499	0.016983	-0.082031	0.11988
XLOC_058995;A5:chr2D:515574327-515575199:515574322-515575199:+	-1	0	-1	0	0.5	0.0854146	-0.5	0.0424575	0	0.29021	-1	0	-0.408577	0.0634366
XLOC_059020;A3:chr2D:518258962-518259698:518258962-518259795:+	0	0.21978	-0.567268	0.167333	-0.5	0.15984	-1	0	-1	0	-1	0	-0.5	0.237762
XLOC_059456;A3:chr2D:572734317-572734414:572734317-572734453:+	0.142265	0.131868	-1	0	0	0.16034	-0.917909	0.023976	-0.88267	0.00999001	-0.597286	0.00899101	-0.209489	0.0784216
XLOC_060545;SE:chr2D:13908340-13908483:13908617-13908692:-	-0.238628	0.0494505	-0.392565	0.0194805	-0.742601	0.00699301	-0.3127	0.044955	-0.962329	0.00599401	-0.844644	0.00999001	-0.365795	0.043956
XLOC_061259;SE:chr2D:87400005-87400297:87400812-87400919:-	-0.177597	0.0711788	-0.216813	0.0619381	-0.422765	0.046953	-0.884866	0.0024975	-0.717055	0	-0.904379	0.0024975	-0.31981	0.0474525
XLOC_061429;A3:chr2D:116802794-116803303:116802791-116803303:-	0	0.183816	-1	0	-0.393113	0.105395	-1	0	-1	0	-0.297193	0.0939061	-0.894936	0.0394605
XLOC_061435;A3:chr2D:117393593-117393682:117393591-117393682:-	-0.497115	0.002997	-0.493813	0.003996	-0.202762	0.041958	-0.214637	0.011988	-0.202202	0.0124875	-0.152538	0.016983	-0.194942	0.00499501
XLOC_061534;A3:chr2D:132066215-132066647:132066173-132066647:-	-0.12122	0.0824176	-0.322029	0.044955	-0.318298	0.0669331	-0.466143	0.00699301	-0.448573	0.002997	-0.542912	0.001998	-0.31334	0.018981
XLOC_061728;AF:chr2D:181312662-181312746:181312853:181312662-181312856:181312930:-	0.0716822	0.147353	-0.0902882	0.137862	0.0754196	0.113886	0.812787	0.000999001	0.410527	0.002997	0.384345	0.003996	0.329212	0.0124875
XLOC_061782;AF:chr2D:192156962-192157738:192157819:192156962-192157902:192158058:-	NA	1	NA	1	NA	1	0.964986	0.00799201	0.5	0.0044955	0.490429	0.013986	0.929046	0
XLOC_062338;A3:chr2D:381885772-381885857:381885750-381885857:-	0	0.228771	0.344253	0.0534466	0.371167	0.0499501	0.257139	0.0554446	0.661281	0.00599401	0.372308	0.00749251	0.588523	0.00649351
XLOC_062447;SE:chr2D:406944383-406944466:406944708-406945273:-	NA	1	-0.949924	0.00899101	-0.788848	0.047952	-0.652382	0.027972	-0.960911	0.00899101	-0.82137	0.00749251	-0.569492	0.023976
XLOC_063530;SE:chr2D:587702433-587703146:587703206-587704043:-	-0.316534	0.017982	-0.420815	0.014985	-0.526749	0.041958	-0.415796	0.014985	-0.396066	0.00749251	-0.60023	0.002997	-0.544123	0.00599401
XLOC_064086;A3:chr2D:641948253-641948598:641948239-641948598:-	-0.0493027	0.0914086	-0.372561	0.00849151	0.0447472	0.161838	-0.450401	0.00749251	0.5	0.00899101	-0.278782	0.0304695	0	0.28022
XLOC_066357;A5:chr3A:1028910-1030269:1028868-1030269:+	-0.456653	0.0659341	-0.46844	0.043956	-0.0108736	0.241259	-0.778177	0.00699301	-0.985138	0.00599401	-0.712846	0.00999001	-0.918528	0.010989
XLOC_066843;SE:chr3A:40362402-40362630:40362678-40362764:+	0.329438	0.0284715	0.5	0.0214785	0.942036	0.00899101	0.19631	0.0444555	1	0	0.609602	0.0104895	1	0
XLOC_067058;RI:chr3A:61218376:61218475-61218555:61218648:+	-0.22347	0.0424575	-0.858887	0.00599401	-0.846978	0.00799201	-0.778551	0.00649351	-0.279913	0.026973	-0.655923	0.011988	-0.12862	0.103896
XLOC_067348;A3:chr3A:112216762-112216896:112216762-112216904:+	-1	0	-0.193372	0.0594406	0	0.267732	-0.5	0.0174825	-1	0	-0.5	0.0144855	-1	0
XLOC_067728;SE:chr3A:209402437-209404429:209404604-209405451:+	-0.55185	0.017982	-0.26082	0.0519481	-0.510723	0.02997	-0.472163	0.00799201	-0.824499	0.003996	-0.605186	0.0024975	-0.338959	0.012987
XLOC_067760;SE:chr3A:219794366-219794934:219795189-219795859:+	-0.841188	0.00999001	-0.598337	0.0224775	-0.734294	0.0324675	-0.709961	0.00499501	-0.664728	0.0124875	-0.656823	0.00999001	-0.435837	0.0384615
XLOC_067789;AF:chr3A:234210384:234210598-234213110:234211360:234211457-234213110:+	-0.616902	0.00999001	0.410447	0.020979	0.381642	0.0334665	-0.11511	0.0849151	-0.609081	0.00949051	-0.719883	0.00549451	-0.0809559	0.116883
XLOC_067801;SE:chr3A:237384327-237384474:237384558-237385676:+	-0.122468	0.15035	-0.5	0.0714286	-0.312698	0.0784216	-0.872813	0.00499501	0	0.276224	-0.639029	0.0044955	-0.696883	0.0024975
XLOC_068042;A5:chr3A:362900323-362900614:362900244-362900614:+	-0.427793	0.018981	-0.31042	0.023976	-0.754928	0.016983	-1	0	-0.747768	0.002997	-0.857728	0.00699301	-0.977006	0.01998
XLOC_068214;AF:chr3A:420334078:420334353-420335204:420334422:420334465-420335204:+	-0.16641	0.0909091	-0.15866	0.0999001	-0.109103	0.184815	-0.397385	0.012987	-0.741292	0.000999001	-0.565782	0.00599401	-0.86382	0.000999001
XLOC_068215;A3:chr3A:420738913-420739863:420738913-420739866:+	0.855457	0.0044955	0.813259	0.0044955	0.432775	0.0464535	0.583294	0.00749251	0.44883	0.014985	0.173594	0.0794206	0.716524	0.011988
XLOC_068401;SE:chr3A:466575405-466575932:466576026-466576476:+	0.279212	0.00999001	0.276586	0.0114885	0.118001	0.0544456	0.100438	0.040959	0.248816	0.00749251	0.140828	0.0344655	0.335795	0.00849151
XLOC_068425;A3:chr3A:474677322-474677405:474677322-474677411:+	NA	1	NA	1	-0.4042	0.200799	-0.573459	0.02997	-0.563171	0.0014985	-0.33418	0.002997	-0.337139	0
XLOC_068703;SE:chr3A:529615649-529617396:529617521-529618091:+	-0.820269	0.00999001	-0.262034	0.0529471	0.0253429	0.191808	0.461947	0.015984	-0.571372	0.00549451	-0.799849	0.00999001	NA	1
XLOC_068814;AF:chr3A:546567907:546568332-546568796:546568373:546568489-546568796:+	-0.0327381	0.194805	NA	1	-0.809628	0.00899101	-0.8302	0.00699301	-0.697836	0.0104895	-0.947581	0.0034965	-0.387966	0.013986
XLOC_068960;RI:chr3A:573112352:573112995-573113143:573113516:+	0.115501	0.0654346	-0.168139	0.032967	0.68454	0.00499501	0.168071	0.042957	0.306854	0.020979	0.606045	0.00749251	-0.720021	0.0044955
XLOC_068990;A3:chr3A:576274561-576274648:576274561-576274670:+	NA	1	NA	1	-1	0	-1	0	-0.5	0.261239	1	0	NA	1
XLOC_069343;A3:chr3A:629063650-629063745:629063650-629063748:+	-0.5	0.00949051	1	0	-0.5	0.0324675	0.5	0.031968	-1	0	-0.5	0.0414585	-0.25844	0.0649351
XLOC_069799;A5:chr3A:682972903-682973407:682972802-682973407:+	-0.314791	0.0394605	-0.896695	0.026973	-0.704432	0.01998	-0.935114	0.00899101	-0.77144	0.014985	-0.867282	0.00749251	-1	0
XLOC_070046;A5:chr3A:704769148-704771052:704769093-704771052:+	-1	0	-1	0	1	0	0.5	0.112388	-0.5	0.135864	NA	1	-0.5	0.113886
XLOC_070722;SE:chr3A:12813787-12814806:12815010-12815420:-	NA	1	-0.640896	0.046953	-0.5	0.0539461	-0.622287	0.0134865	-0.707269	0.0034965	-0.62162	0.000999001	-0.590572	0.0024975
XLOC_071098;A3:chr3A:43292939-43293030:43292851-43293030:-	-0.254189	0.028638	-0.114895	0.0612721	-0.394272	0.034965	-0.434169	0.00599401	-0.752929	0.002997	-0.809375	0.003996	-0.173822	0.108641
XLOC_071098;AF:chr3A:43293348-43294660:43294734:43293348-43294818:43294856:-	-0.0539198	0.0909091	0.00463152	0.231269	-0.549795	0.034965	-0.421456	0.00599401	-0.398323	0.00865801	-0.593458	0.003996	-0.0716418	0.136738
XLOC_071098;RI:chr3A:43292399:43292508-43292587:43292674:-	-0.254189	0.028638	-0.114895	0.0612721	-0.394272	0.034965	-0.434169	0.00599401	-0.752929	0.002997	-0.745917	0.003996	-0.173822	0.108641
XLOC_071179;A3:chr3A:53209971-53210114:53209968-53210114:-	-0.238867	0.010989	-0.312369	0.00549451	-0.0323405	0.124376	-0.178112	0.00749251	-0.212925	0.0114885	-0.196662	0.013986	-0.311797	0.00699301
XLOC_071738;A3:chr3A:153595477-153595570:153595412-153595570:-	-0.465371	0.00599401	-0.538319	0.00499501	0.0150422	0.276224	-0.15504	0.047952	-0.466948	0.00999001	-0.418162	0.016983	NA	1
XLOC_071814;A5:chr3A:172964438-172964570:172964438-172964582:-	-0.5	0.030969	0.5	0.0454545	1	0	-1	0	0	0.175824	1	0	0	0.141359
XLOC_071885;SE:chr3A:193876261-193877679:193877766-193878824:-	0.67358	0.00749251	-0.238264	0.0501998	-0.409382	0.0277223	-0.68912	0.0044955	0.0228635	0.268981	-0.597881	0.011988	-0.72926	0.00749251
XLOC_071895;A5:chr3A:195468327-195468869:195468327-195468890:-	0.0499938	0.256743	-0.0430844	0.26024	-0.91201	0.00799201	-0.366478	0.0659341	-1	0	-1	0	0	0.255744
XLOC_072070;AF:chr3A:265173309-265179603:265180213:265173309-265180980:265181378:-	NA	1	NA	1	-0.5	0.044955	NA	1	-1	0	-1	0	-0.468622	0.00999001
XLOC_072438;A3:chr3A:414814768-414814877:414814524-414814877:-	-0.665067	0.000999001	-0.615087	0.002997	-0.0251145	0.180819	-0.0882728	0.0754246	-0.477988	0.00999001	-0.0370146	0.156843	-0.236299	0.0284715
XLOC_072552;AF:chr3A:443121895-443122412:443122451:443121895-443122540:443122746:-	0.0362295	0.128871	0.0440849	0.115884	0.177014	0.0599401	0.279928	0.00499501	0.242187	0.017982	0.237824	0.00799201	0.290693	0.00799201
XLOC_073138;A5:chr3A:556460343-556460420:556460343-556460450:-	0.271948	0.0294705	0.516948	0.00749251	0.040388	0.155844	0.106499	0.0584416	0.160525	0.033966	0.366701	0.00999001	0.446003	0.00499501
XLOC_073759;RI:chr3A:653853315:653853708-653853823:653853952:-	0	0.214785	-0.0359836	0.217283	-0.511665	0.020979	-0.844756	0.00599401	-0.73088	0.00649351	-0.955592	0.0034965	-0.725856	0.011988
XLOC_074328;A3:chr3A:714426332-714426446:714426297-714426446:-	-0.518566	0.0166084	-0.389576	0.0192308	-0.401862	0.047952	-0.673088	0.00749251	-0.904223	0.002664	-0.817987	0.0044955	-0.356329	0.0532801
XLOC_074468;A3:chr3A:728997603-728998120:728997576-728998120:-	0.22383	0.0014985	0.215853	0.002997	0.30432	0.0134865	-0.159949	0.00699301	0.09386	0.0224775	0.0335047	0.0624376	0.0744434	0.0314685
XLOC_074641;A3:chr3A:742469927-742470019:742469910-742470019:-	-0.230029	0.024975	-0.289775	0.027972	-0.412547	0.0204795	-0.695941	0.0034965	-0.745957	0.000499501	-0.532352	0.00749251	-0.670849	0.036963
XLOC_078152;AF:chr3B:10953564:10953767-10954940:10954192:10954216-10954940:+	-0.673948	0.000999001	-0.528788	0.003996	0.276047	0.022977	0.0793172	0.035964	-0.00663301	0.182817	0.056286	0.0524476	-0.377589	0.0034965
XLOC_079288;A3:chr3B:161773381-161773461:161773381-161773515:+	-0.704925	0.000999001	-0.889562	0.0024975	-0.21879	0.0324675	-0.282535	0.0124875	-0.231106	0.010989	-0.328578	0.0044955	-0.232556	0.012987
XLOC_079600;A3:chr3B:236123018-236123822:236123018-236123894:+	-0.051635	0.233766	-0.0232123	0.204462	-0.106302	0.218781	-0.98226	0.011988	-0.522352	0.00499501	-0.979685	0	-0.489602	0.00999001
XLOC_079742;A3:chr3B:265854489-265854857:265854489-265854860:+	-0.298173	0.00499501	-0.367879	0.0014985	-0.196332	0.031968	-0.442271	0.0034965	-0.0733419	0.0569431	-0.136268	0.0154845	-0.0370833	0.102897
XLOC_079870;A3:chr3B:314345374-314346369:314345374-314346396:+	-1	0	0	0.254246	-1	0	-1	0	-0.82633	0.037962	0.5	0.101898	NA	1
XLOC_079889;AF:chr3B:323321101:323321368-323329903:323322948:323322988-323329903:+	-0.263617	0.0874126	-0.109484	0.224775	0.0113187	0.271728	-0.483731	0.00749251	-0.541188	0.00749251	-0.467823	0.0124875	-0.567934	0.00999001
XLOC_079948;SE:chr3B:348107579-348108225:348108569-348108745:+	-0.850116	0.00799201	-0.820827	0	-0.593871	0.02997	-0.409332	0.00799201	-0.846515	0.011988	-0.576328	0.013986	-0.25611	0.027972
XLOC_079979;A3:chr3B:358678826-358680207:358678826-358680231:+	-0.0598851	0.0719281	-0.107719	0.0414585	-0.115342	0.0504496	-0.263553	0.00799201	-0.412726	0.0024975	-0.331979	0.0044955	-0.0830981	0.0684316
XLOC_080038;AF:chr3B:380503284:380503600-380504131:380503815:380503877-380504131:+	-0.0182248	0.151349	-0.049125	0.0939061	-0.136649	0.0454545	-0.141256	0.020979	-0.207993	0.00999001	-0.162178	0.00849151	-0.263019	0.0024975
XLOC_080093;RI:chr3B:396720098:396720380-396720679:396721354:+	-0.977882	0.00499501	-0.165461	0.0591076	-0.13652	0.148601	-0.601787	0.00874126	-0.212001	0.04662	-0.237552	0.0424575	-0.546233	0.00799201
XLOC_080429;AF:chr3B:475993076:475993214-475993961:475993383:475993443-475993961:+	-0.210181	0.223776	-0.642192	0.0494505	-0.906548	0.020979	-0.746318	0.011988	-0.784499	0.00599401	-0.864107	0.00599401	-0.865428	0.0044955
XLOC_080707;RI:chr3B:543840624:543840743-543840918:543840959:+	-0.0122368	0.225774	-0.124684	0.12987	-0.268355	0.0554446	-0.266917	0.020979	-0.583212	0.001998	-0.48959	0.0014985	-0.387972	0.002997
XLOC_080929;AF:chr3B:575255404:575255493-575256244:575255605:575255637-575256244:+	0	0.194306	-1	0	-0.5	0.0414585	-0.984157	0.011988	NA	1	-1	0	-1	0
XLOC_081062;A3:chr3B:602296305-602297129:602296305-602297205:+	-0.374705	0.0969031	-1	0	-1	0	-0.543928	0.0709291	-1	0	-0.942932	0.01998	-0.5	0.0589411
XLOC_081252;A5:chr3B:640658624-640658733:640658620-640658733:+	0.429962	0.0014985	0.395059	0	-0.0887301	0.125874	0.164761	0.020979	0.111856	0.047952	0.127158	0.023976	0.404479	0.0014985
XLOC_082192;AF:chr3B:768261187:768261607-768262114:768261943:768262001-768262114:+	-0.250301	0.0524476	-0.314257	0.047952	-0.468479	0.042957	-0.57269	0.00899101	-0.727916	0.00749251	-0.235735	0.0554446	-0.591027	0.0044955
XLOC_082648;AF:chr3B:810532535:810532849-810534811:810534641:810534669-810534811:+	-0.613243	0.002997	-0.469991	0.002997	0	0.288212	-0.0446498	0.0584416	-0.318664	0.00849151	0	0.297702	0	0.311688
XLOC_083470;A5:chr3B:48025644-48025819:48025644-48026439:-	-0.117873	0.0579421	-0.157519	0.030969	-0.20711	0.0789211	-0.347192	0.00999001	-0.560143	0.001998	-0.718776	0.000999001	-0.192122	0.045954
XLOC_083774;A5:chr3B:79131472-79131617:79131472-79131850:-	0	0.227273	0	0.24975	-0.374297	0.037962	0.18036	0.0579421	0.759675	0.001998	0.640667	0.00899101	0.789946	0.002997
XLOC_084487;A3:chr3B:224316618-224316705:224316586-224316705:-	-0.5	0.0604396	-1	0	-0.556212	0.0819181	-0.827557	0.014985	-0.690468	0.00949051	-0.519825	0.037962	-1	0
XLOC_084546;A3:chr3B:237293363-237293500:237293330-237293500:-	-0.629024	0.00374625	-0.377843	0.0142358	-1	0	-0.948669	0.014985	-0.816271	0	-0.311683	0.0516983	-0.811729	0.0134865
XLOC_084618;AF:chr3B:252868254-252869173:252869296:252868254-252869352:252869514:-	0	0.261738	0	0.256244	0	0.266234	-0.340616	0.0224775	-0.46189	0.00799201	-0.602542	0.000999001	-0.370432	0.003996
XLOC_084637;RI:chr3B:257102634:257102697-257102770:257103200:-	-0.810918	0	-0.719189	0	-0.181925	0.183816	-0.328145	0.015984	-0.333128	0.023976	-0.37826	0.0104895	-0.899758	0.002997
XLOC_084660;SE:chr3B:260861302-260862157:260862299-260862886:-	-0.953326	0.00824176	-0.634278	0.014985	-0.951099	0.018981	-0.953049	0.00499501	-0.876677	0.00699301	-0.866397	0.0554446	-0.623147	0.116883
XLOC_085058;AF:chr3B:404830966-404831835:404832255:404830966-404832986:404833319:-	0.754049	0.001332	0.681612	0.003996	0.156518	0.0839161	0.253596	0.0507826	0.704335	0.00499501	0.555862	0.0679321	0.393026	0.0899101
XLOC_085120;SE:chr3B:418454464-418455185:418455411-418455507:-	-0.470933	0.00499501	-0.481104	0.002997	-0.222697	0.0549451	-0.155252	0.038961	-0.279996	0.017982	-0.0841732	0.121878	-0.441801	0.00899101
XLOC_085161;AF:chr3B:425680709-425681181:425681205:425680709-425681362:425681570:-	0.0412976	0.0879121	0.0758504	0.0869131	0.187221	0.0719281	0.368194	0.001998	0.221817	0.015984	0.260437	0.00599401	0.318384	0.00599401
XLOC_085606;AF:chr3B:523571127-523571540:523571584:523571127-523571779:523571965:-	0	0.245754	0.112286	0.15984	0.396024	0.028971	0.825404	0.010989	0.767328	0.00499501	0.957011	0.00499501	0.981773	0.00799201
XLOC_085784;SE:chr3B:555544765-555545778:555545888-555545992:-	-0.476327	0.035964	-0.539331	0.015984	0	0.287712	0	0.27972	-0.567354	0.00999001	-0.671213	0.00599401	-0.60837	0.00599401
XLOC_086440;A5:chr3B:676629570-676630060:676629570-676630609:-	-0.0845545	0.229271	-0.254819	0.0659341	-0.723933	0.025974	-0.905341	0.0024975	-0.797824	0.002997	-0.966939	0.00599401	-0.395337	0.1004
XLOC_086530;A5:chr3B:689426351-689427247:689426351-689427334:-	0	0.21978	-0.5	0.0284715	-0.680085	0.015984	-0.731785	0.00899101	-0.345462	0.033966	-0.647565	0.00749251	-0.807124	0.0034965
XLOC_086550;A3:chr3B:692222703-692222814:692220947-692222814:-	-0.925936	0.00824176	-0.928612	0.00824176	-0.952303	0.010989	-0.887596	0.010989	-0.906762	0.003663	-0.784558	0.020979	-0.696312	0.021978
XLOC_086550;SE:chr3B:692220947-692222477:692222703-692222814:-	-0.810737	0.00549451	-0.631974	0.00824176	-0.752544	0.021978	-0.519442	0.010989	-0.698225	0	-0.444482	0.020979	-0.610591	0.021978
XLOC_086866;A5:chr3B:738319102-738319210:738319102-738319285:-	-0.394309	0.003996	-0.787125	0.000999001	-0.367921	0.0284715	-0.21295	0.0334665	-0.55809	0.00599401	-0.187966	0.036963	NA	1
XLOC_092451;AF:chr3D:23673037:23673276-23674639:23674097:23674190-23674639:+	9.575e-05	0.247752	-0.0861057	0.172827	-0.29106	0.048951	-0.387515	0.00599401	-0.692772	0	-0.472598	0.00599401	-0.153068	0.0719281
XLOC_093441;A3:chr3D:188354535-188355136:188354535-188355161:+	0.5	0.0799201	1	0	0.5	0.0509491	1	0	NA	1	NA	1	1	0
XLOC_093441;RI:chr3D:188356140:188356211-188356335:188357672:+	-0.0933502	0.0799201	-0.145302	0.0314685	-0.445601	0.033966	-0.715483	0.000999001	-0.530477	0.00649351	-0.588701	0.0044955	-0.193158	0.027972
XLOC_093785;A3:chr3D:324766702-324767544:324766702-324767548:+	0	0.249251	0	0.253247	-0.5	0.0539461	-1	0	-1	0	-0.916498	0.00999001	-0.5	0.045954
XLOC_094039;RI:chr3D:382002216:382002375-382002605:382002729:+	-1	0	-1	0	NA	1	-1	0	NA	1	NA	1	0.5	0.137862
XLOC_094672;AF:chr3D:499039459:499039622-499040529:499040015:499040088-499040529:+	-0.128239	0.025974	-0.0683778	0.0554446	-0.115001	0.0539461	-0.479699	0.000999001	-0.938812	0	-0.809929	0.000499501	-0.0120922	0.236264
XLOC_094699;AF:chr3D:502958622:502958873-502959614:502959006:502959072-502959614:+	0.544022	0.047952	-0.89803	0.0044955	-0.0298103	0.232268	-0.815704	0.00899101	-0.843373	0.00599401	-0.715332	0.034965	0	0.222777
XLOC_096112;A3:chr3D:26036179-26037651:26036176-26037651:-	0.168292	0.0234765	0.250565	0.010989	0.100605	0.0614386	0.406583	0.002997	0.412186	0.003996	0.538369	0.0044955	0.297941	0.0224775
XLOC_096426;A3:chr3D:59312574-59312661:59312569-59312661:-	NA	1	0	0.254745	-1	0	0	0.285215	-1	0	-1	0	-0.130017	0.272228
XLOC_096426;A5:chr3D:59312742-59312914:59312742-59313000:-	NA	1	0	0.254745	-1	0	0	0.285215	-1	0	-1	0	0.193133	0.272228
XLOC_096765;A5:chr3D:128547072-128547613:128547072-128547622:-	1	0	NA	1	NA	1	NA	1	-1	0	-0.5	0.00749251	0.077512	0.0719281
XLOC_096816;A3:chr3D:141661974-141663067:141661874-141663067:-	-0.437884	0.00899101	-0.511241	0.00499501	-0.225322	0.0334665	-0.194628	0.0244755	-0.296193	0.012987	-0.214391	0.0244755	-0.382233	0.00599401
XLOC_096967;RI:chr3D:174926948:174927049-174927225:174927303:-	0	0.213786	-0.442758	0.0854146	-1	0	-1	0	-1	0	-0.939839	0.0112388	-0.989218	0.0187313
XLOC_097138;AF:chr3D:269613792-269614078:269614136:269613792-269614241:269614437:-	0.354881	0.00999001	0.373657	0.00999001	0.311666	0.035964	0.290609	0.010989	0.279849	0.013986	0.192631	0.0434565	0.664066	0
XLOC_098096;A5:chr3D:458626317-458626470:458626317-458626506:-	-0.5	0.00899101	-0.5	0.0134865	-0.5	0.0174825	-0.87336	0.00549451	-0.914841	0.002997	0	0.266234	-0.5	0.0124875
XLOC_098117;AF:chr3D:461666735-461668063:461668098:461666735-461668549:461668822:-	1	0	1	0	0.216238	0.101399	0.404219	0.0444555	0.414112	0.036963	0.511351	0.025974	1	0
XLOC_098625;AF:chr3D:541167522-541169421:541169499:541167522-541197607:541197902:-	0.191441	0.0334665	0.201792	0.0184815	0.0502401	0.106893	0.256366	0.00699301	0.338137	0.0014985	0.196724	0.0144855	0.566002	0.000999001
XLOC_098715;A3:chr3D:551393942-551394354:551393937-551394354:-	0	0.250749	-0.0716667	0.143357	-0.5	0.173826	-0.839684	0.00899101	-0.8004	0.00949051	-0.582494	0.034965	-0.962218	0.00599401
XLOC_099020;A3:chr3D:580723082-580723262:580723074-580723262:-	-0.0901328	0.0539461	-0.134305	0.0284715	-0.212651	0.0294705	-0.192366	0.00949051	-0.464198	0.00499501	-0.525279	0.00799201	-0.591469	0.017982
XLOC_099031;A5:chr3D:581728564-581730984:581728564-581730987:-	-0.10765	0.0824176	-0.176975	0.0574426	-0.0897435	0.0884116	-0.516553	0.0024975	-0.842602	0.000999001	-0.692659	0.0024975	-0.940737	0.0144855
XLOC_101659;RI:chr4A:13742562:13742657-13742751:13742976:+	-0.285038	0.0629371	-0.121052	0.164336	0.346538	0.0799201	-0.212198	0.0509491	-0.409046	0.00499501	-0.159658	0.00799201	-0.308326	0.001998
XLOC_101788;RI:chr4A:34022188:34022284-34022376:34022405:+	-0.954016	0.00832501	-0.579908	0.00974026	0.248146	0.0649351	0.0128866	0.212787	-0.676985	0.00499501	-0.164485	0.0724276	0.435568	0.0532801
XLOC_101788;RI:chr4A:34023476:34023586-34023700:34023763:+	-0.954016	0.00832501	-0.579908	0.00974026	0.248146	0.0649351	0.0128866	0.212787	-0.676985	0.00499501	-0.164485	0.0724276	0.435568	0.0532801
XLOC_102463;A3:chr4A:181624952-181625375:181624952-181625384:+	-1	0	-0.5	0.0484515	-0.5	0.0719281	-1	0	-0.5	0.0859141	-0.5	0.0579421	-1	0
XLOC_102466;SE:chr4A:182123752-182123839:182123941-182124740:+	-0.883681	0	-0.78082	0	-0.27068	0.195804	-0.285355	0.013986	-0.250738	0.0679321	-0.243839	0.011988	-0.641182	0
XLOC_102808;RI:chr4A:324706178:324707649-324708061:324708920:+	0	0.26973	1	0	0.5	0.273726	1	0	0	0.304695	1	0	0	0.312188
XLOC_103255;SE:chr4A:487862387-487863954:487864035-487864426:+	-0.246594	0.017982	NA	1	-0.889766	0.00499501	-0.212157	0.022977	-0.571669	0.002997	-0.867602	0	0.177601	0.0354645
XLOC_103513;A3:chr4A:541673839-541673944:541673839-541674052:+	-0.52755	0.026973	-0.268336	0.0989011	-0.594955	0.0374625	-0.652322	0.0044955	-0.371143	0.023976	-0.41712	0.00899101	-0.558182	0.0014985
XLOC_103705;SE:chr4A:572833048-572833133:572833204-572833303:+	-0.897969	0.002997	-0.911194	0.00899101	-0.256742	0.0919081	-0.284607	0.046953	-1	0	0.056282	0.229271	-0.0925833	0.142358
XLOC_103820;AF:chr4A:585686132:585686193-585687136:585686340:585686370-585687136:+	0	0.240759	0.5	0.10989	-1	0	-1	0	-1	0	-0.8953	0.023976	-0.5	0.104895
XLOC_103927;RI:chr4A:595545688:595546408-595546484:595546509:+	-0.558037	0.0014985	-0.534911	0.00599401	-0.190902	0.0959041	-0.153309	0.0524476	-0.447725	0.00749251	0	0.281219	-0.313083	0.0284715
XLOC_104206;AF:chr4A:616230264:616230489-616231282:616230543:616230711-616231282:+	-1	0	-1	0	-0.0855601	0.265734	-0.715618	0.00549451	0.0118393	0.260739	0	0.275724	0	0.272228
XLOC_104361;A5:chr4A:629473936-629474795:629473810-629474795:+	0	0.147353	NA	1	-0.698644	0.016983	-1	0	-0.889211	0.001998	-0.827365	0.001998	-0.347256	0.02997
XLOC_104676;SE:chr4A:668351953-668352059:668352120-668352205:+	NA	1	-1	0	NA	1	-0.203531	0.028971	-0.438752	0.001998	-1	0	-0.5	0.0594406
XLOC_104796;SE:chr4A:683606329-683607376:683607444-683607844:+	-0.709742	0.01998	-0.363588	0.0799201	-0.788192	0.02997	-0.855138	0.023976	-0.908402	0.003996	-0.699292	0.00749251	-0.801494	0.002997
XLOC_105142;A5:chr4A:719177158-719178290:719177153-719178290:+	0	0.223277	-1	0	-0.0816495	0.0854146	-1	0	-0.884712	0.000999001	-0.5	0.010989	0	0.243756
XLOC_105725;SE:chr4A:24942608-24942785:24942940-24943036:-	-0.700125	0.0539461	-0.784442	0.026973	-0.844401	0.026973	-0.849899	0.00899101	-0.91833	0.00899101	-0.811669	0	-0.829967	0.011988
XLOC_105967;AF:chr4A:67269020-67269632:67269745:67269020-67269911:67270137:-	0.940352	0.00699301	0.468106	0.022977	0.96929	0.00999001	0.748974	0.00699301	0.210647	0.040959	0.950946	0.013986	0.287456	0.0509491
XLOC_106356;A3:chr4A:150308615-150308706:150308591-150308706:-	NA	1	0.619525	0.00499501	0.526426	0.00949051	0.616764	0.00599401	0.519561	0.0144855	0.325029	0.0174825	0.618366	0.013986
XLOC_106394;SE:chr4A:164634591-164634714:164634797-164635274:-	-0.69048	0.0124875	NA	1	-0.944901	0.003996	0	0.274725	-1	0	-0.465254	0.003996	-0.233332	0.0184815
XLOC_106656;A3:chr4A:270324990-270327537:270324226-270327537:-	-0.364255	0.0184815	-0.516826	0.0194805	-0.731789	0.0134865	-0.697759	0.00899101	-0.909424	0.0024975	-0.882183	0.000499501	-0.321952	0.0244755
XLOC_106847;A3:chr4A:353876190-353877114:353876183-353877114:-	0.872864	0.00599401	-0.408543	0.031968	-0.44214	0.0632701	0	0.286214	-0.904224	0.003996	-0.3448	0.00999001	0	0.295704
XLOC_107263;A3:chr4A:494457733-494457818:494457727-494457818:-	-0.189606	0.001998	-0.17455	0.00649351	0.101403	0.0664336	-0.121073	0.01998	-0.223347	0.00849151	-0.0632837	0.0979021	NA	1
XLOC_107529;A3:chr4A:545236928-545237017:545236922-545237017:-	0.5	0.0114885	-0.5	0.00849151	-0.5	0.0194805	0	0.279221	-1	0	-1	0	NA	1
XLOC_107649;A5:chr4A:562290471-562290558:562290471-562291212:-	NA	1	NA	1	-0.221702	0.163337	-0.10451	0.18032	-0.518613	0.00699301	-0.435404	0.000499501	-0.679675	0
XLOC_107864;A3:chr4A:586437813-586439278:586437775-586439278:-	-0.680445	0.036963	-0.450683	0.0849151	0.113626	0.177822	-1	0	-1	0	-0.5	0.0499501	-1	0
XLOC_107978;SE:chr4A:595995433-595996424:595996529-595996607:-	NA	1	-0.483533	0.038961	-0.5	0.132534	-1	0	-1	0	NA	1	-1	0
XLOC_108058;SE:chr4A:600900630-600901399:600901405-600901492:-	-0.579756	0.0014985	-0.519894	0.00749251	-0.279192	0.0569431	-0.167469	0.038961	-0.0276405	0.283217	-0.239556	0.020979	-0.62261	0.0014985
XLOC_108217;SE:chr4A:614446896-614447537:614447623-614448017:-	0.172977	0.041958	0.0438732	0.142857	-0.0946593	0.116284	-0.5411	0.00899101	-0.773022	0.0044955	-0.585473	0.011988	-0.493825	0.00599401
XLOC_108313;A3:chr4A:621766816-621767118:621766812-621767118:-	-0.465395	0.00949051	-0.162293	0.0494505	-0.617531	0.012987	-0.36552	0.0154845	-0.61763	0.0014985	-0.344776	0.0104895	-0.577267	0.0034965
XLOC_108313;SE:chr4A:621768398-621768576:621768841-621769527:-	-0.465395	0.00949051	-0.162293	0.0494505	-0.617531	0.012987	-0.36552	0.0154845	-0.61763	0.0014985	-0.344776	0.0104895	-0.577267	0.0034965
XLOC_108906;A3:chr4A:684271824-684272074:684271574-684272074:-	-1	0	0	0.0924076	-1	0	-1	0	-0.5	0.112388	0	0.214286	-0.158254	0.138861
XLOC_108963;A3:chr4A:690623267-690623346:690623252-690623346:-	-0.253994	0.0609391	-0.443169	0.012987	-0.173706	0.138861	-0.389483	0.013986	-0.588069	0.003996	-0.545597	0.00799201	-0.514153	0.00899101
XLOC_109130;A3:chr4A:708295705-708295791:708295695-708295791:-	-0.75601	0.002997	-0.800882	0.00699301	0.176232	0.0799201	-0.304135	0.020979	-0.477025	0.00699301	-0.308886	0.025974	0.376656	0.033966
XLOC_113405;SE:chr4B:28715368-28715766:28716005-28716387:+	-0.284364	0.0232268	-0.693758	0.0044955	-0.350328	0.0184815	-0.165614	0.035964	-0.528269	0.002997	-0.849446	0.000999001	NA	1
XLOC_113407;RI:chr4B:28732015:28732246-28732331:28732413:+	-1	0	-1	0	-0.5	0.196803	-1	0	-0.5	0.0999001	0	0.176324	NA	1
XLOC_113606;A3:chr4B:61310761-61310841:61310761-61310864:+	-0.680825	0.00799201	-0.00740444	0.238262	-0.392325	0.023976	-0.777492	0.0034965	-0.221711	0.0544456	-0.605643	0.00799201	-0.518806	0.0104895
XLOC_113683;AF:chr4B:74668204:74668458-74671154:74670346:74670419-74671154:+	-0.647335	0.0254745	-0.902791	0.0134865	-0.696594	0.021978	-1	0	-0.962701	0.00599401	-0.571387	0.014985	-0.822071	0.002997
XLOC_113734;A3:chr4B:85362376-85362493:85362376-85362615:+	-0.27312	0.0684316	-0.530226	0.020979	0.0126077	0.218282	-0.410769	0.0244755	-0.695509	0.0034965	-0.594289	0.00899101	-0.691228	0.00999001
XLOC_113770;A5:chr4B:90720445-90722044:90720325-90722044:+	-0.27409	0.022977	-0.442285	0.002997	0.16146	0.0979021	-0.79528	0.003996	-0.104541	0.102897	-0.38515	0.013986	-0.436551	0.00899101
XLOC_113921;A5:chr4B:123921923-123922605:123920692-123922605:+	-0.216261	0.0164835	-0.268286	0.0034965	0.240529	0.0234765	-0.141509	0.032967	-0.330977	0.00849151	-0.258179	0.010989	-0.319532	0.00999001
XLOC_113993;A3:chr4B:139753767-139754362:139753767-139754415:+	-0.573317	0.047952	-1	0	-0.730402	0.0609391	-0.811881	0.018981	-0.867263	0.00499501	-0.735755	0.016983	-0.921227	0.002997
XLOC_114507;SE:chr4B:310974855-310974938:310975060-310976207:+	-0.508047	0.0014985	-0.596358	0.0014985	-0.21217	0.11988	-0.228862	0.011988	-0.424005	0.0104895	-0.178251	0.020979	-0.252133	0.00899101
XLOC_114665;RI:chr4B:370887800:370888090-370888158:370888307:+	NA	1	-0.5	0.107892	NA	1	NA	1	-0.396193	0.0024975	-0.197634	0.001998	-0.423117	0
XLOC_114901;A3:chr4B:428458800-428458906:428458800-428458933:+	0.155085	0.116384	0	0.206793	-1	0	-0.352649	0.0234765	-0.847408	0.003996	-0.211875	0.0404595	-0.62551	0.0024975
XLOC_114986;SE:chr4B:449013348-449014405:449014547-449015053:+	NA	1	NA	1	NA	1	-1	0	-1	0	-1	0	NA	1
XLOC_115000;SE:chr4B:450910241-450910508:450910588-450910940:+	-0.881267	0.00599401	-0.592844	0.00499501	0	0.280719	0.0180833	0.222278	-1	0	0	0.263237	0	0.26024
XLOC_115069;AF:chr4B:466696059:466696108-466697568:466696156:466696226-466697568:+	0	0.259241	-1	0	-1	0	0	0.273726	-1	0	0.0211897	0.191808	0	0.279221
XLOC_115459;A3:chr4B:553252180-553253564:553252180-553253570:+	-0.644485	0.00649351	-0.854896	0.003996	-0.55115	0.011988	-0.270668	0.036963	-0.80251	0.00499501	-0.314567	0.0644356	-0.451164	0.045954
XLOC_115989;A5:chr4B:638121272-638121358:638121269-638121358:+	0.5	0.0314685	-0.5	0.037962	0.5	0.0414585	1	0	1	0	0.5	0.0664336	1	0
XLOC_116204;A3:chr4B:659520781-659521372:659520781-659521418:+	0	0.139361	NA	1	-1	0	-1	0	-0.908532	0.002997	-0.139329	0.0769231	NA	1
XLOC_117093;A5:chr4B:95374280-95374355:95374280-95374397:-	-0.792009	0.123876	-1	0	-1	0	-0.49557	0.040959	-0.994059	0.00599401	-0.502997	0.027972	-0.922356	0.011988
XLOC_117356;A5:chr4B:146497321-146497969:146497321-146497978:-	-0.269347	0.011988	-0.333739	0.00899101	-0.0509267	0.114885	-0.18846	0.00899101	-0.301613	0.00499501	-0.17273	0.0274725	0.147554	0.105894
XLOC_117870;A3:chr4B:314650586-314652044:314649819-314652044:-	-0.0164127	0.21029	-0.354748	0.022977	-0.472165	0.0274725	-0.651468	0.00549451	-0.608653	0.002997	-0.930354	0.0014985	-0.49021	0.0104895
XLOC_117992;A3:chr4B:364672343-364679765:364672328-364679765:-	-1	0	-1	0	-0.5	0.183483	-1	0	-0.462312	0.132368	-0.932636	0.103397	-0.100558	0.186904
XLOC_118260;AF:chr4B:423777175-423777359:423777438:423777175-423777793:423777950:-	0.057676	0.0394605	0.0845648	0.024975	0.312708	0.0234765	0.473643	0.001998	0.359671	0.003996	0.349288	0.001998	0.195382	0.026973
XLOC_118271;SE:chr4B:427278142-427278733:427278792-427279194:-	-0.5	0.124376	0	0.236763	-0.885261	0.014985	-0.689196	0.0284715	-0.705986	0.0044955	-0.643773	0	-0.801866	0.0044955
XLOC_118335;A5:chr4B:443453714-443454034:443453714-443454107:-	0.126653	0.252248	-0.932065	0.00599401	-0.676462	0.047952	-0.934722	0.01998	-0.869581	0.00799201	-0.87581	0	-0.69545	0.0194805
XLOC_118417;A3:chr4B:461196296-461196377:461195902-461196377:-	0.484038	0.00549451	0.474684	0.00599401	0.154989	0.0619381	0.278811	0.0354645	0.176657	0.018981	0.171894	0.034965	0.426907	0.00499501
XLOC_118417;SE:chr4B:461194825-461195092:461195181-461195755:-	-0.484038	0.00549451	-0.474684	0.00599401	-0.154989	0.0619381	-0.278811	0.0354645	-0.176657	0.018981	-0.171894	0.034965	-0.426907	0.00499501
XLOC_119061;A3:chr4B:594438663-594438731:594438615-594438731:-	0.310964	0.0889111	NA	1	-0.438799	0.106893	0.052127	0.0769231	0.392385	0.0034965	0.143164	0.00849151	0.291881	0.0024975
XLOC_119688;AF:chr4B:664764425-664764885:664764963:664764425-664764971:664765001:-	-0.267208	0.00899101	-0.262967	0.00899101	-0.278284	0.121878	-0.30222	0.014985	-0.281279	0.02997	-0.325865	0.017982	-0.401218	0.00749251
XLOC_124261;RI:chr4D:231212920:231212979-231213056:231213441:+	-0.38845	0.00699301	-0.390555	0.00499501	0.247869	0.0424575	-0.0801721	0.034965	-0.282242	0.00799201	-0.0403308	0.0804196	-0.0865572	0.0414585
XLOC_124955;A3:chr4D:428968547-428968766:428968547-428968804:+	-0.748347	0.00749251	-0.189177	0.047952	-0.811817	0.017982	0	0.272727	-0.855761	0.00599401	-0.371511	0.0194805	-0.438284	0.00549451
XLOC_125040;SE:chr4D:442896033-442896812:442896877-442897624:+	-0.681187	0.00999001	-0.65619	0.010989	-0.733436	0.00899101	-0.320967	0.020979	-0.930784	0.002997	-0.605964	0.010989	-0.11497	0.178821
XLOC_125251;RI:chr4D:470112789:470112890-470113649:470114983:+	1	0	1	0	0.5	0.197802	1	0	NA	1	NA	1	NA	1
XLOC_125513;A3:chr4D:500817958-500818314:500817958-500818394:+	-0.64988	0.024975	-0.738612	0.0134865	-0.870736	0.00799201	-0.802508	0.00899101	-0.34987	0.037962	-0.66421	0.0134865	-0.943897	0.00599401
XLOC_126200;RI:chr4D:67333545:67334294-67334418:67334976:-	-0.0530072	0.160839	-0.119404	0.123876	-0.953581	0.017982	-1	0	-1	0	-1	0	-0.552766	0.018981
XLOC_126440;RI:chr4D:112074120:112075071-112075142:112075181:-	NA	1	0	0.197303	-1	0	-1	0	-1	0	0	0.140859	0	0.178821
XLOC_126469;RI:chr4D:118434623:118434693-118434857:118434995:-	-0.287794	0.0794206	-0.488733	0.0254745	-0.324317	0.0884116	-0.457765	0.0194805	-0.640495	0.00599401	-0.562775	0.00749251	-0.757098	0.0044955
XLOC_126536;A3:chr4D:128192663-128193392:128192624-128193392:-	-0.0632319	0.242757	-0.123593	0.107892	-0.250305	0.0719281	-0.472203	0.0134865	-0.770953	0.002997	-0.734807	0.00749251	-1	0
XLOC_127505;AF:chr4D:437029513-437030809:437030866:437029513-437032822:437032912:-	0	0.227273	0	0.249251	0.5	0.03996	1	0	0.756032	0.0044955	1	0	0	0.22977
XLOC_127506;SE:chr4D:437295397-437296218:437296289-437297157:-	NA	1	-0.824659	0.00949051	-0.951462	0.015984	-0.5	0.034965	-0.975157	0.002997	-1	0	-0.119572	0.168831
XLOC_130229;AF:chr5A:70488015:70488192-70489864:70489013:70489043-70489864:+	NA	1	0.380345	0.01998	0.952018	0.0024975	1	0	NA	1	1	0	NA	1
XLOC_130777;A3:chr5A:255599969-255606543:255599969-255606606:+	-0.340142	0.0114885	-0.424877	0.00649351	-0.087909	0.0799201	-0.0675657	0.0534466	-0.475275	0.000999001	-0.295721	0.00899101	-0.204493	0.0134865
XLOC_131147;A5:chr5A:347457867-347458032:347457232-347458032:+	-0.941108	0.0104895	-0.888705	0.00599401	-0.638055	0.0539461	-0.7506	0.02997	-0.909855	0.001998	-0.817488	0.002997	-0.6872	0.017982
XLOC_131353;SE:chr5A:395836121-395836264:395836380-395838031:+	0.519079	0.00799201	0.609315	0.0114885	0.0247908	0.201798	0.478339	0.00749251	0.219425	0.0254745	0.46965	0.00749251	0.317081	0.017982
XLOC_131430;SE:chr5A:408181439-408181543:408181611-408182947:+	-0.457806	0.00599401	-0.500157	0.00799201	-0.155935	0.1998	-0.130281	0.0839161	-0.414358	0.015984	-0.211645	0.015984	-0.431422	0.00799201
XLOC_131441;A5:chr5A:410801803-410801979:410801731-410801979:+	0.192279	0.0546953	0.314249	0.0314685	0.430227	0.0374625	0.797237	0.0014985	0.968706	0	0.836241	0.0014985	0.448625	0.0134865
XLOC_131447;AF:chr5A:412913325:412913674-412914877:412914035:412914286-412914877:+	NA	1	0	0.117383	-0.240096	0.0939061	-0.338327	0.00999001	-0.466035	0.00599401	-0.332993	0.00599401	0	0.243257
XLOC_131721;AL:chr5A:453344926-453345366:453345532:453344926-453347029:453347029:+	0.0816049	0.0899101	0.177905	0.0514486	0.383481	0.027972	0	0.278222	0.75936	0.00749251	0.768781	0.002997	0.66816	0.00899101
XLOC_131930;SE:chr5A:477999191-477999268:477999390-477999478:+	0.0413995	0.187313	-0.587091	0.0424575	0.114341	0.122378	-0.298437	0.0294705	-0.908554	0.00799201	-0.896038	0.00899101	-0.724583	0.00799201
XLOC_132043;A3:chr5A:490033623-490034474:490033623-490034507:+	NA	1	-1	0	NA	1	NA	1	-1	0	NA	1	-1	0
XLOC_132177;A5:chr5A:509035814-509035904:509035683-509035904:+	0.760996	0.0187313	0.951837	0.000999001	-0.325467	0.0337163	0.147256	0.0442058	0.189383	0.0292208	0.540285	0.00899101	0.669755	0.0044955
XLOC_132177;RI:chr5A:509039061:509039111-509039345:509039932:+	-0.806604	0.0187313	-0.951649	0.000999001	0.323707	0.0337163	-0.256925	0.0442058	-0.189845	0.0292208	-0.546935	0.00899101	-0.68756	0.0044955
XLOC_133057;RI:chr5A:605154838:605155213-605155283:605156030:+	-0.612504	0.000999001	-0.652163	0.0024975	-0.0789712	0.0889111	-0.199729	0.017982	-0.434284	0.002997	-0.189002	0.0214785	-0.154166	0.038961
XLOC_133105;A5:chr5A:609195204-609195566:609195190-609195566:+	-0.439264	0	-0.363029	0	-0.187945	0.206793	-0.203447	0.0494505	-0.179195	0.0629371	-0.172565	0.0314685	-0.316913	0.00899101
XLOC_133336;A3:chr5A:635502074-635502148:635502074-635502170:+	0.929619	0.003996	0.527541	0.001998	-0.0902275	0.120879	0.0959346	0.043956	0.164647	0.030969	0.16764	0.026973	0.656008	0.001998
XLOC_133418;RI:chr5A:645467443:645467971-645468483:645468823:+	-0.568134	0.022977	-0.745461	0.011988	-0.485164	0.0854146	-0.905477	0.003996	-0.711056	0.0104895	-0.940052	0.00599401	-0.786336	0.00749251
XLOC_133612;AF:chr5A:664548356:664548469-664550064:664549849:664549897-664550064:+	-0.242257	0.025974	-0.5	0.00749251	-0.532473	0.032967	-0.590023	0.002997	-0.333314	0.011988	-0.129464	0.0519481	-1	0
XLOC_133796;A3:chr5A:683338591-683338673:683338591-683338683:+	0	0.23027	-0.883872	0.00599401	-0.136877	0.116883	-0.582192	0.0044955	-0.610719	0.000999001	-0.319653	0.013986	-0.428241	0.0434565
XLOC_134411;RI:chr5A:39856105:39856272-39856401:39856530:-	-0.336459	0.0294705	-0.519735	0.014985	-0.312573	0.0424575	-0.706722	0.00499501	-0.270333	0.035964	-1	0	-0.964811	0.0044955
XLOC_134884;SE:chr5A:145661746-145662383:145662508-145666882:-	-0.16163	0.104396	-0.590343	0.043956	-1	0	-0.901178	0.00699301	-1	0	-0.624857	0.017982	-0.449125	0.0424575
XLOC_134948;RI:chr5A:169310904:169310948-169311081:169311493:-	-0.421185	0.0034965	-0.375712	0.0024975	0.0640843	0.0979021	-0.0347702	0.124376	-0.263173	0.015984	-0.4569	0.00949051	-0.467012	0.0114885
XLOC_135271;A3:chr5A:305095304-305095426:305095217-305095426:-	0	0.237263	-0.0813863	0.218781	-1	0	-0.846368	0.00999001	-1	0	0	0.248751	-0.5	0.0519481
XLOC_135623;SE:chr5A:382335027-382335225:382335351-382335408:-	-1	0	-0.925333	0.0262238	-0.5	0.100733	-0.93515	0.0174825	-0.855836	0.01998	-1	0	-0.908185	0.00999001
XLOC_135849;A5:chr5A:429656940-429657037:429656940-429657040:-	0.5	0.0529471	0.14487	0.21029	0.5	0.0804196	1	0	1	0	1	0	0.549182	0.044955
XLOC_136176;RI:chr5A:476604425:476604879-476604910:476605539:-	0.5	0.0814186	-0.5	0.036963	-1	0	-0.605403	0.0264735	-1	0	-0.5	0.0434565	1	0
XLOC_136280;RI:chr5A:487365850:487365920-487366023:487366289:-	-0.5	0.145854	0	0.234765	-1	0	-1	0	-1	0	-0.5	0.169164	0	0.257243
XLOC_136590;A3:chr5A:533022193-533022276:533022181-533022276:-	-0.574203	0.0034965	-0.407782	0.00899101	-0.18226	0.041958	0.16195	0.030969	-0.339901	0.00999001	0.0866251	0.0524476	-0.0698425	0.110889
XLOC_136722;A3:chr5A:547171726-547172047:547171719-547172047:-	-0.5	0.101399	-1	0	0	0.202797	-0.5	0.107393	-0.5	0.0569431	-1	0	1	0
XLOC_136794;A3:chr5A:552749201-552749305:552749195-552749305:-	-0.0226934	0.241758	-0.0458497	0.274226	0	0.220779	1	0	1	0	1	0	-0.5	0.154346
XLOC_137486;AF:chr5A:624800301-624800538:624800640:624800301-624801635:624801781:-	0.254484	0.0589411	0.642387	0.00949051	0.836038	0.0114885	1	0	0.360402	0.015984	0.706423	0.00599401	0.5	0.0284715
XLOC_137588;A3:chr5A:638812477-638813236:638812458-638813236:-	-1	0	-1	0	-0.869405	0.026973	-0.650762	0.017982	-1	0	-0.9592	0.014985	-0.905408	0.0124875
XLOC_141527;A5:chr5B:27293988-27294978:27293935-27294978:+	-0.0510926	0.258741	-0.0464442	0.242258	-0.232157	0.126124	NA	1	-1	0	-1	0	-0.549494	0.00799201
XLOC_142225;A5:chr5B:143294472-143295942:143294462-143295942:+	0.782952	0.0014985	0.971	0.0024975	0.262062	0.125874	0	0.27023	0.829545	0	0.431376	0.014985	-0.00866059	0.283217
XLOC_142488;A5:chr5B:233688380-233688867:233688374-233688867:+	-0.601157	0.023976	-0.989848	0.00599401	-0.561546	0.0569431	-0.614476	0.011988	-0.912186	0.00899101	-0.487486	0.020979	-0.822926	0.00899101
XLOC_142561;A3:chr5B:254942746-254942825:254942746-254942828:+	-0.5	0.00649351	-0.5	0.00699301	-0.5	0.011988	0	0.267233	-0.5	0.0044955	0	0.268731	-0.5	0.017982
XLOC_143102;AF:chr5B:367908983:367909331-367910679:367909622:367909836-367910679:+	NA	1	0	0.104396	0.352502	0.0554446	-0.356872	0.0034965	-0.368972	0.00499501	-0.486694	0.000499501	-0.478232	0.031968
XLOC_143125;SE:chr5B:372092703-372093070:372093120-372093251:+	NA	1	NA	1	-1	0	NA	1	-0.93416	0.003996	NA	1	-1	0
XLOC_143685;SE:chr5B:461134743-461134833:461134895-461134995:+	0.357371	0.0254745	0.514554	0.002997	0.252757	0.0869131	0.48528	0.0044955	-0.686614	0.0014985	-0.396291	0.011988	-0.054822	0.22028
XLOC_143687;A5:chr5B:461290033-461290237:461290005-461290237:+	0.181155	0.0154845	-0.296319	0.0044955	0.0329689	0.126374	-0.0507724	0.0554446	-0.235989	0.00599401	-0.323184	0.003996	-0.129444	0.0244755
XLOC_144322;SE:chr5B:539610552-539610812:539610866-539612597:+	-0.914049	0.001998	-0.5	0.0144855	0	0.270729	-0.111717	0.0844156	-0.478296	0.00699301	-0.5	0.00649351	0	0.27023
XLOC_144341;A3:chr5B:541611306-541611406:541611306-541611478:+	-0.349233	0.01998	-0.425179	0.010989	-0.770474	0.010989	-0.8057	0.001998	-0.989896	0	-0.918359	0	0.0223575	0.262737
XLOC_144425;AF:chr5B:550844202:550844450-550845781:550844564:550844603-550845781:+	-1	0	0	0.234765	-0.5	0.170829	-1	0	-1	0	NA	1	NA	1
XLOC_145096;A3:chr5B:637126258-637126333:637126258-637126336:+	0	0.237762	-0.5	0.0334665	0.00013616	0.27972	-0.715385	0.00899101	-0.995486	0.000999001	-0.985901	0.0044955	0	0.23976
XLOC_145484;AF:chr5B:680354070:680354435-680356475:680354862:680354893-680356475:+	-0.612541	0.0044955	-0.460543	0.00999001	-0.32697	0.0949051	-0.234113	0.0262238	-0.210066	0.032967	-0.301878	0.014985	-0.689376	0.00499501
XLOC_145484;AF:chr5B:680354334:680354438-680356475:680354862:680354893-680356475:+	-0.356319	0.002997	-0.337169	0.00749251	-0.193157	0.0949051	-0.18301	0.0262238	-0.147659	0.032967	-0.200131	0.014985	-0.431275	0.0024975
XLOC_146159;SE:chr5B:33270776-33270866:33271018-33271095:-	-0.261411	0.0869131	-0.185212	0.203796	-0.243748	0.221778	-0.847088	0.00699301	-0.675315	0.00599401	-0.884747	0	-0.513794	0.023976
XLOC_146313;AF:chr5B:52007958-52008614:52008676:52007958-52008862:52008903:-	-0.413009	0.041958	-0.18822	0.127373	-0.638105	0.046953	-0.659388	0.00999001	-0.600899	0.013986	-0.815568	0.00999001	-1	0
XLOC_146424;A3:chr5B:70097193-70097277:70096980-70097277:-	-0.0285643	0.206793	-0.0505787	0.171828	-0.242226	0.0454545	-0.851681	0.001998	-0.798909	0.003996	-1	0	-0.462552	0.0839161
XLOC_146865;A3:chr5B:176625140-176633064:176625134-176633064:-	-0.132916	0.112887	-0.289573	0.0974026	-0.401791	0.0322178	-0.498313	0.00599401	-0.701086	0.00599401	-0.598246	0.002997	-0.566377	0.011988
XLOC_147016;SE:chr5B:230881488-230881640:230881777-230881880:-	-0.0988765	0.0314685	-0.0371921	0.0864136	-0.429806	0.015984	-0.36456	0.00899101	-0.472579	0.0034965	-0.352365	0.00749251	0.260314	0.0244755
XLOC_147199;AF:chr5B:271667760-271668342:271668402:271667760-271668467:271668680:-	-0.0175101	0.246753	0.120262	0.261239	0.679882	0.0194805	0.847478	0	0.575385	0.011988	0.920309	0	0.962209	0
XLOC_147232;SE:chr5B:277267459-277267745:277267873-277268408:-	-1	0	-1	0	-0.5	0.0644356	-1	0	-0.395271	0.0404595	-0.5	0.0184815	-0.296173	0.0639361
XLOC_147286;AF:chr5B:287755153-287756315:287756484:287755153-287756501:287756605:-	-1	0	-1	0	-1	0	NA	1	-0.5	0.0859141	-0.867908	0.0284715	-0.901482	0.028971
XLOC_147369;AF:chr5B:305597052-305598291:305598497:305597052-305598566:305598669:-	-0.0295752	0.149184	-0.100564	0.0741259	-0.231544	0.0710956	-0.476982	0.0034965	-0.438908	0.004662	-0.696385	0.0034965	-0.135173	0.0365634
XLOC_147369;AF:chr5B:305597052-305598291:305598497:305597052-305598566:305598672:-	-0.0517321	0.149184	-0.121791	0.0741259	-0.266997	0.0710956	-0.510156	0.0034965	-0.643757	0.004662	-0.675457	0.0034965	-0.5	0.011988
XLOC_147369;RI:chr5B:305596636:305596729-305596760:305597052:-	-0.0294108	0.149184	-0.100564	0.0741259	-0.224186	0.0710956	-0.469745	0.0034965	-0.43605	0.004662	-0.691173	0.0034965	-0.136757	0.0365634
XLOC_147538;A3:chr5B:337057374-337057441:337057350-337057441:-	-0.217717	0.246254	-0.926944	0	-0.516901	0.045954	-0.228106	0.131868	-0.87327	0.003996	-0.737125	0.003996	-0.528243	0.047952
XLOC_147556;SE:chr5B:339495143-339495282:339495292-339496224:-	0.114835	0.0254745	-0.153837	0.00999001	-0.0634471	0.0779221	-0.19602	0.00849151	-0.235686	0.0104895	-0.0530828	0.0599401	-0.269897	0.00649351
XLOC_147636;A3:chr5B:359311045-359311142:359311000-359311142:-	-0.936704	0.0024975	-0.409936	0.00999001	-0.551815	0.017982	0	0.27023	-0.646933	0.00899101	-0.896929	0.0104895	-0.5	0.0509491
XLOC_147732;AF:chr5B:382382220-382382423:382382477:382382220-382386183:382386319:-	1	0	1	0	1	0	NA	1	NA	1	NA	1	NA	1
XLOC_147849;A3:chr5B:403783171-403783267:403782894-403783267:-	-0.0295552	0.16719	-0.0400486	0.164835	-0.515681	0.0464535	-0.935763	0.00749251	-0.325292	0.035964	-0.974148	0	-0.586066	0.00732601
XLOC_148116;RI:chr5B:450845302:450845830-450846429:450846610:-	0.0115273	0.21029	0.0296645	0.104895	-0.124616	0.0514486	-0.337256	0.003996	-0.384139	0.0034965	-0.409503	0.0034965	0.105318	0.0954046
XLOC_148298;A3:chr5B:474453432-474453522:474453429-474453522:-	-0.445648	0.012987	-0.662791	0.00599401	-0.314132	0.0519481	-1	0	-0.759766	0.00949051	0.5	0.0789211	NA	1
XLOC_148506;A5:chr5B:503528801-503530293:503528801-503530326:-	-0.896571	0.044955	-0.973106	0.014985	-0.317432	0.128871	-0.806675	0.00799201	-0.847245	0.003996	-0.45279	0.023976	-0.83642	0.00599401
XLOC_148926;SE:chr5B:551334470-551335253:551335375-551338667:-	-0.5	0.104895	-1	0	-1	0	-1	0	-0.658588	0.028971	-0.527947	0.045954	-0.391987	0.0784216
XLOC_148960;A3:chr5B:558026490-558027243:558026481-558027243:-	-0.18822	0.0277223	-0.598938	0.003996	-0.509151	0.0284715	-0.163466	0.0224775	-0.830046	0	0	0.301698	-0.465972	0.00599401
XLOC_149007;AF:chr5B:566688124-566688824:566688887:566688124-566689033:566689119:-	0	0.24026	-0.5	0.0681818	0	0.258741	1	0	1	0	1	0	-0.5	0.0624376
XLOC_149007;AF:chr5B:566688124-566688824:566688887:566688124-566689406:566689729:-	-0.0212811	0.24026	NA	1	0.274197	0.258741	0.680259	0.00749251	0.960699	0.0014985	0.848301	0.002997	-0.280661	0.0641026
XLOC_149258;SE:chr5B:600931955-600932525:600932851-600933269:-	-0.126513	0.0334665	-0.343631	0.003996	-0.263737	0.020979	-0.287386	0.0144855	-0.342813	0.00849151	-0.238948	0.014985	-0.5	0.003996
XLOC_149318;RI:chr5B:607487063:607487170-607487285:607487322:-	-0.373915	0.015984	-0.822768	0.00599401	-0.874696	0.02997	-0.406329	0.014985	-0.906412	0.00599401	-0.962435	0.00999001	-0.559694	0.0499501
XLOC_149873;A5:chr5B:677156192-677156851:677156192-677157013:-	-0.628979	0.0224775	-0.585301	0.00999001	-0.40046	0.0839161	-0.554128	0.017982	-0.743386	0.00599401	-0.893179	0.0024975	-0.411564	0.041958
XLOC_150218;A5:chr5B:706348549-706348721:706348549-706348856:-	0.215492	0.176324	0	0.186813	-0.5	0.0974026	-0.913463	0.022977	-0.889251	0.001998	-0.847947	0	-0.894101	0
XLOC_154444;A3:chr5D:41543300-41544391:41543300-41544428:+	1	0	0.346606	0.115385	0	0.171828	1	0	-0.5	0.101898	-0.5	0.108392	1	0
XLOC_155360;A5:chr5D:262835302-262835415:262835236-262835415:+	-0.599195	0.0124875	-0.221971	0.0374625	-0.78166	0.0044955	-0.699135	0.002997	-0.728366	0.00499501	-0.34983	0.0194805	-0.293476	0.0154845
XLOC_155453;AL:chr5D:283019492-283019833:283019971:283019492-283020669:283020765:+	0.0620155	0.125375	0.24555	0.0484515	0.103205	0.114386	0.805491	0.0014985	0.992166	0.0024975	0.895968	0.0024975	0.370068	0.0154845
XLOC_155727;SE:chr5D:331574061-331574388:331574629-331575120:+	-0.968106	0.00599401	-0.945772	0.00549451	-0.382808	0.041958	-0.639557	0.0184815	-0.853084	0.002997	-0.706614	0.01998	-0.651893	0.017982
XLOC_155825;A3:chr5D:347361901-347362939:347361901-347362943:+	-0.519922	0.023976	-0.125496	0.123626	-0.899752	0.0174825	-0.838951	0.0024975	-0.898651	0.0024975	-0.852939	0.0024975	-0.821966	0.0124875
XLOC_156387;AF:chr5D:418428024:418428117-418430213:418429146:418429481-418430213:+	-0.564199	0.0024975	-0.447553	0.0024975	-0.206356	0.031968	-0.229365	0.00999001	-0.0421386	0.0654346	-0.174788	0.010989	-0.136558	0.016983
XLOC_156845;A3:chr5D:464020046-464020318:464020046-464020489:+	-0.892818	0.00499501	-0.394357	0.015984	-0.188971	0.0584416	-0.0245516	0.191309	-0.8544	0.001998	-0.971892	0.000999001	0.0838214	0.151349
XLOC_157203;SE:chr5D:498622542-498623025:498623171-498623588:+	-0.102462	0.0324675	-0.123274	0.022977	-0.22347	0.0294705	-0.550918	0.000999001	-0.354638	0.00599401	-0.598907	0.001998	-0.14542	0.022977
XLOC_157450;A3:chr5D:524586556-524586633:524586556-524586638:+	-0.432313	0.001998	-0.281166	0.012987	0.188075	0.0719281	0.276368	0.00599401	-0.259884	0.014985	0.622943	0.001998	0.248217	0.037962
XLOC_157450;SE:chr5D:524588085-524588396:524588458-524588630:+	-0.586725	0.001998	-0.668185	0.001998	-0.170657	0.0719281	-0.250167	0.00599401	-0.392709	0.013986	-0.0971786	0.0539461	-0.10123	0.0549451
XLOC_157563;A5:chr5D:534635063-534636231:534634788-534636231:+	-0.467249	0.000999001	-0.376327	0.0014985	-0.263591	0.0194805	-0.184724	0.011988	-0.610352	0.000499501	-0.161427	0.010989	-0.0548756	0.0654346
XLOC_157802;AF:chr5D:553905008:553905024-553906212:553905358:553905424-553906212:+	0.0892556	0.0704296	0.0385506	0.178821	0.160165	0.0904096	0.041466	0.182817	0.430923	0.00799201	0.970774	0.000999001	0.888601	0.003996
XLOC_157924;A5:chr5D:563852542-563852757:563852425-563852757:+	-0.717397	0.016983	-0.768389	0.0244755	-0.319591	0.0849151	-0.725375	0.003996	-0.831887	0.000999001	-0.913379	0.001998	-0.738319	0.012987
XLOC_158155;AF:chr5D:25309928-25311231:25311342:25309928-25311498:25311739:-	0.741157	0.00549451	0.884027	0.00499501	0.16744	0.0694306	0.385047	0.0244755	0.351627	0.0174825	0.538214	0.00649351	0.188407	0.0509491
XLOC_158432;SE:chr5D:67587776-67588270:67588402-67588641:-	-1	0	0	0.196304	-0.268179	0.272727	-0.61999	0.0524476	-0.5	0.16034	-1	0	-1	0
XLOC_158665;SE:chr5D:117343678-117343808:117343879-117343987:-	1	0	1	0	-0.5	0.186314	0	0.228272	-1	0	0.5	0.208791	-0.169385	0.109391
XLOC_159169;A5:chr5D:272370659-272372394:272370659-272372405:-	0	0.256244	-0.5	0.0154845	-0.175677	0.0669331	-0.743221	0.000999001	-0.462252	0.00699301	-0.812699	0.0014985	-0.139616	0.036963
XLOC_159258;SE:chr5D:288175700-288175776:288175817-288176219:-	-0.109577	0.0539461	-0.229798	0.022977	0.260259	0.0274725	-0.281808	0.00849151	-0.245063	0.00949051	-0.188059	0.0144855	-0.28008	0.00599401
XLOC_159497;A3:chr5D:330707572-330707661:330707563-330707661:-	-0.108997	0.114885	-0.0996247	0.0969031	0.0511868	0.168332	-0.145561	0.0519481	-0.99579	0	-0.770777	0.000999001	-0.799679	0.002997
XLOC_159848;A3:chr5D:381916318-381919195:381916309-381919195:-	NA	1	NA	1	0.800396	0.0124875	0.925544	0.0034965	0.946807	0.00374625	-0.0178345	0.291209	1	0
XLOC_159848;A3:chr5D:381916344-381919195:381916318-381919195:-	-0.5	0.0284715	-0.5	0.035964	-0.917403	0.0124875	-0.935538	0.0034965	-0.932886	0.00374625	NA	1	-1	0
XLOC_159887;A3:chr5D:386687210-386687328:386687092-386687328:-	-0.418388	0.00899101	-0.383518	0.00799201	-0.143551	0.0464535	-0.181333	0.0184815	-0.0922411	0.0434565	-0.273396	0.0224775	-0.50529	0.003996
XLOC_163816;RI:chr6A:22522584:22522716-22522786:22522860:+	-0.433871	0	-0.176223	0.00799201	-0.168125	0.042957	-0.18825	0.00749251	-0.0466635	0.0709291	-0.0406165	0.0679321	NA	1
XLOC_164127;AF:chr6A:51948021:51948280-51950750:51948427:51948485-51950750:+	-0.185183	0.125874	-0.285573	0.0629371	-0.41774	0.13986	-0.587907	0.003996	-0.621591	0	-0.572504	0.00799201	-0.52643	0.0174825
XLOC_164334;SE:chr6A:77781706-77782561:77782707-77782816:+	-0.555151	0.00549451	-0.359032	0.037962	-0.617145	0.00949051	-0.290704	0.0274725	-0.955447	0.0014985	-0.405931	0.0184815	-0.468977	0.0264735
XLOC_164442;AF:chr6A:91422759:91422859-91423712:91423014:91423048-91423712:+	-0.27491	0.0014985	-0.272129	0.001998	-0.0174903	0.161339	-0.132782	0.0224775	-0.165909	0.016983	-0.127981	0.016983	-0.37541	0.000999001
XLOC_164656;A3:chr6A:119750253-119750949:119750253-119750954:+	0.956913	0.00799201	0.94982	0.0104895	0.765846	0.013986	0.053643	0.141858	0.637332	0.00499501	0.766855	0.003996	0.163429	0.0664336
XLOC_164656;A5:chr6A:119752040-119752770:119751931-119752770:+	-0.956913	0.00799201	-0.94982	0.0104895	-0.617535	0.013986	-0.053643	0.141858	-0.756582	0.00499501	-0.766855	0.003996	-0.335108	0.044955
XLOC_164701;SE:chr6A:128438392-128439238:128439284-128439697:+	-0.161453	0.170829	-0.249595	0.105894	-0.29883	0.0839161	-0.591342	0.003996	-0.890187	0.00599401	-0.767006	0.003996	0.0483923	0.241259
XLOC_166042;A3:chr6A:535973342-535974784:535973342-535974791:+	NA	1	NA	1	NA	1	-0.5	0.0639361	-1	0	-1	0	-1	0
XLOC_166240;AF:chr6A:563374719:563375045-563376148:563375071:563375334-563376148:+	-0.0691687	0.02997	-0.0741078	0.0274725	-0.0649296	0.0694306	-0.211674	0.00999001	-0.230171	0.00999001	-0.211404	0.003996	-0.148368	0.0144855
XLOC_166404;RI:chr6A:582265081:582265213-582265463:582266027:+	1	0	NA	1	NA	1	NA	1	-0.497449	0.0104895	0.218411	0.0024975	-0.229823	0.0024975
XLOC_166520;A3:chr6A:593009957-593010056:593009957-593010146:+	-0.884143	0.00499501	-0.744503	0.00874126	-0.189321	0.152348	-0.544297	0.0374625	-0.896787	0.00749251	-0.487038	0.0799201	0	0.262737
XLOC_167190;A3:chr6A:17639486-17640836:17639400-17640836:-	0.496874	0.0014985	0.132526	0.025974	-0.182629	0.0344655	0.115712	0.0244755	0.324593	0.00749251	0.211108	0.011988	0.325162	0.00799201
XLOC_167794;SE:chr6A:88090565-88092320:88092379-88094958:-	-0.734336	0.00999001	-0.176608	0.172328	-0.367416	0.0999001	-0.391246	0.0324675	-0.463593	0.00899101	-0.313457	0.024975	-0.651124	0.003996
XLOC_168348;A3:chr6A:205108629-205109161:205108614-205109161:-	-0.301803	0.00699301	-0.28032	0.00999001	0.24078	0.037962	0.0143381	0.164336	-0.289163	0.00949051	-0.0678651	0.0744256	-0.5	0.0124875
XLOC_168462;A3:chr6A:249158765-249160585:249158723-249160585:-	0.599888	0.00799201	0.405222	0.00499501	-0.00949617	0.282218	0.0672017	0.148851	-0.373945	0.013986	0	0.272727	0.715908	0.00599401
XLOC_168684;A5:chr6A:358162390-358162482:358162390-358162557:-	-0.356296	0.00699301	-0.297425	0.028971	-0.762187	0.010989	-0.818386	0.001998	-0.120156	0.112887	-0.883736	0.00849151	NA	1
XLOC_169204;A3:chr6A:497476805-497478622:497476756-497478622:-	-0.616552	0.00899101	-0.885905	0.003996	-0.483112	0.027972	-0.342383	0.021978	-0.716498	0.002997	-0.448899	0.014985	-0.139926	0.0929071
XLOC_169356;AF:chr6A:525761053-525761786:525761804:525761053-525761902:525762110:-	0.21155	0.11988	0.3526	0.0424575	0.345961	0.124875	0.436447	0.017982	0.507774	0.00749251	0.609094	0	0.704368	0
XLOC_169644;SE:chr6A:565472250-565472441:565472623-565472800:-	-0.765138	0.00599401	-0.171723	0.118881	0.017351	0.275225	-0.54928	0.017982	-1	0	-1	0	-0.462978	0.0549451
XLOC_169784;SE:chr6A:581796491-581797253:581797526-581798613:-	-0.5	0.0629371	-0.243343	0.0819181	-0.739446	0.036963	-0.883819	0.000999001	-0.737775	0.00699301	-0.975455	0.002997	-0.894969	0.015984
XLOC_170122;AF:chr6A:608632879-608633888:608633937:608632879-608634198:608634387:-	0.0361981	0.134366	0	0.264735	0.247668	0.0599401	0.406657	0.00899101	0.360957	0.00799201	0.502581	0.000999001	0.0778674	0.0404595
XLOC_170139;A3:chr6A:609110774-609110892:609110756-609110892:-	-0.500926	0.00699301	-0.717253	0.00499501	-0.645899	0.00949051	-0.140965	0.0594406	0.104652	0.0774226	-0.124674	0.0829171	-0.214715	0.0674326
XLOC_170160;A5:chr6A:610312074-610312383:610312074-610312473:-	-0.261571	0.0134865	-0.368802	0.0024975	-0.220681	0.0334665	-0.221843	0.014985	-0.324519	0.00549451	-0.395443	0.003996	-0.0573985	0.0904096
XLOC_173093;A3:chr6B:8417632-8419674:8417632-8419678:+	-0.5	0.0559441	-1	0	NA	1	-0.863792	0	-0.845048	0.00424575	-0.32955	0.146853	-0.803329	0.026973
XLOC_173678;A3:chr6B:67938346-67938530:67938346-67938542:+	-0.00240002	0.245255	-0.0372812	0.104396	-0.143605	0.0704296	-0.355263	0.0112388	-0.312483	0.00899101	-0.244199	0.00899101	-0.288904	0.002997
XLOC_173859;A5:chr6B:93999691-93999777:93999676-93999777:+	-0.547154	0.0024975	-0.400202	0.00899101	-0.11848	0.274725	0.19181	0.0524476	-0.374408	0.002997	0.00335529	0.278222	0.0150457	0.27048
XLOC_173882;A5:chr6B:98983476-98983580:98983444-98983580:+	1	0	0.697312	0.0704296	0.68749	0.162837	1	0	1	0	0.5	0.254745	0.84311	0.143856
XLOC_175276;A5:chr6B:444906797-444907346:444906770-444907346:+	-0.816101	0.00499501	-0.798241	0.001665	-0.320196	0.0769231	0	0.300699	-0.27249	0.032967	-0.661579	0.001998	-0.235644	0.034632
XLOC_175276;AF:chr6B:444904872:444904907-444905923:444905664:444905717-444905923:+	-0.825996	0.00499501	-0.807159	0.001665	-0.325761	0.0769231	0	0.300699	-0.272491	0.032967	-0.672367	0	-0.238979	0.034632
XLOC_175283;A5:chr6B:446835355-446835877:446835340-446835877:+	-0.0273183	0.245255	-0.0907017	0.243756	-0.2912	0.13037	-0.409014	0.043956	-0.55766	0.0044955	-0.764613	0	-0.569589	0.001998
XLOC_175563;A5:chr6B:514672976-514673058:514672965-514673058:+	-0.40392	0.0154845	-0.976245	0.0014985	0	0.272228	-0.24387	0.043956	-1	0	-1	0	0.456098	0.023976
XLOC_175797;AF:chr6B:561691314:561691376-561692464:561692299:561692349-561692464:+	0	0.255744	-0.5	0.00899101	-0.753066	0.0224775	-0.350916	0.026973	-0.742448	0	-0.703382	0.002997	0	0.276723
XLOC_175824;A5:chr6B:565206008-565206699:565205980-565206699:+	1	0	1	0	0.804926	0.175325	1	0	0.393239	0.167832	0.93683	0.143856	-0.051344	0.172328
XLOC_176000;MX:chr6B:601882998-601883087:601883158-601883434:601882998-601883293:601883346-601883434:+	0.5	0.03996	-0.5	0.02997	-1	0	-0.5	0.0824176	-1	0	-0.5	0.107892	-1	0
XLOC_176044;RI:chr6B:612971953:612972114-612972692:612972804:+	0.5	0.0999001	0	0.0974026	1	0	-0.5	0.126873	-1	0	0	0.12038	1	0
XLOC_176142;A5:chr6B:632848971-632850099:632848928-632850099:+	-0.145224	0.0739261	-0.374258	0.011988	-0.316648	0.042957	-0.683149	0.002997	-0.259327	0.014985	-0.563133	0.002997	-0.552776	0.00599401
XLOC_176970;A3:chr6B:715749837-715750348:715749837-715750808:+	-0.655618	0.0024975	-0.623386	0.000499501	0.0129776	0.183317	-0.0708944	0.0659341	-0.688728	0	-0.151965	0.0184815	0	0.278222
XLOC_177214;A3:chr6B:14525994-14527057:14525986-14527057:-	0.414364	0.0274725	0.893532	0.00799201	0.374296	0.0324675	0.464882	0.00749251	0.111238	0.0807526	0.753941	0	NA	1
XLOC_177245;A3:chr6B:15782711-15782816:15782464-15782816:-	NA	1	NA	1	-1	0	0.5	0.114885	-0.551973	0.0679321	-1	0	1	0
XLOC_177690;A5:chr6B:56046275-56046365:56046275-56046374:-	0.5	0.00524476	-0.5	0.026973	0.5	0.0202298	-0.5	0.00749251	0.5	0.00899101	0	0.279221	0	0.272727
XLOC_178179;A5:chr6B:131222185-131222334:131222185-131222894:-	-0.159646	0.0464535	-0.149137	0.0524476	-0.234697	0.0809191	-0.386265	0.00899101	-0.511011	0.00599401	-0.617079	0.00899101	-0.236035	0.0344655
XLOC_179049;RI:chr6B:338012428:338012471-338012534:338013271:-	-1	0	0	0.220779	1	0	1	0	0.5	0.0824176	0	0.182817	-0.5	0.0914086
XLOC_179580;A3:chr6B:495813079-495813675:495813075-495813675:-	NA	1	0.0353739	0.23027	0	0.332168	-1	0	NA	1	-0.99299	0	-0.991885	0
XLOC_179910;A3:chr6B:563133737-563133824:563133698-563133824:-	0.537523	0.0014985	0.639208	0.00499501	-0.171931	0.140859	0.373561	0.011988	0.770333	0.001998	0.596739	0.017982	-0.2889	0.0704296
XLOC_179911;A3:chr6B:563145588-563145717:563145585-563145717:-	0.236937	0.0606061	0.101984	0.11988	1	0	NA	1	0.5	0.00932401	1	0	NA	1
XLOC_179949;A3:chr6B:568258845-568258973:568258837-568258973:-	0.0175581	0.21978	-0.0341411	0.231768	-0.535485	0.021978	-0.732259	0.0014985	-0.756056	0	-0.739721	0.000999001	-0.0465977	0.0744256
XLOC_179973;AF:chr6B:573691053-573691637:573691697:573691053-573691904:573692125:-	0.425256	0.0374625	0.854807	0.0174825	0.655709	0.0599401	0.807127	0.017982	0.722233	0.00899101	0.995671	0	0.959617	0.002997
XLOC_185093;RI:chr6D:2887251:2887371-2887822:2887954:+	0.54194	0.003996	0.520074	0.00599401	-0.4207	0.0144855	-0.125992	0.0629371	0.112087	0.0569431	0.370891	0.0144855	0.446965	0.00899101
XLOC_185929;SE:chr6D:91078074-91078185:91078290-91078851:+	0	0.205794	-0.11127	0.197802	-0.338875	0.113886	-1	0	-1	0	-0.0639566	0.283716	-1	0
XLOC_186359;SE:chr6D:209921137-209922207:209922383-209923035:+	-0.0280781	0.247253	0	0.243756	-0.826519	0.0114885	-1	0	-0.700247	0.00999001	-1	0	-0.910365	0.014985
XLOC_187110;RI:chr6D:405472025:405473326-405473384:405473975:+	-0.137397	0.0304695	-0.319952	0.00699301	0.103082	0.0699301	-0.143418	0.0184815	-0.16459	0.021978	-0.22475	0.00899101	-0.289542	0.00899101
XLOC_187311;RI:chr6D:431856317:431856473-431856564:431857239:+	-0.230753	0.00649351	-0.325545	0.00499501	0.246378	0.025974	-0.0648821	0.03996	-0.25313	0.00599401	-0.225199	0.018981	-0.142321	0.128871
XLOC_187660;SE:chr6D:460698120-460698238:460698314-460698880:+	-0.0818029	0.154845	0.200141	0.0999001	-0.78891	0.012987	-0.97321	0.0014985	NA	1	-0.807775	0.0014985	-0.748799	0.0024975
XLOC_187857;RI:chr6D:2247752:2247876-2247901:2248066:-	0.197178	0.00799201	0.196139	0.00599401	-0.14725	0.03996	-0.43603	0	-0.267302	0.012987	-0.196356	0.015984	-0.0674385	0.0499501
XLOC_187857;RI:chr6D:2247901:2247969-2248012:2248066:-	-0.825204	0	-0.88232	0	-0.315697	0.03996	-0.324753	0.00499501	-0.0775035	0.0554446	-0.229605	0.015984	-0.308397	0.0499501
XLOC_188873;A3:chr6D:125247483-125248684:125247476-125248684:-	0	0.244256	-1	0	-0.5	0.0739261	0.00997145	0.264236	-0.997466	0.00499501	-1	0	0.976232	0.02997
XLOC_188990;A3:chr6D:156014582-156014663:156014516-156014663:-	NA	1	1	0	1	0	-1	0	-0.5	0.0809191	-0.478352	0.0654346	0	0.213287
XLOC_188990;A5:chr6D:156015865-156015954:156015865-156016050:-	NA	1	1	0	1	0	-1	0	-0.5	0.0809191	-0.478352	0.0654346	0	0.213287
XLOC_189252;AF:chr6D:277145607-277146155:277146217:277145607-277148499:277148616:-	-0.365695	0.00649351	-0.25851	0.028971	-0.360416	0.0374625	-0.298158	0.02997	-0.303501	0.0234765	-0.669131	0.00699301	-0.816403	0.000999001
XLOC_189252;RI:chr6D:277145317:277145380-277145462:277145607:-	-0.365695	0.00649351	-0.25851	0.028971	-0.360416	0.0374625	-0.298158	0.02997	-0.303501	0.0234765	-0.669131	0.00699301	-0.816403	0.000999001
XLOC_189581;A3:chr6D:350934743-350934873:350934734-350934873:-	-0.130893	0.0614386	-0.16284	0.0504496	-0.140045	0.0544456	-0.307165	0.00549451	-0.266146	0.012987	-0.271946	0.003996	-0.473735	0.003996
XLOC_190182;SE:chr6D:443946609-443947080:443947157-443947259:-	-0.141083	0.0324675	-0.191574	0.0164835	-0.320194	0.022977	-0.502314	0.0014985	-0.663602	0.000999001	-0.937587	0.002997	NA	1
XLOC_190401;RI:chr6D:460739520:460739573-460739748:460740200:-	-0.0371768	0.229271	-0.693131	0.012987	-0.365572	0.048951	-0.715175	0.00799201	-0.509691	0.00699301	-0.487862	0.014985	-0.430639	0.00699301
XLOC_190560;RI:chr6D:469984909:469985157-469985251:469986922:-	NA	1	1	0	1	0	0	0.157343	0	0.155345	1	0	NA	1
XLOC_190585;SE:chr6D:471924387-471924555:471924677-471925840:-	0.5	0.0809191	0	0.162837	0	0.224775	-0.607761	0.00849151	-0.99272	0.0014985	-0.92239	0.000499501	-0.286815	0.0484515
XLOC_193379;A3:chr7A:117345815-117346233:117345815-117346237:+	-0.790358	0	-0.602959	0.003996	-0.392724	0.0499501	0	0.31019	-0.666212	0.00599401	0	0.291708	0	0.304196
XLOC_194051;RI:chr7A:230592167:230592467-230592513:230592779:+	-0.295499	0.0034965	-0.258904	0.00549451	0.00542595	0.232268	-0.224861	0.00799201	0.0331858	0.106394	0.0529738	0.0984016	-0.23654	0.0719281
XLOC_194089;AF:chr7A:237384061:237384469-237385393:237384587:237384767-237385393:+	-0.060632	0.0869131	-0.0601413	0.0774226	-0.219864	0.031968	-0.204916	0.0104895	-0.416944	0.00499501	-0.366339	0.0014985	-0.739721	0.0024975
XLOC_194701;A3:chr7A:436882569-436883270:436882569-436883274:+	-0.810165	0.001998	-0.61235	0.00999001	0.081425	0.129371	0.0386744	0.171329	-0.0579644	0.117882	0.1176	0.102398	-0.735507	0.00599401
XLOC_195602;RI:chr7A:613176683:613176776-613176801:613177997:+	0.519411	0.00749251	0.500483	0.00549451	0.28046	0.0274725	0.252029	0.0224775	-0.234284	0.0262238	0.171355	0.01998	0.27549	0.00999001
XLOC_195602;SE:chr7A:613175423-613175601:613175663-613176683:+	0.519411	0.00749251	0.500483	0.00549451	0.28046	0.0274725	0.252029	0.0224775	-0.234284	0.0262238	0.171355	0.01998	0.27549	0.00999001
XLOC_195942;A3:chr7A:659369664-659369828:659369664-659369913:+	-0.194518	0.0304695	-0.732882	0.00499501	0.109019	0.0969031	-0.522797	0.00949051	-0.354099	0.014985	-0.662475	0.00649351	-0.336745	0.0244755
XLOC_196243;A3:chr7A:690362864-690363617:690362864-690363640:+	-0.200736	0.003996	-0.274826	0.000999001	-0.059628	0.121878	-0.130238	0.032967	-0.284631	0.00899101	-0.0052848	0.299201	-0.125156	0.031968
XLOC_196897;A3:chr7A:6848615-6849376:6848588-6849376:-	0.148989	0.131868	0.257521	0.0519481	0.239057	0.0274725	0.339907	0.00899101	0.416663	0.00699301	0.42246	0.00899101	0.190993	0.0669331
XLOC_197795;SE:chr7A:84783961-84784069:84784155-84786745:-	0.00612967	0.230769	-0.00470426	0.254745	0.523752	0.028971	0.363742	0.023976	0.460856	0.00599401	0.372706	0.00699301	0.449065	0.00699301
XLOC_197917;AF:chr7A:100713762-100713836:100713914:100713762-100714219:100714360:-	0.983331	0.0034965	NA	1	0.56311	0.017982	NA	1	0.22245	0.0234765	0.609823	0.00499501	0.390293	0.00999001
XLOC_198419;AF:chr7A:182618415-182618570:182618740:182618415-182619306:182619516:-	-0.0750101	0.156344	0.111176	0.0999001	0.033406	0.217283	1	0	1	0	1	0	0	0.228771
XLOC_198876;RI:chr7A:286537242:286537372-286537709:286538026:-	-0.298977	0.02997	-0.471869	0.00799201	-0.329473	0.0699301	-0.395218	0.017982	-0.491084	0.00599401	-0.438863	0.011988	-0.764558	0.00599401
XLOC_199143;A3:chr7A:363996990-363997069:363996960-363997069:-	0.812114	0	0.482904	0.0237263	0.260388	0.0914086	0.327663	0.024975	0.591151	0.0014985	0.436361	0.0124875	0.376005	0.00749251
XLOC_199360;SE:chr7A:440354921-440355860:440355998-440356918:-	-0.5	0.260739	0	0.28022	-1	0	-0.470043	0.225774	-1	0	-1	0	NA	1
XLOC_199374;A3:chr7A:444983020-444983125:444982950-444983125:-	-0.00998145	0.310689	0	0.322178	0.185155	0.0629371	0.262589	0.00699301	0.277784	0.003996	0.325682	0	0.0124108	0.172827
XLOC_199521;SE:chr7A:482326947-482327156:482327232-482327722:-	-1	0	-0.972881	0.00499501	-0.5	0.0969031	-0.5	0.034965	-0.823712	0.000999001	-0.200469	0.0509491	-0.393647	0.0634366
XLOC_199672;A3:chr7A:512340928-512343831:512340919-512343831:-	-0.988223	0.00699301	-0.85936	0.00599401	-0.488502	0.0499501	-0.988331	0.00999001	0.00397771	0.256743	-0.0639415	0.256743	0.00917306	0.284715
XLOC_200067;SE:chr7A:585066503-585066707:585066814-585067262:-	0.0240857	0.163836	0.0262102	0.215784	0.171635	0.0699301	0.245951	0.00899101	0.231101	0.00999001	0.241562	0.000999001	0.100204	0.024975
XLOC_200116;AF:chr7A:596725089-596725157:596725188:596725089-596725307:596725484:-	0.215145	0.00749251	0.453704	0.00224775	-0.0308312	0.121379	-0.0409841	0.0604396	0.142207	0.0164835	-0.377423	0.0034965	0.0783611	0.036963
XLOC_200340;SE:chr7A:635070452-635070558:635070815-635070910:-	0.280121	0.0854146	0.0648099	0.18032	-0.528137	0.0764236	0	0.213786	-1	0	-1	0	1	0
XLOC_201178;AF:chr7A:723307532-723308149:723308315:723307532-723308359:723308434:-	-0.250369	0.014985	-0.732349	0	-0.555073	0.015984	-0.479771	0.003996	-0.320752	0.0284715	-1	0	NA	1
XLOC_201240;A3:chr7A:727452092-727452437:727452039-727452437:-	0.807431	0.00899101	0.562606	0.00999001	0.410296	0.043956	0	0.272228	0.715127	0.00599401	0	0.278222	0	0.279221
XLOC_206344;SE:chr7B:251124918-251125313:251125628-251126426:+	-0.215138	0.0919081	-0.379831	0.0549451	-0.935711	0.038961	-1	0	-0.87182	0.0134865	-0.868211	0.00799201	-0.873805	0.0034965
XLOC_206685;RI:chr7B:366039930:366040419-366040558:366041024:+	-0.5	0.256244	0	0.242757	-1	0	1	0	-0.128539	0.292208	1	0	NA	1
XLOC_206695;SE:chr7B:368144909-368145817:368145898-368145993:+	-0.113304	0.034965	-0.129855	0.0254745	-0.240744	0.025974	-0.408618	0.00749251	-0.32577	0.00799201	-0.413037	0.001998	-0.128572	0.0404595
XLOC_206879;A3:chr7B:409427481-409427788:409427481-409427794:+	-0.534791	0.014985	-1	0	0	0.339161	-1	0	-0.5	0.0524476	-1	0	-0.872552	0.03996
XLOC_206979;SE:chr7B:436747833-436747963:436748007-436751111:+	-0.832636	0.00799201	-0.975652	0.00699301	-0.443967	0.115884	-1	0	-0.228714	0.0779221	0	0.266234	0	0.267732
XLOC_207177;AF:chr7B:476198693:476198901-476199256:476199118:476199162-476199256:+	-1	0	-0.989735	0.01998	-0.431402	0.0724276	-0.466578	0.0212288	-0.93772	0.00749251	-1	0	NA	1
XLOC_207409;SE:chr7B:524613360-524613514:524614374-524619389:+	-0.251062	0.0124875	-0.217224	0.016983	0.0501494	0.10989	-0.319915	0.00649351	-0.431338	0.0044955	-0.323285	0.0104895	-0.313373	0.00849151
XLOC_208272;A3:chr7B:653894056-653894335:653894056-653894340:+	0.5	0.0964036	-1	0	1	0	0	0.22977	-1	0	0	0.197303	0	0.174326
XLOC_208705;A3:chr7B:702452800-702452891:702452800-702452963:+	-0.396118	0.018981	-0.481287	0.00824176	-0.398346	0.0292208	-0.384638	0.0142358	-0.473679	0.00599401	-0.356124	0.014985	-0.66044	0.00899101
XLOC_208705;A3:chr7B:702454209-702454289:702454209-702454427:+	-0.408973	0.018981	-0.479109	0.00824176	-0.408281	0.0292208	-0.380126	0.0142358	-0.480441	0.00599401	-0.376535	0.014985	-0.67864	0.00899101
XLOC_209683;A3:chr7B:52348522-52348614:52348520-52348614:-	0	0.133367	-0.5	0.0959041	-0.289219	0.118881	-0.288939	0.0174825	-0.725166	0.0024975	-0.323154	0.00849151	-0.36924	0.00499501
XLOC_210009;SE:chr7B:104072049-104073202:104073243-104073419:-	-0.928132	0.003996	-0.628976	0.00699301	-0.18504	0.0824176	-1	0	-0.245259	0.0574426	0.129804	0.143856	0.246726	0.0694306
XLOC_210104;RI:chr7B:118646664:118648939-118649015:118650241:-	-0.5	0.0554446	-1	0	-0.860029	0.026973	-1	0	-1	0	-0.5	0.041958	0	0.237263
XLOC_210549;AF:chr7B:216939263-216939524:216939556:216939263-216939686:216939806:-	0.129925	0.132368	0.167258	0.0924076	0.236118	0.0936563	0.322822	0.0112388	0.33131	0.00749251	0.518475	0	0.51273	0.0024975
XLOC_210593;AF:chr7B:228808398-228809028:228809088:228808398-228809330:228809586:-	0	0.233267	0.250558	0.0929071	0.202393	0.118382	0.612398	0.015984	0.698296	0.00699301	0.744554	0.00799201	0.922037	0.00549451
XLOC_210742;SE:chr7B:270167757-270167869:270168053-270169565:-	0	0.245754	-0.0671729	0.0944056	-0.686028	0.00949051	-0.285988	0.0184815	-1	0	-0.5	0.00699301	0.375211	0.0214785
XLOC_210789;AF:chr7B:290018717-290019822:290020193:290018717-290020965:290021169:-	-0.0443497	0.214286	-0.084701	0.145355	-0.312278	0.0554446	-0.49794	0.0044955	-0.547082	0.002997	-0.34256	0.00599401	-0.301774	0.017982
XLOC_210957;SE:chr7B:339616487-339616877:339616963-339617357:-	-0.283388	0.131202	0.0118128	0.224775	-0.548242	0.101898	-0.751733	0.015984	-0.968277	0.00599401	-0.931395	0	-0.921485	0.00599401
XLOC_211210;AF:chr7B:411059981-411060099:411060181:411059981-411060838:411061205:-	0.0584283	0.203796	0.0160758	0.246503	0.0932745	0.185065	0.33106	0.00599401	0.445695	0	0.296992	0.0044955	0.286206	0.0164835
XLOC_211819;A3:chr7B:541167884-541168736:541167868-541168736:-	-0.594356	0.00949051	-0.652244	0.0044955	-0.324033	0.0494505	-0.201458	0.0624376	-0.523151	0.015984	0.273531	0.0874126	-1	0
XLOC_212202;AF:chr7B:611962747-611963458:611963523:611962747-611963604:611963828:-	0.164374	0.0174825	0.213746	0.0144855	0.0518277	0.122378	0.276345	0.0144855	0.465219	0.003996	0.529401	0.0024975	0.624533	0.003996
XLOC_212299;A3:chr7B:625299350-625299428:625299344-625299428:-	-0.5	0.0784216	-0.5	0.0589411	-1	0	-0.5	0.0354645	-1	0	-1	0	0	0.261738
XLOC_212327;A3:chr7B:630108909-630109007:630108369-630109007:-	-1	0	-1	0	NA	1	NA	1	-1	0	-0.735706	0.0824176	-0.486667	0.0615634
XLOC_217694;A3:chr7D:21574179-21576846:21574179-21576852:+	0	0.181319	0.5	0.0664336	0	0.242258	-1	0	0.5	0.0609391	1	0	-1	0
XLOC_217997;A5:chr7D:53262476-53262562:53262415-53262562:+	0.576797	0.0014985	0.635108	0.000999001	0.151623	0.038961	0.379571	0.0044955	0.287927	0.013986	0.364988	0.0164835	0.446239	0.010989
XLOC_218157;RI:chr7D:67551389:67551444-67551811:67553012:+	-1	0	-0.596356	0.106643	-0.70211	0.0961538	-0.406311	0.115385	-0.5208	0.0454545	-1	0	-1	0
XLOC_219072;SE:chr7D:226692795-226694409:226694470-226694574:+	-0.251813	0.016983	-0.373203	0.00999001	-0.148582	0.0854146	0.319165	0.00899101	-0.107144	0.028971	-0.166821	0.00899101	0.0449265	0.0849151
XLOC_219163;AF:chr7D:246827415:246827481-246828813:246827561:246827622-246828813:+	-0.5	0.0529471	0	0.231269	-0.5	0.0394605	0	0.272727	-1	0	-1	0	-0.5	0.0044955
XLOC_219180;AF:chr7D:250679138:250679341-250680826:250679507:250679560-250680826:+	0	0.239261	-0.247152	0.0899101	-0.362493	0.0659341	-0.610536	0.0014985	-0.787089	0.00374625	-0.582865	0.00899101	-0.483222	0.0314685
XLOC_219506;AF:chr7D:385699577:385699829-385701173:385699982:385700022-385701173:+	-0.157903	0.105395	-0.518862	0.0164835	-0.584719	0.0144855	-0.574728	0.002997	-0.46339	0.0024975	-0.448366	0.00499501	-0.5	0.034965
XLOC_219572;SE:chr7D:400153673-400153830:400153847-400153985:+	-0.547901	0.00499501	-0.503037	0.00799201	0.205474	0.0669331	-0.0337396	0.224775	-0.418157	0.00599401	-0.0320129	0.284715	0.0749489	0.215784
XLOC_220014;AF:chr7D:488779153:488779396-488780033:488779510:488779564-488780033:+	-0.37137	0.0599401	-0.292407	0.102398	-0.0142839	0.27972	-0.774824	0.00499501	-0.740036	0.00749251	-0.540229	0.0224775	-0.639591	0.00749251
XLOC_220707;A3:chr7D:586485036-586485828:586485036-586485857:+	-0.602624	0.00949051	0	0.26024	-0.5	0.02997	-0.83057	0.00549451	0.0554367	0.156344	-0.5	0.0144855	-0.87579	0.0034965
XLOC_221243;AF:chr7D:634685422:634685661-634687380:634685883:634685923-634687380:+	NA	1	-0.0421706	0.275724	-0.588509	0.215784	-1	0	-1	0	-1	0	-0.594382	0.23976
XLOC_221474;A3:chr7D:13296710-13298035:13296634-13298035:-	-0.149313	0.0524476	-0.0201342	0.194805	-0.339208	0.0314685	-0.948011	0.0014985	-0.960534	0.0014985	-0.654254	0.00649351	-0.5	0.018981
XLOC_223909;SE:chr7D:488609375-488610098:488610173-488611308:-	-0.344925	0.016983	-0.423948	0.00749251	0.319535	0.0234765	-0.101645	0.0824176	-0.315806	0.00949051	-0.23427	0.027972	-0.615873	0.00749251
XLOC_224065;A5:chr7D:515473890-515474098:515473890-515474101:-	-1	0	-0.5	0.0134865	0	0.264236	-0.5	0.0274725	-1	0	-1	0	0	0.241259
XLOC_224136;SE:chr7D:528906428-528907019:528907090-528907169:-	-0.0938976	0.138528	-0.142653	0.197802	-0.405465	0.0699301	-0.48284	0.00799201	-0.523147	0.003996	-0.269903	0.011988	-0.996628	0.001998
XLOC_224370;RI:chr7D:562148650:562148877-562149106:562149186:-	-0.435044	0.0024975	-0.376074	0.00899101	0.137702	0.0644356	-0.229134	0.023976	-0.279014	0.00949051	-0.176055	0.0589411	-0.721057	0.0134865
XLOC_224649;A3:chr7D:593239008-593239118:593239005-593239118:-	-0.892355	0.002997	-0.5	0.012987	-1	0	-0.5	0.0294705	-1	0	-0.5	0.0894106	-0.5	0.107393
XLOC_227396;A3:chrUn:222261-222377:222261-222380:+	-0.5	0.0124875	-1	0	0	0.259241	-0.845683	0.002997	-1	0	-0.5	0.0114885	0	0.27023
XLOC_227556;RI:chrUn:20705504:20705779-20706008:20706668:+	-0.701302	0	-0.563475	0.000999001	0.227754	0.0579421	-0.142014	0.020979	-0.24703	0.016983	-0.119424	0.043956	-0.476228	0.001998
XLOC_228344;RI:chrUn:99092828:99092916-99092977:99093188:+	-0.5	0.015984	-0.960053	0.003996	-0.386982	0.0224775	-0.728055	0.002997	-0.887645	0.001998	0	0.263237	-0.176798	0.0354645
XLOC_228374;SE:chrUn:102836292-102837624:102837760-102838830:+	-0.185498	0.137862	-0.380819	0.044955	-0.883034	0.014985	-0.838237	0.0024975	-0.981426	0	-0.961229	0.00499501	-0.71915	0.0124875
XLOC_230425;SE:chrUn:53426863-53426961:53427074-53434912:-	-0.5	0.0284715	-0.991796	0.014985	-1	0	-0.956739	0	-0.742653	0.002997	-0.364943	0.017982	-0.415093	0.038961
XLOC_230927;A3:chrUn:116434264-116434383:116434258-116434383:-	0	0.217283	0	0.245754	-0.5	0.038961	0	0.26973	-0.545867	0.00899101	-0.5	0.00599401	-0.995194	0.000749251
TraesCS1B02G253800;A5:chr1B:447564193-447564291:447564193-447564314:-	NA	1	NA	1	NA	1	NA	1	-0.971481	0.0104895	-0.598647	0.001998	-0.640224	0
XLOC_000278;A3:chr1A:13573574-13575000:13573574-13575007:+	0.5	0.0874126	0	0.171828	0.5	0.121878	0	0.214286	0	0.237263	1	0	1	0
XLOC_000479;AF:chr1A:33019221:33019410-33020865:33019577:33019726-33020865:+	NA	1	NA	1	NA	1	-1	0	-0.5	0.117882	NA	1	-1	0
XLOC_000737;RI:chr1A:67683225:67683319-67683365:67683626:+	-0.131072	0.0204795	-0.149224	0.00949051	-0.154241	0.0434565	-0.0968711	0.0274725	-0.137687	0.0194805	-0.142448	0.0204795	-0.658059	0
XLOC_000754;AF:chr1A:73295002:73295105-73296119:73295284:73295324-73296119:+	-0.0597882	0.24975	0	0.237263	0	0.264236	-1	0	-1	0	NA	1	NA	1
XLOC_001045;A3:chr1A:134945172-134945929:134945172-134945938:+	-0.0400931	0.0889111	-0.130546	0.0204795	-0.165743	0.0444555	-0.138763	0.015984	-0.282493	0.00799201	-0.325661	0.00499501	-0.20052	0.0124875
XLOC_001388;A5:chr1A:256819571-256820780:256819478-256820780:+	-0.211938	0.023976	-0.219228	0.00699301	-0.144805	0.203796	-0.187921	0.024975	-0.286533	0.01998	-0.128821	0.047952	-0.654256	0
XLOC_001504;A5:chr1A:290199457-290199607:290199406-290199607:+	-0.00507075	0.232767	0.162468	0.047952	0.239086	0.032634	0.14313	0.025308	0.528084	0.003996	0.407559	0.00699301	0.327806	0.021978
XLOC_001504;A5:chr1A:290199530-290199607:290199457-290199607:+	-0.137073	0.104895	-0.164271	0.047952	-0.574299	0.032634	-0.27402	0.025308	-0.526412	0.003996	-0.660875	0.00699301	-0.244362	0.02997
XLOC_001887;A3:chr1A:375468041-375468297:375468041-375468302:+	-1	0	-0.27174	0.0134865	0.127621	0.0724276	0	0.280719	0.0090967	0.165335	-0.33391	0.00549451	-0.200439	0.0184815
XLOC_001958;SE:chr1A:389798436-389798559:389798650-389801508:+	0	0.248751	0.0853086	0.245754	-0.962649	0.00899101	0	0.273227	-1	0	-0.5	0.026973	-0.564558	0.0224775
XLOC_002077;A3:chr1A:416537954-416539165:416537954-416539173:+	-1	0	-0.857648	0.0709291	-1	0	-0.5	0.16983	-0.962996	0.011988	NA	1	0	0.291209
XLOC_002090;SE:chr1A:420516191-420516342:420516596-420516684:+	-0.981059	0.121878	-0.368883	0.221778	-1	0	0.486894	0.151349	-0.760475	0.197303	-1	0	-0.404537	0.212787
XLOC_002275;A3:chr1A:457948473-457948544:457948473-457948565:+	0	0.325674	0	0.334665	0.187954	0.0314685	0.190816	0.00599401	0.292962	0.003996	0.0362731	0.0634366	0.00167529	0.269231
XLOC_002287;AF:chr1A:460637778:460638093-460639055:460638571:460638676-460639055:+	NA	1	NA	1	NA	1	-1	0	-0.5	0.107393	-1	0	0	0.227772
XLOC_002416;RI:chr1A:481630685:481630882-481630980:481631226:+	0	0.23976	0.5	0.237637	1	0	NA	1	0.768335	0.125208	1	0	NA	1
XLOC_002556;SE:chr1A:498593198-498593333:498593410-498594114:+	-0.799955	0.003996	-0.604569	0.0104895	-0.514596	0.0584416	-0.670028	0.0034965	-0.524814	0.0134865	-0.347907	0.026973	-0.826293	0.013986
XLOC_002626;A5:chr1A:508526916-508527011:508526899-508527011:+	1	0	NA	1	0.788975	0.283716	1	0	0.5	0.280969	0.192756	0.237944	0.833144	0.0909091
XLOC_002626;AF:chr1A:508526216:508526400-508527011:508526475:508526916-508527011:+	-1	0	-0.759277	0.0854146	-0.992259	0.104895	-1	0	-0.0251871	0.315838	-0.466793	0.135864	-0.387932	0.0629371
XLOC_002718;RI:chr1A:519255808:519255853-519255974:519256049:+	-0.36417	0.0244755	0.104385	0.0794206	0.228317	0.0579421	0	0.276723	-0.639478	0.003996	-0.53526	0.00799201	NA	1
XLOC_002814;SE:chr1A:530513254-530513856:530514002-530514278:+	-0.5	0.024975	-0.5	0.0324675	NA	1	NA	1	-1	0	-0.945366	0.00599401	NA	1
XLOC_002881;A3:chr1A:535063707-535063823:535063707-535063892:+	0.131781	0.00999001	0.182234	0.011988	0.0460322	0.0639361	0	0.348651	0.00498443	0.142358	-0.00443807	0.163337	0.255585	0.00499501
XLOC_002912;A5:chr1A:537531090-537531216:537531070-537531216:+	0.5	0.174825	NA	1	-0.5	0.204296	-0.339161	0.193806	-1	0	-0.47048	0.0849151	-1	0
XLOC_002932;A5:chr1A:538806817-538806932:538806575-538806932:+	-0.621199	0.00849151	-0.383941	0.0174825	-0.292103	0.0554446	-0.108204	0.104396	-0.379369	0.024975	-0.520541	0.015984	-0.61358	0.00949051
XLOC_002942;A5:chr1A:539974749-539975539:539974745-539975539:+	-0.5	0.0804196	-0.5	0.158342	-0.406994	0.214785	0.5	0.172827	1	0	-0.42663	0.196803	1	0
XLOC_003261;RI:chr1A:563682106:563682132-563682232:563682266:+	NA	1	-1	0	NA	1	-0.766633	0.224775	-1	0	NA	1	NA	1
XLOC_003392;A3:chr1A:575246417-575247005:575246417-575247014:+	0	0.239261	-0.409729	0.026973	-0.683007	0.00999001	-1	0	0.337367	0.0184815	-0.0392454	0.16983	0.0611602	0.150849
XLOC_003581;RI:chr1A:593788678:593789340-593789449:593790552:+	0	0.21978	-1	0	-0.383004	0.27023	-0.915759	0.0819181	-0.863607	0.157343	-1	0	0	0.236264
XLOC_003962;AL:chr1A:24353345:24353398-24362709:24356722:24356742-24362709:-	NA	1	0.5	0.111888	1	0	NA	1	1	0	0	0.211289	NA	1
XLOC_003967;A3:chr1A:24944780-24946706:24944776-24946706:-	-1	0	0	0.234765	0	0.245255	0	0.257742	-1	0	0	0.237263	-0.5	0.0729271
XLOC_004063;AF:chr1A:36280287-36280650:36280889:36280287-36280904:36281199:-	-0.582077	0.00899101	-0.330844	0.0559441	0.545722	0.025974	0.191206	0.0579421	0.632267	0.002997	0.168356	0.048951	-0.0133222	0.213287
XLOC_004200;A5:chr1A:53188610-53188809:53188610-53188833:-	0	0.187812	-0.5	0.0679321	1	0	0	0.268232	1	0	0	0.230769	0	0.145854
XLOC_004213;AF:chr1A:54076446-54078060:54078141:54076446-54078971:54079050:-	0.12812	0.0899101	0.199283	0.0404595	0.133755	0.251748	0.361492	0.013986	0.439977	0.00374625	0.600922	0.00799201	0.325466	0.0137363
XLOC_004213;RI:chr1A:54074693:54076160-54076298:54076446:-	-0.12812	0.0899101	-0.197585	0.0404595	-0.140326	0.251748	-0.364647	0.013986	-0.443601	0.00374625	-0.606921	0.00799201	-0.326602	0.0137363
XLOC_004491;A3:chr1A:106229535-106229630:106229526-106229630:-	0.642337	0.00874126	0.563783	0.003996	0.043399	0.134241	-0.300946	0.0224775	0.0918651	0.0572761	-0.457162	0.0124875	-0.407444	0.0412088
XLOC_004530;SE:chr1A:113879681-113879760:113879788-113879886:-	0.782828	0.00999001	0.830085	0.00899101	0.14772	0.105395	0.273109	0.0204795	0.375354	0.012987	0.339847	0.018981	0.369297	0.022977
XLOC_004619;SE:chr1A:135517436-135517994:135518077-135518356:-	-0.250818	0.167333	-0.145042	0.174825	-0.771318	0.01998	-0.295744	0.134865	-0.939559	0.00499501	-0.986759	0.00599401	-0.478688	0.0474525
XLOC_004660;SE:chr1A:149353696-149353793:149353880-149354345:-	0.0724391	0.110889	0	0.121878	-0.261332	0.175325	0.28512	0.142358	-1	0	-1	0	-0.5	0.0949051
XLOC_004672;RI:chr1A:155858466:155858488-155858634:155858856:-	-0.354117	0.0579421	-0.411355	0.034965	-0.0778846	0.141858	-0.435865	0.0154845	-0.440339	0.00899101	-0.409643	0.011988	-0.939539	0.0014985
XLOC_004743;A3:chr1A:185145001-185145508:185144968-185145508:-	-0.5	0.0534466	0	0.271728	-0.5	0.0809191	-1	0	0	0.265734	-1	0	-0.5	0.105894
XLOC_004885;A3:chr1A:243865693-243865884:243865558-243865884:-	0.752923	0.01998	0.249468	0.127373	0.545448	0.0424575	0.433346	0.0824176	0.621725	0.00899101	0.423246	0.00749251	0.549851	0.0124875
XLOC_005039;AF:chr1A:284913728-284914318:284914381:284913728-284914441:284914524:-	0.682792	0.000999001	0.6127	0.002997	0.092184	0.276224	-0.0159166	0.302198	0.186778	0.0824176	NA	1	NA	1
XLOC_005063;RI:chr1A:291564702:291564879-291564984:291565971:-	-0.375716	0.0124875	-0.789897	0.0034965	-0.304625	0.034965	-0.654339	0.0194805	-0.517395	0.00749251	0.0923371	0.132368	0.16838	0.0884116
XLOC_005116;A5:chr1A:301628812-301628916:301628812-301628988:-	1	0	1	0	0	0.242757	0	0.245754	-0.0946872	0.187812	-0.5	0.0764236	0.5	0.104396
XLOC_005132;SE:chr1A:303854590-303855141:303855764-303858287:-	NA	1	0	0.249251	NA	1	-1	0	-0.755001	0.010989	-0.738223	0.00899101	-0.544259	0.037962
XLOC_005292;A3:chr1A:340411301-340413353:340411288-340413353:-	0	0.27023	-0.444049	0.013986	-0.0494603	0.168831	0.399872	0.035964	-0.181645	0.041958	-0.648111	0.00949051	-1	0
XLOC_005307;A3:chr1A:343618221-343618400:343617195-343618400:-	-1	0	-1	0	-0.672412	0.194805	-0.634548	0.11988	-0.701095	0.146728	NA	1	0.5	0.170496
XLOC_005514;A3:chr1A:381276053-381277090:381275981-381277090:-	-0.990254	0.001998	-0.65079	0.015984	-0.419127	0.0609391	-0.257601	0.0549451	-0.470119	0.013986	-0.959217	0.002997	-0.843975	0.015984
XLOC_005557;A3:chr1A:393463354-393465502:393463348-393465502:-	-0.0600077	0.170829	0.0553162	0.146853	-0.175289	0.0689311	-0.283299	0.017982	-0.217218	0.01998	-0.398577	0.0014985	-0.600588	0.00599401
XLOC_005594;A3:chr1A:401774553-401775641:401774544-401775641:-	0.701439	0.00749251	0.262397	0.0234765	-0.448604	0.01998	-0.324949	0.0509491	-0.078198	0.0869131	-0.568778	0.012987	-0.912876	0.00599401
XLOC_005623;SE:chr1A:407318326-407318951:407319028-407319107:-	-0.68489	0.00899101	-0.41153	0.020979	0	0.292707	-0.150369	0.103397	-0.728092	0.00749251	-0.349221	0.038961	0	0.284216
XLOC_005632;SE:chr1A:409853555-409856078:409856286-409856465:-	-1	0	NA	1	-0.0885471	0.220779	0.5	0.223943	0.368505	0.241758	NA	1	-1	0
XLOC_005705;A3:chr1A:430343241-430343339:430343133-430343339:-	1	0	NA	1	NA	1	NA	1	-0.154268	0.0924076	-0.450849	0.0224775	-0.539237	0
XLOC_005769;AF:chr1A:443194526-443196142:443196175:443194526-443197706:443198146:-	0.102466	0.0794206	0.167637	0.0659341	0.162062	0.113886	0.275609	0.0194805	0.552477	0.002997	0.16545	0.0539461	0.460611	0.00599401
XLOC_005872;A3:chr1A:462434315-462434419:462434225-462434419:-	-0.0331243	0.191059	-0.385549	0.022977	0.080244	0.125125	-0.5064	0.0044955	-0.329956	0.014985	-0.334192	0.017982	-0.717788	0.00599401
XLOC_005897;A3:chr1A:464811097-464811196:464811094-464811196:-	-0.086776	0.246254	-0.285457	0.121379	0.0890134	0.129371	0.456744	0.017982	-0.489279	0.011988	-0.636291	0.0014985	-0.468056	0.00599401
XLOC_005952;A3:chr1A:474200432-474200517:474200336-474200517:-	0	0.221778	-0.5	0.164835	-0.5	0.145854	-1	0	-0.937573	0.0799201	-1	0	0	0.273227
XLOC_006160;RI:chr1A:498806535:498807036-498807625:498809142:-	-0.518804	0.00999001	-0.359316	0.015984	-0.0675601	0.203796	0	0.284216	-0.651241	0.001998	-0.241918	0.0699301	0	0.282717
XLOC_006362;AF:chr1A:518981466-518981575:518981651:518981466-518981714:518982097:-	-0.5	0.01998	0.367499	0.0214785	0.5	0.0154845	0.5	0.00949051	-0.059814	0.0989011	-0.5	0.00699301	0	0.259241
XLOC_006430;SE:chr1A:530595998-530596098:530596229-530596315:-	-0.609403	0.00549451	0	0.268232	-0.0209007	0.197802	0	0.269231	-0.877844	0.0014985	0	0.268232	0	0.266234
XLOC_006555;A3:chr1A:540888262-540888394:540888259-540888394:-	-1	0	-0.5	0.127373	NA	1	-1	0	0	0.297702	NA	1	0	0.282218
XLOC_006563;A3:chr1A:541633071-541633171:541633068-541633171:-	-0.588139	0.000749251	-0.531833	0	-0.246058	0.0352148	-0.247965	0.0112388	-0.184805	0.0224775	-0.251317	0.020979	-0.154383	0.0427073
XLOC_006563;A3:chr1A:541635591-541635682:541635579-541635682:-	-0.588139	0.000749251	-0.531833	0	-0.33329	0.0352148	-0.307818	0.0112388	-0.269427	0.0224775	-0.281732	0.020979	-0.174646	0.0427073
XLOC_006594;A5:chr1A:545334441-545334551:545334441-545334602:-	-0.0232947	0.242258	-0.0448145	0.245754	-0.600061	0.047952	-0.292282	0.0539461	-0.733215	0.00799201	-0.713896	0.00999001	-0.705824	0.023976
XLOC_006624;A3:chr1A:547392321-547392398:547392309-547392398:-	0	0.262238	-1	0	-1	0	0	0.270729	-0.388778	0.032967	0	0.174326	NA	1
XLOC_006624;MX:chr1A:547393243-547394739:547394788-547395570:547393243-547395409:547395447-547395570:-	0	0.262238	1	0	1	0	0	0.270729	0.388778	0.032967	0	0.174326	NA	1
XLOC_006754;SE:chr1A:556958060-556961338:556961439-556962187:-	-0.704778	0.002997	-0.737995	0.0014985	-0.182748	0.0799201	-0.367397	0.015984	-0.103706	0.043956	-0.138019	0.0549451	-0.306171	0.03996
XLOC_007218;A3:chr1A:593399634-593400035:593399633-593400035:-	0.000334832	0.332168	0.285717	0.004662	-0.375037	0.0351648	0	0.348651	-0.376522	0.00549451	-0.208469	0.010989	-0.0414752	0.177448
XLOC_007218;MX:chr1A:593395896-593396005:593396092-593397938:593395896-593397751:593397829-593397938:-	0	0.332168	-0.434389	0.004662	0.489882	0.0351648	0	0.348651	0.341142	0.00989011	0.127201	0.0604396	-0.0460761	0.275524
XLOC_007219;SE:chr1A:593405495-593405833:593405935-593406075:-	0	0.255744	-1	0	0	0.281718	0	0.29021	-0.5	0.00899101	0.101745	0.106394	0	0.266733
XLOC_010469;A5:chr1B:47160837-47160953:47160819-47160953:+	-0.558809	0.0044955	-0.514197	0.00699301	-0.231288	0.0679321	0.268892	0.0559441	-0.554418	0.026973	-0.0568395	0.194805	-0.198125	0.0939061
XLOC_010814;AF:chr1B:94954708:94954866-94956198:94955855:94955870-94956198:+	0	0.227772	0.0469219	0.225275	0.5	0.0744256	-1	0	-0.0521954	0.287712	-1	0	-0.438454	0.121878
XLOC_010877;SE:chr1B:107137469-107138785:107138835-107138929:+	NA	1	-1	0	-0.5	0.204795	0	0.228272	0.0677144	0.235764	-1	0	NA	1
XLOC_010901;SE:chr1B:112750307-112750375:112750436-112750782:+	-0.801383	0.003996	-0.98586	0.000999001	-0.0840805	0.130869	-0.0571797	0.0969031	0	0.322178	0	0.305195	0	0.287712
XLOC_011248;A3:chr1B:189704477-189704587:189704477-189704692:+	-0.651794	0.0014985	-0.480108	0.002997	-0.0597918	0.151848	-0.0400769	0.194805	-0.232677	0.023976	-0.07094	0.0839161	0	0.332667
XLOC_011296;SE:chr1B:201921490-201921915:201921984-201923328:+	-0.96327	0.00899101	-0.263108	0.0524476	-0.215486	0.0921578	0.0373125	0.203796	-0.843105	0.00824176	0.371396	0.044955	0.340567	0.02997
XLOC_011510;A3:chr1B:278090452-278090557:278090452-278090626:+	-0.213632	0.0839161	-0.580889	0.010989	-0.371412	0.027972	-0.300225	0.013986	-0.484168	0.00599401	-0.382261	0.00999001	-0.283935	0.025974
XLOC_011902;AF:chr1B:364418228:364418416-364419022:364418491:364418534-364419022:+	0.689552	0.00649351	0.485534	0.00499501	-0.0688933	0.0994006	0.0969312	0.0614386	0.215755	0.013986	0.216671	0.014985	0.196415	0.0224775
XLOC_011934;A3:chr1B:370040342-370040655:370040342-370040658:+	-0.8874	0.0559441	-0.688748	0.041292	-1	0	-1	0	-0.5514	0.0499501	0	0.251249	-0.343462	0.104271
XLOC_011991;AF:chr1B:385656513:385656874-385657264:385656971:385657121-385657264:+	0	0.23027	-0.5	0.0674326	NA	1	-1	0	-1	0	0	0.238761	-0.5	0.023976
XLOC_012019;A3:chr1B:392435878-392436891:392435878-392436914:+	-0.224225	0.0719281	-1	0	-0.073868	0.16983	0	0.25974	-1	0	0	0.265734	0	0.257243
XLOC_012043;RI:chr1B:396590588:396590850-396591064:396591147:+	-0.0271418	0.1998	0.0614695	0.167832	0.052298	0.132368	-0.331523	0.017982	-0.712228	0.002997	-0.39104	0.00699301	-0.315335	0.013986
XLOC_012132;SE:chr1B:419974905-419979044:419979223-419982286:+	-0.245818	0.132368	-0.276637	0.0979021	-0.378024	0.0874126	-0.369384	0.0274725	-0.851904	0.0044955	-0.886194	0	-0.295828	0.041958
XLOC_012442;AF:chr1B:477388617:477388942-477389625:477389166:477389197-477389625:+	-0.0615979	0.25025	-0.101322	0.140859	-0.186376	0.183816	-0.394111	0.027972	-0.431084	0.00749251	-0.417005	0.00899101	-0.29603	0.014985
XLOC_012486;SE:chr1B:485804223-485804520:485804607-485804993:+	0	0.0979021	0	0.124376	-1	0	-0.434795	0.127373	-0.695339	0.00899101	NA	1	0.310663	0.138861
XLOC_012564;A3:chr1B:498683231-498683992:498683231-498684010:+	-0.82345	0.014985	NA	1	0.934726	0.0474525	1	0	1	0	0.948398	0.0227273	0.276873	0.0659341
XLOC_012588;A3:chr1B:503347541-503347615:503347541-503347638:+	1	0	NA	1	NA	1	NA	1	-1	0	0.5	0.151349	NA	1
XLOC_012672;A5:chr1B:523011140-523011724:523011115-523011724:+	0.469875	0.00999001	0.563917	0.0034965	0.261339	0.0504496	0.0534877	0.142358	0.168026	0.0589411	0.102977	0.134366	0.0879407	0.169331
XLOC_013001;A5:chr1B:570273568-570273673:570273550-570273673:+	-1	0	-0.5	0.0839161	0.5	0.0509491	-0.5	0.0739261	-0.5	0.0839161	-1	0	0.5	0.174825
XLOC_013006;AF:chr1B:571058731:571058792-571059753:571059206:571059235-571059753:+	-0.0195523	0.173826	0.213464	0.047952	0.5	0.0262238	0.158299	0.0949051	0.825401	0.00224775	0.881128	0.0014985	0.473562	0.0284715
XLOC_013006;RI:chr1B:571059958:571060035-571060104:571060210:+	0.0195523	0.173826	-0.213464	0.047952	-0.5	0.0262238	-0.158299	0.0949051	-0.825401	0.00224775	-0.881128	0.0014985	-0.473562	0.0284715
XLOC_013267;A5:chr1B:609676888-609678096:609676870-609678096:+	NA	1	NA	1	-0.14065	0.137862	-1	0	-0.178095	0.0799201	-1	0	-0.5	0.0334665
XLOC_014072;SE:chr1B:685721922-685722518:685722574-685722661:+	-0.407576	0.002997	-0.182744	0.016983	0	0.346653	0	0.326174	-0.648226	0.001998	-0.0865291	0.0589411	0	0.297203
XLOC_014284;A3:chr1B:11692969-11693378:11692944-11693378:-	0.5	0.0929071	1	0	0.431043	0.194805	1	0	0.462311	0.0874126	0.773507	0.0636863	0.864623	0.017982
XLOC_014748;A5:chr1B:63959443-63960233:63959443-63960236:-	-1	0	-1	0	0.0569617	0.257742	-0.5	0.0829171	0	0.275724	0	0.249251	-0.5	0.0689311
XLOC_014919;RI:chr1B:95234627:95234672-95234791:95235037:-	-0.667237	0.002997	-0.274106	0.0524476	-0.296773	0.107892	0	0.262737	-0.769571	0.00749251	0	0.27023	0.457185	0.0539461
XLOC_014944;RI:chr1B:101526841:101527340-101527962:101528469:-	-0.45979	0.0194805	-0.499462	0.0164835	-0.3528	0.0514486	-0.930894	0.00499501	-0.933635	0.00649351	-0.433928	0.0499501	-0.406815	0.0994006
XLOC_014982;AL:chr1B:108209866:108210417-108214378:108213063:108213470-108214378:-	0.741791	0.00749251	0.988395	0.001998	0.195338	0.263237	0.233478	0.139361	0.625187	0.015984	0.0362531	0.26973	0.24338	0.103397
XLOC_015005;A3:chr1B:112358599-112360237:112358581-112360237:-	0	0.166833	-1	0	NA	1	0	0.221778	-1	0	0.5	0.0894106	-0.5	0.118881
XLOC_015211;AF:chr1B:150801677-150803386:150803399:150801677-150803778:150803838:-	0.432584	0.00899101	0.495916	0.00649351	0.625126	0.032967	0.8268	0.0519481	0.899593	0.0464535	0.359538	0.126873	NA	1
XLOC_015336;A3:chr1B:173302424-173302536:173302392-173302536:-	0.159114	0.0034965	0.136667	0.00949051	0.0117397	0.181319	0.0840441	0.0509491	0.103748	0.0534466	0.0261421	0.176324	NA	1
XLOC_015399;A3:chr1B:195375520-195381610:195375443-195381610:-	-0.465337	0.0104895	-0.358184	0.017982	-0.14351	0.0899101	-0.269648	0.0254745	-0.566892	0.00674326	-0.559453	0.00799201	-0.677874	0.0232268
XLOC_015399;A3:chr1B:195375532-195381610:195375443-195381610:-	-0.191172	0.045954	0	0.276224	NA	1	-0.214802	0.0472028	-0.5	0.00674326	NA	1	-1	0
XLOC_015910;SE:chr1B:343661203-343662416:343662754-343662942:-	-1	0	NA	1	0	0.207293	1	0	0.25805	0.24026	0	0.228771	NA	1
XLOC_016026;A3:chr1B:371450005-371451789:371449975-371451789:-	-0.5	0.10989	1	0	0.5	0.107393	-1	0	0.5	0.0904096	-0.5	0.0939061	0.5	0.1004
XLOC_016071;SE:chr1B:383803536-383803738:383803910-383804095:-	-0.0167803	0.305694	-0.0115722	0.28971	-0.0943276	0.162338	-0.324047	0.024975	-0.361512	0.014985	-0.776844	0.0014985	-0.91128	0.000999001
XLOC_016132;SE:chr1B:396595631-396595820:396596043-396596581:-	-0.305781	0.0599401	-0.652153	0.0044955	-0.817415	0.021978	-0.69235	0.00899101	-0.756085	0.011988	-0.225054	0.121878	-0.380231	0.0569431
XLOC_016284;A5:chr1B:428116249-428117480:428116249-428117484:-	0.106542	0.148518	0.414802	0.016983	0.656559	0.032967	0.737985	0.014985	0.732551	0.00499501	0.788965	0.001998	0.250761	0.0599401
XLOC_016284;RI:chr1B:428116080:428116118-428116213:428116249:-	0.0608763	0.148518	-0.428749	0.016983	-0.637287	0.032967	-0.77877	0.014985	-0.714569	0.00499501	-0.858113	0.001998	-0.250761	0.0599401
XLOC_016728;A5:chr1B:520150925-520151000:520150925-520151063:-	-0.5	0.0649351	-0.5	0.0524476	0.187471	0.128871	-1	0	-0.849904	0.0124875	-0.416737	0.0514486	-0.924363	0.00699301
XLOC_016839;A3:chr1B:536666361-536666431:536666349-536666431:-	-0.125816	0.131868	0	0.261239	-0.429311	0.0689311	-0.363635	0.0599401	-0.765194	0.00999001	-0.938691	0.00999001	NA	1
XLOC_016872;A3:chr1B:542139856-542140400:542139848-542140400:-	-0.321796	0.010989	-0.509221	0.002997	-0.0260742	0.136863	-0.266923	0.00599401	-0.18201	0.023976	-0.202069	0.015984	-0.312803	0.026973
XLOC_017089;AF:chr1B:572288704-572289379:572289426:572288704-572290249:572290515:-	0.403936	0.013986	0.311346	0.013986	0.261988	0.127872	0.360165	0.0034965	0.27869	0.02997	0.270095	0.041958	0.523535	0.00799201
XLOC_017126;A5:chr1B:577973322-577973451:577973322-577973495:-	-1	0	NA	1	0.5	0.132368	NA	1	NA	1	NA	1	1	0
XLOC_017150;A3:chr1B:581694381-581694513:581694369-581694513:-	-0.730227	0.0174825	-0.519917	0.0274725	-0.437527	0.0949051	-0.0467068	0.281219	-0.883717	0	-1	0	0	0.282218
XLOC_017212;A3:chr1B:589072425-589072559:589072416-589072559:-	-1	0	0.5	0.0949051	NA	1	-1	0	-0.5	0.152348	0.5	0.152348	0.5	0.143856
XLOC_017346;A3:chr1B:608533596-608533695:608533593-608533695:-	-0.286825	0.002997	-0.231246	0.0034965	-0.0891161	0.0669331	-0.112285	0.017982	-0.0918027	0.026973	-0.140152	0.0174825	-0.0759395	0.0929071
XLOC_017493;A5:chr1B:630833806-630834476:630833806-630834563:-	0.0191209	0.112887	0.0260464	0.0829171	0.22877	0.0404595	0.202286	0.00999001	-0.322016	0.0034965	-0.0622107	0.047952	0.0077879	0.203796
XLOC_017734;A3:chr1B:650488880-650490625:650488870-650490625:-	0.302923	0.02997	0.927313	0.00499501	-0.571375	0.0194805	0.554605	0.011988	-0.608602	0.00649351	-0.457145	0.0144855	0	0.286214
XLOC_017734;SE:chr1B:650486637-650487273:650487351-650487601:-	0.302923	0.02997	0.927313	0.00499501	-0.571375	0.0194805	0.554605	0.011988	-0.608602	0.00649351	-0.457145	0.0144855	0	0.286214
XLOC_017989;AF:chr1B:673180011-673181180:673181315:673180011-673181778:673181990:-	NA	1	NA	1	1	0	NA	1	0.981628	0.0034965	NA	1	NA	1
XLOC_021971;SE:chr1D:3955041-3957188:3957526-3957640:+	-0.319988	0.0764236	-0.5	0.105395	-0.230122	0.125874	-0.0894078	0.14985	-0.609054	0.00849151	-0.412977	0.00899101	-0.191711	0.030969
XLOC_022190;A3:chr1D:19261996-19262096:19261996-19262099:+	0	0.246753	-1	0	0.143855	0.0952381	-0.207218	0.0464535	0.5	0.00799201	0.228253	0.0874126	NA	1
XLOC_022216;A3:chr1D:21885673-21885801:21885673-21885804:+	0	0.262238	-0.5	0.00649351	0	0.280719	-0.221271	0.0539461	-0.5	0.027972	-0.5	0.0424575	-1	0
XLOC_022230;AF:chr1D:23004496:23004648-23005149:23004973:23005059-23005149:+	-1	0	NA	1	-0.683759	0.0214785	-0.551947	0.0174825	-1	0	-0.433279	0.0204795	-0.301279	0.0639361
XLOC_022328;A3:chr1D:36836689-36837092:36836689-36837108:+	1	0	0.0277247	0.222777	0	0.253746	0.0481879	0.279221	-1	0	0	0.246753	0.5	0.104895
XLOC_022720;A3:chr1D:97312333-97312542:97312333-97312551:+	1	0	NA	1	-1	0	0.0444483	0.248751	-0.571942	0.043956	-0.311231	0.123626	NA	1
XLOC_022881;AF:chr1D:142657077:142657552-142658261:142657737:142657834-142658261:+	-0.0819168	0.0484515	-0.115945	0.028971	-0.129019	0.0444555	-0.184097	0.0124875	-0.194465	0.0114885	-0.164302	0.00799201	-0.403093	0.001998
XLOC_022881;RI:chr1D:142659801:142659904-142660022:142660162:+	-0.0819168	0.0484515	-0.115945	0.028971	-0.129019	0.0444555	-0.184097	0.0124875	-0.194465	0.0114885	-0.164302	0.00799201	-0.403093	0.001998
XLOC_023167;A5:chr1D:227373886-227374202:227373853-227374202:+	-0.206258	0.042957	-0.689583	0.00899101	-0.849	0.010989	-0.381992	0.0609391	-1	0	0	0.202797	-0.5	0.114386
XLOC_023510;A5:chr1D:297522108-297522266:297522098-297522266:+	-1	0	-0.5	0.011988	0	0.284216	-0.5	0.018981	-1	0	-0.5	0.0314685	-0.5	0.0859141
XLOC_023540;A3:chr1D:305224144-305224280:305224144-305224283:+	-1	0	-0.5	0.0134865	-1	0	0	0.262238	0	0.282717	0	0.246254	0	0.181319
XLOC_023566;A3:chr1D:310242629-310242730:310242629-310242733:+	0.049655	0.189311	0.233513	0.0809191	0	0.267233	-0.73924	0.044955	1	0	1	0	0	0.214286
XLOC_023652;RI:chr1D:325483977:325484016-325484143:325484166:+	0.0443989	0.168332	0.123082	0.10989	0.113531	0.13037	-0.5	0.0164835	-0.940301	0.00649351	-1	0	-0.40798	0.0154845
XLOC_023653;SE:chr1D:325591254-325591345:325591494-325592228:+	-1	0	NA	1	-1	0	-0.40752	0.163337	-0.356127	0.167832	-0.239318	0.175325	-0.00612019	0.252248
XLOC_023770;A3:chr1D:348056425-348056881:348056425-348056932:+	-1	0	-0.5	0.141525	0	0.261738	NA	1	-1	0	-0.5	0.114885	0	0.275724
XLOC_023770;A3:chr1D:348056425-348056908:348056425-348056932:+	-1	0	NA	1	NA	1	NA	1	-1	0	NA	1	0	0.275724
XLOC_023782;A3:chr1D:350946638-350946704:350946638-350946716:+	0	0.237263	-1	0	1	0	0	0.23027	-0.760915	0.041958	0	0.207293	0.253486	0.13986
XLOC_023868;A5:chr1D:366180336-366181596:366180322-366181596:+	-1	0	NA	1	NA	1	NA	1	NA	1	-1	0	NA	1
XLOC_023940;A3:chr1D:381010898-381011331:381010898-381011346:+	0.987366	0.00674326	-0.0522656	0.253247	0.17898	0.16983	0.322983	0.0829171	1	0	0.964909	0.015984	0.0334421	0.263237
XLOC_023940;RI:chr1D:381012861:381013095-381013207:381013628:+	-0.987366	0.00674326	-0.447734	0.0799201	-0.17898	0.16983	-0.822983	0.033966	-1	0	-0.99356	0.015984	-0.0334421	0.263237
XLOC_023949;SE:chr1D:382632817-382632914:382633016-382634107:+	-0.259758	0.0134865	-0.207281	0.0254745	-0.321683	0.0619381	-0.295988	0.011988	-0.401975	0.00599401	-0.249424	0.041958	-0.718291	0
XLOC_024300;SE:chr1D:430466827-430466973:430467027-430467117:+	-0.5	0.032967	-1	0	0	0.261239	-0.216212	0.0484515	-0.285035	0.035964	-0.208735	0.0454545	-0.858196	0.003996
XLOC_024314;A3:chr1D:432792299-432793372:432792299-432793435:+	-0.705191	0.011988	-0.38887	0.0501998	-0.464877	0.0879121	-0.624114	0.0274725	-0.992783	0.00699301	-0.893518	0.00124875	-0.589413	0.017982
XLOC_024314;SE:chr1D:432794318-432794414:432794846-432795152:+	-0.768101	0.011988	-0.464642	0.0501998	-0.279305	0.0879121	-0.489627	0.0274725	-0.638168	0.00699301	-0.932432	0.00124875	-0.343933	0.044955
XLOC_024562;AF:chr1D:457048029:457048135-457048516:457048201:457048425-457048516:+	1	0	0.5	0.0554446	0	0.206793	-1	0	0	0.233766	-0.5	0.109391	NA	1
XLOC_024701;RI:chr1D:469018984:469019221-469019330:469019596:+	-0.957162	0.00649351	0.0274108	0.19031	-0.0395673	0.207792	-0.11069	0.122877	-0.980025	0.00799201	-0.373835	0.036963	0	0.258242
XLOC_024711;A5:chr1D:469834371-469834459:469834311-469834459:+	-0.699361	0.0192308	-0.799684	0	0.1197	0.0865385	-0.323847	0.0494505	-0.388178	0.01998	-0.220464	0.0311355	-0.745372	0.00333
XLOC_024711;AF:chr1D:469831806:469831942-469833614:469832486:469832571-469833614:+	-0.469961	0.0192308	-0.597311	0.00499501	0.109378	0.0865385	-0.196947	0.0494505	-0.258975	0.024975	-0.229068	0.0315934	-0.523058	0.00333
XLOC_024712;RI:chr1D:470071433:470071775-470071863:470072258:+	1	0	1	0	0.477353	0.130869	-0.291363	0.262238	0.250467	0.148352	-0.051354	0.23291	NA	1
XLOC_024726;A5:chr1D:470480249-470480346:470480243-470480346:+	-0.373568	0.000499501	-0.233524	0.0034965	0	0.342657	0	0.333167	0	0.348651	0	0.307692	0.00114255	0.299201
XLOC_024837;SE:chr1D:479925598-479926056:479926310-479926389:+	0	0.172328	-0.5	0.0509491	-1	0	-0.5	0.0599401	-0.348988	0.0979021	-1	0	NA	1
XLOC_025315;SE:chr1D:19112751-19113592:19113611-19113741:-	-0.5	0.109391	NA	1	NA	1	-1	0	-1	0	NA	1	NA	1
XLOC_025359;A5:chr1D:24621392-24622387:24621392-24622459:-	0.5	0.0764236	0.5	0.0924076	0.5	0.114885	1	0	0.5	0.111888	-0.5	0.118382	1	0
XLOC_025412;A3:chr1D:32545668-32546518:32545449-32546518:-	0.122115	0.0719281	0.0655301	0.131868	-0.0104582	0.268731	0.254271	0.0606893	-0.127832	0.0629371	0.270028	0.00961538	0.445231	0.00799201
XLOC_025412;A5:chr1D:32545449-32545548:32545449-32545566:-	NA	1	0.415897	0.131868	NA	1	0.075877	0.27972	1	0	1	0	-0.0623831	0.284216
XLOC_025412;AF:chr1D:32546627-32546805:32546878:32546627-32548092:32548194:-	0.845007	0.014985	0.724762	0.011988	0.919203	0.017982	0	0.27972	0.885801	0.00524476	1	0	0.416396	0.01332
XLOC_025412;AF:chr1D:32546627-32547868:32547898:32546627-32548092:32548194:-	0.475408	0.014985	0.643642	0.0284715	0.580537	0.017982	0.399638	0.0224775	0.41178	0.0314685	0.741361	0.0011655	0.64329	0.00799201
XLOC_025584;SE:chr1D:55670390-55671222:55671301-55672026:-	-0.0442174	0.109091	-0.148822	0.0769231	0.343837	0.0511988	0.339023	0.00999001	0.0651331	0.0899101	0.136154	0.0330919	0.422008	0.00582751
XLOC_025636;A3:chr1D:63639141-63640152:63639135-63640152:-	-1	0	-0.0890531	0.143856	NA	1	-0.688185	0.027972	-0.98951	0.00599401	-0.96694	0.025974	0.339266	0.0934066
XLOC_025823;A3:chr1D:102777387-102778839:102777381-102778839:-	1	0	-1	0	NA	1	NA	1	NA	1	NA	1	NA	1
XLOC_025862;SE:chr1D:110010274-110010477:110010619-110012229:-	0	0.23027	-0.5	0.0594406	NA	1	-0.70636	0.027972	-0.988544	0.00499501	-1	0	-0.529476	0.0434565
XLOC_025930;SE:chr1D:123108370-123108929:123109012-123109291:-	0.116818	0.175158	-0.415906	0.0599401	-0.890108	0.0224775	-0.863237	0.0124875	-1	0	-0.673216	0.00999001	-0.447079	0.0699301
XLOC_025963;SE:chr1D:139537555-139537706:139537967-139543263:-	-1	0	0.5	0.233167	-0.5	0.232268	NA	1	NA	1	NA	1	-1	0
XLOC_026082;A3:chr1D:196796378-196796450:196796375-196796450:-	-0.11959	0.165335	0	0.198302	0.5	0.102398	0	0.188811	1	0	1	0	-0.0527058	0.185315
XLOC_026103;A3:chr1D:200879091-200879197:200879063-200879197:-	-0.540892	0.107393	-0.990788	0.00799201	-0.495495	0.113886	-0.420768	0.044955	-0.977106	0.00874126	0	0.263736	0.410751	0.0611888
XLOC_026103;RI:chr1D:200879740:200879837-200879934:200880078:-	0.5	0.186064	NA	1	0	0.23976	0	0.257243	-1	0	-0.5	0.263736	1	0
XLOC_026267;A3:chr1D:241478619-241478730:241478615-241478730:-	1	0	0.800092	0.0142358	NA	1	NA	1	0.757077	0.00974026	NA	1	NA	1
XLOC_026303;A3:chr1D:247514437-247518399:247514353-247518399:-	-1	0	0.00474281	0.251249	-0.797131	0.0884116	-0.953135	0.0869131	-1	0	-0.996506	0.0719281	-0.0634016	0.201798
XLOC_026427;A3:chr1D:270289252-270289341:270289177-270289341:-	-0.250616	0.0669331	-0.601757	0.00699301	0	0.286713	0	0.27972	-0.769979	0.000999001	-0.261212	0.0599401	-0.446217	0.0589411
XLOC_026689;A3:chr1D:326016117-326017335:326016103-326017335:-	NA	1	-0.5	0.0819181	NA	1	-1	0	-1	0	-0.5	0.190476	-0.5	0.144605
XLOC_026726;A3:chr1D:332703634-332703735:332703595-332703735:-	NA	1	NA	1	NA	1	NA	1	0	0.285215	-0.4057	0.000499501	-0.356918	0.000499501
XLOC_026726;RI:chr1D:332703281:332703379-332703500:332703634:-	NA	1	NA	1	NA	1	NA	1	-0.0529329	0.260739	-0.43168	0	-0.708466	0
XLOC_026910;RI:chr1D:365718115:365718271-365718373:365718517:-	-0.188462	0.0824176	0	0.261239	0.402437	0.04329	0.104393	0.0849151	-0.866182	0.00499501	0.0560317	0.216034	-0.68785	0.00749251
XLOC_026946;SE:chr1D:374374320-374375913:374375951-374377696:-	0	0.245255	-0.262389	0.25025	-0.0233873	0.277223	-1	0	-0.59022	0.252248	-0.491085	0.124875	-1	0
XLOC_026986;A5:chr1D:379797202-379797289:379797202-379797343:-	-0.5	0.0789211	-0.969447	0.036963	-0.514964	0.0749251	-0.811129	0.00749251	-0.68832	0.0134865	-0.75145	0.00799201	-0.585547	0.017982
XLOC_027316;AL:chr1D:420648084:420648818-420651051:420650870:420650886-420651051:-	NA	1	1	0	1	0	NA	1	NA	1	NA	1	NA	1
XLOC_027366;SE:chr1D:427735116-427735703:427735790-427735924:-	0	0.203297	0.650065	0.038961	1	0	0.841402	0.024975	0.5	0.045954	1	0	0.863738	0.017982
XLOC_027384;A3:chr1D:430568401-430568533:430568389-430568533:-	NA	1	NA	1	-1	0	-1	0	NA	1	NA	1	NA	1
XLOC_027531;A3:chr1D:445542553-445542647:445542531-445542647:-	-0.49946	0.002997	-0.653732	0.0014985	-0.0820256	0.203796	-0.335363	0.0164835	-0.290483	0.0314685	-0.294714	0.027972	-0.289414	0.0704296
XLOC_027559;SE:chr1D:449228687-449230046:449230717-449230789:-	NA	1	0	0.168377	NA	1	NA	1	-0.5	0.145854	-1	0	-1	0
XLOC_027613;SE:chr1D:454231617-454231738:454231787-454232488:-	-0.151741	0.0904096	-0.5	0.026973	-0.32039	0.0804196	-0.5	0.0344655	-1	0	-0.5	0.0404595	-1	0
XLOC_027632;A3:chr1D:457256708-457256803:457256704-457256803:-	-1	0	-1	0	NA	1	NA	1	-0.5	0.168831	NA	1	NA	1
XLOC_027632;A5:chr1D:457255933-457256025:457255933-457256296:-	-1	0	-1	0	NA	1	NA	1	NA	1	NA	1	NA	1
XLOC_027674;A3:chr1D:460327853-460328410:460327850-460328410:-	0.0863981	0.154845	-0.358177	0.0614386	0.51395	0.0454545	-0.122059	0.14985	0.295006	0.0414585	0.471653	0.00799201	0.420707	0.00999001
XLOC_027752;A5:chr1D:466365415-466365777:466365415-466365792:-	-1	0	-0.5	0.103896	0	0.225275	-0.5	0.116883	-1	0	0	0.242258	0	0.198302
XLOC_028107;SE:chr1D:495125121-495126436:495126654-495127001:-	-0.732114	0.010989	-0.713272	0.00524476	0.179957	0.0789211	-0.233763	0.0854146	-0.692777	0.00599401	0.144583	0.108641	-0.639348	0.025974
XLOC_029873;A3:chr2A:4210914-4212529:4210914-4212681:+	-0.0590186	0.151182	-0.042172	0.240426	-0.749893	0.02997	-0.73082	0.011988	-0.961489	0.00699301	-0.949574	0.00799201	-0.479292	0.010989
XLOC_030046;A5:chr2A:16550395-16550769:16550392-16550769:+	0	0.24975	0.041164	0.104895	-0.437924	0.0154845	-0.77559	0.002997	-0.200875	0.0154845	-0.126391	0.036963	-0.650526	0.0024975
XLOC_030901;SE:chr2A:116158531-116158616:116158697-116159816:+	-0.0467327	0.0724276	-0.130979	0.0274725	-0.208933	0.02997	-0.212576	0.00849151	-0.263172	0.00549451	-0.175385	0.013986	-0.137821	0.017982
XLOC_030933;AF:chr2A:125127747:125128040-125128933:125128045:125128146-125128933:+	-0.376222	0.0244755	-0.617903	0.002997	-0.379875	0.107892	-0.301918	0.0464535	-0.315566	0.021978	-0.274849	0.035964	-0.687499	0
XLOC_031170;RI:chr2A:173501543:173501944-173502437:173502581:+	-0.510809	0.03996	-0.1077	0.157842	-0.429542	0.0739261	-0.312107	0.0679321	-0.829646	0.001998	-0.740509	0.003996	0.197559	0.0809191
XLOC_031206;SE:chr2A:178462111-178462408:178462473-178462577:+	-0.647836	0.015984	-0.601454	0.011988	-0.222591	0.153846	-0.270462	0.047952	-0.391323	0.023976	-0.448876	0.00599401	-0.876837	0.0014985
XLOC_031224;A5:chr2A:185122792-185124497:185122619-185124497:+	-0.974793	0.00699301	-0.282668	0.0629371	0.222042	0.110889	0	0.277722	-0.965276	0	0	0.266234	0.114379	0.194805
XLOC_031355;A3:chr2A:211911960-211912024:211911960-211912123:+	-0.443306	0.012987	-0.637049	0.00549451	-0.625706	0.0144855	-0.302783	0.0284715	-0.78204	0.003996	-0.538782	0.023976	0.566569	0.101399
XLOC_031615;SE:chr2A:327178419-327178591:327178674-327179744:+	1	0	0.5	0.0374625	0	0.267233	0.953672	0.015984	0.5	0.00949051	0.330982	0.0519481	0.382275	0.040959
XLOC_031642;SE:chr2A:338517763-338519302:338519471-338521565:+	-0.556242	0.00799201	-0.318329	0.0324675	0	0.267233	-0.207352	0.0424575	-0.741493	0.000499501	-0.146676	0.0494505	0	0.271728
XLOC_031719;A3:chr2A:368958195-368958471:368958195-368958480:+	0.3691	0.0779221	1	0	NA	1	0.5	0.125874	-1	0	NA	1	NA	1
XLOC_031776;RI:chr2A:385328931:385329083-385329866:385330653:+	-0.993148	0.0629371	NA	1	-1	0	-0.400962	0.244755	-1	0	-0.396185	0.193307	NA	1
XLOC_032074;AF:chr2A:467691473:467691834-467692750:467692304:467692397-467692750:+	NA	1	-1	0	NA	1	NA	1	-1	0	NA	1	NA	1
XLOC_032100;A3:chr2A:474790161-474795848:474790161-474795851:+	0.0438803	0.20979	0.0555734	0.163836	0.214531	0.0549451	0.44069	0.00699301	0.277717	0.013986	0.670805	0.00899101	0.298712	0.0704296
XLOC_032121;A5:chr2A:478908468-478908619:478908429-478908619:+	NA	1	NA	1	NA	1	NA	1	-0.385206	0.011988	-0.389039	0	-0.363281	0.000499501
XLOC_032279;RI:chr2A:519405090:519405225-519405606:519406294:+	-0.976523	0.0044955	-0.800293	0.00499501	-0.657928	0.022977	-0.152543	0.116883	0	0.283716	0	0.252248	0.647574	0.024975
XLOC_032397;A3:chr2A:543762363-543762423:543762363-543762441:+	0.0823237	0.145355	NA	1	NA	1	1	0	0	0.231269	1	0	NA	1
XLOC_032521;RI:chr2A:567735550:567735677-567735753:567736166:+	-0.540369	0.001998	-0.597415	0.003996	NA	1	-0.5	0.0344655	0	0.282717	-0.172391	0.027972	NA	1
XLOC_032537;A3:chr2A:570012340-570013677:570012340-570013712:+	NA	1	NA	1	NA	1	-1	0	-0.95492	0.0164835	-0.942748	0.00899101	-0.477778	0.0194805
XLOC_032591;AF:chr2A:579890584:579890612-579891398:579891299:579891306-579891398:+	0.246327	0.0524476	0	0.263736	1	0	0.5	0.0324675	-1	0	0.758069	0.0137363	0.128338	0.102897
XLOC_032719;A3:chr2A:602448690-602450110:602448690-602450113:+	-0.0716307	0.0899101	-0.227745	0.0234765	-0.340219	0.023976	-0.177943	0.0224775	-0.318583	0.002997	-0.355796	0.00799201	-0.363239	0.014985
XLOC_032810;AF:chr2A:615341870:615341972-615344192:615344009:615344057-615344192:+	0	0.202298	0	0.244755	-1	0	0	0.261239	-1	0	-0.5	0.125874	0	0.251249
XLOC_032822;A3:chr2A:617646139-617646863:617646139-617646896:+	0.605026	0.00699301	0.757999	0.00649351	-0.0934705	0.105395	0.0578969	0.110889	0.182632	0.0404595	-0.074129	0.112887	0.142553	0.0719281
XLOC_033045;SE:chr2A:660502046-660502155:660502211-660502281:+	-0.138752	0.132368	-0.366851	0.0162338	-0.6249	0.033966	-0.739604	0.0024975	-0.560803	0.013986	-0.9377	0.0044955	-0.5	0.0704296
XLOC_033072;A3:chr2A:663650659-663651385:663650659-663651588:+	0.22914	0.038961	-0.0741553	0.191808	-0.0462548	0.264236	-0.162507	0.040959	-0.415868	0.00599401	-0.591614	0.003996	-0.241231	0.018981
XLOC_033173;A3:chr2A:677525943-677526518:677525943-677526557:+	-1	0	0	0.247752	1	0	-0.5	0.0434565	0	0.291708	0	0.269231	-0.5	0.048951
XLOC_033433;AF:chr2A:704709179:704709442-704710055:704709567:704709689-704710055:+	0	0.202298	NA	1	-1	0	NA	1	-0.388437	0.223277	-1	0	0.5	0.21029
XLOC_033833;A5:chr2A:736547227-736548424:736547208-736548424:+	-0.202196	0.024975	-0.137382	0.0999001	-0.289414	0.111888	-0.53797	0.003996	-0.34147	0.016983	-1	0	-0.29359	0.041958
XLOC_033911;AF:chr2A:744977394:744977526-744979519:744978691:744978712-744979519:+	-0.659634	0.037962	-1	0	-1	0	-0.5	0.0899101	-0.5	0.03996	-0.5	0.0644356	0	0.197802
XLOC_033935;A5:chr2A:746944963-746945095:746944944-746945095:+	-1	0	0	0.141858	NA	1	NA	1	-1	0	0.5	0.179071	NA	1
XLOC_033937;A5:chr2A:746964303-746964399:746963781-746964399:+	NA	1	NA	1	NA	1	NA	1	NA	1	-1	0	-1	0
XLOC_034139;A3:chr2A:759484942-759488597:759484942-759488693:+	-0.640489	0.00749251	-0.943717	0.00499501	-0.852058	0.0187313	-0.739917	0.0237263	-0.610157	0.0187313	-0.625822	0.02997	-0.477394	0.0337163
XLOC_034139;A5:chr2A:759489002-759489144:759488962-759489144:+	-0.640489	0.00749251	-0.943717	0.00499501	-0.852058	0.0187313	-0.739917	0.0237263	-0.610157	0.0187313	-0.625822	0.02997	-0.477394	0.0337163
XLOC_034394;A5:chr2A:777496459-777496550:777496456-777496550:+	-0.0913119	0.147852	0.294868	0.027972	-0.434901	0.0779221	-0.986171	0.00999001	-0.426075	0.043956	-0.442648	0.0919081	-0.937005	0.00999001
XLOC_035004;A3:chr2A:41216260-41216644:41216213-41216644:-	1	0	NA	1	NA	1	NA	1	NA	1	-0.223832	0.153846	-1	0
XLOC_035215;A3:chr2A:63799970-63800117:63799898-63800117:-	-0.5	0.132617	0	0.248751	-1	0	0.128906	0.271229	0.5	0.265235	0	0.24975	1	0
XLOC_035585;SE:chr2A:117181721-117181818:117181904-117182208:-	0.0348462	0.228771	0.0265483	0.246254	0.27051	0.0726773	-0.0631808	0.277223	-0.799855	0.003996	-1	0	0.0350172	0.216783
XLOC_035605;A5:chr2A:119304251-119304324:119304251-119304357:-	-0.417917	0.016983	-0.775772	0.00499501	-0.250656	0.0629371	-0.237602	0.0174825	-0.479748	0.00599401	-0.171642	0.0664336	-0.502991	0.0284715
XLOC_035605;AF:chr2A:119305196-119306413:119306541:119305196-119306750:119306878:-	0.078903	0.0972361	0.872755	0.00499501	0.428345	0.0619381	0.344266	0.0157343	0.391887	0.00699301	0.654552	0.020979	0.502991	0.0284715
XLOC_035663;AF:chr2A:133344673-133345717:133345777:133344673-133346064:133346585:-	0.163399	0.0464535	0.0643818	0.107393	-0.073672	0.113387	0.0508806	0.136863	0.624447	0.00799201	0.959924	0.0014985	0.218123	0.021978
XLOC_035781;AF:chr2A:160845673-160848001:160848198:160845673-160848314:160848718:-	0.8206	0.00499501	0.129027	0.0614386	0.21859	0.0424575	0.0621946	0.0794206	0.592532	0.0014985	0.163408	0.036963	0.134391	0.0474525
XLOC_035996;SE:chr2A:207590413-207590530:207590586-207591440:-	-0.623589	0.002997	-0.586406	0.001998	-0.285646	0.045954	-0.240161	0.015984	-0.102466	0.0559441	-0.152176	0.013986	-0.138416	0.036963
XLOC_036156;A5:chr2A:277138798-277145595:277138798-277145610:-	-0.5	0.00699301	NA	1	0.5	0.00899101	0.132774	0.0669331	NA	1	-0.0441979	0.143856	NA	1
XLOC_036160;A5:chr2A:277607394-277607495:277607394-277607504:-	NA	1	NA	1	-0.966714	0.00599401	-0.925644	0.0034965	NA	1	NA	1	NA	1
XLOC_036218;A3:chr2A:293936411-293936499:293936385-293936499:-	0.286631	0.0204795	0.366567	0.0204795	0.0359207	0.146354	0.221873	0.010989	0.48534	0.0024975	0.141869	0.0204795	0.274794	0.002997
XLOC_036358;RI:chr2A:348091763:348092170-348092267:348092542:-	0	0.23976	0	0.233766	-0.397369	0.0474525	-0.297287	0.0524476	-1	0	-0.84105	0.0204795	-1	0
XLOC_036434;A3:chr2A:377599137-377600015:377599122-377600015:-	-0.603684	0.137862	NA	1	NA	1	-1	0	NA	1	-1	0	NA	1
XLOC_036444;SE:chr2A:379735680-379735764:379735916-379736044:-	-1	0	-0.917527	0.00899101	-0.828539	0.036963	-0.654812	0.0494505	-0.789048	0.014985	-0.251132	0.104146	-0.446247	0.0352148
XLOC_036558;RI:chr2A:411124501:411124651-411124726:411125665:-	-0.425017	0.0144855	-0.494956	0.00649351	0.0838115	0.13037	-0.329777	0.0284715	-0.82746	0.00549451	0	0.267233	-0.220189	0.0694306
XLOC_036583;A3:chr2A:418396911-418396972:418396891-418396972:-	-0.52042	0.00749251	-0.481767	0.0024975	0.0134752	0.296104	0.0464774	0.22028	-0.254981	0.017982	0.288118	0.0237263	-0.202673	0.024975
XLOC_036583;SE:chr2A:418396443-418396667:418396735-418396828:-	-0.591147	0.00749251	-0.553824	0.0024975	0.0160324	0.296104	0.030988	0.22028	-0.32376	0.017982	0.244203	0.0237263	-0.270396	0.024975
XLOC_037202;A5:chr2A:580851045-580851165:580851045-580851168:-	0.30898	0.0024975	0.234997	0.00549451	-0.103604	0.0864136	-0.0979702	0.165335	0.0787563	0.187313	NA	1	NA	1
XLOC_037483;A3:chr2A:625022265-625023577:625022202-625023577:-	0.0395568	0.185814	-0.475022	0.045954	-0.875792	0.02997	-0.431737	0.025974	-0.957238	0.001998	-0.925593	0.001998	-0.759809	0.011988
XLOC_037537;A3:chr2A:638782692-638782770:638782689-638782770:-	0	0.198801	-1	0	0.5	0.102897	-1	0	0.5	0.115385	NA	1	NA	1
XLOC_037545;A3:chr2A:640226138-640226316:640226135-640226316:-	-0.00396044	0.247253	0.5	0.016983	1	0	-0.494318	0.0154845	-0.5	0.0104895	0	0.269231	1	0
XLOC_037619;A3:chr2A:654916366-654917192:654916355-654917192:-	0.0483426	0.0709291	0.0540804	0.0684316	-0.00365659	0.252248	0.310882	0.00699301	0.326344	0.00499501	0.0777037	0.0644356	0.0971768	0.0734266
XLOC_037619;A5:chr2A:654917485-654917579:654917485-654917621:-	-0.0505491	0.0709291	-0.0540804	0.0684316	-0.0140147	0.252248	-0.322321	0.00699301	-0.338525	0.00499501	-0.0777037	0.0644356	-0.0971768	0.0734266
XLOC_037795;SE:chr2A:679993915-679994480:679994574-679994960:-	-0.249055	0.032967	-0.564782	0.00899101	-0.348596	0.042957	0	0.301698	-0.563143	0.001998	0	0.262238	-0.0367886	0.14985
XLOC_037862;A3:chr2A:689714024-689716173:689713975-689716173:-	-0.304669	0.034965	-0.570729	0.00732601	-0.148042	0.101898	-0.0852781	0.0929071	-0.616499	0.00333	-0.147247	0.0232268	-0.112326	0.0561938
XLOC_037862;A5:chr2A:689716303-689716499:689716303-689716691:-	-0.5	0.039294	-1	0	NA	1	NA	1	-1	0	NA	1	NA	1
XLOC_037862;A5:chr2A:689716303-689716650:689716303-689716691:-	-0.304669	0.034965	-0.570729	0.00732601	-0.149309	0.101898	-0.0852781	0.0929071	-0.616499	0.00333	-0.147247	0.0232268	-0.112491	0.0561938
XLOC_037891;A3:chr2A:694454009-694454761:694453995-694454761:-	0.382997	0.0174825	0.513448	0.0137363	0.285896	0.0549451	0.199379	0.0424575	0.748674	0.00749251	0.500772	0.00499501	0.0873493	0.0790876
XLOC_037891;A3:chr2A:694454904-694454997:694454901-694454997:-	0.380382	0.0174825	0.565889	0.0137363	0.442653	0.0412088	0.347563	0.0262238	0.846355	0.00749251	0.6267	0.00374625	0.110445	0.0790876
XLOC_038488;A3:chr2A:749958191-749959944:749958185-749959944:-	-1	0	-0.388902	0.0629371	NA	1	-0.322547	0.0294705	-0.601882	0.00999001	0	0.24975	-0.285573	0.0364635
XLOC_042315;A5:chr2B:5604087-5604139:5604069-5604139:+	-0.375926	0.00749251	-0.249331	0.0164835	0	0.271229	0.5	0.017982	0.5	0.015984	1	0	NA	1
XLOC_042751;A5:chr2B:40066272-40066895:40066266-40066895:+	-0.123473	0.0932401	0.0507327	0.211788	-1	0	-1	0	-0.288181	0.0539461	-0.192958	0.116883	-0.393015	0.110889
XLOC_043264;SE:chr2B:105691523-105692310:105692450-105693026:+	-0.456846	0.0274725	-0.384561	0.03996	-0.819478	0.0124875	-0.74053	0.011988	-0.97006	0.00599401	-0.966092	0.011988	-0.631684	0.00499501
XLOC_043284;A5:chr2B:107793671-107794067:107793557-107794067:+	-0.894376	0.00499501	-0.86571	0.003996	-0.316348	0.0699301	-0.710111	0.022977	-0.371706	0.0464535	-0.252116	0.0719281	-0.628872	0.032967
XLOC_043385;RI:chr2B:124089276:124089354-124089438:124089575:+	0	0.133866	-1	0	0.5	0.161339	NA	1	-0.268528	0.218781	0.5	0.193806	1	0
XLOC_043423;SE:chr2B:132284276-132284376:132284429-132285614:+	0.192913	0.181319	0.486281	0.203297	-0.1737	0.173327	1	0	0	0.141858	NA	1	1	0
XLOC_043537;A3:chr2B:150939043-150939582:150939043-150939595:+	NA	1	-1	0	NA	1	-0.894569	0.013986	-0.56254	0.030969	0.5	0.0624376	-1	0
XLOC_043674;SE:chr2B:171790951-171791064:171791174-171791285:+	-0.508236	0.01998	-0.436192	0.01998	-0.285079	0.0729271	-0.51221	0.012987	-0.831316	0.000999001	-0.825802	0.000999001	0.514026	0.0789211
XLOC_044066;AF:chr2B:249368819:249368957-249374432:249369020:249370582-249374432:+	0.232764	0.031968	0.308645	0.0164835	0.211911	0.047952	0.286082	0.013986	0.466214	0.0044955	0.541706	0.0034965	0.11619	0.0784216
XLOC_044374;A3:chr2B:364319539-364320078:364319539-364320105:+	-0.767086	0.014985	-0.870447	0.0104895	-0.396684	0.0704296	-0.388204	0.0284715	-0.981934	0	-0.85138	0.002997	0	0.294705
XLOC_044504;A3:chr2B:393858168-393858509:393858168-393858516:+	-0.42486	0.00899101	-0.329676	0.0157343	-0.201329	0.0531968	-0.195153	0.0127373	-0.159299	0.0314685	-0.194464	0.00974026	-0.216521	0.0134865
XLOC_044507;AF:chr2B:394246082:394246218-394246856:394246263:394246430-394246856:+	0.566599	0.00899101	0.455243	0.017982	0.0959861	0.108891	0.0639549	0.111888	0.5	0.00799201	0.459512	0.0104895	0.0229015	0.176823
XLOC_044574;A3:chr2B:410177300-410177385:410177300-410177402:+	1	0	-0.0945737	0.159341	0	0.175824	-1	0	0.0508977	0.183317	0.174964	0.197802	-0.103428	0.185814
XLOC_044608;AF:chr2B:416503219:416503465-416504391:416503928:416504028-416504391:+	-0.5	0.268731	-1	0	NA	1	NA	1	-1	0	NA	1	NA	1
XLOC_044709;AF:chr2B:443159975:443160010-443160438:443160016:443160060-443160438:+	0.08233	0.0849151	0.0584022	0.0829171	0.0131131	0.276224	0.280089	0.017982	0	0.343157	0.5	0.001998	0.5	0.00799201
XLOC_044958;AF:chr2B:486767716:486767865-486768780:486768485:486768542-486768780:+	-1	0	-0.5	0.152847	-1	0	-0.5	0.0939061	-0.5	0.144855	-0.789377	0.0819181	-0.5	0.257243
XLOC_044975;A3:chr2B:489351721-489354458:489351721-489354521:+	-0.5	0.0979021	0	0.218282	-1	0	-1	0	-0.5	0.111888	-0.791197	0.0659341	0	0.238761
XLOC_044982;A3:chr2B:491183428-491183530:491183428-491183533:+	0.0652722	0.122877	0.139203	0.0464535	-0.139085	0.0659341	-0.160875	0.020979	-0.219083	0.0232268	-0.264577	0.00899101	-0.42775	0.00599401
XLOC_045131;A3:chr2B:523264425-523264728:523264425-523264825:+	-0.874639	0.011988	-0.565709	0.0254745	-0.434778	0.045954	0.0592866	0.137862	-0.976795	0.00599401	-0.787354	0.00899101	-0.235562	0.048951
XLOC_045333;RI:chr2B:560728177:560728228-560728757:560729981:+	0	0.162837	0.00325111	0.184815	-0.170607	0.182318	1	0	0.5	0.110889	0.5	0.122378	-1	0
XLOC_045616;A3:chr2B:615886641-615887250:615886641-615887256:+	0.5	0.0444555	0	0.227273	1	0	-0.239105	0.0834166	-0.925619	0.00699301	0	0.280719	0	0.258242
XLOC_045624;AF:chr2B:616926074:616926271-616927074:616926791:616926957-616927074:+	0	0.250749	0.730022	0.0234765	0.543435	0.027972	1	0	0.812386	0.0044955	0.261713	0.0254745	0.262309	0.028971
XLOC_045804;AF:chr2B:647109397:647109486-647111381:647110340:647110544-647111381:+	NA	1	-0.5	0.106394	1	0	NA	1	1	0	0.618416	0.0444555	0.512848	0.108891
XLOC_045804;RI:chr2B:647111718:647112247-647112323:647112946:+	NA	1	NA	1	-1	0	NA	1	-1	0	-0.618416	0.0444555	-0.396533	0.108891
XLOC_045970;A5:chr2B:670836362-670836439:670836356-670836439:+	0.697953	0.00749251	0.516134	0.014985	0.0641017	0.266733	0.0767793	0.214286	0.574481	0.00899101	0.0779571	0.280719	0.156255	0.106394
XLOC_046009;A5:chr2B:675524613-675524682:675524467-675524682:+	-0.5	0.0984016	NA	1	0	0.157343	-1	0	1	0	0.5	0.104895	0.5	0.0754246
XLOC_046209;A3:chr2B:700456184-700456272:700456184-700456276:+	0.125446	0.0636863	0.296785	0.0238095	0.547414	0.0625089	0.943058	0.011655	0.872318	0.00549451	0.472554	0.0202298	0.921664	0.0044955
XLOC_046209;RI:chr2B:700457601:700457693-700457759:700458425:+	0.594695	0.014985	0.566668	0.00732601	0.383197	0.0625089	0.649663	0.011655	0.638029	0.00549451	0.236954	0.02997	0.0262279	0.297702
XLOC_046209;SE:chr2B:700456562-700456847:700457107-700457218:+	-0.437141	0.017982	-0.465498	0.00732601	-0.56206	0.0625089	-0.490867	0.011655	-0.345327	0.00549451	-0.141421	0.02997	-0.0876099	0.0575425
XLOC_046274;A5:chr2B:708184347-708184430:708184320-708184430:+	-1	0	0.5	0.107892	0	0.261239	NA	1	-1	0	NA	1	NA	1
XLOC_046331;AF:chr2B:716809651:716809894-716811627:716811144:716811231-716811627:+	NA	1	NA	1	NA	1	NA	1	NA	1	-0.665783	0.00549451	-0.680204	0
XLOC_046516;A5:chr2B:741443217-741444660:741443139-741444660:+	0.0630565	0.110889	-0.0135673	0.226773	-0.985383	0.001998	-0.251287	0.034965	-0.304298	0.024975	-0.680868	0.00499501	-0.182633	0.0559441
XLOC_046940;AF:chr2B:782144218:782144283-782144670:782144496:782144567-782144670:+	0.360455	0.115385	1	0	-0.753835	0.0554446	0.5	0.0769231	1	0	0.30327	0.262238	-0.5	0.201632
XLOC_047229;A3:chr2B:6315006-6316015:6315000-6316015:-	0	0.258741	-1	0	-0.5	0.0539461	-0.989282	0.011988	-1	0	0	0.268731	0	0.273227
XLOC_047765;A3:chr2B:47434043-47434157:47434035-47434157:-	-1	0	-0.5	0.109391	-0.5	0.115884	-0.5	0.115884	NA	1	1	0	NA	1
XLOC_047998;RI:chr2B:76488180:76488684-76489041:76489633:-	0	0.245754	-0.310976	0.0831668	-0.5	0.16034	-0.5	0.0704296	-1	0	-0.724057	0.109391	1	0
XLOC_048469;A3:chr2B:146637993-146638694:146637766-146638694:-	-0.0197033	0.20979	-0.125512	0.132867	-0.810145	0.0124875	-0.780889	0.012987	-0.996513	0.000499501	-0.987598	0	-0.413965	0.035964
XLOC_048494;RI:chr2B:150200382:150201105-150201163:150201442:-	NA	1	-0.652294	0.0044955	-0.0128504	0.217283	-0.0873012	0.0879121	-0.681939	0.001998	-0.0612691	0.0434565	-0.18654	0.013986
XLOC_048596;A3:chr2B:164899821-164899893:164899480-164899893:-	1	0	-0.5	0.112388	NA	1	0	0.165335	0	0.167832	1	0	0	0.166833
XLOC_048697;AF:chr2B:180619321-180620924:180620982:180619321-180621808:180621965:-	0.5	0.0534466	0.5	0.0584416	0.146682	0.235764	0.450776	0.01998	0.596761	0.00999001	0.529823	0.015984	0.984857	0.000999001
XLOC_048713;SE:chr2B:183655884-183657208:183657537-183658175:-	-0.195688	0.0554446	-0.194149	0.0614386	-0.285901	0.0509491	-0.123063	0.0364635	-0.445136	0.00824176	-0.576411	0.00599401	-0.156267	0.115385
XLOC_048999;A3:chr2B:244172174-244172258:244172139-244172258:-	NA	1	NA	1	0.232836	0.0784216	-0.356328	0.0244755	-0.479876	0.00749251	-0.221679	0.0314685	-0.716188	0.001998
XLOC_049194;A5:chr2B:309087309-309087415:309087309-309087438:-	-0.727996	0.014985	-0.845887	0.00749251	-0.461756	0.0599401	-0.128765	0.0659341	0	0.282717	-0.580972	0.00899101	-0.675839	0.0134865
XLOC_049303;AF:chr2B:355388880-355389847:355389955:355388880-355390236:355390279:-	-0.344115	0.113886	-0.487353	0.0494505	-0.557613	0.032967	-0.521017	0.047952	-0.642023	0.00899101	-0.523599	0.00599401	-0.187639	0.105894
XLOC_049325;A3:chr2B:359037638-359037732:359037635-359037732:-	-0.5	0.0984016	NA	1	-1	0	-1	0	-0.5	0.0849151	-0.5	0.101898	NA	1
XLOC_049426;RI:chr2B:382734982:382735290-382735921:382736136:-	-0.136156	0.0999001	-0.23987	0.034965	-0.165949	0.0869131	-0.346839	0.018981	-0.449486	0.00599401	-0.234396	0.0264735	-0.582529	0.00799201
XLOC_049573;A3:chr2B:410501335-410501560:410501330-410501560:-	NA	1	NA	1	1	0	-0.398329	0.027972	-0.402566	0.017982	1	0	0	0.234266
XLOC_049577;RI:chr2B:411142725:411142819-411142981:411143072:-	0	0.231269	-0.212558	0.0684316	0.176445	0.137862	-0.623795	0.012987	-0.694194	0.002997	-0.846233	0.0014985	-0.173687	0.0274725
XLOC_049581;A5:chr2B:412403281-412404508:412403281-412404511:-	-0.155243	0.00949051	-0.14817	0.00899101	-0.069326	0.12962	-0.095025	0.0579421	-0.132056	0.02997	-0.0680289	0.0739261	-0.0701659	0.033966
XLOC_049581;A5:chr2B:412407462-412407552:412407462-412407591:-	0.156146	0.00949051	0.146802	0.00899101	0.0682307	0.12962	-0.0419216	0.0649351	0.131231	0.02997	0.020901	0.0949051	0.0706262	0.033966
XLOC_049593;A3:chr2B:415059540-415059642:415059537-415059642:-	-0.146818	0.045954	-0.0965261	0.0659341	-0.0792922	0.145854	-0.0472825	0.103896	-0.0883008	0.0629371	-0.654942	0	-0.382695	0.00499501
XLOC_049608;AF:chr2B:418958062-418958790:418959015:418958062-418964667:418965081:-	NA	1	1	0	0.419874	0.167832	0.302242	0.136863	0.812567	0.014985	0.686196	0.00999001	0.814366	0.016983
XLOC_049614;A3:chr2B:421711654-421712403:421711618-421712403:-	-0.492637	0.01998	-0.741011	0.015984	-0.615664	0.0224775	-0.187218	0.0599401	-0.914544	0.001998	-0.570019	0.0024975	-0.18202	0.043956
XLOC_049931;SE:chr2B:488011555-488011646:488011807-488012053:-	-0.306882	0.0134865	-0.050209	0.0904096	-0.284601	0.030969	0.0906412	0.0474525	-0.418157	0.00849151	-0.259935	0.0244755	1	0
XLOC_050002;AF:chr2B:499551605-499552517:499552708:499551605-499558774:499558887:-	1	0	0.366367	0.1004	0.89427	0.028971	0.788885	0.0154845	0.669867	0.010989	0.580234	0.00749251	0.192146	0.0514486
XLOC_050059;AF:chr2B:510797273-510797508:510797656:510797273-510797995:510798155:-	NA	1	NA	1	0	0.222777	NA	1	NA	1	0.576769	0.001998	0.502842	0.001998
XLOC_050077;A3:chr2B:513498884-513500779:513498881-513500779:-	0	0.239261	0	0.231269	0	0.288212	-1	0	-0.5	0.011988	-0.410023	0.00949051	0.305715	0.0124875
XLOC_050098;A3:chr2B:518745326-518748487:518745319-518748487:-	-0.5	0.01332	-0.382346	0.013986	0.13602	0.0852481	-1	0	-0.0879315	0.0709291	-1	0	0	0.286713
XLOC_050098;A3:chr2B:518745334-518748487:518745319-518748487:-	-0.578159	0.01332	-0.452506	0.013986	0.0318781	0.141359	-0.708474	0.00532801	-0.191623	0.0546121	-0.741058	0.00532801	-0.154328	0.0559441
XLOC_050098;A3:chr2B:518745334-518748487:518745326-518748487:-	0.173635	0.0509491	-0.202564	0.033966	-0.319177	0.0852481	0.602178	0.00532801	-0.13411	0.0546121	0.765207	0.00532801	-0.0999545	0.0872461
XLOC_050110;A3:chr2B:521149834-521151242:521149811-521151242:-	-0.5	0.0519481	-1	0	0	0.249251	0	0.266733	-0.5	0.0394605	1	0	0	0.252747
XLOC_050371;SE:chr2B:572313003-572313121:572313320-572313422:-	0.106707	0.142857	1	0	1	0	-0.5	0.171828	-0.5	0.158841	0.5	0.14985	NA	1
XLOC_050479;A3:chr2B:594983386-594983458:594983380-594983458:-	NA	1	NA	1	-1	0	NA	1	-1	0	0	0.194306	NA	1
XLOC_050730;SE:chr2B:643683010-643683254:643685189-643685562:-	-0.59874	0.00899101	-0.462198	0.020979	0.220309	0.107892	-0.117686	0.146853	-0.31376	0.028971	-0.218232	0.0769231	-0.88865	0.00499501
XLOC_050813;AF:chr2B:657199192-657199294:657199346:657199192-657199653:657200179:-	-0.0806328	0.152847	0.106373	0.142358	-0.299728	0.0549451	0.334124	0.014985	0.673581	0.002997	0.37066	0.023976	0.527468	0.00749251
XLOC_050831;A3:chr2B:661461240-661461377:661461222-661461377:-	-0.593815	0.0014985	-0.510978	0.002997	-0.419938	0.0144855	-0.0580084	0.109391	-0.445741	0.012987	-0.242716	0.0514486	0	0.210789
XLOC_050912;SE:chr2B:675340818-675341275:675341395-675341741:-	0.5	0.0989011	0	0.183816	-1	0	0	0.196803	-0.5	0.107892	0	0.169331	1	0
XLOC_051174;RI:chr2B:709830382:709830979-709831073:709831233:-	-0.525647	0.022977	-0.66158	0.027972	-0.681531	0.0214785	0.0591847	0.178322	-1	0	-0.692802	0.00799201	-0.255086	0.0444555
XLOC_051501;A3:chr2B:754665284-754665426:754665281-754665426:-	-0.37618	0.0374625	-0.0130112	0.188312	-0.0335538	0.165335	-0.54729	0.00599401	-0.620418	0.00899101	-0.528083	0.017982	-0.403733	0.133866
XLOC_051849;SE:chr2B:789681758-789682813:789682901-789682974:-	-0.255684	0.046953	-0.529948	0.028971	-0.130311	0.111888	-0.285702	0.0519481	-0.62901	0.00499501	0.25601	0.0444555	-0.662604	0.00799201
XLOC_056392;A3:chr2D:5438746-5438978:5438746-5438981:+	0.137554	0.0739261	-0.984317	0.00899101	-1	0	0	0.187812	-0.5	0.105894	0	0.11039	-0.5	0.115884
XLOC_056734;A3:chr2D:29166309-29166883:29166309-29166888:+	-1	0	-1	0	0	0.247752	0	0.26973	0	0.27972	-0.5	0.0434565	0.5	0.0704296
XLOC_056845;RI:chr2D:37533362:37533784-37533932:37534018:+	-0.100531	0.033966	-0.167378	0.018981	-0.163091	0.040959	-0.294406	0.00549451	-0.284007	0.011988	-0.185385	0.032967	-0.458212	0.00699301
XLOC_056975;RI:chr2D:56192896:56193814-56193887:56194239:+	-0.0734811	0.0979021	-0.912935	0.00799201	-0.353637	0.0764236	-0.761069	0.0154845	0.271537	0.048951	-0.817659	0.0174825	-0.84157	0.00699301
XLOC_056990;AF:chr2D:57163590:57163672-57164342:57163864:57164023-57164342:+	NA	1	-1	0	NA	1	NA	1	-1	0	NA	1	NA	1
XLOC_056990;AF:chr2D:57163590:57163672-57164342:57163873:57163932-57164342:+	-0.5	0.117882	NA	1	-1	0	-1	0	NA	1	NA	1	NA	1
XLOC_057229;RI:chr2D:87256440:87256531-87256688:87256871:+	-0.718861	0.011988	-0.885572	0.00799201	-0.213683	0.0939061	-0.5	0.03996	-0.973342	0.0034965	-0.860971	0.0164835	0.5	0.0694306
XLOC_057380;AF:chr2D:111350651:111350814-111353016:111351371:111351787-111353016:+	NA	1	NA	1	0.233638	0.0334665	0.428503	0.00749251	0.622059	0.00599401	0.800164	0.020979	NA	1
XLOC_057424;A5:chr2D:119948772-119948854:119948748-119948854:+	-0.915243	0.0034965	0	0.268232	0	0.264236	0	0.244256	-1	0	-0.5	0.0824176	-0.5	0.108891
XLOC_057567;RI:chr2D:145887589:145887723-145887808:145888129:+	0	0.217283	-0.511445	0.031968	-0.470587	0.0559441	-0.516746	0.032967	-1	0	-0.991913	0.00599401	-0.487414	0.0699301
XLOC_057647;SE:chr2D:166196156-166196419:166196463-166196568:+	0	0.252747	-0.5	0.0664336	0.0631154	0.201299	NA	1	-1	0	-1	0	0	0.27972
XLOC_057689;SE:chr2D:179132965-179134145:179134309-179134624:+	-0.265001	0.030969	-0.085392	0.0639361	-0.416948	0.017982	0.124474	0.037962	-0.37644	0.00799201	-0.290073	0.0044955	-0.173241	0.0214785
XLOC_057693;A3:chr2D:180930651-180930917:180930651-180930938:+	-1	0	-1	0	NA	1	NA	1	0	0.194805	NA	1	NA	1
XLOC_057766;AF:chr2D:198458512:198458782-198459563:198459343:198459479-198459563:+	0.0456712	0.238761	-0.506383	0.040959	-0.817516	0.0739261	-0.950708	0.014652	-0.986023	0.00124875	-0.978649	0.0014985	-0.30925	0.040959
XLOC_057766;RI:chr2D:198459563:198459783-198460036:198460358:+	-0.273304	0.140859	-0.681619	0.0254745	-0.436042	0.0739261	-0.740347	0.011988	-0.990154	0.00124875	-0.846895	0.001998	-0.621861	0.015984
XLOC_057990;SE:chr2D:293858991-293859089:293859145-293859305:+	-1	0	-0.5	0.042957	-1	0	-0.5	0.0499501	-0.5	0.015984	-0.5	0.013986	0	0.279221
XLOC_058068;A5:chr2D:315855350-315855436:315855326-315855436:+	NA	1	NA	1	-1	0	0	0.245255	-1	0	NA	1	0.5	0.0654346
XLOC_058206;A5:chr2D:347807625-347807733:347807557-347807733:+	-0.149862	0.144855	-1	0	NA	1	-1	0	-0.786132	0.0324675	0.5	0.0859141	-0.336657	0.0869131
XLOC_058328;SE:chr2D:376693939-376700258:376700396-376700492:+	NA	1	NA	1	0	0.202797	NA	1	1	0	1	0	NA	1
XLOC_058382;A3:chr2D:384245787-384246345:384245787-384246347:+	-0.189762	0.00749251	-0.188805	0.00649351	-0.0864639	0.0694306	-0.0941898	0.040959	-0.00541958	0.208292	-0.0743838	0.0434565	-0.0548687	0.0464535
XLOC_058481;SE:chr2D:405406084-405406531:405406632-405407050:+	0.428778	0.0544456	-0.5	0.0474525	-0.617798	0.0344655	-0.325427	0.0284715	-1	0	-0.812632	0.00899101	0.758832	0.0499501
XLOC_058512;RI:chr2D:410949482:410949574-410949654:410949952:+	0.0705549	0.174326	-0.744079	0.0334665	-0.284995	0.0559441	-0.648384	0.013986	-0.319934	0.0214785	-0.494371	0.00949051	-0.83575	0.00799201
XLOC_058512;SE:chr2D:410949952-410950520:410950568-410952062:+	0.0705549	0.174326	-0.744079	0.0334665	-0.284995	0.0559441	-0.648384	0.013986	-0.319934	0.0214785	-0.494371	0.00949051	-0.83575	0.00799201
XLOC_058621;A5:chr2D:433863397-433863497:433863391-433863497:+	NA	1	NA	1	NA	1	NA	1	-1	0	0	0.212288	1	0
XLOC_058726;AF:chr2D:458732320:458732556-458733309:458732658:458732706-458733309:+	0	0.230769	NA	1	NA	1	NA	1	-1	0	-1	0	NA	1
XLOC_058775;A3:chr2D:469166346-469168265:469166346-469168268:+	0.795336	0.00799201	0.535279	0.0304695	0.347771	0.0624376	0.240094	0.132867	0.680248	0.0364635	-1	0	0	0.197802
XLOC_059004;A5:chr2D:516648980-516649076:516648927-516649076:+	0.341367	0.0312188	0.203132	0.0774226	-0.0443856	0.244131	-0.967545	0.0024975	-0.0749327	0.207293	-0.807001	0.0162338	-1	0
XLOC_059048;A3:chr2D:523021560-523021645:523021560-523021766:+	-0.589266	0.217283	-1	0	-1	0	-0.279514	0.220779	-0.5	0.0824176	0	0.247752	0	0.267732
XLOC_059198;A3:chr2D:542188195-542188357:542188195-542188361:+	-1	0	0	0.207792	0	0.200799	0.0973996	0.196304	-0.5	0.0824176	-0.5	0.0624376	-1	0
XLOC_059198;AF:chr2D:542186895:542187019-542188033:542187678:542187719-542188033:+	-1	0	0	0.207792	0	0.200799	0	0.196304	-0.5	0.0824176	-0.5	0.0624376	-1	0
XLOC_059214;SE:chr2D:544653151-544653232:544653360-544653786:+	0	0.218781	-0.5	0.0834166	-0.5	0.126374	-1	0	0	0.256743	NA	1	1	0
XLOC_059263;A3:chr2D:550224250-550224364:550224250-550224400:+	0.881007	0	0.805049	0.00749251	0.305605	0.0649351	0.159702	0.22028	0.61096	0.026973	0.178975	0.112388	0.485149	0.036963
XLOC_059291;SE:chr2D:555218884-555220590:555220665-555221654:+	0	0.252747	-0.5	0.0164835	NA	1	-1	0	-1	0	NA	1	NA	1
XLOC_059488;A3:chr2D:576849590-576850306:576849590-576850324:+	0	0.184316	0	0.206294	-1	0	-1	0	0	0.208292	0.5	0.11988	NA	1
XLOC_059522;A3:chr2D:579901774-579901856:579901774-579901871:+	-0.521554	0.135864	-1	0	0.5	0.0989011	NA	1	-0.5	0.0859141	-0.451578	0.0586913	-1	0
XLOC_059590;SE:chr2D:587162424-587163063:587163143-587163947:+	-0.841962	0.0294705	-1	0	-0.5	0.0604396	-1	0	0	0.262737	0	0.267233	-0.5	0.0354645
XLOC_060096;RI:chr2D:635165336:635165377-635165495:635165736:+	-0.5	0.0854146	NA	1	NA	1	0	0.273227	-0.940885	0.0024975	-0.561271	0.003996	-0.401953	0.0629371
XLOC_060118;SE:chr2D:637515701-637515811:637515860-637516337:+	-0.5	0.0904096	-0.5	0.105395	0	0.184815	-0.5	0.11039	-1	0	-1	0	0	0.205295
XLOC_060314;AF:chr2D:650857248:650857325-650858211:650858106:650858134-650858211:+	NA	1	-1	0	-1	0	-0.5	0.134865	-0.5	0.0614386	-0.5	0.119131	-0.5	0.0741758
XLOC_060553;A3:chr2D:14118422-14120062:14118419-14120062:-	NA	1	NA	1	NA	1	-0.5	0.121379	-1	0	-1	0	NA	1
XLOC_060729;A3:chr2D:28001539-28002416:27999048-28002416:-	-0.0217426	0.188312	NA	1	NA	1	-1	0	NA	1	-1	0	NA	1
XLOC_061014;A3:chr2D:60134097-60134183:60134094-60134183:-	-0.5	0.10989	0.5	0.0924076	0.5	0.135365	-0.5	0.128871	1	0	1	0	0.5	0.1004
XLOC_061053;RI:chr2D:63575532:63575584-63575687:63575702:-	0	0.233766	-0.570898	0.0899101	-1	0	-0.5	0.0899101	-0.76839	0.047952	-1	0	-0.5	0.107892
XLOC_061081;SE:chr2D:67235904-67236292:67236330-67236440:-	0.293829	0.01998	-0.131798	0.132867	0.157851	0.127872	0.210569	0.035964	0.989369	0.001998	0.418804	0.00699301	0.210965	0.021978
XLOC_061207;AF:chr2D:81314170-81314258:81314337:81314170-81314736:81314936:-	0.0861319	0.121878	0.0727358	0.142857	0.504541	0.02997	0.547744	0.00599401	0.522871	0.00499501	0.358894	0.012987	0.53711	0.0224775
XLOC_061440;AF:chr2D:118048795-118049808:118049873:118048795-118050173:118050330:-	0.5	0.0442058	0.0637602	0.185315	1	0	1	0	0.272944	0.116134	0.020147	0.239261	0	0.271229
XLOC_061630;A5:chr2D:155735007-155735107:155735007-155735155:-	NA	1	-1	0	-0.5	0.0689311	-0.5	0.046953	-1	0	-0.5	0.0344655	0	0.237263
XLOC_061844;A3:chr2D:207275798-207276937:207275795-207276937:-	-0.5	0.0224775	-0.971373	0.0014985	0.0220868	0.195804	0	0.277722	0	0.301199	-0.5	0.00499501	-0.5	0.010989
XLOC_061928;AF:chr2D:257739696-257746499:257746547:257739696-257747715:257748172:-	0.221849	0.174825	0.300237	0.0854146	0.864494	0.020979	0.306499	0.0849151	0.780351	0.0044955	0.684642	0.00899101	0.686553	0.013986
XLOC_061931;SE:chr2D:258802914-258803003:258803071-258808800:-	-0.804275	0.00649351	-0.778734	0.0134865	-0.333212	0.0929071	-0.5	0.0314685	-0.567345	0.0194805	-0.687899	0.0284715	-0.934732	0
XLOC_062026;A5:chr2D:301819430-301819518:301819430-301819640:-	0	0.147852	-1	0	NA	1	0	0.130869	1	0	0	0.129371	NA	1
XLOC_062026;SE:chr2D:301818264-301818368:301818445-301818535:-	0	0.147852	1	0	NA	1	0	0.130869	-1	0	0	0.129371	NA	1
XLOC_062172;A3:chr2D:335546183-335546282:335546086-335546282:-	0.0545418	0.173327	-0.418266	0.032967	-0.315652	0.0579421	-1	0	-0.94512	0.00499501	0.0928894	0.154346	-0.708835	0.023976
XLOC_062182;A3:chr2D:338677428-338677528:338677423-338677528:-	NA	1	-0.5	0.106394	-0.5	0.112887	-1	0	-0.5	0.0754246	-1	0	0.5	0.0724276
XLOC_062182;A3:chr2D:338677611-338677679:338677599-338677679:-	NA	1	0.5	0.106394	0.5	0.112887	1	0	0.5	0.0754246	1	0	-0.5	0.0724276
XLOC_062227;AF:chr2D:350798886-350799230:350799274:350798886-350799307:350799380:-	0.5	0.109391	NA	1	1	0	1	0	-0.5	0.214286	0	0.193806	0	0.138861
XLOC_062242;A3:chr2D:355686918-355687465:355686872-355687465:-	0.549551	0.00699301	0.464433	0.0134865	0.114917	0.0884116	0.292774	0.017982	0.340556	0.016983	0.495536	0.00999001	0.270594	0.0314685
XLOC_062290;RI:chr2D:372272720:372273191-372273297:372273387:-	0.914346	0.00699301	0.784298	0.002997	0.476069	0.024975	-0.216619	0.02997	0.555569	0.011988	-0.263572	0.013986	0.149712	0.0759241
XLOC_062406;SE:chr2D:396671140-396671265:396671405-396672221:-	-0.103267	0.122877	NA	1	-0.571092	0.0444555	-0.5	0.0999001	-1	0	-1	0	-0.177377	0.145854
XLOC_062493;A3:chr2D:416402916-416402989:416402857-416402989:-	-0.961147	0.002997	-0.560172	0.00999001	-0.547155	0.020979	0.215128	0.0619381	-0.421504	0.030969	0	0.266234	0	0.284715
XLOC_062521;SE:chr2D:421820025-421823289:421823356-421823473:-	-1	0	0	0.203297	-1	0	-0.5	0.0859141	-0.5	0.0639361	-0.0491061	0.211788	-0.5	0.107892
XLOC_062548;A3:chr2D:423877770-423877849:423877765-423877849:-	-0.578118	0.003996	-0.881311	0.002997	0	0.284715	0	0.293207	0	0.283716	-0.198883	0.0214785	0	0.291209
XLOC_062658;SE:chr2D:443246186-443246278:443246421-443246630:-	-0.290705	0.025974	-0.476867	0.0104895	0.0398631	0.140859	-0.299341	0.016983	-0.607757	0.00499501	-0.56907	0.0044955	-0.389112	0.0204795
XLOC_062693;A3:chr2D:449512394-449512500:449512391-449512500:-	-1	0	0	0.145355	1	0	0	0.158841	-0.5	0.0974026	0	0.116384	NA	1
XLOC_062707;A3:chr2D:451972564-451973125:451971919-451973125:-	-0.178239	0.0539461	-0.193725	0.038961	0.0049698	0.274725	-0.305927	0.01998	-0.591514	0.003996	-0.538318	0.00899101	-0.327222	0.02997
XLOC_062727;A3:chr2D:458170443-458171187:458170301-458171187:-	1	0	0	0.188811	-1	0	-0.5	0.0989011	0.570692	0.0494505	0	0.222278	-0.616374	0.0454545
XLOC_062833;A3:chr2D:473704655-473705026:473704568-473705026:-	0	0.184316	0	0.171828	0	0.186314	-1	0	0	0.232767	1	0	0	0.20979
XLOC_062929;A3:chr2D:489638727-489638802:489638721-489638802:-	-1	0	-0.5	0.132368	1	0	0	0.230769	-0.5	0.231768	0.5	0.232268	0	0.188811
XLOC_062990;A3:chr2D:506167327-506167444:506167324-506167444:-	0	0.241259	-0.5	0.047952	-1	0	-0.5	0.102897	-1	0	0	0.232767	0	0.224775
XLOC_063167;SE:chr2D:539426330-539427505:539429449-539429847:-	-0.394955	0.010989	-0.480854	0.00749251	0.101927	0.0984016	-0.234496	0.0334665	-0.361673	0.0154845	-0.322607	0.016983	-0.433219	0.00999001
XLOC_063198;A3:chr2D:544849258-544850859:544849245-544850859:-	-0.5	0.145355	-0.024086	0.239261	-1	0	-1	0	-0.5	0.0674326	-0.5	0.0689311	0	0.254745
XLOC_063245;A5:chr2D:551892122-551892588:551892122-551892672:-	0.0210009	0.254246	-0.0281783	0.250749	-0.187795	0.0889111	-0.350994	0.012987	-0.504076	0.002997	-0.508736	0.00999001	-0.358656	0.018981
XLOC_063632;A3:chr2D:600760483-600760553:600760479-600760553:-	NA	1	NA	1	NA	1	-1	0	-0.5	0.185814	-1	0	NA	1
XLOC_063821;AF:chr2D:619561096-619561190:619561297:619561096-619563018:619563371:-	0.2358	0.01998	0.255572	0.031968	0.270894	0.0819181	0.326073	0.01998	0.307994	0.025974	0.320754	0.003996	0.439943	0
XLOC_066770;A3:chr3A:33201425-33203337:33201425-33203340:+	0	0.191309	0	0.186314	-1	0	-0.5	0.124875	NA	1	NA	1	-1	0
XLOC_066862;A3:chr3A:41119439-41119555:41119439-41119718:+	-0.5	0.109391	0	0.152847	0	0.203297	-1	0	-1	0	NA	1	-0.5	0.186314
XLOC_066897;A5:chr3A:44631430-44631508:44631412-44631508:+	-0.325454	0.139361	0	0.225774	1	0	-1	0	-0.943315	0.0284715	-0.5	0.0734266	0	0.247752
XLOC_067631;A3:chr3A:178250068-178250211:178250068-178250214:+	-1	0	0	0.251748	-1	0	-0.5	0.0254745	-0.5	0.013986	0	0.252248	0.5	0.0244755
XLOC_067642;RI:chr3A:182631939:182632981-182633083:182633358:+	0	0.226274	NA	1	NA	1	NA	1	NA	1	1	0	1	0
XLOC_067650;A3:chr3A:186747556-186747641:186747556-186747752:+	0.49074	0	0.388116	0	0.0817548	0.184815	-0.162231	0.0989011	0.375016	0.013986	0.125866	0.045288	-0.00918366	0.264486
XLOC_067650;SE:chr3A:186747987-186748458:186748586-186749119:+	-0.519481	0	-0.431763	0	-0.141692	0.184815	0.0541811	0.148352	-0.480946	0.013986	-0.239778	0.023976	-0.0467991	0.16034
XLOC_067726;SE:chr3A:208724741-208725052:208725102-208725242:+	-0.34074	0.0539461	-0.576772	0.017982	-0.173703	0.260739	-0.436211	0.017982	-0.420309	0.002997	-0.395994	0.020979	-0.389952	0.002997
XLOC_067782;SE:chr3A:231001378-231001951:231002093-231002948:+	-0.699696	0.0014985	-0.556715	0.011988	-0.13637	0.238262	-0.298403	0.023976	-0.567991	0.00649351	-0.352632	0.020979	-0.345534	0.0499501
XLOC_067865;AF:chr3A:269648176:269648651-269652969:269651974:269652051-269652969:+	-0.128742	0.234266	-0.231868	0.148601	-0.330716	0.122378	-0.465744	0.0104895	-0.612605	0.00699301	-0.497901	0.0174825	-0.521962	0
XLOC_067895;A3:chr3A:284297216-284300386:284297216-284300389:+	1	0	1	0	0.5	0.0684316	0.798954	0.0114885	0.195949	0.0594406	0.530986	0.021978	0.503115	0.011988
XLOC_068281;SE:chr3A:437862630-437864027:437864056-437864202:+	-1	0	NA	1	NA	1	NA	1	-1	0	-0.107247	0.273726	NA	1
XLOC_068302;SE:chr3A:442760735-442760862:442760924-442761225:+	-0.5	0.0964036	NA	1	0	0.182318	0.5	0.107393	-1	0	-1	0	0	0.253746
XLOC_068497;AL:chr3A:487438287-487438792:487438961:487438287-487439050:487439668:+	NA	1	NA	1	NA	1	NA	1	0.979655	0.00799201	NA	1	1	0
XLOC_068617;AF:chr3A:510297669:510297865-510299203:510297923:510298070-510299203:+	-0.750277	0.035964	-0.870377	0.016983	-0.479074	0.0889111	NA	1	-0.784048	0.014985	-0.727568	0.00599401	-0.676063	0.00899101
XLOC_068663;A3:chr3A:517076536-517076666:517076536-517076696:+	0	0.250749	NA	1	-0.5	0.13037	NA	1	-1	0	-0.926666	0.00899101	0.209517	0.276923
XLOC_068757;AF:chr3A:535323539:535323945-535325592:535325214:535325356-535325592:+	-0.174814	0.017982	-0.161989	0.031968	0.168875	0.135864	-0.178259	0.027972	-0.206735	0.021978	-0.215123	0.003996	-0.339835	0.001998
XLOC_069067;AF:chr3A:588436730:588436833-588437193:588436880:588436940-588437193:+	NA	1	-1	0	-0.354616	0.121379	-0.952584	0.0044955	-0.860218	0.026973	NA	1	NA	1
XLOC_069291;A5:chr3A:623189889-623189998:623189885-623189998:+	0.57554	0	0.41675	0	-0.231982	0.0779221	0.0587595	0.0859141	0.0387196	0.0599401	-0.0718766	0.0509491	0.233129	0.0134865
XLOC_069389;RI:chr3A:635148446:635149324-635149426:635149522:+	-0.406559	0.022977	-0.479129	0.021978	-0.102153	0.198801	-0.184785	0.11988	-0.763454	0.00999001	-0.76304	0.043956	-1	0
XLOC_069549;AF:chr3A:651584391:651584686-651585305:651584861:651584895-651585305:+	-1	0	0	0.192308	0	0.236264	-1	0	0	0.253247	-0.5	0.101898	NA	1
XLOC_069619;A5:chr3A:658903871-658903947:658903862-658903947:+	-0.297785	0.0584416	-0.256034	0.030969	-0.402853	0.0554446	-0.309075	0.027972	-0.46924	0.00799201	-0.416374	0.00899101	-0.372961	0.015984
XLOC_069741;A3:chr3A:674402148-674402229:674402148-674402236:+	0	0.16983	-0.5	0.114386	0	0.234266	-0.5	0.107393	-1	0	0	0.196803	-1	0
XLOC_069917;A5:chr3A:694965646-694966569:694965634-694966569:+	-0.597588	0.00899101	-0.42925	0.023976	-0.815098	0.0274725	-0.494139	0.13986	-0.990904	0	-0.473738	0.0959041	-0.495543	0.155844
XLOC_069966;A3:chr3A:699418550-699418614:699418550-699418636:+	NA	1	NA	1	-1	0	-1	0	NA	1	0	0.206793	0	0.214785
XLOC_070451;AF:chr3A:738129361:738129811-738131095:738129875:738129914-738131095:+	-0.189158	0.00899101	-0.17523	0.012987	-0.149934	0.0819181	-0.131841	0.037962	-0.206308	0.021978	-0.118486	0.03996	-0.475774	0.001998
XLOC_070798;A5:chr3A:17622883-17623303:17622883-17623315:-	-0.0687842	0.0969031	-0.758894	0.00499501	-0.620746	0.018981	-0.748918	0.011988	-0.829041	0.0044955	-0.860162	0.031968	0	0.255245
XLOC_070878;A5:chr3A:23832355-23832441:23832355-23832468:-	-0.5	0.0664336	-1	0	1	0	0	0.226274	-0.5	0.0864136	0.5	0.0784216	-0.15286	0.144855
XLOC_071580;SE:chr3A:114427501-114427800:114427877-114428028:-	-0.585709	0.02997	-0.573711	0.0104895	-0.274334	0.0424575	-0.281796	0.043956	-0.60821	0.00599401	-0.489579	0.00799201	-0.242688	0.0589411
XLOC_071887;RI:chr3A:194063805:194063905-194064004:194064119:-	-1	0	-1	0	-0.146855	0.206793	-0.550447	0.0224775	-0.159843	0.0939061	0.622138	0.038961	0.0742954	0.258741
XLOC_071961;A3:chr3A:210581138-210581407:210580991-210581407:-	-1	0	NA	1	0.5	0.190809	-0.5	0.144855	-0.5	0.131119	0.5	0.0909091	-1	0
XLOC_071977;A5:chr3A:212771746-212771824:212771746-212771898:-	-0.965519	0.035964	-0.883831	0.00899101	-0.894011	0.0561938	-0.784233	0.115884	-0.977787	0.0157343	-0.778105	0.00749251	-0.644954	0.0174825
XLOC_072009;A3:chr3A:229181598-229181695:229181564-229181695:-	-0.296125	0.041958	-0.695239	0.017982	-0.244233	0.0959041	-0.798946	0	-0.481318	0.00599401	-0.121687	0.126873	-0.485769	0.033966
XLOC_072040;AF:chr3A:241926651-241926900:241927021:241926651-241927275:241927554:-	0.661124	0.00899101	0.60591	0.011988	0.688881	0.0254745	0.308077	0.0314685	0.983049	0.00499501	0.556532	0.0194805	0.127792	0.163337
XLOC_072153;A3:chr3A:307080594-307081538:307080558-307081538:-	NA	1	1	0	1	0	-0.407824	0.23514	0.168339	0.210789	NA	1	-0.144365	0.26973
XLOC_072195;A3:chr3A:328929425-328931620:328929414-328931620:-	-0.493381	0.00949051	-0.485945	0.00749251	-0.176071	0.0629371	0.00606356	0.262238	0.139814	0.0619381	-0.228796	0.0529471	-0.370948	0.0474525
XLOC_072207;A3:chr3A:334694437-334694532:334694426-334694532:-	0.263122	0.027972	0.677884	0.00749251	0.203024	0.0524476	0.474974	0.00799201	-0.0485118	0.0894106	0.0623473	0.0724276	-0.00673917	0.245255
XLOC_072271;A3:chr3A:359568059-359568189:359568054-359568189:-	0.789113	0.0629371	1	0	-0.313207	0.143357	1	0	0	0.153347	NA	1	NA	1
XLOC_072438;A5:chr3A:414818528-414818615:414818528-414818620:-	0.529523	0.0024975	0.438232	0.0034965	-0.283918	0.0559441	-0.121215	0.0754246	0.018888	0.181818	-0.357254	0.023976	-0.476479	0.014985
XLOC_072479;AF:chr3A:424546105-424547374:424547515:424546105-424547772:424547882:-	-0.778985	0.02997	-0.00247897	0.25974	0.0154633	0.199301	-0.126618	0.132867	0.454221	0.00999001	-0.193356	0.0559441	0.675718	0.00999001
XLOC_072609;RI:chr3A:456776971:456777506-456777617:456777767:-	NA	1	-1	0	0.117906	0.187313	-1	0	-0.10184	0.167832	0	0.242757	NA	1
XLOC_072747;SE:chr3A:481020492-481020721:481020858-481020975:-	-0.689661	0.0224775	-0.446086	0.017982	-0.784302	0.011988	-0.260401	0.0494505	-1	0	-0.711038	0.00749251	-0.121559	0.154346
XLOC_072802;SE:chr3A:492196871-492201032:492201119-492201698:-	-0.517401	0.00499501	-0.39203	0.00999001	-0.113988	0.0769231	-0.137039	0.02997	-0.0831713	0.0534466	-0.0793653	0.0689311	-0.0652375	0.0564436
XLOC_072813;A3:chr3A:494729963-494730046:494729951-494730046:-	0	0.244256	-0.5	0.011988	-0.148451	0.0639361	-1	0	-1	0	0	0.270729	-0.5	0.035964
XLOC_072863;A3:chr3A:505225665-505225757:505225662-505225757:-	0	0.2003	0	0.2003	-0.5	0.224775	-1	0	-1	0	-0.110314	0.0659341	0	0.315185
XLOC_072885;A3:chr3A:508190503-508190635:508190485-508190635:-	-0.737432	0.0024975	-0.337359	0.0224775	-0.294381	0.104895	0	0.303197	-0.915854	0	-0.258473	0.0724276	0	0.245255
XLOC_073032;A3:chr3A:532857289-532857772:532857283-532857772:-	-0.843759	0.02997	-0.381515	0.214785	-1	0	-0.917378	0.0554446	-1	0	-0.5	0.211122	NA	1
XLOC_073088;A5:chr3A:547197764-547198494:547197764-547198548:-	0	0.235265	-0.869842	0.00899101	0.00795624	0.23976	-0.44914	0.0164835	-0.602712	0.00649351	-0.615235	0.030969	0.5	0.0594406
XLOC_073317;AF:chr3A:589601976-589603144:589603210:589601976-589603752:589603834:-	NA	1	NA	1	NA	1	0.926422	0.00999001	NA	1	1	0	NA	1
XLOC_073351;SE:chr3A:596763521-596764593:596764715-596765092:-	NA	1	0.745749	0.0894106	1	0	0.762403	0.0919081	0.24694	0.13986	-0.0795068	0.143357	1	0
XLOC_073361;A3:chr3A:597852961-597853389:597852958-597853389:-	0	0.141858	NA	1	1	0	0	0.207293	-1	0	0.5	0.041958	0.5	0.0674326
XLOC_073377;A3:chr3A:599795599-599795685:599795590-599795685:-	-0.5	0.024975	0	0.240759	-0.629672	0.020979	0.0526815	0.178322	-0.482632	0.010989	-0.987489	0.000999001	-0.6818	0.001998
XLOC_073456;AF:chr3A:611705165-611705699:611705820:611705165-611711049:611711475:-	0.362582	0.0487013	0.550908	0.017982	0.492119	0.045954	0	0.277722	0.61883	0.00899101	0.496222	0.0124875	0.636782	0.00599401
XLOC_073456;AF:chr3A:611705165-611710267:611710367:611705165-611711049:611711475:-	0.266008	0.0487013	0.338384	0.017982	0.251631	0.045954	0.476135	0.00749251	0.416317	0.00974026	0.27964	0.0124875	0.338709	0.0104895
XLOC_073499;A3:chr3A:618881208-618881520:618881188-618881520:-	0	0.157343	-1	0	0.5	0.0749251	1	0	0.155439	0.152348	-0.5	0.0649351	0.245573	0.115385
XLOC_073641;AL:chr3A:640027700:640028142-640036533:640034630:640034992-640036533:-	0.320075	0.0304695	0.334332	0.0354645	0.633214	0.011988	0.372306	0.0274725	0.504025	0.0044955	0.537134	0.00999001	0.335309	0.027972
XLOC_073683;AF:chr3A:646130741-646131000:646131069:646130741-646131315:646131502:-	NA	1	NA	1	0.591608	0.0499501	0.928353	0.00699301	0.685338	0.0579421	0.331608	0.0579421	1	0
XLOC_073794;A5:chr3A:658094346-658096136:658094346-658096139:-	-0.565862	0.00749251	-0.5	0.0804196	-0.237966	0.119381	NA	1	-1	0	0.5	0.114386	NA	1
XLOC_073967;A5:chr3A:682363897-682364325:682363897-682364330:-	-0.628168	0.00974026	-0.331281	0.032967	-0.451318	0.044955	-0.24133	0.123876	-0.413048	0.020646	-0.555453	0.015984	-0.832696	0.00599401
XLOC_073967;AF:chr3A:682364373-682365219:682365368:682364373-682365468:682365779:-	0.610237	0.00974026	0.523645	0.032967	0.518873	0.044955	0.24133	0.12987	0.613769	0.020646	0.621588	0.015984	0.882834	0.00599401
XLOC_073970;A3:chr3A:682977865-682977973:682977856-682977973:-	-0.32295	0.032967	-0.659189	0.00749251	0	0.294206	0	0.301199	-0.511195	0.000499501	0	0.292707	0	0.277223
XLOC_073970;AF:chr3A:682978144-682978386:682978606:682978144-682978971:682979258:-	0.0667778	0.0944056	0.340811	0.00849151	0.0457216	0.187313	0.0214116	0.171578	0.487408	0.000499501	0.124747	0.0554446	0.172464	0.0516983
XLOC_073970;RI:chr3A:682977144:682977182-682977273:682977332:-	-0.0667778	0.0944056	-0.340811	0.00849151	-0.0457216	0.187313	-0.0214116	0.171578	-0.487408	0.000499501	-0.124747	0.0554446	-0.172464	0.0516983
XLOC_074002;A3:chr3A:685123301-685124501:685123131-685124501:-	NA	1	NA	1	NA	1	NA	1	-0.815055	0.0044955	-0.989475	0.00749251	-0.456487	0.040959
XLOC_074141;AF:chr3A:697250750-697251128:697251170:697250750-697252609:697252828:-	0.00584477	0.26973	0.118716	0.0719281	0.186492	0.118382	0.312094	0.011988	0.612797	0.0014985	0.287598	0.014985	0.587047	0.0014985
XLOC_074183;A5:chr3A:700810545-700811048:700810545-700811096:-	-0.344061	0.00899101	-0.255572	0.032967	-0.0162553	0.227273	0.0726165	0.106893	-0.627026	0.0034965	-0.218233	0.0364635	0.112312	0.0969031
XLOC_074328;A3:chr3A:714426326-714426446:714426297-714426446:-	-0.390161	0.0166084	-0.0620764	0.0909091	-0.644305	0.037962	-0.842521	0.00749251	-0.953171	0	-0.46208	0.0143856	-0.677825	0.047952
XLOC_074328;SE:chr3A:714428304-714428497:714428562-714429045:-	-0.3521	0.0166084	-0.302934	0.0192308	-0.526808	0.037962	-0.608337	0.00749251	-0.734294	0.001998	-0.638122	0.0112388	-0.603959	0.047952
XLOC_074329;RI:chr3A:714512860:714513092-714513601:714513677:-	0.509192	0.00999001	0.506927	0.018981	0.185517	0.104895	0.206393	0.0524476	0.0964331	0.0984016	0.147084	0.0654346	0.677947	0.0044955
XLOC_074437;SE:chr3A:726117831-726118304:726118476-726119028:-	0	0.24975	0	0.251748	NA	1	-1	0	NA	1	-1	0	-0.294683	0.173993
XLOC_078281;A3:chr3B:20474866-20474955:20474866-20474958:+	-0.0708894	0.187527	0	0.231269	1	0	NA	1	-0.5	0.167832	1	0	NA	1
XLOC_078281;A5:chr3B:20473925-20474016:20473904-20474016:+	-0.346706	0.161838	0.0545569	0.231269	-1	0	0.5	0.123876	0	0.167832	-1	0	NA	1
XLOC_078525;A3:chr3B:42561591-42561671:42561591-42561696:+	0.5	0.0819181	0	0.213786	-1	0	1	0	0.656284	0.0779221	-0.5	0.134865	0.171382	0.215784
XLOC_078584;A3:chr3B:49859304-49859408:49859304-49859417:+	-0.472407	0.020979	-0.309764	0.023976	0.268426	0.0644356	-0.182043	0.0464535	-0.266319	0.035964	-0.384527	0.00749251	-0.507249	0.002997
XLOC_078692;A5:chr3B:60864240-60864328:60864016-60864328:+	-1	0	-0.899452	0.011988	-0.783044	0.031968	0.286553	0.226274	-1	0	0	0.255744	-0.5	0.170829
XLOC_078837;AF:chr3B:78389763:78389901-78392145:78390506:78390634-78392145:+	0	0.236763	-0.633908	0.198551	-0.705963	0.142358	-1	0	-0.991353	0.13037	-1	0	NA	1
XLOC_079451;A3:chr3B:193960892-193961818:193960892-193961957:+	-0.615083	0.0014985	-0.481805	0.0104895	-0.00563503	0.276224	0	0.273726	-0.476122	0.0044955	-0.124574	0.163337	0	0.266234
XLOC_079746;AF:chr3B:266563760:266563952-266566515:266564008:266564113-266566515:+	-0.150357	0.0194805	-0.149268	0.0184815	-0.122412	0.0919081	-0.193012	0.0104895	-0.172136	0.0164835	-0.199152	0.00549451	-0.53944	0.000999001
XLOC_079846;SE:chr3B:306558242-306558336:306558436-306559073:+	0.659139	0.0794206	-0.204679	0.162587	0.0539383	0.257742	-0.247061	0.11988	-0.348764	0.0194805	-0.742701	0.001998	-0.702169	0.00749251
XLOC_079948;RI:chr3B:348106811:348107008-348107111:348107161:+	-0.186892	0.043956	-0.245914	0.015984	-0.423861	0.02997	-0.484197	0.00799201	-0.414449	0.011988	-0.449719	0.015984	-0.672187	0.00799201
XLOC_080052;A3:chr3B:384310933-384311430:384310933-384311603:+	-0.487938	0.01998	-0.6639	0.0141525	-0.363365	0.0649351	-0.677448	0.00749251	-0.710351	0.00832501	-0.63458	0.0124875	0.146867	0.167333
XLOC_080052;RI:chr3B:384312237:384312298-384312373:384313012:+	-0.487938	0.01998	-0.6639	0.0141525	-0.363365	0.0649351	-0.665349	0.00749251	-0.710351	0.00832501	-0.63458	0.0124875	0.146867	0.167333
XLOC_080052;SE:chr3B:384310517-384310604:384310682-384310839:+	0.487938	0.01998	0.6639	0.0141525	0.363365	0.0649351	0.677448	0.00999001	0.710351	0.00832501	0.63458	0.0124875	-0.367552	0.167333
XLOC_080076;A5:chr3B:391154782-391157121:391154748-391157121:+	NA	1	-1	0	NA	1	-1	0	NA	1	NA	1	NA	1
XLOC_080076;A5:chr3B:391154810-391157121:391154748-391157121:+	-0.766823	0.00899101	-0.934059	0.0217283	-0.873482	0.027972	-1	0	0.0473098	0.156344	-0.163818	0.125874	0	0.266234
XLOC_080113;SE:chr3B:402458982-402460016:402460178-402460256:+	1	0	NA	1	NA	1	NA	1	-1	0	NA	1	NA	1
XLOC_080298;A3:chr3B:446173075-446173196:446173075-446173251:+	-0.868437	0.010989	-1	0	0	0.24975	-0.5	0.023976	-1	0	0	0.26024	0	0.254246
XLOC_080362;AF:chr3B:459406788:459406841-459407766:459407646:459407688-459407766:+	NA	1	NA	1	NA	1	NA	1	-0.5	0.110889	1	0	-1	0
XLOC_080442;A3:chr3B:481604864-481604976:481604864-481605083:+	-0.882398	0.0034965	-0.430645	0.015984	-0.675013	0.0224775	-0.181723	0.0964036	-1	0	0	0.227772	0	0.186314
XLOC_080570;A5:chr3B:507130502-507131717:507130454-507131717:+	1	0	0	0.258741	0.5	0.0354645	1	0	-0.00947367	0.277223	0	0.285714	0	0.274725
XLOC_081107;A3:chr3B:612098339-612098412:612098339-612098417:+	0.0122608	0.275724	-0.530675	0.03996	-0.147687	0.132867	-0.429042	0.00699301	-0.506674	0.001998	-0.22645	0.044955	-0.435745	0.0224775
XLOC_081107;SE:chr3B:612098520-612100695:612100767-612100889:+	-0.763847	0.038961	-0.623764	0.03996	-0.307186	0.11988	-0.515202	0.00699301	-0.556612	0.001998	-0.358751	0.044955	-0.493755	0.0224775
XLOC_081252;A3:chr3B:640655798-640655904:640655798-640655910:+	0.549087	0.00524476	0.50294	0.00674326	-0.00638669	0.247253	-0.0199178	0.148352	-0.0149451	0.17008	-0.00893856	0.237512	-0.005829	0.267732
XLOC_081426;A3:chr3B:669282754-669282835:669282754-669282868:+	-0.116934	0.139361	-0.271779	0.038961	-0.638382	0.0224775	-0.633392	0.00749251	-0.242161	0.026973	-0.45934	0.00899101	-0.14641	0.172328
XLOC_081669;A3:chr3B:706193638-706193807:706193638-706193813:+	NA	1	1	0	NA	1	-0.182738	0.194306	-1	0	NA	1	NA	1
XLOC_081716;A3:chr3B:714623611-714623678:714623611-714623685:+	-0.244953	0.133866	-0.74223	0.0734266	0	0.239261	-1	0	-0.5	0.0924076	-0.5	0.0884116	-1	0
XLOC_081844;A5:chr3B:731262856-731263239:731262852-731263239:+	0	0.251748	NA	1	-0.229757	0.144855	NA	1	-0.60907	0.01998	-0.934971	0.00499501	-0.87899	0.002997
XLOC_081876;A3:chr3B:734428887-734428964:734428887-734429513:+	-0.346151	0.045954	-0.175823	0.0412088	-0.145199	0.122128	-0.34557	0.037296	-0.463537	0.00899101	-0.550481	0.00699301	0.046046	0.137529
XLOC_081876;A5:chr3B:734428368-734428492:734428329-734428492:+	-0.424847	0.045954	-0.249446	0.0412088	-0.292868	0.0734266	-0.412251	0.0314685	-0.591167	0.00899101	-0.617751	0.00699301	-0.168716	0.0780886
XLOC_081915;SE:chr3B:738371962-738372695:738372826-738372901:+	-0.0409228	0.24026	-0.307018	0.103896	-0.204551	0.231768	0.0169859	0.237263	-1	0	-1	0	-0.5	0.167832
XLOC_081936;SE:chr3B:740103872-740105518:740105848-740107101:+	-0.643311	0.00499501	-0.405486	0.00599401	0.277627	0.0294705	-0.205416	0.01998	-0.308642	0.0124875	-0.054556	0.131868	-0.111925	0.127373
XLOC_081967;A5:chr3B:745541149-745541241:745541140-745541241:+	-0.660881	0.00949051	-0.5	0.0174825	1	0	-0.452008	0.0424575	-0.887681	0.0154845	-0.5	0.0589411	-0.5	0.0534466
XLOC_081972;A5:chr3B:746286966-746287055:746286588-746287055:+	0	0.245255	-0.5	0.156843	0	0.211289	-1	0	-1	0	NA	1	NA	1
XLOC_082709;A5:chr3B:816265105-816265270:816264960-816265270:+	-0.582402	0.0044955	-0.744774	0.001998	-0.0626987	0.125375	0.0691351	0.114885	-0.200975	0.0344655	0.00825383	0.228272	-0.306707	0.0204795
XLOC_082715;RI:chr3B:816799834:816800259-816800645:816800802:+	0	0.106394	NA	1	NA	1	-0.211575	0.226773	1	0	1	0	NA	1
XLOC_083214;SE:chr3B:23961411-23961972:23962252-23962399:-	0	0.191808	0.0656893	0.2003	-1	0	-0.5	0.238761	-1	0	NA	1	NA	1
XLOC_083347;A3:chr3B:36466851-36468148:36466806-36468148:-	0.5	0.0614386	NA	1	0	0.264735	-0.378164	0.03996	-0.863551	0.00749251	-0.478436	0.00599401	-0.0559277	0.188811
XLOC_083347;SE:chr3B:36466673-36466766:36466851-36468148:-	NA	1	NA	1	-0.685393	0.0674326	NA	1	-0.962391	0	-0.788113	0.00599401	-0.516277	0.0314685
XLOC_083347;SE:chr3B:36466673-36466766:36466870-36468148:-	NA	1	0.743775	0.123626	-0.541811	0.0674326	0	0.283217	-0.69667	0	-0.515556	0.00599401	-0.250759	0.0382118
XLOC_083663;AF:chr3B:66052367-66052460:66052498:66052367-66055040:66055387:-	0.809276	0.0014985	0.915565	0.00599401	0.365164	0.101898	0.674402	0.017982	0.341699	0.031968	0.297807	0.0749251	0.471195	0.016983
XLOC_083677;AL:chr3B:66796857:66796872-66802831:66801624:66801989-66802831:-	NA	1	0	0.133866	NA	1	0	0.162837	0	0.147852	-1	0	-1	0
XLOC_083706;RI:chr3B:70301559:70301823-70302175:70302302:-	0	0.194805	0	0.173826	-1	0	-1	0	0	0.182318	0	0.156843	NA	1
XLOC_083776;A3:chr3B:79290100-79290735:79290072-79290735:-	0	0.242258	0	0.253746	-0.5	0.0824176	-1	0	-1	0	-0.85226	0.020979	0.255172	0.16034
XLOC_083920;A3:chr3B:109950457-109951129:109950411-109951129:-	NA	1	-0.199798	0.146728	-1	0	0.13192	0.119256	-0.346746	0.0524476	-0.200626	0.0629371	-0.70202	0.00999001
XLOC_083938;A3:chr3B:114731930-114731990:114731906-114731990:-	-0.0164263	0.197303	0.0988755	0.0999001	-0.157561	0.0839161	0.189047	0.02997	0.236024	0.01998	0.478862	0.00599401	0.24224	0.00949051
XLOC_084162;A3:chr3B:152210732-152210821:152210729-152210821:-	-0.286075	0.017982	0.0285567	0.119381	0.617426	0.00749251	0.11433	0.0284715	-0.149478	0.0174825	0.212975	0.012987	-0.656428	0.0014985
XLOC_084162;RI:chr3B:152209072:152209548-152209609:152209840:-	-0.286075	0.017982	0.0285567	0.119381	0.617426	0.00749251	0.11433	0.0284715	-0.149478	0.0174825	0.212975	0.012987	-0.656428	0.0014985
XLOC_084166;A3:chr3B:152887964-152888071:152887954-152888071:-	-0.0792914	0.135365	-0.0482699	0.214785	0	0.262238	0.937298	0.00949051	0	0.277722	1	0	0.5	0.01998
XLOC_084198;SE:chr3B:159568834-159569911:159569980-159570418:-	NA	1	NA	1	-1	0	-1	0	NA	1	-0.5	0.157343	-0.5	0.180569
XLOC_084346;A3:chr3B:193401036-193401418:193401030-193401418:-	-0.694101	0.003996	-0.0730188	0.116883	-0.298496	0.03996	-0.147756	0.0539461	-0.266468	0.012987	-0.399897	0.00699301	0	0.277223
XLOC_084490;A3:chr3B:224828215-224829931:224828176-224829931:-	NA	1	NA	1	0.0806993	0.264486	-0.168603	0.0689311	-0.663951	0.0044955	0.235564	0.107892	1	0
XLOC_084546;A3:chr3B:237293025-237293291:237293016-237293291:-	-0.81816	0.002997	-0.430478	0.0142358	-0.5	0.020979	-0.3046	0.032967	-0.471521	0.00974026	-0.246663	0.0516983	-0.431127	0.020979
XLOC_084833;A5:chr3B:342038103-342039522:342038103-342039541:-	0	0.262238	0	0.250749	0	0.27972	-0.438434	0.0224775	-0.740709	0.0014985	-0.0843869	0.145355	1	0
XLOC_084833;RI:chr3B:342036093:342038103-342039541:342039602:-	-0.0146705	0.262238	-0.0020734	0.250749	-0.101849	0.206793	-0.261502	0.0224775	-0.893954	0.00374625	-0.0453911	0.145355	0.972033	0.00599401
XLOC_084977;AF:chr3B:381842695-381843069:381843248:381842695-381843308:381843618:-	0.203168	0.0899101	0.256998	0.047952	0.402736	0.0614386	0.341906	0.032967	0.657129	0.0024975	0.484038	0.017982	0.537426	0.00749251
XLOC_085058;A3:chr3B:404827026-404827135:404826779-404827135:-	-0.754049	0	-0.695641	0.003996	-0.134974	0.0839161	-0.45119	0.03996	-0.626926	0.0174825	-0.120979	0.182484	-0.229768	0.0899101
XLOC_085058;AF:chr3B:404830966-404831835:404832255:404830966-404832986:404833576:-	0.989645	0.001332	0.909354	0.00666001	0.404104	0.0839161	0	0.275225	0.704249	0.0274725	0.0261661	0.215784	NA	1
XLOC_085062;A3:chr3B:405640690-405640789:405640671-405640789:-	-0.5	0.042957	0	0.240759	0	0.248252	0	0.254745	-1	0	-1	0	0	0.246254
XLOC_085226;RI:chr3B:440514928:440515604-440515706:440516310:-	NA	1	-0.5	0.0989011	NA	1	NA	1	1	0	-1	0	0.5	0.117882
XLOC_085253;A3:chr3B:447939460-447939832:447939446-447939832:-	0	0.133866	-0.5	0.113387	NA	1	1	0	0	0.168831	0.5	0.11039	1	0
XLOC_085301;A5:chr3B:455066866-455067117:455066866-455067273:-	-0.272871	0.012987	NA	1	-0.478771	0.034965	0.129713	0.0614386	0.499023	0.0104895	0.420736	0.0014985	0.357156	0.002997
XLOC_085319;A5:chr3B:458399086-458399175:458399086-458399180:-	-0.0369734	0.168831	-1	0	-0.434687	0.0829171	0.0755654	0.183317	-0.0380466	0.0829171	-0.0949099	0.00999001	-0.329102	0.000499501
XLOC_085319;RI:chr3B:458398152:458398420-458398507:458399086:-	0.0369734	0.168831	1	0	0.543377	0.0829171	0.0276804	0.183317	0.0372912	0.0829171	0.0953135	0.00999001	0.329204	0.000499501
[truncated: 6,272 more rows]

## Sheet: AxSvsSxA_DAS
AS_id	AxS_E1vsSxA_E1_dPSI	AxS_E1vsSxA_E1_pvalue	AxS_E2vsSxA_E2_dPSI	AxS_E2vsSxA_E2_pvalue	AxS_E3vsSxA_E3_dPSI	AxS_E3vsSxA_E3_pvalue	AxS_E4vsSxA_E4_dPSI	AxS_E4vsSxA_E4_pvalue	AxS_E5vsSxA_E5_dPSI	AxS_E5vsSxA_E5_pvalue	AxS_E6vsSxA_E6_dPSI	AxS_E6vsSxA_E6_pvalue	AxS_E7vsSxA_E7_dPSI	AxS_E7vsSxA_E7_pvalue
XLOC_000479;A5:chr1A:33021051-33021146:33021039-33021146:+	-0.814834	0	-0.775205	0	-0.892213	0	-0.829013	0	-0.818077	0	-0.787356	0	-0.870418	0
XLOC_000479;AF:chr1A:33019233:33019410-33020865:33019683:33019726-33020865:+	-0.81433	0	-0.775563	0	-0.897357	0	-0.841387	0	-0.822103	0	-0.800861	0	-0.873622	0
XLOC_000514;A3:chr1A:37465985-37466644:37465985-37466750:+	-0.54601	0.00899101	-0.584961	0.00999001	-0.844092	0.003996	-0.770145	0.0044955	-0.862471	0.001998	-0.631752	0.003996	-0.940473	0.000999001
XLOC_000716;A3:chr1A:62609847-62611560:62609847-62611564:+	-0.90462	0.0014985	-0.83058	0.0014985	-0.877925	0.003996	-0.475779	0.00699301	-0.954662	0.0014985	-0.979493	0.000499501	-0.958101	0.0014985
XLOC_000938;A3:chr1A:109577849-109577919:109577849-109577926:+	-0.636853	0.0014985	-0.487735	0.00799201	-0.496342	0.00649351	-0.400268	0.00499501	-0.388213	0.00499501	-0.309082	0.00599401	-0.371503	0.0034965
XLOC_001388;A5:chr1A:256819571-256820780:256819478-256820780:+	-0.405899	0.003996	-0.285714	0.003996	-0.291083	0.00599401	-0.374357	0.00599401	-0.228938	0.0044955	-0.256018	0.00599401	-0.405429	0.003996
XLOC_001439;AF:chr1A:272610921:272611061-272611600:272611172:272611202-272611600:+	0.523251	0	0.436977	0	0.553503	0	0.675602	0	0.690247	0	0.635357	0	0.575855	0
XLOC_001987;A3:chr1A:394849617-394851666:394849617-394851680:+	0.507949	0.000999001	0.414805	0.001998	0.42003	0.00499501	0.508588	0.00699301	0.414385	0.00499501	0.477639	0.002997	0.435931	0.003996
XLOC_002426;A3:chr1A:482277307-482277922:482277307-482277926:+	-0.893145	0	-0.920569	0	-0.874819	0	-0.850195	0	-0.810884	0	-0.833112	0	-0.892573	0
XLOC_002428;SE:chr1A:482759062-482759160:482759262-482760258:+	-0.565683	0	-0.611549	0.00799201	-0.749674	0	-0.597581	0	-0.444645	0.001998	-0.479201	0.001998	-0.506509	0.001998
XLOC_002693;A3:chr1A:516769598-516769688:516769598-516769694:+	0.900251	0	0.708976	0	0.927128	0	0.739523	0	0.644682	0	0.687555	0	0.757778	0
XLOC_002693;A3:chr1A:516769921-516770331:516769921-516770409:+	-0.905403	0	-0.708976	0	-0.928434	0	-0.739523	0	-0.64388	0	-0.68773	0	-0.756202	0
XLOC_002720;A3:chr1A:519623192-519623367:519623192-519623400:+	-0.920906	0	-0.957973	0.002997	-0.91322	0	-0.906836	0.002997	-0.849282	0.00599401	-0.799208	0.00599401	-0.953176	0.00899101
XLOC_002841;A3:chr1A:532244270-532244348:532244270-532244364:+	-0.740145	0	-0.770714	0	-0.971261	0	-0.732045	0.00599401	-0.964859	0.003996	-0.822268	0	-0.895278	0.001998
XLOC_004416;AF:chr1A:94247702-94248395:94248476:94247702-94248845:94249051:-	0.203034	0.00499501	0.205527	0.003996	0.266491	0.001998	0.408893	0.000499501	0.405555	0	0.315149	0.000999001	0.329399	0.000499501
XLOC_004690;RI:chr1A:163383434:163383481-163383530:163383557:-	-0.721949	0	-0.720147	0	-0.681168	0	-0.637134	0	-0.451664	0	-0.490191	0.000999001	-0.437128	0.001998
XLOC_006185;A5:chr1A:500565283-500565984:500565283-500566042:-	0.857675	0	0.988143	0	0.791381	0	0.926137	0	1	0	1	0	1	0
XLOC_006465;A5:chr1A:533148947-533149493:533148947-533149499:-	-0.600698	0	-0.934257	0	-0.801282	0	-0.527248	0.000499501	-0.15418	0.00499501	-0.596905	0	-0.690933	0
XLOC_006524;RI:chr1A:537545589:537545751-537545830:537545967:-	-0.917441	0	-0.81715	0	-0.496997	0.000499501	-0.914232	0.000499501	-0.926281	0	-0.909969	0.000499501	-0.942011	0
XLOC_006524;RI:chr1A:537546239:537546284-537546360:537546678:-	-0.917441	0	-0.81715	0	-0.496997	0.000499501	-0.914232	0.000499501	-0.926281	0	-0.909969	0.000499501	-0.942011	0
XLOC_006821;SE:chr1A:562741755-562741841:562741912-562742014:-	-0.64799	0.000999001	-0.510951	0.0024975	-0.427178	0.002997	-0.673522	0.000999001	-0.635399	0.001998	-0.565279	0.0014985	-0.683024	0.0034965
XLOC_007218;AF:chr1A:593399634-593399735:593399827:593399634-593400035:593400134:-	0.97855	0	0.930463	0	0.764635	0	0.99643	0	0.951219	0	0.983803	0	1	0
XLOC_011331;AF:chr1B:217560018:217560269-217561264:217560424:217560490-217561264:+	-0.483375	0	-0.588821	0.002997	-0.749042	0	-0.924189	0	-0.92692	0	-0.881718	0	-0.9779	0
XLOC_011800;AF:chr1B:340809803:340810045-340810392:340810185:340810268-340810392:+	-0.847598	0.00799201	-0.712886	0.00699301	-0.644774	0.002997	-0.900581	0	-0.918127	0.003996	-0.852769	0.001998	-1	0
XLOC_011824;A3:chr1B:346642427-346644867:346642427-346644879:+	-0.60403	0	-0.669401	0.000999001	-0.471591	0.000999001	-0.502078	0.001998	-0.579516	0.000499501	-0.570936	0.000499501	-0.478858	0.000999001
XLOC_011997;A5:chr1B:387298787-387302356:387298703-387302356:+	-0.586254	0.0024975	-1	0	-0.935644	0	-0.683904	0.000499501	-0.526857	0.000499501	-0.537989	0.000999001	-0.504256	0.0014985
XLOC_012090;A3:chr1B:408639784-408640276:408639784-408640349:+	0.694602	0.00799201	1	0	1	0	0.707065	0.0044955	1	0	0.535784	0.00799201	0.834058	0.001998
XLOC_012263;AF:chr1B:439027998:439028206-439029037:439028271:439028384-439029037:+	-0.678963	0	-0.580242	0	-0.744283	0	-0.945616	0	-0.886371	0	-0.874518	0	-0.850913	0
XLOC_012448;SE:chr1B:478709039-478709163:478709195-478711108:+	-0.963171	0.000999001	-0.983061	0.000999001	-0.788559	0.001998	-0.998944	0.000999001	-0.953227	0	-0.91918	0.000999001	-0.975437	0
XLOC_012562;A5:chr1B:498630710-498631322:498630658-498631322:+	0.322698	0.00124875	0.300218	0.00124875	0.321622	0.0024975	0.37696	0.00124875	0.266886	0.000832501	0.17869	0.00666001	0.373343	0.00124875
XLOC_012562;AF:chr1B:498630372:498630658-498631322:498630769:498630938-498631322:+	-0.905021	0	-0.926306	0	-0.912595	0	-0.91766	0	-0.789567	0	-0.920409	0	-0.915639	0
XLOC_012562;AF:chr1B:498630575:498630710-498631322:498630769:498630938-498631322:+	-0.281464	0.001665	-0.246183	0.0024975	-0.178929	0.00832501	-0.237757	0.0041625	-0.199113	0.000832501	-0.300435	0.0024975	-0.191332	0.00749251
XLOC_012631;SE:chr1B:512419537-512419631:512419733-512420755:+	-0.553229	0	-0.325952	0.00499501	-0.42827	0	-0.780125	0	-0.73666	0	-0.733748	0	-0.676002	0
XLOC_012785;AF:chr1B:542928299:542928327-542929296:542929054:542929149-542929296:+	0.647592	0	0.663146	0	0.749721	0	0.720291	0	0.739789	0	0.733495	0	0.826811	0
XLOC_012990;A3:chr1B:568521967-568522046:568521967-568522067:+	0.298679	0.0044955	0.222414	0.00849151	0.239478	0.00599401	0.708496	0	0.414597	0.000999001	0.460328	0.002997	0.284851	0.00599401
XLOC_013027;A5:chr1B:574463952-574464838:574463934-574464838:+	-0.762046	0	-0.797796	0	-0.841122	0	-0.56003	0	-0.439242	0	-0.659591	0	-0.456435	0.0014985
XLOC_013467;A5:chr1B:631998409-631998511:631998399-631998511:+	-0.997273	0	-0.584102	0.000499501	-0.99608	0	-0.994537	0.000999001	-0.993428	0	-0.993998	0	-0.964042	0.000499501
XLOC_013940;AF:chr1B:673156941:673157135-673157653:673157384:673157439-673157653:+	-0.79508	0.000999001	-0.822047	0.001998	-0.642045	0.001998	-0.907983	0.000999001	-0.638651	0.000499501	-0.547599	0.000999001	-0.833327	0.000499501
XLOC_014049;RI:chr1B:682003406:682003475-682003520:682003562:+	-0.892231	0	-0.837113	0	-0.723063	0	-0.934458	0.000999001	-0.609176	0.001998	-0.46222	0.002997	-0.892265	0.000999001
XLOC_015233;SE:chr1B:155409231-155410391:155410552-155410901:-	-0.898323	0.0014985	-0.767865	0.0014985	-0.808779	0.0014985	-0.913176	0.001998	-0.908842	0	-0.795237	0.0014985	-0.879342	0
XLOC_015776;RI:chr1B:310189017:310190135-310190215:310190354:-	-0.602226	0.001998	-0.94358	0.000999001	-0.635107	0.0044955	-0.855144	0.0014985	-0.864164	0.0024975	-0.637399	0.0034965	-0.972047	0.002997
XLOC_016083;A5:chr1B:385172682-385172769:385172682-385172805:-	-0.650076	0.001998	-0.946333	0.0024975	-0.914209	0.003996	-0.577938	0.001998	-0.534427	0.001998	-0.423801	0.000499501	-0.725913	0.000499501
XLOC_016254;A3:chr1B:423209952-423211066:423209947-423211066:-	-0.690404	0	-0.623944	0.00224775	-0.322126	0.00224775	-0.801378	0.000749251	-1	0	-0.936565	0.000749251	-0.5	0.00674326
XLOC_016254;A5:chr1B:423208234-423208335:423208234-423208341:-	-0.690404	0	-0.623944	0.00224775	-0.322126	0.00224775	-0.801378	0.000749251	-1	0	-0.936565	0.000749251	-0.5	0.00674326
XLOC_016343;A5:chr1B:442110026-442110592:442110026-442110617:-	-0.840543	0	-0.910494	0.000499501	-0.944935	0	-0.845006	0	-0.810573	0	-0.869719	0	-0.867208	0
XLOC_016701;A3:chr1B:513545778-513546823:513545773-513546823:-	-0.815444	0	-0.542331	0	-0.47897	0	-0.700657	0.0024975	-0.673623	0.001998	-0.415573	0.003996	-0.817937	0
XLOC_016894;AF:chr1B:543498116-543499976:543500220:543498116-543502273:543502285:-	-0.219362	0.00599401	-0.19927	0.003996	-0.192839	0.003996	-0.482919	0.000499501	-0.306038	0.000499501	-0.280036	0.000999001	-0.227875	0.001998
XLOC_017241;A5:chr1B:592647006-592647569:592647006-592647677:-	-0.921409	0.000999001	-0.982464	0.000499501	-0.83863	0.001998	-0.852748	0.003996	-0.874815	0.002997	-0.864997	0.002997	-0.863119	0.00499501
XLOC_017864;A5:chr1B:662911902-662912179:662911902-662912194:-	0.686603	0	0.436248	0.002997	0.356141	0.00899101	0.9645	0.000499501	0.931997	0.000999001	0.962379	0	0.51378	0
XLOC_017876;AF:chr1B:664954851-664955004:664955077:664954851-664955397:664955648:-	0.413619	0.000999001	0.394279	0.00499501	0.523339	0	0.649566	0	0.573759	0.000999001	0.454495	0.000999001	0.426199	0.00599401
XLOC_018115;SE:chr1B:682025184-682025876:682026032-682026186:-	-0.810175	0	-0.878264	0	-0.757396	0	-0.979201	0.001998	-0.84415	0.000999001	-0.965359	0.000499501	-0.914199	0.000999001
XLOC_018167;A3:chr1B:688231818-688231947:688231806-688231947:-	-0.95115	0	-0.763631	0	-0.760824	0	-0.927918	0	-0.902467	0	-0.785489	0	-0.91712	0
XLOC_022666;AF:chr1D:85643805:85644096-85644705:85644315:85644468-85644705:+	-0.666224	0.000999001	-0.421897	0.0044955	-0.40903	0.00599401	-0.778749	0.000499501	-0.653034	0.001998	0.277525	0.00999001	-0.5	0.00599401
XLOC_023802;A3:chr1D:355165930-355167219:355165930-355167276:+	-0.951998	0.00799201	-1	0	-0.49167	0.00799201	-0.903414	0.000999001	-0.894976	0.001998	-0.929241	0.001998	-0.86126	0.001998
XLOC_023947;A3:chr1D:382203434-382203554:382203434-382203559:+	-0.777717	0	-0.835715	0	-0.81379	0	-0.760504	0	-0.475568	0	-0.907165	0	-0.40047	0.0014985
XLOC_025804;A5:chr1D:98151473-98151550:98151473-98151581:-	-0.958982	0	-0.993653	0.000999001	-0.999158	0.000999001	-0.885482	0.000999001	-0.591146	0.000999001	-0.667913	0	-0.742177	0.002997
XLOC_025979;A3:chr1D:142151969-142152079:142151963-142152079:-	-0.811367	0.000999001	-1	0	-1	0	-1	0	-1	0	-0.851992	0.0014985	-1	0
XLOC_026940;A3:chr1D:371750098-371750698:371750092-371750698:-	-0.923876	0.0034965	-0.5	0.00549451	-1	0	-1	0	-0.5	0.00499501	-1	0	-1	0
XLOC_026992;RI:chr1D:382234086:382234863-382234966:382236374:-	-0.744009	0	-0.895754	0	-0.624383	0.000499501	-0.585263	0.0014985	-0.15539	0.003996	-0.227358	0.000999001	-0.423026	0.000999001
XLOC_027002;AF:chr1D:383320445-383321346:383321402:383320445-383321440:383321554:-	0.43243	0.0014985	0.323436	0.000999001	0.420499	0.002997	1	0	0.804102	0.0014985	0.983668	0.001998	0.987959	0.002997
XLOC_027113;AF:chr1D:398982170-398982848:398982875:398982170-398982979:398983175:-	1	0	0.99845	0.002997	0.994439	0.000999001	0.974716	0.000999001	0.969652	0.001998	0.982929	0.001998	1	0
XLOC_027113;AF:chr1D:398982170-398982848:398982875:398982170-398983057:398983175:-	0.989355	0	0.997276	0.0014985	0.993734	0	0.988817	0	0.9819	0.001998	0.985425	0.001998	0.991115	0.00599401
XLOC_027241;A5:chr1D:412089224-412089308:412089224-412089331:-	-0.342199	0.000999001	-0.24336	0.001998	-0.225351	0.003996	-0.423314	0.000499501	-0.340799	0.000499501	-0.322925	0.000499501	-0.284499	0.000499501
XLOC_027773;RI:chr1D:467924925:467925026-467925116:467925202:-	-0.844883	0.0014985	-0.581973	0.0034965	-0.725216	0.003996	-0.518368	0.001998	-0.364166	0.002997	-0.262908	0.00499501	-0.519832	0
XLOC_027773;SE:chr1D:467925349-467928182:467928330-467928436:-	-0.844883	0.0014985	-0.581973	0.0034965	-0.725216	0.003996	-0.518368	0.001998	-0.364166	0.002997	-0.262908	0.00499501	-0.520733	0
XLOC_027907;A5:chr1D:478755160-478755517:478755160-478755592:-	-0.783064	0	-0.789476	0.0044955	-0.776879	0.002997	-0.749192	0.002997	-0.622866	0	-0.528246	0.0014985	-0.69232	0.0044955
XLOC_030618;A5:chr2A:70983464-70984326:70983380-70984326:+	-0.968216	0	-0.983874	0	-0.957017	0	-0.950503	0	-0.91253	0	-0.91937	0	-0.929338	0
XLOC_030618;A5:chr2A:70983468-70984326:70983380-70984326:+	-0.996902	0.00174825	-1	0	-0.998206	0	-1	0	-0.993705	0	-0.981509	0	-0.964919	0.002997
XLOC_030643;AF:chr2A:74162453:74162599-74163964:74163539:74163623-74163964:+	-0.861132	0	-0.645342	0	-0.666102	0.0014985	-0.761499	0.0014985	-0.638722	0.000499501	-0.637533	0	-0.793428	0.0034965
XLOC_031034;RI:chr2A:144608914:144609200-144609291:144609854:+	-0.902394	0	-0.627844	0	-0.515351	0	-0.762354	0.000499501	-0.525024	0.0014985	-0.557739	0.0014985	-0.842062	0
XLOC_031058;AF:chr2A:149064170:149064481-149065388:149065199:149065242-149065388:+	-0.918753	0	-0.828032	0	-0.920755	0	-0.762098	0	-0.704653	0	-0.699713	0	-0.701671	0.000999001
XLOC_032018;SE:chr2A:448497929-448498338:448498444-448498555:+	-0.727081	0	-0.707603	0	-0.796175	0.0024975	-0.961605	0	-0.929003	0	-0.972816	0	-1	0
XLOC_032018;SE:chr2A:448497929-448498347:448498444-448498555:+	-0.772173	0	-0.516797	0.00124875	-0.655552	0.0024975	-0.856698	0.00124875	-0.698261	0.00124875	-0.63219	0.002997	-0.580283	0.003996
XLOC_035211;A3:chr2A:63362306-63363413:63362147-63363413:-	-0.895354	0	-0.824404	0.000999001	-0.919624	0.001998	-0.78001	0.001998	-0.543012	0.000999001	-0.487813	0.002997	-0.746129	0.000999001
XLOC_035367;AF:chr2A:81768757-81768899:81769004:81768757-81769304:81769549:-	0.445159	0.0024975	0.601953	0.0024975	0.648608	0.000499501	0.743552	0.000999001	0.621849	0.000499501	0.567473	0.000499501	0.642089	0.001998
XLOC_036723;A5:chr2A:460907278-460907368:460907278-460907407:-	-0.459164	0.0014985	-0.460345	0.0014985	-0.307982	0.0014985	-0.790579	0	-0.653081	0.000499501	-0.743514	0	-0.586873	0
XLOC_036782;A5:chr2A:476397966-476398044:476397966-476398048:-	0.556674	0.0014985	0.379362	0.00549451	0.293731	0.0034965	0.252172	0.00649351	0.248933	0.0044955	0.190486	0.00849151	0.613177	0.001998
XLOC_037152;A3:chr2A:570782979-570783080:570782976-570783080:-	-0.411543	0	-0.534905	0	-0.46596	0	-0.406237	0.000999001	-0.432638	0	-0.400585	0.000999001	-0.392106	0.003996
XLOC_037456;A3:chr2A:619859710-619859817:619859668-619859817:-	-0.785027	0.000499501	-0.886164	0.000999001	-0.685141	0.001998	-0.864396	0.000999001	-0.869297	0.000499501	-0.888997	0.0014985	-0.826932	0.00499501
XLOC_037764;SE:chr2A:677486734-677487012:677487171-677487679:-	-0.838435	0.0024975	-0.639743	0.0024975	-0.841478	0.000499501	-0.613034	0.0014985	-0.501017	0.000999001	-0.444383	0.001998	-0.558568	0.0014985
XLOC_038253;A3:chr2A:731157646-731157704:731157627-731157704:-	0.391945	0.0014985	0.46203	0.00599401	0.499242	0.0044955	0.574657	0.0014985	0.469973	0.00374625	0.40344	0.00374625	0.399779	0.00374625
XLOC_038253;A3:chr2A:731159404-731159515:731159377-731159515:-	0.384393	0.0014985	0.457573	0.00599401	0.499242	0.0044955	0.573658	0.0014985	0.4636	0.00374625	0.400711	0.00374625	0.394485	0.00374625
XLOC_038506;AF:chr2A:751006939-751007718:751007784:751006939-751009109:751009451:-	0.940338	0	0.958061	0.000999001	0.889799	0	0.853883	0	0.779899	0	0.737755	0	0.83819	0
XLOC_042578;A3:chr2B:26103970-26104041:26103970-26104047:+	-0.926334	0	-0.875235	0.000499501	-0.618854	0.0014985	-0.896786	0.000499501	-0.775236	0.000499501	-0.99657	0.000999001	-0.995564	0.000499501
XLOC_042946;A3:chr2B:57651524-57652911:57651524-57652915:+	-0.997411	0	-1	0	-0.979443	0	-0.934978	0.002997	-0.961199	0.0044955	-1	0	-0.978906	0.00599401
XLOC_044427;SE:chr2B:377098694-377098830:377098873-377100219:+	-0.923633	0	-0.937318	0	-0.94693	0.000999001	-0.992462	0.000999001	-0.950879	0	-0.942127	0	-0.990605	0
XLOC_044730;A5:chr2B:447819602-447819733:447819593-447819733:+	-0.697615	0	-0.690265	0	-0.531157	0	-0.592366	0	-0.198122	0.003996	-0.457272	0	-0.46976	0.000999001
XLOC_044926;AF:chr2B:481627122:481627221-481628539:481627241:481627274-481628539:+	-0.276719	0.00599401	-0.24584	0.00599401	-0.330338	0.003996	-0.460342	0	-0.316568	0.001998	-0.408906	0.001998	-0.405473	0.003996
XLOC_045180;A3:chr2B:531465784-531466321:531465784-531466325:+	-0.867882	0	-0.394729	0.003996	-0.508493	0	-0.956373	0	-0.89852	0	-0.954447	0	-0.575899	0
XLOC_046168;A3:chr2B:695579862-695580532:695579862-695580616:+	-0.943473	0.000499501	-0.951709	0.000499501	-0.96108	0.000999001	-0.852573	0.000499501	-0.879888	0	-0.937908	0.0014985	-0.962821	0.000499501
XLOC_046298;RI:chr2B:712597400:712598006-712598049:712598124:+	-0.887959	0	-0.823342	0	-0.948332	0	-1	0	-0.5	0.0044955	-1	0	-1	0
XLOC_049449;A3:chr2B:385773832-385773952:385773825-385773952:-	0.640967	0	0.660369	0	0.736111	0	0.75323	0	0.350737	0.000499501	0.313306	0.000499501	0.27241	0.000499501
XLOC_050074;SE:chr2B:513288918-513295819:513295934-513296014:-	-0.829653	0.000999001	-0.652289	0.000999001	-0.404017	0.001998	-0.726294	0.002997	-0.62262	0.000999001	-0.490544	0.00599401	-0.904282	0.000999001
XLOC_050196;RI:chr2B:541107463:541107710-541107801:541108119:-	-0.96902	0	-0.917293	0.000499501	-0.493829	0.000499501	-0.625241	0.002997	-0.599078	0.000499501	-0.71907	0.0014985	-0.608533	0.001998
XLOC_051541;RI:chr2B:758596864:758596888-758596970:758597224:-	-0.656117	0	-0.461222	0.003996	-0.574239	0	-0.886812	0	-0.710465	0	-0.786342	0	-0.692105	0
XLOC_057430;AF:chr2D:120970567:120970626-120971632:120971104:120971151-120971632:+	-0.971547	0	-0.983572	0	-0.99286	0	-0.96328	0.0014985	-0.985896	0	-0.967371	0	-1	0
XLOC_057430;AF:chr2D:120970568:120970626-120971632:120971104:120971151-120971632:+	-0.950532	0	-0.995119	0.0014985	-0.954968	0	-0.984036	0	-0.967897	0	-0.975972	0	-0.986043	0
XLOC_057448;AF:chr2D:125264785:125264915-125265916:125265722:125265802-125265916:+	-0.341414	0.00599401	-0.51181	0.00699301	-0.703464	0.00749251	-0.877115	0	-1	0	-0.930838	0	-1	0
XLOC_057865;A5:chr2D:245377605-245377697:245377597-245377697:+	0.371628	0	0.307628	0.001998	0.401376	0	0.489791	0	0.375592	0.000999001	0.244336	0.003996	0.481242	0.000999001
XLOC_058163;A3:chr2D:338664866-338665244:338664866-338665268:+	-0.987571	0.002997	-0.577133	0.003996	-0.950592	0.0014985	-0.975241	0	-0.482587	0.00824176	-0.976955	0.000999001	-1	0
XLOC_058163;A3:chr2D:338664866-338665253:338664866-338665268:+	-1	0	-0.5	0.003996	-0.932793	0.0014985	-0.801186	0.000999001	-0.5	0.00824176	-1	0	-0.896872	0.002997
XLOC_058253;RI:chr2D:359659253:359659505-359659566:359659680:+	-0.983078	0.001998	-0.684202	0.003996	-0.725957	0.0014985	-1	0	-0.546442	0.003996	-0.935932	0.000999001	-0.927082	0.0014985
XLOC_058324;A5:chr2D:376350210-376350341:376350201-376350341:+	-0.711288	0	-0.73401	0	-0.687489	0	-0.34103	0.000999001	-0.339208	0.000999001	-0.216142	0.003996	-0.411396	0.000999001
XLOC_058487;AF:chr2D:406138977:406139057-406140693:406140569:406140618-406140693:+	-0.89966	0	-0.94994	0	-0.942818	0	-0.786619	0	-0.757887	0	-0.803331	0	-0.779879	0
XLOC_058726;AF:chr2D:458732468:458732560-458733309:458732658:458732706-458733309:+	-1	0	-1	0	-0.966612	0.0044955	-0.822411	0.00699301	-0.960417	0.000999001	-0.975779	0.000749251	-0.925296	0.002997
XLOC_059228;AF:chr2D:545853778:545853864-545854708:545854157:545854178-545854708:+	-0.866305	0.00899101	-0.939806	0.001998	-0.866107	0.002997	-0.86162	0.0044955	-0.714524	0.0014985	-0.660782	0.002997	-0.894615	0.0044955
XLOC_062207;A5:chr2D:346583519-346583609:346583519-346583648:-	-0.375416	0.0034965	-0.312381	0.002997	-0.252604	0.00549451	-0.898582	0	-0.709368	0.000499501	-0.712282	0	-0.551541	0.000499501
XLOC_062658;SE:chr2D:443246186-443246278:443246421-443246630:-	-0.432247	0.00999001	-0.910398	0.0014985	-0.525112	0.00799201	-0.680712	0.003996	-0.650822	0.00549451	-0.93511	0.003996	-0.867943	0.0034965
XLOC_067660;A3:chr3A:189276202-189276341:189276202-189276413:+	-0.655764	0.001998	-0.538948	0.0014985	-0.437096	0.001998	-0.528145	0.001998	-0.34534	0.0024975	-0.304666	0.001998	-0.265316	0.0034965
XLOC_067856;A3:chr3A:266451320-266451404:266451320-266451431:+	-0.754938	0	-0.809008	0	-0.775819	0	-0.412119	0.00224775	-0.173022	0.00499501	-0.307747	0.002997	-0.44091	0.002997
XLOC_068055;SE:chr3A:365360875-365360985:365361092-365362808:+	-0.786866	0	-0.777985	0	-0.720178	0	-0.758488	0.000499501	-0.735054	0.000499501	-0.628704	0.000499501	-0.61689	0.001998
XLOC_068216;A3:chr3A:421119313-421119948:421119313-421119956:+	-0.787918	0.0014985	-0.661636	0.002997	-0.722144	0	-0.286514	0.00549451	-0.621069	0.000499501	-0.978689	0.000999001	-0.873694	0
XLOC_068497;AF:chr3A:487436557:487436688-487437425:487436824:487436861-487437425:+	-0.968298	0.001998	-0.889057	0.00499501	-0.882168	0.000499501	-0.907168	0.000999001	-0.841303	0.002997	-0.753004	0.002997	-0.947129	0.0024975
XLOC_068649;RI:chr3A:515244443:515244640-515244786:515244864:+	-0.620444	0	-0.465097	0.000499501	-0.325895	0.000999001	-0.911188	0	-0.961158	0	-0.990736	0	-0.653028	0
XLOC_069039;AF:chr3A:584275968:584276098-584276536:584276187:584276265-584276536:+	-0.711784	0	-0.538539	0.00599401	-0.652797	0.0014985	-0.955585	0.001998	-0.961865	0	-0.929265	0	-1	0
XLOC_069054;A3:chr3A:586410465-586411628:586410465-586411632:+	-0.900582	0	-0.633019	0	-0.518262	0	-0.288612	0.00499501	-0.487349	0	-0.336285	0.0024975	-0.966793	0
XLOC_069054;AF:chr3A:586410423:586410465-586411628:586410467:586410585-586411628:+	-0.821954	0	-0.725073	0	-0.571886	0	-0.363902	0.00749251	-0.833952	0.00124875	-0.840617	0	-0.635826	0
XLOC_069638;AF:chr3A:660855536:660855749-660856532:660855908:660855990-660856532:+	-0.845736	0	-0.919482	0	-0.973238	0	-0.99391	0	-0.990952	0	-0.989089	0	-0.993879	0
XLOC_070641;RI:chr3A:7476448:7476540-7476646:7476900:-	-0.708863	0	-0.760283	0	-0.762857	0	-0.68871	0.000499501	-0.386348	0.0014985	-0.424939	0.000499501	-0.607071	0
XLOC_071467;A5:chr3A:95540149-95540343:95540149-95540360:-	-0.46124	0.001998	-0.552373	0.000499501	-0.494068	0	-0.638584	0	-0.336052	0.0024975	-0.40561	0.00549451	-0.566203	0.00699301
XLOC_071518;A3:chr3A:104421134-104421994:104421131-104421994:-	0.94431	0.002997	1	0	0.825609	0.002997	0.785516	0.001998	0.436547	0.00549451	0.544205	0.002997	0.663423	0.001998
XLOC_071976;SE:chr3A:212743562-212744253:212744282-212744375:-	-0.801573	0.0014985	-0.672448	0.0024975	-0.909777	0	-0.87302	0.000499501	-0.765966	0	-0.820586	0	-0.860407	0
XLOC_072691;A3:chr3A:473217529-473217937:473217524-473217937:-	-0.439162	0	-0.437989	0	-0.390807	0	-0.440691	0	-0.34848	0.0034965	-0.504502	0	-0.238743	0.00699301
XLOC_072886;AF:chr3A:508195678-508196123:508196423:508195678-508202541:508202583:-	-0.957939	0	-0.588764	0.000999001	-0.394502	0	-0.34809	0.000999001	-0.328219	0.000499501	-0.25829	0.000999001	-0.89756	0
XLOC_073005;SE:chr3A:528530591-528531388:528531525-528531639:-	-0.636404	0	-0.60354	0.000499501	-0.560488	0	-0.696928	0	-0.894088	0.000499501	-0.735378	0	-0.740446	0.000499501
XLOC_073138;A5:chr3A:556460343-556460420:556460343-556460450:-	0.424248	0.00949051	0.50495	0.00649351	0.438311	0.00599401	0.311705	0.00949051	0.332937	0.00949051	0.483531	0.00599401	0.448362	0.001998
XLOC_073213;SE:chr3A:572322046-572322738:572322840-572323742:-	-0.4154	0.001998	-0.470519	0.00799201	-0.652411	0	-0.521081	0.003996	-0.479488	0.001998	-0.524049	0	-0.702962	0
XLOC_073856;A5:chr3A:666636212-666636932:666636212-666636944:-	-0.690271	0	-0.77737	0	-0.688855	0	-0.792468	0	-0.716543	0	-0.716302	0	-0.785089	0
XLOC_073889;A5:chr3A:671727025-671727613:671727025-671727617:-	-0.232432	0.00849151	-0.51533	0.0014985	-0.387791	0.003996	-0.534668	0.00224775	-0.372297	0.00374625	-0.360128	0.002997	-0.172966	0.00999001
XLOC_073889;AF:chr3A:671727025-671727447:671727559:671727025-671727613:671727759:-	0.89386	0.000749251	0.9841	0.0014985	0.817118	0.0014985	0.913661	0.0014985	0.672159	0.00374625	0.822173	0.002997	0.614907	0.00599401
XLOC_073889;AF:chr3A:671727025-671727447:671727559:671727025-671727617:671727759:-	0.679143	0.000749251	0.567807	0.0014985	0.399885	0.00374625	0.341293	0.0034965	0.218983	0.00699301	0.305	0.002997	0.171153	0.00999001
XLOC_074152;SE:chr3A:697559471-697559656:697559787-697559957:-	-1	0	-0.624044	0.00599401	-0.655981	0.0024975	-0.934553	0.0014985	-0.909027	0.001998	-0.922418	0.0014985	-0.982399	0.0024975
XLOC_079435;A5:chr3B:190468741-190469899:190468712-190469899:+	-0.963452	0	-0.782707	0	-0.943122	0	-0.973509	0	-0.859099	0	-0.70595	0	-0.832278	0.0014985
XLOC_079604;A5:chr3B:237108953-237109497:237108933-237109497:+	-0.807395	0	-0.750057	0	-0.57061	0	-0.439552	0.002997	-0.383538	0.000999001	-0.342073	0.000999001	-0.432542	0.000999001
XLOC_079655;A3:chr3B:245903204-245903964:245903204-245903977:+	0.744715	0.000999001	0.771767	0.000999001	0.620188	0.001998	0.861013	0	0.833259	0	0.761508	0	0.763103	0.002997
XLOC_080093;A5:chr3B:396720380-396720679:396720365-396720679:+	0.843644	0.0024975	0.810552	0.002997	0.622006	0.002997	0.583385	0.00999001	0.475348	0.00374625	0.486935	0.00699301	0.522436	0.00999001
XLOC_080543;A3:chr3B:501124108-501124215:501124108-501124235:+	-1	0	-1	0	-1	0	-1	0	-1	0	-0.946843	0.000999001	-0.638745	0.00849151
XLOC_080960;A3:chr3B:581025984-581026440:581025984-581026446:+	-0.987893	0	-1	0	-0.985099	0	-0.941476	0.000999001	-0.898669	0	-0.862223	0	-0.963608	0
XLOC_080976;A3:chr3B:583380535-583381693:583380535-583381697:+	-1	0	-0.970882	0	-0.967482	0	-0.988353	0	-0.909192	0	-0.973621	0	-0.975307	0
XLOC_081281;RI:chr3B:644910276:644910553-644910620:644910651:+	-0.540304	0.0014985	-0.747519	0.0014985	-0.503071	0.000999001	-0.43376	0.001998	-0.520258	0.001998	-0.298547	0.0014985	-0.56268	0
XLOC_082332;A3:chr3B:782635674-782635786:782635674-782635887:+	-0.774617	0	-0.624959	0.0014985	-0.858661	0	-0.752549	0	-0.817181	0	-0.68931	0	-0.673502	0.0014985
XLOC_082923;RI:chr3B:3666877:3667101-3667183:3667378:-	-0.738029	0	-0.392178	0.001998	-0.572816	0	-0.375266	0.00799201	-0.358792	0.00499501	-0.31198	0.00849151	-0.427399	0.001998
XLOC_084895;A5:chr3B:362482201-362482294:362482201-362482304:-	0.317836	0.002997	0.218948	0.00699301	0.303798	0.003996	0.333191	0.000999001	0.391464	0.000999001	0.327504	0.001998	0.319658	0.002997
XLOC_085301;A3:chr3B:455066866-455067273:455066861-455067273:-	-0.705083	0	-0.569538	0	-0.551767	0	-0.68894	0	-0.708906	0	-0.601254	0	-0.393611	0.002997
XLOC_085669;RI:chr3B:536435206:536435469-536435674:536435826:-	-0.901265	0	-0.921945	0.000499501	-0.589132	0.0014985	-0.399901	0.0034965	-0.44323	0.0014985	-0.440675	0.001998	-0.628693	0.000999001
XLOC_086169;SE:chr3B:629596974-629597056:629597097-629597187:-	-0.902743	0.001998	-0.926168	0	-0.783634	0	-0.731654	0.001998	-0.437111	0.00899101	-0.809228	0.003996	-0.839645	0.00899101
XLOC_086953;A3:chr3B:747801613-747803636:747801595-747803636:-	-0.333169	0.00799201	-0.348961	0.00899101	-0.289512	0.00699301	-0.245689	0.00599401	-0.159284	0.00599401	-0.18042	0.00599401	-0.192588	0.00499501
XLOC_093378;AF:chr3D:170535976:170536186-170536971:170536244:170536291-170536971:+	-0.835589	0.0014985	-0.696857	0.0014985	-0.848494	0	-0.803208	0.00499501	-0.894589	0.002997	-0.866696	0	-0.915615	0.0044955
XLOC_093433;AF:chr3D:185790029:185790201-185792430:185790283:185790399-185792430:+	-0.44005	0.00499501	-0.368215	0.00899101	-0.32411	0.00599401	-0.875518	0.001998	-0.891659	0	-0.823732	0	-0.969117	0.002997
XLOC_093996;RI:chr3D:374926545:374926727-374926761:374926804:+	-0.720291	0.000999001	-0.495614	0.0024975	-0.637332	0.000499501	-0.75187	0.000499501	-0.291095	0.000999001	-0.615434	0.000499501	-0.480994	0.0014985
XLOC_094388;RI:chr3D:449113381:449113664-449113776:449113859:+	-0.403724	0.000999001	-0.369177	0.000999001	-0.309566	0.000999001	-0.28398	0.000999001	-0.203059	0.000999001	-0.245264	0.000499501	-0.464833	0.0014985
XLOC_094459;AF:chr3D:461211583:461211703-461212845:461211824:461211880-461212845:+	-0.984957	0	-0.990328	0	-0.989974	0	-0.989425	0	-0.954001	0	-0.95603	0	-0.955457	0
XLOC_094526;RI:chr3D:474432325:474433318-474433355:474434001:+	-0.794298	0.001998	-0.650667	0.0024975	-0.843495	0.000999001	-0.78623	0.002997	-0.65604	0.002997	-0.53686	0.001998	-0.685998	0.001998
XLOC_094674;AF:chr3D:499630371:499630516-499631343:499630803:499630905-499631343:+	-0.854458	0.000499501	-0.652031	0.000999001	-0.391683	0.0034965	-0.405506	0.002997	-0.837261	0.000499501	-0.73106	0	-0.949475	0.000499501
XLOC_094729;A5:chr3D:508402111-508402205:508402096-508402205:+	-0.702608	0.003996	-0.61135	0.0044955	-0.746769	0.0014985	-0.624127	0.002997	-0.555336	0.0044955	-0.458856	0.00649351	-0.62194	0.0034965
XLOC_096077;A3:chr3D:23063595-23064955:23063573-23064955:-	-0.962246	0	-0.516207	0	-0.957734	0	-0.915522	0	-0.88066	0	-0.792074	0	-0.856517	0
XLOC_096620;AF:chr3D:93485025-93485330:93485373:93485025-93485485:93485519:-	-0.732067	0.001998	-0.610329	0.00674326	-0.674433	0	-0.59629	0	-0.637393	0.003996	-0.653549	0	-0.700737	0
XLOC_096896;A3:chr3D:160908835-160911766:160908783-160911766:-	-0.704284	0.002997	-0.848877	0.000999001	-0.684963	0	-0.51739	0.003996	-0.328749	0.003996	-0.456419	0.000999001	-0.507756	0.000999001
XLOC_097151;AF:chr3D:275867568-275867905:275867974:275867568-275868270:275868426:-	0.507977	0.002997	0.478345	0.002997	0.816827	0	0.944025	0.002997	0.912553	0	0.951728	0	0.790558	0.00599401
XLOC_097288;AF:chr3D:309663661-309665817:309665876:309663661-309666023:309666231:-	0.988988	0	0.883461	0.00499501	0.952835	0.002997	0.951314	0	0.837487	0.00749251	0.914667	0.002997	0.996135	0.003996
XLOC_097406;AF:chr3D:339861863-339862415:339862478:339861863-339863787:339863888:-	0.781339	0.002997	0.909826	0.0024975	0.971435	0	1	0	1	0	1	0	0.869288	0.000499501
XLOC_097691;A3:chr3D:394768017-394768116:394768011-394768116:-	-0.81689	0.002997	-0.650407	0.00499501	-0.664978	0.000999001	-0.343071	0.00949051	-0.327485	0.00649351	-0.346968	0.00949051	-0.645836	0.00849151
XLOC_097762;SE:chr3D:405821938-405822962:405823090-405823195:-	-0.69626	0	-0.539946	0.0024975	-0.492574	0.000999001	-0.557247	0.0014985	-0.371002	0.0024975	-0.297517	0.0034965	-0.548813	0.0014985
XLOC_098049;RI:chr3D:451234648:451234692-451234759:451235231:-	-0.916905	0.000999001	-0.919218	0	-0.782317	0	-0.819744	0	-0.791825	0	-0.828909	0	-0.940268	0
XLOC_098096;A5:chr3D:458626317-458626470:458626317-458626506:-	-1	0	-1	0	-0.5	0.00799201	-1	0	-0.926827	0.0014985	-1	0	-1	0
XLOC_098223;A3:chr3D:481529498-481529871:481529489-481529871:-	-0.824692	0.0024975	-0.693793	0.00849151	-0.925693	0.000999001	-0.889857	0	-0.755599	0.000999001	-0.703665	0	-0.77032	0.000999001
XLOC_102149;A3:chr4A:98599055-98599378:98599055-98599383:+	-0.868258	0	-0.868979	0	-0.628198	0	-0.612751	0	-0.61582	0.001998	-0.628567	0.002997	-0.520944	0.00549451
XLOC_102466;SE:chr4A:182123752-182123839:182123941-182124740:+	-0.519353	0	-0.365417	0.003996	-0.369605	0.003996	-0.437223	0.003996	-0.369202	0.003996	-0.324125	0.003996	-0.525108	0
XLOC_102595;A3:chr4A:225332834-225335743:225332834-225335820:+	-0.61485	0.00899101	-0.809083	0.0044955	-0.743762	0	-0.627716	0	-0.526028	0	-0.625286	0	-0.615702	0
XLOC_103428;AF:chr4A:523456048:523456325-523457031:523456880:523456960-523457031:+	-0.986264	0.0044955	-0.988891	0.00899101	-0.958056	0.00674326	-1	0	-0.985148	0.00674326	-0.967955	0.003996	-1	0
XLOC_103877;A3:chr4A:591697169-591698810:591697169-591698812:+	-0.881056	0	-0.806951	0.000999001	-0.569547	0.00499501	-0.708494	0.002997	-0.61227	0.002997	-0.806148	0.001998	-0.967709	0.003996
XLOC_104161;RI:chr4A:613412066:613412162-613412229:613412335:+	-0.816717	0.000499501	-0.621722	0.0034965	-0.957466	0.0014985	-0.624273	0.0014985	-0.654561	0.0014985	-0.924696	0.000999001	-0.885974	0.002997
XLOC_104969;A3:chr4A:703338434-703338509:703338434-703338518:+	-0.736533	0.002997	-0.930689	0.001998	-0.889457	0.000999001	-0.854641	0	-0.679222	0	-0.311153	0.003996	-0.692846	0.001998
XLOC_105509;RI:chr4A:1911051:1911251-1911330:1911496:-	-0.612299	0.0014985	-0.557511	0.001998	-0.476038	0.000999001	-0.885452	0.0014985	-0.610034	0.000999001	-0.632843	0.0024975	-0.795232	0.000999001
XLOC_105694;AF:chr4A:19627760-19627862:19627922:19627760-19628895:19629035:-	0.821754	0.000999001	0.683797	0.002997	0.785308	0	0.856502	0	0.641692	0	0.572498	0	0.906627	0
XLOC_106327;RI:chr4A:143445609:143445693-143445748:143445826:-	-0.630931	0.00499501	-0.98245	0.002997	-0.600844	0.0024975	-0.804627	0.0024975	-0.713579	0.0014985	-0.639606	0.0014985	-0.882548	0.00899101
XLOC_107457;SE:chr4A:536203183-536209590:536209818-536210853:-	-0.737503	0	-0.667736	0.001998	-0.671907	0	-0.74163	0	-0.500954	0	-0.487713	0	-0.584225	0.000999001
XLOC_107493;SE:chr4A:541362508-541362727:541363437-541365989:-	-0.90757	0.001998	-0.786185	0.001998	-0.658053	0.00549451	-0.794669	0.001998	-0.795234	0.0024975	-0.763477	0.000999001	-0.597854	0.0014985
XLOC_108373;A3:chr4A:625863108-625863949:625863103-625863949:-	-0.678449	0.002997	-0.648793	0.00499501	-0.681074	0.002997	-0.85653	0.001998	-0.707253	0.0024975	-0.689816	0.0044955	-0.746914	0.00649351
XLOC_108923;AF:chr4A:685422657-685423056:685423092:685422657-685423661:685423970:-	0.881131	0.001998	0.812248	0.001998	0.791727	0	0.754066	0	0.755271	0	0.699006	0	0.84284	0.001998
XLOC_113426;SE:chr4B:32806670-32806873:32806995-32807361:+	-0.726844	0	-0.798745	0	-0.686435	0	-0.694105	0	-0.506602	0	-0.435	0.000499501	-0.606807	0
XLOC_116104;A3:chr4B:650935104-650935205:650935104-650935247:+	-0.467001	0.0014985	-0.436837	0.0014985	-0.501361	0	-0.59298	0	-0.434178	0	-0.545543	0	-0.442153	0.0014985
XLOC_116104;A3:chr4B:650935308-650935414:650935308-650935417:+	-0.315224	0.00224775	-0.230428	0.0044955	-0.243941	0.00374625	-0.430215	0.000749251	-0.273642	0.0014985	-0.414958	0.0014985	-0.304507	0.002997
XLOC_116187;SE:chr4B:657808235-657808325:657808439-657810132:+	-0.877297	0.0014985	-1	0	-0.536488	0.00599401	-0.975438	0.002997	-0.717462	0.0014985	-0.696661	0.0034965	-0.812723	0.0014985
XLOC_116570;AF:chr4B:21317862-21319697:21319741:21317862-21319932:21320060:-	0.438313	0	0.459	0	0.656021	0	0.750048	0	0.61559	0	0.782167	0	0.794147	0
XLOC_116863;SE:chr4B:60206125-60206491:60206550-60207920:-	1	0	1	0	0.996111	0	0.988198	0	0.9712	0	0.976495	0	0.977429	0
XLOC_117010;A3:chr4B:82426046-82426136:82425938-82426136:-	-0.816919	0.002997	-0.707772	0.00499501	-0.957794	0.001998	-0.848222	0.002997	-0.867322	0	-0.801596	0	-0.817035	0.000999001
XLOC_117438;A3:chr4B:171620870-171620979:171620861-171620979:-	-1	0	-1	0	-1	0	-0.982527	0.0014985	-0.981693	0	-1	0	-0.983189	0
XLOC_117787;SE:chr4B:282884930-282887204:282887357-282887605:-	-0.979701	0	-0.939068	0	-0.947822	0.0014985	-0.92608	0.002997	-0.891093	0	-0.811048	0	-0.970331	0.0024975
XLOC_118316;RI:chr4B:437162495:437163333-437163508:437164075:-	-0.956295	0.002997	-0.970225	0.002997	-0.823129	0.002997	-0.896548	0.003996	-0.611418	0.001998	-0.575263	0.003996	-0.940204	0.002997
XLOC_118317;A3:chr4B:437213226-437213340:437213224-437213340:-	-0.901942	0	-0.942177	0.000499501	-0.895129	0	-0.671302	0	-0.522437	0.000499501	-0.499159	0	-0.626938	0
XLOC_118893;A5:chr4B:562938233-562939114:562938233-562939174:-	-0.657923	0	-0.903074	0.000499501	-0.79443	0	-0.598253	0.0014985	-0.508824	0.0014985	-0.496628	0.000499501	-0.719854	0.0024975
XLOC_124556;AF:chr4D:341922204:341922303-341922801:341922329:341922381-341922801:+	-0.671051	0	-0.728176	0	-1	0	-0.966919	0.00599401	-1	0	-1	0	-1	0
XLOC_124674;SE:chr4D:371131899-371132002:371132106-371132280:+	-0.663868	0	-0.666714	0	-0.692787	0	-0.550016	0.000999001	-0.350691	0.001998	-0.211856	0.00499501	-0.581503	0
XLOC_127151;SE:chr4D:361037896-361038247:361038495-361038595:-	-0.846667	0.000499501	-0.951946	0.0014985	-0.925607	0.000999001	-0.916113	0.000999001	-0.723927	0.001998	-0.801444	0.0014985	-0.918675	0.0014985
XLOC_132209;AF:chr5A:511902841:511903036-511903710:511903346:511903513-511903710:+	-0.848254	0.000999001	-1	0	-0.828786	0.002997	-1	0	-1	0	-0.5	0.0044955	-1	0
XLOC_132249;A5:chr5A:521294681-521294773:521294642-521294773:+	-0.968179	0	-0.982837	0	-0.955735	0.000999001	-0.889537	0.000999001	-0.883402	0.000999001	-0.835225	0.003996	-0.92959	0
XLOC_132328;AF:chr5A:533278063:533278165-533281204:533279744:533279793-533281204:+	-0.450802	0	-0.371107	0.000499501	-0.443091	0	-0.373381	0.000999001	-0.339349	0.0014985	-0.27797	0.002997	-0.581579	0
XLOC_132729;AF:chr5A:570712990:570713255-570716578:570713383:570713432-570716578:+	-0.481247	0.00874126	-0.363792	0.00749251	-0.314782	0.00749251	-0.551977	0.00124875	-0.455389	0.00124875	-0.438226	0	-0.482181	0.00124875
[truncated: 8,523 more rows]

## Sheet: AxZvsZxA_DAS
AS_id	AxZ_E1vsZxA_E1_dPSI	AxZ_E1vsZxA_E1_pvalue	AxZ_E2vsZxA_E2_dPSI	AxZ_E2vsZxA_E2_pvalue	AxZ_E3vsZxA_E3_dPSI	AxZ_E3vsZxA_E3_pvalue	AxZ_E4vsZxA_E4_dPSI	AxZ_E4vsZxA_E4_pvalue	AxZ_E5vsZxA_E5_dPSI	AxZ_E5vsZxA_E5_pvalue	AxZ_E6vsZxA_E6_dPSI	AxZ_E6vsZxA_E6_pvalue	AxZ_E7vsZxA_E7_dPSI	AxZ_E7vsZxA_E7_pvalue
[truncated: 6,092 more rows]

[truncated: 1 more sheets: CxSvsSxC_DAS]
