# Supplementary material for: Asymmetric gene expression in grain development of reciprocal crosses between tetraploid and hexaploid wheats
Source: Commun Biol. 2022 Dec 23;5:1412. doi: 10.1038/s42003-022-04374-w (PMC9789062; doi:10.1038/s42003-022-04374-w)
Supplement: Supplementary file 13 — Supplementary Data 10 [file 42003_2022_4374_MOESM13_ESM.xlsx]

## Sheet: Supplementary Data 10
Supplementary Data 10 Differetially expressed genes(DEGs) between samples involved in alternative splicing pathways. Comparisons were calculated between reciprocal pairs at each stage. The list of genes involved in alternative splicing pathways were compiled from The ASRG database (Wang and Brendel, 2004).
ID	TAIR10.ID	TAIR10.Evalue	Alternative splicing pathways	Gene.Name	AxCvsCxA_log2FC_E1	AxCvsCxA_padj_E1	AxCvsCxA_log2FC_E2	AxCvsCxA_padj_E2	AxCvsCxA_log2FC_E3	AxCvsCxA_padj_E3	AxCvsCxA_log2FC_E4	AxCvsCxA_padj_E4	AxCvsCxA_log2FC_E5	AxCvsCxA_padj_E5	AxCvsCxA_log2FC_E6	AxCvsCxA_padj_E6	AxCvsCxA_log2FC_E7	AxCvsCxA_padj_E7	AxSvsSxA_log2FC_E1	AxSvsSxA_padj_E1	AxSvsSxA_log2FC_E2	AxSvsSxA_padj_E2	AxSvsSxA_log2FC_E3	AxSvsSxA_padj_E3	AxSvsSxA_log2FC_E4	AxSvsSxA_padj_E4	AxSvsSxA_log2FC_E5	AxSvsSxA_padj_E5	AxSvsSxA_log2FC_E6	AxSvsSxA_padj_E6	AxSvsSxA_log2FC_E7	AxSvsSxA_padj_E7	AxZvsZxA_log2FC_E1	AxZvsZxA_padj_E1	AxZvsZxA_log2FC_E2	AxZvsZxA_padj_E2	AxZvsZxA_log2FC_E3	AxZvsZxA_padj_E3	AxZvsZxA_log2FC_E4	AxZvsZxA_padj_E4	AxZvsZxA_log2FC_E5	AxZvsZxA_padj_E5	AxZvsZxA_log2FC_E6	AxZvsZxA_padj_E6	AxZvsZxA_log2FC_E7	AxZvsZxA_padj_E7	CxSvsSxC_log2FC_E1	CxSvsSxC_padj_E1	CxSvsSxC_log2FC_E2
TraesCS1A02G273400	AT1G21190	3.58e-58	1. Small nuclear Ribonucleoprotein (snRNP)	atLSM3a	1.5432	1.55e-17	1.26965	2.81e-11	0.833619	2.59e-06	0.365262	0.0675731	-1.15153	3.03e-11	0.103677	0.764578	1.08994	6.25e-07	0.526647	0.00260037	0.105275	0.710191	0.335423	0.0881285	0.549354	0.00428261	0.214222	0.362199	0.769487	0.000225688	-0.0382129	1	0.162335	0.603405	0.379602	0.28487	0.0480695	0.94542	0.882694	4.39e-06	0.503179	0.0223311	-0.041983	0.970271	-0.0856559	0.86062	-0.444945	0.0269792	-0.788739
TraesCS1B02G283200	AT1G21190	3.58e-58	1. Small nuclear Ribonucleoprotein (snRNP)	atLSM3a	2.32978	9.13e-18	3.08984	7.05e-18	1.64968	1.35e-09	1.63036	4.33e-09	-0.0579628	0.944858	1.38299	0.00012335	2.5243	6.9e-12	0.757786	0.00164994	0.156075	0.708379	1.57112	1.07e-09	1.68441	3.24e-09	1.37266	1.83e-06	2.14997	8.14e-10	1.10255	0.00507216	-0.203338	0.716992	-0.026967	1	0.256865	0.70648	0.647775	0.0179425	0.604123	0.042535	-1.62478	1.09e-05	-1.7601	2.83e-05	-0.659107	0.00403621	-0.857036
TraesCS1B02G389000	AT4G14342	6.24e-60	1. Small nuclear Ribonucleoprotein (snRNP)	SF3b10a	1.81054	4.79e-19	1.11741	1.74e-08	0.478314	0.0118779	-0.0292171	0.984796	0.184341	0.385071	0.735246	0.000105518	0.519086	0.00901933	0.912559	8.38e-07	-0.577415	0.0139825	-0.196826	0.438327	-1.16212	5.29e-10	-0.625864	0.00115036	-0.359319	0.0979258	-1.25543	2.09e-08	-0.413296	0.168965	-0.0979048	0.911804	0.0194387	0.99332	-0.334556	0.0680245	0.0270967	0.981234	-0.940369	1.52e-07	-0.35159	0.115113	1.05385	2.32e-07	-1.29807
TraesCS1D02G062600	AT2G03870	5.13e-28	1. Small nuclear Ribonucleoprotein (snRNP)	atLSM7	NA	NA	NA	NA	NA	NA	NA	NA	NA	NA	NA	NA	NA	NA	NA	NA	NA	NA	NA	NA	NA	NA	NA	NA	NA	NA	NA	NA	NA	NA	NA	NA	NA	NA	NA	NA	NA	NA	NA	NA	NA	NA	NA	NA	NA
TraesCS1D02G348600	AT4G14342	4.2e-60	1. Small nuclear Ribonucleoprotein (snRNP)	SF3b10a	1.92724	2.94e-21	1.20134	4.66e-10	0.765287	3.35e-05	0.429101	0.021023	0.30481	0.136031	0.691183	0.000868181	0.808136	0.000261128	0.583034	0.00193053	0.426801	0.0392171	0.949555	1.22e-07	0.222111	0.351175	0.9145	3.62e-07	0.353397	0.119438	0.0636236	0.901454	0.210461	0.422461	-0.0551894	0.966189	0.359005	0.122065	0.105436	0.655297	0.492177	0.00274325	-0.330625	0.0826106	-0.219717	0.309289	0	1	0
TraesCS1D02G376100	AT4G14342	6.24e-60	1. Small nuclear Ribonucleoprotein (snRNP)	SF3b10a	1.39756	5e-09	1.00034	6.86e-05	0.419299	0.118	0.413405	0.104064	0.350801	0.183332	0.383726	0.18054	1.21748	7.58e-07	0.423958	0.116702	0.359704	0.239157	0.466023	0.0779612	0.748429	0.00293428	0.666172	0.00640611	0.751448	0.00225687	0.100207	0.8407	0.010761	1	-0.137136	0.87748	0.00788127	1	-0.1867	0.562941	0.25848	0.383252	-0.795588	0.00063167	-0.0123747	1	0	1	0
TraesCS2A02G285800	AT3G07860	1.67e-18	1. Small nuclear Ribonucleoprotein (snRNP)	atU11/U12-25K	1.49629	NA	0	NA	0	NA	0	NA	0	NA	1.98578	NA	0	NA	0	NA	0	NA	0	NA	0	NA	0	NA	0	NA	0	NA	0	NA	-1.57205	NA	0	NA	0	NA	1.11175	NA	0	NA	0	NA	-1.86825	NA	0
TraesCS2A02G435600	AT3G07860	2.74e-22	1. Small nuclear Ribonucleoprotein (snRNP)	atU11/U12-25K	NA	NA	NA	NA	NA	NA	NA	NA	NA	NA	NA	NA	NA	NA	NA	NA	NA	NA	NA	NA	NA	NA	NA	NA	NA	NA	NA	NA	NA	NA	NA	NA	NA	NA	NA	NA	NA	NA	NA	NA	NA	NA	NA	NA	NA
TraesCS2B02G198200	AT3G11500	3.43e-43	1. Small nuclear Ribonucleoprotein (snRNP)	atSmG-b	1.46032	9.89e-15	1.20308	3.82e-10	2.0411	1.32e-27	0.56452	0.00631421	1.01776	1.37e-07	1.72208	3.16e-19	1.35001	1.21e-12	0.962108	7.89e-07	-0.154473	0.579344	0.99938	2.43e-07	0.658401	0.00118913	0.941604	1.75e-06	1.19164	9.47e-10	1.08626	2.81e-08	0.322971	0.209067	0.307684	0.428784	0.233603	0.544083	0.673557	0.00168575	0.341065	0.171936	-0.451811	0.0441672	0.101795	0.774211	-0.304798	0.244386	-0.69055
TraesCS2B02G586100	AT3G07860	1.23e-22	1. Small nuclear Ribonucleoprotein (snRNP)	atU11/U12-25K	NA	NA	NA	NA	NA	NA	NA	NA	NA	NA	NA	NA	NA	NA	NA	NA	NA	NA	NA	NA	NA	NA	NA	NA	NA	NA	NA	NA	NA	NA	NA	NA	NA	NA	NA	NA	NA	NA	NA	NA	NA	NA	NA	NA	NA
TraesCS2B02G589500	AT5G08290	3.23e-14	1. Small nuclear Ribonucleoprotein (snRNP)	atU5-15	0	NA	0	NA	0	NA	0	NA	0	NA	0	NA	0	NA	0	NA	0	NA	0	NA	0	NA	0	NA	0	NA	0	NA	0	NA	0	NA	0	NA	0	NA	1.11173	NA	0	NA	0	NA	0	NA	0
TraesCS3A02G150000	AT2G33730	NA	1. Small nuclear Ribonucleoprotein (snRNP)	atU5-100KD	-2.90398	0.18013	2.16985	0.31937	-1.72529	0.526533	2.33471	0.137051	0.994733	0.456795	2.58773	0.248751	0.49109	0.813515	2.05611	0.236169	2.06614	0.355247	0.9621	0.557524	0.106176	1	-1.06111	0.593328	0.285408	0.905885	0.048071	1	-0.624307	NA	0	NA	0.0312898	NA	0.4575	NA	-0.47657	NA	0.0265186	NA	-1.79633	NA	-5.54017	0.00222008	-0.185992
TraesCS3A02G509700	AT2G42270	NA	1. Small nuclear Ribonucleoprotein (snRNP)	atU5-200-2b	0	NA	1.20525	NA	-3.00972	NA	-1.77232	NA	-3.32898	NA	-0.744836	NA	1.32456	NA	-2.96794	NA	-3.72702	NA	-6.01904	NA	-3.66065	NA	0	NA	0	NA	0	NA	1.77996	NA	3.68821	NA	0	NA	-1.82965	NA	0	NA	0	NA	0	NA	0	NA	-1.10717
TraesCS3D02G371500	AT1G21190	3.54e-57	1. Small nuclear Ribonucleoprotein (snRNP)	atLSM3a	-0.329793	0.163035	-0.0944313	0.794882	0.982451	3.34e-06	-0.0435654	0.96738	-0.948416	5.98e-06	-0.368746	0.193619	0.752225	0.00185278	-0.697563	0.00133862	-1.54547	6.57e-14	-0.474271	0.0380362	0.162401	0.588693	0.0436195	0.955641	0.249157	0.421048	0.0383806	1	0.232613	0.433438	0.184989	0.746227	-0.424782	0.176871	0.833529	0.000135076	0.636538	0.00660232	-0.143944	0.701168	0.892911	7.8e-05	0	1	0
TraesCS3D02G517500	AT2G42270	NA	1. Small nuclear Ribonucleoprotein (snRNP)	atU5-200-2b	0	NA	-1.18794	NA	-2.03577	NA	0	NA	0	NA	0	NA	0	NA	-0.329409	NA	0	NA	-2.7291	NA	0	NA	0	NA	0	NA	0	NA	0	NA	-1.57201	NA	0	NA	0	NA	0	NA	0	NA	0	NA	0	NA	0
TraesCS3D02G517700	AT2G42270	NA	1. Small nuclear Ribonucleoprotein (snRNP)	atU5-200-2b	0	NA	0	NA	-2.90089	NA	-3.25436	NA	-1.51747	NA	0	NA	0	NA	-0.329459	NA	-2.51119	NA	-2.57529	NA	-1.35287	NA	0	NA	0	NA	0	NA	0	NA	0	NA	0	NA	-1.83523	NA	-1.60784	NA	0	NA	2.46088	NA	0	NA	0
TraesCS4A02G166300	AT3G27730	NA	1. Small nuclear Ribonucleoprotein (snRNP)	atU5-200-3	0	NA	0	NA	0	NA	0	NA	0	NA	0	NA	0	NA	0	NA	0	NA	1.95135	NA	0	NA	0	NA	0	NA	0	NA	0	NA	0	NA	0	NA	0	NA	0	NA	0	NA	0	NA	0	NA	0
TraesCS5A02G183900	AT2G33730	NA	1. Small nuclear Ribonucleoprotein (snRNP)	atU5-100KD	0	NA	0	NA	0	NA	-1.80018	NA	1.78415	NA	3.6147	NA	1.32238	NA	0	NA	1.13536	NA	-0.771619	NA	-1.30437	NA	2.08686	NA	2.21898	NA	1.3293	NA	0	NA	0	NA	0.388447	NA	0.887501	NA	0.854066	NA	1.20564	NA	-0.507482	NA	0	NA	0
TraesCS5A02G366300	AT5G08290	3.05e-32	1. Small nuclear Ribonucleoprotein (snRNP)	atU5-15	NA	NA	NA	NA	NA	NA	NA	NA	NA	NA	NA	NA	NA	NA	NA	NA	NA	NA	NA	NA	NA	NA	NA	NA	NA	NA	NA	NA	NA	NA	NA	NA	NA	NA	NA	NA	NA	NA	NA	NA	NA	NA	NA	NA	NA
TraesCS5A02G381900	AT5G64270	NA	1. Small nuclear Ribonucleoprotein (snRNP)	atSAP155	NA	NA	NA	NA	NA	NA	NA	NA	NA	NA	NA	NA	NA	NA	NA	NA	NA	NA	NA	NA	NA	NA	NA	NA	NA	NA	NA	NA	NA	NA	NA	NA	NA	NA	NA	NA	NA	NA	NA	NA	NA	NA	NA	NA	NA
TraesCS5B02G487800	AT1G04080	NA	1. Small nuclear Ribonucleoprotein (snRNP)	atPrp39a	0	1	-3.74076	0.98575	-4.39844	0.972105	0	1	0	1	0	1	0	1	0	1	-7.081	0.889472	0	1	0	1	0	1	0	1	0	1	1.77898	1	0	1	-1.26345	1	3.61731	0.97634	0	1	0	1	0	1	-7.60005	1	0
TraesCS5D02G509500	AT1G56070	1.98e-24	1. Small nuclear Ribonucleoprotein (snRNP)	atU5-116-2	3.09279	NA	0	NA	0	NA	0	NA	0	NA	0	NA	0	NA	1.92231	NA	0	NA	0	NA	0	NA	0	NA	0	NA	0	NA	-3.88556	NA	0	NA	0	NA	0	NA	0	NA	0	NA	0	NA	0	NA	0
TraesCS6A02G155100	AT5G17440	NA	1. Small nuclear Ribonucleoprotein (snRNP)	atLuc7b	-2.31496	NA	0	NA	0	NA	0	NA	0	NA	0	NA	0	NA	2.5423	NA	0	NA	0	NA	0	NA	0	NA	0	NA	0	NA	1.82647	NA	0	NA	0	NA	0	NA	0	NA	0	NA	0	NA	0	NA	-0.303029
TraesCS6A02G164500	AT2G42270	NA	1. Small nuclear Ribonucleoprotein (snRNP)	atU5-200-2b	NA	NA	NA	NA	NA	NA	NA	NA	NA	NA	NA	NA	NA	NA	NA	NA	NA	NA	NA	NA	NA	NA	NA	NA	NA	NA	NA	NA	NA	NA	NA	NA	NA	NA	NA	NA	NA	NA	NA	NA	NA	NA	NA	NA	NA
TraesCS6B02G111500	AT2G18740	1.48e-23	1. Small nuclear Ribonucleoprotein (snRNP)	atSmE-b	0	NA	3.51267	NA	0.366849	NA	0	NA	4.07931	NA	1.15753	NA	1.32456	NA	0	NA	-0.0863206	NA	-1.98755	NA	0.348974	NA	-0.888365	NA	-4.98607	NA	-1.52398	NA	-1.91402	NA	0	NA	0	NA	0.877057	NA	4.56055	NA	-1.04445	NA	1.084	NA	0	NA	3.87827
TraesCS6B02G113500	AT3G07860	7.59e-20	1. Small nuclear Ribonucleoprotein (snRNP)	atU11/U12-25K	0	1	6.57465	0.879945	1.91264	1	0	1	1.17575	1	3.37642	0.980659	0	1	0	1	1.29971	1	-5.35628	0.910904	-2.93854	0.99151	-1.84734	1	-2.57581	1	0	1	-4.99866	NA	-4.82492	NA	0	NA	-1.82953	1	2.44004	1	-4.20961	0.963902	-0.928639	NA	-1.11167	1	0
TraesCS7A02G302100	AT1G03330	1.53e-61	1. Small nuclear Ribonucleoprotein (snRNP)	atLSM2	0.877073	8.4e-05	0.661303	0.00503674	0.996503	1.75e-05	0.582277	0.0238563	0.135836	0.705491	0.973255	0.00080351	2.03423	2.24e-14	0.289422	0.260511	-0.56134	0.0200322	0.32648	0.21185	0.799089	0.0026278	1.22723	3.98e-06	1.70976	2.57e-09	0.91204	0.00289667	-0.318198	0.293883	-0.0176008	1	-0.445308	0.271466	-0.152547	0.668792	0.252913	0.454667	-1.02942	0.000295526	-0.330772	0.392907	-0.662536	0.0035855	-0.296992
TraesCS7A02G304400	AT2G18740	3.71e-56	1. Small nuclear Ribonucleoprotein (snRNP)	atSmE-b	2.68004	1.26e-54	2.14512	6.01e-35	2.92914	7.38e-64	2.41502	9.71e-44	1.24523	3.94e-13	1.96453	6.82e-28	1.91353	3.03e-27	1.24489	2.9e-13	0.334573	0.0997235	1.34479	5.07e-15	1.42047	4.34e-16	1.86362	2.78e-27	1.81866	1e-24	1.52101	1.71e-16	0.356974	0.109941	0.37714	0.212891	0.452412	0.0833244	0.513307	0.00964592	0.32687	0.139642	-1.17646	1.33e-10	-0.672984	0.000582715	0.19127	0.538286	-0.0391942
TraesCS7B02G202200	AT1G03330	1.53e-61	1. Small nuclear Ribonucleoprotein (snRNP)	atLSM2	0.316791	0.170993	-0.264923	0.288107	0.32223	0.187255	0.148509	0.626426	-0.578557	0.00777272	0.700928	0.00402106	1.23492	1.59e-08	-0.446924	0.0424505	-1.58892	1.96e-15	-0.203104	0.444145	0.189716	0.504308	0.861314	0.000147508	1.17335	1.83e-07	0.776847	0.00153745	-0.264435	0.346198	-0.10947	0.888797	-0.49719	0.115189	-0.209712	0.468281	0.524103	0.0322603	-0.406855	0.13251	0.0856842	0.861003	-1.22073	9.81e-10	-0.615065
TraesCS7B02G204700	AT2G18740	3.71e-56	1. Small nuclear Ribonucleoprotein (snRNP)	atSmE-b	1.90476	1.8e-23	1.61903	8.03e-17	3.02749	1.84e-56	2.50241	5.69e-39	0.696699	0.00053472	1.22465	9.19e-10	1.53431	1.25e-14	0.61398	0.00278938	-0.172445	0.525078	0.915216	3.6e-06	1.28141	5.4e-11	1.48889	1.44e-14	1.71888	2.19e-18	1.08231	2.36e-07	0.263248	0.335386	0.439007	0.176043	0.370104	0.253279	0.494103	0.0315477	0.191796	0.525292	-1.01326	9.06e-07	-0.493269	0.0322667	-0.425868	0.0638791	-0.147919
TraesCS7D02G023900	AT2G33730	NA	1. Small nuclear Ribonucleoprotein (snRNP)	atU5-100KD	1.80597	NA	1.74739	NA	2.33793	NA	0	NA	1.11509	NA	-0.744424	NA	0	NA	0	NA	-1.91188	NA	0	NA	1.78618	NA	0	NA	0	NA	-1.52353	NA	-1.03822	NA	0	NA	0	NA	-1.82943	NA	-2.33136	NA	0.0918257	NA	0	NA	0	NA	0
TraesCS7D02G297400	AT1G03330	1.53e-61	1. Small nuclear Ribonucleoprotein (snRNP)	atLSM2	1.43654	1.45e-07	0.416632	0.190903	1.54054	3.8e-08	0.969072	0.00154024	-0.0627769	0.944283	1.25298	0.000548173	1.86827	1.06e-07	0.715081	0.010868	-0.379396	0.24217	0.532713	0.0773313	1.04185	0.00152327	1.75184	1.98e-07	1.86344	7.53e-08	1.53708	5.96e-05	-0.100059	0.861435	-0.120297	0.908745	-0.455903	0.307419	-0.199728	0.609788	0.251186	0.523287	-1.62261	9.11e-08	-0.645996	0.0577353	0	1	0
TraesCS7D02G299900	AT2G18740	3.71e-56	1. Small nuclear Ribonucleoprotein (snRNP)	atSmE-b	2.48791	8.43e-36	2.23456	1.01e-27	3.0123	8.74e-51	2.68364	2.76e-36	0.249205	0.298451	0.840291	0.000182597	1.71653	6.83e-15	0.925432	2.34e-06	0.229804	0.363488	0.766285	0.00012792	1.39847	5.08e-12	1.60001	2.95e-15	1.48456	3.96e-12	1.07653	4.28e-06	0.00552134	1	0.340631	0.341593	0.0475312	0.95413	0.497915	0.0222353	0.216293	0.434613	-1.0985	6.28e-08	-0.375968	0.11827	0	1	0
TraesCS7D02G381800	AT1G44910	NA	1. Small nuclear Ribonucleoprotein (snRNP)	atPrp40a	4.57849	0.0137511	4.65435	0.00922257	0.0249939	1	2.15921	0.066218	-0.394179	0.867778	0	1	3.62304	0.069363	5.47945	0.00253855	3.81861	0.0483039	3.29577	0.0309738	1.36877	0.321922	1.23283	0.509542	0.529129	0.944175	0.475653	0.910599	2.68074	NA	-1.34344	NA	2.52549	NA	-0.137135	NA	-0.0924389	NA	-2.15091	NA	-0.524275	NA	0	1	0
XLOC_000265	AT1G56070	0	1. Small nuclear Ribonucleoprotein (snRNP)	atU5-116-2	1.15866	3.94e-08	0.11907	0.724046	-0.787039	0.00545193	1.13592	3.61e-05	1.30271	1.42e-05	1.15273	0.00225791	0.83342	0.0520492	2.5093	0.365733	1.16948	0.747384	2.16514	0.299326	0	1	1.97401	0.510161	0	1	3.66227	0.0579424	-0.562988	0.100761	-0.586135	0.282657	-0.150872	0.887485	0.0759823	0.892419	-0.348854	0.315351	-1.86754	9.28e-07	-1.31244	5.44e-05	1.1206	4.19e-09	0.695422
XLOC_000445	AT3G22980	0	1. Small nuclear Ribonucleoprotein (snRNP)	atU5-116-3	0	NA	-2.67401	NA	0	NA	0	NA	2.39169	NA	0	NA	1.52315	NA	-2.73368	NA	0	NA	0	NA	0	NA	0	NA	-1.91266	NA	1.37932	NA	0	NA	0	NA	0	NA	0	NA	0	NA	0	NA	0	NA	-1.54779	NA	0
XLOC_000835	AT2G47580	2.57e-113	1. Small nuclear Ribonucleoprotein (snRNP)	atU1A	-0.115574	0.48228	0.070023	0.730343	-0.28385	0.0388813	-0.532277	3.54e-05	-0.129975	0.423522	-0.511446	0.000163883	-0.170691	0.301552	-0.25546	0.065011	-0.193154	0.202856	0.303801	0.0262863	-0.0729783	0.703054	-0.882338	1.39e-12	-0.877373	4.35e-12	-1.12069	2.71e-18	0.076061	0.754	0.252715	0.267304	0.148345	0.542272	0.544876	5.17e-05	0.101796	0.635643	0.757699	2.96e-09	0.0927217	0.656566	-0.41503	0.00163361	-0.226507
XLOC_000996	AT5G64270	NA	1. Small nuclear Ribonucleoprotein (snRNP)	atSAP155	-2.31602	0.324495	-4.24941	0.0198167	-0.462723	0.732942	1.027	0.405395	0.119852	0.973238	1.56573	0.0417521	0.972902	0.136122	-1.95141	0.399949	-1.85201	0.247396	-1.19538	0.140222	0.616839	0.607666	0.989503	0.239395	0.126652	0.974569	0.716298	0.37608	3.377	0.152014	0.704472	0.883713	-1.41861	NA	-0.328016	0.822678	0.480414	0.696248	-0.309075	0.792647	0.673427	0.392241	2.63879	0.355816	-0.271681
XLOC_001330	AT2G18510	NA	1. Small nuclear Ribonucleoprotein (snRNP)	atSAP49a	0.58311	0.000100571	0.143532	0.455681	-0.287642	0.117028	-0.606489	7.45e-05	0.34453	0.068759	-0.0384979	0.959246	-0.126805	0.708302	0.903433	1.9e-09	0.0696763	0.799981	0.758324	3.37e-06	0.378166	0.0366915	-0.00590931	1	0.156202	0.518397	-0.574315	0.0156389	0.363369	0.116522	0.455781	0.0922209	0.0349952	0.966012	0.382863	0.0202378	0.966129	1.78e-08	-0.0682039	0.883437	-0.826622	0.00294601	0.724159	7.44e-07	-0.229198
XLOC_001508	AT5G08290	1.11e-103	1. Small nuclear Ribonucleoprotein (snRNP)	atU5-15	-0.228591	0.328	0.252215	0.293817	0.754773	0.00013559	0.987868	2.47e-07	-0.568261	0.00366132	0.379809	0.0813377	0.265947	0.24057	-0.812712	2.41e-05	-1.15093	1.3e-09	-0.176526	0.491052	-0.26747	0.242928	-0.0033632	1	0.296486	0.194308	-0.533564	0.00883729	-0.124549	0.7181	-0.0978544	0.900309	-0.187237	0.651515	-0.189302	0.502526	-0.58175	0.00563904	-0.459046	0.0313304	0.464815	0.029421	-0.317211	0.197321	-0.333774
XLOC_001577	AT4G03430	0	1. Small nuclear Ribonucleoprotein (snRNP)	atU5-102KD	0.234899	0.147558	0.262188	0.0825044	0.207893	0.23661	0.823434	9.26e-09	-0.602426	1.48e-06	0.126314	0.50302	0.127332	0.517702	0.231812	0.116792	0.00683589	1	0.263974	0.0727373	0.336568	0.0251408	0.148873	0.416775	0.0875982	0.685743	0.11633	0.563953	-0.00229752	1	0.0423016	0.97255	0.138366	0.618601	-0.461873	0.00103669	-0.53816	0.000132992	0.0943573	0.641537	-0.454037	0.00148998	-0.0673994	1	-0.0269751
XLOC_001583	AT1G09230	NA	1. Small nuclear Ribonucleoprotein (snRNP)	atU11/U12-65K	1.47101	1.6e-09	0.231929	0.456656	0.0112683	1	-0.540314	0.0645064	0.037061	0.984191	0.00836827	1	-0.238786	0.633679	-0.175399	0.549314	-0.156244	0.690318	0.176681	0.614173	-0.480793	0.0926041	-0.225487	0.540436	-0.551417	0.0797438	-0.510005	0.164609	-0.182725	0.656236	-0.228586	0.810515	0.0815753	0.926009	0.238494	0.500785	0.252181	0.55698	0.0326715	1	0.0623615	0.970482	-0.00737781	1	-0.0812267
XLOC_003038	AT4G14342	2.7e-48	1. Small nuclear Ribonucleoprotein (snRNP)	SF3b10a	1.45847	2.17e-16	1.26374	1.07e-12	1.26518	6.64e-14	0.669249	0.000121999	0.664605	0.000128094	1.32369	1.15e-13	1.16937	1.96e-11	0.895814	2.11e-07	-0.04169	0.932395	0.912814	8.03e-08	0.545789	0.00300461	0.744333	1.84e-05	0.775846	1.36e-05	0.41623	0.0385445	0.202671	0.440716	0.335098	0.301725	0.509281	0.0367884	0.0608078	0.87071	0.228229	0.319331	-0.752396	5.46e-05	-0.0193026	1	-0.371026	0.0709488	0.0771947
XLOC_003384	AT2G33730	0	1. Small nuclear Ribonucleoprotein (snRNP)	atU5-100KD	0	NA	0	NA	0	NA	0	NA	0	NA	0	NA	0	NA	0	NA	-1.91184	NA	-2.41141	NA	0	NA	0	NA	0	NA	0	NA	-1.26666	NA	0	NA	0	NA	0	NA	0	NA	0	NA	0	NA	1.98822	NA	0
XLOC_003566	AT1G65700	5.21e-53	1. Small nuclear Ribonucleoprotein (snRNP)	atLSM8	1.29628	3.51e-15	0.996533	1.16e-08	1.71661	3.77e-21	1.1772	7.21e-10	-0.058701	0.871955	0.845116	0.000233599	1.68479	2.46e-16	0.979312	4.09e-10	-0.164701	0.43626	1.11429	6.32e-12	1.47277	1.86e-15	1.59896	2.64e-17	0.699512	0.000724844	0.797419	0.000185614	-0.111422	0.703261	-0.261395	0.46827	0.994182	4.69e-06	0.120075	0.644335	0.107139	0.72726	-0.976305	2.35e-06	-0.729536	0.000487036	-0.21109	0.355248	-0.395729
XLOC_004522	AT5G08290	4.2e-49	1. Small nuclear Ribonucleoprotein (snRNP)	atU5-15	3.86693	0.0380955	-1.27322	0.705514	0.734746	0.883324	0.377023	0.889422	2.87901	0.108392	1.60084	0.175752	-0.277084	0.918657	4.83078	0.00862541	1.16995	0.747384	1.04053	0.528675	-2.8997	0.173693	-0.890315	0.556875	-0.491068	0.719427	0.485404	0.72738	-0.547636	0.482815	-1.00756	0.417427	-0.395082	0.597339	0.26947	0.65408	0.0982923	0.902116	0.0427738	0.996037	-0.109688	0.913278	1.65644	0.840912	0
XLOC_004678	AT3G50670	3.25e-132	1. Small nuclear Ribonucleoprotein (snRNP)	atU1-70K	-0.13369	0.497479	-0.0265062	0.972989	-0.450501	0.00237559	0.189646	0.279534	0.178449	0.290226	0.508593	0.000839938	0.459344	0.00194682	-0.359822	0.0258846	-0.480042	0.00373908	-0.255303	0.122097	-0.273107	0.11362	0.157284	0.391907	0.601617	2.24e-05	0.510893	0.00016821	-0.962877	4.31e-06	-0.410502	0.108744	-0.445632	0.0339243	0.196777	0.262164	0.575752	0.00010856	-0.24275	0.190612	0.203521	0.250168	-0.0888827	0.987203	-0.594532
XLOC_005186	AT3G50670	6e-132	1. Small nuclear Ribonucleoprotein (snRNP)	atU1-70K	0.302183	0.0273973	0.977916	8.26e-16	1.70996	8.99e-50	0.863032	2.03e-13	0.532167	8.04e-06	1.18924	8.13e-24	0.457071	0.000240822	0.578225	2.35e-06	0.779866	5.25e-10	0.685652	7.88e-09	0.243925	0.0745875	0.286827	0.0275088	0.503851	2.96e-05	0.7476	1.05e-09	0.206664	0.260493	0.240657	0.293674	0.162316	0.478954	0.611773	7.74e-07	0.356424	0.0086252	-0.46435	0.000415414	-0.569391	3e-05	0.990144	1.05e-17	-0.0324696
XLOC_005384	AT5G16780	NA	1. Small nuclear Ribonucleoprotein (snRNP)	atTri110	0.411545	0.0894449	1.2625	2.32e-08	0.0306359	1	0.117679	0.783762	-0.711298	0.00215225	-0.253663	0.435369	0.595817	0.0595997	0.431817	0.0555356	0.983737	7.6e-05	0.448404	0.101947	0.315478	0.305476	0.21999	0.538734	0.230938	0.514466	0.665914	0.016169	-0.214309	0.549203	0.15367	0.862752	0.15096	0.810769	-0.090225	0.847719	0.989552	0.000270266	-0.0505003	0.983204	0.192384	0.653313	1.2638	1.96e-09	0.856698
XLOC_005439	AT1G14640	NA	1. Small nuclear Ribonucleoprotein (snRNP)	atSAP114-1b	0	1	3.48666	0.0425995	-0.232808	0.803425	0.0748408	0.973809	-0.10473	0.866621	-0.559041	0.210662	0.0547866	1	2.5092	0.367069	-2.26405	0.120421	0.62763	0.235951	-0.761754	0.161809	-0.338641	0.485157	-0.919715	0.0267253	-0.652679	0.41144	1.79172	0.622963	0.874943	0.871788	0.356667	0.751851	-1.14286	0.000565288	-0.577666	0.194314	-0.374042	0.4742	-1.15106	0.0693227	-4.5015	0.013948	-0.195301
XLOC_005706	AT5G48870	3.97e-47	1. Small nuclear Ribonucleoprotein (snRNP)	atLSM5/SAD1	1.66759	3.71e-29	1.8523	1.3e-36	1.71295	7e-35	1.60401	2.77e-30	0.586776	5.4e-05	1.77849	1.97e-27	2.44781	9.5e-52	0.535825	0.000242603	0.112476	0.586838	1.20721	2.14e-18	2.13394	5.43e-43	2.18638	9.08e-47	2.23902	3.65e-43	1.86479	2.06e-25	0.545997	0.00237866	0.462714	0.0329631	0.182877	0.588876	0.360911	0.0201495	0.222331	0.21336	-1.31638	1.26e-15	-0.479214	0.00483676	-0.250412	0.135783	-0.335845
XLOC_006359	AT5G08290	1.75e-103	1. Small nuclear Ribonucleoprotein (snRNP)	atU5-15	-0.312837	0.0609754	-0.535899	0.000831446	0.645172	2.24e-05	-0.173336	0.352189	-0.48647	0.00113187	-0.242392	0.175517	-0.387523	0.0189206	-0.833634	3.46e-08	-1.44495	7.77e-23	-1.09229	5.48e-14	-0.604664	7.7e-05	-0.136441	0.496471	-0.0208355	1	-0.858931	2.82e-08	-0.0991061	0.713988	-0.0082137	1	-0.232499	0.379066	0.334931	0.0611197	0.323841	0.0723713	0.634914	6.6e-05	0.605985	0.000240124	-1.50798	4.11e-25	-0.587266
XLOC_006460	AT4G14342	3.49e-58	1. Small nuclear Ribonucleoprotein (snRNP)	SF3b10a	2.28778	5.99e-22	1.49303	1.15e-10	0.454256	0.074321	0.712068	0.00222343	0.196293	0.500866	1.20324	3.78e-07	1.97359	1.41e-18	1.57886	1.32e-13	0.702143	0.00480422	1.16805	1.84e-07	0.871151	0.000465904	1.24456	5.66e-08	0.695043	0.00527098	1.2836	1.08e-08	0.459117	0.233567	0.469947	0.356324	0.225024	0.695378	0.0777295	0.859503	0.275793	0.32889	-0.907444	0.000239213	-1.28365	8.82e-08	0.46762	0.0610079	-0.282292
XLOC_006667	AT1G60170	0	1. Small nuclear Ribonucleoprotein (snRNP)	atU5-61/Prp31a	0.593663	0.000443249	0.172845	0.429609	-0.527809	0.00265103	0.388833	0.0367902	0.300547	0.10259	0.640297	0.000183467	0.693759	2.98e-05	1.55558	3.45e-22	0.574759	0.00129965	0.881997	1.85e-07	0.781123	5.12e-06	0.80181	2.17e-06	0.23901	0.235386	0.520408	0.00226847	0.269921	0.245088	0.536042	0.0421411	2.15011	6.67e-30	-0.0256659	0.97773	-0.0889142	0.775626	0.427451	0.0263304	-0.611066	0.000527288	0.274898	0.191764	0.309981
XLOC_006901	AT2G42270	NA	1. Small nuclear Ribonucleoprotein (snRNP)	atU5-200-2b	2.58267	NA	0.448286	NA	-3.51808	NA	2.73283	NA	-0.112848	NA	0.203888	NA	0	NA	1.93083	NA	2.27845	NA	2.98668	NA	1.76679	NA	1.38232	NA	-1.69844	NA	0	NA	0	NA	0	NA	0	NA	0	NA	0	NA	0	NA	0	NA	-2.26642	NA	-0.651428
XLOC_010477	AT3G22980	0	1. Small nuclear Ribonucleoprotein (snRNP)	atU5-116-3	0	NA	0	NA	0	NA	0	NA	0	NA	0	NA	0	NA	0	NA	0	NA	0	NA	0	NA	0	NA	0	NA	0	NA	0	NA	0	NA	0	NA	0	NA	0	NA	0	NA	-0.342908	NA	0	NA	0
XLOC_010796	AT3G22980	NA	1. Small nuclear Ribonucleoprotein (snRNP)	atU5-116-3	0	NA	0	NA	0	NA	0	NA	0	NA	0	NA	0	NA	0	NA	0	NA	0	NA	0	NA	0	NA	0	NA	0	NA	0	NA	0	NA	0	NA	1.75696	NA	0	NA	-1.29455	NA	0	NA	2.99195	NA	0
XLOC_011305	AT3G50670	5.75e-133	1. Small nuclear Ribonucleoprotein (snRNP)	atU1-70K	0.254721	0.360236	0.450897	0.0832486	0.27493	0.316232	0.834006	0.000198306	0.489507	0.0302445	0.225836	0.472136	0.863178	3.52e-05	0.991477	6.43e-06	0.158343	0.687057	0.418798	0.100561	0.270822	0.325187	-0.0183024	1	0.0817583	0.85626	1.18806	5.14e-09	-0.357435	0.442935	-0.194561	0.873261	-0.273404	0.595132	0.193119	0.588776	-0.121006	0.774953	-0.134616	0.736446	0.387109	0.174131	-0.043605	1	0.291221
XLOC_011360	AT1G56070	6.17e-39	1. Small nuclear Ribonucleoprotein (snRNP)	atU5-116-2	-0.56388	0.0294407	-0.366817	0.117639	-0.304655	0.160561	-0.653891	0.000351831	-0.185897	0.360256	-0.611878	0.00138566	-1.9908	5.8e-15	-1.43924	6.5e-08	-1.53427	3.54e-15	-0.925283	6.1e-07	-0.684499	0.000157166	-0.62574	0.000875044	-0.469459	0.0161583	-1.32778	2.02e-07	-0.905067	0.00225159	-0.34769	0.333371	-0.476502	0.0608939	-0.053299	0.904475	1.05688	1.98e-08	0.455255	0.0598884	0.837007	0.00258515	0.267269	0.444174	-0.226339
XLOC_011508	AT2G18510	1.05e-154	1. Small nuclear Ribonucleoprotein (snRNP)	atSAP49a	0.853666	6.74e-08	0.666007	1.25e-05	0.343747	0.0427378	0.106273	0.633456	0.683203	0.000198608	0.476578	0.0388595	0.00915355	1	0.998664	1.85e-11	0.508026	0.00408825	1.18387	1.59e-13	1.46325	8.78e-18	0.549314	0.00319924	0.756589	9.91e-05	0.378751	0.186573	-0.0954617	0.790602	0.574247	0.0207813	0.0544896	0.932744	0.702713	7.4e-07	0.835832	5.98e-07	-0.789188	0.000365834	-1.05638	0.000241552	1.00377	5.47e-11	-0.0724899
XLOC_011705	AT5G08290	4.39e-103	1. Small nuclear Ribonucleoprotein (snRNP)	atU5-15	-0.732343	0.0368781	-0.870549	0.0188873	-0.0387297	1	1.47031	1.53e-05	-0.509935	0.171139	0.670424	0.0633742	1.14545	0.000390056	-1.13593	0.000543662	-1.42879	1.66e-05	-0.856916	0.0196497	-0.711726	0.0481591	0.15675	0.773928	1.37047	2.27e-05	-0.176735	0.726745	-0.313816	0.529305	0.236989	0.834844	-0.277197	0.718678	-0.817107	0.0288807	-1.11695	0.00101566	-0.533533	0.158881	0.944335	0.00523443	-0.33382	0.561656	0.467146
XLOC_011794	AT1G28060	NA	1. Small nuclear Ribonucleoprotein (snRNP)	atSAP90-1	-0.261842	0.482183	0.596746	0.0760475	0.19241	0.695106	0.591051	0.162294	-0.089891	0.868405	-0.11476	0.883422	0.295609	0.545067	-0.531827	0.0736389	-0.421097	0.20064	-0.41924	0.221152	-0.423691	0.299748	-0.286701	0.515762	0.05999	0.977999	0.909881	0.00544088	-0.702099	0.0615989	-0.685725	0.195851	-0.095694	0.913333	-0.590404	0.0934004	-0.0721961	0.954119	0.179328	0.734918	1.05941	0.00115852	-0.0578009	1	0.459495
XLOC_011795	AT4G21660	NA	1. Small nuclear Ribonucleoprotein (snRNP)	atSF3b150	0.203148	0.672384	-0.877284	0.048479	-1.19859	0.005146	-0.429622	0.317441	0.166145	0.75648	0.699556	0.0786245	0.221469	0.653454	0.242826	0.612786	0.264623	0.618629	-0.651608	0.132014	-1.21249	0.00887157	-1.44234	0.000246702	-0.0905906	0.932026	0.327443	0.394692	0.269185	0.286759	0.173549	0.737874	-0.0557874	0.928356	1.02336	3.66e-06	0.528733	0.0357711	0.853885	1.17e-05	0.810666	8.31e-06	0.519977	0.232336	-0.197002
XLOC_011913	AT3G50670	4.35e-141	1. Small nuclear Ribonucleoprotein (snRNP)	atU1-70K	-0.879348	6.86e-20	-0.187641	0.0766901	-0.0209222	0.951366	-0.395803	2.08e-05	-0.401886	8.79e-06	-0.0798501	0.538782	-0.625148	2.72e-11	-0.226387	0.0376172	-0.0185398	0.962558	-0.316636	0.0010997	-0.64766	1.41e-12	-0.93116	1.24e-25	-0.389357	2.23e-05	-0.656081	3.58e-13	-0.422003	0.00043325	0.104396	0.667942	-0.131542	0.429911	0.336716	0.0009808	0.237616	0.0315579	0.163877	0.145235	-0.0126214	0.995227	0.061228	0.968298	-0.206013
XLOC_011924	AT1G28060	NA	1. Small nuclear Ribonucleoprotein (snRNP)	atSAP90-1	0.282043	0.407877	0.63121	0.0386427	0.962473	0.000380807	-0.571943	0.0478483	0.653056	0.0243155	0.477561	0.214426	0.0814134	0.938804	-0.22795	0.486198	-0.750528	0.00995484	0.465874	0.130978	-0.302942	0.389231	-0.547893	0.0774368	0.251388	0.559594	0.438365	0.299302	-0.324569	0.46697	-0.019055	1	-0.283693	0.589834	0.142086	0.744321	0.508572	0.12635	-0.00951906	1	0.0981856	0.916551	-0.297604	0.268569	0.0665203
XLOC_013203	AT1G80070	2.56e-50	1. Small nuclear Ribonucleoprotein (snRNP)	atU5-220/Prp8a	0.0802566	NA	0	NA	0	NA	-0.626948	NA	0.315738	NA	-0.184082	NA	-1.27362	NA	-0.343331	NA	0	NA	2.02646	NA	1.52129	NA	0.572197	NA	-0.839258	NA	1.88971	NA	0	NA	0	NA	0	NA	2.61584	NA	2.30518	NA	0.327423	NA	-0.366967	NA	-1.13857	1	0.785868
XLOC_013581	AT1G80070	7.14e-52	1. Small nuclear Ribonucleoprotein (snRNP)	atU5-220/Prp8a	-0.0178345	1	0.735439	0.307414	1.52639	0.000122193	0.637801	0.0445004	0.0920076	0.832335	-0.499813	0.0628539	-0.606881	0.0332957	-0.664259	0.0881271	0.515301	0.250553	-0.777157	0.0113126	-1.40637	1.73e-09	-0.429366	0.0470798	-0.38946	0.0849422	-0.359983	0.123211	-0.0293783	1	-0.693264	0.213973	0.214689	0.677166	-0.159896	0.665148	-0.112079	0.762006	0.481028	0.0333015	0.986871	1.06e-05	-2.35904	0.0126466	2.34455
XLOC_013826	AT2G33730	0	1. Small nuclear Ribonucleoprotein (snRNP)	atU5-100KD	0	NA	0	NA	0	NA	0	NA	0	NA	0	NA	0	NA	4.49178	NA	0	NA	0	NA	0	NA	0	NA	0	NA	0	NA	0	NA	0	NA	0	NA	0	NA	0	NA	0	NA	0	NA	0	NA	0
XLOC_014077	AT1G65700	5.41e-56	1. Small nuclear Ribonucleoprotein (snRNP)	atLSM8	1.66599	5.18e-29	1.27482	1.34e-16	1.26748	6.84e-15	0.932758	1.71e-08	-0.902624	3.37e-09	0.591671	0.00377856	2.13658	2.24e-35	0.163807	0.362138	-0.311399	0.0571449	0.736258	1.01e-06	0.44571	0.014377	1.232	4.23e-13	0.940679	7.34e-07	1.37197	1.37e-14	-0.104732	0.685165	-0.0572947	0.950515	0.298722	0.250909	0.00832857	1	0.106882	0.696685	-0.690014	0.000149638	-0.163454	0.484206	-0.239765	0.217036	-0.365968
XLOC_014351	AT1G56070	8.3e-137	1. Small nuclear Ribonucleoprotein (snRNP)	atU5-116-2	0	NA	1.53531	NA	0	NA	0	NA	0	NA	0	NA	0	NA	0	NA	0	NA	0	NA	0	NA	0	NA	0	NA	1.32765	NA	0	NA	0	NA	0	NA	0	NA	0	NA	0	NA	0	NA	0	NA	0
XLOC_014816	AT1G14640	NA	1. Small nuclear Ribonucleoprotein (snRNP)	atSAP114-1b	-1.21774	4.83e-06	0.471667	0.134337	0.477857	0.0735997	0.350102	0.167171	0.496632	0.0055504	-0.10276	0.795753	0.0773398	0.865878	-0.368932	0.150486	0.116197	0.790008	0.562704	0.028469	0.092774	0.800239	0.41544	0.0717142	0.19884	0.45788	0.134956	0.704262	0.218793	0.583659	0.303726	0.642682	0.263289	0.496457	-0.244839	0.30257	-0.0154276	1	0.367949	0.102548	0.176662	0.539248	1.51324	4.24e-09	-0.601665
XLOC_014939	AT3G27730	NA	1. Small nuclear Ribonucleoprotein (snRNP)	atU5-200-3	-1.56509	9.44e-12	-0.255032	0.332431	-0.265882	0.282245	-0.371595	0.119943	-0.105169	0.75053	0.296316	0.288088	0.469654	0.0701568	-1.16202	4.5e-08	-0.849181	0.000115437	0.523747	0.0231238	0.289302	0.261036	-1.17672	2.49e-07	-0.498065	0.0651138	-1.0897	1.01e-05	1.29246	0.00011465	0.965086	0.000322339	0.115452	0.851832	0.66411	0.0202245	-0.459358	0.155242	-0.618851	0.024957	0.641329	0.0343833	-2.21353	2.48e-28	-0.479999
XLOC_014986	AT1G09230	NA	1. Small nuclear Ribonucleoprotein (snRNP)	atU11/U12-65K	-2.90752	NA	-2.33015	NA	3.02819	NA	1.73894	NA	2.36093	NA	0.518117	NA	-0.942185	NA	0	NA	2.17576	NA	0	NA	-2.31594	NA	0	NA	-0.559676	NA	0	NA	0	NA	-1.41213	NA	0.273847	NA	-0.875524	NA	1.90977	NA	1.24207	NA	-1.44894	NA	0	NA	0
XLOC_015239	AT2G47580	6.87e-119	1. Small nuclear Ribonucleoprotein (snRNP)	atU1A	0.0377478	0.941366	-0.231012	0.218366	-1.0418	7.21e-12	-1.07777	2.34e-12	-0.308785	0.0796559	-0.898142	4.04e-08	0.0206458	1	0.187611	0.330746	0.178497	0.384176	0.139453	0.510935	-0.308825	0.0782274	-1.02375	4.11e-11	-1.13867	4.95e-13	-0.350898	0.0472019	0.0823671	0.805295	-0.0473433	0.978891	0.18812	0.532563	0.610876	0.000405125	0.130545	0.625478	0.823418	3.77e-07	0.578442	0.000697355	-0.029255	1	-0.570196
XLOC_015712	AT4G38780	NA	1. Small nuclear Ribonucleoprotein (snRNP)	atU5-220/Prp8b	-0.849232	0.000911252	-0.276278	0.33454	0.300931	0.184008	-0.106746	0.713615	-0.0362212	0.939495	0.609548	0.00161686	-0.0657845	0.892156	-2.24673	2.75e-23	-2.20715	1.02e-24	-0.500606	0.0135168	-0.694712	0.000380403	-0.138121	0.568695	0.406895	0.0262801	-1.33991	3.35e-15	0.236523	0.521953	-0.148201	0.802276	0.234785	0.440846	-0.0926602	0.766121	-0.641923	0.000121336	0.391489	0.0115083	1.34767	1.2e-18	-1.84173	1.77e-15	-0.708762
XLOC_015869	AT1G09230	NA	1. Small nuclear Ribonucleoprotein (snRNP)	atU11/U12-65K	0.852387	0.0011126	0.472066	0.103752	0.38664	0.203838	0.552917	0.0220924	0.0537946	0.937107	1.02771	0.000142865	0.490448	0.0870025	0.810444	0.000258148	0.437417	0.154108	1.08304	1.47e-05	0.177118	0.594659	-0.230983	0.444402	-0.00439613	1	0.315871	0.339649	0.504555	0.164514	-0.151424	0.899674	0.244671	0.613775	0.161479	0.622675	-0.24999	0.441688	-0.339245	0.242315	-0.497747	0.129092	0.668805	0.00102239	-0.292876
XLOC_015875	AT4G21660	NA	1. Small nuclear Ribonucleoprotein (snRNP)	atSF3b150	0.926377	NA	1.74208	NA	-1.02212	NA	-0.985541	NA	2.39097	NA	1.9874	NA	2.6906	NA	1.79151	NA	1.13148	NA	-0.761345	NA	0	NA	0	NA	0	NA	1.37888	NA	-0.523785	NA	0	NA	0	NA	0	NA	0	NA	-1.28814	NA	1.09642	NA	1.64631	NA	0.475187
XLOC_015879	AT4G03430	0	1. Small nuclear Ribonucleoprotein (snRNP)	atU5-102KD	0.0511125	0.927211	-0.476548	0.0225093	-0.15504	0.609869	1.06848	8.96e-07	-0.66214	0.000681689	0.289822	0.253382	0.236073	0.348912	-0.214825	0.365048	-0.12254	0.680139	-0.0159732	1	0.362057	0.111014	0.0428968	0.950588	0.136288	0.661936	0.234893	0.36226	-0.101512	0.795492	-0.506401	0.0987532	-0.247787	0.522753	-0.399685	0.0945882	-0.299073	0.253616	-0.384262	0.0925333	-0.191483	0.480929	0.114548	0.985704	0.103313
XLOC_015893	AT4G21660	NA	1. Small nuclear Ribonucleoprotein (snRNP)	atSF3b150	1.17409	0.00447327	0.31844	0.655946	-0.514845	0.523074	0.23667	0.797723	-0.0136462	1	-0.11836	0.967358	0.160514	0.903018	0.70658	0.114596	1.3097	0.0224892	0.197697	0.821606	-0.142396	0.925525	-1.24033	0.0721397	0.204659	0.850488	0.348556	0.566786	0.440615	0.509638	-0.21249	0.933679	0.333505	0.715452	0.669841	0.433052	0.571015	0.516851	1.01788	0.0487805	1.19133	0.00836576	0.468538	0.571129	-0.527789
XLOC_016092	AT5G16780	NA	1. Small nuclear Ribonucleoprotein (snRNP)	atTri110	0.46458	0.107062	0.900765	0.000486878	-0.174619	0.652095	0.186001	0.633904	-0.572234	0.0226952	-0.00313629	1	-0.287097	0.493729	0.869406	0.000435126	1.06971	7.85e-05	0.256286	0.455914	0.529256	0.0958678	0.720963	0.0168681	0.509066	0.106006	0.487602	0.154341	0.0718049	0.931541	-0.397717	0.496812	-0.0861418	0.926705	-0.221635	0.552282	0.719796	0.0197626	-0.801988	0.0298631	-0.536688	0.201243	0.508876	0.0814542	-0.187667
XLOC_016378	AT5G48870	1.1e-46	1. Small nuclear Ribonucleoprotein (snRNP)	atLSM5/SAD1	3.33728	3.89e-50	3.2643	1.58e-42	2.21842	4.53e-25	1.88292	6.21e-18	1.56222	1.12e-12	2.64364	4.03e-24	3.65909	5.17e-56	2.06669	2.87e-28	1.42227	1.91e-12	1.72282	8.6e-17	2.72781	4.03e-24	3.02097	6.06e-33	3.68619	4.39e-40	2.90166	8.23e-34	0.719769	0.0109422	0.275924	0.632462	0.262244	0.624643	0.309541	0.198608	0.167468	0.574593	-2.20578	1.6e-22	-1.57172	3.84e-14	0.833494	6.9e-06	-0.366292
XLOC_016748	AT1G80070	NA	1. Small nuclear Ribonucleoprotein (snRNP)	atU5-220/Prp8a	0.937097	6.09e-07	0.763156	0.000752696	-0.483078	0.0633245	-0.0277489	1	2.66118	2.54e-33	1.81682	1.79e-20	-0.158582	0.51475	0.645839	0.000437225	-0.181744	0.485433	-0.264683	0.285791	-0.892389	2.68e-05	-0.626452	0.00232177	-0.474399	0.0168011	-0.415645	0.0365652	-0.0312623	0.985675	-0.332466	0.438191	-0.641224	0.0231852	-0.683314	0.000758072	-0.735592	0.00013654	-0.0310512	0.983365	-0.5814	0.00391399	-0.341583	0.136896	-0.251754
XLOC_017089	AT5G08290	2.47e-103	1. Small nuclear Ribonucleoprotein (snRNP)	atU5-15	-0.889983	9.79e-07	-1.44262	1.76e-15	0.132785	0.618932	-0.776295	2.26e-05	-1.18356	1.06e-11	-0.73354	0.000103555	-0.494848	0.0123497	-1.16977	1.03e-10	-1.73693	2.49e-22	-1.68221	1.18e-21	-0.853068	3.34e-06	-0.693638	0.000212629	-0.302475	0.161856	-1.13013	6.75e-10	-0.338325	0.144518	-0.263179	0.48594	-0.296957	0.345384	0.248442	0.31364	0.462136	0.0303386	0.816939	2.01e-05	1.43667	4.15e-15	-1.46314	9.21e-16	-0.496952
XLOC_017205	AT4G14342	1.78e-57	1. Small nuclear Ribonucleoprotein (snRNP)	SF3b10a	2.78857	3.95e-24	2.51382	1.17e-19	1.87811	1.44e-13	1.18266	3.06e-06	0.840627	0.00133244	1.24902	1.06e-05	1.86918	4.48e-12	1.83746	1.17e-13	1.11879	4.36e-05	1.63082	9.8e-11	0.725711	0.0103102	1.36879	7.86e-08	1.15749	1.66e-05	1.31761	3.01e-06	0.707337	0.0550536	0.516821	0.327403	0.698381	0.0755345	0.281609	0.403979	0.140409	0.755455	-1.38635	3.01e-07	-1.11349	9.97e-05	0.824801	0.00173757	-0.305641
XLOC_017466	AT1G60170	0	1. Small nuclear Ribonucleoprotein (snRNP)	atU5-61/Prp31a	-0.328883	0.152627	0.342716	0.157649	-0.476634	0.0378218	0.212496	0.438657	-0.451701	0.040591	0.377149	0.11703	0.221986	0.395936	0.482984	0.0275748	0.563264	0.0152408	0.615695	0.00611118	0.395124	0.0953527	0.0917641	0.815434	0.0216556	1	-0.207989	0.446944	0.185092	0.57575	0.289711	0.550024	0.146579	0.777132	0.536759	0.0236017	-0.204164	0.511958	-0.249774	0.356929	-0.212473	0.448902	-0.321352	0.22874	0.736334
XLOC_017645	AT1G80070	1.99e-48	1. Small nuclear Ribonucleoprotein (snRNP)	atU5-220/Prp8a	-1.13607	0.00429321	-1.25862	0.000421865	0.34304	0.467549	0.721949	0.0305725	0.246043	0.451016	-0.504156	0.0921004	-1.05239	0.000502185	-1.35191	0.00296804	-0.808132	0.0522188	-1.31209	0.000188624	-0.318725	0.407745	-1.10176	6.44e-05	-1.28033	1.12e-06	-0.255464	0.447404	-1.35016	0.00430013	-0.296529	0.81376	-0.0777801	0.942533	0.229476	0.639497	1.02324	0.00352805	1.47448	1.75e-06	1.48784	2.39e-07	0.244129	0.630737	-0.312381
XLOC_020026	AT4G21660	NA	1. Small nuclear Ribonucleoprotein (snRNP)	atSF3b150	-0.82844	NA	3.08518	NA	-0.106583	NA	1.94499	NA	-2.60686	NA	-1.77232	NA	1.35435	NA	-0.294969	NA	-0.23786	NA	4.29408	NA	3.03782	NA	0.522799	NA	0.635064	NA	2.22308	NA	-1.70058	NA	0	NA	0.375479	NA	2.86556	NA	1.3219	NA	-0.665632	NA	-1.86127	NA	-1.63118	0.599078	-3.397
XLOC_022074	AT1G56070	0	1. Small nuclear Ribonucleoprotein (snRNP)	atU5-116-2	0	NA	0	NA	0	NA	0	NA	0	NA	0	NA	0	NA	0	NA	0	NA	0	NA	0	NA	0	NA	0	NA	1.32779	NA	0	NA	0	NA	0	NA	0.875469	NA	-1.68352	NA	0	NA	0	NA	0	NA	0
XLOC_022089	AT1G56070	0	1. Small nuclear Ribonucleoprotein (snRNP)	atU5-116-2	0.629136	NA	1.61707	NA	2.82481	NA	4.22369	NA	-1.62027	NA	-2.38776	NA	0	NA	0.0879248	NA	0.700074	NA	3.08628	NA	0.180353	NA	-2.43464	NA	-0.822706	NA	3.68684	NA	0	NA	0.987579	NA	-1.20226	NA	-2.52334	NA	2.75802	NA	-1.17192	NA	-2.60152	NA	0	NA	0
XLOC_022718	AT2G47580	4.89e-119	1. Small nuclear Ribonucleoprotein (snRNP)	atU1A	0.152788	0.580132	-0.101016	0.756413	-0.806857	5.26e-05	-0.600901	0.00390867	0.236485	0.340592	-0.488863	0.0325664	0.0798088	0.85561	0.354721	0.110897	0.345447	0.139828	0.406074	0.0676085	0.000852336	1	-0.593664	0.0048615	-0.690861	0.00108022	-0.153248	0.619259	0.147038	0.651318	-0.0307801	1	0.148026	0.740816	0.42705	0.0635604	0.0730963	0.869621	0.569966	0.00686762	0.416797	0.0641587	0	1	0
XLOC_022849	AT3G50670	1.21e-132	1. Small nuclear Ribonucleoprotein (snRNP)	atU1-70K	-0.0711315	0.957712	-0.00911102	1	-0.533429	0.181605	-0.00771879	1	0.140536	0.797987	-0.305836	0.526836	0.379667	0.327153	0.0565548	0.983612	-0.504504	0.266827	0.439593	0.289371	-0.15528	0.766648	-0.328979	0.443397	-0.330716	0.453475	0.621392	0.0786723	0.136629	0.848195	-0.500746	0.474683	-0.0461052	0.980332	0.166695	0.765653	0.262494	0.591074	0.427797	0.251174	0.61609	0.0670737	0	1	0
XLOC_023006	AT2G18510	NA	1. Small nuclear Ribonucleoprotein (snRNP)	atSAP49a	-0.105256	0.725072	-0.183151	0.458782	0.143925	0.612965	-0.586958	0.00297359	-0.217608	0.402034	-0.134156	0.707607	-0.0540544	0.973469	0.206718	0.38858	-0.501337	0.0168458	0.139613	0.616034	0.289351	0.239135	0.154794	0.605791	-0.139373	0.691289	0.07963	0.889268	0.405818	0.0618492	0.125732	0.836923	-0.0707255	0.906808	0.269415	0.205857	0.565776	0.00431739	-0.232848	0.385898	-0.203957	0.488982	0	1	0
XLOC_023145	AT5G08290	2.32e-103	1. Small nuclear Ribonucleoprotein (snRNP)	atU5-15	-1.13237	1.57e-07	-1.08056	1.96e-06	-0.081334	0.86867	0.648337	0.00313893	-0.787811	0.00013471	-0.187154	0.517329	-0.0674892	0.910285	-1.80791	9.38e-18	-1.67941	8.82e-16	-1.23967	1.2e-08	-0.739957	0.000657886	0.0563035	0.914028	0.661896	0.00267598	-0.95261	1.21e-05	-0.691579	0.00295729	0.0643371	0.974143	-0.570458	0.0434141	-0.610524	0.0064417	-0.232662	0.40955	-0.142211	0.662086	1.03558	5.19e-07	0	1	0
XLOC_023185	AT3G50670	8.49e-132	1. Small nuclear Ribonucleoprotein (snRNP)	atU1-70K	-0.346904	0.0387527	0.570902	0.000255529	0.416113	0.00637394	0.00502843	1	0.296987	0.0614227	0.129615	0.522963	0.013842	1	0.797137	1.01e-07	0.873772	1.1e-07	0.502049	0.00105766	-0.0137678	1	-0.0767635	0.746278	0.0323399	0.949963	0.197961	0.27382	0.123457	0.616113	0.310136	0.204333	-0.0765779	0.836939	0.527675	0.000317335	0.174001	0.355048	-0.175877	0.3277	-0.43943	0.00445102	0	1	0
XLOC_023223	AT4G03430	0	1. Small nuclear Ribonucleoprotein (snRNP)	atU5-102KD	0.781806	0.000640851	0.495452	0.0326442	-0.189333	0.580404	1.2372	2.26e-06	-0.471967	0.0525418	0.359785	0.236693	0.766324	0.0046476	0.62483	0.00548647	0.995277	1.07e-05	0.76988	0.000912069	0.546086	0.0373455	0.063895	0.925323	-0.0292269	1	1.07843	9.45e-05	0.0233003	1	0.154127	0.821664	0.116986	0.839718	-0.0457527	0.946826	-0.132722	0.723895	-0.299449	0.258705	-1.02288	4.43e-06	0	1	0
XLOC_023227	AT4G21660	NA	1. Small nuclear Ribonucleoprotein (snRNP)	atSF3b150	-1.93381	NA	-1.18766	NA	0	NA	0	NA	-1.92243	NA	0	NA	-0.0682324	NA	-1.0229	NA	0	NA	2.08497	NA	0	NA	0	NA	0	NA	0	NA	-0.673526	NA	1.66556	NA	0	NA	0.875285	NA	0	NA	0	NA	0	NA	0	NA	0
XLOC_023242	AT1G09230	NA	1. Small nuclear Ribonucleoprotein (snRNP)	atU11/U12-65K	-0.203525	0.714179	-0.475711	0.346055	0.534506	0.310919	-0.281633	0.568448	-0.626428	0.0882436	0.199157	0.756213	-0.505427	0.355371	0.135956	0.811525	0.205059	0.747384	-0.0293815	1	-0.695536	0.105487	-0.443247	0.319471	0.114379	0.906755	-0.443203	0.374038	-0.930221	0.00761944	-0.467173	0.533255	-0.462055	0.40526	0.231696	0.615735	0.22615	0.666934	0.278103	0.547672	-0.29857	0.577543	0	1	0
XLOC_023417	AT1G04080	NA	1. Small nuclear Ribonucleoprotein (snRNP)	atPrp39a	-0.302789	0.875393	1.50185	0.196206	-1.04974	0.284285	-0.246977	0.89099	0.602123	0.511271	1.02409	0.218885	0.791989	0.361705	-2.08981	0.307529	1.54303	0.348821	-1.10591	0.434535	1.2453	0.255897	-0.193382	0.922037	-0.324406	0.80229	-0.199128	0.909261	1.77552	0.228963	1.09108	0.677526	0.582682	NA	-0.651282	0.378203	0.0977046	0.968911	-1.12404	0.0713297	0.227374	0.815142	0	1	0
XLOC_023880	AT1G21190	4.3e-58	1. Small nuclear Ribonucleoprotein (snRNP)	atLSM3a	2.28499	3.55e-25	1.90586	8.78e-16	1.15324	2.18e-07	1.29923	2.17e-07	-0.0107752	1	1.25526	1.69e-05	2.44001	5.48e-17	0.507834	0.0185134	0.10066	0.781493	1.09305	5.23e-07	1.76604	1.77e-12	1.22513	7.61e-06	1.70654	5.49e-09	0.96133	0.00272664	-0.39722	0.113675	0.269273	0.566883	0.158105	0.748173	0.635586	0.00295879	0.341418	0.192139	-0.741135	0.0025894	-0.359758	0.175979	0	1	0
XLOC_024657	AT1G56070	NA	1. Small nuclear Ribonucleoprotein (snRNP)	atU5-116-2	-2.20758	0.285688	-0.108579	1	1.33927	0.517013	1.66037	0.109176	2.30211	0.0038202	0.1908	0.938483	1.53919	0.0803226	-1.57579	0.223004	1.20694	0.434285	-0.367571	0.86624	-0.0122413	1	0.0569416	1	0.450378	0.693791	2.14496	0.053854	0.671927	0.637111	0.00462407	1	-0.798984	0.658261	-0.875729	0.216932	-1.16735	0.0863438	-1.43779	0.0273502	-0.975348	0.205811	0	1	0
XLOC_025013	AT1G65700	5.41e-56	1. Small nuclear Ribonucleoprotein (snRNP)	atLSM8	0.976015	0.0907275	3.98601	1.5e-13	-2.64785	0.010801	1.79627	0.559627	3.00258	0.00303571	1.76183	0.117866	1.30524	0.548396	-3.10219	6.09e-16	-1.89369	0.00012641	0.6302	0.173901	-2.0624	0.153636	-4.07829	0.0250016	-1.45151	0.541459	-1.83987	0.135015	0.178398	0.678926	0.112355	0.92872	0.301235	0.588782	0.617523	0.0503135	0.358379	0.362544	-0.577721	0.0901439	0.117311	0.832764	0	1	0
XLOC_025045	AT5G25230	1.08e-10	1. Small nuclear Ribonucleoprotein (snRNP)	atU5-116-1b	1.49629	NA	0	NA	0	NA	0	NA	0	NA	0	NA	0	NA	0	NA	0	NA	0	NA	0	NA	0	NA	0	NA	0	NA	0	NA	0	NA	0	NA	0	NA	0	NA	-1.04356	NA	0	NA	0	NA	0
XLOC_025337	AT3G22980	NA	1. Small nuclear Ribonucleoprotein (snRNP)	atU5-116-3	-0.236489	0.745192	-1.40513	0.0164479	-0.831285	0.216015	0.160062	0.896862	0.469729	0.528268	-0.878069	0.21601	-1.41858	0.0174438	-0.123049	0.974478	-0.349116	0.765438	0.556791	0.54234	-0.945799	0.225291	-0.70089	0.385354	-1.35363	0.0743216	-0.209986	0.918254	-0.559808	0.5375	-0.606227	0.73472	-0.0180094	1	-0.800087	0.362842	0.745527	0.424564	1.11264	0.121446	1.06418	0.142278	0	1	0
XLOC_025392	AT3G22980	0	1. Small nuclear Ribonucleoprotein (snRNP)	atU5-116-3	-0.72858	1	0.33953	1	-3.53028	0.801442	1.72617	0.957279	-1.88614	0.929721	0	1	0	1	-0.245943	1	1.17897	0.978111	-1.98291	0.914142	0	1	0	1	0	1	0	1	-0.11409	NA	-0.0227463	NA	0.309984	NA	0	1	0	1	0	1	-0.346716	NA	0	1	0
XLOC_026475	AT5G16780	NA	1. Small nuclear Ribonucleoprotein (snRNP)	atTri110	2.78331	3.09e-07	2.71823	9.71e-08	-0.673395	0.254172	1.73145	0.000729517	0.461385	0.395452	0.899322	0.0838742	0.457713	0.436092	2.54981	5.58e-08	2.63662	7.03e-06	2.09696	4.17e-05	0.792707	0.108745	0.460366	0.424259	0.782782	0.111561	1.38729	0.0083717	0.325538	0.682667	-0.435509	0.73472	0.386761	0.710378	0.417568	0.390997	0.64452	0.163386	-0.99422	0.0384974	-1.62303	0.00535389	0	1	0
XLOC_026730	AT5G48870	5.17e-47	1. Small nuclear Ribonucleoprotein (snRNP)	atLSM5/SAD1	2.92259	4.01e-26	2.65972	1.52e-23	1.6191	1.11e-11	1.59031	9.62e-11	1.17514	3.85e-06	2.04074	1.02e-11	2.66712	4.35e-22	1.4222	2e-09	1.0751	2.97e-05	1.83363	4.03e-14	1.76658	2.49e-11	2.02854	2.24e-14	1.96846	7.34e-12	2.19657	4.09e-14	0.449387	0.146799	0.141661	0.878385	0.290991	0.524387	0.575478	0.013667	0.346698	0.197618	-1.27879	1.12e-07	-0.864854	0.000286029	0	1	0
XLOC_027334	AT5G08290	1.75e-103	1. Small nuclear Ribonucleoprotein (snRNP)	atU5-15	-1.26696	1.62e-08	-1.97795	8.15e-19	0.322358	0.242811	-0.893432	0.000115941	-1.39578	2.37e-10	-1.18648	2.94e-07	-1.00155	2.59e-05	-1.50486	2.61e-11	-2.39036	3.44e-27	-2.11597	7.22e-22	-1.04473	6.44e-06	-0.472442	0.0660342	-0.30346	0.294283	-1.35064	8.9e-09	-0.317106	0.301565	-0.00313488	1	-0.500392	0.142071	0.285688	0.35993	0.702412	0.00554107	0.822726	0.000697286	1.30976	1.64e-08	0	1	0
XLOC_027638	AT1G60170	0	1. Small nuclear Ribonucleoprotein (snRNP)	atU5-61/Prp31a	0.503842	0.00706335	-0.00620588	1	0.00119961	1	0.590274	0.00167564	0.462918	0.012563	0.458811	0.0225035	0.0383496	0.990924	-0.0415574	0.935959	0.925877	2.11e-06	0.321573	0.140107	0.0546089	0.882315	-0.208463	0.344424	0.616593	0.000873939	0.287351	0.204561	0.527282	0.00645376	0.128543	0.81902	-0.150153	0.683215	0.288784	0.156484	0.10299	0.722019	-0.66121	8.68e-05	-0.310722	0.125663	0	1	0
XLOC_029960	AT5G61140	NA	1. Small nuclear Ribonucleoprotein (snRNP)	atU5-200-1	0	NA	0	NA	0	NA	1.72243	NA	-0.233388	NA	1.76531	NA	1.41961	NA	0	NA	0	NA	0	NA	0	NA	-2.5136	NA	-2.64913	NA	0.669034	NA	0	NA	0	NA	0	NA	0.312819	NA	1.11206	NA	0	NA	-1.15477	NA	0	NA	0
XLOC_030945	AT3G11500	3.47e-33	1. Small nuclear Ribonucleoprotein (snRNP)	atSmG-b	1.03069	4.95e-07	0.289152	0.24808	1.45979	5.09e-13	-0.290996	0.243579	0.214867	0.417226	0.482476	0.0385875	-0.1347	0.679832	0.162987	0.566104	-0.917811	1.27e-05	-0.0584461	0.904051	0.0282037	0.997127	0.397965	0.0917468	0.313755	0.21764	-0.36931	0.1349	0.158972	0.641238	0.112494	0.888797	0.129715	0.807586	0.597178	0.0111231	0.75493	0.000853049	0.340961	0.188322	0.406771	0.0999579	-0.717801	0.00101207	-0.743049
XLOC_030967	AT2G41500	0	1. Small nuclear Ribonucleoprotein (snRNP)	atSAP60	-0.808535	0.00297306	-0.210878	0.648783	-0.428445	0.362258	0.185631	0.778938	-0.59634	0.132478	0.377791	0.540576	0.92928	0.0345323	-0.000715801	1	-0.438762	0.212757	-0.804004	0.0220688	-0.142071	0.857268	-0.589054	0.252645	-0.0506359	1	0.626635	0.143457	-0.645516	0.070527	-0.290437	0.771199	-0.361804	0.611079	-0.00960417	1	0.105828	0.949062	-0.0130044	1	-0.0756333	0.953235	0.120003	0.998219	-0.121815
XLOC_031171	AT2G42270	NA	1. Small nuclear Ribonucleoprotein (snRNP)	atU5-200-2b	2.40435	0.0215806	2.73766	0.158198	4.47709	0.0199579	1.72965	0.316395	0.703636	0.532054	2.62854	0.0345197	2.4101	0.00728292	3.31438	0.00456068	1.30668	0.624973	2.47444	0.108561	0.811527	0.659703	2.22276	0.0298352	2.99483	0.0120564	2.27709	0.0200691	-0.311089	0.910409	-0.484337	0.944644	-1.2202	NA	1.14349	0.385589	-0.276389	0.907165	-1.65884	0.242523	-0.135349	0.996982	-1.19051	0.434197	-1.07837
XLOC_031523	AT1G56070	1.51e-62	1. Small nuclear Ribonucleoprotein (snRNP)	atU5-116-2	2.91734	NA	1.42929	NA	2.11439	NA	2.83524	NA	3.07973	NA	0	NA	0	NA	0.922546	NA	3.17755	NA	0	NA	3.09687	NA	0	NA	0.918374	NA	-1.52398	NA	-1.26091	NA	0	NA	0	NA	2.84897	NA	2.3531	NA	-1.04445	NA	0	NA	3.54022	NA	-1.03285
XLOC_032358	AT3G14080	1.96e-70	1. Small nuclear Ribonucleoprotein (snRNP)	atLSM1b	0.954557	1.72e-05	0.688551	0.00261385	2.44626	2.68e-31	0.917029	1.01e-05	-0.31162	0.160761	-0.278765	0.255083	-0.977254	2.2e-06	-1.02209	2.81e-07	-1.68398	3.07e-17	-0.726436	0.00029562	-1.24366	2.33e-10	-0.769358	0.000132423	-0.623745	0.00280517	-1.87578	4.15e-20	-0.220925	0.45909	-0.64126	0.018896	-0.272053	0.446345	0.2337	0.38441	0.332235	0.180423	0.462288	0.0404256	0.892717	2.25e-05	-1.31196	3.12e-11	-0.570093
XLOC_032494	AT3G07590	5.72e-54	1. Small nuclear Ribonucleoprotein (snRNP)	atSmD1-a	0.103762	0.855934	0.0137082	1	1.35126	3.3e-06	-0.262581	0.505348	-0.632315	0.0432769	-0.155596	0.760983	0.481229	0.153836	-0.688858	0.0270139	-0.799741	0.00970271	0.0235527	1	-0.223739	0.585641	0.414096	0.240056	0.485351	0.16805	0.299899	0.453899	-0.347102	0.399366	-0.254976	0.760519	-0.618965	0.160871	0.232343	0.612324	0.609273	0.0858958	-0.171714	0.740042	0.553366	0.114539	-0.461668	0.223829	-0.218996
XLOC_033673	AT3G05760	6.86e-80	1. Small nuclear Ribonucleoprotein (snRNP)	atSnu23	0.546157	8.09e-06	0.790079	2.31e-09	0.938887	2.8e-14	0.62807	2.06e-06	0.148394	0.338373	0.371094	0.0250056	1.37413	1.76e-20	0.00829587	1	-0.392576	0.0025671	0.553432	1.1e-05	0.910921	4.51e-11	0.81589	5.73e-09	0.641955	1.04e-05	1.23295	1.21e-16	-0.336635	0.0335621	-0.0476589	0.956031	-0.0875518	0.800723	0.0643218	0.770584	-0.0367551	0.914948	-0.62971	4.59e-05	-0.00735785	1	-1.02762	1.81e-20	-0.121867
XLOC_033686	AT1G07170	2.02e-77	1. Small nuclear Ribonucleoprotein (snRNP)	SF3b_14b/PHP5A-a	1.24451	5.69e-09	2.15797	1.77e-18	1.48547	5.16e-11	1.82532	5.07e-18	1.69238	1.7e-17	2.05288	8.1e-21	2.88794	8.21e-45	0.892283	1.28e-05	0.132366	0.691847	1.61421	5.95e-13	1.73155	6.14e-15	1.14407	3.16e-08	1.87023	1.01e-19	1.68839	1.14e-15	0.19923	0.564186	-0.181598	0.819992	0.0264257	0.992844	-0.202238	0.474046	-0.393727	0.0943974	-1.41222	9.06e-12	-1.17211	5.01e-08	0.153068	0.806199	0.152961
XLOC_033949	AT2G03870	9.62e-57	1. Small nuclear Ribonucleoprotein (snRNP)	atLSM7	0.72738	2.57e-08	0.699108	3.29e-07	0.991379	4.6e-14	0.0945399	0.648213	-0.110146	0.550694	0.00132058	1	1.51104	2.56e-26	-0.0341439	0.925606	0.0605344	0.792577	0.459214	0.000773849	0.833238	1.51e-09	0.301816	0.0589039	0.42055	0.00922687	0.920895	2.79e-10	0.0281295	0.964276	-0.114173	0.78379	-0.0316978	0.956895	0.352528	0.0219144	0.156575	0.444617	-0.392746	0.0214476	0.0819859	0.744209	-0.315343	0.034161	-0.760047
XLOC_033985	AT1G80070	1.32e-54	1. Small nuclear Ribonucleoprotein (snRNP)	atU5-220/Prp8a	0.285524	0.709971	0.259117	0.720144	0.529448	0.482883	0.892235	0.266884	0.336771	0.676401	2.63144	7.8e-07	-0.194017	0.890528	0.976411	0.0276659	0.119324	0.91325	0.634435	0.341482	-0.0487969	1	-0.526521	0.475708	-0.759025	0.218282	1.84654	7.01e-05	-0.908352	0.296875	-0.564059	0.675243	0.784177	0.342635	1.00327	0.130812	-0.21132	0.833165	-0.398145	0.560591	-0.54862	0.412045	-0.433399	0.624357	0.0902035
XLOC_034142	AT5G08290	3.63e-31	1. Small nuclear Ribonucleoprotein (snRNP)	atU5-15	0	NA	0	NA	0	NA	0	NA	0	NA	0	NA	0	NA	0	NA	0	NA	0	NA	0	NA	0	NA	0	NA	0	NA	0	NA	0	NA	0	NA	0	NA	0	NA	0	NA	0	NA	0	NA	0
XLOC_036001	AT5G46400	1.7e-84	1. Small nuclear Ribonucleoprotein (snRNP)	atPrp39b	-0.472059	0.100389	0.0515977	0.936145	1.10347	1.95e-07	0.724469	0.000793387	-0.426245	0.0254069	0.339969	0.122029	0.538734	0.017893	-0.603687	0.019686	-0.0127096	1	0.201219	0.444342	0.603641	0.00734009	0.907925	1.44e-05	1.02758	6.12e-07	0.794924	9.68e-05	-0.380536	0.434063	0.0562351	1	0.016825	1	-0.663911	0.00214712	-0.483712	0.0278147	-0.509128	0.0185898	-0.0661965	0.886959	1.14659	1.08e-08	0.136672
XLOC_036002	AT5G46400	2.95e-49	1. Small nuclear Ribonucleoprotein (snRNP)	atPrp39b	0	NA	0	NA	3.17805	NA	-1.53963	NA	3.15355	NA	0.572489	NA	-0.38863	NA	0	NA	0	NA	1.95198	NA	-1.352	NA	1.40628	NA	2.08374	NA	2.30117	NA	0	NA	0	NA	0.391961	NA	-0.176973	NA	-0.071506	NA	-1.02319	NA	0	NA	1.57705	NA	0
XLOC_036339	AT5G44500	1.63e-83	1. Small nuclear Ribonucleoprotein (snRNP)	atSmB-a	1.7781	1.01e-19	2.52798	5.31e-35	1.80227	9.66e-20	1.92531	5.01e-21	1.57902	4.58e-14	1.43777	8.08e-11	1.99203	4.74e-19	1.9	4.56e-22	1.72767	2.07e-16	2.13923	6.69e-26	2.83268	9.27e-38	1.69126	6.33e-16	1.43752	3e-11	1.7952	1.51e-14	0.697855	0.00644548	0.761225	0.0137403	0.645092	0.065984	0.72089	0.000930253	0.963054	1.09e-05	-1.90097	2.12e-14	-1.7194	2.14e-10	1.08975	2.57e-08	-0.0995395
XLOC_036468	AT1G60170	2.04e-104	1. Small nuclear Ribonucleoprotein (snRNP)	atU5-61/Prp31a	0.246706	0.296216	0.304263	0.217481	0.160795	0.576053	0.0636437	0.873221	0.451896	0.0114766	0.0808675	0.782782	0.21924	0.268945	0.29915	0.20315	0.777194	0.00225557	0.0798329	0.87261	0.0935037	0.776821	-0.431757	0.0369816	-0.434772	0.0316537	0.820183	3.69e-07	0.624208	0.0276448	0.112154	0.932094	0.401484	0.268963	0.560891	0.0162379	0.0492525	0.940055	0.335152	0.110089	-0.225984	0.323563	0.0340673	1	0.409094
XLOC_036782	AT3G59810	5.21e-43	1. Small nuclear Ribonucleoprotein (snRNP)	atLSM6a	-0.377819	0.0141102	-0.194117	0.277053	0.719113	6.83e-07	-0.0753043	0.764928	-0.0405507	0.906762	-0.336316	0.0520088	0.00409389	1	-0.865712	1.93e-09	-1.40167	2.16e-23	-0.168501	0.351644	0.276561	0.0970418	0.400236	0.0125044	0.212303	0.266531	-0.810807	5.63e-07	-0.346827	0.0493174	-0.211102	0.478869	-0.365933	0.0814158	0.314674	0.0704599	0.611712	0.000122247	0.0451896	0.916653	0.438852	0.0106993	-1.7574	1.49e-37	-0.469527
XLOC_038188	AT3G07860	1.62e-58	1. Small nuclear Ribonucleoprotein (snRNP)	atU11/U12-25K	0.225823	0.454877	-0.215494	0.727374	1.47001	7.42e-06	1.2581	4.84e-05	1.28493	8.11e-06	1.8688	1.16e-10	2.52022	1.08e-29	0.127755	0.74757	-0.515256	0.212187	0.566519	0.135893	1.63462	6.38e-06	1.32354	1.61e-05	2.17463	1.29e-13	2.29151	1.11e-26	-0.207335	0.680811	-0.165433	0.925807	0.325062	0.710299	0.532172	0.124263	-0.703227	0.00743645	-0.877898	0.00032834	-0.215559	0.441815	-0.458835	0.104668	-0.162719
XLOC_038888	AT5G08290	4.43e-101	1. Small nuclear Ribonucleoprotein (snRNP)	atU5-15	0	NA	0	NA	0	NA	0	NA	0	NA	0	NA	0	NA	0.340877	NA	0	NA	0	NA	0	NA	2.12454	NA	0	NA	0	NA	0	NA	0	NA	0	NA	-1.82943	NA	1.11175	NA	0	NA	0	NA	-4.5061	NA	0
XLOC_043723	AT2G41500	0	1. Small nuclear Ribonucleoprotein (snRNP)	atSAP60	0.394951	0.255101	0.0471087	1	-1.15325	0.128368	0.197534	0.941069	-0.903622	0.147233	-0.512164	0.686502	-0.53373	0.670277	0.760753	0.0142929	1.06946	0.00461842	-0.340095	0.526731	-0.955596	0.182817	-0.275797	0.844854	0.149193	0.97705	-0.628042	0.532344	0.0409802	1	0.372955	0.73593	0.056393	0.992492	0.23319	0.821207	-1.1833	0.0634775	1.28761	0.0102548	-0.0685403	0.985156	0.184913	0.983284	-0.852512
XLOC_043947	AT2G42270	NA	1. Small nuclear Ribonucleoprotein (snRNP)	atU5-200-2b	1.29454	NA	0	NA	-0.376583	NA	-1.04238	NA	1.04771	NA	-1.77165	NA	2.75183	NA	4.51751	NA	3.45377	NA	3.01412	NA	0.0541827	NA	1.96299	NA	1.55305	NA	1.48348	NA	-0.221481	NA	-1.21932	NA	-1.07481	NA	3.04174	NA	-1.27764	NA	-1.20421	NA	-2.72294	NA	1.23258	0.698062	1.38289
XLOC_043948	AT2G42270	NA	1. Small nuclear Ribonucleoprotein (snRNP)	atU5-200-2b	0.189322	0.85986	-0.831578	0.418529	-1.15373	0.261381	0.889866	0.32685	0.369781	0.652911	-0.186332	0.883785	0.547609	0.386012	0.00981032	1	0.0588902	1	-1.43159	0.10641	-0.593509	0.587799	0.683123	0.384589	0.453875	0.596781	0.273738	0.725847	0.469093	0.591104	-0.00439301	1	-0.476193	0.797397	-0.332048	0.79937	-0.422087	0.665558	-0.189411	0.868282	1.1944	0.0384861	-1.10956	0.051423	0.858877
XLOC_044112	AT3G07860	3.58e-18	1. Small nuclear Ribonucleoprotein (snRNP)	atU11/U12-25K	-1.16313	5.98e-08	-0.834727	0.000535264	0.688076	0.00498649	0.200994	0.502619	-0.715604	0.000281406	-0.377113	0.0916339	-0.920359	1.46e-05	-0.40037	0.0866118	0.142084	0.669261	-0.686511	0.00290515	-1.41483	4.83e-11	-1.67677	9.46e-17	-1.0789	5.87e-08	-0.644906	0.000830309	-1.15343	4.05e-05	0.0736941	0.96281	-0.128739	0.791911	-0.318493	0.252638	-0.249865	0.381724	1.08164	1.02e-08	0.749411	0.000135793	-0.399012	0.0563234	0.0670815
XLOC_044360	AT1G60170	0	1. Small nuclear Ribonucleoprotein (snRNP)	atU5-61/Prp31a	-0.173027	0.55632	0.659788	0.00378408	-0.281492	0.281215	0.935808	5.16e-06	-0.761202	1.23e-05	-0.310805	0.142719	0.632451	0.000545025	-0.52137	0.0163701	-0.386337	0.114862	-0.213382	0.435861	0.15394	0.583854	-0.307109	0.161896	0.204763	0.372444	0.867041	1.01e-07	0.407314	0.141009	-0.0791714	0.956908	0.272238	0.476634	-0.398332	0.0709059	-0.437208	0.043845	0.0672992	0.867774	0.319987	0.107541	0.818809	1.32e-05	-0.139996
XLOC_044886	AT3G14080	2.03e-73	1. Small nuclear Ribonucleoprotein (snRNP)	atLSM1b	0.470801	0.0404523	0.288276	0.27645	1.39663	6.3e-11	-0.190248	0.516065	-0.464518	0.0416041	-0.319195	0.222192	-0.571217	0.0141594	-0.521233	0.0202347	-1.00697	2.43e-06	-0.822428	0.000119198	-0.908396	2.92e-05	-0.364252	0.141485	-0.410916	0.0967296	-1.19166	8.09e-08	-0.540385	0.0339307	-0.248433	0.622216	-0.313872	0.407022	0.209126	0.506002	0.0830215	0.860866	0.287531	0.307805	0.573023	0.0187087	-1.05807	4e-07	-0.751837
XLOC_045033	AT3G55200	NA	1. Small nuclear Ribonucleoprotein (snRNP)	atSAP130a	0	NA	0	NA	0.766172	NA	2.08811	NA	-1.92155	NA	0	NA	-0.396331	NA	-0.519794	NA	-0.795278	NA	0	NA	1.15603	NA	0	NA	1.87517	NA	3.34084	NA	0	NA	0	NA	0	NA	0.875463	NA	1.78779	NA	-1.04355	NA	0	NA	0	NA	-0.63798
XLOC_046312	AT3G05760	9.17e-80	1. Small nuclear Ribonucleoprotein (snRNP)	atSnu23	0.0390978	0.929847	0.412998	0.0132554	0.805475	7.76e-08	0.0423139	0.927087	-0.26247	0.111324	-0.085963	0.780536	1.56966	1.65e-22	-0.120117	0.573074	-0.579386	0.000453362	0.409556	0.0148873	0.365757	0.0388494	0.455939	0.00898254	0.374866	0.0599046	1.05406	7.97e-09	-0.0626067	0.844989	-0.0713781	0.909194	-0.216669	0.423709	0.00329238	1	-0.150764	0.506625	-0.504689	0.00449028	-0.0448001	0.922397	-0.955597	1e-11	-0.205794
XLOC_046322	AT1G07170	2.02e-77	1. Small nuclear Ribonucleoprotein (snRNP)	SF3b_14b/PHP5A-a	0.395857	0.0386631	0.449953	0.0433666	1.13128	2.29e-07	0.892058	7.1e-06	0.728244	3.44e-05	1.43063	7.1e-13	2.17049	2.02e-31	-0.0990128	0.715241	-0.86696	2.35e-06	0.46638	0.0234716	0.587506	0.0030875	0.944406	5.2e-07	1.38181	1.69e-13	0.805478	5.63e-05	0.434204	0.0519357	-0.186204	0.752276	-0.0424756	0.965072	0.193923	0.430795	0.313576	0.171784	-0.592336	0.00541491	-0.311127	0.18263	-0.679472	9.4e-05	-0.463978
XLOC_046641	AT2G03870	1.14e-52	1. Small nuclear Ribonucleoprotein (snRNP)	atLSM7	1.05977	1.14e-12	0.591612	0.000200477	-0.31834	0.0601148	-0.334275	0.0486302	-0.354847	0.0306908	-0.547928	0.00147932	0.904846	2.7e-08	0.346231	0.0347767	-0.00328108	1	0.0655331	0.810232	0.325242	0.0585031	0.263832	0.148679	-0.0498084	0.906527	0.272855	0.163221	0.0420638	0.932557	-0.00119269	1	-0.136705	0.68694	0.468644	0.00617724	0.513862	0.00326785	-0.196103	0.392606	0.0568649	0.886265	-0.232416	0.26476	-0.611092
XLOC_046664	AT1G80070	3.47e-34	1. Small nuclear Ribonucleoprotein (snRNP)	atU5-220/Prp8a	-1.16103	0.000593988	0.713254	0.0639159	1.40023	3.27e-07	2.07913	2.39e-13	0.551713	0.0154771	0.694983	0.000681246	0.0743981	0.885701	1.03296	0.00125493	1.0563	0.0147247	0.532271	0.0772231	-0.0275575	1	-0.332124	0.182662	0.133717	0.641458	0.909723	3.85e-06	-0.636473	0.0696216	-0.542202	0.198511	-0.428779	0.190771	0.267397	0.36326	0.326678	0.210954	-0.0375308	0.978318	0.272901	0.355792	-0.69852	0.0401525	-0.442473
XLOC_046886	AT5G08290	2.08e-95	1. Small nuclear Ribonucleoprotein (snRNP)	atU5-15	0	NA	0	NA	2.33789	NA	0	NA	0	NA	0	NA	0	NA	0	NA	0	NA	0	NA	0	NA	0	NA	0	NA	0	NA	0	NA	0	NA	0	NA	-1.82943	NA	0	NA	0	NA	0	NA	-3.59247	NA	0
XLOC_046941	AT5G16780	0	1. Small nuclear Ribonucleoprotein (snRNP)	atTri110	0.843066	0.000281612	0.633465	0.00824607	-0.0335344	0.997606	-0.106555	0.785969	0.796172	0.000675953	0.919781	0.000114708	1.04794	2.18e-06	1.25738	1.11e-08	1.15759	1.7e-06	1.175	5.31e-07	0.674714	0.00453315	0.00572232	1	0.302865	0.275201	0.716744	0.00196809	-0.597424	0.0566813	0.308985	0.614346	0.100526	0.885529	0.838787	0.000553964	0.318215	0.299999	-0.592464	0.0229693	-1.03476	2.67e-05	1.56652	1.07e-12	0.0492616
XLOC_047477	AT1G60170	0	1. Small nuclear Ribonucleoprotein (snRNP)	atU5-61/Prp31a	-1.82551	9.95e-07	-0.786742	0.0150562	-0.4711	0.268857	0.190538	0.689185	-0.266562	0.399081	-1.02301	0.00380084	-0.144712	0.842215	0.750024	0.0163942	-0.144533	0.77711	0.231923	0.62329	0.00750572	1	-0.280956	0.48967	-0.376525	0.329853	-0.129898	0.838593	-0.673149	0.233912	0.577259	0.38824	0.0182441	1	0.447422	0.200988	0.251432	0.626514	0.148386	0.792887	0.317445	0.464633	0.208458	0.807607	-0.0836905
XLOC_047695	AT1G09760	NA	1. Small nuclear Ribonucleoprotein (snRNP)	atU2A	0.615047	0.688095	1.22988	0.437229	-3.50144	0.0990911	-3.61154	0.0908828	-2.29156	0.300012	-0.954141	0.779736	1.30709	0.722717	0.407741	0.806789	0.214974	0.954639	-1.30532	0.372552	-2.32384	0.37873	-2.47431	0.320084	-0.871507	0.864093	1.49124	0.619432	2.00904	NA	-0.756588	NA	-2.68431	NA	0	NA	1.19445	NA	0	NA	-1.97456	NA	1.85067	0.124705	-2.01699
XLOC_048912	AT2G33730	NA	1. Small nuclear Ribonucleoprotein (snRNP)	atU5-100KD	1.80597	NA	0	NA	0	NA	0	NA	0	NA	0	NA	0	NA	0	NA	0	NA	0	NA	0	NA	0	NA	0	NA	1.32764	NA	0	NA	0	NA	0	NA	0	NA	0	NA	0	NA	0	NA	1.57581	NA	0
XLOC_049051	AT5G46400	1.74e-86	1. Small nuclear Ribonucleoprotein (snRNP)	atPrp39b	1.05027	0.000806684	1.60447	4.06e-09	0.892517	0.00438171	1.23902	0.000138069	0.273405	0.416133	1.49817	6.72e-07	1.3671	8.07e-08	0.0418866	1	0.850808	0.0107392	2.09295	9.09e-12	1.12268	0.000491147	0.526916	0.127389	0.918889	0.000857252	1.54004	6.45e-10	0.482679	0.386702	-0.141696	0.948637	0.258283	0.738029	-0.155839	0.752659	-0.70696	0.0166893	-0.430104	0.113766	-1.06926	8.43e-05	1.82152	1.89e-10	-0.331694
XLOC_049052	AT5G46400	1.32e-51	1. Small nuclear Ribonucleoprotein (snRNP)	atPrp39b	0	NA	0	NA	2.12079	NA	1.73283	NA	1.79371	NA	-0.748309	NA	-1.49928	NA	1.63584	NA	3.72053	NA	0	NA	3.10003	NA	-0.890814	NA	1.88854	NA	2.93878	NA	0	NA	0	NA	0	NA	0.092358	NA	0.374231	NA	0.513437	NA	-0.353451	NA	0	NA	-2.61957
XLOC_049362	AT5G44500	7.65e-83	1. Small nuclear Ribonucleoprotein (snRNP)	atSmB-a	0.803818	1.82e-06	1.10847	5.44e-11	0.910194	9.24e-08	1.13991	1.7e-11	0.918446	1.24e-07	1.45454	1.76e-15	1.50468	3.95e-16	1.23694	1.16e-13	1.10576	2.89e-10	1.82067	8.57e-27	2.24934	3.14e-37	1.14821	3.73e-11	1.58833	1.86e-19	1.03017	5.44e-08	1.16944	2.72e-10	0.291398	0.422851	0.636665	0.00557203	0.535979	0.00414316	0.617633	0.00102389	-1.00966	6.75e-08	-1.11252	2.52e-08	0.304163	0.139895	0.0266746
XLOC_049624	AT3G59810	1.06e-44	1. Small nuclear Ribonucleoprotein (snRNP)	atLSM6a	0.182254	0.287572	-0.0885966	0.690112	0.660086	3.69e-06	-0.276881	0.0837842	-0.114929	0.561699	-0.150841	0.48153	-0.0624293	0.856754	-0.269313	0.0915674	-1.07058	1.95e-14	0.0922513	0.656449	0.201145	0.238944	0.186016	0.307326	0.112251	0.630551	-0.506939	0.00414557	-0.311785	0.0782066	-0.2044	0.491575	-0.363185	0.0736244	0.247894	0.161457	0.488112	0.00250084	-0.138091	0.563596	0.416486	0.0186997	-1.26114	4.8e-20	-0.4534
XLOC_049998	AT3G07590	2.39e-53	1. Small nuclear Ribonucleoprotein (snRNP)	atSmD1-a	-0.0623222	0.958173	-0.062984	0.951311	1.36782	2.31e-06	-0.117361	0.836365	-0.805284	0.00754306	0.0392202	1	0.513232	0.121396	-0.750585	0.0144716	-1.1283	0.000131136	-0.274577	0.470929	0.00706569	1	0.718245	0.0238103	0.773074	0.0157481	0.340138	0.370849	-0.342881	0.405225	-0.0966237	0.961692	-0.530254	0.256055	0.394486	0.309677	0.618059	0.0795431	-0.101457	0.885272	0.833349	0.00934033	-0.597519	0.0784119	-0.428951
XLOC_050164	AT1G04080	NA	1. Small nuclear Ribonucleoprotein (snRNP)	atPrp39a	-0.138326	0.86605	-1.41306	0.00421947	-0.263255	0.668925	-1.41319	0.000206406	-0.685111	0.0633894	-0.456757	0.391024	-0.391983	0.479906	-0.235549	0.728789	-0.232364	0.747384	-0.614639	0.126127	-1.66927	9.18e-05	-0.486376	0.279881	-0.198091	0.792065	-0.0242333	1	1.29642	0.0811614	-0.435184	0.633887	0.0459903	0.983635	-0.211865	0.770401	0.0915046	0.942145	0.559799	0.250469	0.533218	0.241077	0.60852	0.186917	0.171968
XLOC_051207	AT3G07860	7.98e-61	1. Small nuclear Ribonucleoprotein (snRNP)	atU11/U12-25K	0.503704	0.301097	0.79634	0.209749	0.867581	0.0369717	-0.0746284	0.956887	0.441528	0.163958	1.04558	0.00103321	1.4653	3.74e-08	0.0674856	0.963565	0.7405	0.199287	1.50679	0.00014357	0.729811	0.0371826	-0.0113161	1	0.61297	0.0299054	0.849255	0.000130819	-1.33507	0.00434088	-1.03277	0.198107	0.271075	0.729021	-0.0716884	0.914131	0.00333583	1	-0.22332	0.511852	0.0829485	0.867192	1.04415	0.00142041	-0.117744
XLOC_052374	AT1G06220	NA	1. Small nuclear Ribonucleoprotein (snRNP)	atU5-116-1a	-1.31648	0.712293	0	1	0	1	1.7845	0.584522	2.7467	0.238187	2.93761	0.0109805	-2.24199	0.0150843	0	1	-1.69843	0.611574	0	1	0	1	1.9675	0.537322	0.287286	0.929909	-2.2659	0.0105108	0	1	0	1	0	NA	-0.499952	0.914307	-4.9016	0.00839592	0.0127653	1	1.71965	0.0883139	-1.21514	1	0
XLOC_054343	AT1G28060	NA	1. Small nuclear Ribonucleoprotein (snRNP)	atSAP90-1	0	NA	0	NA	2.33789	NA	0	NA	0	NA	0	NA	-0.892628	NA	0	NA	0	NA	-1.40614	NA	-2.86145	NA	-0.887985	NA	0	NA	1.38	NA	0	NA	0	NA	0	NA	0.875463	NA	1.11174	NA	2.60218	NA	0	NA	0	NA	1.9182
XLOC_057456	AT2G41500	0	1. Small nuclear Ribonucleoprotein (snRNP)	atSAP60	0.959534	0.0731654	0.964361	0.129815	0.450151	0.677343	0.800349	0.368227	-0.0640773	1	0.00630507	1	-0.710663	0.838405	1.04595	0.0534732	0.273797	0.748967	0.763506	0.286991	-0.0444694	1	-2.04829	0.335146	0.781299	0.602367	1.89785	0.223842	-0.115505	0.945787	0.0746442	1	-1.14011	NA	0.38664	0.678477	-1.65877	0.0350319	-0.126131	0.972197	-2.23503	0.0265475	0	1	0
XLOC_057669	AT2G42270	NA	1. Small nuclear Ribonucleoprotein (snRNP)	atU5-200-2b	1.00312	0.166482	1.06467	0.344621	0.566777	0.579793	0.0228109	1	-1.03308	0.120231	0.0613421	1	1.27812	0.103314	-0.0448465	1	-1.51697	0.0895586	-0.710814	0.51788	-0.880715	0.378905	0.193704	0.906277	0.222051	0.885892	0.369141	0.719303	0.892479	0.289727	-0.0928754	1	-0.331471	NA	-0.416686	0.686293	-0.0698074	1	0.965524	0.18984	0.135954	0.95053	0	1	0
XLOC_057899	AT3G55200	NA	1. Small nuclear Ribonucleoprotein (snRNP)	atSAP130a	-0.285031	0.590328	-0.562579	0.406443	0.508479	0.451565	0.451845	0.301095	-0.952625	0.000291478	-0.335165	0.398795	0.411276	0.249916	-0.322841	0.723951	-1.28555	0.00485572	-1.37604	0.00107693	-1.08553	0.00622525	-0.607795	0.0848264	-0.572831	0.117481	-0.268856	0.519882	-1.10317	0.0348927	-0.192342	0.906137	-0.224376	0.726691	-0.697344	0.0186733	-0.382064	0.247424	0.101984	0.854645	0.510276	0.0630441	0	1	0
XLOC_058005	AT4G03430	NA	1. Small nuclear Ribonucleoprotein (snRNP)	atU5-102KD	0	NA	0	NA	0	NA	0	NA	0	NA	0	NA	0	NA	0	NA	0	NA	0	NA	0	NA	0	NA	0	NA	0	NA	0	NA	0	NA	0	NA	0	NA	0	NA	0	NA	0	NA	0	NA	0
XLOC_058452	AT3G14080	2.03e-73	1. Small nuclear Ribonucleoprotein (snRNP)	atLSM1b	0.645905	0.0252216	0.692643	0.0163883	1.63863	4.39e-10	0.719191	0.0105892	-0.326981	0.240945	-0.321835	0.308007	-1.39418	4.16e-07	-0.444585	0.1006	-1.21988	7.8e-07	-0.712002	0.00381002	-1.27127	3.03e-07	-0.373839	0.194873	-0.412852	0.158329	-1.53864	2.45e-08	-1.13264	1.12e-05	-0.34094	0.463252	-0.710729	0.0126497	0.175456	0.608514	0.131174	0.74439	0.332748	0.248558	0.877933	0.000386222	0	1	0
XLOC_059622	AT3G05760	1.21e-78	1. Small nuclear Ribonucleoprotein (snRNP)	atSnu23	0.234688	0.377914	0.611023	0.00875463	0.3888	0.0933289	0.413994	0.112712	-0.488465	0.0334157	-0.00313725	1	1.95285	5.01e-18	0.0221671	1	-0.199622	0.493453	0.630716	0.004615	0.846595	0.000314979	0.849033	0.000476855	0.76779	0.00258773	0.974011	3.18e-05	-0.301987	0.271008	-0.109537	0.888797	-0.0834567	0.891981	-0.137736	0.6797	-0.474418	0.0469212	-0.672312	0.0023912	0.0492478	0.94874	0	1	0
XLOC_059632	AT1G07170	2.02e-77	1. Small nuclear Ribonucleoprotein (snRNP)	SF3b_14b/PHP5A-a	0.891774	9.3e-06	1.43693	4.47e-11	1.38607	1.13e-10	0.801108	0.000172693	0.420424	0.0569527	0.862609	0.00144287	2.46149	1.13e-25	0.581288	0.00270676	0.129953	0.654229	0.685086	0.00119169	1.32949	8.33e-10	1.21228	3.17e-07	1.85308	2.19e-11	1.57099	1.46e-10	-0.028645	0.988507	0.0617958	0.95965	-0.349283	0.211661	0.526764	0.00288878	-0.0568853	0.889015	-0.997464	3.5e-07	-0.331271	0.108919	0	1	0
XLOC_059763	AT1G80070	8.33e-54	1. Small nuclear Ribonucleoprotein (snRNP)	atU5-220/Prp8a	0	NA	0	NA	2.11343	NA	0	NA	0	NA	0	NA	0	NA	0	NA	0	NA	0	NA	0	NA	0	NA	0	NA	0	NA	0	NA	1.74946	NA	0	NA	0.315925	NA	1.74779	NA	0	NA	0	NA	0	NA	0
XLOC_059872	AT2G03870	9.62e-57	1. Small nuclear Ribonucleoprotein (snRNP)	atLSM7	0.111475	1	0.189274	0.98326	0.41093	0.857543	1.78019	0.0400924	1.10008	0.205584	1.46484	0.17774	2.53156	0.0338516	0.711915	0.519036	-0.262327	0.92149	3.75101	0.025018	3.63124	0.0034355	2.40186	0.0382323	1.76884	0.0738421	1.70552	0.284525	0.0912632	0.882395	-0.0583496	0.999204	-0.0876232	0.91997	0.55808	0.068928	0.338671	0.355727	-0.15256	0.763615	0.927728	0.00121081	0	1	0
XLOC_060072	AT5G08290	4.81e-91	1. Small nuclear Ribonucleoprotein (snRNP)	atU5-15	NA	NA	NA	NA	NA	NA	NA	NA	NA	NA	NA	NA	NA	NA	NA	NA	NA	NA	NA	NA	NA	NA	NA	NA	NA	NA	NA	NA	NA	NA	NA	NA	NA	NA	NA	NA	NA	NA	NA	NA	NA	NA	NA	NA	NA
XLOC_060276	AT5G16780	0	1. Small nuclear Ribonucleoprotein (snRNP)	atTri110	-0.195316	0.929537	0.560941	0.586445	1.18457	0.0928921	-0.0142153	1	3.08915	0.00276267	1.0991	0.11645	1.09643	0.0744558	0.730691	0.403588	1.39263	0.0998719	2.1481	0.00650676	2.01778	0.00526564	0.916581	0.192413	1.50527	0.092937	1.48624	0.02717	0.369085	0.490736	-0.11868	0.962801	-0.185622	0.830651	1.02926	0.00286211	0.0912421	0.92056	-0.306805	0.509769	-1.20277	0.000614001	0	1	0
XLOC_061646	AT3G22980	2.54e-64	1. Small nuclear Ribonucleoprotein (snRNP)	atU5-116-3	-0.290143	0.782802	0.0127869	1	1.8927	0.00784581	2.31629	0.0033168	1.11001	0.074063	-0.248642	0.876639	0.865423	0.32364	-0.373811	0.628858	0.210631	0.854617	0.191291	0.921411	2.35948	0.00125829	0.77642	0.275589	0.558538	0.526818	-0.0934883	1	0.903314	0.153084	0.745856	0.555459	0.00100629	1	0.345661	0.6172	0.407388	0.547663	-0.575002	0.401501	-0.970326	0.237269	0	1	0
XLOC_061795	AT5G46400	4.78e-153	1. Small nuclear Ribonucleoprotein (snRNP)	atPrp39b	0.502706	0.24357	0.260256	0.628721	1.06677	0.00064803	1.24594	0.000436065	0.532171	0.0953327	0.771478	0.0176191	0.791885	0.0322517	1.03526	0.00985	-0.35993	0.447571	1.11983	0.000194911	1.0596	0.00143255	0.448537	0.214186	0.633516	0.043836	1.46169	3.24e-06	0.731823	0.101032	-0.058197	1	0.17997	0.791865	0.0995126	0.831462	-0.520161	0.0522551	-0.361298	0.197991	-0.935346	0.000597457	0	1	0
XLOC_061997	AT5G44500	1.88e-84	1. Small nuclear Ribonucleoprotein (snRNP)	atSmB-a	1.59504	1.2e-10	1.61652	1.83e-10	1.28939	3.78e-07	1.57808	1.44e-09	0.638155	0.0261904	1.58502	4.13e-07	1.73811	2.29e-07	1.70632	4.79e-12	0.93771	0.000552579	2.04319	2.03e-15	2.60524	3.52e-20	1.68682	5.81e-10	1.705	2.44e-08	1.94425	2.44e-08	0.736934	0.0127902	0.453904	0.33557	0.330144	0.511989	0.793893	0.00258348	0.763403	0.00604421	-0.846419	0.0042723	-1.84869	9.8e-09	0	1	0
XLOC_062047	AT1G60170	6.7e-58	1. Small nuclear Ribonucleoprotein (snRNP)	atU5-61/Prp31a	-0.293402	0.694524	-0.327379	0.694908	-0.173959	0.900289	0.174666	0.865246	0.145828	0.869043	1.07424	0.0739276	1.89559	1.25e-05	0.167794	0.843499	0.00872067	1	0.786616	0.274052	0.0534956	1	0.299081	0.682717	-0.306247	0.736064	0.730682	0.115744	0.824026	0.17396	-0.143417	0.959027	0.138822	0.91134	0.34799	0.535777	-0.529121	0.28175	-0.314718	0.525991	0.468362	0.218684	0	1	0
XLOC_062243	AT3G59810	2.36e-13	1. Small nuclear Ribonucleoprotein (snRNP)	atLSM6a	0.331169	0.205859	-0.231839	0.428063	1.12437	4.94e-07	-0.147305	0.665918	-0.0235594	1	0.155963	0.678696	-0.0547328	0.975876	-0.172445	0.576057	-1.27255	1.09e-08	-0.0312257	0.984352	0.357807	0.175095	0.407454	0.122326	0.193468	0.581069	-0.341669	0.263319	-0.215822	0.512697	-0.0397882	1	-0.352552	0.345541	0.308451	0.282566	0.46034	0.0837708	0.120724	0.773667	0.342031	0.223957	0	1	0
XLOC_062548	AT3G07590	1.4e-49	1. Small nuclear Ribonucleoprotein (snRNP)	atSmD1-a	-0.0405607	1	-0.439473	0.342916	1.05666	0.00722568	-0.0420297	1	-0.921226	0.0190235	-0.263344	0.639737	0.157928	0.829552	-0.684267	0.0999246	-1.22151	0.00166832	-0.237043	0.66374	0.19217	0.741521	0.548307	0.219535	0.781603	0.0670571	-0.0964636	0.940582	-0.240921	0.708229	-0.0176803	1	-0.598321	0.344753	0.556396	0.249072	0.75251	0.0964994	0.12988	0.883369	0.897591	0.0318075	0	1	0
XLOC_062709	AT1G04080	6.99e-42	1. Small nuclear Ribonucleoprotein (snRNP)	atPrp39a	0.514645	0.352959	0.62394	0.318916	-0.0407426	1	-0.398142	0.531246	-0.0720655	0.972018	0.820724	0.139848	0.338926	0.626859	0.960359	0.0771187	0.688972	0.3624	-0.886266	0.0836997	-0.941794	0.110879	-1.00446	0.0573185	0.247807	0.716491	0.847876	0.185159	1.22318	0.0493489	-0.48732	0.648224	0.207182	0.817542	-0.0968743	0.923024	-0.447924	0.309825	0.160976	0.803495	0.395868	0.460116	0	1	0
XLOC_063548	AT3G07860	3.98e-33	1. Small nuclear Ribonucleoprotein (snRNP)	atU11/U12-25K	-1.21539	0.00529308	0.618241	0.281409	0.751179	0.229896	2.00299	6.53e-05	1.44298	2.16e-06	1.34285	2.19e-05	3.66904	2.24e-46	-0.756744	0.0676724	0.372958	0.608255	0.267814	0.698123	0.400155	0.495007	1.40702	0.000196204	2.10134	1.73e-10	2.6559	2.84e-34	-0.616448	0.208293	0.0383106	1	0.319207	0.729216	0.0503088	0.959695	-0.752161	0.00195996	-0.969615	4.94e-06	-0.714948	0.000357592	0	1	0
XLOC_063694	AT3G27730	NA	1. Small nuclear Ribonucleoprotein (snRNP)	atU5-200-3	0	NA	0	NA	0	NA	0	NA	0	NA	0	NA	0	NA	0	NA	0	NA	0	NA	0	NA	0	NA	0	NA	0	NA	0	NA	0	NA	0	NA	0	NA	0	NA	0	NA	0	NA	0	NA	0
XLOC_063889	AT3G27730	NA	1. Small nuclear Ribonucleoprotein (snRNP)	atU5-200-3	0.0296105	NA	0	NA	-2.03577	NA	2.0884	NA	0	NA	-0.85842	NA	2.68956	NA	0	NA	-1.6501	NA	0	NA	0	NA	0	NA	-1.13285	NA	0	NA	0	NA	0	NA	1.79046	NA	-2.83067	NA	0	NA	-1.29482	NA	0	NA	0	NA	0
XLOC_065494	AT2G30260	NA	1. Small nuclear Ribonucleoprotein (snRNP)	atU2B''b	0.879671	0.0138562	0.343115	0.421177	3.19893	9.27e-24	2.74896	3.49e-15	1.84949	3.02e-08	-1.45426	0.000293227	-1.44425	0.0255737	0.361388	0.362017	0.0101605	1	2.98853	5.55e-19	1.04487	0.00137956	-0.57087	0.130371	-0.931907	0.0324198	-1.32243	0.0924741	-0.120366	0.884227	0.395158	0.558345	-0.125179	0.890831	1.385	1.25e-05	1.74788	5.28e-08	1.79583	1.44e-06	0.131411	0.927789	0	1	0
XLOC_067420	AT4G22350	NA	1. Small nuclear Ribonucleoprotein (snRNP)	atTri65a	0	NA	0	NA	0	NA	0	NA	0	NA	0	NA	0	NA	0	NA	0	NA	0	NA	0	NA	0	NA	0	NA	0	NA	0	NA	0	NA	0	NA	0	NA	1.11174	NA	0	NA	0	NA	0	NA	0
XLOC_068267	AT1G56070	0	1. Small nuclear Ribonucleoprotein (snRNP)	atU5-116-2	-1.01491	0.0234087	-1.69066	7.53e-05	-1.54177	0.000404029	-1.70427	8.15e-05	-2.60599	3.07e-10	-1.66282	0.000251617	-0.586534	0.306305	-0.970399	0.0341738	-0.904745	0.0550055	-1.72706	5.45e-05	-1.83963	2.22e-05	-1.75574	6.99e-05	-0.87349	0.0834287	-1.56858	0.00122889	-0.93295	0.0710409	-0.721484	0.360429	-0.356064	0.712943	0.470634	0.44442	0.717681	0.20616	-0.0255465	1	0.937389	0.0645395	-0.913985	0.0634341	-1.09583
XLOC_068305	AT5G16780	NA	1. Small nuclear Ribonucleoprotein (snRNP)	atTri110	0.858221	1.38e-05	0.572167	0.000826122	0.577122	0.00158011	1.41554	5.81e-15	0.307578	0.0958292	1.11873	2.92e-09	1.38398	4.29e-13	1.25679	6.42e-14	0.822118	1.09e-05	1.05038	2.52e-10	1.23283	6.33e-11	0.53286	0.00416915	0.844239	2.28e-06	0.900327	2.75e-06	-0.395586	0.152883	0.178333	0.749245	0.100602	0.837884	0.103131	0.685948	0.113409	0.691638	-0.933664	8.4e-07	-0.846864	6.84e-05	0.634999	0.000287584	0.335098
XLOC_068910	AT5G08290	6.99e-49	1. Small nuclear Ribonucleoprotein (snRNP)	atU5-15	1.69367	NA	0	NA	2.25648	NA	3.83005	NA	0.633971	NA	0.626409	NA	0.890372	NA	2.65826	NA	-1.66453	NA	1.57672	NA	3.22855	NA	-0.455094	NA	1.11141	NA	1.24888	NA	2.76301	NA	2.68789	NA	0.398032	NA	-0.284094	NA	-0.478383	NA	-0.417355	NA	-0.700804	NA	1.83939	1	0
XLOC_070195	AT1G56070	NA	1. Small nuclear Ribonucleoprotein (snRNP)	atU5-116-2	1.56499	0.620699	2.56839	0.286422	5.12659	0.00182465	0.957916	0.176657	0.174104	0.874351	-0.0484982	1	0.386758	0.685275	-3.69412	0.04738	2.15869	0.394365	2.90743	0.0365937	1.96946	0.00182037	0.0968461	0.967404	0.245911	0.810121	-0.102127	1	1.35409	0.682055	-1.18219	0.888797	-0.0634603	NA	0.624311	0.364468	3.0654	5.37e-05	-0.333248	0.799076	-0.569662	0.833718	-3.51645	0.0981552	4.83216
XLOC_071821	AT3G22980	NA	1. Small nuclear Ribonucleoprotein (snRNP)	atU5-116-3	0	NA	0	NA	0	NA	0	NA	0	NA	0	NA	0	NA	2.5423	NA	0	NA	0	NA	0	NA	0	NA	0	NA	0	NA	0	NA	0	NA	0	NA	0	NA	0	NA	0	NA	0	NA	0	NA	0
XLOC_071901	AT5G27720	1.41e-58	1. Small nuclear Ribonucleoprotein (snRNP)	atLSM4	-2.24741	3.06e-34	-1.74375	9.52e-21	0.269378	0.251976	-1.23814	8.72e-11	-0.917811	1.91e-06	-0.873442	1.85e-05	-0.760695	0.000235439	-1.40245	1.04e-13	-2.08369	4.62e-29	-0.845667	1.36e-05	-0.735503	0.000229924	-0.796327	7.23e-05	-0.798974	9.96e-05	-1.6066	6.67e-16	-0.301354	0.246179	0.0510979	0.987553	-0.417227	0.157432	0.43075	0.065759	0.165342	0.606584	0.625736	0.00346765	0.928075	5.92e-06	-1.70183	5.96e-20	-0.348431
XLOC_072796	AT5G06160	0	1. Small nuclear Ribonucleoprotein (snRNP)	atSAP61	0.0503692	0.838769	-0.0918291	0.619097	0.659538	1.36e-07	-0.330318	0.00794002	0.771091	1.51e-10	0.555791	1.7e-05	-0.930708	6.04e-11	0.039892	0.878434	-0.00840877	1	0.228284	0.105041	-0.314724	0.0142647	-0.448087	0.000266199	-0.42389	0.000751003	-0.940487	9.58e-12	0.0411478	0.90811	0.114232	0.771934	-0.0435242	0.915436	0.251075	0.0776534	-0.0309133	0.93974	0.217141	0.137597	-0.0990513	0.647805	0.764148	7.54e-10	-0.0591599
XLOC_073564	AT1G21190	6.64e-39	1. Small nuclear Ribonucleoprotein (snRNP)	atLSM3a	0.0618851	0.848235	0.159283	0.475896	0.706319	3.55e-05	-0.460101	0.0102533	-0.996798	9.98e-10	-0.296856	0.173408	0.8101	7.68e-06	-0.184551	0.374027	-0.758741	8.02e-06	0.0332594	0.949201	-0.525981	0.0032251	-0.263176	0.19806	-0.160519	0.531425	0.113922	0.70478	0.0306181	0.982889	0.0668804	0.946302	-0.0524683	0.929195	0.527928	0.00506037	0.181725	0.48623	0.0118403	1	0.341877	0.11771	-0.409187	0.0259606	-0.484274
XLOC_074440	AT1G14650	0	1. Small nuclear Ribonucleoprotein (snRNP)	atSAP114-1a	-0.199925	0.137855	-0.153514	0.313726	0.623768	7.07e-07	0.365957	0.012441	-0.309509	0.0222473	0.223715	0.20328	0.851028	1.32e-08	0.0905952	0.600787	-0.132487	0.41979	0.130221	0.423201	0.975663	6.91e-12	0.973941	2.27e-11	0.838588	1.35e-08	0.935388	1.57e-10	-0.0604755	0.809444	0.396303	0.0328775	-0.0634115	0.868132	-0.281491	0.0699044	-0.0341227	0.93915	-0.343561	0.0352191	-0.218903	0.224256	-0.727622	3.06e-10	0.421662
XLOC_074537	AT1G21190	1.84e-10	1. Small nuclear Ribonucleoprotein (snRNP)	atLSM3a	0.808231	1.32e-07	0.964712	2.42e-09	0.578447	0.000368824	0.179731	0.383988	0.0342479	0.942935	0.390523	0.0506312	2.34781	1.19e-42	0.399791	0.0127743	0.262527	0.150672	0.685242	9.15e-06	0.970725	2.74e-08	1.44391	9.21e-19	1.21645	6.93e-12	1.26492	1.87e-14	0.209924	0.407268	0.23466	0.52009	0.348497	0.190641	0.198955	0.350126	0.0905204	0.76034	-0.71589	0.000150408	-0.0762916	0.7999	-0.173867	0.47416	-0.363637
XLOC_077084	AT1G04080	NA	1. Small nuclear Ribonucleoprotein (snRNP)	atPrp39a	0	NA	0	NA	0	NA	0	NA	0	NA	0	NA	0	NA	0	NA	0	NA	0	NA	0	NA	0	NA	0	NA	0	NA	0	NA	0	NA	0	NA	0	NA	0	NA	0	NA	0	NA	0	NA	0
XLOC_078539	AT1G80070	3.18e-113	1. Small nuclear Ribonucleoprotein (snRNP)	atU5-220/Prp8a	-2.88911	0.122152	-1.42981	0.155393	0.150212	0.981419	0.408919	0.839009	-0.152596	0.957816	-0.670372	0.561257	0.690596	0.556185	0.473719	0.720868	0.412746	0.821006	1.97951	0.236967	-0.121192	1	-0.355529	0.832064	-1.54328	0.150366	0.637782	0.661152	1.01993	0.498223	0.317519	0.979448	0.659183	NA	-0.44365	0.678674	-1.31614	0.155911	-0.273204	0.830071	-0.26946	0.850356	0	1	0
XLOC_079679	AT1G14650	0	1. Small nuclear Ribonucleoprotein (snRNP)	atSAP114-1a	0	1	0.388283	1	0	1	0	1	-1.52221	0.953987	1.99163	0.918245	0	1	4.08373	0.719207	1.28122	0.970115	0	1	0	1	0	1	1.88076	0.938887	0	1	-0.824811	1	-0.0347117	1	0.680041	NA	0.123274	1	2.07744	0.921935	2.61121	0.879315	-2.13249	0.918938	2.36818	1	0
XLOC_079680	AT1G14650	0	1. Small nuclear Ribonucleoprotein (snRNP)	atSAP114-1a	0	NA	0	NA	0	NA	0	NA	0	NA	0	NA	2.68964	NA	0	NA	0	NA	0	NA	0	NA	0	NA	0	NA	0	NA	0	NA	0	NA	0	NA	0	NA	0	NA	1.72487	NA	0	NA	0	NA	0
XLOC_079773	AT5G64270	NA	1. Small nuclear Ribonucleoprotein (snRNP)	atSAP155	0	1	2.43637	0.818743	2.11828	0.877718	4.32534	0.610726	2.64049	0.787354	3.1714	NA	5.5328	0.470241	4.54248	0.575326	1.13446	0.960974	4.6055	0.566046	5.47853	NA	2.79235	NA	5.0473	0.542386	4.49819	NA	0	NA	0	NA	0	NA	0.52364	NA	0.828234	NA	-4.26532	NA	-3.305	NA	2.70227	1	0
XLOC_080191	AT1G56070	0	1. Small nuclear Ribonucleoprotein (snRNP)	atU5-116-2	0	1	0	1	2.1665	0.466787	2.78414	0.239525	0	1	2.07498	0.489025	0	1	-4.27009	0.0176322	0	1	0.586139	0.907622	-1.3147	0.701613	1.97666	0.51636	1.97422	0.520958	-2.53879	0.30333	-1.36588	0.00550316	-0.7396	0.362617	-0.805936	0.26189	0.249006	0.765662	0.010586	1	-0.284728	0.705318	0.641338	0.256111	1.65039	0.846861	-1.05225
XLOC_080219	AT5G16780	NA	1. Small nuclear Ribonucleoprotein (snRNP)	atTri110	0.333454	0.159978	0.615352	0.00231888	0.468572	0.0365464	0.982261	2.99e-06	0.782593	9.33e-05	1.02476	3.77e-06	0.527538	0.0308516	1.18991	2.98e-09	0.70872	0.00150469	1.10073	3.61e-08	0.793202	0.000206808	0.375684	0.116346	0.710786	0.000761313	0.842186	0.000171444	-0.507988	0.0757883	0.0928863	0.939462	-0.120805	0.820609	0.0797008	0.83815	0.0836806	0.836034	-1.09939	6.65e-07	-1.04566	9.05e-06	1.06266	4.79e-08	0.619013
XLOC_082655	AT5G06160	NA	1. Small nuclear Ribonucleoprotein (snRNP)	atSAP61	-1.31749	0.726942	0.794584	0.74567	-1.87988	0.467937	0.436627	0.907361	-1.23517	0.696506	0.51334	NA	-2.54598	0.289828	-2.05486	0.398444	-1.26331	0.609516	0.181547	0.983863	-0.224428	NA	-1.80732	NA	-0.908399	0.860255	2.32909	NA	1.79497	NA	-0.401337	NA	-0.0426173	NA	-0.140213	NA	-0.641985	NA	2.69793	NA	1.04425	NA	0	1	0
XLOC_084568	AT5G27720	1.41e-58	1. Small nuclear Ribonucleoprotein (snRNP)	atLSM4	1.85973	2.57e-18	1.64472	2.49e-15	1.87331	1.45e-23	1.25061	9.3e-11	1.1314	2.72e-09	0.987709	6.27e-06	1.84289	1.22e-16	1.15003	7.43e-11	0.677548	0.000983088	1.83523	2.72e-23	2.29066	1.83e-32	1.01384	8.27e-08	0.922646	2.44e-05	1.00734	8.71e-05	-0.138773	0.78479	-0.204823	0.766149	-0.287128	0.464497	0.731813	5.69e-05	0.403103	0.060735	-1.33258	2.8e-09	-1.55591	1.15e-10	1.36329	1.2e-13	-1.25108
XLOC_085429	AT5G06160	0	1. Small nuclear Ribonucleoprotein (snRNP)	atSAP61	-0.13819	0.16137	0.0605812	0.631718	0.481424	3.26e-08	-0.236587	0.00518401	1.09075	1.71e-39	0.502206	3.07e-08	-0.880857	4.75e-17	0.0180316	0.953245	0.220413	0.0215929	0.512788	1.24e-09	-0.0706413	0.520763	-0.346745	2.47e-05	-0.591802	2.81e-13	-0.294465	0.00628435	-0.00974012	1	-0.0196983	1	-0.0494058	0.827932	0.341788	4.43e-05	0.10648	0.354623	0.257092	0.0100582	-0.028632	0.932212	0.0932827	0.537287	0.0557552
XLOC_086238	AT5G08290	5.44e-50	1. Small nuclear Ribonucleoprotein (snRNP)	atU5-15	0.109256	0.892394	0.732855	0.102295	1.58692	7.04e-06	1.1542	0.000216742	0.589494	0.0311653	0.282273	0.416959	-0.0779255	0.925584	0.762856	0.11507	1.04126	0.0173125	0.167265	0.713024	-0.292762	0.454419	-0.138151	0.737348	0.026949	1	0.239069	0.527922	-0.639655	0.220978	-0.399905	0.734739	-0.275665	0.684418	0.249494	0.583052	-0.516284	0.0880054	-0.0101773	1	-0.0206589	1	0	1	-2.6352
XLOC_087476	AT1G14650	0	1. Small nuclear Ribonucleoprotein (snRNP)	atSAP114-1a	0.24241	0.119061	0.0385882	0.914963	0.730036	2.87e-07	0.334986	0.0380869	-0.0919385	0.656716	0.413891	0.0124296	0.385386	0.0347259	0.119042	0.532745	-0.203805	0.238707	0.0690828	0.770922	1.12611	5.92e-14	1.34007	6.46e-19	1.23936	3.28e-15	0.864611	5.77e-08	-0.177348	0.372928	0.226906	0.423005	-0.033534	0.957409	-0.296988	0.0865331	-0.120465	0.609791	-0.721645	5.92e-06	-0.229808	0.239661	-0.642063	4.42e-06	0.189389
XLOC_087610	AT1G21190	1.01e-10	1. Small nuclear Ribonucleoprotein (snRNP)	atLSM3a	0.52844	0.00434589	1.1763	1.45e-11	1.67756	2.68e-23	0.733264	7.89e-05	-0.32369	0.0860909	0.180409	0.486767	2.31308	6.72e-39	0.314516	0.101706	-0.223336	0.291331	0.566031	0.00142276	0.649031	0.000708329	1.35958	1.04e-14	1.13539	1.09e-09	1.31015	1.13e-13	0.280087	0.257564	0.135049	0.813579	-0.0987984	0.846366	0.224367	0.330295	0.263525	0.254117	-0.583102	0.00361725	0.196009	0.407681	-0.345285	0.0905829	-0.517488
XLOC_093801	AT5G16780	NA	1. Small nuclear Ribonucleoprotein (snRNP)	atTri110	0.833249	0.0156008	0.845602	0.00455423	0.371547	0.291937	1.58635	1.97e-07	0.439751	0.173726	0.942617	0.00317382	0.873303	0.0106375	0.978088	0.00128728	0.113696	0.841519	1.01587	0.000587759	1.25944	5.81e-05	0.927737	0.00271191	1.12916	0.000170311	0.84386	0.0110227	-0.384449	0.361951	0.225369	0.799324	0.138852	0.856896	0.193371	0.619526	0.265127	0.482151	-1.14691	5.65e-05	-1.36412	4.9e-06	0	1	0
XLOC_096787	AT1G04080	3.51e-68	1. Small nuclear Ribonucleoprotein (snRNP)	atPrp39a	-0.632472	0.336904	0.127526	0.935037	-0.952227	0.170785	-1.55357	0.000277265	-0.316312	0.532876	-1.29049	0.00696833	-1.84598	0.00655415	-1.38945	0.16764	-1.50672	0.0485696	-1.7184	0.00073378	-2.66735	7.83e-08	-2.31049	8.99e-07	-2.80046	1.22e-07	-2.42467	7.56e-05	1.44107	0.0774417	0.616858	0.389412	-0.333457	0.552421	-0.253816	0.645499	-0.0808555	0.944507	2.4675	1.3e-09	1.18225	0.0449276	0	1	0
XLOC_096915	AT5G27720	1.48e-59	1. Small nuclear Ribonucleoprotein (snRNP)	atLSM4	-2.1342	5.02e-16	-1.74861	5.55e-11	0.337791	0.321966	-1.11132	6.67e-05	-0.742693	0.00961658	-1.36729	1.64e-06	-0.57208	0.0685205	-1.41552	1.89e-07	-2.15482	4.62e-16	-0.998391	0.000333574	-0.620845	0.0384497	-0.716389	0.0163302	-0.573739	0.0735462	-1.726	1.22e-09	-0.400848	0.274082	-0.00547717	1	-0.571578	0.168827	0.44134	0.206705	0.221896	0.621411	0.441967	0.192341	0.69675	0.0229902	0	1	0
XLOC_097236	AT1G56070	0	1. Small nuclear Ribonucleoprotein (snRNP)	atU5-116-2	-1.29077	9.9e-07	-1.4575	4.64e-05	-2.51069	2.18e-05	-2.31078	0.000332535	-1.83814	0.00972585	-0.56677	0.721536	1.31718	0.129584	-0.170145	0.639145	-0.109894	0.889543	-0.536241	0.351712	-1.35407	0.0753489	-1.79276	0.0409909	0.509517	0.821749	-0.101183	1	-0.661618	0.0141207	-0.58808	0.197875	0.257691	0.702465	0.944382	0.0838897	-0.213053	0.846231	0.000931998	1	0.10481	0.967049	0	1	0
XLOC_097558	AT5G06160	0	1. Small nuclear Ribonucleoprotein (snRNP)	atSAP61	-0.630652	9.75e-06	-0.200267	0.208159	0.710294	4.2e-07	-0.212834	0.153604	1.14365	3.02e-17	0.850094	1.25e-09	-0.346659	0.0373712	0.230914	0.121522	0.261983	0.115373	0.48189	0.00055979	-0.216909	0.145542	-0.25825	0.0688452	-0.465972	0.000592003	-0.195283	0.291292	-0.0189221	0.992132	0.231132	0.299164	0.17774	0.378213	0.171282	0.234807	-0.0825192	0.671861	0.313637	0.0129368	-0.0513268	0.837264	0	1	0
XLOC_098447	AT3G22980	9.08e-25	1. Small nuclear Ribonucleoprotein (snRNP)	atU5-116-3	-3.05746	0.0988815	0.431901	0.705906	-0.555874	0.695152	1.34991	0.635038	0.203049	0.983424	-0.773625	0.880363	0	1	0.0703732	1	1.38553	0.223744	-1.34881	0.44197	0.133981	1	0	1	-0.889471	0.850424	1.33984	0.714383	0.044006	1	0.624974	0.793092	-0.233787	NA	0.0529573	1	3.95766	0.059815	-1.10298	0.793439	-1.40644	0.650039	0	1	0
XLOC_098632	AT1G80070	1.44e-51	1. Small nuclear Ribonucleoprotein (snRNP)	atU5-220/Prp8a	0.783457	0.320035	1.31075	0.0446653	1.08406	0.080066	1.79255	9.67e-05	0.31856	0.380317	-0.119997	0.823176	-0.568243	0.102655	0.244243	0.729892	0.737943	0.142921	0.0872883	0.943486	-0.335911	0.412803	-1.04703	0.00138655	-0.577764	0.0690432	-0.87008	0.0176505	0.0558038	0.994761	0.0976484	0.987553	0.249307	0.682272	-0.22471	0.577348	0.0581474	0.95175	0.698933	0.00687063	0.179476	0.723452	0	1	0
XLOC_099206	AT1G14650	0	1. Small nuclear Ribonucleoprotein (snRNP)	atSAP114-1a	1.42634	1.01e-05	0.825832	0.0307438	0.765503	0.100706	0.602856	0.3006	-0.662584	0.120461	1.42255	0.0284746	2.07463	0.00173009	1.12161	0.00164846	-0.102498	0.89557	1.22208	0.00242684	2.31528	0.000367774	1.70058	0.00455432	1.82771	0.00473605	1.86863	0.000688479	-0.071075	0.882474	0.293987	0.490265	0.15291	0.749696	-0.210277	0.453372	0.170148	0.595769	-1.08427	7.26e-06	-1.16367	1.84e-06	0	1	0
XLOC_099308	AT1G21190	2.39e-11	1. Small nuclear Ribonucleoprotein (snRNP)	atLSM3a	-0.482935	0.0756453	0.621677	0.0204461	1.5058	6.87e-12	0.520856	0.035304	-0.704473	0.000681605	0.0388151	0.978596	1.11954	2.55e-06	-0.354752	0.235237	-0.359056	0.205182	0.410588	0.108785	0.489972	0.0840449	1.08658	7.05e-06	0.797108	0.00103514	0.746263	0.00225293	0.264328	0.403122	-0.331963	0.410818	0.151809	0.757009	-0.116166	0.731885	0.267439	0.307366	-0.365073	0.130416	0.484506	0.0260815	0	1	0
XLOC_100137	AT4G20440	NA	1. Small nuclear Ribonucleoprotein (snRNP)	atSmB-b	0	NA	0	NA	0	NA	0	NA	0	NA	0	NA	0	NA	0	NA	0	NA	0	NA	0	NA	0	NA	0	NA	0	NA	0	NA	0	NA	0	NA	0	NA	-3.193	NA	-1.29387	NA	0.307619	NA	0	NA	0
XLOC_102252	AT5G46400	NA	1. Small nuclear Ribonucleoprotein (snRNP)	atPrp39b	-0.988714	0.0303655	0.525455	0.205332	0.179731	0.698027	-0.124929	0.799293	-0.158361	0.646775	0.27527	0.387799	0.00285359	1	0.846852	0.0329212	-0.457072	0.336062	0.379076	0.279948	-0.373987	0.278526	-0.520605	0.074042	0.483582	0.0780522	-0.560888	0.0187673	0.392556	0.475605	-0.627305	0.340892	-0.276219	0.540436	-0.0949713	0.83572	-0.639269	0.00911153	0.802889	4.99e-05	0.169667	0.557625	0.223688	0.968367	0.825749
XLOC_102441	AT3G03340	NA	1. Small nuclear Ribonucleoprotein (snRNP)	atLuc7a	-0.857112	0.00152465	0.386259	0.209071	1.33579	7.82e-09	1.14265	3.3e-06	0.26889	0.286358	-0.165426	0.654481	0.280347	0.413522	0.489253	0.0620702	0.557109	0.0540273	0.587418	0.0155917	0.114761	0.756671	0.858652	0.000182906	0.666291	0.0109744	0.700193	0.00963549	0.0514656	0.973331	0.429095	0.440743	-0.156095	0.789625	-0.685749	0.00422588	-0.527981	0.0216193	-0.426067	0.0739975	0.102006	0.815055	0.502784	0.0668375	-0.512828
XLOC_102707	AT2G41500	0	1. Small nuclear Ribonucleoprotein (snRNP)	atSAP60	0.719768	1.15e-06	0.599092	3.71e-05	0.260977	0.117188	-0.340096	0.0457431	0.243726	0.150848	0.317826	0.0992129	0.047389	0.950122	0.596217	1.3e-05	1.10073	1.38e-12	0.688775	8.54e-07	0.42583	0.0114218	0.560683	0.000877762	0.116896	0.623855	0.133842	0.615597	0.138753	0.544083	0.0134723	1	0.159263	0.593162	0.0928605	0.72064	-0.768608	3.15e-07	-0.228518	0.202645	-0.797598	3.98e-06	-0.338382	0.0164638	0.375242
XLOC_103522	AT1G44910	3.34e-39	1. Small nuclear Ribonucleoprotein (snRNP)	atPrp40a	-0.136393	0.963062	0.668168	0.624488	-2.68247	0.195526	3.1625	0.0788027	3.41195	3.56e-05	2.8454	3.34e-13	1.0818	3.76e-11	0.951875	0.0636919	-2.26007	0.0463492	1.21262	0.338258	0.375052	0.82595	1.18633	0.0200151	0.86829	0.000674309	0.633015	3.58e-05	1.24377	0.0642822	-0.861798	0.529845	-0.223447	0.94542	-1.97143	1.02e-06	-0.579335	0.135183	0.0185757	1	0.580869	0.146341	-1.71714	0.000398122	0.0421196
XLOC_103569	AT5G08290	9.61e-24	1. Small nuclear Ribonucleoprotein (snRNP)	atU5-15	0.13258	0.788716	0.339071	0.271002	1.00335	3.85e-05	-0.761974	0.00129351	0.304251	0.2107	0.957627	0.000101274	0.397916	0.0815838	0.245651	0.487599	0.667938	0.0292218	0.731078	0.00148428	-0.266535	0.343741	0.46089	0.0612011	0.530211	0.0241176	0.162489	0.565542	0.000184314	1	-0.257863	0.70806	0.125193	0.813702	0.587904	0.0230571	0.616941	0.00926486	0.575306	0.0167954	0.560189	0.017056	-0.458125	0.162764	-0.356773
XLOC_103772	AT2G33730	0	1. Small nuclear Ribonucleoprotein (snRNP)	atU5-100KD	0.565952	0.0370102	0.0168374	1	-0.989532	0.00012709	-0.353278	0.26762	-0.535961	0.0541053	-0.0504893	0.969225	0.844393	0.00247615	0.138476	0.729639	0.641956	0.0237966	0.579899	0.0374481	0.903179	0.00111951	0.65723	0.0247562	0.611465	0.0381735	0.977095	0.000259138	-0.113261	0.840007	0.257719	0.716191	0.540131	0.182001	-0.181216	0.672109	-0.509398	0.11033	-1.20475	8.82e-06	-0.0149363	1	0.552042	0.057588	0.195449
XLOC_104282	AT5G17440	0	1. Small nuclear Ribonucleoprotein (snRNP)	atLuc7b	-0.127544	0.482621	-0.243609	0.124263	0.492281	0.000644836	0.19425	0.244777	0.046948	0.863765	0.796076	1.15e-08	0.879017	8.85e-11	0.138632	0.428321	-0.70608	3.66e-07	-0.429053	0.00296748	0.138986	0.446354	0.165881	0.342189	0.344386	0.0244473	0.626725	7.65e-06	0.0586344	0.847981	-0.0954595	0.837351	-0.29962	0.166477	0.422865	0.00663517	0.374726	0.0196581	-0.450931	0.00326038	0.250655	0.131987	-0.111909	0.798038	-0.0524081
XLOC_104592	AT1G28060	0	1. Small nuclear Ribonucleoprotein (snRNP)	atSAP90-1	0.00179593	1	-0.106388	0.951244	-0.36893	0.627777	0.825842	0.145658	-1.07667	0.0317326	-0.556915	0.41149	0.92353	0.0726432	0.82678	0.100112	1.85437	0.00167303	-0.681042	0.264013	0.0278107	1	-0.122669	0.917546	0.129514	0.927848	1.37697	0.00438893	1.77519	0.00121603	-0.128376	0.973723	-0.310835	0.752152	-0.486789	0.341734	-0.302104	0.622893	-0.350106	0.520431	-0.233049	0.693581	1.65264	0.841862	0
XLOC_105644	AT2G33730	NA	1. Small nuclear Ribonucleoprotein (snRNP)	atU5-100KD	-2.89941	0.16889	-0.814168	0.7112	0.185641	1	1.9392	0.0780139	1.73705	0.050821	-0.255942	0.897055	-1.27163	0.431309	-4.09408	0.0230565	1.30994	0.61817	-2.52019	0.201785	-1.35413	0.257468	0.975699	0.344278	0.89945	0.341264	-1.10012	0.728031	2.79136	0.295232	0.0632918	1	-1.22681	NA	-0.960167	0.485808	2.32944	0.0651328	1.44634	0.211067	-2.96671	0.157711	0.621579	0.923757	-4.51433
XLOC_105885	AT2G42270	NA	1. Small nuclear Ribonucleoprotein (snRNP)	atU5-200-2b	2.46042	2.88e-05	0.831633	0.119237	1.04582	0.0230805	0.499731	0.384173	-0.14017	0.86817	0.87637	0.140071	3.07187	7.17e-09	0.390989	0.499567	-0.172462	0.84117	0.743925	0.103977	0.759638	0.169553	1.01118	0.0377799	1.12588	0.0295723	0.9037	0.0451936	0.213212	0.818533	1.13587	0.163221	0.460979	0.488079	0.212667	0.724096	0.153077	0.828345	-0.263427	0.66652	-0.0865396	0.952863	0	1	1.83281
XLOC_105890	AT5G61140	0	1. Small nuclear Ribonucleoprotein (snRNP)	atU5-200-1	1.74144	1.04e-14	0.930392	8.53e-05	0.404526	0.216163	1.3797	1.21e-06	-0.567746	0.0226319	0.29922	0.344886	0.200752	0.550052	0.755568	0.000295673	0.212138	0.490635	0.360487	0.19267	-0.210898	0.533037	-0.08836	0.866597	-0.479506	0.076773	0.148533	0.680079	-0.105526	0.860869	-0.211333	0.847948	0.226599	0.73945	-0.622549	0.0377576	-0.61223	0.0520042	-0.0589603	0.944448	-0.0979545	0.869689	1.13528	7.83e-09	-0.0892098
XLOC_105992	AT5G20160	3.14e-74	1. Small nuclear Ribonucleoprotein (snRNP)	atTri15.5-1a	1.90314	2.48e-21	1.45157	8.91e-13	1.77327	1.46e-18	0.146541	0.643465	0.284555	0.268872	0.993402	1.47e-05	2.16988	3.51e-24	0.846196	6.38e-05	0.193605	0.489127	1.15551	2.07e-08	0.840413	0.000136017	1.5447	3.07e-13	1.60736	3.04e-13	1.42056	5.68e-11	-0.151355	0.672141	0.381752	0.317834	-0.0502068	0.95671	0.095242	0.82403	0.481528	0.0599397	-0.70984	0.00283505	-0.216629	0.4701	0.507471	0.0307776	-0.456136
XLOC_106117	AT2G32600	1.32e-120	1. Small nuclear Ribonucleoprotein (snRNP)	atSAP62	1.18225	1.88e-10	0.886839	2.05e-06	0.267651	0.179409	0.464602	0.00988018	0.377542	0.0426755	1.23967	5.1e-11	1.90378	6.88e-26	0.947299	1.68e-07	0.735043	0.000147805	1.14576	1.74e-10	1.11135	4.98e-10	0.581568	0.00182043	1.04486	1.15e-08	0.682995	0.000311186	-0.197473	0.623158	0.0181759	1	0.193488	0.621405	0.220714	0.314491	0.813704	5.5e-06	-0.656574	0.000877062	-0.2804	0.235122	1.48593	9.98e-18	-0.6717
XLOC_106306	AT2G30260	5.07e-92	1. Small nuclear Ribonucleoprotein (snRNP)	atU2B''b	1.33588	4.92e-19	1.17023	1.14e-14	0.314466	0.0550726	0.268251	0.106482	0.771279	4.83e-08	0.668961	3.74e-06	1.88242	2.29e-48	1.08519	3.73e-14	1.13027	2.23e-13	1.052	2.93e-13	0.150052	0.422957	0.0461951	0.882021	0.194932	0.266751	0.956937	8.96e-13	-0.00579129	1	-0.00261862	1	0.165367	0.58241	0.324312	0.0581198	-0.331975	0.0493111	-0.311712	0.0520011	-0.505981	0.000556914	0.45191	0.00502176	-0.136877
XLOC_106476	AT3G27730	0	1. Small nuclear Ribonucleoprotein (snRNP)	atU5-200-3	1.7395	1.6e-05	0.368752	0.55841	0.886718	0.112626	2.5748	3.21e-05	0.559241	0.317619	1.27471	0.015311	-0.0546915	1	1.41132	0.000585376	1.71705	0.000886965	1.35412	0.00927851	0.439983	0.500557	0.188897	0.824114	-0.168279	0.883069	0.682096	0.25356	0.688861	0.306005	0.192522	0.971539	0.625466	0.501108	0.610828	0.3766	-0.136399	0.913305	-0.641505	0.361092	-0.518757	0.444296	0.101002	1	0.414166
XLOC_106922	AT2G41500	3.3e-11	1. Small nuclear Ribonucleoprotein (snRNP)	atSAP60	-0.117207	0.707103	0.748179	0.000406748	-0.0949044	0.804233	0.0638938	0.902021	-0.611613	0.0033921	-0.392318	0.11165	0.535608	0.0258639	-0.44509	0.0521974	-0.13867	0.657831	-0.067188	0.875453	0.748847	0.000606091	0.203821	0.470791	0.214763	0.469294	0.600933	0.0105318	-0.245387	0.419746	-0.119271	0.883364	-0.287573	0.461691	0.604604	0.00995919	0.606696	0.0135986	0.265701	0.393923	0.361249	0.213231	-0.850022	2.86e-05	0.0826782
XLOC_107377	AT5G44500	NA	1. Small nuclear Ribonucleoprotein (snRNP)	atSmB-a	0	1	0	1	3.17594	0.636286	3.22626	0.619694	5.01488	0.340167	2.44475	0.72107	-1.10576	0.947215	0	1	2.06019	0.791487	0	1	2.3973	0.7291	1.23977	0.897356	1.5081	0.871281	0	1	0	1	0	1	-1.17863	NA	-2.70961	0.705377	-0.396844	1	0.20939	1	-4.13674	0.510557	0	1	0
XLOC_107817	AT1G04080	NA	1. Small nuclear Ribonucleoprotein (snRNP)	atPrp39a	-2.32153	0.376775	-3.00091	0.16553	-2.57967	0.294025	0	1	1.19589	0.745284	1.72984	0.424273	-2.08966	0.407297	-0.384813	0.984162	-3.22466	0.183966	-0.910377	0.832479	0	1	-1.45575	0.601867	0	1	-1.5489	0.684989	1.64257	0.316068	1.05574	0.73533	1.33485	NA	0.68179	0.751835	0.554506	0.793742	-0.0856845	1	0.551293	0.822573	2.55507	0.356637	-0.630467
XLOC_108215	AT1G09760	1.02e-129	1. Small nuclear Ribonucleoprotein (snRNP)	atU2A	0.229106	0.329992	0.154872	0.566312	1.07766	1.24e-08	0.331597	0.129299	0.0420685	0.942935	0.73093	0.000245528	0.555308	0.00591292	-0.0229478	1	-0.385362	0.075508	0.53657	0.00741921	0.497424	0.014599	0.461966	0.0266371	0.710698	0.000366516	0.452958	0.0315591	-0.104858	0.777931	0.0160776	1	-0.132935	0.776323	0.530425	0.0137283	0.0449419	0.949219	-0.565593	0.00721033	-0.211688	0.419292	0.192001	0.610893	-0.326747
XLOC_108218	AT1G09760	1.82e-70	1. Small nuclear Ribonucleoprotein (snRNP)	atU2A	0.683626	0.484449	0.942455	0.23616	0.627331	0.326244	0.947624	0.0392485	0.766182	0.13828	0.526101	0.487657	-3.11759	0.0957569	0.2001	0.849848	1.95886	0.0147723	0.936688	0.0369866	0.588343	0.156334	0.277827	0.589406	-0.111758	0.938616	-1.10332	0.473333	-0.374437	0.82957	-0.504696	0.803629	-0.0607834	0.980332	0.928808	0.023744	1.1771	0.0101779	0.270425	0.793571	-0.700756	0.679384	-0.0547814	1	0.41905
XLOC_108464	AT1G56070	8.39e-19	1. Small nuclear Ribonucleoprotein (snRNP)	atU5-116-2	5.42977	NA	0	NA	2.33789	NA	0	NA	0	NA	0	NA	0	NA	0	NA	0	NA	0	NA	0	NA	0	NA	0	NA	0	NA	0	NA	0	NA	0	NA	0	NA	0	NA	0	NA	2.45243	NA	0	NA	0
XLOC_108503	AT1G56070	0	1. Small nuclear Ribonucleoprotein (snRNP)	atU5-116-2	0.88132	2.66e-08	0.0846352	0.743359	0.455879	0.00765158	1.05418	2.49e-11	-0.48468	0.00383575	-0.302364	0.105823	-0.301415	0.0953721	0.468044	0.00588032	0.056577	0.858612	0.25135	0.184202	0.373625	0.0344163	0.0298079	0.965491	0.101018	0.701789	-0.264774	0.165569	-0.191014	0.409647	-0.146683	0.74804	-0.00955852	1	0.189444	0.406714	0.381939	0.0463312	-0.139595	0.568508	0.128453	0.598506	0.495011	0.00428488	-0.230844
XLOC_108504	AT1G56070	0	1. Small nuclear Ribonucleoprotein (snRNP)	atU5-116-2	0.331881	0.0271847	1.21749	7.6e-21	1.08502	1.19e-16	1.46868	7.08e-29	0.520416	0.000147057	-0.360179	0.0170473	-0.0647169	0.80758	0.496531	0.000478241	0.885275	8.03e-11	0.891479	3.07e-11	1.05114	2.83e-15	0.628651	5.31e-06	0.544254	0.000105975	0.0430237	0.901549	0.547102	0.00655455	0.34995	0.171883	-0.0515776	0.918325	0.326146	0.0505545	0.243959	0.192151	-0.513275	0.00187283	-0.426709	0.0153118	1.07154	3.93e-16	-0.364517
XLOC_108505	AT1G56070	2.05e-23	1. Small nuclear Ribonucleoprotein (snRNP)	atU5-116-2	4.22827	1.69e-23	3.16524	0.13174	0	1	1.79664	0.559797	0	1	0	1	0	1	2.10325	1.14e-13	2.04899	0.0769306	0	1	-1.31514	0.698897	0	1	0	1	2.34049	0.342171	-0.97993	0.00830594	-1.29987	0.826391	0	1	0.979433	0.821207	0	1	0	1	0	1	-0.219439	0.839125	0.387584
XLOC_108650	AT1G28060	1.05e-113	1. Small nuclear Ribonucleoprotein (snRNP)	atSAP90-1	-0.297827	0.245797	-0.602491	0.0257763	-0.192489	0.693022	-0.585797	0.0988819	-0.725282	0.00465118	0.26066	0.515326	-0.293191	0.591294	-0.186419	0.579399	0.0519479	0.961992	-0.679037	0.0597015	-0.420961	0.353168	-0.16608	0.780972	-0.256077	0.600928	-0.131813	0.86504	-0.21463	0.553273	-0.162278	0.853295	-0.644277	0.0960385	-0.0644137	0.939379	0.0627279	0.956999	-0.344037	0.396849	-0.0181498	1	-0.0482659	1	0.470986
XLOC_108919	AT3G05760	3.93e-78	1. Small nuclear Ribonucleoprotein (snRNP)	atSnu23	-0.237205	0.387094	0.0781826	0.864956	1.10217	8.97e-07	0.401863	0.124551	-0.538141	0.0164311	0.175858	0.650826	1.39569	5.87e-09	-0.120231	0.738648	-0.598033	0.0142453	-0.173632	0.55333	0.272574	0.364997	1.02234	0.000126965	0.789056	0.00528302	0.644788	0.0173959	0.0852176	0.846808	0.220791	0.658748	-0.114224	0.81948	-0.237284	0.381672	-0.477888	0.0431126	-0.550046	0.0216019	0.341733	0.159245	-0.876595	0.0781602	-0.808161
XLOC_113717	AT1G44910	9.13e-40	1. Small nuclear Ribonucleoprotein (snRNP)	atPrp40a	-0.739447	0.35205	-0.386346	0.463419	0.694119	0.0261767	1.10897	3.09e-06	0.495652	0.0365551	0.556223	0.0241788	-0.217411	0.454087	-1.05149	0.133979	-1.17713	0.00468493	-0.0452325	0.966914	-0.00921547	1	0.196978	0.510959	0.0466159	0.957933	-0.349166	0.183642	0.165079	0.9024	-0.815063	0.059385	-0.676131	0.0730189	-0.806649	0.000710855	-0.242931	0.448116	0.0735467	0.889511	0.502312	0.0486841	0.787208	0.332651	-0.441771
XLOC_114569	AT2G41500	0	1. Small nuclear Ribonucleoprotein (snRNP)	atSAP60	0.715473	0.000185938	0.709522	0.000237439	0.513762	0.0122949	0.129205	0.696164	0.367542	0.116085	0.0927635	0.851239	0.317396	0.310197	0.665068	0.000234292	0.59344	0.00191633	0.661246	0.000572635	0.630556	0.00372662	0.483193	0.0508163	0.516896	0.0389405	0.29854	0.362058	0.299915	0.312557	-0.260989	0.576983	0.41511	0.171584	-0.0356405	0.968729	-0.187874	0.586997	-0.144029	0.757022	-0.591004	0.0693636	-0.250979	0.288335	-0.00180748
XLOC_114658	AT3G27730	0	1. Small nuclear Ribonucleoprotein (snRNP)	atU5-200-3	2.22908	2.7e-10	0.905674	0.0493769	0.853048	0.126987	1.30518	0.0321407	0.273944	0.674296	1.07881	0.0415276	0.923	0.100407	1.45098	1.28e-06	0.976689	0.0112322	0.788223	0.115002	0.300187	0.652955	-1.08151	0.0522034	0.475761	0.478541	0.948675	0.14405	-0.742545	0.232017	0.184148	0.954382	0.257908	0.85238	0.396838	0.625061	0.577894	0.364534	-0.356156	0.620188	-0.846775	0.240506	0.573525	0.141966	0.0955595
XLOC_114826	AT2G30260	2.26e-108	1. Small nuclear Ribonucleoprotein (snRNP)	atU2B''b	1.71737	8.23e-28	1.88227	1.41e-29	1.86784	5.03e-33	2.76544	1.76e-51	0.833846	1.33e-08	0.471088	0.00352437	1.34546	2.73e-22	0.922952	2.22e-10	1.0265	7.93e-11	1.20417	5.1e-16	0.38414	0.0164675	-0.29799	0.078904	-0.0702135	0.808492	0.52417	0.000582277	-0.162968	0.541616	0.0127026	1	0.0494531	0.927245	0.721817	4.27e-06	0.181462	0.396104	0.00732834	1	-0.211613	0.270062	0.501388	0.00139461	0.0223466
XLOC_115019	AT2G32600	1e-120	1. Small nuclear Ribonucleoprotein (snRNP)	atSAP62	1.33179	1.43e-15	1.19598	3.8e-13	0.496942	0.00183108	0.551348	0.00053205	0.492042	0.00196503	1.1509	1.42e-11	2.02092	2.71e-32	1.13108	5.38e-12	0.707706	4.08e-05	1.34246	2.63e-17	1.50851	2.25e-21	0.850922	8.24e-08	0.954602	1.57e-08	0.987477	4.99e-08	-0.112317	0.785498	0.148597	0.801206	-0.179119	0.620119	0.370902	0.026863	0.789563	7.57e-07	-1.12703	7.52e-10	-0.69506	0.000615273	0.847204	5.93e-08	-0.634897
XLOC_115261	AT5G61140	0	1. Small nuclear Ribonucleoprotein (snRNP)	atU5-200-1	0.617331	5.43e-05	-0.121923	0.596833	-0.3042	0.122722	1.03948	4.03e-09	-0.567344	0.000361832	-0.210261	0.312233	0.0286012	1	0.429129	0.0071967	0.963024	1.07e-08	0.196587	0.354381	0.29918	0.136527	-0.20802	0.328669	-0.182832	0.406717	-0.233403	0.249821	-0.12795	0.622714	0.299733	0.375539	-0.0441368	0.945486	-0.5817	0.00114109	-0.423534	0.0212372	-0.185783	0.396512	-0.0575058	0.87839	0.799676	1.59e-07	0.517994
XLOC_116104	AT1G21190	1.84e-10	1. Small nuclear Ribonucleoprotein (snRNP)	atLSM3a	-0.276337	0.0109758	0.272185	0.0152533	0.538528	1.31e-07	0.267738	0.0167267	-0.439396	1.76e-05	0.396077	0.000463541	1.82343	6.52e-72	-0.179016	0.128554	-0.794229	3.15e-15	0.163833	0.173591	0.723877	2.11e-12	1.16249	2.1e-30	0.948198	2.21e-19	0.800792	3.28e-14	0.229079	0.0817053	0.205128	0.271012	0.0862897	0.728961	0.155101	0.247981	0.064072	0.734401	-0.64543	1.66e-09	0.0201002	0.967049	-0.840465	2.68e-17	-0.160421
XLOC_116694	AT2G42270	NA	1. Small nuclear Ribonucleoprotein (snRNP)	atU5-200-2b	-0.45454	0.451502	-0.889467	0.287607	0.913734	0.180674	0.111118	0.979606	1.01747	0.0516733	1.06001	0.0237512	-0.712574	0.123579	-0.498317	0.407709	-0.803389	0.196628	0.828603	0.179703	-0.055418	1	-0.435648	0.471606	-0.606241	0.205953	-0.373562	0.452563	0.271646	0.8256	0.370453	0.878481	0.00625302	1	-0.78812	0.179373	-1.4651	0.000605794	-0.139779	0.86651	0.499708	0.269767	-0.917684	0.0925637	-0.419297
XLOC_116696	AT2G33730	0	1. Small nuclear Ribonucleoprotein (snRNP)	atU5-100KD	1.01355	3.22e-06	0.439999	0.0671854	-0.855465	0.000137321	-0.134287	0.71218	0.0926581	0.819641	0.271063	0.410906	0.789963	0.00402233	0.617351	0.00733731	0.76865	0.00100841	0.857852	0.000119376	1.42059	3.45e-09	0.868358	0.000484292	0.66185	0.0107495	1.23142	4.78e-07	-0.00489638	1	0.185719	0.796551	0.578872	0.0774921	0.0156082	1	-0.0722962	0.906039	-0.634686	0.0178025	-0.411543	0.145392	0.890801	5.85e-05	0.461572
XLOC_116923	AT5G08290	4.2e-21	1. Small nuclear Ribonucleoprotein (snRNP)	atU5-15	-2.7006	0.00856855	0.431487	0.588472	0.226259	0.813284	0.0897541	0.955411	-0.708821	0.127891	0.231586	0.755382	0.770883	0.0424328	1.11419	0.0126811	1.03503	0.125556	-1.02905	0.0687641	-0.797715	0.166892	-1.19413	0.00783871	-0.459052	0.357827	0.660086	0.0775161	-0.575484	0.53781	0.912585	0.483168	-0.168506	0.905072	-0.230387	0.81237	-0.549447	0.344993	0.849279	0.0355627	0.842473	0.0154113	1.07437	0.0512713	-0.105704
XLOC_117142	AT4G03430	NA	1. Small nuclear Ribonucleoprotein (snRNP)	atU5-102KD	0	NA	0	NA	0	NA	0	NA	0	NA	0	NA	0	NA	0	NA	0	NA	0	NA	0	NA	0	NA	0	NA	0	NA	0	NA	-1.08781	NA	0.211112	NA	0	NA	1.78779	NA	0	NA	-0.342908	NA	-2.72122	NA	0
XLOC_117561	AT2G41500	1.02e-11	1. Small nuclear Ribonucleoprotein (snRNP)	atSAP60	-0.869142	5.81e-08	0.208721	0.297537	0.00735321	1	0.575032	0.000655108	-0.492765	0.00315669	-0.227808	0.279488	-0.0171384	1	-0.788483	1.69e-06	-0.759444	4e-06	-0.34691	0.055683	0.59526	0.000578867	0.203297	0.331274	0.126155	0.617866	-0.0826392	0.79454	-0.328961	0.109711	-0.171054	0.683806	-0.445706	0.0578624	-0.233969	0.272817	0.0190554	1	-0.193686	0.424258	0.485634	0.0166501	-1.04303	2.21e-11	0.0764705
XLOC_118483	AT5G20160	3.14e-74	1. Small nuclear Ribonucleoprotein (snRNP)	atTri15.5-1a	1.81523	1.89e-16	1.25293	2.75e-08	1.50467	1.52e-11	0.392359	0.139268	-0.371552	0.159815	0.671903	0.00779354	2.27153	4.88e-24	0.942691	4.74e-05	0.0696582	0.889953	1.18348	1.73e-07	0.584847	0.019332	1.35462	3.46e-09	1.38922	3.08e-09	1.271	4.2e-08	-0.127779	0.768154	0.297201	0.554006	0.0862431	0.908987	0.201678	0.573974	0.381917	0.202267	-0.616481	0.0182312	-0.0693738	0.91561	0.599087	0.0181249	-0.408025
XLOC_118629	AT5G64270	NA	1. Small nuclear Ribonucleoprotein (snRNP)	atSAP155	0	NA	0	NA	0	NA	2.08811	NA	0	NA	-1.77491	NA	0.996935	NA	0	NA	2.04307	NA	2.08395	NA	0	NA	2.82742	NA	-0.324246	NA	2.34106	NA	0	NA	0	NA	0	NA	0.875463	NA	1.78779	NA	0	NA	-0.716042	NA	1.5758	NA	0
XLOC_119729	AT1G20580	5.29e-68	1. Small nuclear Ribonucleoprotein (snRNP)	atSmD3-b	-2.06083	1.19e-10	-2.0105	4.21e-10	0.304617	0.491998	-1.23927	0.00022203	-1.85029	9.44e-09	-1.31007	0.00010713	-1.39441	2.27e-05	-1.87734	7.72e-09	-2.51003	4.55e-15	-1.99817	5.44e-10	-1.61271	9.39e-07	-1.26155	0.000187216	-1.17499	0.000597235	-2.48814	6.83e-15	-0.187558	0.758779	-0.0647165	1	-0.144161	0.883937	0.0211637	1	0.222857	0.698818	1.49064	1.14e-05	2.24774	6.09e-12	-2.78549	2.12e-18	-0.837774
XLOC_119780	AT1G14650	NA	1. Small nuclear Ribonucleoprotein (snRNP)	atSAP114-1a	0	1	2.42426	1	2.33654	1	0	1	1.11557	1	0	1	-0.0687749	1	0	1	0	1	1.95159	1	1.50183	1	0	1	-1.91273	1	1.32777	1	0	NA	0	NA	0	NA	-1.82956	NA	0	NA	0	NA	-1.45872	NA	-0.113019	1	-2.05262
XLOC_121171	AT5G61140	NA	1. Small nuclear Ribonucleoprotein (snRNP)	atU5-200-1	0	NA	-1.27415	NA	2.11576	NA	0	NA	0	NA	-0.849541	NA	2.69187	NA	-1.38271	NA	3.23957	NA	0.647112	NA	-2.31603	NA	2.11035	NA	-1.91184	NA	2.34149	NA	0	NA	1.7435	NA	0	NA	0	NA	-1.6088	NA	1.72719	NA	1.98528	NA	0	NA	-1.03337
XLOC_121756	AT1G28060	NA	1. Small nuclear Ribonucleoprotein (snRNP)	atSAP90-1	0	1	-1.50233	NA	3.17452	0.534425	-1.00326	0.93487	-1.63955	0.781845	0	NA	0.00786637	NA	-5.25102	NA	0	NA	-2.76966	NA	-2.88983	NA	0	NA	-0.0376876	NA	1.33094	NA	0	NA	2.68791	NA	-2.09233	NA	2.16102	NA	1.13678	NA	4.14471	NA	3.44959	NA	0	1	4.29804
XLOC_123500	AT5G06160	NA	1. Small nuclear Ribonucleoprotein (snRNP)	atSAP61	0.276193	0.794105	0.929542	0.299404	0.498138	0.549702	1.01872	0.0702863	1.30201	0.0162301	0.614283	0.312457	-0.21255	0.840334	0.938674	0.305548	0.473719	0.739503	1.01384	0.118666	-0.224876	0.820774	0.829374	0.143273	0.35845	0.6064	0.534501	0.448861	0.21821	0.927222	-0.144443	0.995841	-0.429282	0.698953	0.00333385	1	0.503476	0.334069	0.191943	0.797297	-0.326535	0.64332	0	1	0
XLOC_123627	AT5G08290	5.25e-24	1. Small nuclear Ribonucleoprotein (snRNP)	atU5-15	0.994897	0.117464	2.45031	0.00105284	1.63774	0.00234388	1.00186	0.0214979	2.13741	1.55e-05	1.50983	0.000377983	2.1881	1.23e-08	0.271842	0.747989	1.46302	0.0247533	1.28915	0.00629324	0.107319	0.919558	0.722352	0.0904136	0.358051	0.507049	1.00333	0.00740298	-0.261508	0.757707	-0.805155	0.319874	0.45785	0.461266	0.177999	0.736651	-0.271375	0.520612	-0.231333	0.600917	0.137342	0.800722	0	1	0
XLOC_124269	AT2G41500	0	1. Small nuclear Ribonucleoprotein (snRNP)	atSAP60	2.62742	2.86e-09	1.30372	9.28e-06	0.452775	0.17557	-0.0753939	0.92494	-0.115722	0.803732	0.566385	0.0740672	0.958462	0.000230742	0.606426	0.027665	0.614235	0.0293143	0.41011	0.147301	0.24426	0.528439	0.739201	0.0244466	0.44462	0.16685	0.260832	0.383186	0.583834	0.0681067	0.197291	0.795319	0.193837	0.700014	-0.0555727	0.928669	-0.441785	0.0937661	-0.0951608	0.808716	-0.0453711	0.95587	0	1	0
XLOC_124387	AT3G27730	0	1. Small nuclear Ribonucleoprotein (snRNP)	atU5-200-3	0.310812	0.818893	0.414159	0.72861	0.590619	0.644818	2.29897	0.0290252	-0.140524	0.972204	0.849738	0.408497	-0.996905	0.578897	0.765032	0.30555	0.579966	0.502499	0.899386	0.35941	-0.320963	0.794806	0.629624	0.498574	-1.10616	0.337887	1.02314	0.399743	-0.796324	0.321452	0.19656	0.975785	-0.563438	NA	1.16542	0.235502	0.296499	0.82553	-0.0491568	1	-1.10893	0.326945	0	1	0
XLOC_124518	AT2G30260	2.3e-108	1. Small nuclear Ribonucleoprotein (snRNP)	atU2B''b	1.54733	6.42e-16	1.19964	1.26e-09	0.617375	0.00163119	0.779523	4.41e-05	1.58934	7.94e-19	0.908857	1.01e-06	1.32694	2.13e-14	1.36532	3.74e-14	1.04823	1.22e-07	1.39573	4.08e-14	0.61795	0.0012741	0.0265141	0.9896	0.22393	0.338186	0.414411	0.0388616	-0.420978	0.0737822	-0.166994	0.776531	0.116372	0.799287	0.490426	0.0147813	0.10836	0.735865	-0.281807	0.199052	-0.360988	0.0816801	0	1	0
XLOC_124670	AT2G32600	1e-120	1. Small nuclear Ribonucleoprotein (snRNP)	atSAP62	2.09746	1.56e-12	1.87015	1.96e-10	0.761828	0.00547499	1.29975	1.03e-06	1.29179	1.98e-06	1.66798	1.11e-08	2.31293	2.69e-15	2.28536	2.89e-17	2.0922	4.55e-12	1.62956	1.11e-08	2.38484	2.4e-15	1.16546	2.56e-05	1.76053	1.6e-09	0.899381	0.00383736	0.074292	0.952407	-0.183099	0.858184	0.0457073	0.97716	0.317416	0.29121	0.553278	0.0419232	-1.29415	6.79e-07	-0.92802	0.00120502	0	1	0
XLOC_124882	AT5G61140	0	1. Small nuclear Ribonucleoprotein (snRNP)	atU5-200-1	2.48816	2.37e-15	1.05718	0.00136641	-0.0812557	0.954437	1.31377	0.000237031	-0.0382009	0.996074	0.0625626	0.961604	0.197116	0.670623	1.23188	2.24e-06	1.28609	3.39e-05	0.779825	0.0157966	-0.379518	0.346928	-0.396763	0.31602	-0.0266919	1	0.0222256	1	0.288862	0.443086	-0.203709	0.825948	0.316513	0.545905	-0.674448	0.0184479	-0.433787	0.163749	-0.039843	0.986223	-0.254136	0.450243	0	1	0
XLOC_125381	AT4G03430	0	1. Small nuclear Ribonucleoprotein (snRNP)	atU5-102KD	-1.65954	0.728422	-3.54563	NA	-0.212592	1	-1.52358	0.801571	0	1	0	NA	2.70279	NA	2.03535	NA	2.3595	NA	-2.22698	NA	0.135979	NA	0	NA	3.32002	NA	-0.119639	NA	3.52128	NA	-1.49215	NA	-1.26474	NA	2.55116	NA	0	NA	3.22389	NA	-0.673022	NA	0	1	0
XLOC_125551	AT1G21190	1.99e-10	1. Small nuclear Ribonucleoprotein (snRNP)	atLSM3a	-0.0507359	0.884118	-0.161953	0.437837	0.153327	0.468551	0.0817087	0.766984	-0.537369	0.000785197	0.100861	0.716675	1.29533	3.74e-15	-0.0886447	0.716127	-0.906514	8.06e-09	-0.0702802	0.802312	0.363253	0.0426931	0.964009	2.02e-09	0.816184	1.76e-06	0.374884	0.0485191	0.237717	0.245195	0.083265	0.888797	0.220071	0.434232	0.0286062	0.961156	0.286581	0.137681	-0.371868	0.0378624	0.439099	0.0101077	0	1	0
XLOC_125872	AT2G33730	0	1. Small nuclear Ribonucleoprotein (snRNP)	atU5-100KD	0.42395	0.110754	0.692203	0.00419787	-0.566711	0.0235734	-0.0270474	1	-0.100469	0.79964	0.271704	0.430078	0.848773	0.00240432	0.762565	0.00230716	0.97301	0.00013394	0.85387	0.000333353	1.09458	1.73e-05	0.87767	0.000819113	0.496254	0.0879173	1.35658	1.22e-07	-0.138178	0.749701	0.127989	0.884629	0.411299	0.246585	-0.143751	0.691645	-0.00323109	1	-0.627297	0.0121248	-0.172232	0.608011	0	1	0
XLOC_126125	AT1G44910	3.39e-38	1. Small nuclear Ribonucleoprotein (snRNP)	atPrp40a	0.824216	0.055434	1.04605	0.0272188	2.00554	1.25e-07	0.878616	0.000300892	1.41754	1.44e-12	0.88658	2.2e-05	0.426498	0.0420132	0.696735	0.0336267	-0.987044	0.088111	1.02693	0.00355946	0.6391	0.00790519	0.338477	0.13572	0.452365	0.0309977	-0.136651	0.65153	-0.124773	0.825862	-0.0498519	1	-0.115106	0.857619	-0.432249	0.0315485	-0.393092	0.0537371	-0.441654	0.0202139	-0.259665	0.240224	0	1	0
XLOC_126549	AT2G41500	2.88e-11	1. Small nuclear Ribonucleoprotein (snRNP)	atSAP60	-0.0716236	0.88633	0.887472	0.000144368	0.158007	0.648358	0.308945	0.27791	-0.660947	0.00507515	-0.511494	0.0629632	0.572971	0.036244	-0.420029	0.102987	-0.386589	0.141394	-0.165241	0.612909	0.58139	0.0227783	0.113193	0.790614	0.233557	0.479637	0.313523	0.319969	-0.201839	0.546538	-0.120096	0.888797	-0.174384	0.73269	0.726305	0.00219311	0.568312	0.0264642	-0.26774	0.393956	0.0122522	1	0	1	0
XLOC_127256	AT5G20160	3.14e-74	1. Small nuclear Ribonucleoprotein (snRNP)	atTri15.5-1a	1.59582	2.46e-09	1.04329	0.00016973	1.40613	2.12e-07	0.223627	0.567957	-0.556969	0.0696801	0.575556	0.0851491	2.15162	4.16e-14	0.779285	0.00663715	-0.00485761	1	1.05195	0.000152371	0.774356	0.0101859	1.45894	2.55e-07	1.33194	8.86e-06	1.31475	5.89e-06	-0.225839	0.608134	0.312326	0.628294	0.10875	0.899402	0.172185	0.718093	0.566677	0.0913495	-0.565534	0.0844368	0.0537201	0.967049	0	1	0
XLOC_127898	AT4G03430	2.11e-118	1. Small nuclear Ribonucleoprotein (snRNP)	atU5-102KD	0	NA	0	NA	0	NA	0	NA	0	NA	0	NA	0	NA	0	NA	1.29849	NA	0	NA	0	NA	0	NA	0	NA	0	NA	0	NA	0	NA	0	NA	0	NA	0	NA	0	NA	0	NA	0	NA	0
XLOC_128764	AT2G43770	NA	1. Small nuclear Ribonucleoprotein (snRNP)	atU5-40	0	NA	1.26339	NA	0	NA	1.72216	NA	0	NA	0	NA	0	NA	0	NA	1.29844	NA	0	NA	0	NA	0	NA	0	NA	0	NA	0	NA	1.74943	NA	-1.22494	NA	0	NA	0	NA	0	NA	1.10579	NA	0	NA	0
XLOC_131339	AT1G80070	0	1. Small nuclear Ribonucleoprotein (snRNP)	atU5-220/Prp8a	0.295758	0.178032	0.211482	0.387382	-1.34606	6.48e-11	0.502123	0.046815	-0.751419	0.000455647	0.00602141	1	1.84002	6.85e-17	0.356787	0.0978532	0.734956	0.000337457	0.649483	0.00326774	0.949181	6.27e-05	0.723289	0.00357464	0.733771	0.00310234	1.55531	5.26e-14	-0.213399	0.466601	0.266211	0.570136	0.236688	0.594616	-0.0936288	0.831959	0.0172896	1	-0.539678	0.035127	-0.198581	0.48953	0.832806	1.83e-05	0.449573
XLOC_131825	AT1G28060	NA	1. Small nuclear Ribonucleoprotein (snRNP)	atSAP90-1	0	NA	0	NA	0	NA	0	NA	0	NA	0	NA	-0.068535	NA	0	NA	0	NA	0	NA	0	NA	0	NA	0	NA	0	NA	0	NA	0	NA	0	NA	0.875463	NA	0	NA	0	NA	0	NA	0	NA	0
XLOC_132161	AT2G43370	2.54e-113	1. Small nuclear Ribonucleoprotein (snRNP)	atU11/U12-35kD	-0.966621	2.13e-05	-0.468862	0.0746596	-0.778362	0.00254624	-0.370643	0.140075	-0.516246	0.0113606	0.248839	0.373082	1.02844	4.27e-07	-0.287215	0.322149	-0.168433	0.609727	-1.04774	2.51e-05	-0.115437	0.802441	0.143874	0.66525	0.21648	0.442912	0.288351	0.193799	0.10488	0.77519	0.033188	1	-0.122695	0.828468	0.0701816	0.86144	-0.0753756	0.853371	-0.168773	0.533037	-0.0108944	1	-0.615667	0.0596786	0.571171
XLOC_133415	AT5G12190	8.09e-70	1. Small nuclear Ribonucleoprotein (snRNP)	atP14-1	0.195585	0.42694	-0.344948	0.1308	0.554107	0.00919002	0.00067409	1	0.0265526	0.995752	-0.129849	0.688165	0.709798	0.000887876	-0.456513	0.0317699	-0.830223	3.29e-05	-0.117329	0.695739	-0.268208	0.281878	-0.161991	0.567162	-0.0409054	0.96577	-0.496359	0.0300955	0.124994	0.71793	0.105763	0.888798	0.14031	0.779159	-0.192137	0.514885	-0.266177	0.327884	-0.00270418	1	0.273271	0.303337	-1.14457	2.55e-09	-0.511327
XLOC_133637	AT4G03430	0	1. Small nuclear Ribonucleoprotein (snRNP)	atU5-102KD	0	NA	0	NA	0	NA	0	NA	0	NA	0	NA	0	NA	0	NA	0	NA	0	NA	0	NA	0	NA	0	NA	1.32767	NA	0	NA	0	NA	0	NA	0	NA	0	NA	0	NA	-0.342934	NA	-1.21196	NA	0.305671
XLOC_133848	AT1G21190	1.82e-10	1. Small nuclear Ribonucleoprotein (snRNP)	atLSM3a	0.0161877	1	0.466516	0.00775274	0.820005	5e-07	0.390922	0.0286988	-0.395463	0.0234784	0.443178	0.0155616	1.40476	1.04e-17	-0.0774213	0.781004	-0.710869	2.33e-05	0.377326	0.0351284	0.921029	2.26e-08	1.36053	3.73e-17	1.14638	5.86e-12	0.713175	5.39e-05	0.389829	0.0526366	0.158098	0.724032	0.187036	0.57843	0.338189	0.0895071	0.186507	0.436614	-0.696721	7.84e-05	0.0351715	0.967049	-0.438437	0.0157757	-0.306972
XLOC_134050	AT1G20580	8.31e-67	1. Small nuclear Ribonucleoprotein (snRNP)	atSmD3-b	0.686367	1.24e-06	0.683241	2.62e-06	0.700757	1.71e-06	-0.223887	0.193812	-0.295527	0.0635396	-0.224916	0.228821	1.25838	5.49e-18	0.544984	0.000163353	-0.265521	0.10624	0.381848	0.0133413	0.226229	0.18557	0.241625	0.161405	0.139084	0.512922	0.215228	0.241608	-0.255956	0.155227	-0.258005	0.318363	-0.0460469	0.927111	0.0626224	0.827524	0.128586	0.569581	0.189837	0.316231	0.460321	0.00330031	-0.913559	8.81e-11	-0.586887
XLOC_135510	AT1G28060	0	1. Small nuclear Ribonucleoprotein (snRNP)	atSAP90-1	-0.590626	3.41e-07	-0.724884	9.48e-11	-0.338106	0.0120525	-0.645436	2.31e-06	-1.19984	4.27e-22	-0.64768	4.88e-05	0.231095	0.246288	-0.389185	0.0012192	-0.38046	0.00203542	0.218356	0.119465	0.241044	0.133677	-0.140102	0.486562	-0.253836	0.171751	0.297438	0.0798249	0.176539	0.263941	0.503443	0.00032022	0.393343	0.0108085	0.281361	0.101465	-0.224186	0.255372	-0.0198201	0.999014	0.0423606	0.920327	0.236165	0.0769106	0.243961
XLOC_136252	AT1G14640	NA	1. Small nuclear Ribonucleoprotein (snRNP)	atSAP114-1b	-0.494081	0.282965	-0.540333	0.237917	0.15594	0.838794	0.161701	0.832575	-0.666374	0.122231	0.0151849	1	0.349666	0.581471	0.449328	0.299406	-0.0664261	0.974153	-0.0911936	0.93794	-0.442344	0.454691	-0.504634	0.365224	-0.598034	0.259751	0.290822	0.657588	0.958615	0.0453047	0.337867	0.828537	0.179795	0.873612	0.479906	0.372661	0.428649	0.443777	0.034384	1	0.565735	0.313055	0.259556	0.686258	-0.291613
XLOC_136976	AT3G22980	0	1. Small nuclear Ribonucleoprotein (snRNP)	atU5-116-3	0.447263	0.0490796	0.708736	0.00149585	-0.126123	0.757807	1.22474	1.33e-05	0.129148	0.723994	0.357055	0.282401	0.730137	0.00854117	0.0502193	0.95707	1.00525	1.56e-05	1.30188	6.43e-09	1.12312	1.03e-05	-0.458593	0.143487	-0.210786	0.589614	0.833514	0.00246595	-0.559157	0.0826587	0.3905	0.473836	0.489814	0.180583	-0.251492	0.405957	0.234076	0.536158	-0.309128	0.33575	-0.745205	0.0134786	-0.27452	0.353286	0.15129
XLOC_137508	AT5G27720	NA	1. Small nuclear Ribonucleoprotein (snRNP)	atLSM4	0	NA	0	NA	3.17777	NA	0.738205	NA	0	NA	2.55305	NA	0	NA	0	NA	-1.65018	NA	2.08393	NA	1.5015	NA	-1.90866	NA	-0.817987	NA	0	NA	0	NA	-1.08781	NA	0	NA	0	NA	0	NA	0	NA	-0.342906	NA	0	NA	0
XLOC_137685	AT5G16780	5.04e-56	1. Small nuclear Ribonucleoprotein (snRNP)	atTri110	-0.608188	0.522923	-0.815145	0.717028	-3.35854	0.0908536	-2.02196	0.440981	-1.177	0.675343	2.07337	0.492953	1.27994	0.408344	0.52964	0.643803	2.05449	0.351909	-0.91902	0.648441	-0.871148	0.786718	0.536968	0.932595	-0.44471	0.946026	0.895725	0.7048	1.62781	0.201705	0.243257	1	0.36211	NA	-2.83129	0.286534	-0.264357	0.987439	-1.09395	0.794976	-1.43303	0.643098	1.38075	0.20302	1.1626
XLOC_138133	AT5G06160	NA	1. Small nuclear Ribonucleoprotein (snRNP)	atSAP61	2.42255	0.317821	-0.231485	1	2.15073	0.515627	1.81075	0.519746	1.72205	0.419272	0.507667	0.921304	-0.118532	1	-0.318254	0.948287	-0.17736	0.997072	2.52893	0.102763	0.723632	0.756815	-2.25049	0.364557	-0.893834	0.772587	-1.08515	0.775481	-2.08948	NA	3.37838	NA	0.251354	NA	-0.205664	NA	-1.90423	NA	0.821545	NA	-2.35971	NA	0	1	-0.598506
XLOC_138291	AT1G21190	NA	1. Small nuclear Ribonucleoprotein (snRNP)	atLSM3a	0	NA	0	NA	0	NA	0	NA	0	NA	0	NA	0	NA	0	NA	0	NA	0	NA	0	NA	0	NA	0	NA	0	NA	0	NA	-1.82031	NA	0	NA	0	NA	0	NA	0	NA	0	NA	0	NA	0
XLOC_139331	AT1G04080	NA	1. Small nuclear Ribonucleoprotein (snRNP)	atPrp39a	-1.81811	0.0443986	-0.396986	0.842389	0.0967491	1	0.0941839	0.995472	-1.64411	0.00464501	-1.96479	0.0924471	-3.30987	0.0736051	-1.32386	0.211009	-0.352051	0.742276	-0.587432	0.508337	-1.47026	0.186064	0.751669	0.557057	0.317119	0.868077	-1.54319	0.657764	0.657779	0.502668	-0.160792	0.987181	0.18723	0.933834	-0.76971	0.161253	1.52128	0.0415131	0.530727	0.718958	-2.72309	0.205657	1.80837	0.59197	-3.63228
XLOC_140682	AT3G22980	NA	1. Small nuclear Ribonucleoprotein (snRNP)	atU5-116-3	0	1	-2.24393	0.356932	-0.246361	1	0	1	-1.59398	0.60749	0	1	0	1	0	1	0	1	0	1	1.56071	0.623075	0	1	0	1	0	1	0	1	-0.708369	0.952323	-2.66807	0.419946	0	1	0	1	-1.09697	0.79258	-0.415122	0.967049	1.65339	0.840912	-2.63503
XLOC_142092	AT1G80070	NA	1. Small nuclear Ribonucleoprotein (snRNP)	atU5-220/Prp8a	0.128212	1	0.168072	1	0	1	4.56223	0.0188579	-0.167834	1	2.18803	NA	-1.64362	0.476961	-2.94667	0.138048	-4.0173	0.0511453	0.590311	0.910022	0.113602	NA	-0.470002	NA	-2.88288	0.203646	0.903003	NA	-3.11166	NA	0	NA	-0.216889	NA	-0.539267	NA	0.476907	NA	2.32717	NA	-3.15142	NA	0.258986	1	1.37923
XLOC_143603	AT1G44910	NA	1. Small nuclear Ribonucleoprotein (snRNP)	atPrp40a	0	1	0	1	2.16022	0.469598	2.76329	0.246347	3.14433	0.12646	-2.34609	0.321939	0	1	4.39079	0.0139222	2.74783	0.22133	-3.14567	0.121456	0	1	1.9712	0.518825	1.97509	0.521647	-1.54251	0.661227	2.6752	0.249597	3.26855	0.34604	4.60507	NA	-1.83121	0.61174	0	1	0	1	2.45524	0.423908	1.23475	0.941072	-4.04753
XLOC_143844	AT2G43370	4.43e-113	1. Small nuclear Ribonucleoprotein (snRNP)	atU11/U12-35kD	-0.22897	0.383759	-0.195407	0.531387	-0.531989	0.0432323	-0.110031	0.788878	-1.07469	8.52e-07	0.0315905	1	0.832533	0.00157073	-0.169906	0.573033	0.236575	0.457526	-0.30704	0.31646	0.0543761	0.95406	-0.0373128	0.983594	-0.0421323	0.979205	0.540098	0.0295035	-0.20608	0.590022	0.499421	0.31404	-0.0833136	0.935207	-0.100481	0.822724	0.219636	0.541386	-0.501389	0.0667512	-0.451081	0.144461	-0.542589	0.0165738	-0.18747
XLOC_145220	AT5G12190	8.09e-70	1. Small nuclear Ribonucleoprotein (snRNP)	atP14-1	2.45485	2.81e-14	2.10503	1.49e-09	0.729319	0.0509352	0.955854	0.00851818	0.547036	0.145263	1.32301	0.000306434	2.91907	1.48e-18	1.35997	3.12e-05	1.36352	9.89e-05	1.80223	1.03e-07	1.79284	5.06e-07	1.39961	6.89e-05	1.4767	3.6e-05	2.36688	3.8e-12	-0.228447	0.697196	-0.244154	0.841203	0.468972	0.482077	-0.0642153	0.955612	-0.451319	0.301208	-1.41689	5.83e-05	-0.887849	0.0175316	-0.734863	0.037463	0.136498
XLOC_145437	AT1G56070	1.24e-23	1. Small nuclear Ribonucleoprotein (snRNP)	atU5-116-2	4.49843	2.06e-28	3.05444	1.02e-08	0	1	0	1	0	1	-0.771741	0.879922	0	1	1.97029	2.16e-18	-1.35574	0.0039647	3.42698	0.00701643	-1.31521	0.698722	1.97435	0.510574	0	1	1.3406	0.711463	0.0499408	0.968575	1.87727	0.0113816	0.358308	0.980259	1.87952	0.518626	-0.228306	1	0	1	0	1	-0.204216	1	1.08008
XLOC_145438	AT1G56070	0	1. Small nuclear Ribonucleoprotein (snRNP)	atU5-116-2	0.466289	0.00015318	0.600243	7.09e-07	0.523935	2.44e-05	1.37432	1.22e-30	-0.935932	2.06e-15	-0.244402	0.0853968	0.459786	0.000254826	0.119091	0.440517	0.190658	0.187025	0.196809	0.167122	0.14924	0.330347	0.0218495	0.970358	0.305586	0.0241303	0.406352	0.00146435	-0.217856	0.170149	-0.124336	0.698993	-0.101175	0.722108	-0.0243217	0.956032	-0.0158877	1	-0.349165	0.0109673	0.119018	0.492262	1.03646	5.45e-19	0.08686
XLOC_145440	AT1G56070	0	1. Small nuclear Ribonucleoprotein (snRNP)	atU5-116-2	1.06483	5.22e-12	0.107156	0.649763	0.841089	1.08e-07	1.56463	2.92e-24	-0.40567	0.0166531	-0.138072	0.540388	-0.0262195	1	0.637369	7.9e-05	0.228271	0.23385	0.42678	0.0120569	0.415747	0.0157132	0.203782	0.303614	0.360879	0.0435254	0.125591	0.598727	-0.319635	0.107544	-0.22186	0.512704	-0.0748668	0.872939	0.0657108	0.843042	0.324071	0.0977671	-0.387821	0.0325078	-0.00695548	1	1.17976	4.96e-14	-0.138411
XLOC_145441	AT1G56070	0	1. Small nuclear Ribonucleoprotein (snRNP)	atU5-116-2	1.53951	1.23e-11	1.43616	2.82e-10	1.73398	1.42e-14	1.23362	8.82e-08	1.09089	2.43e-06	0.580076	0.0229462	0.0904339	0.852216	1.58509	3.18e-12	1.07138	5.7e-06	1.33548	6.32e-09	1.49089	8.2e-11	0.797343	0.000980779	1.3191	1.07e-08	0.44422	0.0945825	0.202971	0.584283	0.174854	0.813875	-0.20364	0.695773	0.572345	0.0333846	0.671243	0.0103944	-0.692426	0.00624529	-0.79526	0.00144961	0.977209	5.78e-05	0.179051
XLOC_145692	AT1G09760	7.73e-102	1. Small nuclear Ribonucleoprotein (snRNP)	atU2A	0.224696	0.733319	1.08975	0.00529584	0.575253	0.0809115	0.413018	0.19191	-0.00705042	1	-0.592059	0.0556217	-0.120608	0.89417	-1.82796	0.0157845	0.596576	0.250528	0.433261	0.304947	0.505117	0.161227	0.39365	0.23234	0.112518	0.863825	0.0999541	0.949957	0.0751971	1	-0.0777196	1	0.122571	0.87585	-0.0850894	0.876198	0.314765	0.344837	0.412114	0.257789	-0.71833	0.0950028	-1.7152	0.00210543	-0.743482
XLOC_145881	AT5G51410	2.85e-117	1. Small nuclear Ribonucleoprotein (snRNP)	atLuc7-rl	0.0814628	0.726573	-0.244048	0.214621	0.489396	0.00821196	0.158653	0.459193	-0.277396	0.0981489	0.0347008	0.95871	0.304758	0.106483	-0.265605	0.103977	0.171138	0.434139	0.0727309	0.809143	0.664831	9.5e-05	-0.108861	0.657011	0.229098	0.244566	0.254773	0.160674	-0.691041	0.00020739	-0.148022	0.780927	0.0153499	0.998026	0.370665	0.0308795	-0.116692	0.656295	-0.0214454	0.997986	0.261364	0.158905	-0.208844	0.311197	-0.110743
XLOC_145920	AT1G09760	3.22e-68	1. Small nuclear Ribonucleoprotein (snRNP)	atU2A	-0.305882	0.48332	0.957201	0.0675013	0.851416	0.0247858	0.499032	0.133433	0.395625	0.222898	1.33289	1.63e-06	0.382184	0.19356	-0.415732	0.3729	-0.0775373	0.954123	-0.799748	0.0631376	-0.782625	0.0293147	0.611612	0.0453257	0.904126	0.000411429	1.09518	7.66e-05	-0.0553068	1	-1.94933	0.174771	-1.88054	0.00162071	-2.14701	2.5e-11	-1.04108	0.000128142	-1.80391	1.05e-09	0.0512165	0.967049	-0.24727	0.693767	0.217182
XLOC_146049	AT5G64270	0	1. Small nuclear Ribonucleoprotein (snRNP)	atSAP155	0.352849	0.367591	0.330102	0.437924	-0.50139	0.252121	1.40288	0.00277129	-0.881389	0.0235936	0.365729	0.539551	0.754583	0.109224	0.273837	0.536171	0.826734	0.0289688	-0.246932	0.662488	0.161088	0.85576	-0.968202	0.133086	-0.504372	0.4865	1.08135	0.0958237	0.40552	0.423606	-0.0649367	1	0.326719	0.705668	-1.0683	0.0147529	0.638953	0.229279	-0.491022	0.422466	-0.511163	0.385142	-0.0856526	1	0.192362
XLOC_146546	AT2G33730	0	1. Small nuclear Ribonucleoprotein (snRNP)	atU5-100KD	-4.13959	0.476074	-1.97566	NA	2.28155	0.786697	0	1	1.13179	0.931327	0	NA	0	NA	2.28934	NA	-2.72395	NA	1.9565	NA	0.247526	NA	0	NA	0	NA	1.32983	NA	1.3968	NA	1.72842	NA	0	NA	0.891813	NA	0	NA	0	NA	0	NA	-5.38579	0.452006	2.44932
XLOC_146999	AT4G03430	NA	1. Small nuclear Ribonucleoprotein (snRNP)	atU5-102KD	0	NA	0	NA	0	NA	0	NA	0	NA	0	NA	0	NA	0	NA	0	NA	-1.39873	NA	0	NA	0	NA	0	NA	0	NA	0	NA	0	NA	0	NA	0	NA	0	NA	0	NA	0	NA	-3.14402	NA	0
XLOC_147157	AT1G80070	NA	1. Small nuclear Ribonucleoprotein (snRNP)	atU5-220/Prp8a	0.685449	6.22e-07	0.654101	5.53e-06	0.981376	3.15e-14	-0.151627	0.377312	0.20902	0.185123	0.159024	0.412228	1.48056	1.51e-32	0.381164	0.00570468	0.436771	0.00376629	0.460962	0.000619453	-0.0269126	0.958244	0.47409	0.000993539	0.226173	0.175648	0.620815	2.55e-06	0.317739	0.0992774	0.263728	0.32261	0.230668	0.298927	0.571225	7.88e-05	0.375542	0.0173914	0.0660912	0.798616	0.395887	0.00375356	-0.156393	0.458179	-0.283028
XLOC_147367	AT1G28060	0	1. Small nuclear Ribonucleoprotein (snRNP)	atSAP90-1	-0.0663286	0.701044	-0.360027	0.00208636	-0.667338	2.81e-08	-0.841999	1.73e-10	-0.970015	1.05e-15	-0.452613	0.00788422	0.385393	0.0301119	0.140831	0.30297	-0.316864	0.00908394	0.256488	0.0518863	0.514169	0.000297427	-0.0102404	1	-0.297374	0.105652	0.399593	0.0160397	-0.173922	0.257705	0.164274	0.498003	0.234018	0.217803	0.429156	0.00334335	-0.213978	0.260519	-0.095407	0.696852	-0.335165	0.047017	0.291104	0.0184232	0.27663
XLOC_147604	AT1G80070	0	1. Small nuclear Ribonucleoprotein (snRNP)	atU5-220/Prp8a	1.3322	1.66e-23	0.659634	2.3e-06	-0.757415	2.05e-06	0.881091	2e-06	0.0405925	0.927952	0.420246	0.0338968	1.70212	2.61e-25	0.537086	0.000123242	0.973195	2.04e-11	1.39072	1.41e-18	1.12108	1.44e-09	0.55095	0.00723794	0.792186	1.57e-05	1.85945	4.37e-32	-0.447888	0.00730116	-0.00885373	1	0.0508813	0.933423	-0.608378	0.000742829	-0.209747	0.396285	-0.791908	1.56e-05	-0.35687	0.0438921	1.19447	1.1e-19	0.380148
XLOC_148126	AT2G42270	NA	1. Small nuclear Ribonucleoprotein (snRNP)	atU5-200-2b	-1.7636	4.93e-15	-0.982696	7.35e-05	0.0126828	1	-0.545319	0.035266	0.158679	0.646554	0.762341	0.00643115	-0.548175	0.0560546	-0.627477	0.036508	-1.68723	9.22e-11	-0.265831	0.386827	0.0656306	0.913901	-1.22888	1.51e-06	-0.344212	0.255733	-0.874547	0.000439839	-0.183967	0.692783	0.49163	0.295249	-0.03777	0.980332	-0.0723633	0.905954	0.000765383	1	0.521672	0.0519436	0.952648	0.000178819	-0.21896	0.650698	-0.346883
XLOC_148924	AT3G22980	0	1. Small nuclear Ribonucleoprotein (snRNP)	atU5-116-3	-0.0284736	0.994287	0.00565401	1	-0.00519719	1	0.759673	0.00300897	-0.142899	0.65713	-0.393628	0.198069	0.31971	0.28757	0.541742	0.00750915	0.50365	0.0238523	0.544806	0.0107604	0.962091	2.84e-05	0.0609508	0.923711	0.0509746	0.958847	0.229423	0.457205	-0.90622	2.23e-05	0.603946	0.0989688	0.117512	0.821883	-0.291113	0.247703	0.133896	0.71966	-0.190083	0.556334	-0.331173	0.222925	-0.23107	0.369119	0.226859
XLOC_149681	AT5G16780	6.47e-60	1. Small nuclear Ribonucleoprotein (snRNP)	atTri110	3.25123	NA	-1.18793	NA	-1.03206	NA	1.72216	NA	-1.51744	NA	0	NA	0	NA	0	NA	-0.278884	NA	0	NA	0	NA	-0.966934	NA	-0.817987	NA	-1.60589	NA	0	NA	0	NA	0	NA	0	NA	1.7877	NA	0	NA	0	NA	0	NA	0
XLOC_149682	AT5G16780	3.78e-58	1. Small nuclear Ribonucleoprotein (snRNP)	atTri110	-0.0567862	0.949533	-0.0824681	0.93122	-1.03093	0.0544567	0.0780428	0.966251	0.175172	0.774578	-2.73878	2.72e-05	-3.16162	0.000972958	0.52762	0.0292099	0.469073	0.153544	0.101255	0.891912	-1.07104	0.0047357	-0.614449	0.143039	-1.13071	0.00928334	-1.54126	0.00448502	-0.217781	0.608975	-0.854194	0.0923365	0.353447	0.539938	-0.0778579	0.936724	-0.221382	0.727866	-0.0633979	0.985131	-0.600024	0.487224	-0.380674	0.215419	0.653726
XLOC_150018	AT5G17440	0	1. Small nuclear Ribonucleoprotein (snRNP)	atLuc7b	-0.209607	0.233439	-0.289719	0.087819	0.459432	0.00376626	-0.0592705	0.845602	0.0879915	0.699382	0.95536	1.69e-10	0.754881	3.68e-07	0.000189169	1	-0.71747	2.14e-06	-0.538981	0.000485736	0.0657979	0.797601	0.227261	0.20496	0.379604	0.0212167	0.678438	6.99e-06	0.166098	0.4639	-0.0264968	1	-0.392918	0.0716845	0.381975	0.0295333	0.213337	0.297266	-0.551007	0.000726511	0.39533	0.0175752	-0.273133	0.138117	0.0205335
XLOC_150096	AT1G09760	2.07e-129	1. Small nuclear Ribonucleoprotein (snRNP)	atU2A	0.495981	0.00791403	0.875901	3.28e-07	1.30345	3.63e-15	0.509625	0.00281145	0.633575	7.09e-05	1.58467	3.27e-20	2.02839	1.62e-38	0.894845	2.71e-08	0.467565	0.0117247	1.0922	8.8e-12	1.06599	4.33e-11	0.90613	4.36e-08	1.04894	2.72e-10	1.23731	4.25e-15	-0.215558	0.336308	0.0774863	0.903758	0.0125594	1	0.205432	0.2725	-0.201038	0.305642	-0.805779	5.34e-08	-0.450684	0.0040691	1.27939	6.16e-09	-0.490199
XLOC_150098	AT1G09760	3.23e-102	1. Small nuclear Ribonucleoprotein (snRNP)	atU2A	-2.74117	0.00246564	-1.46202	0.180739	0.0723636	1	-0.106178	1	0.0373901	1	-0.229513	0.942759	-1.0262	0.71353	1.42642	0.0959111	-1.26742	0.418654	-1.80511	0.151727	-0.36765	0.758319	-0.669709	0.573212	-2.3592	0.0516304	-1.68262	0.517617	-0.977049	0.363431	1.12381	0.685476	0.368767	NA	0.884352	0.352157	0.377971	0.761532	-0.922788	0.503655	-1.98184	0.435354	0	1	0
XLOC_152767	AT3G03340	NA	1. Small nuclear Ribonucleoprotein (snRNP)	atLuc7a	1.87015	0.00518772	-0.312917	0.833546	-4.07091	0.026819	1.79122	0.565136	1.31874	0.606904	0	1	0	1	-0.239097	0.807032	1.48199	0.0586067	-2.70686	0.0469201	-1.31602	0.700875	0	1	0	1	-2.54314	0.300835	-0.376848	0.683977	0.328612	0.909525	0.354572	0.925845	0.419424	0.949606	-1.235	0.706623	-1.1013	0.792991	0	1	-1.52966	0.0139055	0.0970709
XLOC_153824	AT5G61140	NA	1. Small nuclear Ribonucleoprotein (snRNP)	atU5-200-1	0	1	0	1	0	1	0	1	0	1	0	1	0	1	0	1	0	1	0.776716	1	-1.35164	1	0	1	0.507882	1	-1.52405	1	0	NA	3.29425	NA	0	NA	-1.83547	0.978646	0	1	0	1	2.68555	NA	0	1	0
XLOC_156243	AT2G43370	1.48e-113	1. Small nuclear Ribonucleoprotein (snRNP)	atU11/U12-35kD	-0.227037	0.516598	0.380098	0.264327	-0.59598	0.078093	-0.232259	0.540045	-1.11786	6.83e-06	0.535257	0.0940844	1.02891	7.12e-05	-0.779387	0.00412528	-0.35356	0.329809	-0.445004	0.217775	0.113857	0.856005	0.656059	0.0342651	0.607248	0.034824	0.682709	0.00566413	0.754018	0.00526888	-0.267947	0.678775	0.391663	0.433278	-0.0603221	0.917089	0.0164163	1	-0.461588	0.0785416	-0.308551	0.244446	0	1	0
XLOC_156398	AT5G48870	NA	1. Small nuclear Ribonucleoprotein (snRNP)	atLSM5/SAD1	-2.05748	0.202583	0.0423986	1	-1.49391	0.320227	2.35277	0.288205	-1.16629	0.692828	-0.693008	0.800884	-0.127063	1	-0.536175	0.777971	2.28289	0.0441229	1.03541	0.407995	0.131075	1	0.520873	0.892923	1.14628	0.631658	1.29599	0.438132	-1.61351	NA	-0.12058	NA	0.615672	NA	0.584756	NA	-1.62435	NA	-1.10719	NA	-1.49481	NA	0	1	0
XLOC_157395	AT5G12190	8.09e-70	1. Small nuclear Ribonucleoprotein (snRNP)	atP14-1	-0.55313	0.0260974	-0.254903	0.408016	1.17375	2.57e-06	0.343601	0.240277	0.854041	0.000340304	0.800004	0.00225123	1.42675	5.96e-09	-0.627166	0.0117671	-0.940905	9.52e-05	0.407639	0.133252	0.103653	0.807919	0.423925	0.133725	0.845042	0.00110817	-0.124674	0.773663	-0.518332	0.0595908	-0.458263	0.236844	0.0725283	0.927639	-0.416504	0.125662	-0.0890638	0.855426	-0.215957	0.511433	0.299963	0.310465	0	1	0
XLOC_157563	AT1G56070	0	1. Small nuclear Ribonucleoprotein (snRNP)	atU5-116-2	0.228583	0.395773	-0.312763	0.225516	0.243709	0.379643	1.23223	1.1e-08	-0.898165	3.77e-05	-1.08335	8.75e-07	-0.314223	0.225657	0.248935	0.35603	-0.0105092	1	0.0553463	0.916199	-0.271869	0.309541	-0.369269	0.144665	-0.350517	0.179199	-0.417431	0.0941458	-0.375444	0.182243	-0.140797	0.851382	-0.0218467	0.995805	-0.16854	0.626217	0.207455	0.535211	-0.274569	0.342124	0.317953	0.244638	0	1	0
XLOC_157566	AT1G56070	0	1. Small nuclear Ribonucleoprotein (snRNP)	atU5-116-2	1.09989	3.07e-07	-0.00905415	1	0.43371	0.0749315	1.16942	6.05e-08	-0.392627	0.108486	-0.148782	0.653609	-0.101691	0.793707	0.804603	0.000309466	0.193249	0.514254	0.332954	0.193126	0.471813	0.049905	0.158109	0.615565	0.302485	0.262936	-0.158911	0.63595	-0.132362	0.733639	-0.222861	0.688348	-0.0927428	0.888415	0.0713143	0.891866	0.239992	0.45002	-0.258961	0.378992	0.0370083	0.9724	0	1	0
XLOC_157802	AT1G09760	1.33e-129	1. Small nuclear Ribonucleoprotein (snRNP)	atU2A	-0.55231	0.0488611	-0.226306	0.524948	0.829362	0.00214262	-0.0729732	0.919312	-0.876016	0.000791923	-0.428527	0.164627	0.100887	0.853068	-0.658182	0.0179148	-0.936721	0.00051933	-0.12776	0.766045	-0.117307	0.782327	0.135072	0.754522	0.28573	0.408997	-0.226216	0.545294	-0.097677	0.868268	0.333327	0.55022	-0.222645	0.696269	0.373774	0.268078	0.0375238	0.993504	-0.257549	0.481506	0.176436	0.66433	0	1	0
XLOC_158135	AT5G64270	0	1. Small nuclear Ribonucleoprotein (snRNP)	atSAP155	-0.42745	0.43357	-0.745479	0.165827	-0.00534718	1	-0.975729	0.469848	-0.899344	0.252874	0.628416	0.685318	1.30433	0.708059	-0.606413	0.238939	0.0190988	1	0.506691	0.456796	-0.0524795	1	-0.840917	0.49403	-0.916529	0.509728	3.92559	0.0415836	0.309219	0.68638	-0.725001	0.434063	0.0314719	1	-0.897015	0.17438	0.813372	0.381318	-0.255745	0.949008	-0.0491833	1	0	1	0
XLOC_158644	AT1G09760	8.12e-12	1. Small nuclear Ribonucleoprotein (snRNP)	atU2A	0.458562	0.191855	0.398445	0.293638	1.31469	0.000143379	0.585333	0.0800497	0.0723182	0.919004	0.944496	0.00996696	1.61231	9.05e-07	0.842987	0.00222368	-0.206865	0.593032	1.02156	0.000385719	0.860375	0.0136188	0.81721	0.0212465	0.665553	0.10379	0.720199	0.0574117	-0.42261	0.234361	0.0189538	1	-0.0582888	0.960654	-0.0548932	0.946222	0.0527076	0.965108	-0.402521	0.234064	-0.363763	0.284842	0	1	0
XLOC_158670	AT1G80070	NA	1. Small nuclear Ribonucleoprotein (snRNP)	atU5-220/Prp8a	-0.200231	0.983548	0.187932	0.941171	0.0396359	1	1.93993	0.047838	0.176868	0.900015	1.51532	0.013363	-0.995	0.111616	0.948993	0.262332	0.146674	0.997832	-1.6635	0.0846971	-1.20371	0.130334	-1.88825	0.012853	0.24191	0.849494	-0.863017	0.21325	3.7914	0.0886392	-0.7127	0.792719	0.0792468	0.980987	0.354155	0.684423	-0.482213	0.545151	0.49553	0.426173	0.713768	0.242887	0	1	0
XLOC_159138	AT5G16780	NA	1. Small nuclear Ribonucleoprotein (snRNP)	atTri110	NA	NA	NA	NA	NA	NA	NA	NA	NA	NA	NA	NA	NA	NA	NA	NA	NA	NA	NA	NA	NA	NA	NA	NA	NA	NA	NA	NA	NA	NA	NA	NA	NA	NA	NA	NA	NA	NA	NA	NA	NA	NA	NA	NA	NA
XLOC_159158	AT1G28060	0	1. Small nuclear Ribonucleoprotein (snRNP)	atSAP90-1	0.000487433	1	-0.264148	0.113945	0.0361344	0.956783	-0.665416	0.000663383	-1.14053	4.61e-12	-0.577885	0.0218617	0.409662	0.107313	-0.112267	0.568065	-0.0376597	0.922594	0.547669	0.00136026	0.467701	0.029048	-0.170776	0.558345	-0.113622	0.773968	0.725778	0.000461497	0.194117	0.284042	0.461534	0.00859782	0.253943	0.258863	0.105427	0.682969	-0.325068	0.113768	0.0726353	0.833427	0.236618	0.216631	0	1	0
XLOC_159291	AT1G09760	NA	1. Small nuclear Ribonucleoprotein (snRNP)	atU2A	0.762572	0.000948501	0.212901	0.502584	0.891109	0.000100938	1.01774	3.81e-06	-0.265975	0.272683	0.341936	0.217735	0.531542	0.0485896	-0.0607749	0.914459	-0.11358	0.764196	0.793086	0.000388458	0.635154	0.00627435	0.463822	0.0493113	0.112421	0.790423	0.188505	0.63075	-0.53152	0.0323727	-0.159051	0.812392	-0.244755	0.527873	0.196356	0.482585	0.192431	0.502726	-0.339713	0.173927	-0.14491	0.662186	0	1	0
XLOC_159353	AT1G80070	0	1. Small nuclear Ribonucleoprotein (snRNP)	atU5-220/Prp8a	1.16811	7.7e-07	0.777087	0.00200807	-1.03969	0.000157275	0.556063	0.113565	-0.349316	0.2966	0.277976	0.508269	2.1494	1.86e-14	0.788869	0.00131733	1.52184	1.42e-09	1.05945	0.000172608	0.73839	0.0222223	0.137489	0.817536	0.408404	0.297338	1.70067	9.22e-11	-0.189738	0.608593	-0.238474	0.698775	0.0661491	0.946031	-0.39343	0.215806	0.383328	0.278552	-0.296477	0.39272	-0.367344	0.215207	0	1	0
XLOC_160528	AT3G22980	0	1. Small nuclear Ribonucleoprotein (snRNP)	atU5-116-3	0.22998	0.460548	0.797096	0.00204908	-0.0859568	0.890636	0.867346	0.0036498	-0.422272	0.149976	-0.478865	0.226714	0.452677	0.220597	-0.125485	0.771769	0.864492	0.00105655	0.209481	0.532485	0.564217	0.06175	0.208275	0.618021	-0.47109	0.194965	-0.141361	0.793486	-0.807048	0.0010316	0.295627	0.562828	0.177946	0.697576	-0.297982	0.259734	0.0762642	0.886285	-0.239147	0.450184	-0.431002	0.124174	0	1	0
XLOC_161125	AT5G16780	8.3e-60	1. Small nuclear Ribonucleoprotein (snRNP)	atTri110	1.73174	NA	0.0198824	NA	2.31374	NA	-0.989229	NA	0.0830216	NA	-0.746119	NA	2.87028	NA	-0.524999	NA	-3.24513	NA	-1.34345	NA	-1.34767	NA	0	NA	0	NA	-1.52492	NA	-3.02443	NA	-0.746741	NA	0.231624	NA	-1.82979	NA	0.298148	NA	2.79123	NA	-2.60108	NA	0	1	0
XLOC_161400	AT5G17440	0	1. Small nuclear Ribonucleoprotein (snRNP)	atLuc7b	-0.206166	0.291145	-0.57304	0.000650936	0.117347	0.621349	-0.356091	0.0449225	0.0320826	0.95767	0.588682	0.000589304	0.206916	0.302754	-0.00736656	1	-0.825679	4.92e-07	-0.931542	6.3e-09	-0.506559	0.00305796	-0.355482	0.0480689	-0.0918688	0.741832	-0.239643	0.220099	0.431118	0.0208824	0.336833	0.198477	-0.0437569	0.941618	0.531158	0.00228968	0.179854	0.433432	0.187107	0.383495	0.630848	0.000113816	0	1	0
XLOC_161596	AT5G51410	2.17e-118	1. Small nuclear Ribonucleoprotein (snRNP)	atLuc7-rl	0.307014	0.367066	0.482338	0.165794	0.701633	0.0184873	0.209958	0.612726	-0.373048	0.263611	0.449977	0.335299	1.2869	0.00086077	0.161117	0.696524	0.232276	0.568392	0.928592	0.00218351	1.95886	4.61e-08	0.916423	0.00550818	0.622659	0.0874605	0.485721	0.182237	-0.371832	0.188515	-0.110634	0.902983	0.186928	0.656279	0.31836	0.174284	0.11477	0.761532	0.0710443	0.882761	0.33846	0.152094	0	1	0
XLOC_163697	AT1G20960	0	1. Small nuclear Ribonucleoprotein (snRNP)	atU5-200-2a	-0.0583888	0.763506	0.121013	0.445083	-0.174126	0.268222	0.702795	1.68e-07	-1.38295	5.59e-30	-0.479021	0.00115107	0.65541	1.17e-05	-0.356684	0.00904903	0.181288	0.258594	0.562534	0.000167727	0.914653	4.4e-08	0.176098	0.410877	0.430237	0.0131826	0.526758	0.00152691	-0.461349	0.000782165	0.117162	0.746931	0.30735	0.125964	-0.341149	0.0218678	-0.0118103	1	-0.461873	0.00178129	-0.300054	0.0559436	0.710352	5.48e-09	0.524726
XLOC_163748	AT1G04080	0	1. Small nuclear Ribonucleoprotein (snRNP)	atPrp39a	1.45016	3.82e-15	0.891836	9.16e-07	0.298801	0.151416	0.39036	0.0490018	-0.0734496	0.822825	-0.0511081	0.9235	-0.00688314	1	1.18919	2.97e-11	1.48847	5.23e-14	1.24752	6.1e-11	0.962315	9.51e-07	0.448544	0.0343823	-0.106128	0.755428	0.495733	0.0275544	8.47e-05	1	0.117894	0.846805	0.0957224	0.835685	0.00270266	1	0.623093	0.00116973	-0.0977489	0.783933	-0.0255956	0.994272	1.43331	6.3e-16	-0.0420876
XLOC_164169	AT2G18740	2.21e-49	1. Small nuclear Ribonucleoprotein (snRNP)	atSmE-b	0.736126	0.0855969	1.63462	2.2e-06	1.28858	2.32e-07	0.398964	0.101758	0.545046	0.0183722	0.64624	0.00920801	1.03722	2.75e-06	0.448837	0.0986773	0.478662	0.0763898	0.997783	2.95e-06	0.469974	0.0328786	0.330952	0.140666	0.20675	0.449146	-0.229834	0.463059	0.17489	0.767961	0.597387	0.169726	0.316461	0.422516	0.326827	0.171038	0.139944	0.668924	-0.48724	0.0318514	-0.368799	0.207505	0.111501	1	-0.20844
XLOC_164228	AT1G09230	2.83e-103	1. Small nuclear Ribonucleoprotein (snRNP)	atU11/U12-65K	1.11065	0.224006	1.20005	0.421691	0.458538	0.706093	0.878859	0.349056	0.620742	0.365112	-0.0549393	1	0.758419	0.333402	1.37764	0.112435	2.05749	0.0416479	1.07848	0.185713	1.59872	0.0755105	0.739129	0.308141	-0.051959	1	0.0617375	1	0.358695	0.955985	1.29202	0.644737	0.0659033	NA	1.36558	0.091207	0.0612512	1	-0.819737	0.26174	-0.480088	0.670411	-0.724795	0.649396	0.728839
XLOC_164317	AT3G55200	0	1. Small nuclear Ribonucleoprotein (snRNP)	atSAP130a	1.34246	5.64e-30	0.714449	8.41e-10	0.287921	0.0303773	0.746661	4.61e-09	-0.250542	0.061305	0.46647	0.000720194	0.238354	0.105798	0.365541	0.00240489	0.536952	1.2e-05	1.19133	5.56e-25	0.231212	0.0960883	-0.451467	0.000567821	-0.383598	0.00390387	0.374122	0.0050519	-0.0297093	0.951681	0.197495	0.440856	0.69982	1.81e-07	0.177685	0.268373	0.427137	0.00218421	0.24973	0.0932356	-0.543776	8.29e-05	0.684678	1.12e-09	-0.0152659
XLOC_164401	AT5G64270	0	1. Small nuclear Ribonucleoprotein (snRNP)	atSAP155	0.134233	0.319213	-0.544447	5.81e-07	-0.252503	0.0492838	0.02372	0.970296	-1.06774	7.91e-24	-0.709984	1.63e-09	-0.685683	5.56e-08	-0.42571	0.000189424	-0.539742	1.41e-06	-0.384243	0.000863811	-0.504646	1.45e-05	-0.803913	6.53e-12	-0.519279	8.82e-06	-0.90893	2.06e-15	-0.764755	5.95e-11	-0.343593	0.0227826	-0.211342	0.223302	-0.160258	0.28474	0.494531	6.56e-05	0.492418	6.12e-05	0.736542	6.36e-10	0.246865	0.0588272	-0.433792
XLOC_164655	AT4G21660	6.86e-148	1. Small nuclear Ribonucleoprotein (snRNP)	atSF3b150	0.0273738	1	1.02716	0.312085	3.1045	0.0274253	4.55729	0.0140274	1.34783	0.59615	0.631873	0.905483	-1.10921	0.725878	0.489178	0.557302	0.308575	0.828788	4.29425	0.0251576	2.94519	0.136935	-0.0550794	1	-2.48597	0.285528	0	1	0.785981	0.43234	1.61902	0.306313	0.355224	NA	-0.2361	0.946826	0.44143	0.880117	-2.10641	0.444808	0	1	1.54931	0.0088411	0.584257
XLOC_165214	AT4G03120	1.1e-37	1. Small nuclear Ribonucleoprotein (snRNP)	atU1C	2.76616	3.36e-49	2.51583	1.17e-46	1.35439	6.09e-21	0.821861	6.03e-09	0.499402	0.000297296	0.468553	0.00189623	0.674447	1.26e-05	1.15251	6.54e-16	1.21606	7.22e-15	1.10587	1.14e-15	0.826462	2.27e-09	0.368199	0.0146351	0.41631	0.00615936	-0.305426	0.0802218	-0.0484333	0.939745	-0.190545	0.632067	-0.112467	0.739602	0.111597	0.58999	-0.152488	0.424669	-0.676788	1.89e-06	-0.668408	5.2e-05	1.10974	8.88e-16	-0.620472
XLOC_165365	AT3G07590	9.81e-60	1. Small nuclear Ribonucleoprotein (snRNP)	atSmD1-a	5.57655	1.03e-09	7.95827	5.94e-08	5.32738	5.17e-16	4.73848	2.36e-16	3.32162	4.84e-18	3.30341	3.05e-13	5.24467	1.29e-33	3.96805	3.46e-22	5.23165	7.53e-11	6.49275	1.26e-16	4.19345	1.02e-16	4.64395	7.18e-25	4.34568	6.64e-15	5.60288	6.06e-18	-1.22773	0.425497	-0.442994	0.854272	-0.639315	0.634915	0.694753	0.0175798	0.0464136	0.97483	-3.57812	6.28e-12	-3.71055	4.1e-11	3.32686	4.32e-15	-0.570933
XLOC_166421	AT5G57370	4.57e-31	1. Small nuclear Ribonucleoprotein (snRNP)	atTri-27kD/RY1	1.86701	0.0333141	3.34682	0.0126064	1.01904	0.358658	0.819147	0.677843	0.412234	0.82526	2.15482	0.370449	3.61243	0.0542084	2.85593	0.00674666	1.60875	0.103098	1.73379	0.116123	3.29741	0.0863819	4.55789	0.0163082	2.49382	0.251815	4.33817	0.0209124	1.79231	NA	1.68774	NA	-0.629106	NA	-0.105339	NA	-0.319031	NA	-3.10916	NA	-3.41597	NA	0.678031	0.934419	-1.19817
XLOC_166832	AT4G21660	0	1. Small nuclear Ribonucleoprotein (snRNP)	atSF3b150	-0.526998	0.000139143	0.169072	0.31696	0.455089	0.00204338	0.1393	0.437277	-0.773557	1.19e-09	-0.280701	0.0901232	1.22328	4.17e-18	0.187538	0.240207	0.00406697	1	0.423666	0.0036007	0.405866	0.00782463	0.463623	0.00203121	0.460139	0.00206004	0.499114	0.000705774	-0.314158	0.0338652	0.278985	0.189515	0.245829	0.203656	-0.473963	0.000458277	-0.83929	3.66e-11	-0.448911	0.000612508	-0.346064	0.01118	-0.53512	0.00954896	-0.250534
XLOC_167932	AT2G41500	NA	1. Small nuclear Ribonucleoprotein (snRNP)	atSAP60	2.44167	0.48657	0	1	0	1	0	1	1.149	0.86575	0	1	0	1	-2.70685	0.439128	1.34717	0.771509	-1.12363	0.868788	0	1	-0.932749	0.914354	0	1	0	1	0.515535	NA	2.2998	NA	-2.19232	NA	0	NA	0	NA	-1.06128	NA	0	NA	0.511441	1	-0.141863
XLOC_168807	AT5G17440	1.6e-168	1. Small nuclear Ribonucleoprotein (snRNP)	atLuc7b	0.912711	9.22e-05	0.476103	0.103085	1.04935	1.33e-06	0.788845	0.000216065	0.759825	0.000103304	0.709461	7.55e-05	0.0594501	0.896311	0.161088	0.596517	0.165021	0.716449	0.0820341	0.859097	-0.640554	0.0026756	0.133217	0.616747	0.915206	3.07e-07	0.608703	0.000898381	-0.104212	0.883179	0.169022	0.879637	0.0941861	0.890497	0.219839	0.477469	-0.607018	0.00236162	-0.617155	0.00251503	0.220182	0.436102	0.620237	0.0119942	0.100806
XLOC_168975	AT4G38780	NA	1. Small nuclear Ribonucleoprotein (snRNP)	atU5-220/Prp8b	-3.47955	0.0701071	1.1984	0.594483	0.786578	0.720371	-2.73952	0.189539	1.15826	0.59916	-0.116291	1	-2.72749	0.211838	0.172243	0.984428	-2.01362	0.266943	-3.00692	0.177143	0.0742712	1	-0.474941	0.935065	-0.783384	0.778218	0.894918	0.814737	-2.2954	NA	-0.831634	NA	-0.903939	NA	-0.375115	NA	-0.937472	NA	-0.338248	NA	-0.524681	NA	0	1	0
XLOC_173232	AT1G20960	0	1. Small nuclear Ribonucleoprotein (snRNP)	atU5-200-2a	0.148773	0.516507	0.0897814	0.751648	-0.523442	0.00751762	0.554253	0.00765447	-1.15426	9.24e-11	-0.606297	0.00325236	1.21708	4.47e-10	-0.100733	0.705396	0.308125	0.133689	0.553679	0.00470134	0.833501	4.44e-05	0.349709	0.137321	0.547093	0.0111732	0.91904	8.9e-07	-0.389217	0.061163	-0.101869	0.875944	0.12079	0.783342	-0.248883	0.28556	0.066652	0.872736	-0.435551	0.0340522	-0.250594	0.257437	2.03556	8.47e-20	0.58918
XLOC_173327	AT1G04080	0	1. Small nuclear Ribonucleoprotein (snRNP)	atPrp39a	0.823501	9.25e-12	0.416869	0.000966024	0.353198	0.00674872	0.248498	0.0867626	-0.990408	2.91e-16	-0.515516	0.000662052	0.0969507	0.714719	-0.106715	0.523147	-0.140998	0.380655	0.661543	9.59e-08	0.625588	5.91e-06	0.311545	0.0396035	-0.0579155	0.85015	0.597161	0.000255709	0.143117	0.450258	0.197349	0.446504	0.256434	0.199011	-0.0627917	0.793668	0.549793	0.00014024	-0.00204782	1	0.302699	0.134045	0.374738	0.00300396	0.18465
XLOC_173995	AT1G09230	1.74e-82	1. Small nuclear Ribonucleoprotein (snRNP)	atU11/U12-65K	0.839586	0.0176181	1.3411	0.00142593	1.43723	0.00166263	0.981287	0.0144216	1.55583	0.000420583	0.986404	0.0305824	1.46758	6.53e-06	0.0233817	1	0.855595	0.0558238	0.592667	0.122124	-0.131132	0.869285	-0.223698	0.692268	0.299473	0.544818	2.18251	5.71e-11	-0.788587	0.264774	0.366265	0.832281	0.0173065	1	-0.0613931	0.962698	-1.25069	0.0015627	0.16166	0.808056	0.0421909	1	0.633995	0.0183054	0.715346
XLOC_174151	AT5G64270	0	1. Small nuclear Ribonucleoprotein (snRNP)	atSAP155	0.284237	0.0348382	-0.0102063	1	0.251641	0.0770105	0.122757	0.47579	-0.618642	4.16e-07	-0.653754	3.87e-07	-1.1968	5.16e-19	-0.133622	0.390211	-0.0538383	0.802911	0.202655	0.15521	-0.333117	0.0131181	-0.912556	2.34e-13	-0.765497	6.44e-10	-0.766737	2.27e-09	-0.532759	0.000151722	-0.0766822	0.864018	0.196854	0.337052	-0.146613	0.398121	0.421686	0.00262921	0.989103	3.03e-15	0.428107	0.00225799	0.39732	0.0028581	-0.127327
XLOC_174194	AT5G61140	7.61e-16	1. Small nuclear Ribonucleoprotein (snRNP)	atU5-200-1	0.130443	0.927863	0.576918	0.377629	0.3337	0.677343	1.10032	0.0513037	-1.47517	0.00177387	-0.401878	0.640613	-0.721522	0.386949	0.0953773	0.960592	-0.197929	0.813204	-0.793169	0.125429	-0.683281	0.232826	-0.979252	0.110493	0.0411093	1	0.229344	0.885663	0.579666	0.591559	-0.84502	0.583034	0.133385	0.952764	0.198746	0.888723	0.733053	0.472614	0.197504	0.94071	1.24164	0.260825	0.0438677	1	-0.212806
XLOC_174488	AT4G30220	1.7e-51	1. Small nuclear Ribonucleoprotein (snRNP)	atSmF	-0.0415356	0.930799	-0.00511682	1	0.565044	0.000578015	-0.00127898	1	0.308331	0.0682339	0.809868	1.16e-05	0.773422	7.06e-05	-0.250959	0.179061	-0.667877	7.52e-05	0.208251	0.288524	0.401845	0.025099	0.903852	2.99e-08	0.60583	0.000936306	0.539804	0.00972936	-0.143378	0.61043	-0.0034693	1	-0.17563	0.620322	0.258392	0.185218	0.322578	0.0997241	-0.488445	0.0140483	-0.101862	0.76873	0.1277	0.772768	-0.0926746
XLOC_175663	AT1G06220	5.36e-08	1. Small nuclear Ribonucleoprotein (snRNP)	atU5-116-1a	0	NA	0	NA	0	NA	1.72216	NA	0	NA	0	NA	0	NA	0	NA	0	NA	0	NA	0	NA	0	NA	0	NA	0	NA	0	NA	0	NA	0	NA	0	NA	0	NA	0	NA	0	NA	0	NA	0
XLOC_176169	AT2G33730	0	1. Small nuclear Ribonucleoprotein (snRNP)	atU5-100KD	0	NA	0	NA	0	NA	0	NA	0	NA	0	NA	0	NA	0	NA	0	NA	0	NA	0	NA	0	NA	0	NA	0	NA	0	NA	0	NA	0	NA	0	NA	0	NA	0	NA	0	NA	0	NA	-1.10901
XLOC_176170	AT2G33730	0	1. Small nuclear Ribonucleoprotein (snRNP)	atU5-100KD	0	NA	0	NA	0	NA	0	NA	0	NA	0	NA	0	NA	0	NA	0	NA	0	NA	0	NA	0	NA	0	NA	0	NA	0	NA	-1.82031	NA	0	NA	0	NA	0	NA	0	NA	0	NA	0	NA	-2.05246
XLOC_176344	AT5G57370	9.42e-34	1. Small nuclear Ribonucleoprotein (snRNP)	atTri-27kD/RY1	3.11817	0.201621	3.01513	0.182768	1.58927	0.494248	1.48585	0.640638	1.12036	0.731361	3.08824	NA	2.75339	0.363724	4.03675	0.0622346	1.31705	0.679602	3.98436	0.0862519	1.54578	NA	2.50351	NA	3.8904	0.10457	2.92027	NA	1.70967	NA	0.225583	NA	-0.170997	NA	0.373577	NA	-1.80026	NA	-3.05614	NA	-1.05367	NA	2.48916	0.418015	-1.20999
XLOC_176906	AT4G21660	0	1. Small nuclear Ribonucleoprotein (snRNP)	atSF3b150	-0.123945	0.493349	0.386555	0.00864832	-0.0811312	0.718749	-0.138715	0.450578	-0.811289	5.27e-10	-0.495129	0.00074971	1.31579	4.84e-23	0.325008	0.034886	0.857524	6.13e-09	0.724708	7.58e-07	0.291375	0.0768541	0.321107	0.0474485	0.524038	0.000645655	0.800747	9.36e-09	-0.373178	0.0246418	-0.126352	0.771777	0.0300278	0.963556	-0.189039	0.318113	-0.675663	4.19e-06	-0.275613	0.0925591	-0.469948	0.00137744	-0.188873	0.364566	0.23185
XLOC_177356	AT1G44910	0	1. Small nuclear Ribonucleoprotein (snRNP)	atPrp40a	0.471011	4.07e-05	0.71873	1.46e-10	1.12455	4.73e-22	1.45463	6.71e-34	-0.990778	4.49e-20	-0.161094	0.283415	0.873225	6.16e-14	0.39138	0.000555633	0.314571	0.0111218	0.238975	0.0513423	-0.0569973	0.756815	-0.0987488	0.548739	-0.190525	0.176146	0.480579	8.9e-05	-0.495041	8.13e-05	-0.0290374	0.993706	0.0408197	0.912238	-0.4567	0.000132557	-0.0553079	0.812937	-0.16364	0.286249	-0.299646	0.0216812	-0.146089	0.349616	-0.176454
XLOC_178193	AT3G55200	0	1. Small nuclear Ribonucleoprotein (snRNP)	atSAP130a	1.18845	2.07e-19	0.745722	1.72e-08	0.795134	4.01e-09	1.30197	3.32e-21	-0.0333952	0.928286	0.240056	0.149589	0.476658	0.00121634	0.38758	0.00583578	0.749595	3.15e-08	1.44923	7.98e-29	0.630306	5.55e-06	0.0922694	0.658944	-0.0185377	1	0.510515	0.000519255	-0.177874	0.357573	0.485033	0.00707922	0.492598	0.00338405	0.293947	0.0709523	0.211804	0.245085	0.00702016	1	-0.195783	0.285016	0.615412	4.95e-06	0.119168
XLOC_178433	AT2G41500	NA	1. Small nuclear Ribonucleoprotein (snRNP)	atSAP60	0.0299849	NA	0	NA	-0.621954	NA	0	NA	0	NA	0	NA	0	NA	2.4962	NA	3.41969	NA	-0.565343	NA	0	NA	0	NA	2.39347	NA	0	NA	0	NA	1.68336	NA	0.41713	NA	1.75683	NA	0	NA	0	NA	-0.342906	NA	0	NA	4.1744
XLOC_179128	AT3G07590	1.47e-59	1. Small nuclear Ribonucleoprotein (snRNP)	atSmD1-a	-0.038234	1	0.174218	0.769854	1.49455	3.73e-05	0.316695	0.519189	-0.349681	0.448209	-0.29929	0.555127	0.775898	0.0459442	-0.436129	0.318946	-0.750999	0.0612207	-0.336778	0.478539	-0.666874	0.0997189	1.49698	3.89e-05	1.27245	0.000672579	1.41544	0.000115933	0.130841	0.878286	0.242284	0.840702	-0.53924	0.396866	-0.220201	0.727929	0.0464063	1	-0.214904	0.729599	1.13925	0.00309884	-0.796396	0.0542729	-0.0628664
XLOC_179143	AT4G03120	2.66e-45	1. Small nuclear Ribonucleoprotein (snRNP)	atU1C	0.787841	2.51e-07	0.77487	6.9e-08	0.6689	6.06e-07	0.222728	0.145896	0.364263	0.00834546	-0.117778	0.543318	0.15191	0.443273	0.493938	0.000615548	0.27332	0.0918487	0.318204	0.0288564	0.487693	0.000352171	0.339372	0.0192305	0.224604	0.168228	-0.892506	4.13e-09	0.504909	0.00640413	-0.026066	1	-0.0858522	0.802828	0.217541	0.19031	0.333255	0.0294985	-0.0669974	0.793958	-0.244146	0.193665	0.781947	5.06e-08	-0.581716
XLOC_179349	AT5G17440	1.88e-169	1. Small nuclear Ribonucleoprotein (snRNP)	atLuc7b	0.394852	0.22768	0.486846	0.129894	0.328636	0.36137	0.345209	0.296634	0.249948	0.476445	0.166585	0.687848	0.0531102	0.992121	0.324841	0.319925	0.23831	0.568509	0.188584	0.650674	-0.211564	0.577469	-0.124063	0.784489	0.247882	0.49227	-0.54978	0.0639166	0.0290676	1	0.0113085	1	-0.282457	0.611169	0.0514674	0.957946	-0.487711	0.12796	-0.0140608	1	-0.175448	0.700551	0.711629	0.0144029	0.0996243
XLOC_180961	AT4G21660	7.84e-10	1. Small nuclear Ribonucleoprotein (snRNP)	atSF3b150	3.70333	NA	0	NA	2.11343	NA	3.32365	NA	-0.00878302	NA	0.571507	NA	2.68964	NA	0	NA	2.30021	NA	0	NA	1.76167	NA	0.62283	NA	2.46746	NA	2.88519	NA	0	NA	0	NA	0	NA	0.875463	NA	3.07266	NA	-1.91062	NA	-1.71937	NA	1.98822	NA	0
XLOC_180967	AT4G21660	4.13e-22	1. Small nuclear Ribonucleoprotein (snRNP)	atSF3b150	-3.31523	0.13708	1.18099	0.712872	0.782439	0.821824	-2.62734	0.232752	-2.39593	0.275012	2.06105	NA	-0.764682	0.846971	-2.34461	0.339181	-0.273337	0.997876	-0.797064	0.762822	0.419506	NA	0.531652	NA	-3.28109	0.153455	-3.15043	NA	-1.10358	NA	1.69159	NA	1.79864	NA	-1.39287	NA	1.26581	NA	2.73032	NA	1.0409	NA	0.870684	0.851139	0.225137
XLOC_181008	AT1G09760	NA	1. Small nuclear Ribonucleoprotein (snRNP)	atU2A	0	NA	0	NA	2.33781	NA	0	NA	0	NA	-0.858072	NA	-2.33031	NA	0	NA	1.13083	NA	0	NA	0	NA	-0.887999	NA	2.58696	NA	2.34106	NA	0	NA	0	NA	0	NA	0	NA	0	NA	-1.2944	NA	3.46115	NA	0	NA	0
XLOC_181893	AT1G09760	NA	1. Small nuclear Ribonucleoprotein (snRNP)	atU2A	0	NA	0	NA	0	NA	0	NA	0	NA	0	NA	0	NA	0	NA	0	NA	0	NA	0	NA	0	NA	0	NA	0	NA	0	NA	0	NA	0	NA	0	NA	0	NA	0	NA	0	NA	0.500704	NA	-2.07018
XLOC_184017	AT3G03340	NA	1. Small nuclear Ribonucleoprotein (snRNP)	atLuc7a	5.35905	0.00178252	2.58755	0.278512	-1.60087	0.489204	0.385453	0.916338	1.9613	0.19074	2.19155	0.169119	1.31735	0.309403	1.95433	0.00477481	1.16401	0.195313	-1.33618	0.242776	0.878982	0.41165	1.94763	0.135837	3.24014	0.000177748	-0.51726	0.67827	0.95257	0.263173	0.0496885	1	-0.259952	0.913333	-0.767637	0.489166	1.26628	0.299545	-2.24465	0.310518	4.03988	0.0575009	-2.33486	0.000213834	-1.05485
XLOC_185225	AT1G20960	0	1. Small nuclear Ribonucleoprotein (snRNP)	atU5-200-2a	0.541834	0.00340946	0.452251	0.0184734	-0.400902	0.0477118	0.481468	0.0170354	-0.818618	7.99e-06	-0.419357	0.0514048	0.640614	0.00131612	0.0629013	0.86204	0.595437	0.00152141	0.749931	5.75e-05	0.8398	1.12e-05	0.1764	0.488726	0.0552442	0.914676	0.704975	0.000205609	-0.586022	0.00301163	0.224578	0.568243	0.388705	0.156649	-0.42402	0.0403429	0.000303424	1	-0.518365	0.0082836	-0.608636	0.00159104	0	1	0
XLOC_185288	AT1G04080	0	1. Small nuclear Ribonucleoprotein (snRNP)	atPrp39a	0.905115	2.97e-06	0.644592	0.00190711	0.28504	0.216756	0.151711	0.572182	-0.810821	1.17e-05	-0.645244	0.003114	0.00202389	1	0.998625	4.45e-08	0.981426	7.9e-06	0.837312	2.75e-05	0.476346	0.0324644	0.0885082	0.823384	-0.180571	0.540965	0.435298	0.0632481	0.14858	0.620928	0.323504	0.357284	0.165262	0.661802	0.143763	0.580253	0.64692	0.000727523	0.0359492	0.97386	0.168587	0.537943	0	1	0
XLOC_185630	AT1G09230	7.71e-155	1. Small nuclear Ribonucleoprotein (snRNP)	atU11/U12-65K	-0.342756	0.819874	1.4198	0.19476	1.01281	0.237644	0.956018	0.263918	1.12669	0.134825	1.04038	0.263739	-0.288381	0.857695	-1.50603	0.335321	1.10794	0.196355	0.854297	0.300573	-0.17174	0.924592	0.147141	0.938872	0.260587	0.85015	0.258674	0.914143	-0.83858	0.617807	-0.0247514	1	0.729872	NA	-0.0625075	0.996034	-1.12392	0.0767275	-0.776905	0.273285	-1.65906	0.0440828	0	1	0
XLOC_185690	AT3G55200	0	1. Small nuclear Ribonucleoprotein (snRNP)	atSAP130a	1.51511	1.15e-22	0.65963	1.31e-05	0.670554	7.75e-05	1.31483	4.8e-15	-0.187921	0.312144	-0.135056	0.569264	0.318727	0.110728	0.789426	1.27e-07	0.81416	4.44e-07	1.31611	5.7e-18	0.647855	0.000102993	0.0347758	0.945567	0.0461184	0.919051	0.343365	0.0679213	0.163433	0.422498	0.267671	0.316008	0.46591	0.00979536	0.279301	0.100079	0.305679	0.077392	0.141537	0.493695	-0.43555	0.00794609	0	1	0
XLOC_185748	AT5G64270	0	1. Small nuclear Ribonucleoprotein (snRNP)	atSAP155	-0.0919454	0.681184	-0.376307	0.0135675	0.266257	0.14382	0.622978	0.000125716	-0.926268	9.54e-11	-0.266907	0.148621	-0.514113	0.00281895	-0.110372	0.581848	0.0990852	0.654378	0.313967	0.0518693	-0.00843193	1	-0.495118	0.00291248	-0.430551	0.00820934	-0.677547	2.52e-05	-0.296075	0.0813017	0.109549	0.791243	0.281578	0.163297	0.0053157	1	0.306363	0.0596093	0.29548	0.058433	0.466097	0.00143474	0	1	0
XLOC_185972	AT4G21660	5.49e-148	1. Small nuclear Ribonucleoprotein (snRNP)	atSF3b150	-0.818571	0.286321	-0.7337	0.563115	-1.00859	0.504784	-1.81985	0.243283	0.376549	0.823376	-0.170201	0.985911	0.289456	0.869172	0.516838	0.560241	1.32915	0.278175	1.23735	0.211181	-0.497471	0.78513	-0.317575	0.879171	-1.18628	0.291816	1.01974	0.409414	0.548114	0.620267	0.203116	0.97347	-0.143797	NA	-0.27053	0.815601	-1.32047	0.100723	-0.954938	0.194231	-1.28809	0.147287	0	1	0
XLOC_186039	AT4G30220	1.15e-51	1. Small nuclear Ribonucleoprotein (snRNP)	atSmF	1.47434	3.58e-07	1.11096	9.5e-05	0.478427	0.115574	-0.255729	0.429091	0.267004	0.426432	0.753565	0.0284108	0.87147	0.00603394	1.6686	3.6e-12	0.321858	0.332063	0.990938	0.000154802	-0.0628941	0.931415	0.836212	0.00211981	0.306798	0.451869	0.177582	0.755956	0.695977	0.062541	-0.136209	0.893975	0.525274	0.126365	0.724027	0.00129346	0.834676	0.000528204	-0.602686	0.0356603	-0.868664	0.00497008	0	1	0
XLOC_186364	AT4G03120	8.96e-39	1. Small nuclear Ribonucleoprotein (snRNP)	atU1C	1.94834	5.07e-18	2.6421	5.18e-30	1.59107	8.29e-20	0.812955	2.1e-06	0.452656	0.006576	0.113601	0.665977	0.702312	0.000334316	1.21993	2.13e-12	0.653006	0.00121627	0.948877	1.54e-08	0.464673	0.00790672	0.302831	0.118921	0.367128	0.062171	-0.482368	0.0319805	0.1552	0.609821	-0.280211	0.386375	-0.128347	0.696402	0.145832	0.470333	-0.0391544	0.925694	-0.280879	0.115976	-0.597196	0.00132307	0	1	0
XLOC_186781	AT1G44910	NA	1. Small nuclear Ribonucleoprotein (snRNP)	atPrp40a	0	NA	0	NA	0	NA	0	NA	0	NA	0	NA	2.68964	NA	0	NA	0	NA	0	NA	0	NA	0	NA	0	NA	3.34084	NA	0	NA	0	NA	0	NA	0	NA	0	NA	-1.14562	NA	-1.78416	NA	0	NA	0
XLOC_187366	AT5G57370	7.33e-32	1. Small nuclear Ribonucleoprotein (snRNP)	atTri-27kD/RY1	0.241081	0.964887	1.87479	0.247291	-0.694269	0.767375	0.420762	0.890588	-0.989386	0.608664	-1.96881	0.431099	5.53509	0.00633974	1.24255	0.432189	-0.593027	0.837572	2.8727	0.11774	3.42184	0.115774	1.58236	0.408443	4.27306	0.0551565	3.22595	0.14746	-0.409796	NA	-0.0532677	NA	-0.0526708	NA	0.561113	NA	-0.881266	NA	-3.27963	NA	-1.23919	NA	0	1	0
XLOC_187739	AT4G21660	0	1. Small nuclear Ribonucleoprotein (snRNP)	atSF3b150	0.31586	0.129638	1.14865	1.16e-09	0.528809	0.00876104	0.166164	0.506785	-0.145487	0.524792	0.0840929	0.827021	1.62358	3.41e-19	0.918236	1.64e-08	0.942522	2.46e-07	1.20783	1.48e-12	0.418641	0.0365854	0.396582	0.0441109	0.55458	0.00390713	0.922956	1.37e-08	-0.207701	0.280297	0.105188	0.831549	0.0477801	0.923051	-0.339348	0.0304735	-0.568915	0.000113319	-0.502732	0.000444235	-0.735808	1.11e-07	0	1	0
XLOC_188053	AT1G44910	0	1. Small nuclear Ribonucleoprotein (snRNP)	atPrp40a	0.649434	1.06e-06	0.473725	0.000821664	1.25966	2.74e-19	1.48074	4.4e-24	-1.2279	1.24e-21	-0.542806	0.00028971	0.475494	0.00135779	-0.226545	0.136716	-0.0536185	0.83665	-0.288327	0.0531392	-0.437785	0.0022787	-0.276965	0.0798635	-0.434356	0.00387706	0.145096	0.452193	-0.585022	2.1e-05	-0.207926	0.410331	-0.043228	0.91863	-0.507051	0.000133619	-0.198471	0.244607	-0.0611732	0.802367	-0.0647426	0.782594	0	1	0
XLOC_189254	AT5G17440	2.01e-168	1. Small nuclear Ribonucleoprotein (snRNP)	atLuc7b	0.375476	0.530782	0.910124	0.0802614	0.595889	0.300249	0.20689	0.795026	0.155066	0.862252	1.14057	0.0160303	0.311502	0.627168	0.53683	0.31229	0.043357	1	-0.0850719	0.960927	-0.380718	0.521172	0.190047	0.807325	0.462556	0.41	0.0754387	0.996003	0.13068	0.92112	-0.26931	0.883862	-0.271733	0.803281	-0.15012	0.871521	-0.771533	0.120971	-0.659519	0.189608	-0.650997	0.215323	0	1	0
XLOC_189633	AT4G03430	NA	1. Small nuclear Ribonucleoprotein (snRNP)	atU5-102KD	-0.931632	0.0890097	0.484774	0.411415	-0.00868747	1	-0.605689	0.228696	-0.858989	0.00345768	-0.572111	0.0716754	0.203983	0.629172	1.00854	0.00868186	1.66573	0.00353533	-1.09919	0.0230473	-1.80956	3.69e-06	-1.35404	1.64e-05	-0.987152	0.000769792	-0.420185	0.23153	0.0545804	1	-0.55614	0.669465	-0.106217	0.939597	0.053005	0.989327	0.179517	0.764849	-0.211148	0.590105	0.354849	0.28711	0	1	0
XLOC_190350	AT1G80070	1.59e-63	1. Small nuclear Ribonucleoprotein (snRNP)	atU5-220/Prp8a	0.225115	0.707924	-1.29008	0.0185015	-0.254331	0.838901	0.728497	0.132282	0.218233	0.578394	0.512256	0.0952848	-2.0113	8.82e-10	-2.6276	7.23e-08	-0.260586	0.808596	-0.398234	0.461215	-1.34695	0.00149696	-1.53121	4.45e-06	-0.612302	0.0210448	-1.69634	4.66e-08	-1.2562	0.000771132	-0.348256	0.807024	-0.0373353	0.994088	-0.184579	0.737837	-0.781614	0.00205925	-0.121691	0.683082	-0.191233	0.602488	0	1	0
XLOC_190498	AT4G21660	2.97e-23	1. Small nuclear Ribonucleoprotein (snRNP)	atSF3b150	0	NA	0	NA	0	NA	0	NA	0	NA	-0.858128	NA	0	NA	0	NA	0	NA	0	NA	0	NA	0	NA	0	NA	0	NA	0	NA	0	NA	0	NA	0.875463	NA	0	NA	0	NA	0	NA	0	NA	0
XLOC_192761	AT1G04080	NA	1. Small nuclear Ribonucleoprotein (snRNP)	atPrp39a	3.42743	0.000668809	-4.58305	0.00962249	-2.27412	0.316953	0	1	0	1	0	1	0	1	1.80487	0.000283261	2.25521	8.12e-05	-4.66225	0.0051956	-2.9017	0.174593	0	1	0.537426	0.938887	1.34104	0.711463	-0.197826	0.868667	1.60322	0.00404233	-4.77896	NA	0	1	2.15113	0.449371	-1.09925	0.79258	-0.414614	0.967049	7.85102	1.18e-06	-0.367881
XLOC_192782	AT1G28060	0	1. Small nuclear Ribonucleoprotein (snRNP)	atSAP90-1	-1.55151	NA	0.744067	NA	2.31661	NA	2.05435	NA	-3.30511	NA	0	NA	0	NA	1.36329	NA	-0.725329	NA	-0.453179	NA	0	NA	0	NA	0	NA	1.32851	NA	0.315144	NA	-0.120433	NA	0.939576	NA	1.6874	NA	-0.114908	NA	0	NA	0	NA	1.58036	NA	0
XLOC_194461	AT1G56070	2.98e-61	1. Small nuclear Ribonucleoprotein (snRNP)	atU5-116-2	0	NA	0	NA	-0.36358	NA	1.72219	NA	2.2626	NA	3.55803	NA	2.8914	NA	0	NA	2.80435	NA	0	NA	1.50154	NA	-0.966745	NA	1.87518	NA	0	NA	0	NA	0	NA	0	NA	0	NA	2.35463	NA	-2.11653	NA	0	NA	3.39307	NA	0
XLOC_195525	AT3G22980	NA	1. Small nuclear Ribonucleoprotein (snRNP)	atU5-116-3	0	NA	-1.18794	NA	2.33793	NA	2.08811	NA	0	NA	3.25116	NA	-0.396329	NA	-0.329409	NA	2.17731	NA	2.08395	NA	0	NA	0	NA	0	NA	1.32764	NA	0	NA	0	NA	0	NA	0	NA	0.324433	NA	0	NA	-0.71604	NA	0	NA	-2.65663
XLOC_195931	AT1G56070	0	1. Small nuclear Ribonucleoprotein (snRNP)	atU5-116-2	0.855346	7.28e-08	0.490049	0.00365233	0.839986	1.47e-07	0.645312	8.31e-05	0.016133	1	0.0794152	0.785331	0.88756	2.37e-08	0.450663	0.00823929	0.674324	4.29e-05	1.31086	3.83e-17	1.07466	1.24e-11	0.975107	1.06e-09	0.832385	2.9e-07	0.71197	1.32e-05	-0.335037	0.0960258	0.348841	0.194518	0.285594	0.290866	0.19999	0.372986	0.246764	0.249474	-0.839722	3.95e-07	-0.502923	0.00405695	0.155935	0.642538	0.221963
XLOC_196240	AT2G43770	0	1. Small nuclear Ribonucleoprotein (snRNP)	atU5-40	0.914415	1.72e-05	0.666665	0.00215885	-0.795364	0.000136909	-0.130147	0.688088	0.388859	0.120129	-0.208298	0.547741	0.645787	0.0155923	0.945131	4.7e-06	0.625835	0.00665698	1.49043	2.41e-12	1.14613	7.17e-08	0.324515	0.217728	-0.50059	0.0624923	0.505345	0.0897223	0.577023	0.0206264	0.253865	0.632067	0.337407	0.347835	0.465114	0.0493584	0.228695	0.456927	-0.15228	0.676923	-0.537263	0.0466395	0.406491	0.104053	0.428694
XLOC_197254	AT5G61140	NA	1. Small nuclear Ribonucleoprotein (snRNP)	atU5-200-1	0	NA	0	NA	0	NA	0	NA	-1.92155	NA	0	NA	0	NA	0	NA	0	NA	0	NA	0	NA	0	NA	0	NA	0	NA	0	NA	0	NA	0	NA	0	NA	1.78779	NA	0	NA	-0.716042	NA	1.9883	NA	0
XLOC_197431	AT1G28060	0	1. Small nuclear Ribonucleoprotein (snRNP)	atSAP90-1	-1.30676	1	0	NA	0	1	0	1	0	1	0	NA	0	NA	0	NA	0	NA	0	NA	0	NA	0	NA	0	NA	0	NA	-1.05735	NA	1.79182	NA	0.29582	NA	0.352418	NA	-0.20729	NA	-1.02308	NA	-0.502673	NA	0	1	0
XLOC_197731	AT2G42270	NA	1. Small nuclear Ribonucleoprotein (snRNP)	atU5-200-2b	2.33052	NA	0	NA	0	NA	0	NA	0	NA	0	NA	0	NA	0	NA	0	NA	0	NA	0	NA	2.12543	NA	0	NA	0	NA	-2.10382	NA	0	NA	0	NA	0	NA	-1.60749	NA	0	NA	-0.716903	NA	0	1	0
XLOC_197776	AT1G80070	0	1. Small nuclear Ribonucleoprotein (snRNP)	atU5-220/Prp8a	2.01698	4.83e-61	1.78165	1.54e-51	0.551357	2.02e-05	1.33625	1.06e-26	-0.456368	0.000148041	0.329998	0.0173874	1.53554	3.48e-35	0.753417	1.62e-10	1.27214	4.99e-25	1.16341	6.46e-22	1.09235	3.97e-17	0.588673	7.78e-06	0.948277	1.52e-14	1.49159	1.62e-36	0.0634921	0.805795	0.0504425	0.947464	0.337731	0.074204	-0.484973	0.0001095	0.233451	0.123433	-0.720293	1.58e-08	-0.833148	3.82e-11	1.50344	4.92e-42	0.231517
XLOC_198593	AT1G20960	0	1. Small nuclear Ribonucleoprotein (snRNP)	atU5-200-2a	-0.994663	0.102585	-1.14738	0.0313177	-1.0234	0.0673918	0.149735	0.87003	-1.15777	0.000119182	-1.64561	0.00136709	-0.691218	0.356233	-0.974582	0.224014	-0.12473	0.931515	0.913691	0.0833975	-0.193177	0.760997	-0.440586	0.386194	0.0189052	1	-0.099919	0.994611	4.37561	0.031185	-0.127736	1	-1.08525	0.866515	2.4649	0.318677	1.213	0.761532	-1.09825	0.79258	-0.416954	0.967049	-0.447688	0.447192	-0.949868
XLOC_198937	AT1G04080	1.39e-70	1. Small nuclear Ribonucleoprotein (snRNP)	atPrp39a	-2.01728	6.96e-06	-0.726161	0.116076	-0.172503	0.783906	-0.545528	0.172672	-0.517112	0.114516	-0.541765	0.150412	-1.0593	0.0214235	0.809208	0.0210342	0.283177	0.693607	-0.350799	0.431741	-1.76987	5.46e-06	-0.728327	0.0363283	-0.170586	0.740596	-0.547817	0.358553	0.548699	0.368444	0.191586	0.93888	-0.305481	0.627639	-0.350791	0.453139	0.221563	0.719872	1.28941	0.00189426	0.650272	0.36778	1.10659	0.00483712	0.221623
XLOC_199457	AT5G64270	NA	1. Small nuclear Ribonucleoprotein (snRNP)	atSAP155	0	NA	-1.18793	NA	0	NA	0	NA	0	NA	0	NA	0	NA	2.5423	NA	0.40178	NA	0	NA	0	NA	0	NA	1.87517	NA	0	NA	0	NA	0	NA	-1.04377	NA	0	NA	0	NA	0	NA	0	NA	0	1	-1.99293
XLOC_199486	AT5G06160	0	1. Small nuclear Ribonucleoprotein (snRNP)	atSAP61	-0.334544	0.276941	0.475933	0.0922349	0.309552	0.376203	0.170532	0.692838	0.044954	0.973961	-0.668573	0.0459431	0.00689055	1	-0.0986972	0.821487	-0.0800997	0.882889	0.444047	0.127398	0.379871	0.262703	0.0700452	0.929187	-0.200395	0.642025	0.650847	0.0575046	0.0143544	1	0.1502	0.891823	-0.155322	0.829851	0.300958	0.420655	-0.177201	0.721552	-0.406137	0.283717	-0.33045	0.429374	0.810283	0.00265239	-0.254825
XLOC_199832	AT2G03870	7.22e-36	1. Small nuclear Ribonucleoprotein (snRNP)	atLSM7	1.20831	6.92e-06	1.54552	4.61e-07	0.902612	0.00315595	1.43107	2.26e-06	0.840413	0.00103066	1.88813	1.04e-12	2.19793	1.59e-23	0.529891	0.0325304	-0.0071494	1	0.415639	0.172218	0.270245	0.450921	1.43706	3.6e-07	1.67034	3.9e-12	1.53649	4.52e-11	0.0782054	0.935949	-0.738941	0.198987	0.0472444	0.985363	-0.3128	0.351833	-0.980039	2.77e-05	-1.15323	2.94e-07	-0.466206	0.0946981	-0.249779	0.464578	-0.278305
XLOC_199920	AT1G06220	0	1. Small nuclear Ribonucleoprotein (snRNP)	atU5-116-1a	0.926525	8.67e-09	0.532563	0.000447686	0.568961	0.000362074	1.31987	8.28e-16	-0.298328	0.087724	0.378396	0.0795672	-0.872722	0.000374909	0.0743296	0.770171	0.0527989	0.858573	1.04393	2.43e-12	0.974507	5.54e-10	0.288547	0.143332	-0.202158	0.376031	0.112111	0.79511	0.161544	0.510486	-0.0152305	1	0.314484	0.190656	0.302533	0.102673	0.948673	5.36e-08	0.0198625	1	-0.377043	0.136639	0.419636	0.0112034	-0.360602
XLOC_199923	AT1G07170	2.02e-77	1. Small nuclear Ribonucleoprotein (snRNP)	SF3b_14b/PHP5A-a	0.0372454	0.979485	-0.233765	0.357686	0.583969	0.00612572	0.701629	0.000845818	-0.1471	0.599749	1.06309	2.63e-07	1.11071	2.73e-08	-1.04347	1.41e-07	-1.4494	4.34e-14	-0.575412	0.00587734	0.752034	0.000344065	0.781086	0.000265211	1.51448	1.8e-13	-0.364758	0.117467	0.060367	0.90823	-0.29321	0.463431	-0.308542	0.389724	0.0385326	0.958209	0.0286644	0.994956	-0.282894	0.268883	1.00105	1.01e-06	-1.43748	1.15e-13	-0.45636
XLOC_200777	AT4G30220	5.94e-48	1. Small nuclear Ribonucleoprotein (snRNP)	atSmF	1.62284	6.14e-30	1.60928	8.42e-30	1.66867	3.59e-34	0.515259	0.000454663	-0.111583	0.582142	0.88637	5.26e-08	1.41107	1.45e-18	0.834867	3.89e-09	0.467899	0.00244011	1.18674	9.9e-18	0.890091	8.69e-10	1.49609	1.58e-25	1.50681	1.34e-23	0.986694	8.26e-09	0.63914	5.86e-05	0.403178	0.0578315	0.44858	0.0192348	0.32298	0.0550456	0.201118	0.307479	-0.75361	2.3e-06	-0.532545	0.00234698	0.437256	0.00507524	-0.346855
XLOC_201310	AT4G21660	1.54e-58	1. Small nuclear Ribonucleoprotein (snRNP)	atSF3b150	0	NA	0.203091	NA	0.766197	NA	-1.76809	NA	0	NA	0	NA	0	NA	0	NA	0	NA	0	NA	0	NA	0	NA	-1.91268	NA	0	NA	0	NA	0	NA	0	NA	0	NA	0	NA	0	NA	0	NA	1.57583	NA	0
XLOC_204926	AT5G51410	9.97e-118	1. Small nuclear Ribonucleoprotein (snRNP)	atLuc7-rl	-0.313799	0.0960497	-0.0200847	1	0.436085	0.0195237	0.00627701	1	-0.221703	0.266384	0.142674	0.607683	0.631754	0.000652471	0.311337	0.0882694	0.068673	0.842425	0.482057	0.0088869	0.554391	0.00361664	0.30737	0.136738	0.491897	0.0108893	0.642576	0.000283078	0.221529	0.404588	-0.276463	0.473158	0.0221719	0.988134	0.294223	0.15644	0.206685	0.403683	0.118586	0.682792	0.157989	0.513141	-0.264579	0.208318	-0.0737744
XLOC_205820	AT1G06220	NA	1. Small nuclear Ribonucleoprotein (snRNP)	atU5-116-1a	0	1	2.59523	0.836759	-0.627493	1	0	1	0	1	0	1	2.86775	0.826705	2.5373	0.85066	2.17717	0.878694	3.60501	0.739024	1.75221	0.916328	0	1	0	1	2.30301	0.881535	2.79212	0.848195	3.65679	0.888797	3.05001	NA	0	1	1.11904	0.985786	0	1	-0.258996	1	0	1	0
XLOC_206175	AT5G44500	NA	1. Small nuclear Ribonucleoprotein (snRNP)	atSmB-a	-0.527763	0.227195	0.87733	0.00707154	-1.14969	0.00100914	0.6783	0.0268776	-1.62485	2.4e-14	-0.665836	0.0718478	1.45358	4.27e-05	-0.654916	0.242796	-0.219791	0.653384	0.677197	0.011827	0.528059	0.112386	0.39657	0.348142	1.20534	0.000570944	1.13189	0.00068664	-0.311552	0.621359	0.291152	0.814698	0.333131	0.640403	-1.28912	3.92e-08	-0.0243625	1	-0.631349	0.120107	0.219474	0.630433	0.511668	0.24501	-0.238376
XLOC_206328	AT3G27730	NA	1. Small nuclear Ribonucleoprotein (snRNP)	atU5-200-3	0	NA	0	NA	0	NA	0	NA	0	NA	1.98578	NA	0	NA	0	NA	0	NA	0	NA	0	NA	0	NA	0	NA	0	NA	0	NA	0	NA	0	NA	0	NA	0	NA	0	NA	-0.342911	NA	0	NA	0
XLOC_207193	AT2G03870	1.29e-47	1. Small nuclear Ribonucleoprotein (snRNP)	atLSM7	0.785976	0.220878	1.52317	0.0941315	2.01594	0.0353985	0.362947	0.798836	1.2551	0.0738368	3.29015	6.12e-05	4.11379	6.85e-13	0.99555	0.141994	1.45276	0.0781518	0.872878	0.328427	0.322167	0.768176	1.67764	0.0241659	1.85566	0.0049617	1.11426	0.0102644	0.802985	0.309742	-0.92023	0.600405	0.358313	0.8343	0.170226	0.916176	-1.22374	0.012393	-1.89146	8.32e-05	-0.909455	0.0259661	-1.10183	0.50388	-1.93161
XLOC_207476	AT3G50670	NA	1. Small nuclear Ribonucleoprotein (snRNP)	atU1-70K	8.0709	5.66e-18	0.656015	0.10793	-10.0729	2.03e-10	-7.45415	4.49e-05	-8.95491	9.62e-07	-0.266947	0.993988	0	1	2.84591	1.63e-18	1.38873	1.71e-05	-2.41161	2.44e-12	-10.9126	5.92e-12	0	1	-6.43018	0.00164525	0	1	1.24215	0.000751206	1.16429	0.00293307	-0.363686	0.570906	6.82555	0.00141571	0	1	0	1	0	1	1.47482	1.32e-05	-0.844707
XLOC_208059	AT1G56070	0	1. Small nuclear Ribonucleoprotein (snRNP)	atU5-116-2	1.22336	5.13e-16	1.18794	4.16e-15	1.70463	3.63e-30	1.24234	2.5e-16	0.527303	0.00100931	0.239655	0.205339	0.399752	0.016633	0.823682	1.12e-07	0.79909	3.41e-07	1.1006	4.7e-13	1.01775	3.99e-11	0.832327	9.99e-08	0.761804	1.41e-06	0.405238	0.0170714	-0.0183522	1	0.0864102	0.888797	0.208266	0.477897	0.30756	0.110647	0.259904	0.200454	-0.572749	0.000591856	-0.396832	0.0241746	0.850157	4.75e-08	0.0975905
XLOC_208407	AT4G30220	4.1e-48	1. Small nuclear Ribonucleoprotein (snRNP)	atSmF	2.67117	1.46e-54	2.11269	5.82e-37	1.62659	1.04e-23	0.472291	0.00778486	0.689128	9.98e-05	1.59852	1.84e-15	1.5871	2.99e-16	1.36268	3.12e-17	0.665075	0.000123391	1.53041	4.79e-21	0.890314	2.3e-07	1.61035	2.27e-21	1.30089	2.27e-12	1.9799	1.78e-20	0.84379	4.34e-06	0.40435	0.132778	0.579278	0.00805251	0.321723	0.114615	0.426452	0.0326025	-0.896953	3.1e-06	-0.794577	0.000146398	0.0946805	1	-0.327759
XLOC_208456	AT2G43770	0	1. Small nuclear Ribonucleoprotein (snRNP)	atU5-40	0.34131	0.0919553	0.276702	0.190332	-0.858242	1.46e-06	-0.127518	0.642534	-0.148095	0.555744	-0.461659	0.0382095	0.948464	1.29e-05	0.412212	0.0315854	0.10479	0.726034	1.02057	2.74e-08	0.90981	1.62e-06	0.0910644	0.789081	-0.138523	0.656242	0.086994	0.831437	0.631273	0.00447973	0.0130023	1	0.369186	0.199633	0.415215	0.0509359	0.176265	0.544945	-0.419369	0.068778	-0.59656	0.00931543	0.525356	0.00628028	-0.0375393
XLOC_209226	AT4G21660	1.13e-15	1. Small nuclear Ribonucleoprotein (snRNP)	atSF3b150	-1.17556	5.07e-07	-0.286472	0.330747	-1.27456	9.08e-06	0.246505	0.41053	1.224	5.46e-07	0.951683	0.000125308	-1.07006	0.000161917	0.168712	0.687388	-1.98485	8.11e-08	-1.34594	3.69e-05	0.782715	0.0138984	1.09475	4.01e-05	1.00013	6.43e-05	-0.0399374	1	-2.71522	3.83e-08	-0.588063	0.41745	-0.114341	0.916532	-1.8229	1.32e-11	-1.68796	2.08e-11	-0.702293	0.0232864	-0.525745	0.150978	-0.0389801	1	0.292907
XLOC_209492	AT1G80070	0	1. Small nuclear Ribonucleoprotein (snRNP)	atU5-220/Prp8a	1.70159	6.66e-42	1.4361	4.07e-32	0.0578881	0.812989	1.53262	2.93e-31	-0.209166	0.151217	0.616301	8.09e-06	1.70991	5.97e-39	0.80012	5.17e-11	1.07041	4.96e-17	1.09769	9.8e-18	1.37696	1.04e-24	0.723196	2.09e-07	0.965847	2.16e-13	1.73682	1.79e-43	0.0818854	0.735973	0.196537	0.511807	0.559601	0.00137457	-0.318095	0.0309726	0.323125	0.0359331	-0.98238	8.97e-13	-0.891334	2.6e-11	0.972223	7.03e-17	0.388228
XLOC_210106	AT1G20960	0	1. Small nuclear Ribonucleoprotein (snRNP)	atU5-200-2a	-1.03419	0.28902	-0.0946622	1	-1.7717	0.435122	2.3234	0.277357	-0.530328	0.713657	0.645203	0.852738	-0.675246	0.857279	1.1469	0.109902	1.46301	0.128305	3.974	0.0471107	-1.22555	0.519041	-2.90695	0.174538	-0.110455	1	1.77501	0.186899	0.395058	0.734132	-0.916926	0.625635	-0.382818	NA	-0.903083	0.543626	-0.785639	0.557694	0.217605	0.940574	0.776723	0.524626	0.225786	1	0.162441
XLOC_210744	AT1G28060	NA	1. Small nuclear Ribonucleoprotein (snRNP)	atSAP90-1	-0.986019	6.2e-12	-0.479064	0.00154119	-0.146258	0.47166	-0.802807	9.67e-08	-0.647137	4.44e-06	-0.276005	0.129061	0.603804	0.000126142	-0.383295	0.00916613	-0.52725	0.000549224	-0.0859531	0.700592	-0.742497	2.38e-06	-0.0482698	0.880456	-0.157805	0.434245	-0.0389848	0.93822	-0.364447	0.0295489	0.107496	0.834844	0.0123716	1	-0.136207	0.531024	-0.174607	0.380383	-0.0673974	0.795146	0.242189	0.155337	-0.837446	9.28e-10	0.110889
XLOC_211270	AT5G06160	0	1. Small nuclear Ribonucleoprotein (snRNP)	atSAP61	0.111735	0.903909	0.401216	0.521039	0.499369	0.35875	0.371931	0.562378	1.04742	0.00335575	0.5481	0.159051	-0.0894288	0.931459	0.351893	0.356631	0.499104	0.333581	1.32066	0.0171306	0.203854	0.853804	-0.761005	0.340455	0.356031	0.667447	0.142493	0.850685	-0.407627	0.401713	0.290486	0.871902	0.0912439	0.962028	0.466236	0.445407	-0.339871	0.662128	0.496191	0.257904	0.561806	0.205471	-0.889444	0.0706082	0.594237
XLOC_211687	AT1G06220	0	1. Small nuclear Ribonucleoprotein (snRNP)	atU5-116-1a	0.607579	0.000801343	0.0207015	1	-0.251096	0.248238	0.365447	0.0826864	-1.08164	7.59e-10	-0.570495	0.00956756	-0.926777	4.64e-05	-0.845755	1.14e-06	-0.637115	0.000352492	-0.0265128	0.977637	0.0521287	0.894141	-0.410241	0.0600875	-0.505444	0.0164006	-0.603621	0.00958426	-0.312231	0.175529	-0.18292	0.680475	-0.128373	0.761373	-0.0219537	0.991561	0.515694	0.0191802	0.235708	0.373325	0.0202803	1	-0.012306	1	-0.184686
XLOC_211689	AT1G07170	2.02e-77	1. Small nuclear Ribonucleoprotein (snRNP)	SF3b_14b/PHP5A-a	-1.01871	0.000715214	-0.960339	0.00202228	0.644776	0.0600018	0.62501	0.0760566	0.390609	0.286371	1.69972	1.23e-06	1.11423	0.00207863	-1.07323	0.000310229	-1.8863	6.85e-11	-0.661004	0.0437092	1.08126	0.0018164	1.3048	0.000109988	1.08093	0.00186736	0.354114	0.451989	0.469339	0.140676	0.427275	0.369015	0.145507	0.839323	0.23209	0.536056	0.166175	0.707404	-0.544597	0.0784328	0.51502	0.0901648	-0.903465	0.00165865	-0.0765739
XLOC_213627	AT5G46400	NA	1. Small nuclear Ribonucleoprotein (snRNP)	atPrp39b	0	NA	0	NA	0	NA	0	NA	0	NA	-0.744473	NA	0	NA	0	NA	0	NA	1.9514	NA	0	NA	0	NA	0	NA	0	NA	0	NA	0	NA	0	NA	0	NA	-1.60784	NA	0	NA	0	NA	0	NA	0
XLOC_217904	AT1G04080	NA	1. Small nuclear Ribonucleoprotein (snRNP)	atPrp39a	5.86281	0.869968	-3.34683	0.966994	0	1	0	1	0	1	-0.744482	1	0	1	2.2587	1	2.56515	0.983353	-4.4064	0.91556	-2.35362	0.996916	0	1	-1.13004	1	-0.0418553	1	1.68832	NA	1.6476	NA	-3.60338	NA	0	NA	0	NA	-1.04379	NA	0	NA	0	1	0
XLOC_217924	AT1G28060	2.58e-07	1. Small nuclear Ribonucleoprotein (snRNP)	atSAP90-1	1.36213	0.0954078	2.33617	0.0659059	1.70874	0.0524335	2.45017	0.0169415	1.39217	0.143107	1.96838	0.064226	2.15942	0.0291317	1.66807	0.0316316	2.06617	0.0183538	0.848497	0.352044	3.46366	0.0118609	0.521068	0.694663	0.439533	0.785636	1.74274	0.119314	-0.488698	0.678392	0.469988	0.87139	-0.0350628	1	0.560745	0.588788	0.507011	0.645263	-0.938989	0.306232	-0.454371	0.705275	0	1	0
XLOC_219433	AT1G04080	3.17e-12	1. Small nuclear Ribonucleoprotein (snRNP)	atPrp39a	-5.40726	0.000583501	-3.38391	9.18e-05	0.00889832	1	-2.03591	8.64e-06	-0.798347	0.0783444	-1.16834	0.0177829	-2.25426	0.000384843	0.967477	0.0874397	-0.670027	0.499259	-1.49161	0.00140873	-2.53467	3.56e-06	-2.07324	1.28e-06	-2.01774	4.11e-06	-1.91077	0.00121726	-1.37987	0.0125576	-0.220701	0.885881	-0.490206	0.386778	-0.0377443	1	0.384165	0.476375	2.02922	2.42e-08	2.57495	5.84e-08	0	1	0
XLOC_219883	AT5G64270	NA	1. Small nuclear Ribonucleoprotein (snRNP)	atSAP155	1.56446	0.620136	1.37211	0.270942	1.01304	0.267926	-0.863221	0.32914	-2.98335	3.31e-05	-1.38301	0.238883	-4.27924	0.0146749	-2.61607	0.0502395	1.50416	0.266437	-0.0243359	1	-2.25559	0.00795613	-0.469686	0.833748	-2.72341	0.0496925	-4.10724	0.0225886	1.03124	0.310549	0.28689	0.971514	1.5303	NA	0.412479	0.686149	0.254297	0.870637	-2.57443	0.011129	-2.95057	0.161831	0	1	0
XLOC_220380	AT1G44910	NA	1. Small nuclear Ribonucleoprotein (snRNP)	atPrp40a	-1.35341	0.206888	0.501184	0.659999	-0.441168	0.600018	0.17431	0.838676	-0.242365	0.525713	-0.254769	0.480964	0.5521	0.0466521	6.09359	0.000297191	-1.26053	0.380616	-0.102546	0.938424	-1.51526	0.0118345	-0.85389	0.0155261	-0.761192	0.00859777	0.104194	0.8059	-0.533843	0.516658	1.6378	0.0483015	-0.522768	0.388086	-0.829778	0.00119487	-1.21566	1.86e-08	0.137718	0.635994	-0.23605	0.338722	0	1	0
XLOC_220547	AT1G56070	0	1. Small nuclear Ribonucleoprotein (snRNP)	atU5-116-2	1.26389	1.43e-12	0.665402	0.000408348	0.618755	0.00116262	0.485339	0.0138387	0.19004	0.420352	0.132314	0.632286	0.964507	1.21e-07	0.826239	7.99e-06	0.630189	0.00106102	1.27111	1.51e-12	0.969591	1.45e-07	0.51015	0.0101356	0.569497	0.00372434	0.573678	0.00307495	-0.0960721	0.788159	0.216147	0.616506	0.252957	0.454806	0.193615	0.4701	0.338905	0.141911	-0.422053	0.0442841	-0.338919	0.119618	0	1	0
XLOC_220803	AT2G43770	0	1. Small nuclear Ribonucleoprotein (snRNP)	atU5-40	1.16115	0.000106044	1.03819	0.0008183	-0.211256	0.621296	0.472485	0.183884	0.847741	0.00913048	0.702419	0.0780981	1.52745	9.05e-06	0.862761	0.00424254	0.997627	0.00270806	1.44693	4.14e-06	1.54907	4.44e-07	0.521812	0.142591	0.0768548	0.943905	1.03477	0.00258127	0.455266	0.232429	0.25401	0.786239	0.440234	0.390611	0.72116	0.0243155	0.0372944	1	-0.367671	0.351642	-0.845166	0.0116616	0	1	0
XLOC_221028	AT5G64270	NA	1. Small nuclear Ribonucleoprotein (snRNP)	atSAP155	0	NA	0	NA	0	NA	1.72216	NA	-1.92158	NA	0	NA	0	NA	-0.519807	NA	0	NA	0	NA	0	NA	0	NA	0	NA	1.38001	NA	0	NA	0.333787	NA	0	NA	0	NA	0	NA	1.72486	NA	0	NA	0	NA	0
XLOC_221215	AT4G21660	1.01e-15	1. Small nuclear Ribonucleoprotein (snRNP)	atSF3b150	-0.297981	0.580784	-0.348326	0.638205	-0.810245	0.314665	0.427623	0.562208	0.347523	0.456445	0.0945919	0.930539	-1.11637	0.00217429	-3.48662	0.000376155	-0.926179	0.118996	-0.826525	0.212346	-1.27196	0.0220937	-0.858479	0.0670238	-0.809915	0.0420448	-0.730546	0.0472055	-0.638864	0.494299	-0.290739	0.851155	-0.781651	0.168208	-0.716844	0.0737989	-0.349121	0.432579	0.802409	0.0183003	1.26039	6.63e-05	0	1	0
XLOC_221838	AT1G28060	8.37e-98	1. Small nuclear Ribonucleoprotein (snRNP)	atSAP90-1	-4.05357	0.0158032	-1.40753	0.0493727	-1.62217	0.088081	-0.093943	1	-0.33602	0.755617	-0.207163	0.920723	-0.784096	0.541505	1.98522	0.0163189	0.547043	0.63352	-2.94289	0.000129088	-1.3397	0.134487	-1.46351	0.142118	-0.814748	0.572987	0.770013	0.529684	1.7074	0.0228206	-0.42861	0.842733	0.273784	0.894827	-0.673737	0.367831	-0.414177	0.692172	-1.01072	0.327426	0.0492627	1	0	1	0
XLOC_222183	AT1G80070	0	1. Small nuclear Ribonucleoprotein (snRNP)	atU5-220/Prp8a	2.64947	3.97e-35	1.73827	9.15e-18	-0.0278092	1	1.623	2.65e-13	0.162626	0.587592	0.574577	0.0180097	1.85038	7.77e-18	1.53036	3.66e-14	1.80179	1.78e-17	1.49309	2.96e-12	1.5307	1.94e-11	0.88841	0.000187516	0.866592	0.000124547	1.96377	1.29e-21	-0.076484	0.876307	0.230405	0.647907	0.312399	0.408789	-0.0497388	0.932908	0.311584	0.227639	-1.05211	3.85e-07	-1.10723	3.16e-08	0	1	0
XLOC_222668	AT1G20960	0	1. Small nuclear Ribonucleoprotein (snRNP)	atU5-200-2a	2.41195	0.0609887	0.70545	0.683774	0.333567	0.936121	1.01926	0.672044	-1.08561	0.334044	0.701939	0.659972	1.29276	0.585626	0.521674	0.730892	1.76858	0.170669	2.31383	0.0656104	0.278701	0.908284	0.961318	0.625831	-1.32082	0.40576	1.48318	0.60211	-1.77508	0.210503	0.0871181	1	1.25744	0.494805	-1.64954	0.184975	0.513736	0.795025	0.175136	0.985915	2.88143	0.0823093	0	1	0
XLOC_223544	AT5G06160	0	1. Small nuclear Ribonucleoprotein (snRNP)	atSAP61	0.026207	1	0.567197	0.248817	0.722385	0.0966371	0.669575	0.164531	0.574754	0.142142	0.0281482	1	0.116549	0.925111	0.590464	0.167497	0.672805	0.174619	1.12337	0.0054107	0.688191	0.13404	-0.518362	0.279163	0.422028	0.357314	1.24341	0.00241634	0.633593	0.206519	0.154406	0.920921	-0.355434	0.591315	-0.391138	0.32174	0.213499	0.674442	0.148085	0.800336	-0.400361	0.347768	0	1	0
XLOC_223905	AT1G06220	0	1. Small nuclear Ribonucleoprotein (snRNP)	atU5-116-1a	1.02449	5.54e-07	0.825541	4.06e-05	0.0662776	0.892824	0.478511	0.0403831	-0.576334	0.0084767	-0.686663	0.00766203	-0.702164	0.0184465	0.126638	0.664661	0.795521	0.000143785	0.718004	0.000701103	0.291672	0.236784	-0.298275	0.273011	-0.318037	0.252863	-0.702774	0.0114781	-0.0301145	0.98874	0.0216616	1	0.136623	0.759645	0.290045	0.23173	0.686347	0.001476	0.397151	0.0924462	-0.487836	0.0525022	0	1	0
XLOC_223909	AT1G07170	2.02e-77	1. Small nuclear Ribonucleoprotein (snRNP)	SF3b_14b/PHP5A-a	0.249937	0.498058	-0.0635417	0.94876	1.16858	6.69e-05	0.412154	0.237327	0.0427408	0.985714	1.5714	1.91e-07	1.53948	1.49e-07	-1.15784	5.06e-05	-1.54345	2.49e-08	-0.193833	0.628463	0.574544	0.0811019	0.589049	0.0803529	1.12966	0.000263618	0.60612	0.0650662	0.316181	0.406845	-0.144421	0.888797	-0.255089	0.665471	0.250809	0.5432	0.442702	0.215318	-0.206708	0.639595	0.736534	0.0153805	0	1	0
XLOC_224650	AT4G30220	2.18e-47	1. Small nuclear Ribonucleoprotein (snRNP)	atSmF	2.22731	7.84e-21	2.12489	5.16e-21	2.72277	1.31e-33	1.3006	1.6e-08	0.272059	0.326269	0.808229	0.00864587	1.21056	2.39e-05	1.0976	4.71e-07	0.457189	0.070771	1.55643	5.84e-13	0.782173	0.00131865	1.83099	4.18e-15	1.69395	2.6e-10	1.40455	3.31e-05	0.706313	0.0031279	0.430712	0.228143	0.320614	0.381824	0.206679	0.494513	0.196068	0.545746	-0.758783	0.00153142	-0.877158	0.000807204	0	1	0
XLOC_224957	AT1G14650	NA	1. Small nuclear Ribonucleoprotein (snRNP)	atSAP114-1a	0	1	0	NA	-1.03206	1	0	1	0	1	0	NA	0	NA	0	NA	0	NA	0	NA	0	NA	0	NA	0	NA	0	NA	0	NA	0	NA	0	NA	-1.82942	NA	1.7877	NA	0	NA	-0.715976	NA	0	1	0
XLOC_225649	AT3G55200	NA	1. Small nuclear Ribonucleoprotein (snRNP)	atSAP130a	2.58928	NA	0	NA	0	NA	0	NA	0	NA	0	NA	2.89169	NA	0	NA	0	NA	0	NA	0	NA	0	NA	0	NA	0	NA	-1.0382	NA	0	NA	0	NA	0	NA	0	NA	1.95677	NA	0	NA	0	NA	0
XLOC_227662	AT1G20580	3.66e-67	1. Small nuclear Ribonucleoprotein (snRNP)	atSmD3-b	-1.53892	3.29e-06	-1.39333	3.43e-05	0.388948	0.353357	-0.670884	0.0706447	-1.45506	1.19e-05	-0.753783	0.0422515	-0.53857	0.158774	-1.49001	9.2e-06	-2.28468	2.62e-12	-1.73711	1.38e-07	-1.18248	0.000572178	-0.90754	0.0109945	-0.597902	0.123259	-1.16544	0.000740442	-0.295645	0.572398	-0.0159632	1	0.235805	0.773294	-0.332647	0.50236	0.0828411	0.942909	1.17355	0.000909052	2.21509	2.06e-11	-3.02453	5.19e-09	-1.97702
XLOC_227747	AT1G44910	NA	1. Small nuclear Ribonucleoprotein (snRNP)	atPrp40a	-0.810876	0.124797	0.241007	0.794616	0.768429	0.253249	0.308096	0.731856	0.923738	0.131207	0.80887	0.203656	0.976117	0.185384	1.74207	1.62e-05	0.481296	0.437148	0.858985	0.184274	-0.377305	0.714886	-0.34455	0.715593	-0.721488	0.348286	1.04192	0.0894906	-0.101789	0.957443	0.2425	0.88517	0.500651	0.37523	-0.0936486	0.896231	-0.710034	0.0231544	0.722696	0.011102	-1.00648	0.00103223	0	1	0
XLOC_228023	AT1G44910	0	1. Small nuclear Ribonucleoprotein (snRNP)	atPrp40a	0.939613	4.22e-10	0.960569	1.48e-09	1.27177	1.65e-15	1.46136	4.13e-18	-0.990025	6.43e-11	-0.144686	0.532812	0.302042	0.107177	0.343218	0.0391633	0.680182	4.08e-05	0.401366	0.0161673	-0.156486	0.45919	0.133713	0.558345	-0.00349919	1	0.674743	6.62e-05	-0.537955	0.00151104	-0.294029	0.279439	-0.0508132	0.919483	-0.548218	0.000636162	-0.461945	0.00732131	-0.0957365	0.712179	-0.101664	0.673785	-0.451864	0.00285648	0.111217
XLOC_229916	AT1G56070	0	1. Small nuclear Ribonucleoprotein (snRNP)	atU5-116-2	1.12226	1.39e-07	-0.280268	0.318518	0.149224	0.896019	3.53747	0.000341745	0.876672	0.127784	0.929209	0.530269	5.05363	0.00479427	2.0474	1.28e-15	0.90665	0.0497802	0.997541	0.0834499	0.813929	0.276076	0.943513	0.273101	0.513262	0.778904	3.80521	0.00159262	-0.589572	0.00538251	-0.215232	0.685593	-0.364041	0.364536	-0.0747429	0.868773	0.440673	0.225138	-0.288299	0.657828	-0.955611	0.00394387	0.762786	3.32e-05	-0.146052
XLOC_230038	AT2G18740	1.54e-52	1. Small nuclear Ribonucleoprotein (snRNP)	atSmE-b	0.789616	0.00313588	0.721901	0.0190302	1.006	6.45e-05	-0.0873025	0.845747	-0.454237	0.0492868	-0.127859	0.76168	0.580613	0.0296836	0.0331773	1	-0.518358	0.0517053	-0.24677	0.383976	-0.866868	0.000223138	-0.111473	0.757135	-0.505166	0.055533	0.339605	0.249172	0.0269128	1	-0.0650535	0.969968	0.213236	0.568254	0.234479	0.346619	-0.0766377	0.839342	0.160346	0.574683	0.905525	1.15e-06	0	1	0
XLOC_230166	AT5G16780	0	1. Small nuclear Ribonucleoprotein (snRNP)	atTri110	0.590738	0.00131476	0.586817	0.00134656	0.71629	5.32e-05	0.337923	0.0833645	0.69166	9.05e-05	1.36951	2.01e-15	1.06407	2.6e-10	0.728506	6.38e-05	0.937598	6.86e-07	1.52353	3.71e-18	0.950748	5.58e-08	0.559132	0.00264246	0.67754	0.000139043	1.04633	8.63e-10	-0.505536	0.0282745	0.291235	0.473287	0.289806	0.343964	0.434456	0.0267085	0.124408	0.671889	-0.554479	0.00313658	-1.04168	4.44e-09	0.328623	0.14532	0.217175
XLOC_230733	AT2G03870	7.86e-55	1. Small nuclear Ribonucleoprotein (snRNP)	atLSM7	1.06299	0.0802188	1.62521	0.0537422	-0.371525	0.809851	0.577087	0.470399	0.344246	0.684712	1.85472	0.00260965	2.52362	2.24e-08	0.757375	0.224264	0.34069	0.732984	0.145075	0.92745	0.00946438	1	0.519601	0.57743	1.6184	0.00348603	1.57646	0.000732331	0.140722	0.929897	0.3945	0.837842	-0.101796	0.975211	-0.763844	0.250894	-1.93138	9.03e-05	-0.878127	0.0802709	-0.156935	0.867382	-2.32033	0.333865	-1.05212
TraesCS1A02G289100	AT3G02710	NA	2. Splicing factors	atCTNNNBL1	0	NA	0	NA	0	NA	0	NA	0	NA	2.55323	NA	0	NA	0	NA	0	NA	0	NA	0	NA	0	NA	0	NA	0	NA	0	NA	0	NA	0	NA	0	NA	0	NA	0	NA	-0.716088	NA	0	NA	0
TraesCS1D02G258200	AT5G10800	NA	2. Splicing factors	atSR140-2	-1.3389	NA	0	NA	0	NA	0	NA	0	NA	0	NA	0	NA	0	NA	0	NA	0	NA	0	NA	0	NA	0	NA	0	NA	0	NA	0	NA	0	NA	0	NA	0	NA	0	NA	0	NA	0	NA	0
TraesCS2A02G535400	AT1G07350	NA	2. Splicing factors	atTra/SFRS1	NA	NA	NA	NA	NA	NA	NA	NA	NA	NA	NA	NA	NA	NA	NA	NA	NA	NA	NA	NA	NA	NA	NA	NA	NA	NA	NA	NA	NA	NA	NA	NA	NA	NA	NA	NA	NA	NA	NA	NA	NA	NA	NA	NA	NA
TraesCS2B02G143500	AT1G02140	NA	2. Splicing factors	atMagoh	-0.324547	0.762133	0.778653	0.290999	-0.446115	0.67455	-1.1965	0.227442	0.459285	0.598374	0.241242	0.914081	-2.18211	0.266704	0.165126	0.876993	-0.818682	0.196308	0.363827	0.705227	-0.584611	0.54228	0.184327	0.884626	-0.214551	0.891112	1.49164	0.276783	-1.16187	0.236041	0.0148842	1	-1.51567	0.066416	0.711167	0.436914	0.342931	0.715119	-0.282528	0.803822	7e-05	1	-0.38995	0.856285	-1.36316
TraesCS3B02G445500	AT4G21110	1.62e-24	2. Splicing factors	atG10	-0.630535	0.739357	-0.628152	0.660803	1.48215	0.151045	0.698745	0.524577	1.47781	0.191326	-0.0987603	1	-0.575793	0.566642	0.485375	0.793514	0.767492	0.606518	1.63171	0.176313	-0.476634	0.698692	-2.00085	0.051874	-0.764842	0.400334	0.699143	0.307306	-2.67367	0.287675	0.287557	0.969627	-0.179395	NA	0.177194	0.9446	-0.617824	0.544424	1.15243	0.0797655	-0.418653	0.632854	2.06355	0.0148909	0.931498
TraesCS4A02G168200	AT1G30480	NA	2. Splicing factors	atSPF45	1.80637	NA	1.74778	NA	0	NA	0	NA	1.86439	NA	0	NA	0	NA	2.5427	NA	0	NA	1.95122	NA	0	NA	-0.887865	NA	0	NA	0	NA	-1.53538	NA	0	NA	-1.22543	NA	0.875399	NA	-1.60767	NA	0	NA	-2.30807	NA	1.27561	NA	-1.10944
TraesCS4B02G063000	AT2G38770	NA	2. Splicing factors	atAquarius	NA	NA	NA	NA	NA	NA	NA	NA	NA	NA	NA	NA	NA	NA	NA	NA	NA	NA	NA	NA	NA	NA	NA	NA	NA	NA	NA	NA	NA	NA	NA	NA	NA	NA	NA	NA	NA	NA	NA	NA	NA	NA	NA	NA	NA
TraesCS5A02G083300	AT3G19760	5.24e-12	2. Splicing factors	atDDX48/eIF4A3-1	NA	NA	NA	NA	NA	NA	NA	NA	NA	NA	NA	NA	NA	NA	NA	NA	NA	NA	NA	NA	NA	NA	NA	NA	NA	NA	NA	NA	NA	NA	NA	NA	NA	NA	NA	NA	NA	NA	NA	NA	NA	NA	NA	NA	NA
TraesCS5A02G120800	AT1G10320	NA	2. Splicing factors	atUrp	0	NA	0	NA	0	NA	0	NA	1.11509	NA	0	NA	0	NA	0	NA	0	NA	0	NA	0	NA	0	NA	0	NA	0	NA	0	NA	0	NA	0	NA	0	NA	0	NA	0	NA	0	NA	0	NA	0
TraesCS5A02G175800	AT2G29580	NA	2. Splicing factors	atECM2-1b	NA	NA	NA	NA	NA	NA	NA	NA	NA	NA	NA	NA	NA	NA	NA	NA	NA	NA	NA	NA	NA	NA	NA	NA	NA	NA	NA	NA	NA	NA	NA	NA	NA	NA	NA	NA	NA	NA	NA	NA	NA	NA	NA	NA	NA
TraesCS5A02G204500	AT2G41020	NA	2. Splicing factors	atNPW38	0	1	0	NA	-1.03192	1	0	1	0	1	0	NA	0	NA	0	NA	0	NA	0	NA	1.78603	NA	0	NA	0	NA	0	NA	0	NA	0	NA	0	NA	0	NA	0	NA	0	NA	0	NA	1.57581	1	0
TraesCS6B02G324900	AT2G29210	NA	2. Splicing factors	atSRM102	0	1	5.5504	0.00796466	6.39188	4.57e-14	1.69816	5.19e-05	1.00278	0.0205755	2.07326	2.77e-05	-5.75579	0.00123649	6.89372	0.000347511	5.13139	0.0168168	4.91039	3.59e-12	1.13388	0.0134186	1.07734	0.0184613	2.44691	5.33e-06	5.7968	0.00336909	0	1	0	1	1.13123	0.550593	-1.65148	0.000257048	1.06935	0.0471472	-0.778832	0.489553	-1.9455	0.198797	0	1	0
TraesCS6B02G418700	AT5G11170	NA	2. Splicing factors	atUAP56b	6.16981	0.000259094	12.5148	2.39e-15	3.51957	0.0562594	0.391876	0.916594	-4.39443	2.74e-10	0.971416	0.607522	-0.141102	1	0.481831	0.88622	11.8567	1.2e-13	7.93208	2.08e-29	-4.98558	1.72e-10	-2.68335	0.0190255	2.11962	0.369343	3.34354	0.109206	0.489438	0.756903	1.22147	0.194656	0.910691	0.21151	3.09628	1.07e-07	0.92132	0.494259	-2.68625	0.261171	-3.85436	0.0407446	1.66226	0.844433	-0.251475
TraesCS7B02G442900	AT3G02710	2.49e-09	2. Splicing factors	atCTNNNBL1	0	NA	0	NA	0	NA	0	NA	-2.64492	NA	-0.858129	NA	0	NA	0	NA	0	NA	0	NA	0	NA	0	NA	0	NA	-0.176624	NA	0	NA	0	NA	0	NA	0	NA	0	NA	-1.29453	NA	2.4609	NA	0	NA	0
XLOC_000186	AT1G16610	5.64e-47	2. Splicing factors	atSR45/atRNPS1	0.463878	0.0214326	0.792858	4.82e-06	-0.0487016	0.905744	0.399084	0.0354823	-0.438804	0.0113624	0.29206	0.246178	0.654264	0.0140495	-0.419574	0.0341277	-0.440382	0.0124314	0.535115	0.00136234	0.597175	0.00173948	1.01798	3.71e-08	0.810545	0.000120908	0.660302	0.00445368	0.35097	0.177006	-0.136681	0.812174	0.104929	0.820888	-0.274007	0.202601	-0.168425	0.523232	-0.342139	0.16453	-0.530921	0.0344052	-0.221935	0.330663	-0.406001
XLOC_000425	AT5G02500	NA	2. Splicing factors	AtHSP73-2	0.0485758	1	-0.276813	0.704717	0.0536749	1	-0.0731477	0.968931	-0.379917	0.313032	0.128409	0.882225	0.947219	0.0139807	-0.145541	0.897532	-0.211002	0.772566	-1.92807	6.52e-05	-0.478147	0.315343	0.738466	0.0515368	1.1692	0.00144301	-0.246663	0.616084	-1.44906	0.126628	-2.02866	0.0899622	-0.729045	0.431112	0.0077323	1	-0.589938	0.193951	-0.533339	0.235687	0.65015	0.10176	-0.560488	0.458129	-0.622473
XLOC_000457	AT3G53500	2.09e-83	2. Splicing factors	atRS2Z32	0.767439	0.000565609	0.911598	5.12e-05	0.520337	0.030627	0.872918	7.77e-05	0.968713	7.3e-06	1.12724	1.47e-07	1.41764	4.57e-12	1.16226	5.34e-08	1.17243	1.76e-07	0.919263	4.66e-05	0.178582	0.557064	0.18339	0.533048	0.664829	0.00300949	1.08626	2.37e-07	-0.217095	0.523795	0.149102	0.851794	0.162664	0.762266	-0.221317	0.480446	-0.580549	0.0164649	-0.77687	0.000517795	-0.840298	0.000159866	0.881063	7.72e-05	0.288883
XLOC_000737	AT1G51510	2.96e-67	2. Splicing factors	atY14	0.0800096	0.547338	0.480894	8.17e-07	0.649461	3.59e-12	-0.510333	5.19e-08	0.406468	3.06e-05	0.127219	0.31717	0.538646	3.28e-08	-0.0783349	0.545322	-0.418224	2.02e-05	0.367485	0.000148855	-0.346812	0.000442716	-0.0163237	0.97321	-0.0880002	0.517519	0.0524773	0.743855	0.591541	9.21e-09	0.275707	0.0548488	0.24154	0.0748098	0.589713	1.13e-09	0.247876	0.0261681	0.39515	0.000102022	0.0955776	0.483435	-0.378581	0.000140085	-0.51852
XLOC_000921	AT3G53500	4.58e-73	2. Splicing factors	atRS2Z32	0.025811	0.92875	-0.610699	4.71e-09	-0.0117868	1	0.31541	0.0294325	0.952274	4.5e-10	1.14138	5.16e-09	2.52331	3.51e-67	0.56082	9.92e-09	0.0454174	0.810954	1.31039	1.3e-25	0.348525	0.0579627	0.233164	0.268215	0.70925	0.000370067	1.25866	6.66e-15	-0.378523	0.000867032	-0.42427	0.00413346	-0.190183	0.359199	-0.28617	0.0314774	-0.883378	1.93e-09	0.367674	0.0323863	-0.350215	0.0216436	0.0710222	0.87484	0.372321
XLOC_001370	AT2G33340	0	2. Splicing factors	atPrp19b	0.650406	6.28e-06	0.313497	0.0474419	0.507479	0.000581511	0.135194	0.485577	0.522755	0.000391832	0.234999	0.183491	0.244965	0.148248	0.573972	7.91e-05	0.437071	0.00460838	0.471685	0.00152689	0.484049	0.00110099	-0.00324304	1	-0.0988572	0.666181	0.191904	0.293781	-0.0697401	0.805966	0.201399	0.50743	0.133075	0.662874	0.619344	3.85e-05	0.233304	0.211585	0.116884	0.600917	0.217934	0.220275	0.899694	2.25e-09	-0.00773572
XLOC_001603	AT3G25840	NA	2. Splicing factors	atPRP4K-1	-0.177767	0.521161	0.180732	0.494413	-1.01618	1.67e-07	-1.01075	1.82e-07	-0.466181	0.0259094	-1.12035	1.7e-08	-1.80443	3.07e-17	-0.708592	0.00116205	0.132959	0.662244	-0.168072	0.530839	-0.219288	0.38075	-0.25238	0.298463	-0.519902	0.0156664	-0.772719	0.000336559	0.614621	0.012812	-0.0600456	0.974315	-0.371403	0.244901	0.449841	0.0567465	0.473949	0.0458937	0.918786	2.4e-05	0.752526	0.00197815	0.135484	0.914722	-0.214564
XLOC_002079	AT5G51300	NA	2. Splicing factors	atSF1/BBP	1.80592	NA	0	NA	0	NA	1.72216	NA	0	NA	0	NA	-0.396271	NA	1.10184	NA	0	NA	0	NA	0	NA	0	NA	0	NA	1.38	NA	0	NA	0	NA	0	NA	0.483712	NA	1.33468	NA	-1.04355	NA	4.04146	NA	0	NA	0
XLOC_002342	AT1G09770	NA	2. Splicing factors	atCDC5	0	NA	0	NA	3.81845	NA	1.48203	NA	-1.08777	NA	1.23704	NA	2.69148	NA	0	NA	1.13218	NA	0	NA	0.0732693	NA	2.63347	NA	2.62482	NA	1.32821	NA	0	NA	0	NA	0	NA	1.50102	NA	0.495318	NA	-1.91623	NA	-1.45766	NA	0	NA	0
XLOC_002369	AT4G21110	2.49e-95	2. Splicing factors	atG10	0.858152	7.94e-16	1.3636	3.32e-31	1.13907	5.29e-27	0.755195	1.11e-13	1.53286	6.84e-55	1.7259	2.75e-67	1.75487	3.29e-87	0.71498	1.35e-12	0.529596	6.54e-06	1.12398	8.67e-28	0.322318	0.00375717	0.760165	4.39e-15	0.735134	8.06e-15	1.03483	5.92e-30	0.0821761	0.71431	0.180454	0.548531	0.276125	0.0947576	-0.0240215	0.938532	-0.14171	0.265612	-0.354108	0.000518591	-0.537816	4.64e-08	0.0822278	0.811552	-0.215927
XLOC_003255	AT5G42820	1.2e-124	2. Splicing factors	atU2AF35/AUSb	-2.75268	3.87e-48	-2.20651	2.93e-31	-0.383626	0.0876313	-1.54218	8.93e-16	-1.62316	1.42e-17	-0.948591	2.24e-06	-1.19217	7.82e-10	-1.13793	9.09e-09	-2.66547	1.15e-44	-2.14704	1.3e-29	-1.4837	1.91e-14	-0.473644	0.0296908	-0.517362	0.0163977	-1.63108	1.63e-17	-0.372955	0.141767	-0.210225	0.673605	0.544232	0.0494777	-0.023616	0.994263	-0.0151296	1	1.6875	6.02e-18	1.99926	2.92e-25	-1.33581	8.67e-12	-0.544997
XLOC_003565	AT5G11170	0	2. Splicing factors	atUAP56b	0.571842	1.72e-05	0.488342	0.000255249	0.662241	2.76e-07	0.0096764	1	-0.419934	0.00144147	-0.499728	0.000328295	-0.214236	0.201899	1.06947	2.27e-16	-0.129127	0.454942	0.360266	0.00928513	0.55801	3.1e-05	0.386997	0.00605588	-0.451885	0.00141126	-0.313242	0.0473344	-0.0235915	0.982278	-0.248422	0.290571	1.05116	8.65e-15	0.416574	0.00395834	0.494475	0.000583608	1.10497	2.16e-15	-0.283012	0.0891726	-0.521082	0.000133505	-0.22773
XLOC_004175	AT3G52250	1.16e-71	2. Splicing factors	atN-CoR1	-0.0683969	0.869949	0.0509524	0.918555	-0.0573425	0.909102	0.268369	0.236533	-0.73923	2.69e-05	-0.247196	0.297573	0.296418	0.214284	-0.480628	0.0226174	0.0367816	0.961972	-0.231896	0.321558	0.0525444	0.910015	0.227504	0.344007	0.208819	0.400734	0.528534	0.0111894	-0.462426	0.0631578	-0.0994389	0.901826	0.142307	0.75359	-0.836949	6.17e-06	-0.00429341	1	-0.0657814	0.88717	-0.179532	0.529993	0.0867983	1	0.428368
XLOC_005273	AT5G25060	0	2. Splicing factors	atSR140-1	0.255713	0.0681927	-0.000300194	1	0.46384	0.00303652	1.45071	7.5e-25	-0.496212	9.81e-06	-0.221556	0.153016	-0.384307	0.036463	0.263279	0.0375494	0.0959545	0.647128	-0.162861	0.340501	0.485363	0.000503882	0.121452	0.494384	-0.115143	0.525847	0.19119	0.302307	-0.393363	0.0153456	-0.0630592	0.936091	0.0406832	0.937225	-0.400671	0.00272406	0.124848	0.547088	-0.054158	0.85591	-0.0409555	0.92192	-0.0160473	1	0.215339
XLOC_005598	AT1G09140	2.34e-93	2. Splicing factors	atSRp30	-1.19518	6.16e-15	-2.18229	1.37e-49	-1.20067	5.02e-15	-0.285944	0.0417734	-0.472502	0.000122402	-0.622335	7.76e-08	0.136161	0.269505	-1.48973	2.21e-26	-1.45682	1.24e-25	-1.46183	4.2e-26	-2.35604	3.98e-71	-1.49564	3.72e-41	-0.7903	1.69e-13	-1.27145	1.26e-39	-0.0875053	0.7451	-0.95676	9.47e-07	-0.727295	3.22e-07	-1.15033	2.88e-21	-1.64343	1.02e-52	-0.0849538	0.58268	0.631082	1.99e-10	-0.571861	2.01e-05	0.462293
XLOC_005709	AT1G32490	0	2. Splicing factors	atPrp2-1a	-0.287495	0.995839	0.505612	0.936971	-1.87935	0.59211	0	1	0.46636	0.964168	-0.78983	NA	4.29453	0.111715	1.98387	0.362141	1.37244	0.717321	1.96927	0.606078	-1.30999	NA	0	NA	0	1	2.91801	NA	-1.60026	NA	-2.87024	NA	2.80681	NA	0.932723	NA	1.35169	NA	-1.14099	NA	0	NA	1.73082	0.943179	-2.94457
XLOC_005908	AT1G43190	0	2. Splicing factors	atPTB1	0.997065	0.0215385	0.496173	0.405743	-0.985266	0.105052	1.21437	0.127448	-0.806347	0.324066	1.38343	0.162138	0.59299	0.602505	0.765534	0.0802267	1.20804	0.0094518	-0.361162	0.628371	1.11336	0.179546	1.34964	0.117145	0.785391	0.341861	0.596455	0.443816	-0.357229	0.592443	-0.275358	0.879407	-0.411642	0.791033	-0.547611	0.53447	-1.22895	0.0767893	-1.12532	0.116058	-1.65242	0.0367535	-0.00697067	1	0.254918
XLOC_006002	AT3G12580	0	2. Splicing factors	AtHSP73-1	-1.9723	4.25e-36	-0.379097	0.0358132	-0.492482	0.00510212	0.810502	1.05e-06	0.264194	0.165765	0.36597	0.0490288	-0.503502	0.00380378	-0.688827	4.28e-05	-0.704502	3.02e-05	0.240151	0.224569	-0.1421	0.53379	0.270867	0.163759	1.31879	2.98e-16	0.253847	0.205061	-0.259512	0.241249	0.457347	0.0585882	-0.644	0.00161463	-0.516218	0.00538226	-0.68942	9.52e-05	-1.24727	4.06e-14	-0.401281	0.0348219	-0.24595	0.28008	0.376358
XLOC_007892	AT3G53640	NA	2. Splicing factors	atPRP4K-3	0	NA	0	NA	0	NA	0	NA	1.11509	NA	0	NA	0	NA	0	NA	0	NA	0	NA	0	NA	0	NA	0	NA	0	NA	-1.03821	NA	0	NA	0	NA	0	NA	0	NA	-1.29455	NA	2.45243	NA	0	NA	0
XLOC_009019	AT5G02530	NA	2. Splicing factors	atALY-1a	0	NA	0	NA	0	NA	0	NA	0	NA	0	NA	0	NA	0	NA	0	NA	0	NA	0	NA	0	NA	0	NA	0	NA	0	NA	0	NA	0	NA	0	NA	0	NA	0	NA	0	NA	0	NA	0
XLOC_010217	AT4G37120	NA	2. Splicing factors	atSLU7-1b	1.60532	0.597527	-0.858644	0.834663	4.12344	0.0809078	-0.398513	0.947006	-1.66773	0.460383	1.15459	NA	1.01638	0.699435	-1.32248	0.699628	0.31518	0.951457	-0.813474	0.841931	-2.31546	NA	-0.187641	NA	-1.69002	0.478313	-0.055297	NA	-2.81499	NA	-0.256893	NA	-0.649969	NA	-0.762034	NA	2.41759	NA	0.394553	NA	0.917735	NA	0	1	0
XLOC_010440	AT5G02500	NA	2. Splicing factors	AtHSP73-2	-0.814045	0.196448	-1.77177	0.0133656	0.00152361	1	0.61716	0.250247	-0.0948275	0.917475	-0.0036667	1	-0.577096	0.277049	-1.05845	0.123139	-1.09917	0.0512137	-2.13085	0.00013132	-0.761227	0.121362	-0.183976	0.782	0.12666	0.901709	-0.428988	0.380851	-1.47302	0.0474759	-0.227993	0.915054	-0.657049	0.413773	-0.141129	0.894396	0.015718	1	0.389612	0.460468	1.31561	0.00300225	-0.529254	0.583661	-1.96439
XLOC_010711	AT3G52250	1.35e-87	2. Splicing factors	atN-CoR1	0.433322	0.0199483	0.0704848	0.821403	0.267697	0.217785	0.622819	0.000664378	-1.20882	4.98e-14	-0.391972	0.045965	0.216926	0.366912	-0.336901	0.0801107	0.0141401	1	-0.736586	2.73e-05	-0.266668	0.204585	-0.292007	0.155684	-0.173034	0.477161	0.572273	0.00225781	0.045345	0.938689	0.0146106	1	0.2088	0.538509	-0.625515	0.000490393	0.144014	0.621147	0.0637944	0.881476	0.272647	0.224393	0.339029	0.0935788	0.351148
XLOC_010890	AT1G51510	4.33e-67	2. Splicing factors	atY14	-0.162673	0.297345	-0.274621	0.0619574	0.086425	0.679535	-1.29713	7.5e-23	-0.417789	0.00312587	-0.702766	2.3e-06	0.624463	1.29e-05	-0.375552	0.00632914	-0.522322	0.000120556	-0.125902	0.47806	-0.803978	7.75e-09	-0.137197	0.453457	-0.367298	0.0184036	-0.0488398	0.877195	0.424563	0.00412647	0.159686	0.59584	0.0973819	0.750915	0.573535	5.96e-05	-0.10754	0.631407	0.267665	0.0951511	0.693664	3.68e-07	-0.45951	0.000427244	-0.326812
XLOC_011128	AT3G53500	2.11e-72	2. Splicing factors	atRS2Z32	-0.0973305	0.376	-0.405854	3.39e-05	0.100481	0.500774	0.249759	0.0338786	0.670235	1.22e-07	1.36685	3.98e-28	2.21465	6.04e-144	0.435201	3.91e-07	0.145003	0.212995	1.53108	7.39e-43	0.0156807	1	0.0497273	0.835463	0.442617	0.000120371	0.587382	6.28e-11	-0.256229	0.0185209	-0.0388953	0.953207	0.00792786	1	-0.103455	0.446387	-0.894252	8.29e-20	0.208071	0.0431079	-0.120797	0.279918	-0.396449	1.06e-05	0.210017
XLOC_011530	AT3G61860	NA	2. Splicing factors	atRSp31	0.170992	0.388669	-0.857515	7.27e-06	-1.32463	3.04e-09	-2.33615	2.17e-13	-0.755999	0.0326242	1.22584	0.000238086	0.870015	7.29e-06	-0.216902	0.254863	-0.307809	0.127007	-0.869719	2.34e-05	-1.69731	1.11e-09	-2.12994	9.35e-07	0.756353	0.027167	0.265097	0.167038	-0.258872	0.283758	0.125935	0.851382	0.0845494	0.877733	1.36293	0.00985377	0.0780167	0.956901	1.19108	2.45e-05	1.59246	8.35e-18	0.976521	1.23e-07	0.364714
XLOC_011560	AT2G33340	0	2. Splicing factors	atPrp19b	0.536006	0.000541426	0.256873	0.141992	0.488281	0.00196348	-0.25314	0.149538	0.322087	0.0540657	0.182589	0.359974	0.198774	0.294051	0.552582	0.000372237	0.445921	0.00635414	0.74683	8.39e-07	0.34292	0.0393808	-0.038517	0.927707	-0.116485	0.610827	0.119479	0.603013	-0.0875223	0.758887	0.0613775	0.942206	0.0684567	0.878888	0.605895	0.000204596	0.00700413	1	0.0482334	0.901984	-0.431159	0.0116638	0.211397	0.334635	0.0899625
XLOC_012224	AT1G02840	1.56e-88	2. Splicing factors	atSR1/atSRp34	-0.629928	3.9e-06	-0.66492	3.7e-07	-0.888419	1.49e-10	0.505116	8.75e-05	0.749961	4.84e-10	0.959417	1.6e-17	0.793135	8.79e-15	0.27896	0.0281436	0.113521	0.517846	0.266094	0.0683636	-0.962153	1.57e-14	-0.493674	2.86e-05	0.146092	0.286773	-0.502218	2.1e-06	0.502336	0.000877686	-0.278672	0.328492	-0.113722	0.70069	-0.617095	2.9e-07	-1.56605	1.58e-51	-0.580534	2.41e-08	-0.253069	0.0306361	0.266993	0.0636543	0.3451
XLOC_012564	AT4G21110	9.03e-73	2. Splicing factors	atG10	1.56757	2.76e-23	1.53361	9.82e-18	1.6911	1.49e-26	1.79767	2.31e-32	1.83258	9.9e-39	2.86781	3.12e-80	2.21716	2.08e-64	0.813455	1.18e-07	0.843993	2.37e-06	1.45384	6.64e-21	1.37261	9.23e-20	1.26753	1.06e-19	1.30038	2.79e-21	1.68113	5.26e-34	0.420875	0.0716216	0.285997	0.529318	0.293028	0.354078	-0.251614	0.14207	-0.0279692	0.965273	-1.41897	2.27e-23	-1.2142	5.77e-17	0.00784461	1	0.197414
XLOC_012923	AT5G51300	NA	2. Splicing factors	atSF1/BBP	0	NA	0	NA	2.99488	NA	2.08791	NA	-1.51745	NA	-1.85923	NA	0	NA	0	NA	1.13083	NA	0	NA	-3.31539	NA	-0.887999	NA	-1.1324	NA	0	NA	3.79136	NA	-0.315177	NA	0.493468	NA	1.64139	NA	1.94667	NA	3.1867	NA	-0.34291	NA	0	NA	0
XLOC_013438	AT2G47250	0	2. Splicing factors	atPrp43	1.37177	0.918527	-1.58317	0.90198	2.11942	0.850626	2.0197	0.860218	0	1	0	1	-0.334175	1	1.53212	0.898156	3.11465	0.709194	-0.771548	0.983402	1.50862	0.90181	-0.300738	1	0	1	0	1	-1.90761	NA	-1.04868	NA	-2.21609	NA	-1.83458	NA	-1.61017	NA	-1.2464	NA	0	NA	-0.204117	1	0
XLOC_013442	AT3G62310	2.3e-133	2. Splicing factors	atPrp43	0	1	0	1	4.47648	0.0215581	3.76368	0.0662469	-0.180976	1	0	1	-0.242231	1	-0.376746	0.983612	6.24106	0.000346789	3.56281	0.0110967	3.87244	0.0522592	4.55883	0.0179896	0.956379	0.632197	3.34069	0.115154	0.996017	0.301974	-0.336691	0.912914	-0.490934	0.798974	-0.668611	0.521789	-0.98604	0.284781	-0.732218	0.495002	-0.417726	0.724551	-6.0218	0.000267002	3.71374
XLOC_013672	AT1G27650	1.1e-116	2. Splicing factors	atU2AF35a/AUSa	-2.07739	2.52e-38	-1.89945	8.28e-33	-0.297016	0.120482	-1.39187	2.2e-18	-1.32381	9.29e-17	-0.533273	0.00248695	-1.12702	4.27e-12	-1.23858	6.35e-14	-1.76087	1.56e-27	-1.90519	9.62e-33	-1.49965	1.21e-20	-0.696723	4.18e-05	0.163444	0.477797	-0.955825	5.68e-09	-0.0452598	0.931286	0.000300962	1	-0.277481	0.32294	0.00518596	1	0.112017	0.702318	0.988054	3.97e-09	1.8849	6.7e-32	-1.0578	2.14e-10	-0.203796
XLOC_013764	AT3G12580	9.96e-11	2. Splicing factors	AtHSP73-1	1.00825	0.00011969	0.453173	0.202902	0.177579	0.725547	-0.396326	0.237859	-0.0632105	0.939524	0.407934	0.273692	0.923406	0.00342644	0.875653	1.55e-05	0.536729	0.0384111	0.346458	0.172165	-0.63474	0.0223692	-1.0205	4.52e-05	-0.585285	0.0333022	0.0228369	1	0.29378	0.62099	-0.245937	0.843418	-0.638097	0.13477	-0.724409	0.00565743	-0.271645	0.468285	0.236194	0.509042	0.0925205	0.900396	0.58111	0.27412	-0.399279
XLOC_014072	AT5G11170	0	2. Splicing factors	atUAP56b	-0.232754	0.245382	-0.440821	0.0154767	0.334176	0.0811807	-0.245342	0.232965	-1.47943	2.27e-19	-0.945335	8.48e-08	-0.0131745	1	-0.445963	0.0144939	-0.695848	6.63e-05	-0.072901	0.814221	-0.185645	0.397556	-0.204841	0.346819	-0.391128	0.0468323	-0.460712	0.016743	-0.0969143	0.760939	-0.169968	0.703898	0.115663	0.787913	-0.2057	0.394888	0.282582	0.21287	0.354885	0.0864787	0.265686	0.225196	-0.513918	0.00535489	-0.181675
XLOC_014174	AT1G09770	NA	2. Splicing factors	atCDC5	1.49629	1	0	1	0	1	0	1	-1.51744	1	0	1	0	1	-1.91834	1	0	1	0	1	2.58584	1	0	1	-0.817988	1	0	1	0	1	1.74949	1	0	1	0	1	0	1	1.72486	1	0.307646	1	0	1	0
XLOC_014629	AT3G53500	7.21e-84	2. Splicing factors	atRS2Z32	0.23511	0.307316	0.331048	0.146787	0.743812	0.000130257	0.521088	0.00880426	0.954465	1.79e-07	0.669894	0.000447494	0.730336	8.34e-05	0.295648	0.176957	0.230592	0.358323	0.588528	0.00383714	0.203618	0.401786	0.157486	0.535866	0.527608	0.00671993	0.488945	0.0128017	-0.21017	0.47619	-0.0269486	1	0.059697	0.931739	-0.294976	0.215667	-0.570112	0.00494	-0.600556	0.00212842	-0.749444	0.000109945	0.0299113	1	0.153588
XLOC_015933	AT5G25060	0	2. Splicing factors	atSR140-1	-0.0139102	1	-0.495738	0.0114214	-0.393462	0.111451	1.2338	3.5e-10	-0.732789	8.54e-07	-0.0665699	0.853074	0.390459	0.0320698	0.191798	0.336237	-0.0225965	0.996894	-0.330137	0.134449	-0.410129	0.0480854	0.0147831	1	-0.144437	0.530534	0.203389	0.286817	-0.745424	7.19e-05	-0.281519	0.519004	-0.316952	0.332329	-0.688971	0.000173101	-0.0527184	0.910671	-0.151009	0.525934	0.127067	0.564946	-0.450387	0.00411927	-0.0993939
XLOC_016221	AT1G03140	NA	2. Splicing factors	atPrp18-1	-0.0942914	0.773821	-0.026441	1	-0.0548861	0.920888	-0.11572	0.68199	-0.149244	0.541664	-0.377149	0.0612336	-0.715191	0.000133937	-0.0150033	1	0.221134	0.435723	-0.489424	0.0355488	-0.882267	5.67e-06	-0.68361	0.000210851	-0.345741	0.0813781	-0.105798	0.697989	0.817287	0.00524606	0.190566	0.813579	0.211241	0.620524	-0.527503	0.0189844	-0.528062	0.0120303	0.440947	0.0277731	0.623749	0.00176077	-0.0396389	1	-0.361762
XLOC_016380	AT2G35340	0	2. Splicing factors	atPrp2-1b	2.78962	0.33976	0.34859	0.979824	-1.72052	0.657043	0.480161	0.986392	0	1	-0.792526	0.909606	3.8254	0.201459	1.03662	0.755877	-1.8369	0.610501	-0.156913	1	-1.30946	0.776204	0	1	1.92324	0.650954	2.20004	0.514983	0.0490086	NA	1.82082	NA	0	NA	-0.238667	NA	0	NA	0.410564	NA	0.947678	NA	3.68664	0.274932	0.451942
XLOC_016587	AT1G43190	0	2. Splicing factors	atPTB1	0.306588	0.158608	-0.136685	0.633619	-0.906059	1.58e-05	0.707501	0.00122167	-0.12436	0.677482	-0.545475	0.0247888	0.353008	0.206872	-0.768126	5.87e-05	-1.137	2.13e-09	-0.602201	0.00522379	0.26779	0.311091	-0.486097	0.0365917	-0.544678	0.0218503	-0.107951	0.796998	-1.0692	9.12e-08	-1.01145	4.2e-06	-1.22288	3.81e-07	-0.463695	0.0410006	0.394527	0.118509	-0.628322	0.0161422	-0.211698	0.532554	-0.254541	0.334704	0.117444
XLOC_016687	AT3G12580	0	2. Splicing factors	AtHSP73-1	-2.70402	5.65e-69	-0.805669	7.22e-07	-0.71891	1.51e-05	1.67721	1.64e-26	0.40563	0.0199302	0.523934	0.00243318	-0.603195	0.000317011	-1.41784	3.07e-19	-1.30062	2.76e-16	0.11196	0.636643	-0.679862	5.05e-05	0.195425	0.343154	1.10778	5.45e-12	0.109352	0.673071	-0.701195	7.91e-05	0.546491	0.0117925	-0.669892	0.000712497	-1.07609	6.71e-11	-0.847241	5.24e-07	-1.21897	6.37e-14	-0.0296579	0.968003	-0.614201	0.00029592	0.386838
XLOC_017194	AT1G20920	NA	2. Splicing factors	atPrp5-1b	1.49618	NA	0	NA	0	NA	0	NA	0	NA	0	NA	0	NA	0	NA	0	NA	0	NA	0	NA	0	NA	-2.41491	NA	0	NA	0	NA	0	NA	0	NA	0	NA	1.11166	NA	0	NA	0	NA	0	NA	0
XLOC_017966	AT2G37340	NA	2. Splicing factors	atRS2Z33	0	NA	0	NA	0	NA	0	NA	0	NA	0	NA	0	NA	0	NA	0	NA	0	NA	0	NA	0	NA	0	NA	0	NA	0	NA	0	NA	0	NA	0	NA	0	NA	0	NA	0	NA	0	NA	0
XLOC_019409	AT3G26560	NA	2. Splicing factors	atPrp22	0.0463904	NA	-0.41546	NA	0	NA	3.32763	NA	-1.33938	NA	-1.77473	NA	-2.04224	NA	-1.3816	NA	0	NA	0	NA	1.11429	NA	-2.90893	NA	0	NA	0	NA	0	NA	0	NA	1.80996	NA	-0.551298	NA	1.64475	NA	3.20204	NA	-2.72275	NA	4.84069	0.59824	1.89212
XLOC_022564	AT1G51510	7.28e-67	2. Splicing factors	atY14	-0.325793	0.180483	-0.094373	0.798809	0.556132	0.0152173	-0.775368	0.000398569	-0.266774	0.305087	-0.282724	0.301879	0.402062	0.098566	-0.488641	0.0349284	-0.802414	0.000271358	-0.0497334	0.929069	-0.57764	0.0116812	0.0441386	0.951067	-0.119901	0.748314	-0.1451	0.669713	0.546293	0.030732	0.336707	0.41969	0.167324	0.733985	0.50995	0.0414671	0.0490838	0.95254	0.230349	0.440079	0.422739	0.090497	0	1	0
XLOC_022825	AT3G52250	NA	2. Splicing factors	atN-CoR1	0.201681	0.485846	0.999297	1.31e-05	2.08772	3.12e-24	1.31015	1.67e-10	-0.384808	0.0704869	-0.345593	0.269814	1.32606	3.55e-06	-0.0252864	1	-0.703469	0.000927201	0.532032	0.0100257	0.953947	8.36e-06	0.998104	1.6e-05	0.363356	0.266907	0.792913	0.0210574	-0.577895	0.0101302	-0.249326	0.525045	-0.0592009	0.926116	-0.237621	0.287006	0.234243	0.336727	-0.75654	0.000746995	-0.325902	0.242198	0	1	0
XLOC_023026	AT2G33340	0	2. Splicing factors	atPrp19b	0.27346	0.351717	-0.390543	0.161106	0.312651	0.287394	0.0144304	1	0.0997999	0.81574	0.07572	0.896651	-0.456395	0.0968733	0.062411	0.926228	-0.211342	0.521682	0.0945804	0.832295	0.0759555	0.875404	-0.162392	0.64998	-0.289015	0.356059	-0.253059	0.43582	0.0357184	0.991696	-0.0187607	1	0.232607	0.647083	0.624335	0.0230779	0.298487	0.373359	0.0473896	0.969353	-0.0296738	0.999627	0	1	0
XLOC_023626	AT1G09140	4.68e-95	2. Splicing factors	atSRp30	-2.44335	1.69e-35	-2.46898	1.34e-39	-2.15464	5.68e-23	-0.495755	0.0145371	-0.493352	0.00815566	-1.01441	1.45e-08	0.406875	0.00777633	-1.15992	1.84e-12	-1.27912	2.6e-12	-1.70052	5.22e-18	-2.22764	3.55e-29	-1.36678	4.59e-16	-0.661019	0.000100604	-1.24707	3.73e-19	-0.895663	4.08e-08	-0.133057	0.813579	-0.934279	5.33e-08	-1.02307	2.82e-10	-1.59528	8.08e-28	-0.383958	0.0115273	1.03603	1.94e-15	0	1	0
XLOC_023872	AT1G43190	0	2. Splicing factors	atPTB1	0.695866	0.0172194	0.788375	0.00850517	-1.26594	2.6e-05	1.39388	2.31e-06	0.0951586	0.867988	0.727343	0.0237032	0.361842	0.364714	0.151642	0.726815	0.0464257	0.973263	0.131774	0.801057	0.903926	0.0043353	0.0266312	1	-0.0282965	1	-0.0319916	1	-0.183451	0.67586	-0.452594	0.356698	-0.00739402	1	-0.376619	0.226694	0.35427	0.280529	-0.739035	0.0088149	-0.284495	0.427509	0	1	0
XLOC_023905	AT4G21110	8.53e-95	2. Splicing factors	atG10	1.26419	1.28e-09	0.897308	6.3e-05	0.679289	0.000922644	0.304005	0.178219	0.465667	0.0215766	0.852288	6.46e-05	1.07722	4.6e-07	0.454086	0.0359323	0.174666	0.56874	0.845649	1.56e-05	0.417297	0.0557369	0.867451	1.23e-05	0.503181	0.0179955	0.31388	0.243317	0.359563	0.139684	0.0497945	0.992118	0.217264	0.545797	0.134758	0.615078	0.197956	0.416273	-0.531753	0.006581	-0.753476	0.000169959	0	1	0
XLOC_024082	AT5G41770	NA	2. Splicing factors	atCRN1c	1.50372	0.916333	0	1	0	1	0	1	0	1	2.71558	0.778782	3.33362	0.666859	4.50989	0.527736	0	1	0	1	0	1	0	1	0.510439	1	0.853985	1	1.81785	0.898109	1.66837	0.973566	-1.19055	NA	-1.82993	0.889728	-3.27428	0.72516	-1.34816	0.930768	-1.19372	0.954316	0	1	0
XLOC_024711	AT5G42820	1.18e-123	2. Splicing factors	atU2AF35/AUSb	-1.46162	4.48e-11	-1.77652	6.65e-16	0.0155598	1	-1.2828	7.02e-09	-1.29229	4.04e-09	-0.423636	0.105033	-0.810917	0.000439527	-2.1851	1.31e-23	-1.87952	1.5e-17	-1.75104	1.77e-15	-2.00438	3.73e-20	-1.52318	5.34e-12	0.188691	0.561428	-0.628258	0.00901195	-0.1504	0.699708	-0.191859	0.774141	-0.939839	0.000390479	0.127742	0.756926	0.147682	0.709652	0.430084	0.105135	1.5917	6.46e-13	0	1	0
XLOC_025010	AT5G11170	0	2. Splicing factors	atUAP56b	1.2021	1.32e-18	0.866633	2.26e-10	0.691319	6.37e-07	0.461933	0.00159471	-0.216909	0.177311	-0.0222624	0.992825	0.640903	7.72e-05	-0.159004	0.345929	0.812608	4.63e-09	1.00495	1.48e-13	0.089091	0.668833	-0.606269	2.07e-05	0.172753	0.374332	0.527145	0.00144446	-0.150517	0.447517	-0.310893	0.152567	-0.59759	0.000127174	0.70517	4.08e-07	0.417597	0.00629197	-0.50387	0.000663967	-0.501656	0.000949791	0	1	0
XLOC_025376	AT5G02500	NA	2. Splicing factors	AtHSP73-2	-0.483567	0.628017	-1.51486	0.0610045	0.626565	0.362494	-0.221212	0.804019	-0.565894	0.301279	1.1546	0.0435734	-0.231365	0.814126	2.39687	0.0212465	-1.53663	0.0190226	-1.01319	0.150651	-0.40807	0.55985	0.243892	0.756597	0.886963	0.110584	-0.477909	0.399909	-0.186261	0.886867	-0.441759	0.801716	-0.0542938	0.988222	-0.493403	0.383549	-0.523995	0.314393	-0.713029	0.100643	1.06695	0.00560423	0	1	0
XLOC_025412	AT3G53500	5.09e-82	2. Splicing factors	atRS2Z32	0.830853	0.00567622	0.699274	0.0265626	0.896068	0.00303883	0.626024	0.046025	0.931525	0.0014704	1.29079	6.9e-06	1.27347	6.02e-06	0.820949	0.00649171	0.876264	0.00481759	0.98338	0.00105857	0.600422	0.0606063	0.455484	0.17188	0.913666	0.00196527	0.886007	0.00273019	-0.0575299	0.965943	-0.102701	0.953869	0.193837	0.784449	-0.018837	1	-0.578684	0.0867367	-0.625169	0.049183	-0.81664	0.00687531	0	1	0
XLOC_025551	AT3G52250	5.79e-86	2. Splicing factors	atN-CoR1	-0.0860464	0.864403	0.0648964	0.913755	-0.0719284	0.909159	0.382622	0.175907	-1.49019	6.68e-12	-0.777	0.00240297	0.131663	0.770056	0.0783676	0.877469	0.0252477	1	-0.302572	0.291475	-0.188366	0.576899	-0.233625	0.467126	-0.288769	0.348765	0.274109	0.379252	-0.180181	0.611209	-0.140161	0.851858	0.00425063	1	-0.6954	0.00255864	0.228596	0.47851	-0.0803514	0.874395	0.168616	0.623025	0	1	0
XLOC_025842	AT3G53500	1.56e-73	2. Splicing factors	atRS2Z32	-0.407486	0.212561	-1.46341	1.77e-05	-0.760132	0.0821629	0.223594	0.685961	2.7131	5.53e-06	2.43724	1.89e-05	1.72857	5.61e-06	0.878682	0.00237411	0.991832	0.0145124	1.60838	0.000430721	0.514608	0.377838	0.220711	0.817714	0.768892	0.102998	0.58657	0.197577	-0.515894	0.203167	-0.470429	0.590581	-0.0457635	0.980332	-0.248933	0.509961	-0.751988	0.0150117	-0.107007	0.851356	-0.595629	0.0561668	0	1	0
XLOC_026402	AT5G25060	0	2. Splicing factors	atSR140-1	0.817881	0.00329486	0.560891	0.0754069	0.256681	0.580368	2.08197	1.09e-11	0.0149767	1	0.0350613	0.997251	1.12148	3.49e-06	1.07984	1.43e-07	0.838343	0.00532773	0.36269	0.33768	-0.207096	0.585264	0.247101	0.438915	0.140358	0.718774	0.989593	5.63e-06	-0.808929	0.00265011	-0.0372581	1	0.262098	0.565901	-0.479587	0.0228809	-0.515653	0.0151564	-0.386377	0.0626217	-0.502789	0.00885329	0	1	0
XLOC_026733	AT2G35340	0	2. Splicing factors	atPrp2-1b	-2.31496	NA	0	NA	0	NA	0	NA	0	NA	0	NA	0	NA	-0.519792	NA	0	NA	1.95134	NA	0	NA	0	NA	0	NA	0	NA	-1.95937	NA	0	NA	1.81531	NA	0	NA	0	NA	1.95706	NA	0.732668	NA	0	NA	0
XLOC_026992	AT3G12580	0	2. Splicing factors	AtHSP73-1	-2.24418	6.63e-44	-1.00465	1.91e-09	-1.15013	9.15e-12	1.00759	2.87e-09	0.293102	0.130053	0.642621	0.000283912	0.272998	0.166384	-1.50561	7.11e-20	-1.54658	5.83e-21	-0.0754065	0.80615	-0.420274	0.0253576	0.0109967	1	1.19646	8.68e-13	0.392599	0.0375725	-0.516479	0.00838305	0.410059	0.124007	-0.72362	0.000369742	-0.727198	5.79e-05	-1.21939	5.84e-13	-1.04359	1.05e-09	-0.0135328	1	0	1	0
XLOC_028096	AT5G42020	0	2. Splicing factors	AtHSP73-3	0	NA	0	NA	0	NA	0	NA	0	NA	0	NA	0	NA	-0.519806	NA	0	NA	0	NA	0	NA	0	NA	0	NA	0	NA	0	NA	0	NA	0	NA	0	NA	0	NA	0	NA	0	NA	0	NA	0
XLOC_028614	AT3G26560	NA	2. Splicing factors	atPrp22	0	NA	0	NA	0	NA	-0.984323	NA	-0.233448	NA	-0.858071	NA	0	NA	0	NA	0	NA	2.08388	NA	0	NA	0	NA	-1.13239	NA	0	NA	0	NA	0	NA	0	NA	0	NA	1.11175	NA	0	NA	-0.342911	NA	0	NA	0
XLOC_030205	AT5G37720	2.63e-45	2. Splicing factors	atALY-2a	-1.40373	1.6e-26	-1.53088	9.79e-31	-0.497152	0.000687369	-1.29423	5.38e-22	-0.958647	1.06e-12	-1.08814	2.42e-14	-1.15838	5.34e-16	-1.01755	3.09e-14	-1.31359	9.8e-23	-1.23002	2.82e-19	-1.04007	1.77e-14	-1.4127	8.59e-25	-1.45576	1.38e-25	-1.42507	1.09e-24	-0.149046	0.46617	0.0401942	0.978637	-0.0285775	0.964851	0.534317	0.000490393	0.377385	0.0242004	1.03114	4.17e-13	1.08107	3.5e-14	-0.744974	5.64e-08	0.00359654
XLOC_030471	AT3G53500	NA	2. Splicing factors	atRS2Z32	0	NA	0	NA	0	NA	0	NA	-2.64492	NA	-0.858109	NA	-0.892628	NA	0	NA	0	NA	2.08392	NA	1.5015	NA	0	NA	0	NA	0	NA	0	NA	0	NA	0	NA	0	NA	0	NA	0	NA	-2.13595	NA	0	NA	0
XLOC_030566	AT1G09140	1.13e-95	2. Splicing factors	atSRp30	-0.579439	1.96e-09	-0.57967	2.35e-09	-0.823144	1.3e-18	-0.729665	9.97e-15	-0.471967	1.05e-06	-0.654951	1.9e-11	-0.128723	0.295393	-0.0230341	0.943912	-0.390024	0.000125463	-0.440232	6.8e-06	-0.349468	0.000560883	-0.704708	1.52e-13	-0.794422	8.07e-17	-0.820727	1.25e-17	0.0271991	0.930542	-0.0862631	0.767441	-0.0804097	0.718843	-0.0561001	0.752701	-0.125057	0.357207	0.295984	0.00530853	0.0843057	0.562923	0.186776	0.129045	-0.282107
XLOC_030738	AT5G28740	0	2. Splicing factors	atSyf1	0.816124	1.82e-05	0.702514	0.000251314	-0.550379	0.00786993	-0.0512328	0.928959	0.024236	1	0.146164	0.622052	0.751829	0.000354495	0.612218	0.00216238	1.59588	9.72e-15	1.25246	3.46e-10	1.14515	2.53e-08	0.551628	0.00934223	0.173323	0.528671	0.480851	0.0227014	0.0654106	0.907242	0.0687164	0.964744	0.292093	0.390182	0.298072	0.223723	0.290694	0.260987	-0.191344	0.495871	-0.501125	0.0222321	1.12712	1.86e-09	-0.233994
XLOC_030892	AT3G54670	NA	2. Splicing factors	atSmc1	0	NA	0	NA	2.11344	NA	0	NA	0	NA	0	NA	0	NA	0	NA	0	NA	0	NA	0	NA	0	NA	0	NA	1.32764	NA	0	NA	0	NA	0	NA	0	NA	0	NA	0	NA	0	NA	0	NA	0
XLOC_031138	AT1G03140	2.21e-155	2. Splicing factors	atPrp18-1	-0.321017	0.0914605	-0.0154845	1	-1.16581	9.52e-12	-0.698514	0.000108658	0.199077	0.35177	-0.375339	0.0673987	0.898868	7.18e-07	-0.0432602	0.932372	-0.138216	0.585211	0.011483	1	0.351676	0.0839833	-0.374376	0.0629567	-0.405644	0.0473079	0.12412	0.649321	-0.22667	0.377241	0.210127	0.641263	0.0365759	0.966393	0.46368	0.0259446	0.17874	0.514884	-0.0617904	0.887696	0.223947	0.336168	-0.318337	0.115927	0.00875573
XLOC_031368	AT1G07350	2.86e-17	2. Splicing factors	atTra/SFRS1	-0.389212	0.0147168	-0.10035	0.700641	-0.566416	0.000753533	0.364814	0.015543	0.321935	0.0148133	0.358946	0.00979627	-1.16719	4.02e-15	0.443267	0.00599575	0.806449	1.8e-05	-0.496284	0.003621	-0.246571	0.134147	-0.16556	0.292845	0.030012	0.940492	-0.0196549	1	0.192258	0.385451	0.0966274	0.880141	-0.319159	0.186079	-0.452202	0.00147977	0.477572	0.000822991	0.51903	0.000422501	0.0393451	0.936657	-0.0248762	1	0.480395
XLOC_031373	AT1G55310	NA	2. Splicing factors	atSR33/atSCL33	0.800964	0.000655195	1.11566	2.18e-06	0.00263724	1	-0.52111	0.0205724	0.937309	1.39e-05	0.724548	0.000286744	0.677144	0.000141781	1.54853	7.54e-14	1.32661	8.97e-09	0.718394	0.000652489	-0.251073	0.37663	-0.521613	0.018442	0.299783	0.187275	0.988563	1.13e-09	0.0996908	0.92663	0.561996	0.220826	0.269512	0.458649	0.245713	0.409634	0.146806	0.652618	0.386393	0.066141	-0.333009	0.130493	1.30634	5.31e-11	0.0592783
XLOC_031414	AT5G67320	0	2. Splicing factors	atTBL1-rp1	-0.34029	0.0621542	-0.662694	7.41e-05	0.408399	0.0195812	-0.250449	0.160141	-0.653125	1.23e-05	-0.21313	0.288776	-1.26857	8.4e-12	-0.162004	0.424954	-0.23394	0.234026	-0.665924	3.88e-05	-0.451329	0.00559225	-0.890451	7.76e-09	-0.602691	0.000262806	-0.852329	4.6e-06	0.4298	0.0297729	-0.0462617	0.981095	0.00457765	1	0.456644	0.011498	0.431274	0.0205698	0.296361	0.143652	1.06008	1.53e-08	0.0955625	1	-0.0247734
XLOC_031658	AT5G02530	1.56e-34	2. Splicing factors	atALY-1a	1.31861	4.18e-12	1.52445	1.75e-14	2.35029	3.53e-39	0.708357	3.46e-05	0.369816	0.0278064	0.75796	4.97e-06	1.74369	2.1e-33	0.859451	2.28e-07	0.3856	0.05327	0.965564	5.87e-09	0.507508	0.00376296	0.518144	0.00250486	0.61004	0.000247223	1.0073	4e-12	0.0327855	0.982905	0.0294515	1	-0.259849	0.43255	0.0952025	0.737459	-0.238483	0.245076	-0.479828	0.00502709	0.270904	0.135811	0.72859	0.000209831	-0.153254
XLOC_032013	AT1G51510	8.99e-31	2. Splicing factors	atY14	1.66014	0.00125336	0.246445	0.802365	-0.499154	0.546784	-0.645611	0.531172	0.0520875	1	1.15017	0.154313	1.13634	0.0109012	1.14595	0.011156	1.07165	0.0791131	-0.221993	0.801189	-1.03385	0.122236	-0.430278	0.562357	0.367147	0.659622	0.8575	0.02805	0.549349	0.583857	-0.728493	0.590844	-0.371712	0.717904	0.506849	0.613264	0.0291853	1	0.566089	0.296842	0.0398718	1	0.160252	1	-0.108217
XLOC_032093	AT5G51300	0	2. Splicing factors	atSF1/BBP	0.841959	1.19e-06	1.42359	5.15e-18	1.64803	3.46e-24	0.675821	1.5e-05	-0.18999	0.276559	0.502048	0.00986617	0.674457	0.000403621	0.444815	0.0107561	0.38675	0.0370043	0.694188	2.22e-06	0.795269	1.89e-06	0.731358	9.85e-06	0.820948	2.68e-06	0.403292	0.0335242	-0.0747255	0.853612	0.388339	0.175089	-0.0324005	0.971375	0.0478598	0.885179	0.306842	0.104724	-0.698386	6.3e-05	-0.517646	0.00963374	0.574046	9.84e-05	-0.183941
XLOC_032423	AT1G32490	NA	2. Splicing factors	atPrp2-1a	0.531435	0.801976	2.45021	2.44e-05	1.34438	0.494263	-2.0379	0.420615	0.206891	0.947404	1.27706	0.269476	1.90086	0.277622	-4.62379	0.00732464	-0.881232	0.236978	0.627953	0.614315	0.110623	1	2.84471	0.15834	4.31987	0.0114856	1.90088	0.40897	-0.895993	0.494328	0.168982	0.992418	0.359602	NA	3.56471	0.0700059	0.506705	0.607623	-0.345167	0.870812	-2.72311	0.204273	-2.57418	6.45e-07	0.59211
XLOC_033007	AT2G16600	NA	2. Splicing factors	atCypE2a/ROC3	0	NA	0	NA	-1.03217	NA	0	NA	-0.233446	NA	0	NA	0	NA	0	NA	0	NA	0	NA	0	NA	0	NA	0	NA	-1.52353	NA	0	NA	0	NA	0	NA	-1.82943	NA	0	NA	-1.29455	NA	-0.716073	NA	0	NA	0
XLOC_033669	AT5G13010	NA	2. Splicing factors	atPrp22	-3.97135	0.0234578	-2.3591	0.26668	-0.570749	0.843198	0.0587236	1	-0.0713789	1	0.222766	0.978917	-1.17406	0.506133	0.152172	0.981221	-2.61194	0.219517	-0.393566	0.836016	-2.23718	0.14835	-1.04043	0.517569	-0.0655379	1	0.170615	1	2.67937	0.10869	-2.09685	0.303564	-0.0900052	NA	0.320772	0.916326	0.699143	0.729704	1.3238	0.372946	0.745559	0.702624	0	1	-4.05132
XLOC_033801	AT5G02500	0	2. Splicing factors	AtHSP73-2	-4.498	NA	0	NA	0	NA	1.72236	NA	0	NA	0	NA	0	NA	3.90508	NA	0	NA	0	NA	0	NA	0	NA	0	NA	0	NA	-3.23862	NA	0	NA	0	NA	0	NA	0	NA	0	NA	0	NA	0.0131728	NA	-1.16846
XLOC_033802	AT5G42020	1.78e-164	2. Splicing factors	AtHSP73-3	-0.159245	0.988177	0.892037	0.529522	-3.54868	0.0950581	0	1	0	1	0	1	0	1	0.927707	0.430834	-0.727751	0.701296	-2.23661	0.333801	1.55074	0.652348	-0.911512	0.841647	0.528219	0.946292	1.34359	0.726705	-0.999422	0.488669	-0.702722	0.880199	-0.209247	NA	-1.83102	0.631209	-1.62324	0.694366	0	1	-2.47736	0.32728	-0.425515	1	0.583942
XLOC_034301	AT3G54670	NA	2. Splicing factors	atSmc1	0	NA	0	NA	0	NA	0	NA	0	NA	0	NA	0	NA	0	NA	0	NA	0	NA	0	NA	0	NA	0	NA	0	NA	0	NA	0	NA	0	NA	0	NA	0	NA	0	NA	0	NA	0	NA	0
XLOC_034481	AT3G61860	5e-93	2. Splicing factors	atRSp31	0.629154	6.18e-06	0.715652	5.43e-07	0.0579647	0.831784	0.81672	1.93e-09	0.817787	1.15e-09	0.646776	1.13e-05	1.0094	3.92e-12	0.776786	2.58e-09	0.802809	3.48e-08	0.962237	2.69e-12	0.884789	1.34e-10	0.228808	0.147874	0.320014	0.0352598	0.397966	0.0138963	0.21154	0.360879	0.343061	0.205897	0.563469	0.00114705	0.638566	2.26e-06	0.0502253	0.865906	-0.666926	6.34e-06	-0.885576	4.92e-08	0.286927	0.0550194	-0.000897307
XLOC_034624	AT2G35340	NA	2. Splicing factors	atPrp2-1b	1.77001	0.0878188	0.845686	0.638393	-2.21345	0.306716	-3.33024	0.112935	-2.2609	0.281634	2.06946	0.50334	-2.44368	0.267916	1.31599	0.221344	1.77498	0.126748	-0.811933	0.549035	-1.88271	0.42212	-0.905042	0.837144	-0.472753	0.941777	2.34063	0.368675	-0.659917	0.645651	-0.155237	1	-0.252151	NA	2.58335	0.321583	-1.62452	0.682234	-1.00026	0.678934	2.45485	0.434073	-2.79737	0.29752	0
XLOC_034806	AT5G54520	1.41e-150	2. Splicing factors	atPrp17-2	-1.76441	4.84e-15	-1.26085	3.19e-07	-0.968938	0.00463648	-0.699842	0.0732284	-1.57271	3.84e-07	-1.32207	0.00572473	-0.197057	0.806979	-0.221907	0.470908	-0.536887	0.0882377	-0.504327	0.130026	-0.470834	0.258471	-0.038734	1	-0.391996	0.448309	-0.502539	0.342025	-0.518256	0.15939	-0.18353	0.879117	-0.113352	0.913267	0.160328	0.812211	-0.986593	0.0408844	-1.01446	0.0413441	0.122845	0.910253	0.120014	0.983744	0.564658
XLOC_035170	AT5G42020	2.09e-159	2. Splicing factors	AtHSP73-3	3.32965	NA	0	NA	0	NA	0	NA	0	NA	-0.744422	NA	0	NA	0	NA	0	NA	0	NA	0	NA	0	NA	0	NA	0	NA	0	NA	0	NA	0	NA	0	NA	0	NA	0	NA	0	NA	0	NA	0
XLOC_035517	AT3G13570	1.94e-57	2. Splicing factors	atSCL30a	0.0844025	0.754077	-0.265275	0.21876	-0.304293	0.196237	0.868289	3.72e-06	0.592254	0.000760585	0.480339	0.00892783	0.981599	1.67e-09	-0.787454	2.51e-06	-0.781508	6.55e-06	-0.635049	0.000752352	-0.886315	2.82e-06	0.0678228	0.835275	0.648362	0.000173393	-0.0490239	0.907906	0.186458	0.444532	-0.108608	0.877865	-0.237115	0.509779	-1.12608	6.84e-11	-1.61086	1.09e-23	-0.775297	3.81e-06	-0.0535142	0.903162	-0.300977	0.133034	0.503499
XLOC_035571	AT5G64200	3.42e-28	2. Splicing factors	atSC35	-0.496367	7.62e-09	-0.547348	8.12e-11	-0.404871	2.65e-06	-1.14266	3.15e-47	-0.0446476	0.734761	-0.0337495	0.855697	-0.396447	2.96e-06	-0.0353816	0.827327	-0.211287	0.027853	-0.166436	0.0801578	-0.803159	2.66e-22	-0.64138	3.05e-15	-0.553612	6.91e-12	-0.803542	1.2e-24	0.255197	0.0306737	0.082014	0.760122	0.0300201	0.912291	0.334538	0.000363704	-0.274257	0.00295052	0.511358	1.98e-10	0.494389	2.5e-09	0.398966	4.06e-06	-0.202438
XLOC_036169	AT5G13010	0	2. Splicing factors	atPrp22	0.377657	0.101559	0.743717	0.000674016	-0.343178	0.261286	0.167833	0.64863	-0.0915034	0.831133	0.795339	0.00439279	0.423899	0.169001	0.780188	8.44e-05	0.445104	0.0791297	0.821742	0.000562043	0.982227	0.00014004	0.338452	0.268913	0.406215	0.167198	1.25166	1.38e-07	-0.176668	0.609336	0.0606388	0.990377	0.120187	0.864167	-0.162724	0.643728	-0.0585267	0.941674	-0.42128	0.13709	-0.581619	0.0371418	0.70543	0.000239001	0.311312
XLOC_036211	AT5G02500	NA	2. Splicing factors	AtHSP73-2	1.11435	0.000417103	1.44793	1.3e-05	1.10203	3.64e-06	0.984837	2.88e-06	0.772693	4.43e-05	0.000288243	1	0.177403	0.572597	0.46531	0.246497	0.593607	0.0653508	0.982521	6.69e-05	1.1687	3.42e-08	0.430253	0.0461709	0.162319	0.567575	0.149146	0.662014	0.0737502	0.966098	-0.0842957	0.986543	0.0542454	0.960661	-0.358971	0.102092	0.5413	0.0127865	0.260809	0.333593	0.0762983	0.897194	-0.474438	0.149602	-0.627801
XLOC_037136	AT3G53640	NA	2. Splicing factors	atPRP4K-3	-1.05157	6.99e-07	-1.52027	4.58e-11	-2.7528	3.99e-08	-2.08556	0.00145866	-3.5505	3.2e-08	-3.05931	0.0795017	-1.12092	0.716717	-0.572978	0.0171979	-0.763356	0.00256355	-1.27158	0.000488079	-2.54768	0.0169084	-0.352221	0.819624	0.929181	0.605443	-1.685	0.502172	0.506695	0.0752275	-0.57367	0.254191	-0.838522	0.203757	-0.57125	0.729337	-0.273805	0.962752	-0.65099	0.885686	-1.98163	0.423281	-0.191698	0.69995	0.285691
XLOC_037663	AT1G26370	NA	2. Splicing factors	atPrp22-2	2.30571	1.91e-07	2.24663	1.34e-05	0.911252	0.0596372	1.38132	0.00168251	0.77151	0.074147	1.76682	2.12e-05	2.1167	8.84e-08	2.99872	9.03e-14	2.22081	5.7e-06	1.02441	0.0368279	2.54238	6.02e-09	1.52118	0.00050104	2.2484	1.88e-08	1.96371	6.34e-06	0.0647117	1	0.389926	0.878512	-0.487169	0.678014	1.01417	0.0128941	0.518036	0.276304	-1.45462	0.000542534	-1.71372	0.00025186	2.04853	3.08e-06	0.426467
XLOC_037690	AT4G16680	NA	2. Splicing factors	atPrp2-2	-1.25569	NA	-0.402949	NA	-2.75691	NA	-4.03389	NA	-3.13795	NA	-0.792652	NA	-1.68225	NA	0.339588	NA	3.43801	NA	-3.98523	NA	-2.24907	NA	-0.921747	NA	0	NA	0	NA	-3.44744	NA	0.239648	NA	0.374252	NA	-1.23802	NA	1.96566	NA	0	NA	-1.27221	NA	3.32345	0.205715	0.42209
XLOC_038132	AT2G41020	NA	2. Splicing factors	atNPW38	-0.893183	0.134834	-0.978812	0.240422	-0.879474	0.279084	0.594146	0.500013	-2.1309	3.15e-05	-1.5104	0.00920453	-1.50727	0.015714	-0.144923	1	-2.15699	0.000114541	-2.3622	0.000183944	-3.21436	0.0106662	-1.87152	0.00939338	-1.41854	0.0164857	-1.30025	0.01453	-0.304161	0.804592	1.09109	0.221542	-0.122441	0.912691	-0.229269	0.781431	0.332975	0.553033	1.20334	0.000618141	2.11824	2.23e-09	0	1	1.97314
XLOC_038618	AT3G19760	0	2. Splicing factors	atDDX48/eIF4A3-1	0.129306	0.7714	-0.0861154	0.885562	-0.31643	0.387633	-0.112075	0.825014	-1.13273	1.31e-07	-0.928252	0.00132536	-0.992188	0.00343696	-0.509144	0.0921707	-0.501957	0.139578	-0.25949	0.435861	-0.582646	0.0511884	-0.681264	0.0138485	-1.08356	0.000183007	-1.02225	0.00406148	-0.466476	0.126409	-0.394211	0.3358	-0.0198987	0.993213	0.195261	0.447667	-0.209934	0.388859	0.0635492	0.879573	0.555876	0.00721744	-0.127504	0.933038	0.507187
XLOC_038816	AT5G13010	NA	2. Splicing factors	atPrp22	0	NA	0	NA	-1.75174	NA	0	NA	1.11536	NA	-0.85795	NA	0.22544	NA	0	NA	-4.3117	NA	0	NA	0	NA	0	NA	-0.818109	NA	-0.176672	NA	0	NA	0	NA	0	NA	0	NA	0.285655	NA	1.95644	NA	0	NA	0	NA	0
XLOC_038841	AT5G42020	0	2. Splicing factors	AtHSP73-3	0.339622	NA	0	NA	0	NA	0	NA	0	NA	0	NA	0	NA	2.49788	NA	1.13081	NA	0	NA	0	NA	0	NA	0	NA	0	NA	-3.88557	NA	-1.28123	NA	-1.04377	NA	0	NA	0	NA	0	NA	0	NA	5.7748	NA	0
XLOC_039510	AT1G30480	NA	2. Splicing factors	atSPF45	2.33491	0.0180644	1.77797	0.294492	2.31776	0.3019	-0.0602891	1	-0.649644	0.761472	1.14569	0.611074	1.12434	0.382492	1.42283	0.0922682	-0.649064	0.625409	-1.1568	0.530595	0.0862534	1	1.53468	0.313865	0.52885	0.811809	0.111147	1	0.877087	0.335669	-0.28021	0.969583	1.66535	NA	-1.29995	0.167733	-1.64107	0.0331655	-0.278627	0.825124	-0.305627	0.828505	0	1	0
XLOC_042748	AT5G37720	2.86e-45	2. Splicing factors	atALY-2a	-0.722566	3.17e-06	-1.16926	8.39e-15	-0.631347	6.95e-05	-1.35756	6.77e-20	-0.862498	1.03e-08	-0.959062	6.59e-10	-0.877794	1.34e-08	-0.326072	0.0553014	-0.821861	1.65e-07	-0.70229	7.69e-06	-0.845432	3.34e-08	-1.20226	1.44e-15	-1.29354	9.51e-18	-0.969347	2.31e-10	-0.0187333	1	-0.258488	0.389525	-0.171441	0.5831	0.537509	0.00165778	0.500316	0.00436149	0.955603	1.23e-09	0.854869	7.77e-08	-0.138283	0.717534	-0.132632
XLOC_043204	AT1G09140	4.28e-95	2. Splicing factors	atSRp30	-0.54349	0.00853937	-0.864805	1.27e-05	-1.96743	6.45e-26	-1.23314	1.12e-10	-0.237865	0.322054	-0.924046	3.43e-06	-0.711924	0.000415143	0.33731	0.134217	0.00827519	1	-0.302667	0.190028	-0.30928	0.175225	-0.75928	0.00015992	-0.878215	1.04e-05	-1.06148	6.93e-08	-0.143194	0.676423	-0.137016	0.83845	-0.348901	0.282428	0.432587	0.0654812	0.411482	0.0865782	0.473915	0.0343997	0.32984	0.171773	0.486353	0.0312725	-0.401167
XLOC_043477	AT5G28740	0	2. Splicing factors	atSyf1	0.300377	0.0577165	0.268986	0.107837	-0.00905155	1	0.0741742	0.790717	-1.06143	4.63e-13	-0.558817	0.0024122	0.586035	0.00245005	-0.416586	0.00949917	0.277753	0.136424	0.861724	8.35e-08	0.987923	2.19e-08	0.205406	0.340444	-0.0792948	0.812867	0.340526	0.0592903	0.301116	0.133389	0.632961	0.00152277	0.667008	0.000291568	-0.0448723	0.913173	0.182911	0.429803	0.197202	0.346789	-0.110035	0.628127	0.286411	0.0731619	0.137845
XLOC_043865	AT3G12580	4.2e-42	2. Splicing factors	AtHSP73-1	1.96885	0.0689457	0.703079	0.67448	-3.07448	0.127747	-3.69996	0.0749543	-0.245401	1	0	1	2.72839	0.338975	1.6787	0.178813	4.28333	0.0238718	-1.58519	0.258132	-2.45755	0.259868	-1.05463	0.739719	2.95723	0.245754	2.34068	0.380721	-1.13121	NA	0.532316	NA	0.968558	NA	2.08642	0.491159	-0.242577	1	-1.08958	0.804592	0.0308083	NA	0.481794	1	-0.343783
XLOC_043902	AT1G03140	3.49e-156	2. Splicing factors	atPrp18-1	0.256526	0.189488	0.277234	0.186575	-0.609226	0.00124274	-0.293412	0.187202	0.422281	0.0315513	0.198959	0.433881	1.21263	2.89e-11	0.540439	0.00258822	0.787466	3.49e-05	0.271876	0.215417	0.861771	1.15e-05	0.156002	0.559623	0.25262	0.271381	0.885729	5.37e-07	-0.187411	0.504866	-0.141381	0.839142	0.0614342	0.932179	0.310693	0.181808	0.224594	0.400449	-0.46533	0.0302956	-0.268715	0.231547	0.0531915	1	0.316594
XLOC_044083	AT1G07350	3.44e-17	2. Splicing factors	atTra/SFRS1	0.0533884	0.884966	-0.063746	0.862506	-1.02087	8e-09	-0.0204339	1	0.276232	0.0588232	0.433106	0.00276524	-0.649945	1.07e-05	-0.0998068	0.707164	0.346591	0.122735	-0.203583	0.335803	-0.274454	0.100259	-0.497698	0.000397315	-0.218899	0.151593	-0.0369892	0.933102	0.716639	0.000167881	0.252461	0.513766	-0.123494	0.760984	-0.405864	0.00958006	0.357567	0.0261552	0.557773	0.000287976	0.295033	0.0784713	0.354939	0.0457006	0.320259
XLOC_044093	AT5G13010	0	2. Splicing factors	atPrp22	0.0824814	0.789437	0.547143	0.00401338	0.322246	0.212055	0.62238	0.00981505	-0.718128	0.000891055	-0.321969	0.324716	0.504946	0.0839561	-0.0746798	0.805996	0.446243	0.0353191	0.351668	0.141423	0.873423	0.000272344	0.2673	0.419	-0.0323199	1	1.22001	1.24e-07	-0.0499317	0.931619	-0.0606586	0.977639	-0.182961	0.709733	-0.177303	0.556685	0.23154	0.490786	-0.278949	0.37649	-0.131666	0.74727	0.467439	0.00811655	0.435456
XLOC_044178	AT5G67320	0	2. Splicing factors	atTBL1-rp1	-0.366504	0.0168915	-0.727296	6.08e-07	-0.282273	0.0914627	-0.411278	0.00739582	-0.557379	6.67e-05	-0.391462	0.0167884	-1.40441	1.33e-14	-0.34159	0.0224938	-0.191221	0.28034	-0.644477	9.01e-06	-0.264179	0.103369	-0.607032	3.89e-05	-0.69083	5.22e-06	-0.90139	9.83e-08	0.0543374	0.874732	-0.297924	0.239902	-0.1048	0.75594	0.401792	0.0173945	0.20758	0.310923	0.4543	0.00803529	0.62016	0.000520591	0.048999	1	-0.068258
XLOC_044236	AT2G29210	NA	2. Splicing factors	atSRM102	0	NA	0	NA	0	NA	0	NA	0	NA	0	NA	0	NA	0	NA	3.17711	NA	0	NA	0	NA	0	NA	0	NA	0	NA	0	NA	0	NA	0	NA	0	NA	0	NA	0	NA	0	NA	0	1	0
XLOC_044628	AT5G51300	0	2. Splicing factors	atSF1/BBP	1.88823	4.33e-14	2.12303	7.02e-17	1.57614	4.1e-10	0.934748	0.000201793	0.0146301	1	1.0461	0.000180922	1.51504	4.09e-08	1.61147	4.87e-11	1.23747	2.52e-06	1.47141	1.5e-09	1.51422	8.02e-09	1.40415	7.53e-08	1.31591	7.92e-07	1.62736	2.62e-09	0.31555	0.435551	0.592501	0.185699	0.167148	0.803982	0.0314502	0.987203	0.203989	0.614094	-1.04397	0.000166528	-0.6616	0.0251521	1.44274	6.75e-10	-0.120399
XLOC_044993	AT5G51300	NA	2. Splicing factors	atSF1/BBP	0	NA	0	NA	0	NA	0	NA	0	NA	0	NA	0	NA	0	NA	0	NA	0	NA	0	NA	0	NA	0	NA	0	NA	0	NA	0	NA	0	NA	0	NA	0	NA	0	NA	-0.342911	NA	0	NA	0
XLOC_045190	AT5G02500	0	2. Splicing factors	AtHSP73-2	0.120654	0.703357	0.709032	0.000947937	-0.0382748	0.976323	0.458568	0.0458603	-0.295843	0.228227	0.822024	0.000148936	1.68577	7.23e-17	0.353222	0.135497	-0.363621	0.129427	-0.302712	0.221765	0.698592	0.00140912	0.403215	0.0903076	1.35864	4.64e-11	1.924	1.02e-21	-1.05402	1.65e-06	0.287799	0.515605	-0.0949156	0.877404	0.359299	0.172104	0.391499	0.131971	-0.774453	0.000478188	-0.359826	0.15078	0.0604792	1	0.162098
XLOC_047001	AT3G52250	NA	2. Splicing factors	atN-CoR1	0.674235	NA	-1.67139	NA	0	NA	0	NA	-2.9251	NA	-0.744417	NA	0	NA	0	NA	0	NA	2.08392	NA	0	NA	0	NA	0	NA	0	NA	0	NA	0	NA	0	NA	0	NA	0	NA	0	NA	0	NA	-1.57282	NA	-1.03243
XLOC_047678	AT5G54520	2.64e-150	2. Splicing factors	atPrp17-2	-2.07026	3.05e-19	-1.48785	9.76e-11	-0.574075	0.0358664	0.0240388	1	-0.862324	8.31e-05	0.194273	0.554628	0.568881	0.0211121	-1.05362	3.75e-06	-0.851624	0.00175511	-0.592442	0.0446169	-0.724187	0.00782918	-0.728473	0.00516893	-0.321434	0.24857	-0.775142	0.00134269	0.774567	0.00839114	-0.0961808	0.963691	0.13775	0.832532	-0.0397043	0.97313	-0.157802	0.722209	-0.464404	0.0764701	0.187083	0.581138	0.316489	0.299991	0.184738
XLOC_048094	AT5G42020	0	2. Splicing factors	AtHSP73-3	-1.71644	1.4e-10	-0.397635	0.253912	0.618256	0.0454977	0.228907	0.552787	-0.58637	0.0466053	-0.0606723	0.965945	0.0486876	1	-0.120234	0.85433	-0.0267952	1	-0.11673	0.831384	0.763204	0.0560207	0.774194	0.0235556	1.54744	3.46e-07	1.48402	1.52e-08	0.358696	0.8831	-2.14727	0.648432	-1.0851	0.866515	0	1	1.21091	0.761532	0	1	-1.39986	0.642254	0.369864	0.144298	0.542486
XLOC_048262	AT3G52250	NA	2. Splicing factors	atN-CoR1	0	1	-3.57354	0.0685498	1.74414	0.0394453	-2.89124	0.0296356	0.992561	0.142733	-0.77559	0.5424	-2.48168	0.231795	-2.68154	0.191037	2.04774	0.342689	0.0646657	1	2.02303	0.0565758	-0.0580066	1	1.93358	0.145403	1.89936	0.416523	-0.370137	0.910287	-0.136827	1	1.94379	NA	1.38234	0.152246	1.28444	0.425883	0.349644	0.892996	1.05337	0.685964	-4.17141	0.0305202	-1.51611
XLOC_048457	AT1G20920	0	2. Splicing factors	atPrp5-1b	-3.3186	NA	1.74691	NA	0	NA	0	NA	0	NA	0	NA	0	NA	-4.48593	NA	0.920445	NA	1.95144	NA	0	NA	0	NA	0	NA	1.37996	NA	0.209276	NA	-1.57089	NA	1.81536	NA	0	NA	0	NA	0	NA	-0.715105	NA	-1.71092	1	-1.03359
XLOC_048532	AT3G13570	7.77e-57	2. Splicing factors	atSCL30a	0.572189	0.0370702	0.621745	0.0340325	0.186619	0.672363	1.52579	7.17e-09	1.42925	1.2e-08	1.17078	2.54e-06	1.32149	1.92e-08	-0.154982	0.669884	-0.437955	0.133499	-0.173481	0.653622	-1.10843	7.11e-05	0.155786	0.680995	0.978942	7.98e-05	0.296727	0.32433	0.0539592	0.961598	0.152239	0.888797	-0.0748827	0.94578	-0.903602	0.00081435	-1.52076	3.02e-10	-0.799221	0.00177757	-0.358055	0.230961	0.0464739	1	0.57542
XLOC_048594	AT5G64200	2.74e-59	2. Splicing factors	atSC35	-0.214749	0.066196	-0.236769	0.0399344	-0.640585	5.24e-10	-1.12781	1.43e-30	0.362972	0.000672612	0.410739	0.000232152	-0.0293739	0.927217	0.00755426	1	-0.390444	0.000573572	-0.223682	0.0522127	-0.668128	9.16e-11	-0.587104	9.3e-09	-0.124711	0.33738	-0.509645	3.1e-07	0.336071	0.0157402	-0.0964762	0.775418	-0.139192	0.460369	0.347117	0.00235216	-0.374589	0.000590424	0.330641	0.00157346	0.344335	0.00123961	0.298635	0.00988127	0.0260005
XLOC_049263	AT5G59950	7.81e-40	2. Splicing factors	atALY-1b	0.405857	0.0355096	0.0162993	1	1.12143	2.77e-13	-0.2471	0.162949	0.0734375	0.756362	-0.316308	0.0737157	0.917809	6.64e-11	-0.268673	0.133571	-0.360573	0.0481964	0.0530008	0.856033	-0.141312	0.484261	0.131342	0.513787	-0.15675	0.440216	0.193775	0.261559	-0.256432	0.343957	0.204819	0.656156	-0.290629	0.301684	0.354414	0.0956591	0.302295	0.174999	0.124596	0.663618	0.896475	3.71e-08	0.716889	0.000334327	-0.494891
XLOC_049331	AT5G67320	NA	2. Splicing factors	atTBL1-rp1	0.412608	0.147685	0.405405	0.177356	-0.0153839	1	0.328868	0.3083	0.564905	0.0406654	1.02146	0.000112921	0.533873	0.0517976	0.732387	0.00507303	0.573414	0.0620594	0.010754	1	-0.483621	0.127075	-0.49957	0.110124	0.413326	0.188674	1.04851	2.25e-05	-0.0588911	0.962909	0.252208	0.769618	0.102854	0.904816	0.464205	0.165199	-0.426346	0.201783	-0.322829	0.317733	-0.0596486	0.947461	0.8797	0.000353099	0.287603
XLOC_049972	AT1G13350	NA	2. Splicing factors	atPRP4K-2	-0.693862	0.156869	-0.386188	0.620063	-0.576269	0.825004	-1.19979	0.653469	-3.55927	0.0709395	0.634817	0.903716	0	1	-0.196251	0.816918	0.441507	0.578598	-1.96749	0.0892489	-0.882409	0.777891	-1.90665	0.462576	0.531875	0.939625	1.34037	0.711534	0.169006	0.894711	-1.01689	0.40164	-2.43167	NA	1.00688	0.772832	0	1	1.77433	0.602519	-0.414006	0.967049	1.42859	0.0126235	-0.523484
XLOC_051667	AT3G19760	0	2. Splicing factors	atDDX48/eIF4A3-1	1.13816	0.000589231	1.32782	0.000151555	1.61336	1.03e-07	1.35113	2.77e-05	2.16304	3.91e-11	1.55935	2.61e-06	0.55511	0.17574	1.71414	3.36e-09	1.56919	1.33e-06	1.8662	2.8e-08	1.94724	7.28e-09	1.10296	0.000529749	1.41816	1.76e-06	1.45501	0.000159343	0.325779	0.6508	0.399316	0.763655	0.137118	0.90844	0.225664	0.586991	0.824085	0.00945862	-1.72486	2.75e-05	-0.717445	0.0963294	2.44085	1.39e-19	-0.0916509
XLOC_053166	AT2G38770	NA	2. Splicing factors	atAquarius	0	NA	0	NA	2.11344	NA	2.08811	NA	1.864	NA	0	NA	0	NA	0	NA	0	NA	1.95134	NA	0	NA	0	NA	0	NA	0	NA	0	NA	0	NA	0	NA	0	NA	0	NA	0	NA	0	NA	1.98829	NA	0
XLOC_054244	AT2G37340	NA	2. Splicing factors	atRS2Z33	-0.964351	0.00669895	-1.71434	4.94e-08	-2.15495	6.72e-09	-3.58679	1.27e-17	-1.86401	3.66e-07	-0.711646	0.203055	-2.18862	0.0170556	-0.148407	0.797298	-1.86532	1.73e-09	-2.55473	4.53e-15	-1.56863	0.000157842	-1.66598	0.00100095	-0.725629	0.196441	-0.656928	0.396903	-0.0573115	0.985287	-0.582261	0.26639	-0.394004	0.490697	-0.0372568	0.996283	0.122092	0.88952	0.683914	0.154213	0.688336	0.170575	-0.748264	0.0904921	0.222953
XLOC_056004	AT3G26560	NA	2. Splicing factors	atPrp22	-1.33891	NA	0	NA	2.11344	NA	0	NA	0	NA	-0.744423	NA	0	NA	0	NA	0	NA	0.00349952	NA	0	NA	0	NA	0	NA	0	NA	0	NA	0	NA	-1.04377	NA	0.875463	NA	0	NA	0	NA	0	NA	-3.07339	NA	0
XLOC_056794	AT3G53500	NA	2. Splicing factors	atRS2Z32	0	NA	0	NA	0	NA	0	NA	0	NA	1.98578	NA	0	NA	0	NA	0	NA	0	NA	0	NA	0	NA	0	NA	0	NA	0	NA	1.66595	NA	0	NA	0.875463	NA	-1.68416	NA	0	NA	0	NA	0	NA	0
XLOC_057024	AT1G09140	4.42e-96	2. Splicing factors	atSRp30	-0.422325	0.00336731	-0.749101	5.28e-08	-0.800678	2.21e-09	-0.686069	4.02e-07	-0.302904	0.0413598	-0.636021	7.08e-06	0.421834	0.00330352	0.150568	0.389589	-0.26565	0.0986709	-0.365301	0.0128194	-0.409819	0.00458731	-0.729511	8.51e-08	-0.807611	3.16e-09	-0.545406	0.000107122	0.100428	0.663393	-0.0425981	0.969635	-0.0761179	0.831811	0.0404784	0.904832	0.0692959	0.781592	0.406336	0.0051456	0.245428	0.121735	0	1	0
XLOC_057232	AT5G28740	0	2. Splicing factors	atSyf1	0.967823	4.93e-08	0.830392	5.72e-06	-0.398394	0.06185	-0.0108718	1	-0.505394	0.00947915	-0.372253	0.139826	0.791979	0.0010364	0.614334	0.00068394	0.933902	2.77e-06	1.08757	3.65e-08	1.18588	3.86e-08	0.622693	0.00407586	0.153796	0.628998	0.649017	0.00280247	-0.086448	0.810757	0.555108	0.0357915	0.582521	0.0131567	0.28639	0.212293	0.415728	0.0669103	0.168112	0.582375	-0.611947	0.00561484	0	1	0
XLOC_057610	AT1G03140	1.15e-154	2. Splicing factors	atPrp18-1	-0.62054	0.132997	-0.237767	0.649481	-0.289714	0.537559	0.0354645	1	1.4611	6.39e-05	0.0460922	1	1.09862	0.0018042	1.40479	0.000144462	0.454353	0.342678	0.802575	0.0537074	1.33819	0.000191728	0.311321	0.501588	0.504563	0.232916	0.461255	0.281425	0.230538	0.722767	-0.271982	0.822478	0.0338003	0.994088	1.13582	0.000350679	0.545685	0.145691	-0.445639	0.269598	-0.644854	0.0864818	0	1	0
XLOC_057765	AT1G07350	4.75e-17	2. Splicing factors	atTra/SFRS1	0.549336	0.0785679	-0.306315	0.432426	-0.436145	0.206479	0.326777	0.303656	0.67505	0.008144	0.940849	0.000166024	-0.375482	0.184639	1.06291	0.000225845	0.637247	0.0835742	0.0711294	0.927538	0.0753344	0.891631	-0.191543	0.572193	0.174476	0.608407	0.188558	0.576868	0.169838	0.702051	0.45743	0.347987	-0.257461	0.622935	-0.263669	0.406646	0.163725	0.670922	0.616859	0.0133938	0.261957	0.378291	0	1	0
XLOC_057788	AT5G13010	0	2. Splicing factors	atPrp22	0.356278	0.185677	0.98388	2.97e-05	0.566157	0.0426399	0.516743	0.0816907	0.136901	0.738404	-0.138371	0.808802	0.954732	0.0022687	0.473103	0.0624313	1.44893	1.27e-08	1.19154	3.73e-06	1.29558	2.52e-06	0.299008	0.441824	0.609254	0.042314	1.3708	7.61e-07	0.389799	0.157725	0.0368427	1	0.137976	0.803114	0.0692425	0.890894	-0.255202	0.444436	-0.212426	0.535118	-0.417336	0.135213	0	1	0
XLOC_057823	AT5G67320	0	2. Splicing factors	atTBL1-rp1	-0.0844373	0.864304	-0.724124	0.00293774	-0.196257	0.55796	-0.597159	0.0166827	-0.83859	0.000245932	-0.666948	0.0101342	-1.76206	7.88e-10	-0.439396	0.0959408	-0.610679	0.0150539	-0.848782	0.000396276	-0.410477	0.124992	-0.856934	0.000500092	-0.666239	0.00893202	-0.964702	0.000297729	0.156945	0.676829	-0.144914	0.847762	-0.21054	0.647374	0.177011	0.613769	0.261205	0.411188	0.823556	0.000570785	1.0177	1.84e-05	0	1	0
XLOC_057879	AT4G25500	NA	2. Splicing factors	atRSp40/atRSP35	0	1	0	1	2.16281	0.459927	2.78069	0.228684	-1.59468	0.606904	-1.77008	0.50675	0	1	0	1	0	1	-0.857706	0.830405	0	1	1.97397	0.510066	0	1	1.34069	0.711463	-0.691834	0.00120175	-0.745108	0.00370161	-0.451959	0.108588	-0.673592	0.0005381	0.126299	0.682788	-0.0571342	0.904251	1.05535	7.13e-11	0	1	0
XLOC_058227	AT5G51300	0	2. Splicing factors	atSF1/BBP	1.01515	0.0017849	1.614	2.75e-07	1.24488	6.91e-05	0.865645	0.00531703	-0.0506088	0.973932	1.16129	0.00069162	1.40113	2.32e-05	1.3044	3.88e-05	1.02957	0.00212949	1.10791	0.000318799	0.957457	0.00467667	1.51341	2.54e-06	1.73829	1.87e-07	0.800127	0.0234587	-0.00561431	1	0.0871127	0.979827	-0.258666	0.694765	-0.311763	0.421324	-0.123472	0.825563	-0.541088	0.10863	-0.801724	0.0132879	0	1	0
XLOC_059270	AT2G13540	NA	2. Splicing factors	atCBP80	0	NA	0	NA	0	NA	0	NA	0	NA	0	NA	0	NA	0	NA	0	NA	0	NA	0	NA	0	NA	0	NA	0	NA	0	NA	0	NA	0	NA	0.875463	NA	0	NA	0	NA	0	NA	0	NA	0
XLOC_059518	AT1G77180	NA	2. Splicing factors	atSKIP	-4.16257	0.00119626	-2.17677	0.00973258	-4.40072	0.0162385	-3.31241	0.0138507	-1.69553	0.04579	-1.96052	0.0570965	-1.26381	0.614249	-3.61055	0.000923876	-1.91916	0.0081811	-3.39615	0.000541971	-3.90031	0.045268	-1.28117	0.228394	-1.96686	0.0324174	-1.91606	0.248222	-1.0932	0.806822	-1.69277	0.73593	0.360246	0.980259	-4.64618	0.00677917	-2.03565	0.0768714	-2.50033	0.249839	-2.99984	0.160964	0	1	0
XLOC_059981	AT3G54670	NA	2. Splicing factors	atSmc1	NA	NA	NA	NA	NA	NA	NA	NA	NA	NA	NA	NA	NA	NA	NA	NA	NA	NA	NA	NA	NA	NA	NA	NA	NA	NA	NA	NA	NA	NA	NA	NA	NA	NA	NA	NA	NA	NA	NA	NA	NA	NA	NA	NA	NA
XLOC_060028	AT3G19760	0	2. Splicing factors	atDDX48/eIF4A3-1	0.617695	0.00673961	0.241463	0.36642	0.808565	0.000242537	1.1436	3.62e-08	-0.574111	0.00212274	-0.259005	0.276922	-0.141045	0.644214	0.0772844	0.827463	-0.460408	0.0401309	0.0438795	0.934916	-0.188161	0.474441	-0.310119	0.162471	-0.0663231	0.885679	0.140441	0.643142	-0.701846	0.00108633	0.10789	0.879812	-0.0529019	0.929464	0.193115	0.409158	-0.0732807	0.82942	-0.271522	0.219339	0.517309	0.00625646	0	1	0
XLOC_060322	AT5G42020	0	2. Splicing factors	AtHSP73-3	3.46519	NA	-1.18777	NA	0	NA	0	NA	0	NA	0	NA	0	NA	1.05967	NA	-1.15723	NA	0	NA	-1.30253	NA	0	NA	0	NA	0	NA	-2.26774	NA	1.75002	NA	1.79033	NA	0	NA	-0.311478	NA	0	NA	0	NA	0	NA	0
XLOC_060386	AT3G61860	1.29e-91	2. Splicing factors	atRSp31	0.25751	0.162809	0.0117174	1	-0.796063	3.6e-06	-0.0517454	0.910913	-0.240622	0.228603	-0.0683667	0.86963	0.626487	0.000696161	0.504551	0.00259971	0.435325	0.0183573	0.426152	0.020505	0.262941	0.201382	-0.167452	0.47088	-0.0258126	0.998831	0.0629116	0.869578	0.113737	0.682974	0.063104	0.948632	0.261958	0.347963	0.245389	0.233171	-0.100236	0.727187	-0.213275	0.307937	-0.0799065	0.786661	0	1	0
XLOC_060420	AT3G54670	NA	2. Splicing factors	atSmc1	NA	NA	NA	NA	NA	NA	NA	NA	NA	NA	NA	NA	NA	NA	NA	NA	NA	NA	NA	NA	NA	NA	NA	NA	NA	NA	NA	NA	NA	NA	NA	NA	NA	NA	NA	NA	NA	NA	NA	NA	NA	NA	NA	NA	NA
XLOC_060679	AT5G37720	2.56e-45	2. Splicing factors	atALY-2a	-1.28254	4.53e-11	-1.5336	4.38e-15	-0.234326	0.361936	-0.780811	0.000110532	-0.891073	5.45e-06	-0.626364	0.0040014	-0.872466	3.03e-05	0.215577	0.386863	-0.755142	0.000365143	-0.995205	1.27e-06	-0.872911	1.38e-05	-0.895521	1.47e-05	-0.943101	6.14e-06	-1.12082	4.52e-08	-0.0915345	0.812092	-0.0434549	0.999273	-0.362678	0.223904	0.422855	0.063323	0.284842	0.266978	0.733637	0.000307662	0.922686	3.23e-06	0	1	0
XLOC_060681	AT5G54520	1.27e-149	2. Splicing factors	atPrp17-2	0.0254976	1	-0.4507	0.422406	-0.598784	0.331184	-0.476383	0.373599	-0.898862	0.060525	-0.907165	0.319637	-0.224681	0.891641	0.948379	0.0895275	0.303636	0.687751	0.609356	0.28471	-0.898754	0.114098	0.0641662	0.998723	0.159595	0.908887	1.26429	0.13741	-0.164737	0.851395	-0.387681	0.74117	-0.268063	0.747406	0.0920626	0.914595	-0.448896	0.406762	0.300872	0.682761	-0.485221	0.445848	0	1	0
XLOC_061010	AT5G42020	0	2. Splicing factors	AtHSP73-3	0	NA	0	NA	0	NA	0	NA	0	NA	0	NA	0	NA	0	NA	0	NA	0	NA	0	NA	0	NA	0	NA	0	NA	0	NA	0	NA	0	NA	0	NA	0	NA	-1.04356	NA	0	NA	0	NA	0
XLOC_061103	AT2G29210	NA	2. Splicing factors	atSRM102	-4.21172	2.37e-14	-2.31127	5.03e-07	-0.706664	0.23243	-0.443427	0.497543	-0.291938	0.728977	-0.923568	0.327215	-3.71493	0.037404	-2.32012	1.17e-06	-2.21512	3.39e-05	-0.897754	0.0904976	-0.732232	0.276432	0.790004	0.290978	0.490651	0.599389	1.34103	0.711463	-0.270817	0.678925	0.447182	0.568167	-0.805876	0.120368	0.0915703	0.952856	0.705749	0.410343	1.75479	0.197551	-1.99995	0.421201	0	1	0
XLOC_061290	AT1G20920	0	2. Splicing factors	atPrp5-1b	0	NA	0	NA	0	NA	0	NA	0	NA	0	NA	0	NA	0	NA	0	NA	0	NA	1.78622	NA	0	NA	0	NA	0	NA	0	NA	0	NA	0	NA	0	NA	0	NA	0	NA	0	NA	0	NA	0
XLOC_061355	AT1G55310	2.88e-57	2. Splicing factors	atSR33/atSCL33	-0.403661	0.12323	-0.260501	0.395063	0.137626	0.748256	1.45361	1.07e-09	0.872943	4.43e-05	0.859765	7.49e-05	1.51548	1.35e-14	-0.474931	0.049546	-1.36457	7.42e-10	-0.582136	0.0220132	-0.745386	0.00318024	0.108175	0.766588	0.939442	8.7e-06	-0.00647333	1	0.186906	0.576602	-0.205005	0.74339	-0.521591	0.115639	-1.26099	1.31e-09	-1.77179	1.48e-19	-0.706804	0.00077865	0.128998	0.685792	0	1	0
XLOC_061409	AT5G64200	3.5e-63	2. Splicing factors	atSC35	0.0446462	0.894205	-0.138332	0.459087	-0.0628141	0.811942	-0.835366	3.99e-10	0.859587	4.26e-10	0.743279	1.54e-07	0.0394764	0.925683	0.496503	0.000752834	0.0937936	0.66438	0.208115	0.207429	-0.284732	0.060743	-0.466476	0.000932754	-0.260205	0.0898747	-0.755746	1.2e-08	0.186402	0.340852	-0.104579	0.813579	-0.0111751	0.999912	0.22132	0.181999	-0.21012	0.207621	0.472448	0.000427134	0.179747	0.272868	0	1	0
XLOC_061711	AT1G60900	NA	2. Splicing factors	atU2AF65b/AULa	0	NA	1.53529	NA	-1.03206	NA	0	NA	0	NA	0	NA	0	NA	1.23026	NA	2.80435	NA	-1.39873	NA	0	NA	0	NA	0	NA	0	NA	0	NA	2.68786	NA	0.235891	NA	-1.83524	NA	-2.62781	NA	0	NA	0	NA	0	1	0
XLOC_061714	AT1G60900	NA	2. Splicing factors	atU2AF65b/AULa	0	NA	-2.34669	NA	-1.0322	NA	0	NA	0	NA	0	NA	0	NA	-2.10481	NA	2.30021	NA	0.0109999	NA	1.5015	NA	0	NA	0	NA	0	NA	2.79158	NA	-1.08781	NA	0	NA	2.76326	NA	0	NA	0	NA	0	NA	0	1	0
XLOC_061931	AT5G59950	1.08e-36	2. Splicing factors	atALY-1b	1.04399	7.84e-09	0.621442	0.000488299	2.01472	6.39e-27	0.87062	3.72e-06	0.475	0.00776375	0.666564	0.000806934	1.34478	3.54e-16	0.718627	4.84e-06	0.183682	0.400537	0.920732	1.97e-08	0.508669	0.00682275	0.423969	0.0233973	0.797799	9.72e-06	0.837538	1.71e-07	0.112022	0.673285	0.0761129	0.901329	-0.422249	0.0507466	0.345519	0.0328778	-0.137561	0.509114	-0.366392	0.0245206	0.313937	0.0466334	0	1	0
XLOC_062931	AT3G54670	NA	2. Splicing factors	atSmc1	0	NA	0	NA	0	NA	0	NA	0	NA	0	NA	0	NA	0	NA	0	NA	0	NA	1.7862	NA	0	NA	0	NA	0	NA	0	NA	0	NA	0	NA	0	NA	0	NA	0	NA	0	NA	0	NA	0
XLOC_063908	AT3G19760	0	2. Splicing factors	atDDX48/eIF4A3-1	0.221746	0.550971	1.05673	0.000186138	1.76201	2.28e-08	1.56995	2.82e-06	-1.36145	5.1e-09	-0.348851	0.338485	0.544907	0.117208	-0.710836	0.013788	-0.532683	0.0559666	-0.0956121	0.847667	-0.0955764	0.874811	0.526643	0.152884	0.884599	0.0135745	0.885221	0.00399106	-0.0710218	0.906985	-0.0462032	1	-0.0614601	0.943424	-0.428618	0.139304	-0.333123	0.303605	0.047943	0.971193	0.571063	0.0333966	0	1	0
XLOC_064744	AT4G16680	NA	2. Splicing factors	atPrp2-2	0	NA	0	NA	0	NA	0	NA	0	NA	0	NA	-0.0685672	NA	0	NA	0	NA	-0.759813	NA	-1.35287	NA	0	NA	0	NA	0	NA	0	NA	1.74926	NA	0	NA	0	NA	0	NA	0	NA	0	NA	0	NA	0
XLOC_065691	AT4G16680	NA	2. Splicing factors	atPrp2-2	-5.49398	0.00059154	-2.10914	0.00118353	-0.580529	0.376505	-0.57666	0.30518	-3.05529	1.74e-13	-2.34684	7.21e-07	0.119984	0.943098	-0.124221	0.988407	-1.10394	0.145087	-2.24511	2.18e-05	-2.29141	1.1e-05	-0.0141667	1	-1.25182	0.0189853	0.548743	0.374607	2.62267	0.00102601	0.296804	0.883862	0.0982592	0.962587	-0.606151	0.307526	0.106756	0.962033	1.23864	0.026505	1.75282	0.000198729	0	1	0
XLOC_066011	AT4G36690	NA	2. Splicing factors	atU2AF65a/AULb	2.58928	NA	2.74951	NA	0	NA	0	NA	-1.92155	NA	0	NA	0	NA	3.50918	NA	2.04307	NA	0.00350007	NA	0	NA	0	NA	0	NA	0	NA	-1.03822	NA	0	NA	0	NA	0	NA	0	NA	0.342802	NA	0	NA	0	1	0
XLOC_066105	AT3G12580	1.21e-37	2. Splicing factors	AtHSP73-1	0	1	0	NA	0	1	0	1	0	1	0	NA	0	NA	0	NA	0	NA	0	NA	0	NA	0	NA	0	NA	0	NA	-2.89797	NA	0	NA	0	NA	0	NA	0	NA	0	NA	0	NA	0	1	0
XLOC_066684	AT1G09140	NA	2. Splicing factors	atSRp30	0	NA	0	NA	0	NA	0	NA	0	NA	0	NA	-0.0685335	NA	0	NA	-1.65019	NA	0	NA	0	NA	-0.887989	NA	0	NA	0	NA	0	NA	0	NA	0	NA	0	NA	-1.60779	NA	-1.04355	NA	-1.94511	NA	0	NA	0
XLOC_067653	AT5G51300	NA	2. Splicing factors	atSF1/BBP	-1.16168	NA	2.59552	NA	2.11607	NA	0	NA	-2.8915	NA	0	NA	-0.959684	NA	0	NA	0	NA	-1.98353	NA	-1.51094	NA	-0.889005	NA	-1.69671	NA	0.110366	NA	-2.26394	NA	0	NA	0.413292	NA	0	NA	0	NA	-1.27349	NA	0	NA	1.5798	1	0
XLOC_067678	AT4G15900	0	2. Splicing factors	atPRL1	0.355642	0.00191937	-0.217051	0.0718568	0.179734	0.112506	-0.56033	2.83e-09	0.745341	1.47e-13	0.35603	0.00124733	-0.475409	7.64e-06	0.330208	0.00189403	0.296939	0.012784	0.0963799	0.485243	-0.255534	0.012282	-0.67995	3.12e-12	-0.827264	2.74e-17	-0.526994	3.65e-07	-0.0118067	1	-0.169	0.484368	0.194142	0.206829	0.797188	2.41e-15	0.295375	0.0107469	0.710181	7.63e-13	0.180688	0.156795	0.553121	8.53e-07	-0.350759
XLOC_067728	AT3G18165	5.72e-95	2. Splicing factors	atSPF27	0.320034	0.01823	0.827821	1.57e-11	0.403262	0.000852575	-0.0372879	0.89868	0.78211	1.39e-11	0.426074	0.000839033	1.30374	2.05e-29	0.521136	2.46e-05	0.250209	0.0788994	0.566028	1.93e-06	0.577042	1.38e-06	0.0643499	0.744544	0.253814	0.059135	0.177519	0.230894	0.275503	0.103744	0.0453806	0.955681	0.455217	0.0019353	0.622349	3.38e-07	0.120206	0.500569	-0.0314313	0.933985	-0.108445	0.536242	0.0428849	1	-0.23839
XLOC_068390	AT5G42820	1.22e-128	2. Splicing factors	atU2AF35/AUSb	-0.0574478	0.892631	0.208845	0.356013	0.834052	2.49e-06	0.275832	0.167402	-0.686437	1.1e-05	0.448103	0.0110911	1.04454	7.4e-12	-0.291664	0.14616	-1.52451	1.73e-20	-1.29514	1.25e-15	-0.509715	0.0037314	-0.117286	0.634118	0.542256	0.00144144	0.421763	0.0117068	0.411824	0.0672492	0.280162	0.365945	0.036569	0.963142	0.016342	1	0.173588	0.495228	0.482193	0.00668778	1.30912	1.89e-17	-0.442265	0.0221136	-0.412485
XLOC_068492	AT5G02500	0	2. Splicing factors	AtHSP73-2	-0.491112	0.00973531	-2.44336	1.87e-08	-3.1609	0.0747186	0	1	-1.59448	0.606933	0	1	0	1	-0.104059	0.719011	0.433613	0.155863	-0.383783	0.832179	0	1	0	1	0	1	0	1	0.376427	0.124903	0.598546	0.710824	-2.08158	0.600102	0	1	2.16215	0.4427	0	1	0	1	-0.85613	1.52e-06	1.20522
XLOC_068504	AT5G13010	6.45e-95	2. Splicing factors	atPrp22	0.586734	0.288682	0.60773	0.488237	-1.13166	0.213047	0.697476	0.417468	-2.00012	0.00842189	-0.289372	0.869783	0.409791	0.74973	0.369802	0.555514	0.56924	0.566021	-1.54543	0.138085	0.483925	0.701613	0.063708	1	1.40569	0.122336	2.48732	0.00120554	1.02562	0.166646	0.273584	0.978751	-0.822582	0.596822	-1.15317	0.196688	0.0323809	1	-0.397721	0.806046	-0.413361	0.747822	1.05312	0.115001	2.32655
XLOC_068563	AT3G01150	NA	2. Splicing factors	atPTB2a	0	1	0	1	5.47785	0.00158181	3.99563	4.11e-06	1.80204	3.78e-05	1.39007	0.018932	-0.13729	1	0	1	2.74989	0.210873	4.30756	0.0216851	3.57967	0.000417788	3.4105	4.33e-06	1.4851	0.0755072	-2.5449	0.293537	0	1	1.68684	0.813579	0.358517	NA	-1.08019	0.132751	0.436873	0.584396	-1.65386	0.511915	-0.418646	0.967049	0	1	-2.05234
XLOC_068814	AT3G53500	5.94e-68	2. Splicing factors	atRS2Z32	1.32684	1.76e-09	2.07741	1.58e-21	1.33023	4.9e-12	0.622821	0.00183327	1.75187	7.18e-21	1.01088	1.37e-07	0.542155	0.00648811	1.44685	3e-13	1.45385	8.09e-12	1.03365	3.03e-07	0.680267	0.000652626	0.0510938	0.917812	0.591783	0.00313256	0.00472315	1	0.591883	0.0401454	0.464313	0.20848	0.404521	0.190919	0.960926	1.25e-06	0.958184	1.39e-06	0.139742	0.64439	-0.32755	0.16368	1.57717	5.09e-14	-0.650083
XLOC_069055	AT1G10320	NA	2. Splicing factors	atUrp	0.0783104	NA	-1.2916	NA	0.712191	NA	0.371078	NA	1.14555	NA	3.14945	NA	0	NA	-4.02837	NA	0	NA	-1.14699	NA	0.0591508	NA	2.98168	NA	-1.00533	NA	-2.49624	NA	-4.35738	NA	-0.216781	NA	-1.10741	NA	1.59012	NA	0	NA	-3.7572	NA	-0.565148	NA	3.36738	NA	-1.6803
XLOC_069347	AT1G43190	0	2. Splicing factors	atPTB1	1.52642	1.62e-22	1.00981	1.52e-10	0.368405	0.0317083	0.689179	1.17e-05	0.186374	0.324568	0.465154	0.00686631	1.48313	5.99e-22	0.908732	3.82e-09	0.520082	0.00194838	0.70204	1.08e-05	0.935035	1.88e-09	0.288525	0.108249	0.515113	0.00211208	0.394194	0.022973	0.00567749	1	-0.54348	0.0112457	-0.0368081	0.958485	0.286439	0.134786	0.245399	0.229776	0.136552	0.568557	-0.31981	0.0883703	1.16221	2.12e-13	-0.197519
XLOC_070434	AT4G37120	NA	2. Splicing factors	atSLU7-1b	0	NA	0	NA	0	NA	0	NA	0	NA	0	NA	0	NA	0	NA	0	NA	0	NA	0	NA	0	NA	0	NA	0	NA	0	NA	0	NA	0	NA	0	NA	1.78783	NA	1.95708	NA	-0.716073	NA	0	NA	0
XLOC_071193	AT3G23900	NA	2. Splicing factors	atSRM300like	0.639738	0.000401922	0.363033	0.0525716	-0.232579	0.27389	-0.350716	0.079848	-0.658144	0.000191711	-0.122203	0.694693	-0.144298	0.637266	0.553732	0.00150848	0.401768	0.037965	0.565554	0.000929577	0.166385	0.480642	-0.231281	0.311589	-0.374829	0.0718096	0.455688	0.0249126	-0.404984	0.0777056	0.123734	0.829142	0.384314	0.096836	-0.0467415	0.920536	0.0327922	0.97548	0.494768	0.00951824	-0.271722	0.22511	0.442148	0.0267023	-0.247044
XLOC_071220	AT1G30480	4.54e-136	2. Splicing factors	atSPF45	-0.774768	2e-08	-0.513132	0.000510451	-0.810453	1.37e-07	-1.10416	5.02e-12	-2.00786	7.93e-44	-1.7086	6.36e-17	0.696725	0.000141858	-0.796263	7.08e-09	-1.03515	1.59e-13	-0.702765	2.45e-06	-0.13412	0.549017	-0.257029	0.216292	-0.325784	0.142234	0.209093	0.340444	-0.297032	0.113817	-0.414262	0.101465	-0.431862	0.0508781	-0.331132	0.0813534	-0.837889	7.12e-06	-0.974091	6.26e-06	-0.29435	0.171926	-0.671766	9.46e-07	0.0855162
XLOC_072197	AT5G11170	0	2. Splicing factors	atUAP56b	-1.00475	8.79e-07	-0.54067	0.0140604	-0.320093	0.185574	-0.87834	2.29e-05	0.34191	0.144755	-0.615931	0.00516229	-0.759654	0.000309798	-0.0162093	1	-0.232998	0.377169	-0.612092	0.00459529	-0.438445	0.0536657	-0.667987	0.00192406	-0.899332	1.81e-05	-0.855161	4.72e-05	-0.427232	0.0983942	-0.365093	0.338834	-0.702029	0.00750177	0.777924	0.000468788	0.261003	0.364995	0.342435	0.17767	0.308154	0.233824	0.125215	0.989358	-0.339928
XLOC_072450	AT3G01150	3.82e-176	2. Splicing factors	atPTB2a	1.25161	1.1e-10	1.10084	3.17e-06	0.191875	0.535336	0.293085	0.241966	0.527366	0.0155099	0.755171	0.00151801	0.958867	4.35e-05	1.41791	2.32e-14	1.25267	4.9e-07	0.936835	3.27e-05	1.31908	1.58e-08	0.352248	0.176108	1.00406	1.03e-05	0.526189	0.033131	0.386644	0.230738	0.0931691	0.964957	0.085622	0.909662	0.648914	0.00258348	0.0475438	0.952706	-0.304701	0.280411	-0.851525	0.00227302	1.2364	3.21e-11	-0.180054
XLOC_072756	AT1G09140	1.86e-96	2. Splicing factors	atSRp30	-0.83268	0.00177705	-0.731819	0.00800871	-0.603608	0.0813193	2.50163	1.43e-19	2.16894	4.98e-21	0.847107	0.000139442	-1.39281	4.26e-11	-0.886445	0.000193344	-1.11254	5.49e-06	-1.7802	8.44e-13	-2.67509	2.81e-27	-0.862003	0.000119201	-0.0207266	1	-1.5159	3.96e-13	-0.735893	0.0110073	-0.405091	0.444288	-0.771319	0.025216	-1.53623	5.6e-11	-1.91788	8.52e-20	-0.390408	0.126193	0.209539	0.488907	0.481127	0.0846608	-0.241755
XLOC_073516	AT4G21110	1.35e-95	2. Splicing factors	atG10	-0.15406	0.413577	-0.833734	4.87e-08	-0.56169	0.000315337	-0.482337	0.00246175	-1.2713	6.61e-19	-0.130945	0.584747	-0.318777	0.12364	-1.04585	8.13e-13	-1.8758	1.2e-37	-1.01681	7.78e-12	-0.284883	0.111078	0.0497272	0.887566	-0.086487	0.756774	-0.616848	0.000616543	-0.00196975	1	-0.158198	0.686546	0.243581	0.36609	0.052534	0.877469	0.606179	0.00041624	0.298494	0.136481	1.08213	1.61e-10	-0.3067	0.111639	-0.745717
XLOC_073616	AT3G54670	NA	2. Splicing factors	atSmc1	0	NA	1.5353	NA	0	NA	0	NA	0	NA	0	NA	0	NA	0	NA	-1.65018	NA	0	NA	0	NA	0	NA	0	NA	0	NA	0	NA	0	NA	0	NA	0	NA	0	NA	0	NA	0	NA	0	NA	0
XLOC_073837	AT2G41020	2.71e-135	2. Splicing factors	atNPW38	-0.0103969	1	-0.351271	0.0371892	-1.08273	5.91e-10	-0.715656	2.14e-05	-1.13341	5.22e-14	-0.642078	0.000552048	0.334551	0.0835654	0.0123496	1	-0.098157	0.686906	-0.3229	0.0914922	-0.252612	0.219563	-0.239456	0.255874	0.273808	0.170951	0.312946	0.067579	-0.210288	0.319995	-0.28265	0.375451	-0.248918	0.38089	0.256336	0.240183	0.0329142	0.973419	0.00651562	1	0.528564	0.00108014	-0.344549	0.0628824	0.189367
XLOC_074332	AT2G35340	NA	2. Splicing factors	atPrp2-1b	0	NA	0	NA	0	NA	0	NA	0	NA	0	NA	0	NA	0	NA	0	NA	0	NA	0	NA	0	NA	0	NA	0	NA	0	NA	0	NA	0	NA	0	NA	0	NA	0	NA	0	NA	0	NA	0
XLOC_074419	AT1G16610	8.81e-58	2. Splicing factors	atSR45/atRNPS1	0.148301	0.403853	0.429679	0.00336006	-0.462926	0.000918707	-0.28033	0.0727568	-0.600606	1.92e-05	0.0026257	1	0.94925	8.93e-10	0.29208	0.0641126	0.138352	0.469953	0.766767	3.56e-08	0.926175	1.48e-10	0.184108	0.310472	0.053005	0.878878	0.539523	0.000723319	0.0862677	0.748297	-0.183686	0.578005	-0.0254496	0.976871	0.00979367	1	0.403808	0.0139854	-0.508895	0.0022835	-0.252922	0.186797	0.194268	0.328779	0.0363417
XLOC_074679	AT3G18790	1.33e-98	2. Splicing factors	atIsy1	0	NA	0	NA	0	NA	0	NA	0	NA	0	NA	0	NA	0	NA	0	NA	0	NA	0	NA	0	NA	0	NA	0	NA	0	NA	0	NA	0	NA	0	NA	0	NA	0	NA	0	NA	0	NA	0
XLOC_079199	AT3G53500	4.93e-77	2. Splicing factors	atRS2Z32	1.83652	2.17e-24	2.87583	6.48e-52	1.75765	4.03e-30	1.30766	2.63e-18	1.937	2.82e-38	1.62678	8.2e-28	1.51359	3.85e-25	1.38971	1.86e-18	1.37897	6.34e-16	1.25038	6.43e-15	1.45192	5.72e-22	0.490037	0.00226747	1.02374	5.81e-12	0.809347	1.03e-07	0.16343	0.617005	0.270304	0.472061	0.550721	0.00989942	0.890244	9.32e-09	1.01285	3.71e-11	-0.46494	0.0052269	-0.823218	2.34e-07	1.4111	9.96e-17	-0.471782
XLOC_079272	AT4G36690	NA	2. Splicing factors	atU2AF65a/AULb	-0.117001	0.844993	-0.863016	0.0163518	-1.61189	1.8e-05	0.390729	0.456242	-1.32399	3.85e-05	-0.682766	0.0843234	0.0944194	0.940329	-0.19697	0.676636	0.386297	0.382509	-0.332054	0.476565	-0.184064	0.750024	0.245014	0.641223	0.259718	0.606562	0.111885	0.881945	0.357723	0.473611	0.275066	0.822673	-0.0391825	0.9919	-0.234621	0.690041	-0.500143	0.280531	0.00774774	1	0.0509833	0.978757	-0.104155	1	0.522189
XLOC_079458	AT1G09770	NA	2. Splicing factors	atCDC5	0	1	0	1	2.12613	0.73561	1.74072	0.801981	-1.32185	0.848949	-0.816695	0.954823	0	1	-1.92383	0.739467	2.72396	0.601961	0	1	0	1	0	1	-1.01856	0.931034	0.946269	0.937605	0	NA	-1.10999	NA	1.79241	NA	0.901237	0.941949	0	1	-1.2034	0.900416	0	NA	-1.39532	1	-1.03724
XLOC_079617	AT4G15900	0	2. Splicing factors	atPRL1	-0.293113	0.0408005	-0.719483	1.25e-08	-0.169214	0.279269	-0.93598	3.19e-15	0.0425978	0.867018	0.268667	0.0612552	-0.739539	5.22e-09	0.0152091	1	-0.234172	0.125385	-0.367535	0.00633026	-0.602867	1.03e-06	-0.961783	3.49e-15	-0.895545	1.94e-13	-0.930411	1.71e-14	-0.0841793	0.726554	-0.352462	0.0770153	-0.0155556	0.988119	0.627139	1.78e-06	0.0919401	0.672928	0.754441	1.12e-09	0.290167	0.0419436	0.291993	0.0543843	-0.287745
XLOC_079676	AT3G18165	4.22e-93	2. Splicing factors	atSPF27	-0.089298	0.602863	0.0787001	0.655876	0.0100803	1	-0.416928	0.000280358	0.280971	0.0186263	-0.0618262	0.779917	0.468876	0.000442194	-0.203464	0.131428	-0.291668	0.0268217	0.410747	0.00037563	0.494346	2.18e-05	-0.0246431	0.947009	-0.117925	0.478734	-0.392268	0.00349397	0.748747	3.46e-08	-0.125049	0.678775	0.179631	0.348189	0.822151	9.91e-14	0.255925	0.0645461	-0.0100352	1	0.237362	0.101029	-0.38279	0.00385609	-0.210366
XLOC_080076	AT3G09620	NA	2. Splicing factors	atPrp5-1a	0.28456	0.277025	0.500106	0.0957262	1.15535	0.000383731	2.76468	3.19e-14	-0.756238	5.8e-05	0.00211253	1	0.498495	0.0457322	-0.0464767	0.949627	-0.534864	0.0284469	-0.227267	0.430821	-0.976653	2.7e-05	-1.00967	9.29e-06	-0.886925	0.0003119	-0.466661	0.0496091	0.184199	0.623395	-0.397641	0.350964	-0.348506	0.331586	-0.42931	0.0945666	-0.0474399	0.954798	0.198711	0.525408	1.0754	2.18e-07	0.609021	0.00418913	-0.951335
XLOC_080403	AT3G54670	NA	2. Splicing factors	atSmc1	0	NA	0	NA	0	NA	-1.38225	NA	1.11509	NA	0	NA	1.52702	NA	0	NA	0	NA	-0.759809	NA	0	NA	2.12454	NA	-1.13256	NA	-1.6059	NA	0	NA	0	NA	0	NA	0	NA	1.11174	NA	0	NA	-0.342907	NA	0	NA	0
XLOC_080425	AT5G02500	0	2. Splicing factors	AtHSP73-2	-0.404878	0.303325	-2.25186	0.0454551	-1.69399	0.523191	0	1	-1.59325	0.608485	0	1	0	1	0.600501	0.105375	1.02897	0.0769755	1.58338	0.523791	0	1	0	1	0	1	0	1	0.459752	0.335963	0.294797	1	0	1	-0.548068	0.88379	-1.23068	0.70257	-3.09264	0.152835	0	1	0.317894	0.577147	1.54591
XLOC_080584	AT3G26560	NA	2. Splicing factors	atPrp22	-0.274739	0.766441	-0.644102	0.323823	-0.956285	0.0234316	-0.825524	0.0211736	-0.552434	0.0460797	-0.382257	0.342762	-2.58206	2.64e-05	1.33495	0.251356	-1.56542	0.00194887	-1.94637	2.17e-08	0.249189	0.585451	0.252706	0.589272	0.129769	0.851335	-0.596665	0.208667	0.649392	0.471056	0.428318	0.647242	-0.351089	0.615027	-0.960937	0.00263261	0.890288	0.0183154	0.66128	0.134612	0.79786	0.0908192	2.5557	0.0816891	0.349415
XLOC_081127	AT5G02500	0	2. Splicing factors	AtHSP73-2	-3.31216	0.11098	1.12742	0.428262	-1.73635	0.528358	2.788	0.253735	4.06933	0.035418	4.112	0.00341536	0.706245	0.624774	1.5698	0.174188	2.56695	0.0943492	-1.90713	0.475862	1.55514	0.637296	-0.767754	0.750201	4.35962	0.00153828	0.673127	0.658848	-0.190482	1	-2.16232	0.669355	0	NA	-0.695854	0.571767	-2.28038	0.0173914	-2.27611	0.0324703	-0.923276	0.680314	1.44361	0.299086	-1.61976
XLOC_081128	AT5G02500	0	2. Splicing factors	AtHSP73-2	0	NA	0	NA	0	NA	0	NA	0	NA	0	NA	0	NA	0	NA	0	NA	0	NA	0	NA	0	NA	0	NA	0	NA	-2.62911	NA	1.66591	NA	0	NA	0	NA	0	NA	0	NA	0	NA	0	NA	1.80535
XLOC_081307	AT1G43190	0	2. Splicing factors	atPTB1	1.54908	7.41e-35	0.939561	2.66e-14	0.582675	1.34e-06	1.07427	1.5e-20	0.324498	0.00771833	0.257532	0.0687348	1.01081	3.39e-15	1.08825	1.61e-20	0.647882	6.77e-07	1.04892	2.34e-18	1.08432	6.99e-20	0.526798	1.63e-05	0.578679	4.01e-06	0.348922	0.015882	-0.130103	0.50126	-0.279081	0.19824	0.0845266	0.7815	0.20296	0.157476	0.16695	0.289943	0.0792738	0.694233	-0.572281	3.43e-05	0.645058	1.72e-07	-0.133436
XLOC_081621	AT2G41020	4.05e-141	2. Splicing factors	atNPW38	0.238384	0.172439	-0.00649972	1	0.0616247	0.883507	0.279641	0.130197	-0.593973	4.33e-05	-0.32878	0.0878297	0.707389	3.45e-05	-0.18844	0.311454	-0.346576	0.0459368	-0.103134	0.681023	-0.219341	0.284409	-0.118959	0.598688	-0.0283006	0.982948	0.433255	0.0083268	-0.209479	0.355827	0.166203	0.684005	-0.0481244	0.928426	0.0507573	0.882284	-0.151149	0.549199	-0.242141	0.20888	0.0624812	0.839222	0.380931	0.0378274	-0.0545807
XLOC_082477	AT1G16610	2.59e-57	2. Splicing factors	atSR45/atRNPS1	-0.0178442	1	0.297462	0.0648112	-0.741247	2.78e-07	-0.435719	0.0054756	-1.73944	5.65e-34	-0.310759	0.121678	0.883405	1.07e-06	-0.0939959	0.66657	-0.180297	0.341952	0.0105727	1	0.640228	7.6e-05	0.285579	0.125695	0.0827504	0.798831	0.877267	1.53e-06	0.0862357	0.77782	-0.0781683	0.903475	-0.0767281	0.866515	-0.394988	0.0170269	0.388993	0.0434314	-0.704195	0.000304067	-0.486895	0.0261552	0.0368303	1	0.067447
XLOC_082855	AT3G18790	4.35e-98	2. Splicing factors	atIsy1	0	NA	0	NA	0	NA	0	NA	0	NA	0	NA	0	NA	2.49788	NA	0	NA	0	NA	0	NA	0	NA	0	NA	0	NA	0	NA	0	NA	0	NA	0	NA	0	NA	0	NA	0	NA	1.98833	NA	0
XLOC_083154	AT1G09140	NA	2. Splicing factors	atSRp30	0	1	0	NA	2.31928	0.909426	0	1	5.36173	0.644053	6.73511	NA	1.88454	NA	0	NA	-1.65305	NA	0	NA	1.50454	NA	5.21509	NA	4.84123	NA	5.44532	NA	0	NA	0	NA	0	NA	-0.278463	NA	-3.37528	NA	-2.7186	NA	-2.86449	NA	-0.103466	1	0.313595
XLOC_083665	AT3G23900	1.65e-168	2. Splicing factors	atSRM300like	0.659281	0.00457276	0.809485	0.000176503	0.270973	0.309503	-0.0986163	0.806108	-0.0727503	0.863018	0.264481	0.367873	0.0131474	1	0.698871	0.00140171	0.882825	0.000109366	0.723581	0.000714277	0.386607	0.116876	-0.432822	0.085981	-0.535889	0.0239558	0.496268	0.0428337	-0.208529	0.578361	0.0982229	0.929954	0.328372	0.359041	0.241976	0.42365	0.0896473	0.844001	0.471912	0.0509713	-0.449416	0.0764093	0.731012	0.000849283	-0.0548598
XLOC_083696	AT1G30480	2.49e-146	2. Splicing factors	atSPF45	-0.801311	4.91e-05	-0.545489	0.0133881	-1.64068	1.02e-13	-0.86604	0.000118198	-1.82416	5.12e-20	-1.18831	2.08e-07	0.875128	6.74e-05	-0.254537	0.287781	-0.193269	0.484128	-0.616242	0.00562692	-0.0912315	0.808487	-0.120647	0.737689	-0.569031	0.0226625	0.398541	0.0935207	-0.155098	0.656893	0.224269	0.715801	-0.368074	0.323743	-0.223329	0.47251	-0.357301	0.230411	-0.34249	0.253523	-0.146111	0.655979	-0.678452	0.00112182	-0.0415219
XLOC_084744	AT5G11170	0	2. Splicing factors	atUAP56b	-0.724289	0.00195414	-0.374808	0.1545	-1.45404	5.99e-11	-1.0071	1.05e-05	-0.0614818	0.912315	-0.784135	0.00105103	-0.470807	0.0602557	0.143463	0.669184	0.057421	0.923898	-0.48589	0.0527511	-0.444026	0.081703	-0.844889	0.000312239	-1.0536	4.99e-06	-0.514171	0.0413723	-0.352382	0.252437	-0.109173	0.907984	-0.423084	0.252196	0.423135	0.137692	0.106195	0.815884	0.370187	0.192346	0.301457	0.306105	0.415785	0.139935	-0.215791
XLOC_084872	AT5G51300	NA	2. Splicing factors	atSF1/BBP	-1.33891	NA	0	NA	0	NA	0	NA	0	NA	0	NA	0	NA	2.54231	NA	0	NA	2.08395	NA	0	NA	0	NA	0	NA	0	NA	0	NA	-1.57201	NA	4.12973	NA	0.875463	NA	-1.6078	NA	0	NA	0	NA	0	NA	0
XLOC_085066	AT3G01150	1.78e-176	2. Splicing factors	atPTB2a	1.29461	3.76e-17	1.00067	2.27e-10	0.638139	8.97e-05	0.338686	0.0502302	0.745446	1.43e-06	0.142594	0.542002	0.606972	0.00249815	1.58908	1.89e-31	1.15204	3.59e-11	0.888454	4.95e-09	0.492253	0.00709327	0.257404	0.18486	0.164264	0.478846	0.885222	7.11e-07	-0.0699277	0.84752	0.0926829	0.888797	0.0572908	0.914141	0.340911	0.0300399	0.143955	0.52871	-0.341521	0.0778234	-0.58003	0.00393988	0.50451	0.000102586	-0.277576
XLOC_085216	AT5G42820	2.19e-128	2. Splicing factors	atU2AF35/AUSb	0.222712	0.222302	0.84207	1.77e-08	1.03426	5.05e-12	0.243572	0.151823	-0.810357	1.61e-09	-0.267084	0.104774	0.789007	9.59e-09	-0.167179	0.365751	-0.559639	0.000190867	-0.910173	7.83e-11	-0.082398	0.706316	-0.232906	0.16883	0.443891	0.00324518	0.25909	0.106399	0.198136	0.342678	0.0155856	1	-0.244411	0.309197	0.0864723	0.729044	0.019972	0.996855	0.491153	0.00107564	0.75003	1.34e-07	-0.355419	0.0317402	-0.153311
XLOC_085380	AT1G09140	2.74e-94	2. Splicing factors	atSRp30	-1.90246	5.97e-29	-1.67749	3.96e-22	-0.160591	0.549702	2.23427	7.86e-38	1.12349	3.59e-14	0.373424	0.0137009	-0.789133	1.18e-08	-1.07675	1.71e-11	-1.49568	6.63e-20	-1.85567	2.32e-27	-1.91135	4.74e-33	-1.15192	1.42e-16	-0.321462	0.0362286	-1.47788	1.38e-28	-1.16262	4.31e-10	-0.322234	0.359715	-0.565265	0.00661342	-1.0751	1.2e-12	-1.61959	5.39e-33	-0.310534	0.0505547	0.676638	3.16e-06	-0.281698	0.174386	-0.49408
XLOC_085863	AT1G60900	1.06e-34	2. Splicing factors	atU2AF65b/AULa	0.893895	0.0614393	1.10808	0.0216684	-2.06504	0.000313144	-0.872884	0.326933	-1.04568	0.337525	-2.35261	0.318174	2.90505	0.0475934	0.601283	0.247259	0.527455	0.34381	0.671004	0.24848	-0.881057	0.322488	-0.469624	0.75277	-0.791794	0.600712	2.89746	0.146549	-0.105189	0.952023	0.246183	0.895176	0.361403	0.815501	-1.61209	0.101527	-2.08881	0.126378	-1.90406	0.149542	-1.64142	0.317334	0.565022	0.389353	0.404745
XLOC_085871	AT2G37340	NA	2. Splicing factors	atRS2Z33	0	NA	-1.18794	NA	0	NA	-1.38228	NA	1.86404	NA	0	NA	-0.396358	NA	0	NA	0	NA	0.00345262	NA	0	NA	0	NA	0	NA	0	NA	0	NA	1.74948	NA	0	NA	0	NA	0	NA	0	NA	0	NA	0	NA	0
XLOC_086094	AT5G11200	NA	2. Splicing factors	atUAP56a	0.0149659	1	-0.54432	0.0378173	-1.14806	5.28e-05	-3.57274	3.94e-20	-2.69126	9.92e-11	0.0690572	0.993489	-0.875473	0.06889	0.405109	0.0927109	-0.901413	0.000322104	-2.21946	9.92e-20	-3.24011	9.97e-20	-2.50629	1.06e-06	-0.45363	0.451782	-1.59752	1.21e-05	-0.726568	0.00664519	0.154842	0.850317	-0.894415	0.00144312	0.746972	0.204316	-0.442212	0.534991	0.783953	0.0798052	1.07601	0.00437981	-0.673029	0.00352875	-0.484007
XLOC_086195	AT4G21110	1.35e-95	2. Splicing factors	atG10	1.13417	2.27e-10	1.13747	9.4e-09	0.3083	0.162047	0.739538	0.000398266	-0.596245	0.00214564	0.858137	0.000400186	2.64812	6.6e-29	0.658252	0.000297649	0.183493	0.492159	0.888338	5.54e-06	1.11682	3.38e-07	1.4329	1.79e-10	1.10126	1.53e-06	1.70455	4.12e-12	0.379861	0.128403	0.119434	0.883862	0.34468	0.376861	0.126107	0.690765	0.438866	0.0672061	-0.845049	0.000922106	-0.393727	0.142187	0.1782	0.598273	0.0486494
XLOC_086290	AT2G37340	NA	2. Splicing factors	atRS2Z33	0	NA	0	NA	2.11336	NA	0	NA	0	NA	0	NA	-1.39931	NA	0	NA	-1.65011	NA	0	NA	-1.30267	NA	-0.887905	NA	-0.817912	NA	0	NA	0	NA	0	NA	0	NA	0	NA	0	NA	0	NA	0	NA	0	NA	0
XLOC_087630	AT4G37120	NA	2. Splicing factors	atSLU7-1b	0	NA	0	NA	0	NA	0	NA	0	NA	0	NA	-0.396357	NA	0	NA	0	NA	2.08396	NA	0	NA	0	NA	0	NA	0	NA	0	NA	0	NA	0	NA	0	NA	0	NA	0	NA	0	NA	0	NA	0
XLOC_088382	AT1G13350	NA	2. Splicing factors	atPRP4K-2	6.30739	NA	3.13223	NA	2.12782	NA	3.48955	NA	-2.37639	NA	0.517037	NA	3.62091	NA	2.35069	NA	-0.328985	NA	-0.0357762	NA	1.51884	NA	2.04715	NA	4.03502	NA	3.65617	NA	1.67196	NA	1.67185	NA	-2.09184	NA	-2.83485	NA	-0.201863	NA	-2.42156	NA	-3.78669	NA	1.18346	1	-2.21537
XLOC_088390	AT1G13350	NA	2. Splicing factors	atPRP4K-2	3.32965	NA	0	NA	3.34022	NA	0	NA	0	NA	0	NA	-0.0685314	NA	0.524203	NA	0	NA	1.58081	NA	0	NA	2.12451	NA	0	NA	0	NA	2.79158	NA	-1.57192	NA	0	NA	0	NA	0	NA	0	NA	1.1058	NA	-0.84784	NA	-1.42303
XLOC_090517	AT3G52250	NA	2. Splicing factors	atN-CoR1	0	NA	0	NA	-2.99765	NA	0.581952	NA	-0.229769	NA	-0.74826	NA	-1.96859	NA	-0.47567	NA	-4.2293	NA	2.89429	NA	1.51017	NA	2.0799	NA	2.28069	NA	1.32963	NA	0	NA	-1.10033	NA	0	NA	0.890066	NA	2.44398	NA	1.90403	NA	0	NA	1.89662	1	0
XLOC_090764	AT5G11200	NA	2. Splicing factors	atUAP56a	0	NA	1.73402	NA	3.70549	NA	1.72499	NA	-2.61619	NA	-2.38833	NA	0	NA	-1.18384	NA	-2.84114	NA	-2.98751	NA	-2.88832	NA	-1.27071	NA	-2.57437	NA	0.802813	NA	0	NA	0	NA	0	NA	0.879244	NA	0	NA	0	NA	0	NA	0	NA	0
XLOC_091057	AT5G51300	NA	2. Splicing factors	atSF1/BBP	0	1	0	1	0	1	-1.06197	0.783762	0	1	0	1	0	1	1.58402	0.000119841	0.208993	0.858573	0.898401	0.0619604	-1.03222	0.0739988	0.610376	0.124603	0.161965	0.793094	-0.370152	0.412754	0	1	0	1	0	1	0.976279	0.821207	0	1	0.339454	0.987982	0	1	2.65429	2.15e-09	-0.0584116
XLOC_092365	AT4G21110	5.91e-44	2. Splicing factors	atG10	-2.32517	0.00502898	-1.82404	0.124744	-2.1437	0.0218139	-1.20948	0.0799439	-1.88017	4.39e-05	-3.69916	1.35e-05	-2.32288	0.000507213	0.131335	0.954874	-1.84363	0.0118673	-2.40797	0.00115845	-1.70287	0.00102157	-2.19148	0.000475161	-2.46619	2.73e-05	-1.52502	0.00121874	-0.69284	0.400413	-0.185776	0.978374	-0.766853	0.403153	-0.727544	0.169234	-0.88951	0.105816	0.0698791	0.975024	-0.0961743	0.961573	0	1	0
XLOC_093017	AT1G77180	NA	2. Splicing factors	atSKIP	0	NA	0	NA	0	NA	0	NA	0	NA	0	NA	0	NA	0	NA	0	NA	0	NA	0	NA	0	NA	0	NA	0	NA	0	NA	0	NA	0	NA	0	NA	0	NA	0	NA	0	NA	0	NA	0
XLOC_093349	AT4G15900	0	2. Splicing factors	atPRL1	-0.386371	0.00796842	-0.451984	0.00125301	0.00740772	1	-0.911418	9.39e-14	0.515262	9.32e-05	0.21511	0.178272	-0.836111	1.86e-09	0.257454	0.0852767	-0.186579	0.281253	-0.0118957	1	-0.48618	0.000140033	-0.803125	4.49e-10	-0.631145	1.45e-06	-1.09685	3.47e-16	-0.318348	0.0336127	-0.266121	0.208323	0.106316	0.67267	0.731252	7.17e-10	0.249041	0.0853141	0.723391	7.17e-10	0.23315	0.109073	0	1	0
XLOC_093387	AT3G18165	6.74e-94	2. Splicing factors	atSPF27	-0.0806574	0.802058	0.242436	0.259014	0.223961	0.25296	-0.233902	0.22586	0.579999	0.000433006	0.120079	0.641437	0.639174	0.000347956	0.217237	0.299526	0.00080702	1	0.214799	0.284389	0.178285	0.384837	-0.334058	0.070403	-0.34672	0.0667067	-0.374344	0.0482228	0.508921	0.00877271	-0.130283	0.792587	0.127562	0.712144	0.819189	1.78e-07	0.456835	0.00908652	0.556778	0.000763347	0.579409	0.000439877	0	1	0
XLOC_093748	AT3G01150	4.46e-176	2. Splicing factors	atPTB2a	0.0789854	0.896462	0.0989	0.84576	0.482278	0.114876	0.355693	0.262323	0.361057	0.243344	0.16116	0.729702	0.813096	0.0178624	0.319311	0.307835	-0.132885	0.76631	0.278022	0.404859	0.316172	0.376958	0.283334	0.427772	0.721907	0.0231919	0.502315	0.129919	-0.117219	0.822119	0.102509	0.945812	0.0541803	0.964712	0.389396	0.201448	0.120337	0.795142	-0.536088	0.0727902	-0.452382	0.164824	0	1	0
XLOC_093954	AT3G12580	1.58e-134	2. Splicing factors	AtHSP73-1	-4.11839	NA	0	NA	0	NA	0	NA	0	NA	0	NA	0	NA	-1.13864	NA	0	NA	0	NA	0	NA	0	NA	0	NA	0	NA	-2.10383	NA	0	NA	0	NA	0	NA	0	NA	0	NA	0	NA	0	NA	0
XLOC_093964	AT5G13010	0	2. Splicing factors	atPrp22	1.80298	0.383691	0.282132	0.96074	0	1	-1.29093	0.685892	-1.14814	0.625758	3.99973	0.0943778	3.78797	0.128152	0.873507	0.624835	0.734222	0.813541	-0.832542	0.86112	-2.31543	0.413875	1.99131	0.560275	-0.337087	0.99233	-1.55076	0.697116	0.386969	NA	1.46107	NA	-1.64338	NA	0.190129	NA	0.612065	NA	-1.5283	NA	-1.94914	NA	0	1	0
XLOC_094469	AT5G02500	0	2. Splicing factors	AtHSP73-2	-6.87657	3.3e-35	-3.25001	6.14e-12	-0.803736	0.560591	0.826973	0.451868	2.43645	9.29e-06	1.80112	0.000168515	-1.07584	0.0388855	-5.64168	1.46e-25	-2.50331	6.5e-08	-0.433618	0.530782	-4.16893	3.4e-06	-1.36216	0.0219878	1.27896	0.00965716	-1.37568	0.00310537	-0.806258	0.127499	-0.198197	0.926463	-0.0847047	0.96951	-1.81743	8.17e-05	-3.22276	8.44e-15	-0.551188	0.283413	0.853137	0.0717178	0	1	0
XLOC_094609	AT1G43190	0	2. Splicing factors	atPTB1	1.66933	9.55e-12	1.04523	1.6e-05	0.164179	0.622254	0.427086	0.0964028	0.403157	0.116349	-0.21215	0.511585	0.293269	0.345332	1.05643	9.83e-06	1.10998	8.44e-06	1.03168	1.5e-05	1.00357	1.95e-05	0.268414	0.351964	0.0941328	0.85015	-0.306226	0.338905	-0.0888261	0.867184	-0.0758325	0.964503	0.197099	0.689993	0.656357	0.00776068	0.431902	0.111251	0.155193	0.670989	-0.533906	0.0489116	0	1	0
XLOC_094893	AT2G41020	2.79e-114	2. Splicing factors	atNPW38	0.954925	0.000257921	0.074267	0.880827	-0.804395	0.00708653	0.126329	0.748204	-0.912106	4.76e-05	0.204184	0.54648	0.999138	5.55e-05	0.245587	0.409457	0.427119	0.166925	0.04276	0.964953	-0.0602517	0.93323	0.389193	0.181361	0.575446	0.0318102	1.03636	1.66e-06	-0.163073	0.650466	0.242089	0.661055	0.100419	0.869313	-0.190275	0.516346	-0.276449	0.303647	-0.479065	0.0321079	-0.132192	0.652475	0	1	0
XLOC_094922	AT3G16650	NA	2. Splicing factors	atPRL2	0	NA	0	NA	0	NA	0	NA	0	NA	0	NA	0	NA	0	NA	0	NA	0	NA	0	NA	0	NA	0	NA	0	NA	0	NA	0	NA	0	NA	0	NA	0	NA	0	NA	0	NA	0	NA	0
XLOC_095087	AT1G60900	NA	2. Splicing factors	atU2AF65b/AULa	-1.22577	4.93e-06	-0.0870932	0.873698	1.28918	3.04e-08	0.136666	0.68002	0.412757	0.0752491	0.637912	0.00380701	0.182771	0.512161	-0.233325	0.467504	-0.0228991	1	-0.287189	0.302539	-0.945141	3.05e-05	-0.163413	0.581905	-0.169561	0.571967	-0.095915	0.796901	0.583867	0.0350632	0.0264921	1	-0.0993508	0.868523	-0.45007	0.0643727	-0.451799	0.0561463	0.329184	0.172601	0.686598	0.00122696	0	1	0
XLOC_095481	AT1G16610	1.46e-57	2. Splicing factors	atSR45/atRNPS1	0.51067	0.015614	0.752316	0.000183834	-0.366674	0.0780393	0.22464	0.340931	-0.994095	2.85e-07	-0.418444	0.134621	0.579224	0.0429106	0.408315	0.0698359	0.404869	0.0927348	0.78558	9.48e-05	0.954176	4.14e-06	0.631347	0.00571999	0.883778	0.000126808	1.00445	7.6e-05	-0.0512401	0.928888	-0.0701622	0.951278	0.378859	0.183795	-0.28702	0.177286	0.798811	3.54e-05	-0.559969	0.0144964	-0.113384	0.757376	0	1	0
XLOC_096284	AT3G23900	7.86e-168	2. Splicing factors	atSRM300like	0.0186618	1	0.655537	0.0564103	0.0804285	0.930039	0.177778	0.738367	0.063107	0.953224	0.0733684	0.948781	0.897746	0.0088192	0.889018	0.00575589	0.766672	0.0300607	0.994918	0.00149997	0.77841	0.0209196	-0.0605355	0.960536	-0.0984276	0.900833	0.988855	0.00318288	0.22429	0.668249	0.303227	0.700101	0.212685	0.749698	0.0383113	0.986384	0.419135	0.280472	-0.0771799	0.932014	-0.868193	0.00781156	0	1	0
XLOC_096306	AT1G30480	1.49e-145	2. Splicing factors	atSPF45	-1.31162	9.42e-09	-0.719793	0.00589119	-1.50396	4.03e-08	-1.34903	2.07e-06	-1.43486	9.13e-09	-1.30012	3.59e-05	-0.637663	0.115261	-0.595233	0.0161828	-0.727206	0.00527723	-0.802897	0.0018536	-0.324035	0.373911	-0.295366	0.437182	-0.135339	0.826679	-0.338577	0.378488	-0.523632	0.0439085	-0.56445	0.112576	-0.348826	0.377632	-0.365223	0.222793	-0.205871	0.606653	-0.240386	0.525729	-0.00861523	1	0	1	0
XLOC_096370	AT1G27900	NA	2. Splicing factors	atPrp22-3	1.14118	0.0318114	0.0636368	1	0.869997	0.181598	-0.306943	0.781951	-0.0294235	1	0.500413	0.685191	1.84778	0.0108257	0.188979	0.819795	0.354144	0.627917	1.31111	0.0220179	0.912293	0.241416	-0.527573	0.58332	1.16073	0.151428	0.848104	0.270308	-0.991635	0.120182	-0.0716092	1	0.168734	0.908415	-0.497285	0.34803	1.73028	0.00131188	-0.0913964	0.967641	-0.447812	0.452949	0	1	0
XLOC_096620	AT3G53500	6.26e-77	2. Splicing factors	atRS2Z32	1.60605	4.38e-09	2.76452	2.38e-24	1.52927	3.53e-11	0.965224	2.69e-05	1.78626	1.23e-15	1.27123	1.86e-08	1.13862	2.53e-07	1.94174	2.57e-16	1.94309	6.94e-14	1.4612	1.47e-09	1.13019	9.13e-07	0.447947	0.0780628	1.06524	2.15e-06	0.563166	0.0207872	0.0233715	1	0.289166	0.62803	0.310833	0.465223	0.629513	0.0118755	0.90422	0.000125111	-0.397327	0.135415	-0.698613	0.0038315	0	1	0
XLOC_097051	AT5G10800	NA	2. Splicing factors	atSR140-2	NA	NA	NA	NA	NA	NA	NA	NA	NA	NA	NA	NA	NA	NA	NA	NA	NA	NA	NA	NA	NA	NA	NA	NA	NA	NA	NA	NA	NA	NA	NA	NA	NA	NA	NA	NA	NA	NA	NA	NA	NA	NA	NA	NA	NA
XLOC_097113	AT5G11170	0	2. Splicing factors	atUAP56b	-1.32362	1.02e-06	-1.04588	0.000164683	-1.48927	3.08e-08	-1.51108	1.87e-08	-0.616938	0.0354538	-1.243	8.68e-06	-1.27618	4.08e-06	-0.401282	0.209951	-0.451434	0.157243	-0.997437	0.000343935	-0.878736	0.00192494	-1.1232	5.38e-05	-1.22891	1.02e-05	-1.01902	0.000296282	-0.230667	0.596292	-0.077615	0.979776	-0.303635	0.576843	0.360796	0.326783	0.0223358	1	0.716564	0.0173878	0.932078	0.00124004	0	1	0
XLOC_097406	AT5G42820	1.2e-128	2. Splicing factors	atU2AF35/AUSb	0.26711	0.342439	0.472016	0.0647669	0.820903	0.000432234	0.457478	0.0630028	-0.806591	7.75e-05	0.175877	0.570606	1.19459	1.56e-08	0.0655186	0.907841	-0.916696	5.49e-05	-0.780647	0.000395788	0.118151	0.721734	0.148728	0.645477	0.53188	0.0274908	0.516355	0.0256826	0.359278	0.206748	-0.00472273	1	0.0912462	0.87758	0.314823	0.225098	0.0576362	0.922211	-0.0415281	0.964955	0.69313	0.00106766	0	1	0
XLOC_097521	AT1G09140	6.9e-95	2. Splicing factors	atSRp30	-1.39453	2.76e-08	-0.805251	0.0038692	-0.382458	0.308441	2.45102	2.88e-19	1.42215	3.6e-12	0.8507	4.28e-06	-0.344876	0.0841478	-1.45954	2.39e-11	-1.59892	5.47e-12	-1.61826	2.14e-12	-1.88869	2.64e-17	-0.969785	3.89e-07	0.0382466	0.957539	-0.713507	7.72e-05	-0.340522	0.231926	0.0120787	1	-0.658757	0.0179505	-1.01707	1.67e-07	-1.988	2.42e-32	-0.726448	4.04e-05	0.197382	0.390468	0	1	0
XLOC_098134	AT5G02500	0	2. Splicing factors	AtHSP73-2	-7.50181	3.89e-10	-1.39542	0.0556432	-1.72067	0.52581	0.35296	0.991505	3.08968	0.0239275	3.88563	0.000107662	1.61394	0.0393654	-4.42254	3.7e-06	0.162598	0.92639	4.30149	0.0111277	-4.77358	0.00908866	0.110249	0.994685	2.5417	0.00119857	0.495674	0.605817	-1.38015	0.0753701	0.159014	0.996916	-0.193442	0.934365	-2.59171	0.000220711	-3.32947	2.85e-08	-1.0552	0.104283	-0.583149	0.466116	0	1	0
XLOC_098203	AT4G21110	3.6e-95	2. Splicing factors	atG10	0.891896	0.00389717	0.776234	0.0223036	-0.156947	0.743294	1.04493	0.000538403	-0.318024	0.373154	1.17667	0.000386742	1.50488	6.24e-06	-0.484544	0.158024	-0.608593	0.0922661	0.350748	0.361994	1.55744	5.53e-07	0.637644	0.0689285	1.01908	0.00271053	1.2175	0.000406427	0.096559	0.887801	0.220597	0.810882	0.17973	0.803757	0.0797666	0.904777	0.447023	0.200619	-1.1522	0.000178051	-0.266994	0.51761	0	1	0
XLOC_098831	AT3G62310	NA	2. Splicing factors	atPrp43	0	NA	-1.18794	NA	2.11344	NA	0	NA	-1.51745	NA	1.98578	NA	0	NA	-0.329416	NA	0	NA	0	NA	-1.30277	NA	1.92976	NA	0	NA	-1.60586	NA	-3.89247	NA	0.333796	NA	0.939028	NA	0.875463	NA	0	NA	1.06685	NA	-0.34291	NA	0	NA	0
XLOC_100117	AT1G03140	NA	2. Splicing factors	atPrp18-1	0	NA	0	NA	0.580463	NA	0	NA	0	NA	0	NA	-0.892628	NA	0	NA	0	NA	0	NA	0	NA	0	NA	0	NA	2.34106	NA	0	NA	1.6659	NA	0	NA	0.316055	NA	0	NA	-0.292049	NA	-1.45875	NA	0	NA	0
XLOC_101786	AT3G12580	1.4e-10	2. Splicing factors	AtHSP73-1	-1.37439	1.05e-06	-0.801079	0.00570541	-0.0427984	0.992652	0.290015	0.289487	0.0417817	0.965876	-0.400601	0.116219	-1.61893	9.74e-10	0.129318	0.768566	0.0287113	1	-0.273307	0.397918	-2.16667	2.94e-18	-0.720114	0.00145595	-0.689681	0.00373177	-1.49097	1.12e-09	-1.02657	0.0250142	-0.629727	0.225614	-0.457954	0.182187	0.041815	0.970039	-0.325112	0.320228	1.00754	4.1e-05	0.820045	0.00522574	0.482131	0.112013	0.178354
XLOC_102195	AT3G12580	0	2. Splicing factors	AtHSP73-1	-0.683433	0.155713	-1.47665	0.000241718	-2.91421	5.51e-11	-1.10735	0.0131505	-0.503182	0.283674	0.0498634	1	1.07194	0.0187192	-0.728955	0.123077	-0.589278	0.194545	-2.46828	3.42e-09	-0.823927	0.0776073	0.422382	0.428531	1.29746	0.00295889	1.05336	0.0168063	-1.90571	5.06e-05	-0.366359	0.757647	-0.879589	0.252776	-0.238059	0.74482	-0.7876	0.100394	-1.21499	0.0109397	0.4335	0.452974	0.523319	0.321605	0.139414
XLOC_102197	AT5G02500	0	2. Splicing factors	AtHSP73-2	-0.387797	8.17e-05	-1.18334	2.01e-22	-2.64327	6.81e-23	-1.02711	0.00585226	-2.77148	2.02e-05	-1.26892	0.331186	-1.70844	0.474205	-0.470174	2e-06	-0.332696	0.00570244	-1.18386	3.8e-10	-0.0458607	1	-1.38803	0.0334712	-2.57152	0.0510571	-1.54362	0.657582	-0.212646	0.0918775	-0.317325	0.186007	-0.551517	0.14863	0.617587	0.283613	-0.866574	0.59814	2.33354	0.292661	1.0267	0.80493	-0.980236	5.67e-26	0.325473
XLOC_102198	AT5G02500	0	2. Splicing factors	AtHSP73-2	-0.135711	0.83022	-0.336953	0.583496	-0.330625	0.712419	-0.643876	0.487333	-1.4691	0.0350306	-0.670769	0.515285	0.528307	0.527671	0.166155	0.790556	-0.21705	0.771371	1.34513	0.0393994	-1.32395	0.0454613	-1.36896	0.0888836	-0.295135	0.791597	0.710408	0.173988	-0.556296	0.389827	-0.309837	0.883596	-0.377232	0.769864	-0.761518	0.247153	0.257992	0.844865	-0.46772	0.611263	-0.224793	0.853241	-0.0828743	1	0.280599
XLOC_102365	AT2G47330	0	2. Splicing factors	atPrp5-2	0.379768	0.0709783	0.801844	2.63e-05	0.17975	0.540986	0.547208	0.00758408	-0.219938	0.365581	0.442743	0.086392	1.38135	1.22e-09	0.741768	1.69e-05	0.548677	0.0132015	1.1814	2.21e-09	1.38944	1.67e-08	1.23244	5.6e-08	1.12392	2.77e-06	1.15449	5.81e-07	0.320619	0.265184	0.214409	0.727136	0.358689	0.338256	0.292916	0.20378	0.0925736	0.825369	-1.31868	7.26e-07	-1.04258	2.96e-05	-0.190813	0.466589	-0.0347432
XLOC_102370	AT2G47250	NA	2. Splicing factors	atPrp43	-1.31538	0.69998	0	1	6.07615	0.000319164	3.12265	3.47e-11	2.36965	2.73e-11	-0.732306	0.0482577	-5.72346	1.59e-12	0	1	0	1	3.56782	0.0835726	0.305961	0.598658	0.711194	0.051241	-1.15807	0.00055826	-2.44179	8.88e-06	0	1	-2.15211	0.65101	-1.1351	0.487591	-2.12897	1.41e-09	0.407282	0.343952	2.72718	9.5e-17	0.185042	0.90547	0	1	6.22806
XLOC_102391	AT2G47250	0	2. Splicing factors	atPrp43	0.807507	4.12e-10	0.376375	0.00631742	1.15876	6.94e-20	0.179812	0.255452	1.01382	4.91e-15	0.628912	8.02e-06	0.5093	0.000482341	0.294662	0.0355472	0.547939	5.48e-05	1.19782	3.09e-20	0.696065	4.48e-07	0.18228	0.260879	0.480836	0.000724844	0.580665	2.11e-05	-0.392662	0.0110276	-0.206608	0.437154	-0.141214	0.604715	0.231825	0.157755	-0.184493	0.305839	-0.467921	0.00120693	-0.0522923	0.863692	0.489379	0.000267326	-0.189034
XLOC_102586	AT5G18810	1.51e-42	2. Splicing factors	atSCL28	0.00346716	1	-0.0958034	0.689743	0.345254	0.0385405	-0.159605	0.442324	0.340763	0.0415097	0.274264	0.135161	0.751099	2.32e-06	0.275437	0.0902717	0.0653776	0.814788	0.514872	0.000890422	-0.0231931	0.98882	-0.223893	0.234413	-0.0607196	0.856531	-0.34296	0.0613665	0.0447249	0.934154	-0.127326	0.810574	0.224036	0.398672	0.434324	0.0136016	0.25387	0.206477	0.312087	0.0961153	0.0584181	0.880009	-0.245536	0.198745	-0.535981
XLOC_102677	AT3G01150	0	2. Splicing factors	atPTB2a	1.94419	9.76e-29	1.72443	1.75e-23	1.15001	1.06e-13	0.951174	1.01e-10	0.986288	5.79e-11	1.14397	3.2e-13	0.737682	2.52e-05	1.70409	1.75e-24	1.41012	9.35e-14	1.48932	1.04e-19	1.24911	6.31e-16	1.01194	1.76e-11	0.815856	2.57e-07	1.36961	1.49e-14	-0.312551	0.238509	-0.0880209	0.928448	0.201742	0.583786	0.191783	0.330942	0.661982	3.14e-05	-0.577962	0.000904044	-0.814779	6.49e-05	1.17852	5.53e-15	0.344789
XLOC_102718	AT2G38770	0	2. Splicing factors	atAquarius	-0.780939	9.19e-05	-0.237396	0.335157	-0.418452	0.060418	0.551337	0.0111918	-0.393093	0.0711668	-0.0255384	1	-0.469278	0.0376761	-0.480356	0.0249541	-0.142151	0.624268	-0.0744041	0.843053	-0.240897	0.331454	-0.338133	0.15019	-0.302093	0.21602	-0.199035	0.471195	0.0533763	0.931614	0.0968104	0.904379	-0.00302193	1	-0.28009	0.298411	0.189062	0.544322	0.152209	0.631968	0.444095	0.0583616	0.369009	0.135752	0.456456
XLOC_102859	AT5G54520	2.15e-54	2. Splicing factors	atPrp17-2	-0.106831	0.551291	-0.760116	2.89e-09	-1.14542	4.65e-17	-1.22383	2.32e-19	-0.822642	2.15e-09	-0.664203	1.45e-05	-0.595973	0.000127853	0.402001	0.00368681	0.4338	0.00305038	0.296965	0.0460547	-0.163117	0.354092	-0.762071	4.39e-07	-0.686464	2.24e-06	-0.610609	4.19e-05	-0.31213	0.0737237	0.00182569	1	0.350694	0.0627212	0.347257	0.0364628	0.0730214	0.801567	0.354909	0.025004	-0.181119	0.344167	0.288829	0.0599035	0.31526
XLOC_102939	AT4G36690	0	2. Splicing factors	atU2AF65a/AULb	0.961644	4.71e-08	0.0665531	0.814833	0.42719	0.0147106	0.830347	7.22e-08	0.462342	0.00464468	1.15785	3.75e-11	0.067151	0.875898	0.696909	1e-05	0.0214011	0.993029	0.466273	0.00725499	0.439976	0.0124013	0.466759	0.00463939	0.278231	0.148241	1.093	3.23e-08	-0.533862	0.0114049	-0.0486329	0.982564	0.134088	0.749531	0.0971945	0.700674	0.425299	0.0175099	-0.503975	0.0110078	-0.408756	0.0763049	0.429308	0.016306	0.0864938
XLOC_103035	AT4G36690	0	2. Splicing factors	atU2AF65a/AULb	0.508745	1.76e-05	0.50788	3.55e-06	-0.354258	0.00245807	-0.58923	6.1e-08	-0.280582	0.0193173	0.129304	0.402611	0.099592	0.5325	0.267037	0.0291966	-0.00591133	1	0.0375729	0.868397	0.0201908	0.969707	-0.376652	0.0014228	-0.0395757	0.880018	0.287819	0.0194826	0.286815	0.0547432	-0.0273003	0.998991	0.247103	0.162789	0.359646	0.00437652	0.380296	0.00379139	0.126228	0.455294	0.0309055	0.941235	0.291387	0.0181823	-0.028316
XLOC_103071	AT5G02500	0	2. Splicing factors	AtHSP73-2	0	1	1.59356	NA	-1.6802	0.504122	0.930767	0.729579	2.86312	0.21793	0.627654	NA	3.7675	NA	1.66576	NA	1.72142	NA	0	NA	2.39057	NA	-0.205417	NA	1.00733	NA	0.500963	NA	-1.21665	NA	-0.0960621	NA	1.36454	NA	0.935985	NA	-0.638472	NA	-0.918573	NA	0.966162	NA	1.2667	0.522241	1.97987
XLOC_103091	AT5G59950	7.59e-48	2. Splicing factors	atALY-1b	-0.447507	0.0331791	-0.0253192	1	0.00438981	1	-0.523625	0.0248211	-1.15165	2.2e-08	-0.238757	0.441675	-0.412076	0.157362	-0.22757	0.342313	-0.319234	0.167924	0.413065	0.0680791	0.0477035	0.950299	-0.0222541	1	-0.296042	0.33772	-1.1061	1.85e-05	-0.249382	0.378488	-0.172164	0.778906	-0.121801	0.816691	0.472977	0.0621213	0.0987165	0.829122	-0.0364057	0.987401	0.224348	0.497678	-0.415249	0.0723144	-0.501249
XLOC_103424	AT3G54670	NA	2. Splicing factors	atSmc1	0	NA	0	NA	2.11343	NA	0	NA	0	NA	0	NA	0	NA	0	NA	0	NA	0	NA	0	NA	0	NA	0	NA	0	NA	0	NA	0	NA	0	NA	0	NA	0	NA	0	NA	0	NA	2.35105	NA	0
XLOC_103704	AT1G07360	NA	2. Splicing factors	atECM2-1a	-0.73695	0.0080036	-0.321479	0.341954	-1.74503	1.19e-09	-2.70696	1.04e-19	-3.06904	6.51e-22	-3.46541	8.5e-06	-0.274516	0.87938	-0.407466	0.188208	-0.853694	0.00284132	-1.37064	5.37e-07	-2.16509	1.48e-13	-2.15347	1.54e-09	-1.71765	0.00470375	-0.300043	0.793781	-0.430351	0.218423	0.0143646	1	-0.353057	0.517417	0.805293	0.0580569	2.22331	0.00400875	0.942526	0.548331	1.1871	0.238571	-1.21247	6.5e-06	-0.13751
XLOC_103762	AT3G25840	0	2. Splicing factors	atPRP4K-1	-0.628337	0.356877	-0.925572	0.460725	-2.80545	0.139035	-0.0186809	1	1.27308	0.621543	0.649123	0.902832	-1.11022	0.724874	1.2982	0.0266632	-0.254945	0.815572	-1.75479	0.15949	-3.05271	0.103327	-0.804448	0.714136	1.96089	0.52419	0	1	0.928186	0.351652	-0.502094	0.911089	0.0849446	NA	-1.47362	0.612918	0	1	0	1	0	1	1.3329	0.041998	-1.5029
XLOC_103795	AT1G15200	1.13e-96	2. Splicing factors	atPinin	-0.779094	1.5e-10	-0.505815	5.43e-05	-0.390719	0.00437204	-1.45951	8.39e-32	-1.17805	1.91e-22	-0.995872	3.49e-13	0.945662	5.86e-14	-0.10031	0.558645	-0.264224	0.0577975	-0.0418112	0.874253	-0.438415	0.001629	0.0177845	0.998033	-0.128069	0.51398	0.92911	2.29e-14	-0.00299095	1	0.00501534	1	-0.396138	0.0158051	-0.138795	0.479309	-0.440017	0.00326782	0.0405078	0.907281	0.354781	0.00904541	0.0550974	1	-0.415041
XLOC_103798	AT1G03140	4.55e-125	2. Splicing factors	atPrp18-1	-1.30827	0.924293	-2.33693	0.773292	2.28675	0.802071	0	1	-0.229769	1	0	1	1.47134	0.916908	2.13775	0.799538	-1.65831	0.870201	0.381376	1	0	1	0	1	-0.827237	0.986003	0	1	0	1	0	1	0	1	-0.551298	0.997244	0.218615	1	-3.32338	0.668402	-0.353314	1	-2.41223	1	3.5145
XLOC_104186	AT3G52250	NA	2. Splicing factors	atN-CoR1	0	1	0	1	0	1	0	1	0	1	0	NA	0	1	1.88357	0.207753	1.76645	0.486739	0.719582	0.830405	-0.357681	NA	0.506738	NA	1.82491	0.372274	-0.415286	NA	-0.653379	NA	0	NA	-2.11393	NA	-0.0408492	NA	-3.34837	NA	0.276559	NA	-0.521276	NA	4.4555	0.0357324	2.24371
XLOC_104443	AT5G52040	NA	2. Splicing factors	atRSp41	-0.470531	0.327095	-0.446853	0.593864	-2.02336	0.0327642	-0.848457	0.297148	0.134608	0.926319	-1.5986	0.0120556	-0.840483	0.204013	0.758372	0.0667254	0.0744183	0.996124	-0.552461	0.390966	-1.94742	0.0148345	-2.87651	0.000262883	-1.56119	0.0044798	-0.803725	0.133985	-0.02512	1	0.519023	0.804131	0.775978	0.471365	-0.0477653	1	-0.53999	0.490396	1.62781	0.0044224	0.428939	0.544997	-0.408893	0.866795	0.242298
XLOC_105275	AT3G13200	1.66e-54	2. Splicing factors	atAD-002	1.67584	7.64e-06	1.98145	2.67e-07	1.52134	5.53e-05	0.595772	0.134865	1.90698	7.68e-09	1.93031	2.2e-08	2.92458	1.26e-21	2.12779	2.2e-10	1.79986	3.19e-06	1.13229	0.00088725	0.773004	0.0359035	0.982962	0.00363547	0.828625	0.0172585	2.03127	7.96e-11	0.741249	0.165732	0.31048	0.796547	0.339339	0.620589	0.647534	0.0769876	-0.197727	0.692574	-0.786907	0.0159363	-0.586912	0.0773397	0.180221	1	-0.55021
XLOC_106133	AT1G07350	2.22e-37	2. Splicing factors	atTra/SFRS1	0.193622	0.661592	1.51865	1.03e-06	1.71642	3e-10	2.33955	1.18e-20	2.20577	2.7e-19	1.53727	4.28e-11	1.58764	2.95e-12	1.09483	6.13e-05	0.545049	0.0926952	0.813499	0.00699201	0.475392	0.0938283	1.09532	4.38e-06	1.82034	1.76e-15	0.713276	0.00356528	-1.16798	0.0018495	-0.368473	0.687249	0.411219	0.454053	-0.476439	0.116443	-1.77489	1.7e-14	-1.27879	8.55e-08	-0.442245	0.117195	0.858822	0.00236329	0.648332
XLOC_106158	AT2G29210	4.97e-48	2. Splicing factors	atSRM102	-0.47414	0.00116792	-0.735093	1.11e-07	0.0284327	0.96547	-0.19198	0.255274	-0.719412	5.23e-08	0.0584644	0.836283	0.193504	0.245686	-0.395462	0.00863993	-0.0857753	0.709887	-0.398198	0.00621871	-0.663872	3.01e-06	-0.390306	0.00866547	-0.13516	0.480372	0.0578145	0.817739	-0.0380945	0.937762	0.091416	0.855348	0.174814	0.502871	-0.0222009	0.975696	-0.0939435	0.707262	0.372646	0.0136508	0.514916	0.000223483	-0.37204	0.0213321	-0.040197
XLOC_106187	AT5G02500	0	2. Splicing factors	AtHSP73-2	-4.90212	4.61e-07	-3.17558	0.00699218	-2.22565	0.35501	1.14239	0.517761	7.131	2.02e-17	4.76999	2.62e-17	0.248406	0.819156	-2.60085	0.0689412	3.14478	0.00141898	1.56045	0.0866508	-4.12102	0.0334041	-2.14692	0.00248456	2.18691	0.000242052	-0.610723	0.421062	-3.79083	0.0703812	-1.7849	0.313287	-0.646233	0.779062	-4.95594	2.32e-15	-6.63942	2.61e-32	-0.836858	0.254998	-0.0493823	1	-2.06554	0.021216	-0.338566
XLOC_106192	AT5G59950	2.89e-63	2. Splicing factors	atALY-1b	-1.33023	5.47e-32	-1.49623	8.32e-42	-0.654714	1.63e-08	-1.29149	2.93e-31	-1.23464	4.57e-30	-0.761987	3.91e-10	0.0386859	0.905108	-1.56033	5.8e-42	-1.57245	7.84e-45	-1.28289	1.11e-30	-0.382633	0.0018727	-0.456555	0.000180853	-0.221713	0.112539	-0.0489338	0.834149	-0.752035	5.81e-10	-0.622237	8.32e-07	-0.51862	0.000102132	0.11782	0.487928	0.344614	0.0112833	0.470361	0.00018725	1.07259	3.37e-20	-1.22813	3.52e-29	-0.494289
XLOC_106513	AT2G13540	0	2. Splicing factors	atCBP80	0.463163	0.000190646	0.342509	0.00840628	0.0029142	1	0.281079	0.0418773	-0.00619578	1	0.185538	0.26425	-0.396953	0.0141236	0.19486	0.160488	0.329154	0.014767	0.398963	0.00222376	0.502103	0.000116838	0.0865926	0.648435	0.0499683	0.860128	-0.0661107	0.793781	-0.0179807	0.994679	0.366722	0.0464267	0.410412	0.0128185	0.233466	0.141729	-0.115222	0.573805	-0.0157557	1	-0.573628	0.000113843	0.666541	3.41e-08	0.364854
XLOC_106797	AT3G49430	3.12e-92	2. Splicing factors	atSRp34b	-0.396438	0.0192334	-0.815499	2.04e-07	-0.336944	0.0524953	-0.811227	1.79e-07	-0.244013	0.17771	0.607703	0.000169826	-0.137737	0.508254	-0.364373	0.0357981	-0.47068	0.00539479	-0.573705	0.000377538	-0.855117	3.79e-08	-1.05561	5.98e-12	-0.756227	1.49e-06	-0.681676	1.47e-05	-0.0491102	0.910168	0.0218973	1	0.461923	0.028968	0.160481	0.492532	0.173943	0.448802	0.6024	0.000235742	0.965247	5.91e-10	0.0231282	1	-0.742356
XLOC_106801	AT1G32490	0	2. Splicing factors	atPrp2-1a	1.97297	1.08e-34	1.43634	2.85e-20	-0.311745	0.107185	0.843887	2.45e-06	0.55909	0.00179571	0.415978	0.0428783	0.497837	0.0119227	1.41421	1.42e-19	2.15036	1.97e-35	1.52619	4.04e-20	1.08217	1.63e-09	0.234427	0.282684	-0.0538881	0.907568	0.498588	0.0082584	0.134953	0.651333	0.118692	0.860248	0.306258	0.28413	0.0582892	0.879449	0.284826	0.210836	-0.273019	0.218679	-1.01665	2.11e-07	1.67497	8.06e-30	0.0523561
XLOC_107046	AT3G55460	4.71e-35	2. Splicing factors	atSCL30	0.0897594	0.803514	0.276527	0.305979	1.18225	9.2e-07	2.02335	2.19e-16	0.213146	0.440261	1.21175	1.29e-06	1.52572	6.43e-09	0.683026	0.00115563	0.763121	0.00163849	1.27385	5.58e-07	1.00416	4.42e-05	1.19541	2.92e-06	1.61542	1.28e-10	2.0384	6.35e-14	-0.103587	0.807158	-0.333635	0.528405	-0.125069	0.859756	-0.238586	0.407389	0.541347	0.0402734	-1.37125	4.38e-07	-0.3831	0.228925	0.453492	0.0578835	0.621917
XLOC_107091	AT1G15200	2.87e-15	2. Splicing factors	atPinin	0	1	-0.0711805	1	-0.865972	0.937022	0	1	-1.73179	0.733289	-0.812052	0.945863	0	1	0	1	-0.304729	1	2.0305	0.71721	-1.33292	0.840019	0	1	2.18444	0.705297	1.35908	0.854693	-1.18914	0.854261	1.00693	0.958777	-0.37544	NA	-0.0331108	1	0.155189	1	-0.89105	0.904192	-1.04619	0.878126	1.82142	1	2.83501
XLOC_107262	AT5G10800	NA	2. Splicing factors	atSR140-2	3.49755	0.187309	-2.29672	0.299086	-1.71551	0.631539	1.76566	0.657318	-1.67209	0.608373	0	1	-1.14494	0.789945	0	1	-1.40313	0.595759	-3.5167	0.166228	-0.853801	0.849997	-3.23865	0.239061	-0.933856	0.876565	-1.53558	0.722984	4.08869	0.164498	-0.580255	0.997344	0	NA	-1.71848	0.583845	-1.61909	0.742951	-1.13741	0.830484	-0.386724	0.985633	0	1	1.34394
XLOC_107394	AT5G41770	NA	2. Splicing factors	atCRN1c	4.67731	NA	0	NA	0	NA	0	NA	-1.92155	NA	-1.77491	NA	-0.0685343	NA	-2.78952	NA	0	NA	0	NA	1.5015	NA	-0.57266	NA	2.39357	NA	2.88519	NA	3.79136	NA	-1.08781	NA	0	NA	-0.571256	NA	-1.6078	NA	0	NA	0	NA	-0.961951	NA	0
XLOC_107559	AT1G27900	0	2. Splicing factors	atPrp22-3	-0.00792367	1	-0.573442	0.000226193	-0.379425	0.0798683	-0.17343	0.445334	-0.0306579	0.968565	-0.315049	0.169437	-0.23124	0.442609	-0.389466	0.0134063	0.0250614	0.984326	-0.0973738	0.718017	-0.224034	0.329909	-0.0367845	0.950938	-0.490254	0.0213413	-0.179791	0.515695	-0.191506	0.427249	-0.633238	0.0104582	-0.224512	0.489753	0.177202	0.47965	0.149687	0.642116	0.146372	0.650057	0.347648	0.162826	0.0281871	1	-0.0703857
XLOC_107710	AT4G31770	0	2. Splicing factors	atDbr1	1.68736	3.62e-07	2.098	2.73e-10	2.60953	1.54e-15	0.518624	0.183444	1.39529	1.96e-05	0.0977806	0.906959	0.1998	0.718778	0.810361	0.0239505	0.363864	0.430989	-0.0780245	0.931582	1.91747	5.51e-09	1.95493	3.3e-09	1.71008	2.24e-07	0.800355	0.040521	2.64259	1.02e-15	0.290413	0.796487	0.450845	0.500694	0.865791	0.022983	-0.945539	0.0123506	0.57535	0.162584	-1.27332	0.000719055	-0.286963	0.76701	0.23927
XLOC_107933	AT3G55460	2.16e-40	2. Splicing factors	atSCL30	-0.114158	0.531932	-0.501026	0.000439561	-0.542734	0.000634866	0.697941	9.54e-07	0.735772	1.7e-07	0.487115	0.00158018	1.1594	3.5e-18	0.739658	1.03e-08	-0.157352	0.368092	0.617528	5.02e-05	0.0566186	0.824455	-0.279423	0.0752227	-0.387322	0.0115395	-0.0989049	0.651914	-0.404786	0.00449795	-0.38246	0.0446404	-0.495543	0.00222413	-0.206608	0.208737	-0.330473	0.0303509	-0.0778	0.73992	0.116667	0.561484	-0.56699	7.75e-06	-0.106318
XLOC_108597	AT2G37340	NA	2. Splicing factors	atRS2Z33	0	NA	0	NA	2.33794	NA	0	NA	0	NA	0	NA	0	NA	0	NA	2.30021	NA	2.08396	NA	0	NA	0	NA	0	NA	0	NA	1.82648	NA	0	NA	0	NA	0	NA	0	NA	0	NA	0	NA	0	NA	0
XLOC_109366	AT5G02500	NA	2. Splicing factors	AtHSP73-2	-0.400671	0.582275	-1.06567	0.0812279	-0.788979	0.533546	1.35819	0.482827	-0.470618	0.654581	1.01922	0.214489	-0.584662	0.47992	-0.362123	0.619682	0.340798	0.72411	-1.40076	0.0874137	-2.58865	0.0667863	-0.391614	0.782932	-0.350178	0.772128	-0.239044	0.7947	1.3895	0.0409609	0.317407	0.896895	1.18235	0.332924	-0.345365	0.835912	-0.765443	0.368739	1.21277	0.0332259	1.42355	0.0102492	2.31409	0.0200427	1.28339
XLOC_113261	AT5G67320	NA	2. Splicing factors	atTBL1-rp1	0	NA	0	NA	2.33794	NA	0	NA	0	NA	0	NA	0	NA	0	NA	0	NA	0	NA	0	NA	0	NA	0	NA	0	NA	0	NA	0	NA	0	NA	0	NA	0	NA	0	NA	0	NA	0	NA	0
XLOC_113294	AT3G55460	5.95e-41	2. Splicing factors	atSCL30	0.201466	0.249024	-0.317418	0.053594	-0.5571	0.000785703	0.297932	0.0775921	0.183332	0.330104	0.0890301	0.757863	0.41858	0.0151785	0.662412	5.98e-06	-0.346415	0.0350111	0.471139	0.00503758	-0.273545	0.116541	-0.632964	4.79e-05	-0.441221	0.00866936	-0.115801	0.640072	-0.236159	0.230077	-0.0447548	0.979599	-0.343061	0.129982	-0.177111	0.385188	-0.00761714	1	-0.00372551	1	-0.0628173	0.867715	-0.114387	0.815982	0.00721048
XLOC_113386	AT1G03140	2.47e-128	2. Splicing factors	atPrp18-1	0	NA	1.53529	NA	2.33789	NA	0	NA	0	NA	1.98578	NA	0	NA	0	NA	-1.5131	NA	0	NA	1.5015	NA	0	NA	-0.817986	NA	1.32763	NA	0	NA	0	NA	0	NA	0	NA	-3.193	NA	-1.24949	NA	-0.342905	NA	-0.799568	NA	0.494901
XLOC_113424	AT3G25840	0	2. Splicing factors	atPRP4K-1	0.578189	0.0659162	-1.06472	0.0097003	-1.49945	0.00676421	-2.00587	0.000262447	-1.45697	0.0186645	0.330888	0.738573	-1.23655	0.132034	0.263025	0.520038	1.54232	0.000285668	-0.633229	0.250572	-2.78251	3.75e-05	-1.74861	0.0179614	-1.16297	0.11338	-1.28335	0.0578676	0.721169	0.115385	0.259371	0.847306	-0.186468	0.89891	0.930458	0.228062	-0.853862	0.364528	0.638893	0.46855	-0.0260856	1	1.16679	0.000388456	0.627154
XLOC_113514	AT4G31770	0	2. Splicing factors	atDbr1	0.280558	0.264849	-0.0552849	0.909028	0.563604	0.00561717	0.143438	0.58848	0.906143	6.59e-07	0.816771	2.71e-05	-0.364679	0.0996502	0.406369	0.0599885	0.450671	0.0507625	0.67697	0.000610398	-0.0443266	0.927862	-0.398172	0.051857	-0.477442	0.0181909	-0.428852	0.060372	-0.419113	0.133974	0.103279	0.902423	0.240393	0.50258	0.461752	0.0345855	0.220258	0.415393	0.511165	0.0135272	0.0105014	1	0.278106	0.349297	-0.0420632
XLOC_113665	AT1G27900	0	2. Splicing factors	atPrp22-3	0.90573	9.17e-05	-0.5916	0.0142531	0.0948571	0.832226	0.242258	0.37667	0.731016	0.00120341	0.119734	0.769897	-0.329368	0.313935	0.485438	0.0279623	0.148658	0.67011	0.0454968	0.949402	-0.192195	0.549181	-0.227789	0.429721	-0.00659798	1	0.192666	0.594045	-0.503822	0.0772062	0.192982	0.811887	0.321586	0.409711	0.546746	0.0152511	0.24463	0.427184	-0.122109	0.767543	-0.520403	0.0737932	0.580819	0.11821	0.391579
XLOC_113788	AT1G23860	NA	2. Splicing factors	atRSzp21	0	1	0	1	0	1	0	1	0	1	1.98577	1	0	1	0	1	0	1	0	1	0	1	0	1	0	1	0	1	0	1	0	1	0	1	0	1	0	1	0	1	0	1	1.98778	1	0
XLOC_114166	AT5G02530	3.23e-47	2. Splicing factors	atALY-1a	0.428743	0.835197	4.18342	0.0313366	4.97947	0.00800713	1.32293	0.196434	2.54496	0.0379786	2.29995	0.0916987	1.66035	0.131386	2.63672	0.0419569	5.03186	0.00614703	2.91613	0.0486523	2.48797	0.0484632	2.59167	0.0126066	1.84602	0.121073	2.21106	0.089951	1.79271	NA	1.28224	NA	-1.21892	NA	0.889994	0.398463	0.0242922	1	-2.41576	0.0364517	-4.80301	NA	2.26905	0.398816	-1.04948
XLOC_114190	AT3G55460	6.36e-29	2. Splicing factors	atSCL30	0.334965	0.452315	1.38567	0.00116707	0.793667	0.0526519	1.18539	0.00139341	0.435933	0.288646	1.35927	0.00126975	0.0836666	0.989147	1.09982	0.00162036	0.647566	0.153695	0.564347	0.254557	0.445681	0.336157	0.198975	0.736527	0.789982	0.0656842	0.987662	0.0275066	-0.0285403	1	-0.0654414	1	-0.0681117	0.976871	-0.49706	0.202187	0.42322	0.374394	-0.362005	0.46598	0.340821	0.533936	0.0452587	1	0.571044
XLOC_114245	AT4G36690	0	2. Splicing factors	atU2AF65a/AULb	0.755495	1.71e-07	0.460061	0.00323655	0.468273	0.00634247	0.573179	0.000701173	0.637914	0.000123945	1.55922	4.6e-16	1.33304	1.23e-16	1.22634	1.55e-19	0.692515	2.45e-05	1.18297	1.64e-14	1.24116	4.16e-11	1.22543	3.25e-12	1.21074	3.02e-12	1.5515	7.99e-25	-0.298855	0.174913	-0.0143617	1	0.354246	0.237064	-0.0230472	0.976191	0.201532	0.362423	-0.51962	0.00688563	-0.626096	0.000288896	0.571296	2.41e-05	0.315429
XLOC_114272	AT1G32490	0	2. Splicing factors	atPrp2-1a	1.1972	2.67e-11	1.08335	2.75e-09	-0.486868	0.0200904	0.536248	0.0217176	0.069869	0.853469	0.329336	0.1976	0.960939	7.89e-06	0.943604	2.83e-07	1.32331	3.59e-12	1.80082	5.84e-20	1.31806	5.37e-10	-0.0610593	0.90862	0.536755	0.0163389	0.56679	0.0100486	0.164663	0.595805	0.0193001	1	0.277771	0.433523	0.151841	0.623563	0.0106342	1	0.0287179	0.992302	-0.996988	5.13e-06	0.52858	0.00554611	0.10879
XLOC_114407	AT3G01150	0	2. Splicing factors	atPTB2a	1.23032	3.96e-08	1.59624	1.22e-12	-0.0371987	0.981278	0.171538	0.541184	0.998052	1.79e-06	0.482941	0.0344822	0.26687	0.319156	1.33428	6.05e-09	1.42547	1.69e-08	0.72133	0.00193252	0.473176	0.0359848	0.147226	0.611839	0.0801618	0.851509	0.466845	0.0557125	-0.625144	0.0459963	-0.181898	0.843721	0.320991	0.458649	0.386851	0.112719	0.491797	0.0366936	0.117977	0.750266	-0.55591	0.0364556	0.636602	0.0067069	0.290416
XLOC_114461	AT3G49430	3.1e-89	2. Splicing factors	atSRp34b	-0.89901	3.97e-10	-0.865243	5.27e-11	-0.676131	2.13e-07	-1.04687	1.24e-16	-1.13846	6.26e-20	-0.660283	1.43e-06	-0.607019	2.36e-05	-1.23447	9.12e-17	-1.08162	1.37e-15	-1.13931	4.84e-19	-0.831341	5.02e-10	-0.665728	9.82e-07	-0.377357	0.00937889	-1.04051	1.31e-14	-0.294204	0.557071	-0.661675	0.156732	-0.578526	0.167266	0.372666	0.457135	0.613976	0.236024	0.891447	0.0381778	1.49501	0.000316534	-0.571072	1.56e-05	-0.541914
XLOC_114485	AT2G13540	0	2. Splicing factors	atCBP80	0.473165	0.000520008	0.772364	4e-09	0.143152	0.409421	0.145238	0.413821	0.400145	0.00576931	0.342386	0.0355509	-0.0544841	0.883907	0.881098	1.6e-11	0.937796	9.89e-12	0.906923	1.35e-11	0.96168	5.28e-12	0.388417	0.00897101	0.384343	0.0129988	0.339132	0.0392876	0.236034	0.194775	0.365624	0.0919115	0.395115	0.0376111	0.483169	0.00150362	-0.203489	0.274418	-0.161185	0.415901	-0.698553	8.15e-06	0.245342	0.1271	0.408057
XLOC_114547	AT5G51300	NA	2. Splicing factors	atSF1/BBP	0.922891	0.0307527	-0.0395498	1	-0.25117	0.584325	-0.285032	0.526011	-0.707823	0.013297	-0.445098	0.164601	0.316857	0.364872	1.26361	0.000174222	-0.493595	0.252494	-0.850335	0.0406268	-0.679971	0.0593377	-0.939336	0.00364829	-1.00632	0.000700601	-0.472611	0.154083	0.42329	0.325813	-0.0731439	0.99886	-0.289369	0.538063	-0.458107	0.139888	0.034415	1	1.26068	1.17e-06	0.398778	0.190054	-1.19286	1	0
XLOC_114719	AT5G51300	NA	2. Splicing factors	atSF1/BBP	0	1	-1.52725	0.851097	0	1	0	1	0	1	0	1	-0.0819007	1	0	1	0	1	2.0434	0.774362	0	1	0	1	0	1	1.33039	0.897827	0	1	4.04568	0.696681	0.401526	NA	2.73911	0.688814	-1.61175	0.868012	0	1	2.45899	0.733791	3.18733	0.817735	-3.05271
XLOC_114766	AT2G47330	0	2. Splicing factors	atPrp5-2	-0.641149	0.0028707	-0.597259	0.00470105	-0.768617	0.000226301	-0.421666	0.079196	-0.637118	0.00295838	-0.741189	0.00186323	-0.0706324	0.925626	-0.808396	0.0001582	-0.742324	0.000889259	-0.158205	0.598349	0.074484	0.880434	0.474142	0.0853494	0.336958	0.26517	-0.464862	0.0866861	-0.36268	0.198814	0.104826	0.914324	-0.279499	0.462561	-0.42457	0.0894747	-0.0432837	0.971084	-0.525432	0.0662701	0.100949	0.833302	-0.691064	0.000487067	0.0146153
XLOC_114946	AT5G59950	3.13e-62	2. Splicing factors	atALY-1b	-2.13122	2.99e-73	-1.68645	6.29e-49	-0.783708	4.28e-11	-1.76903	4.57e-53	-1.28217	2.24e-29	-0.905788	1.25e-13	-0.234858	0.0929917	-1.64072	4.48e-42	-1.44402	2.35e-34	-1.099	8.13e-21	-0.621471	3.77e-07	-0.480658	0.000138327	-0.161323	0.298567	-0.479316	0.000133137	-0.557658	2.17e-05	-0.211992	0.338076	-0.360806	0.0233306	-0.24743	0.0912152	0.163737	0.338082	0.667857	8.19e-08	1.33605	2.31e-29	-0.717649	3.73e-09	-0.496771
XLOC_114952	AT5G02500	0	2. Splicing factors	AtHSP73-2	0.112233	0.991782	-0.0182794	1	-0.570174	0.745404	-0.542028	0.676684	4.10521	2.82e-12	4.35308	2.5e-19	0.656679	0.262324	-0.336875	0.809069	0.500227	0.628483	0.790797	0.416406	-1.5163	0.141204	-1.31479	0.0467317	2.05073	4.21e-05	0.116917	0.950342	0.570499	0.623355	-0.101353	1	-2.23261	0.127093	-4.37466	7e-14	-5.75484	6.83e-33	-1.30594	0.0163767	-0.705721	0.251712	-1.07498	0.16842	1.25269
XLOC_114980	AT2G29210	1.34e-47	2. Splicing factors	atSRM102	-0.359893	0.00700031	-0.544687	1.27e-05	0.0533744	0.832915	-0.225913	0.119678	-0.769791	2.24e-11	0.0743216	0.724025	0.0586961	0.81216	-0.223768	0.115492	-0.043195	0.874457	-0.205172	0.143877	-0.402978	0.00280247	-0.0148223	1	0.126128	0.461491	-0.00340259	1	0.244115	0.15799	-0.14407	0.641248	0.142121	0.569065	0.100388	0.61542	0.0795116	0.73962	0.247084	0.105477	0.250207	0.0874089	-0.110057	0.751578	-0.0406222
XLOC_115806	AT3G53500	NA	2. Splicing factors	atRS2Z32	-2.94897	4.56e-30	-1.4082	2.87e-13	-0.759172	0.2018	0.0401335	1	-1.94085	2.07e-05	-0.271395	0.882326	-1.85974	0.352413	-2.04508	5.03e-17	-0.968467	1.23e-05	-0.0609719	0.969744	1.04107	0.149786	0.453727	0.521619	0.0165812	1	-2.68485	0.181385	1.76619	2.4e-11	-0.210127	0.783704	-0.341781	0.793315	0.64233	0.271934	1.99376	0.0148831	0.530478	0.701187	-1.76653	0.236171	-0.218549	1	1.24375
XLOC_115959	AT1G04510	0	2. Splicing factors	atPrp19a	-1.1155	5.5e-08	-1.18565	3.74e-09	-0.664544	0.00663416	-0.969101	3.32e-05	-0.0953932	0.808775	-0.6257	0.0285019	0.229901	0.569347	-0.263044	0.296185	-0.348994	0.150362	0.0739139	0.871946	0.510996	0.0599871	0.12047	0.796278	0.105066	0.85409	0.095402	0.878638	-0.526971	0.0671808	-0.605571	0.0602941	-0.584878	0.0644616	0.622204	0.0161357	1.09735	0.000304348	-0.400216	0.332842	0.163275	0.754256	-0.0670448	1	-0.283715
XLOC_116666	AT1G15200	3.53e-104	2. Splicing factors	atPinin	-0.906475	1.66e-11	-0.475732	0.000834024	-0.916413	3.63e-10	-1.58451	1.28e-28	-1.23572	1.26e-19	-0.809815	2.53e-07	0.40475	0.00998605	-0.103098	0.60266	-0.237846	0.141026	-0.424463	0.00513412	-0.551588	0.000429591	-0.350627	0.0435773	-0.323576	0.0767235	0.265062	0.115154	-0.0356312	0.945388	-0.223592	0.43576	-0.414122	0.0245548	-0.189879	0.367378	-0.375962	0.0365304	0.213638	0.258016	0.370934	0.0200686	0.252745	0.133615	-0.633041
XLOC_117154	AT3G02710	NA	2. Splicing factors	atCTNNNBL1	0.410303	0.585	0.194659	0.887381	1.29795	0.0307658	0.922976	0.041678	-0.0155536	1	-0.44599	0.411399	-0.0567628	1	1.07834	0.0226171	-0.434679	0.732873	0.0515369	1	-0.772909	0.164069	-0.201433	0.766676	0.168649	0.823484	0.503865	0.231777	-0.578627	0.492015	-0.786155	0.640278	-0.583763	0.463634	-0.186322	0.773811	-0.00406376	1	-0.83481	0.048547	-0.00754604	1	0.500919	0.55246	0.871129
XLOC_117533	AT5G02500	0	2. Splicing factors	AtHSP73-2	1.16084	0.000121065	1.81082	6.93e-10	-0.419159	0.24243	0.749594	0.0197739	0.759446	0.0165745	1.83367	6.68e-10	1.82241	4e-10	1.81205	7.62e-10	0.850373	0.00814096	0.878183	0.00531129	1.39338	3.82e-06	1.06233	0.000613238	2.05853	2.14e-12	2.0078	6.2e-12	-0.737707	0.0430248	0.0657894	1	-0.161599	0.848469	0.3798	0.356148	0.578248	0.119869	-0.486344	0.189664	-0.56441	0.111745	0.832371	0.0106684	0.00469007
XLOC_117798	AT5G18810	7.15e-42	2. Splicing factors	atSCL28	-0.588419	2.13e-06	-0.508342	0.000109648	0.059771	0.794034	-0.333659	0.013774	-0.202928	0.149903	-0.276064	0.0521566	0.207513	0.155918	-0.479672	0.000195519	-0.330067	0.0202833	-0.403854	0.00176518	-0.661516	1.95e-07	-0.525055	4.49e-05	-0.462488	0.000446298	-0.715284	1.12e-08	0.110264	0.622797	0.463143	0.00488129	0.365621	0.0211733	0.170075	0.30976	0.0607075	0.800762	0.392257	0.00269448	0.622153	8.41e-07	-0.270958	0.0680281	-0.439103
XLOC_117821	AT5G54520	9.42e-55	2. Splicing factors	atPrp17-2	-0.779661	5e-10	-0.515139	4.56e-05	-0.62414	2.57e-06	-0.989268	1e-13	-0.760147	2.4e-09	-0.741979	2.88e-07	-0.86612	2.55e-08	-0.375347	0.00603255	-0.00836952	1	0.400523	0.00296764	-0.184832	0.249406	-0.297165	0.0534242	-0.549833	0.000110706	-0.699437	2e-06	-0.187195	0.293476	0.113904	0.781484	0.39704	0.0161697	0.133868	0.501517	0.0213332	0.99172	0.508839	0.00040738	0.271423	0.114626	-0.441486	0.000859619	0.0436481
XLOC_118111	AT2G47250	0	2. Splicing factors	atPrp43	0.783966	4.44e-06	0.483215	0.00710467	1.25068	3.88e-14	0.309044	0.114878	0.246731	0.213654	0.328518	0.10124	0.844263	1.67e-06	0.32337	0.0878966	0.430941	0.0214136	0.84807	6.9e-07	0.495987	0.00789715	0.626889	0.000421495	0.988412	1.11e-08	0.779893	6.7e-06	-0.563577	0.00353419	-0.158043	0.736048	-0.0907988	0.850207	0.0554224	0.893121	-0.347337	0.0972907	-0.669937	0.000221357	0.0341696	0.967049	0.747218	1.95e-05	-0.239435
XLOC_118145	AT5G28740	0	2. Splicing factors	atSyf1	0	NA	0	NA	0	NA	0	NA	0	NA	0	NA	0	NA	-0.329409	NA	0	NA	1.95134	NA	0	NA	0	NA	0	NA	-1.6059	NA	0	NA	0	NA	0	NA	0	NA	0	NA	0	NA	0	NA	0	NA	0
XLOC_118325	AT5G02500	0	2. Splicing factors	AtHSP73-2	-0.392683	0.323793	-0.60448	0.132654	-2.45703	3.03e-06	-1.46993	0.0137942	-0.301813	0.621233	0.931616	0.144777	0.462559	0.368042	0.113787	0.86006	-0.529059	0.247578	-1.13573	0.00786017	-1.24259	0.0134186	-0.997485	0.0721799	-0.86889	0.116786	0.16573	0.786165	-0.483058	0.327703	-0.647977	0.366595	-0.212093	0.842437	-0.545317	0.352157	-1.25425	0.0219891	-0.196002	0.805793	0.554825	0.171395	-0.258086	0.767126	-1.41845
XLOC_118326	AT5G02500	0	2. Splicing factors	AtHSP73-2	-1.42184	4.56e-20	-2.41684	5.79e-32	-0.985398	0.0303091	-1.26674	0.0856812	-3.71383	0.00211242	-1.76932	0.50715	-1.71028	0.474686	-0.431551	0.0146957	-0.872002	4.5e-06	-1.23138	4.64e-05	0.00532958	1	-0.792154	0.541681	-1.04025	0.717043	1.34067	0.711463	-0.102794	0.722087	-0.251966	0.599579	-1.05018	0.0126767	0.423366	0.501672	-0.280915	0.910899	-2.0913	0.438334	-1.98565	0.42169	-0.899544	1.77e-08	0.763356
XLOC_118327	AT3G12580	0	2. Splicing factors	AtHSP73-1	-0.89314	0.0141692	-1.13697	0.0020636	-1.2325	0.00152154	-0.917507	0.0268664	-2.7909	4.09e-12	-1.10011	0.0292981	1.76199	0.000112033	-0.300216	0.522775	-0.587257	0.141659	-3.10559	1.9e-15	-0.202371	0.744701	-0.679591	0.151889	0.709001	0.163112	1.19943	0.00418096	-1.79503	1.96e-06	0.232411	0.857179	-0.507104	0.545744	0.038324	1	-0.732066	0.143783	-2.33456	6.36e-06	0.0282586	1	-0.0201538	1	1.43912
XLOC_118523	AT2G35340	NA	2. Splicing factors	atPrp2-1b	4.75304	0.0125149	-1.15224	0.517643	1.10196	0.577317	-0.582016	0.916162	-1.27484	0.654541	-0.925251	NA	-2.09873	0.377727	4.05841	0.0368411	-0.740993	0.67905	-0.646849	0.814184	-0.868149	NA	-2.4872	NA	1.43763	0.64117	0.901455	NA	2.79792	NA	0.376825	NA	-1.59519	NA	-0.648019	NA	0.114935	NA	-0.403055	NA	0.227097	NA	0.230063	1	1.0968
XLOC_119350	AT5G42020	1.8e-86	2. Splicing factors	AtHSP73-3	0	NA	0	NA	0	NA	0	NA	0	NA	0	NA	0	NA	-1.38288	NA	0	NA	0	NA	0	NA	0	NA	0	NA	0	NA	-1.673	NA	0	NA	0	NA	0	NA	-1.6078	NA	0	NA	0	NA	0	NA	-1.58226
XLOC_119603	AT1G32490	0	2. Splicing factors	atPrp2-1a	2.65388	2.03e-41	1.85265	9.45e-24	0.412234	0.0549774	1.95781	8.19e-19	0.514924	0.0115547	0.698643	0.000993153	0.676296	0.0020617	1.30044	8.57e-16	1.04997	2.77e-09	1.50554	1.61e-15	0.792974	4.64e-05	0.439782	0.0368862	-0.000178942	1	1.04705	2.07e-07	0.431996	0.0805486	-0.144869	0.845239	0.487118	0.102112	0.0982364	0.751325	0.214373	0.393597	-0.832301	0.000101602	-1.38807	4.23e-09	1.88179	2.53e-31	0.184108
XLOC_119785	AT3G61860	3.53e-90	2. Splicing factors	atRSp31	-0.183905	0.316213	0.699339	2.96e-06	0.913816	9.4e-10	0.128985	0.556288	0.34836	0.0380203	0.872439	1.19e-06	1.77369	1.31e-29	0.124427	0.543082	0.023069	0.981809	1.04104	3.88e-12	0.49942	0.00321634	0.487335	0.00471927	0.506393	0.00583156	1.25518	2.58e-14	-0.109698	0.708364	0.0938583	0.881433	0.21072	0.430068	0.665507	9.33e-06	0.187425	0.398486	-0.825488	1.74e-06	-0.391876	0.0420105	0.226236	0.264813	-0.0504079
XLOC_120232	AT2G02570	NA	2. Splicing factors	atSPF30	0	NA	0	NA	0	NA	0	NA	-1.51744	NA	0	NA	0	NA	0	NA	1.29832	NA	0	NA	0	NA	0	NA	0	NA	0	NA	0	NA	0	NA	0	NA	0	NA	0	NA	0	NA	0	NA	0	NA	-3.36235
XLOC_120391	AT5G51300	NA	2. Splicing factors	atSF1/BBP	0	NA	0	NA	0	NA	0	NA	0	NA	0	NA	0	NA	0	NA	0	NA	0	NA	0	NA	0	NA	0	NA	0	NA	-5.25349	NA	0.807456	NA	3.78687	NA	-1.56208	NA	0.854941	NA	-0.918308	NA	0.134088	NA	0	NA	0
XLOC_120635	AT2G37340	NA	2. Splicing factors	atRS2Z33	-3.89196	0.000992449	-1.08177	0.00352895	-1.96225	1.89e-07	-2.04196	3.45e-09	-0.548908	0.0164097	-0.0877949	0.879922	-1.11611	0.000810128	0.0188738	1	-0.0914729	0.927952	-2.99414	1.22e-17	-0.35618	0.424041	0.449174	0.272895	0.0771914	0.935683	-0.0439324	1	6.37668	0.000308052	0.51425	0.558442	0.611146	0.411523	-1.82505	3.03e-06	0.122035	0.854279	0.332144	0.470269	0.712075	0.0216719	1.89936	0.0139014	-0.921683
XLOC_120735	AT1G02140	NA	2. Splicing factors	atMagoh	4.29066	NA	0	NA	2.11312	NA	0	NA	0	NA	0	NA	0	NA	-0.329087	NA	0	NA	0	NA	0	NA	0	NA	0	NA	0	NA	0	NA	0	NA	0	NA	0	NA	0	NA	0	NA	0	NA	-1.11101	NA	0
XLOC_123301	AT3G55460	1.41e-41	2. Splicing factors	atSCL30	-0.514026	0.0401063	-0.864313	0.000275341	-0.403695	0.138537	0.294604	0.306016	-0.516593	0.0393785	-0.0892923	0.862661	0.474765	0.0618045	-0.286733	0.310092	-0.754113	0.00201244	-0.108028	0.790227	-0.559778	0.0278029	-0.789442	0.00113212	-0.457432	0.0861141	-0.276001	0.350336	-0.506779	0.0744524	-0.541603	0.14211	-0.720192	0.0181502	-0.604766	0.0223797	-0.234957	0.496752	0.244806	0.448721	0.598347	0.0198989	0	1	0
XLOC_123382	AT1G03140	3.52e-125	2. Splicing factors	atPrp18-1	0	1	0	1	0	1	0	1	0	1	0	NA	0	1	2.54219	1	0	1	0	1	0	NA	0	NA	0	1	0	NA	0	NA	0	NA	0	NA	0	NA	-1.68416	NA	0	NA	-1.71937	NA	0	1	0
XLOC_123438	AT3G25840	0	2. Splicing factors	atPRP4K-1	-0.200088	0.864449	-4.27727	0.0139552	-2.5642	0.19073	-4.22235	0.022654	-1.18171	0.668365	2.09097	0.485702	0	1	0.224865	0.835887	0.262025	0.880124	-1.0222	0.439797	-2.46099	0.0366568	-0.34224	0.866723	0.540867	0.822396	-0.100842	1	1.2669	0.129437	-1.55184	0.322169	0.546998	NA	1.39085	0.635235	-1.29851	0.569358	1.32006	0.352917	-0.388163	0.892381	0	1	0
XLOC_123527	AT4G31770	0	2. Splicing factors	atDbr1	-0.670638	0.038432	-0.332414	0.234167	-0.536413	0.0322335	-0.403466	0.117351	0.99047	1.54e-05	-0.297621	0.338495	-1.05697	0.000127263	-1.69788	7.15e-09	-0.26107	0.401645	-0.533017	0.0408906	-0.388255	0.128164	-0.673632	0.0046646	-1.33611	1.86e-08	-0.936781	0.000669247	0.155127	0.752106	-0.30209	0.520944	-0.154005	0.751174	0.758166	0.000491539	0.288346	0.295512	0.152869	0.642116	-0.144244	0.686674	0	1	0
XLOC_123634	AT1G27900	0	2. Splicing factors	atPrp22-3	-0.157813	0.660384	-0.377836	0.16052	-0.0599203	0.943342	-0.0779015	0.908371	-0.193076	0.573698	-0.225372	0.570072	0.122728	0.851255	-0.0224581	1	0.431054	0.149428	0.463855	0.114798	0.497304	0.0997869	-0.251742	0.483309	-0.161946	0.730707	0.732875	0.0153625	-0.558734	0.0279592	-0.30391	0.546721	-0.235628	0.591683	0.0987191	0.822434	0.237298	0.482631	0.0187782	1	-0.172122	0.651969	0	1	0
XLOC_123849	AT5G51300	NA	2. Splicing factors	atSF1/BBP	0.746196	0.182705	0.157113	0.883178	0.30692	0.645022	0.689299	0.163559	0.583584	0.132267	0.558126	0.179839	-1.06223	0.0169961	1.62203	0.000374543	2.09677	0.00345623	1.32074	0.00545649	0.388627	0.402035	0.452362	0.290976	-0.242648	0.620479	-0.310496	0.675568	0.758707	0.12298	0.23579	0.879515	0.298023	0.687778	-0.00915698	1	0.391552	0.295166	0.185279	0.702723	0.130983	0.88954	0	1	0
XLOC_123990	AT5G02530	5.4e-47	2. Splicing factors	atALY-1a	-0.939421	0.0044046	-0.708419	0.0404236	0.0433696	1	0.223012	0.664434	-0.769522	0.0311756	-0.743097	0.0688061	0.634466	0.101115	-0.302085	0.465217	-0.066763	0.953205	0.690367	0.0693795	0.807861	0.0450858	0.425972	0.344604	0.308153	0.559211	0.125401	0.872205	-0.750129	0.0460561	-0.193046	0.858946	-0.777487	0.0701017	-0.286399	0.540717	-0.294285	0.553028	-0.136984	0.825709	-0.00115943	1	0	1	0
XLOC_124011	AT3G55460	2.53e-34	2. Splicing factors	atSCL30	-0.334518	0.223651	0.0840652	0.887133	-0.145879	0.794938	0.998364	0.000791046	-0.766615	0.00255635	0.36829	0.355225	1.40912	6.71e-06	-0.422141	0.134552	-0.633051	0.033441	-0.0833144	0.907466	0.247333	0.518404	-0.111006	0.83679	0.868062	0.00367427	1.08229	0.000659148	-0.227375	0.468753	-0.0915973	0.948408	0.154747	0.779159	-0.318191	0.230039	0.0870951	0.853552	-0.41636	0.143581	0.172457	0.636378	0	1	0
XLOC_124095	AT3G26560	0	2. Splicing factors	atPrp22	1.10629	9.12e-08	0.63045	0.00359453	-0.958389	5.24e-05	0.0823462	0.889422	-0.171258	0.60696	-0.656505	0.0291863	0.58467	0.0610138	1.00701	1.08e-06	1.2826	2.33e-09	1.27359	2.63e-08	0.777219	0.00381136	0.100419	0.840327	0.354441	0.246905	0.336552	0.298464	-0.353896	0.167199	-0.15603	0.814112	0.295516	0.385089	0.268637	0.317459	0.160349	0.649406	-0.18197	0.570259	-1.10406	3.65e-06	0	1	0
XLOC_124127	AT4G36690	0	2. Splicing factors	atU2AF65a/AULb	0.344629	0.175948	0.342771	0.141751	0.0932905	0.815415	0.30067	0.225385	0.0896915	0.787936	0.71496	0.00254114	0.795835	0.00056646	0.491565	0.0291962	0.213088	0.41762	0.338531	0.172709	0.607494	0.0111092	0.0916384	0.823774	0.221547	0.436962	0.796798	0.0004213	-0.0479911	0.948511	0.167621	0.769618	-0.138841	0.772037	-0.164526	0.535205	0.274595	0.268558	-0.16856	0.564243	-0.00284609	1	0	1	0
XLOC_124185	AT1G43190	NA	2. Splicing factors	atPTB1	0	NA	0	NA	0	NA	0	NA	0	NA	0	NA	0	NA	0	NA	0	NA	0	NA	0	NA	0	NA	1.87518	NA	0	NA	0.393385	NA	1.30938	NA	-0.135843	NA	1.93043	NA	0	NA	-2.11653	NA	0.722792	NA	0	1	0
XLOC_124289	AT5G18810	7.24e-42	2. Splicing factors	atSCL28	-0.304904	0.191929	-0.256248	0.312095	0.0688168	0.883006	-0.615667	0.00380816	-0.179765	0.509096	-0.469343	0.0452331	-0.269561	0.295256	-0.555525	0.012674	0.00594778	1	0.282552	0.242536	-0.364957	0.118263	-0.39665	0.0903913	-0.646573	0.00359748	-0.60334	0.0078455	0.294568	0.293639	0.0720483	0.953426	0.0548786	0.936466	0.288514	0.259609	0.163897	0.604647	0.472468	0.0315759	0.38189	0.10373	0	1	0
XLOC_124607	AT5G59950	1.83e-59	2. Splicing factors	atALY-1b	-1.34322	7.63e-20	-1.29576	4.13e-19	-0.473462	0.00275325	-1.09544	6.21e-14	-0.820244	1.7e-08	-0.57134	0.000416704	-0.147365	0.477134	-1.10799	1.58e-13	-1.37047	1.43e-20	-1.06274	6.58e-13	-0.356857	0.0306261	-0.344709	0.0394017	-0.109156	0.641419	-0.198597	0.300137	-0.279721	0.136605	-0.161019	0.653071	-0.16544	0.576784	-0.236214	0.208877	0.148938	0.504474	0.60335	9.02e-05	0.973221	3.15e-11	0	1	0
XLOC_124611	AT5G02500	0	2. Splicing factors	AtHSP73-2	-6.42458	0.000278089	-1.1574	0.542462	-1.5232	0.564188	-0.889128	0.665044	7.3894	1.1e-09	3.67147	2.71e-05	-1.17411	0.248527	-3.53747	0.0905927	3.67332	0.0688982	2.03125	0.211852	-0.895944	0.668952	-2.70183	0.00619343	1.54711	0.119967	-1.68123	0.0834233	-0.83877	0.736198	-4.07815	0.164682	-0.806615	0.790893	-4.74994	1.68e-07	-5.72396	2.71e-11	-0.376984	0.823496	0.735651	0.553633	0	1	0
XLOC_124635	AT2G29210	7.38e-48	2. Splicing factors	atSRM102	-0.37833	0.0477412	-0.251285	0.194211	-0.0230846	1	-0.355911	0.0389586	-0.472961	0.00256754	0.0576088	0.879922	-0.161512	0.46426	-0.00215659	1	-0.363469	0.0595401	-0.294945	0.0942945	-0.765715	2.13e-06	-0.3491	0.0484908	-0.0166048	1	-0.070351	0.799572	-0.0515325	0.8974	-0.119436	0.79735	0.162062	0.568447	-0.160679	0.435322	-0.251035	0.182713	0.379013	0.0169896	0.399818	0.009339	0	1	0
XLOC_124658	AT1G07350	7.96e-35	2. Splicing factors	atTra/SFRS1	0.790702	0.0351053	1.0272	0.0094393	1.65519	4.5e-07	1.0978	0.00038123	1.28655	2.11e-05	0.467441	0.177598	1.12483	0.000118657	1.32332	0.000174527	0.783654	0.0402174	1.13083	0.00133955	-0.0587949	0.957388	0.541811	0.0976111	1.13698	0.000129445	0.412213	0.235037	-0.821018	0.0626644	0.21433	0.857091	0.0397246	0.98719	0.441498	0.246971	-1.45046	6.6e-07	-0.785516	0.0123651	-0.619623	0.0609447	0	1	0
XLOC_124894	AT3G26560	NA	2. Splicing factors	atPrp22	0.964889	0.00535232	-0.0940767	0.935607	-0.441021	0.454596	-1.17917	0.0223374	0.333399	0.540854	-0.272709	0.725817	-0.734024	0.342556	1.05202	0.00148088	1.13451	0.00274316	0.473743	0.317711	-0.632237	0.2512	-0.80372	0.107437	0.281511	0.702881	-0.197619	0.891388	1.31458	0.000221246	-0.225126	0.860412	0.628202	0.312395	0.63617	0.172171	0.381234	0.519288	0.649356	0.150742	-1.45806	0.0890214	0	1	0
XLOC_125456	AT1G04510	0	2. Splicing factors	atPrp19a	0.613689	0.0152348	0.480572	0.0466287	-0.0158832	1	0.0186399	1	0.384339	0.174271	0.573291	0.0668965	-0.115883	0.859654	0.398342	0.104628	0.895986	0.00010409	1.122	2.6e-06	0.898234	0.000553779	0.557673	0.0385088	-0.0850257	0.895414	0.495384	0.139681	-0.188035	0.58176	-0.0976084	0.918826	-0.25585	0.526417	0.402066	0.115913	0.408671	0.132471	-0.404703	0.147981	-0.754846	0.00352345	0	1	0
XLOC_125466	AT5G42020	1.73e-84	2. Splicing factors	AtHSP73-3	3.09462	0.817836	0	1	0	1	3.32551	0.810936	5.78873	0.580759	6.29286	NA	-2.60352	0.878439	3.27049	0.80275	0	1	0	1	3.23975	NA	4.4176	NA	3.23579	0.828229	-2.60491	NA	-0.398373	NA	2.68829	NA	-1.04609	NA	-1.51794	NA	1.2709	NA	3.7019	NA	-0.681415	NA	0	1	0
XLOC_125607	AT1G32490	0	2. Splicing factors	atPrp2-1a	2.47306	6.13e-15	1.278	2.45e-05	0.979997	0.00174936	1.53602	8.21e-07	0.887474	0.00442533	1.0336	0.00127493	0.544937	0.13716	0.800331	0.010559	1.78117	1.93e-08	1.80268	4.89e-09	0.785055	0.0146823	0.684732	0.0389881	0.123542	0.843593	0.965222	0.00336886	0.280493	0.535827	0.564534	0.284824	0.311774	0.58709	-0.0886798	0.886711	0.0768363	0.920315	-0.522716	0.11091	-1.34109	9.47e-06	0	1	0
XLOC_125850	AT1G15200	2.93e-116	2. Splicing factors	atPinin	-0.850334	9.27e-06	-0.867742	6.95e-06	-0.512313	0.0176626	-1.40417	1.7e-13	-0.59319	0.00253479	-0.972251	4.32e-06	0.231054	0.317071	-0.627209	0.00176881	-0.658353	0.00116732	-0.163953	0.539314	-0.918663	4e-06	-0.900679	7.42e-06	-0.939357	2.57e-06	0.0567952	0.905655	-0.189135	0.497536	-0.228203	0.586124	-0.77297	0.00026839	0.0511612	0.918419	-0.274718	0.265612	0.285288	0.206818	0.311938	0.14575	0	1	0
XLOC_125892	AT3G25840	0	2. Splicing factors	atPRP4K-1	0.755651	0.16213	0.131009	0.934461	-0.171635	0.906818	-0.380149	0.665234	-0.201905	0.825275	0.469369	0.517239	-0.425493	0.550309	0.938004	0.0930775	1.65361	0.00441892	-0.228691	0.87349	-0.247026	0.789905	-0.03415	1	0.472316	0.493519	0.320568	0.641541	-0.502067	0.464751	-0.244144	0.888797	0.64076	0.424741	0.270507	0.746488	-0.930655	0.0860922	0.778628	0.10944	0.453978	0.391971	0	1	0
XLOC_126214	AT5G41770	NA	2. Splicing factors	atCRN1c	0	NA	0	NA	0	NA	0	NA	-2.64492	NA	0	NA	0	NA	-0.329409	NA	0.401738	NA	-1.40623	NA	0	NA	0	NA	0	NA	0	NA	-1.03822	NA	0	NA	1.79056	NA	0	NA	1.78779	NA	0	NA	0	NA	0	NA	0
XLOC_126215	AT5G41770	NA	2. Splicing factors	atCRN1c	0.0296096	NA	1.53521	NA	0.355611	NA	1.1746	NA	-0.637898	NA	0.571524	NA	-0.396623	NA	-1.22964	NA	0	NA	-0.759746	NA	0	NA	-0.967239	NA	2.39386	NA	0	NA	-1.6731	NA	-0.150793	NA	1.79046	NA	1.48995	NA	-0.38849	NA	-1.04347	NA	1.73262	NA	0	NA	0
XLOC_126520	AT5G02500	0	2. Splicing factors	AtHSP73-2	0.989637	6.18e-06	1.47586	5.1e-12	-0.157464	0.621296	0.980903	8.5e-06	0.783934	0.00043212	1.62717	4.07e-14	2.09295	1.03e-23	1.57104	1.85e-13	0.797922	0.000462079	0.956283	1.71e-05	1.39059	1.62e-10	0.879991	8.72e-05	1.93731	4.84e-20	2.15787	6.15e-25	-0.784657	0.00140264	0.217357	0.706416	-0.111199	0.86086	0.251278	0.4125	0.550766	0.0293508	-0.456918	0.0704464	-0.638615	0.00693926	0	1	0
XLOC_126538	AT4G36690	0	2. Splicing factors	atU2AF65a/AULb	0.876537	3.44e-10	0.509157	5.88e-05	-0.506923	0.000177833	-0.754266	9.05e-10	-0.295379	0.0303848	0.0286487	0.956067	-0.136293	0.422254	0.167227	0.259531	0.107568	0.543959	0.068705	0.739471	-0.380877	0.00526888	-0.70485	3.66e-08	-0.509321	0.000115746	0.319486	0.017735	-0.0419071	0.889062	-0.129447	0.656414	0.171681	0.400606	0.231713	0.0857076	0.344745	0.0083696	0.365085	0.00300452	0.247564	0.0666077	0	1	0
XLOC_126675	AT5G54520	2.12e-53	2. Splicing factors	atPrp17-2	-0.951725	1.49e-07	-0.799203	1.69e-06	-0.826247	9.53e-06	-1.05345	1.87e-08	-1.35208	4.03e-15	-1.41005	2.56e-11	-0.853169	0.000486419	-0.546793	0.0048982	-0.39347	0.0625755	0.270177	0.183787	-0.247721	0.285779	-0.589357	0.0074894	-0.96574	3.14e-06	-1.2241	3.13e-07	-0.216387	0.331458	0.230511	0.501752	0.332142	0.14742	0.266553	0.198598	0.242131	0.29764	0.498752	0.00698867	0.419287	0.0433244	0	1	0
XLOC_126683	AT2G38770	0	2. Splicing factors	atAquarius	-1.40989	3.85e-09	-1.32095	4.41e-08	-1.11172	8.87e-06	-0.350646	0.24964	-0.894511	0.000341074	-0.956873	0.000250472	-1.55477	2.09e-08	-0.770185	0.002743	-0.28167	0.375584	-0.156	0.672074	-0.346907	0.243735	-0.681252	0.0115858	-0.648504	0.0179555	-0.944572	0.000425246	-0.664355	0.0195105	-0.0373561	1	0.0872928	0.913369	-0.284867	0.410029	0.0318839	1	0.608196	0.0273054	0.579248	0.038752	0	1	0
XLOC_126783	AT3G01150	0	2. Splicing factors	atPTB2a	2.22382	6.16e-18	1.68419	2.36e-11	0.691364	0.00492024	0.475748	0.0608244	1.54765	6.99e-11	0.603669	0.0225866	0.576294	0.0420961	2.23099	4.73e-19	1.4426	2.89e-07	1.8921	7.34e-14	0.455609	0.0913506	0.172214	0.598239	0.135914	0.737744	0.415097	0.157088	-0.147773	0.755311	-0.25671	0.734327	0.283976	0.525707	0.418025	0.0968839	0.565031	0.0211087	-0.250831	0.401128	-0.788057	0.00307754	0	1	0
XLOC_126847	AT2G13540	0	2. Splicing factors	atCBP80	0.677192	1.74e-05	0.637718	7.51e-05	0.432613	0.0107008	0.0824875	0.761788	0.569461	0.000782614	0.625589	0.000488406	-0.15432	0.544796	0.795587	2.08e-07	0.879249	5.46e-08	0.918342	1.41e-08	0.640808	0.000121884	0.368543	0.0396771	0.0292294	0.980501	0.305213	0.155349	0.043805	0.91967	0.344039	0.18018	0.381615	0.0771015	0.25005	0.18376	0.140581	0.541915	-0.0871539	0.751191	-0.906573	9.52e-08	0	1	0
XLOC_126863	AT3G49430	1.5e-91	2. Splicing factors	atSRp34b	0.31981	0.410154	-0.306298	0.446574	-0.652216	0.0517984	-0.420597	0.250135	-0.30291	0.445675	-0.305385	0.469923	-0.103698	0.889506	0.290269	0.46231	-0.394336	0.300439	-0.114782	0.841648	-0.388656	0.294484	-0.949119	0.00354561	-0.756927	0.0247999	-0.385386	0.324979	-0.0981856	0.90186	-0.305614	0.694416	0.331771	0.583741	0.811915	0.0183039	0.521538	0.17635	-0.013669	1	0.282934	0.509354	0	1	0
XLOC_126959	AT2G47250	0	2. Splicing factors	atPrp43	0.753986	1.91e-05	0.703768	7.42e-05	1.28537	8.04e-14	0.548466	0.00292376	0.48965	0.00722214	0.580238	0.00236901	1.23035	1.64e-12	0.48578	0.00719561	0.447602	0.0206394	1.12652	1.23e-10	0.622623	0.00110771	0.321888	0.109633	0.749987	3.46e-05	1.065	2.58e-10	-0.339437	0.103919	-0.0373858	1	2.37e-05	1	-0.013387	1	-0.393805	0.0430058	-0.557829	0.00146188	-0.061478	0.863723	0	1	0
XLOC_126980	AT2G47330	0	2. Splicing factors	atPrp5-2	-0.159717	0.727032	-0.471989	0.171653	0.233257	0.614086	-0.174332	0.752984	-0.0676267	0.955906	-0.709263	0.0886816	0.475726	0.269374	-1.37519	3.29e-05	-0.141836	0.771824	0.241039	0.587284	0.309184	0.523709	0.0337405	1	0.244056	0.650913	-0.0955102	0.925865	-0.141251	0.79286	0.112431	0.939363	-0.043996	0.980259	0.0733271	0.930343	-0.0454036	0.989689	-0.0469813	0.987982	2.78e-05	1	0	1	0
XLOC_127129	AT5G02500	0	2. Splicing factors	AtHSP73-2	-0.870797	0.221415	-0.128121	0.987335	-3.90424	0.0351836	1.36792	0.358379	0.0678118	1	4.62712	0.0141768	0.8343	0.540602	-0.155009	0.944157	-0.973423	0.306203	-0.884221	0.457291	-0.899332	0.522619	-0.464731	0.807033	-2.45752	0.207532	-0.103025	1	0.760171	0.37152	-0.78371	0.697133	-0.758386	NA	-1.51998	0.140606	-0.152083	0.975969	-1.17397	0.238697	0.402053	0.655866	0	1	0
XLOC_127132	AT5G02500	0	2. Splicing factors	AtHSP73-2	-3.07835	1.19e-06	-2.67349	2.12e-07	-3.52079	7.5e-06	-1.1564	0.062884	-2.95162	7.19e-06	-2.36778	0.00615433	0.524033	0.775631	-0.847051	0.148031	-1.80338	0.000214971	-3.39992	5.53e-08	-2.09233	0.0127509	-2.01362	0.0231774	-0.914172	0.393493	0.857397	0.265763	-2.00411	6.4e-05	-0.0112003	1	-2.18994	0.0116592	0.490836	0.647798	-1.72388	0.111906	-4.23985	0.0184998	1.83565	0.0491362	0	1	0
XLOC_127423	AT1G43190	5.91e-08	2. Splicing factors	atPTB1	1.80597	NA	1.09132	NA	-0.621955	NA	-1.38225	NA	1.11509	NA	-1.6854	NA	2.68964	NA	0.20161	NA	1.13082	NA	0.00350018	NA	3.9336	NA	-1.90866	NA	0	NA	0	NA	1.82648	NA	-1.57201	NA	1.81531	NA	2.56866	NA	-0.692919	NA	0	NA	0	NA	0	NA	0
XLOC_127979	AT5G42020	2.76e-80	2. Splicing factors	AtHSP73-3	0	NA	0	NA	2.33795	NA	2.83537	NA	0	NA	0	NA	0	NA	0	NA	1.29854	NA	3.4669	NA	0	NA	2.12455	NA	-1.13259	NA	0	NA	0	NA	-1.08781	NA	0	NA	-1.56208	NA	0.257353	NA	2.79168	NA	2.4609	NA	0	NA	0
XLOC_128006	AT3G54670	NA	2. Splicing factors	atSmc1	0	NA	0	NA	0	NA	0	NA	0	NA	0	NA	0	NA	0	NA	0	NA	0	NA	0	NA	0	NA	0	NA	0	NA	0	NA	0	NA	0	NA	0	NA	-1.68435	NA	0	NA	0	NA	0	NA	0
XLOC_129243	AT3G12580	8.74e-159	2. Splicing factors	AtHSP73-1	-0.300437	0.896563	-0.964618	0.578022	-0.0460572	1	-0.693133	0.812371	1.62494	0.518818	-0.908434	0.788908	-1.74237	0.505729	-2.36812	0.0810767	-1.2092	0.506756	0.498277	0.830405	-1.68821	0.358256	2.08071	0.41478	-2.84639	0.223117	-2.67118	0.235432	0.418876	NA	0.526945	NA	-0.430744	NA	-0.09879	1	-1.48685	0.393096	0.410586	0.949008	0.416166	NA	0	1	0
XLOC_130338	AT5G02500	0	2. Splicing factors	AtHSP73-2	0.527563	0.00713142	0.552612	0.00505721	0.22724	0.332429	-0.155633	0.559797	-1.14044	5.18e-10	-0.0268484	0.997133	0.498796	0.0171996	-0.0411936	0.953516	-0.607228	0.0020624	0.0497499	0.910885	0.918379	1.57e-06	0.400592	0.0606406	0.823428	2.67e-05	1.33495	2.54e-12	-0.982793	7.64e-07	-0.136434	0.822285	0.0250028	0.986575	0.515903	0.0170543	0.800475	8.28e-05	-0.113015	0.747248	0.148613	0.628224	-0.100229	1	-0.228018
XLOC_130347	AT3G13570	1.46e-41	2. Splicing factors	atSCL30a	0.150828	0.350039	0.986712	1.6e-14	0.425911	0.00163607	0.0619747	0.78803	-0.326785	0.0174957	-0.0732226	0.752547	1.08389	2.18e-16	0.38657	0.0060743	0.0835594	0.684223	0.425623	0.00189978	0.506487	0.000179303	0.0392849	0.896505	0.203805	0.208467	0.450095	0.00151504	-0.00367815	1	0.07182	0.891665	-0.185583	0.448966	0.569015	2.96e-05	0.439372	0.00245009	-0.399594	0.00833241	-0.347176	0.0339233	0.603835	4.57e-06	0.143812
XLOC_130808	AT5G11170	NA	2. Splicing factors	atUAP56b	0.456808	0.649216	0.289916	0.82052	1.23794	0.128543	0.420199	0.578507	-0.894984	0.0523625	-1.21206	0.010081	-1.11939	0.0547854	1.01188	0.111566	0.459132	0.595367	-1.24578	0.0377671	-1.08335	0.0570855	-0.310533	0.585395	-0.847882	0.0713905	0.0278289	1	0.185058	0.910792	0.576853	0.618862	0.160659	0.898872	-0.0918207	0.945637	0.350616	0.540653	0.445191	0.374011	0.314125	0.608644	0	1	-0.0896939
XLOC_131721	AT5G52040	NA	2. Splicing factors	atRSp41	-0.87326	8.9e-15	-0.74729	9.57e-10	-1.01441	1.36e-13	-0.958161	2.21e-11	-1.15862	7.18e-20	-0.912419	2.78e-09	0.577664	0.000235031	-0.465159	0.000247033	-0.238951	0.111534	-0.206065	0.171788	-0.22522	0.179995	-0.0480842	0.884864	0.229258	0.204548	0.0194376	1	-0.0301639	0.953339	0.149118	0.684391	0.320902	0.0970819	0.322197	0.102165	-1.05169	1.62e-11	-0.00634101	1	0.082903	0.696026	0.119763	0.587016	-0.163986
XLOC_131937	AT5G42820	1.03e-122	2. Splicing factors	atU2AF35/AUSb	-0.8343	4.39e-05	-0.145364	0.634824	1.48889	2.91e-13	0.543967	0.0104065	0.0610688	0.89	0.972144	1.56e-06	1.19067	1.17e-09	-0.0900927	0.804906	-0.910674	1.16e-05	-0.541041	0.0157973	-0.383034	0.0942488	0.0632068	0.883738	0.890331	1.07e-05	1.09233	3.23e-08	-0.0320223	0.99024	0.13867	0.846436	0.291182	0.452821	0.307277	0.253338	-0.714324	0.000922783	-1.02594	9.22e-07	0.304466	0.235702	0.516217	0.019143	0.19972
XLOC_132237	AT1G09770	0	2. Splicing factors	atCDC5	0.104414	0.563188	0.0209077	0.988935	-0.702696	6.73e-07	0.0883713	0.697907	-1.25292	6.27e-23	-0.465673	0.0054906	0.615619	0.000485401	0.556689	2.82e-05	0.651117	1.52e-05	0.31098	0.0365621	0.765701	4.29e-08	0.00585643	1	0.0809618	0.78171	0.649134	8.83e-05	-0.0683088	0.807137	0.297242	0.231737	0.237089	0.312135	-0.227097	0.219006	-0.125534	0.605795	-0.422214	0.0165255	-0.390278	0.0219213	0.304333	0.0619266	-0.0368749
XLOC_133106	AT1G10320	2.41e-172	2. Splicing factors	atUrp	-0.0501425	0.979752	1.26222	2.65e-06	-0.239184	0.53661	1.40985	8.72e-07	0.163351	0.592946	0.92844	0.000142646	0.486763	0.0557315	0.659211	0.00745287	0.703151	0.0195952	0.749932	0.00911008	0.339827	0.244699	0.252047	0.393883	0.528873	0.0228273	1.21263	5.24e-09	-0.0466064	0.984721	0.390769	0.582776	0.202532	0.737732	0.254857	0.445838	-0.391815	0.133224	-0.806255	0.000559368	-0.121058	0.723524	0.674103	0.00185122	0.735842
XLOC_133437	AT3G54670	NA	2. Splicing factors	atSmc1	0	NA	0	NA	0	NA	0	NA	0	NA	0	NA	0	NA	0	NA	0	NA	0	NA	0	NA	0	NA	0	NA	0	NA	0	NA	0	NA	0	NA	1.75695	NA	0	NA	0	NA	0	NA	0	NA	0
XLOC_133493	AT5G02500	0	2. Splicing factors	AtHSP73-2	1.87569	2.2e-13	2.18161	6.61e-18	0.351032	0.269139	1.24543	1.92e-06	1.14738	1.17e-05	1.99069	9.51e-15	3.00745	1.28e-33	1.69007	6.33e-11	1.78175	5.55e-12	2.08602	1.97e-16	2.80928	7.39e-29	1.51886	4.79e-09	2.54309	9.86e-24	2.65884	2.72e-26	-0.611235	0.0603975	0.270545	0.69032	0.516953	0.217429	1.69241	1.5e-10	1.04726	0.0001975	-1.22133	7.12e-06	-1.55292	3.98e-09	1.21116	5.58e-06	0.198025
XLOC_133712	AT1G04510	0	2. Splicing factors	atPrp19a	0.0341717	1	-0.155244	0.669741	0.0369215	0.999534	-0.431333	0.141312	-0.0419611	0.9755	0.0461195	0.979881	0.00662406	1	-0.253121	0.391038	0.0380759	0.980465	0.554438	0.0484159	0.429925	0.150101	-0.061445	0.934666	0.131643	0.788799	0.309544	0.368585	-0.397644	0.196625	-0.151403	0.862698	-0.142592	0.816084	0.33443	0.284129	0.143584	0.754438	-0.225374	0.542359	-0.366889	0.257861	0.952801	0.0103303	0.716986
XLOC_133774	AT3G54670	NA	2. Splicing factors	atSmc1	0	NA	0	NA	0	NA	0	NA	0	NA	0	NA	0	NA	0	NA	1.29852	NA	0	NA	0	NA	0	NA	0	NA	0	NA	0	NA	0	NA	0	NA	0	NA	0	NA	0	NA	0	NA	0	NA	0
XLOC_133912	AT1G32490	0	2. Splicing factors	atPrp2-1a	0	NA	0	NA	0	NA	0	NA	0	NA	0	NA	0	NA	0	NA	1.13083	NA	0	NA	0	NA	0	NA	0	NA	0	NA	0	NA	0	NA	0	NA	0.489525	NA	-1.60781	NA	0	NA	0	NA	0	NA	0
XLOC_133913	AT1G32490	3.8e-72	2. Splicing factors	atPrp2-1a	NA	NA	NA	NA	NA	NA	NA	NA	NA	NA	NA	NA	NA	NA	NA	NA	NA	NA	NA	NA	NA	NA	NA	NA	NA	NA	NA	NA	NA	NA	NA	NA	NA	NA	NA	NA	NA	NA	NA	NA	NA	NA	NA	NA	NA
XLOC_133914	AT1G32490	0	2. Splicing factors	atPrp2-1a	0	NA	0	NA	0	NA	0	NA	0	NA	0	NA	0	NA	0	NA	0	NA	0	NA	0	NA	0	NA	0	NA	0	NA	0	NA	0	NA	0	NA	0	NA	1.11175	NA	0	NA	0	NA	0	NA	0
XLOC_133915	AT1G32490	3.8e-72	2. Splicing factors	atPrp2-1a	NA	NA	NA	NA	NA	NA	NA	NA	NA	NA	NA	NA	NA	NA	NA	NA	NA	NA	NA	NA	NA	NA	NA	NA	NA	NA	NA	NA	NA	NA	NA	NA	NA	NA	NA	NA	NA	NA	NA	NA	NA	NA	NA	NA	NA
XLOC_133916	AT1G32490	3.8e-72	2. Splicing factors	atPrp2-1a	0	NA	0	NA	0	NA	0	NA	0	NA	0	NA	0	NA	0	NA	0	NA	0	NA	0	NA	0	NA	0	NA	0	NA	0	NA	0	NA	0	NA	0	NA	0	NA	0	NA	0	NA	0	NA	0
XLOC_133918	AT1G32490	3.52e-113	2. Splicing factors	atPrp2-1a	0	NA	0	NA	2.11344	NA	0	NA	0	NA	3.17975	NA	0	NA	4.83763	NA	-1.65019	NA	0	NA	1.5015	NA	2.12454	NA	0	NA	0	NA	1.82648	NA	1.74947	NA	0	NA	1.75691	NA	3.57036	NA	-2.11653	NA	-2.30457	NA	0	NA	0
XLOC_133920	AT1G32490	8.2e-59	2. Splicing factors	atPrp2-1a	0	NA	0	NA	0	NA	0	NA	0	NA	0	NA	0	NA	0	NA	0	NA	0	NA	0	NA	0	NA	0	NA	0	NA	0	NA	0	NA	0	NA	0	NA	0	NA	0	NA	0	NA	1.5758	NA	0
XLOC_134060	AT3G61860	1.73e-89	2. Splicing factors	atRSp31	-0.174816	0.250172	0.355983	0.00888239	0.605093	4.3e-06	0.277666	0.0534242	0.687668	1.41e-07	1.00376	7.38e-12	1.30438	4.03e-24	0.29865	0.0237817	0.107245	0.564001	1.37605	1.16e-24	0.658152	1.42e-06	0.459351	0.00105483	0.511876	0.000298151	0.921339	2.26e-12	-0.217746	0.275148	0.491193	0.0107122	0.169954	0.49731	0.243787	0.103044	0.247522	0.127471	-0.507028	0.00043418	-0.496614	0.000745339	0.0242719	1	0.206051
XLOC_134093	AT3G25840	0	2. Splicing factors	atPRP4K-1	-0.302804	0.242393	-0.39387	0.0952516	0.158114	0.639761	0.37249	0.11931	-0.211706	0.32419	0.242771	0.271205	0.0213677	1	0.232267	0.385037	0.178772	0.582359	-0.0610745	0.880826	-0.864443	3.25e-05	-0.415341	0.0412968	-0.32227	0.114687	0.435881	0.0145612	0.198286	0.591032	0.0417015	1	0.0991299	0.839737	-0.0492707	0.921632	-0.148727	0.582759	0.0581804	0.885688	0.491707	0.00910369	0.666254	0.00210054	-0.103037
XLOC_134959	AT4G16680	NA	2. Splicing factors	atPrp2-2	0.859604	0.102387	1.3101	0.0417365	2.34071	7.78e-06	1.1724	0.0107923	0.262083	0.500866	0.627836	0.0295749	0.232561	0.43938	2.52208	1.18e-05	1.66834	0.0641143	-0.727836	0.201194	-0.839321	0.162259	-0.858269	0.0722683	0.0445474	1	0.0824065	0.906702	-0.993049	0.237062	-0.294606	0.850941	0.0112118	1	-0.611302	0.119444	-0.375907	0.311934	1.08535	2.33e-05	0.498993	0.0930982	6.15338	0.000230324	-1.2402
XLOC_135427	AT5G02530	6.95e-54	2. Splicing factors	atALY-1a	-1.11227	2.9e-05	-1.12136	1.13e-05	0.789867	0.00291825	-0.671149	0.0115949	-0.732069	0.00451982	-0.712039	0.00964223	0.184715	0.627134	-0.947994	0.000567748	-1.22719	2.19e-06	-1.01163	7.04e-05	-0.474596	0.0989452	-0.020809	1	0.303488	0.36695	-0.693953	0.0129666	-0.954166	0.00145759	-0.451428	0.338085	-0.629054	0.0769724	-0.0612122	0.937748	0.0279606	1	0.113283	0.822695	0.4718	0.123161	-0.130553	1	-0.430508
XLOC_135443	AT5G51300	NA	2. Splicing factors	atSF1/BBP	0.585888	0.130443	0.8443	0.0379788	1.79933	3.3e-07	2.99388	7.15e-18	1.78939	6.84e-14	1.61745	8.08e-13	-0.389337	0.111227	0.611475	0.0492803	0.0454205	0.996894	0.589205	0.0549271	-0.139858	0.662443	0.204394	0.468084	-0.173099	0.537166	-0.122398	0.740398	1.29627	0.00523068	-0.022694	1	0.24369	0.704924	0.101979	0.810404	0.189665	0.532813	0.0366992	0.973211	-0.452082	0.0800834	1.41133	9.51e-07	0.0209282
XLOC_136377	AT1G77180	NA	2. Splicing factors	atSKIP	0	1	1.14805	0.70565	3.59526	0.0109187	2.44376	0.0400641	-0.4749	0.697341	-3.0985	0.15161	0	1	0	1	0	1	0.389014	0.830331	1.2888	0.261966	0.922493	0.459607	-1.47633	0.564817	0	1	0	NA	-1.16529	NA	-1.96945	NA	-1.82398	NA	1.36857	NA	0	NA	-1.36943	NA	0	1	0.666369
XLOC_136428	AT5G42020	0	2. Splicing factors	AtHSP73-3	2.58928	NA	1.74735	NA	0	NA	0	NA	0	NA	0	NA	-0.396271	NA	0	NA	0	NA	0	NA	0	NA	0	NA	0	NA	0	NA	-1.03821	NA	0	NA	0	NA	0	NA	1.11175	NA	0	NA	0	NA	0	NA	0
XLOC_136727	AT3G13200	7.28e-100	2. Splicing factors	atAD-002	0.631839	0.0030215	1.0698	2.26e-07	1.83985	1.49e-21	0.734183	0.000251312	0.970596	2.11e-07	1.13349	1.81e-09	1.20948	1.95e-11	0.0682421	0.869671	-0.340141	0.1427	0.481096	0.0200083	-0.074839	0.832533	0.387637	0.0706915	0.438635	0.0345537	0.665726	0.000562065	0.211202	0.509715	-0.101637	0.904261	0.03138	0.980332	-0.141138	0.654238	-0.530959	0.0129394	-0.255748	0.287923	-0.0592057	0.905628	-0.0592597	1	-0.372395
XLOC_136786	AT5G59950	9.28e-12	2. Splicing factors	atALY-1b	-1.36491	0.000282881	-0.416329	0.363139	-0.291434	0.72174	-1.71117	0.00107653	-0.38238	0.393115	0.045431	1	2.49183	6.14e-10	-0.261863	0.607272	0.0939484	0.931127	-1.0729	0.0110538	-1.36228	0.0107457	-0.442644	0.458673	-0.0538076	1	1.06777	0.00454091	-0.552889	0.346383	-0.605969	0.480543	-0.273556	0.803089	-0.354457	0.615427	-0.738228	0.255843	0.545142	0.410098	0.239141	0.715497	-1.13788	0.00113234	-1.00855
XLOC_136930	AT4G36690	0	2. Splicing factors	atU2AF65a/AULb	-0.0855996	0.979417	-0.421863	0.517763	-1.79944	0.00344465	-1.97905	0.00397306	-1.7819	0.0322168	0.301395	0.921002	-0.268451	1	1.18575	0.0142117	0.374679	0.594916	-1.14007	0.042122	-2.71486	0.000517268	-2.39769	0.00927717	-0.439756	0.845604	2.01362	0.109215	0.262378	0.76987	-0.297061	0.887726	0.324793	0.839484	-0.48735	0.589647	-1.88277	0.0292481	-0.135503	0.997328	-0.938637	0.647351	-0.614049	0.362863	0.454442
XLOC_137536	AT1G09770	0	2. Splicing factors	atCDC5	0.245457	0.0886715	-0.0863202	0.665274	0.145624	0.400319	0.269416	0.0796472	-0.198011	0.187546	0.0263463	0.969055	0.733864	1.12e-06	0.301892	0.0292147	0.304434	0.0500955	0.50866	0.000174962	0.342919	0.0177357	-0.0386486	0.907635	0.16268	0.373836	0.464556	0.00186467	0.0332223	0.942721	0.514308	0.00363361	0.602792	5.28e-05	-0.196692	0.262869	0.0201723	0.992528	-0.149036	0.434305	-0.0665473	0.793728	0.16712	0.399571	0.26363
XLOC_137604	AT1G51510	3.47e-41	2. Splicing factors	atY14	0.595351	0.00156859	-0.118449	0.705058	0.183187	0.531311	0.418507	0.0711178	-0.182619	0.502867	-0.485878	0.115613	-0.496706	0.195322	-0.307648	0.111839	-0.450314	0.0247712	0.196102	0.483728	0.188022	0.527515	0.118277	0.738985	-0.167616	0.667591	-0.545323	0.089738	-0.125109	0.642831	-0.546995	0.0122325	-0.205204	0.584527	0.259202	0.242353	-0.173041	0.587415	-0.0529614	0.947724	0.57706	0.0349188	-0.608808	0.00014792	-0.236129
XLOC_137947	AT5G42020	2.07e-81	2. Splicing factors	AtHSP73-3	1.39387	0.160423	1.10617	0.724128	-1.33315	0.416645	-2.7142	0.0449247	-2.83647	0.0702252	1.63239	0.57926	-1.13212	0.735154	1.4516	0.170428	-1.23214	0.702226	-0.0274186	1	-2.63091	0.104122	-0.870783	0.655427	-2.46031	0.254206	2.34836	0.377806	-5.58093	NA	1.69003	NA	2.80075	NA	-1.14579	0.598186	-0.195918	1	0	1	2.45477	NA	-2.51649	0.00833546	-2.03986
XLOC_137948	AT5G42020	1.31e-60	2. Splicing factors	AtHSP73-3	0	NA	0	NA	2.31672	NA	2.83374	NA	2.77571	NA	1.99127	NA	0	NA	0	NA	0	NA	0	NA	3.47466	NA	2.10596	NA	1.53302	NA	0	NA	-2.74447	NA	0	NA	0	NA	0.125723	NA	4.07425	NA	0	NA	0	NA	0	NA	0
XLOC_139528	AT2G13540	NA	2. Splicing factors	atCBP80	0	1	0	1	0	1	0	1	0.111354	1	0	NA	0	1	0	1	0	1	0	1	0	NA	0	NA	0	1	0	NA	0	NA	1.74948	NA	0	NA	0	NA	0	NA	0	NA	0	NA	0	1	0
XLOC_140167	AT5G41770	1.31e-08	2. Splicing factors	atCRN1c	0.445261	0.480774	-0.402628	0.73442	-0.659016	0.698066	0.380895	0.946768	-0.212918	1	2.0786	0.481093	0.313496	1	-1.03288	0.0522763	1.00828	0.260078	-0.720067	0.495734	-0.269627	0.82831	0.114425	0.997661	-1.19508	0.30681	-2.10029	0.155731	0.222505	0.764173	0.129784	0.99545	0.307599	0.795521	-0.238647	0.846937	0.330457	0.863802	2.33163	0.0498566	-0.771774	0.717128	-0.0854776	1	0.995228
XLOC_141309	AT3G53500	NA	2. Splicing factors	atRS2Z32	4.42866	0.479299	-0.857765	0.974767	1.50752	0.896018	1.73236	0.880505	-1.83413	0.847683	3.6149	0.614475	0	1	0	1	0	1	-0.773692	0.975981	0	1	-0.949038	0.962861	-1.9089	0.85512	0	1	0	1	0	1	0	NA	1.5359	0.902658	-1.61057	0.902567	0	1	-1.69397	0.885722	3.54588	0.863302	-1.09164
XLOC_142727	AT5G59950	2.68e-53	2. Splicing factors	atALY-1b	-1.23564	7.97e-08	-0.466038	0.0549008	1.02244	3.49e-06	-0.450831	0.061044	-0.241085	0.369855	-0.13384	0.714431	0.544362	0.0244985	-0.787	0.00105908	-0.726989	0.00186068	-0.326919	0.203553	-0.254182	0.360338	0.429118	0.0927488	0.243304	0.426658	4.22e-05	1	-0.0522225	0.959974	-0.1402	0.866084	-0.372034	0.316709	0.178972	0.603178	0.253715	0.431214	-0.0636948	0.922103	0.430778	0.102542	0.213867	0.700213	-0.474298
XLOC_143001	AT2G38770	NA	2. Splicing factors	atAquarius	0	1	1.54381	NA	0	1	0	1	3.37744	0.570809	-0.115255	NA	-2.53439	NA	0	NA	0	NA	0	NA	1.51234	NA	-0.424361	NA	-0.606089	NA	-3.18663	NA	0	NA	0	NA	0	NA	-0.551742	NA	1.13004	NA	2.62907	NA	2.45924	NA	0	1	0
XLOC_143011	AT2G37340	NA	2. Splicing factors	atRS2Z33	-1.45744	0.0719724	2.21409	0.0303237	-0.44607	0.69812	0.611824	0.455626	0.361939	0.668385	-0.40439	0.730345	-0.919034	0.522186	0.410305	0.670352	-1.01543	0.217736	-0.00969351	1	1.4344	0.077336	0.450644	0.646634	0.527774	0.53167	0.0579583	1	0.297705	0.812268	0.369199	0.896476	0.603024	NA	-0.163521	0.887247	0.436009	0.670612	-0.189208	0.924067	-0.343464	0.790426	1.65134	0.844566	1.83127
XLOC_143381	AT5G52040	NA	2. Splicing factors	atRSp41	-1.17023	1.7e-18	-1.0335	1.68e-13	-1.06782	1.4e-12	-1.28945	3.35e-16	-1.12853	4.68e-15	-0.857341	8.69e-07	0.245157	0.250049	-0.290787	0.067203	-0.514413	0.00104277	-0.560061	0.000305385	-0.247617	0.171277	-0.493986	0.00394274	-0.136424	0.572421	-0.0684176	0.824202	0.47084	0.0067549	0.242094	0.436186	0.178717	0.522788	0.534431	0.00375335	-0.393436	0.0484619	0.226718	0.277405	0.263979	0.154435	-0.559979	0.000154691	-0.0331794
XLOC_143635	AT5G67320	NA	2. Splicing factors	atTBL1-rp1	0	NA	0	NA	0	NA	0	NA	0	NA	0	NA	2.8919	NA	3.54286	NA	0	NA	0	NA	0	NA	0	NA	0	NA	0	NA	0	NA	0	NA	0	NA	0	NA	0	NA	0	NA	0	NA	0	NA	0
XLOC_143911	AT1G09770	0	2. Splicing factors	atCDC5	-0.00033397	1	0.415428	0.0223922	-0.52951	0.00537778	0.275422	0.197625	-0.940028	8.62e-09	-0.0777617	0.838753	1.17081	3.24e-10	0.494694	0.00491961	0.714023	0.000112891	0.676908	0.000135775	0.551882	0.00292935	0.280156	0.213429	0.306615	0.16405	1.15681	1.65e-10	-0.265949	0.272068	0.132983	0.822523	0.427396	0.0941331	-0.199973	0.419063	0.282595	0.226372	-0.276969	0.227684	-0.597759	0.00201179	0.535141	0.00270066	0.31581
XLOC_144809	AT1G10320	1.49e-173	2. Splicing factors	atUrp	0.58026	0.0753976	1.24482	0.000100243	0.871217	0.00422593	1.62068	2.31e-08	0.616091	0.0298424	0.943241	0.00136836	0.719362	0.00996296	0.618136	0.0353687	0.947542	0.00352939	1.2771	4.62e-06	0.708863	0.00812859	0.135397	0.744459	0.459076	0.100988	1.38746	6.09e-08	-0.105529	0.940783	0.347614	0.70714	0.362021	0.493452	0.384559	0.233	-0.771378	0.00492164	-0.846014	0.00209802	-0.654548	0.023832	1.52582	1.02e-07	-0.0434446
XLOC_145324	AT5G02500	0	2. Splicing factors	AtHSP73-2	1.01504	3.26e-07	1.14542	5.88e-09	-0.00103673	1	0.631137	0.0023263	0.667954	0.00105946	1.37937	2.01e-12	2.26428	3.21e-33	0.757391	0.000238235	0.997765	7.7e-07	1.37595	1.64e-12	1.86241	4.38e-22	1.02851	2.38e-07	2.03296	3.16e-26	2.08584	4.04e-28	-0.86849	9.96e-05	0.118872	0.878287	0.274919	0.460006	1.32247	4.18e-11	1.00763	1.13e-06	-0.906969	1.24e-05	-0.828833	6.38e-05	0.527103	0.0174623	0.162643
XLOC_145901	AT3G25840	0	2. Splicing factors	atPRP4K-1	0.665148	0.0296023	-0.069934	0.917591	0.358166	0.251529	0.59518	0.0220182	0.0577736	0.901451	0.723353	0.000471739	0.0525366	0.930282	0.134706	0.730048	0.333846	0.325204	-0.984972	0.00026428	-0.646027	0.0068923	-0.50775	0.0206457	-0.21916	0.393895	1.59184	6.15e-16	-1.32605	0.00979609	-0.946738	0.0592077	-1.29299	2.71e-06	-0.736209	0.00824305	-0.112189	0.761532	-0.89213	3.49e-05	0.489342	0.0193748	1.27602	7.93e-07	-0.560215
XLOC_146109	AT3G54670	NA	2. Splicing factors	atSmc1	-1.52269	NA	0.779854	NA	2.11344	NA	0	NA	0	NA	1.98578	NA	0	NA	-0.519793	NA	-1.65019	NA	-0.759809	NA	-1.353	NA	-0.887992	NA	0	NA	0	NA	0	NA	0	NA	0	NA	0	NA	1.11174	NA	0	NA	0	NA	4.18184	NA	0
XLOC_146616	AT3G13570	1.57e-41	2. Splicing factors	atSCL30a	0.0974915	0.705734	0.0843383	0.762396	-0.802968	1.77e-06	-0.227876	0.261594	-0.154597	0.484939	0.0598469	0.879922	0.811002	2.9e-06	0.286899	0.143071	0.38565	0.0462377	0.476192	0.00915319	1.16644	2.17e-12	0.274147	0.169236	0.450201	0.0153612	0.413269	0.0301497	-0.164263	0.55622	-0.171992	0.722369	-0.20968	0.530959	0.785578	7.41e-06	0.717251	7.29e-05	-0.651356	0.000531662	0.0227924	0.999683	0.444391	0.0153916	0.0574146
XLOC_146623	AT5G02500	0	2. Splicing factors	AtHSP73-2	0.495929	0.00902189	0.673263	0.000280353	0.591555	0.00170952	1.16048	5.61e-11	-0.102776	0.712948	1.31658	1.01e-13	1.68766	1.01e-22	-0.00963709	1	-0.421681	0.0348884	0.000517111	1	1.05241	4.33e-09	0.733663	7.13e-05	1.72337	3.91e-23	1.77168	1.16e-24	-1.11275	2.7e-09	0.183053	0.69913	0.283835	0.376998	0.0898414	0.803257	0.2614	0.282618	-0.800713	1.91e-05	0.192889	0.431187	0.281613	0.246104	-0.0475118
XLOC_146922	AT1G65660	NA	2. Splicing factors	atSLU7-1a	0	NA	0	NA	0	NA	0	NA	-3.33427	NA	-3.11277	NA	0	NA	0	NA	2.72348	NA	-0.371449	NA	-0.86261	NA	0.267441	NA	-0.962715	NA	-2.54522	NA	0	NA	0	NA	0	NA	0	NA	0	NA	-1.20972	NA	0	NA	-3.08509	NA	-0.248121
XLOC_147007	AT2G36130	NA	2. Splicing factors	atPPIase-like1	-4.31522	0.0215959	0	1	2.16961	0.474463	-1.07349	0.787539	-3.67868	0.0345632	-0.768767	0.88223	-1.70153	0.503928	0	1	0	1	0	1	0	1	-1.91449	0.477602	-0.87648	0.855064	0	1	0	1	-0.339955	1	-1.61148	0.699682	2.80293	0.25648	1.20196	0.768418	0	1	4.03966	0.0669501	0	1	0
XLOC_147035	AT4G21110	2.61e-27	2. Splicing factors	atG10	0	NA	0	NA	0	NA	0	NA	0.111359	NA	0	NA	0	NA	0	NA	-1.65019	NA	0	NA	1.78621	NA	-0.966953	NA	2.39361	NA	0	NA	0	NA	0	NA	1.81531	NA	-1.83524	NA	1.11175	NA	0	NA	0	NA	0	NA	0
XLOC_147060	AT3G12580	0	2. Splicing factors	AtHSP73-1	1.00292	3.38e-05	0.262539	0.610421	-1.04548	0.0685884	0.598854	0.504846	0.337969	0.782351	1.18551	0.371167	1.30942	0.427845	0.417234	0.17233	1.23657	0.00191779	-0.556609	0.322604	0.400182	0.715849	0.750498	0.538232	2.39352	0.0365665	1.22075	0.505295	-0.600657	0.00627737	-0.11406	0.882607	-0.492265	0.18036	1.38242	1.01e-08	1.14694	0.00010181	-0.637424	0.195193	-0.158912	0.788447	1.21259	5.76e-07	0.557163
XLOC_147075	AT5G67320	NA	2. Splicing factors	atTBL1-rp1	0	NA	1.74739	NA	0	NA	1.72216	NA	1.11509	NA	0	NA	0	NA	0	NA	0	NA	2.08395	NA	0	NA	0	NA	-1.13256	NA	0	NA	0	NA	0	NA	0	NA	0	NA	0	NA	0	NA	0	NA	-1.11131	NA	0
XLOC_148197	AT5G41770	0	2. Splicing factors	atCRN1c	1.23509	0.0499698	1.97078	0.000371672	1.3994	0.0440033	1.6919	0.00969508	0.650477	0.430143	0.221529	0.879922	-0.0534042	1	1.83802	0.0102736	1.3221	0.247925	0.627481	0.515257	1.47624	0.0759568	0.375924	0.775512	0.406027	0.718744	0.534	0.578957	1.6593	0.0221192	1.62178	0.374887	-1.44892	0.577657	0.461768	0.792035	0.725692	0.624252	0.840297	0.463739	-0.3723	0.889037	-0.722041	0.374022	-0.761133
XLOC_148348	AT5G42020	0	2. Splicing factors	AtHSP73-3	0	NA	0	NA	0	NA	0	NA	0	NA	0	NA	2.68964	NA	0	NA	0	NA	0	NA	0	NA	1.92976	NA	0	NA	0	NA	0	NA	0	NA	0	NA	-2.83067	NA	0	NA	-1.04355	NA	0	NA	0	NA	0
XLOC_148672	AT3G13200	9.17e-98	2. Splicing factors	atAD-002	1.26778	1.01e-16	1.32033	5.67e-17	1.30435	2.16e-18	0.404285	0.0127266	1.2126	9.55e-17	0.917326	1.22e-09	1.07655	8.68e-14	0.63738	3.83e-05	0.74063	3.52e-06	0.562564	0.000250805	-0.0369901	0.924466	0.386776	0.0155508	0.181146	0.341484	0.148396	0.468706	0.561378	0.00420322	0.0720396	0.929423	0.389038	0.0741675	0.22934	0.23966	-0.0415014	0.922838	-0.24382	0.179366	-0.357811	0.0373522	0.258784	0.178523	-0.465816
XLOC_148741	AT5G59950	2.01e-11	2. Splicing factors	atALY-1b	0.0959815	0.922153	0.201899	0.789058	0.754806	0.226559	0.711942	0.260195	0.460822	0.38483	0.794465	0.19354	2.36273	5.46e-10	1.4252	0.000311401	1.88342	0.00222866	0.0195475	1	-0.523271	0.428935	0.454731	0.348444	0.469654	0.402831	1.53899	6.35e-05	-0.0750424	0.991806	1.29841	0.414001	0.294161	0.823658	-0.277762	0.770291	-0.664234	0.335524	-0.550757	0.374959	-0.0964893	0.942604	-0.870357	0.0217404	0.329768
XLOC_148884	AT4G36690	0	2. Splicing factors	atU2AF65a/AULb	-0.5161	0.107407	-1.9151	2.25e-07	-2.94163	2.84e-06	-1.27436	0.00571237	-1.40585	0.0100809	-4.22348	0.0196594	2.30071	0.318143	1.18073	5.94e-05	0.531497	0.141914	-1.75744	0.000808222	0.323216	0.645221	-1.66309	0.0141093	-1.28351	0.264388	2.22128	0.302574	-0.024971	1	-0.2616	0.841717	-0.301036	0.841544	0.439966	0.828131	-0.23289	1	-0.242586	0.986575	-2.40387	0.288345	-0.530826	0.132647	0.143697
XLOC_149211	AT2G29210	NA	2. Splicing factors	atSRM102	0	NA	-1.67152	NA	-0.621956	NA	0	NA	0	NA	0	NA	0	NA	0	NA	0	NA	0	NA	0	NA	0	NA	0	NA	0	NA	0	NA	0	NA	0	NA	0.875463	NA	1.11175	NA	0	NA	0	NA	0	NA	0
XLOC_149501	AT1G09770	0	2. Splicing factors	atCDC5	0.28314	0.208484	0.277921	0.246519	-0.0998999	0.776931	0.00172295	1	-0.370116	0.0942261	-0.0391097	0.971287	0.841841	9.66e-05	0.323042	0.143523	0.424358	0.0663526	0.588199	0.00518857	0.804498	0.000138301	-0.0107879	1	-0.0156141	1	0.888523	2.32e-05	0.221228	0.450993	0.673471	0.0139813	0.802435	0.00071203	0.213565	0.478429	-0.128372	0.739024	-0.207553	0.483644	-0.13111	0.687741	0.513864	0.0150163	0.760552
XLOC_149575	AT1G51510	2.16e-36	2. Splicing factors	atY14	-0.66945	9.83e-09	-0.667178	1.42e-08	-0.182459	0.241186	-0.187181	0.254968	-0.993491	3.75e-16	-1.35832	2.76e-18	-0.507022	0.00578465	-0.90969	6.03e-15	-0.414908	0.00068887	-0.387193	0.00345729	-0.221934	0.158003	-0.514058	0.000295074	-1.34906	1.54e-18	-0.85011	1.07e-06	-0.288994	0.0330874	-0.540609	2.11e-05	-0.574601	1.79e-05	0.149209	0.401275	0.443075	0.00563588	0.635746	0.000272169	1.00203	4.41e-11	-1.42042	5.06e-30	-0.262977
XLOC_149886	AT3G19760	NA	2. Splicing factors	atDDX48/eIF4A3-1	0.655693	0.0711865	-0.141675	0.814662	-0.549795	0.207731	-1.06177	0.024553	-0.582367	0.243005	0.590516	0.424975	0.399665	0.680455	0.503328	0.186203	0.217807	0.668577	0.380742	0.386261	-0.544791	0.330606	0.0946191	0.954228	0.955884	0.131512	1.83988	0.00263556	0.11155	0.900261	0.261283	0.815797	0.14934	0.895708	-0.24044	0.695123	0.0988633	0.93915	-0.577849	0.274516	-0.330788	0.58843	0.623891	0.124176	0.203051
XLOC_150232	AT3G54670	NA	2. Splicing factors	atSmc1	1.806	NA	0	NA	0	NA	1.72216	NA	0	NA	0	NA	0	NA	0	NA	0	NA	0	NA	0	NA	0	NA	0	NA	0	NA	0	NA	0	NA	0	NA	0	NA	0	NA	1.95707	NA	0	NA	0	NA	3.39138
XLOC_150352	AT3G16650	NA	2. Splicing factors	atPRL2	0	NA	-2.34567	NA	-1.51084	NA	1.72377	NA	-3.1238	NA	1.01104	NA	-1.16745	NA	0	NA	2.17751	NA	-1.4058	NA	0	NA	0	NA	-1.12164	NA	2.34144	NA	0	NA	0	NA	-2.22529	NA	-1.83565	NA	-1.60827	NA	1.94911	NA	-2.45864	NA	0	NA	-1.03285
XLOC_150516	AT2G29210	NA	2. Splicing factors	atSRM102	1.96543	1	1.74258	1	0	1	-0.984168	1	0	1	0	NA	0	1	0.876756	1	1.12115	1	-1.98898	1	0	NA	0	NA	0	1	2.30042	NA	-0.535406	NA	-1.08767	NA	0	NA	0	NA	0	NA	0	NA	0	NA	0.287327	1	-0.524583
XLOC_153728	AT1G30480	NA	2. Splicing factors	atSPF45	-1.31508	0.699715	4.24629	7.87e-09	-1.5743	1.79e-07	-2.89499	1.46e-07	-2.86357	2.98e-08	-0.972848	0.607078	2.73472	0.308488	-1.95468	0.393747	-0.890271	0.097173	0.843618	0.00114574	-0.128909	0.868726	-3.71993	0.00211898	-0.162267	0.980021	-0.100889	1	2.79081	0.288569	0.594711	0.719638	0.0831565	0.94669	1.53307	0.0172426	1.72181	0.316578	-2.67796	0.248241	-1.40201	0.642378	2.52763	0.258481	-0.131314
XLOC_154022	AT1G13350	NA	2. Splicing factors	atPRP4K-2	1.50357	0.162224	-1.39535	0.614412	-0.691605	0.897334	3.39526	0.122092	-4.15006	0.0340256	-2.33875	0.342101	-2.13759	0.310214	-0.73134	0.566593	-2.16465	0.122865	-2.10408	0.342868	0.130266	1	-0.462578	0.891291	0.538641	0.861111	1.23662	0.401726	0.15414	NA	0.3436	NA	0.0482408	NA	-1.93196	0.344611	-0.00287945	1	-0.745953	0.663983	3.59431	NA	-0.312396	1	0.0964175
XLOC_154159	AT3G25840	0	2. Splicing factors	atPRP4K-1	-0.646692	0.00177745	-0.708054	0.000244037	-0.24024	0.293962	-0.606032	0.000820228	0.284327	0.129201	0.21575	0.300725	-0.373703	0.0322089	1.61917	1.69e-16	0.574846	0.00909511	0.760306	4.18e-06	-0.615522	0.000632748	-0.731842	1.9e-05	-0.449751	0.00932262	-1.36168	1.98e-22	0.815529	3.2e-06	0.570442	0.00699589	0.757498	1.73e-06	0.658522	2.27e-05	-0.258092	0.160257	1.32973	1.6e-23	0.495988	0.000847427	0	1	0
XLOC_154387	AT1G60900	NA	2. Splicing factors	atU2AF65b/AULa	0	1	1.53772	0.969039	2.11607	0.92606	2.05858	0.93743	3.59628	0.790014	3.17585	0.852405	0	1	0	1	0	1	0	1	0	1	2.10819	0.9224	0	1	0	1	0	1	0	1	-0.605393	1	1.9621	0.938054	3.77308	0.810244	0	1	-1.73392	0.965965	0	1	0
XLOC_155519	AT4G36690	NA	2. Splicing factors	atU2AF65a/AULb	0	NA	0	NA	0	NA	0	NA	0	NA	0	NA	0	NA	0	NA	0	NA	0	NA	0	NA	0	NA	0	NA	0	NA	0	NA	0	NA	0	NA	0	NA	0	NA	0	NA	0	NA	0	NA	0
XLOC_155853	AT5G52040	NA	2. Splicing factors	atRSp41	-1.47308	8.11e-21	-1.0845	3.13e-11	-0.775333	2.91e-05	-1.12315	1.04e-09	-1.53202	2.31e-20	-1.03728	4.14e-08	-0.0366521	1	-0.364592	0.0484966	-0.305292	0.12894	-0.790108	7.28e-06	-0.772348	4.49e-05	-0.273491	0.249731	-0.104843	0.746652	-0.200904	0.357077	-0.0747755	0.805802	0.182562	0.625259	0.243753	0.350877	-0.206335	0.395531	-0.53471	0.00356413	0.546675	0.000783561	0.856489	1.37e-08	0	1	0
XLOC_156057	AT5G42820	5e-123	2. Splicing factors	atU2AF35/AUSb	-0.997736	3.86e-06	-0.180455	0.561378	1.09277	1.39e-06	1.07297	1.06e-06	-0.477688	0.0430823	0.582381	0.0149856	1.36731	2.17e-10	-0.137175	0.669013	-1.16533	7.83e-08	-0.471676	0.0558522	0.176011	0.570638	0.314449	0.229703	0.916174	4.37e-05	1.26855	4.2e-09	0.0776181	0.87666	0.437345	0.229429	0.107237	0.865774	-0.196102	0.548536	-0.724081	0.00183096	-1.17555	7.31e-08	0.472738	0.0519081	0	1	0
XLOC_156305	AT1G09770	0	2. Splicing factors	atCDC5	0.365705	0.071024	0.1361	0.602326	-0.167012	0.545086	0.731703	0.000467182	-0.990643	1.07e-08	-0.044704	0.954575	1.24141	1.34e-08	0.489528	0.00939973	0.741744	0.000660745	0.291678	0.16654	0.857697	8.94e-06	-0.159874	0.587545	0.132928	0.688487	1.09257	8.33e-08	-0.134653	0.608196	0.0629323	0.952392	0.275217	0.317544	0.0647617	0.85029	0.140176	0.61816	-0.746192	6.77e-05	-0.441627	0.016732	0	1	0
XLOC_156997	AT2G13540	NA	2. Splicing factors	atCBP80	0	NA	0	NA	0	NA	0	NA	0	NA	0	NA	0	NA	0	NA	0	NA	0	NA	0	NA	0	NA	0	NA	0	NA	0	NA	0	NA	0	NA	0	NA	0	NA	0	NA	0	NA	0	NA	0
XLOC_157079	AT1G10320	2.09e-173	2. Splicing factors	atUrp	0.76027	0.261124	1.76344	0.00060223	0.269045	0.758698	2.08765	4.11e-05	1.60131	0.00155719	1.51806	0.00267926	1.12751	0.0182092	0.0980478	0.971095	1.06234	0.0824472	1.32989	0.0192528	0.631692	0.269881	0.497603	0.393907	0.564813	0.314876	0.811505	0.119241	-0.0246863	1	-0.0264427	1	0.0852952	0.972203	-0.12866	0.89621	-0.302798	0.643	-0.705003	0.146541	-1.15958	0.0131392	0	1	0
XLOC_157470	AT5G02500	0	2. Splicing factors	AtHSP73-2	1.19076	2.13e-06	1.66328	9.34e-12	0.838409	0.00113319	1.10672	9.68e-06	0.573284	0.0321145	1.50939	9.99e-10	1.93317	8.26e-16	0.504778	0.0719721	0.984963	0.000134443	1.4827	1.47e-09	1.74674	8.1e-13	1.11932	8.72e-06	1.96947	4.63e-16	1.82622	4.94e-14	-0.596255	0.0504648	0.387426	0.438143	0.727482	0.0310429	1.2351	1.68e-06	0.718855	0.0106922	-1.08378	2.73e-05	-1.18647	3.23e-06	0	1	0
XLOC_157692	AT3G54670	NA	2. Splicing factors	atSmc1	NA	NA	NA	NA	NA	NA	NA	NA	NA	NA	NA	NA	NA	NA	NA	NA	NA	NA	NA	NA	NA	NA	NA	NA	NA	NA	NA	NA	NA	NA	NA	NA	NA	NA	NA	NA	NA	NA	NA	NA	NA	NA	NA	NA	NA
XLOC_158475	AT3G54670	NA	2. Splicing factors	atSmc1	NA	NA	NA	NA	NA	NA	NA	NA	NA	NA	NA	NA	NA	NA	NA	NA	NA	NA	NA	NA	NA	NA	NA	NA	NA	NA	NA	NA	NA	NA	NA	NA	NA	NA	NA	NA	NA	NA	NA	NA	NA	NA	NA	NA	NA
XLOC_158592	AT3G13570	1.39e-41	2. Splicing factors	atSCL30a	0.44289	0.100853	0.851608	0.000685459	-0.484378	0.0708272	-0.326917	0.260196	-0.371615	0.176466	0.01465	1	1.39555	8.03e-09	0.460446	0.0939641	0.640606	0.0173271	0.571512	0.0319948	0.964645	0.00010629	0.205498	0.539441	0.64421	0.0163045	1.26737	2.74e-07	-0.208665	0.591176	-0.384946	0.418064	-0.318682	0.471089	0.642917	0.016186	0.604425	0.0281817	-0.678751	0.0102757	-0.282878	0.392388	0	1	0
XLOC_158597	AT5G02500	0	2. Splicing factors	AtHSP73-2	0.901832	6.73e-07	0.866973	2.12e-06	0.83684	7.05e-06	0.544722	0.00613803	-0.498076	0.0104279	1.10357	1.04e-08	1.68354	1.79e-18	0.582525	0.0021745	-0.172732	0.475882	0.726644	0.000114033	1.02544	1.25e-07	1.04882	6.64e-08	1.93845	1.8e-24	1.83523	5.65e-22	-1.0067	1.18e-07	-0.0928443	0.895176	-0.191433	0.615682	0.381474	0.0826637	0.436199	0.0446997	-1.04562	4.84e-08	-0.866134	8.21e-06	0	1	0
XLOC_159097	AT5G02530	3.53e-51	2. Splicing factors	atALY-1a	-0.533193	0.142104	-0.0656106	0.947592	1.30955	4.13e-06	-0.547692	0.0778938	-0.522724	0.0833179	-0.386305	0.277493	0.525833	0.107607	0.0694689	0.945718	-0.924831	0.0025408	-0.410332	0.218924	0.0384904	0.998456	0.0512301	0.969148	0.511361	0.129933	-0.061441	0.972356	0.172054	0.750224	-0.150487	0.888797	-0.182108	0.784308	0.336603	0.354744	0.289741	0.463119	-0.273606	0.481827	0.4503	0.171746	0	1	0
XLOC_159395	AT2G41020	NA	2. Splicing factors	atNPW38	1.37915	0.0183273	0.274878	0.64858	-0.300806	0.435625	-0.107637	0.822685	-0.0183922	1	-0.244481	0.376813	-1.32399	1.47e-05	1.15311	0.0474719	-0.392535	0.454023	-0.512188	0.149466	-1.11307	0.000209466	-0.461504	0.0964121	-0.0258126	1	-0.9114	0.00342612	0.709485	0.17917	-0.128303	0.952031	-0.512702	0.181286	-0.672921	0.00152916	0.587906	0.00324555	0.341495	0.148679	1.07335	3.13e-06	0	1	0
XLOC_159875	AT5G41770	0	2. Splicing factors	atCRN1c	3.03295	0.0364853	0.863039	0.659925	0.695785	0.901925	3.13938	0.143125	-4.52346	0.0282996	-1.36373	NA	-0.0524779	1	1.65869	0.271969	-0.561981	0.831798	0.355927	0.91157	3.8698	NA	1.13582	NA	1.0794	0.701091	1.89473	NA	0.336723	NA	-0.298741	NA	0.649844	NA	-0.304226	NA	-0.371459	NA	0.338042	NA	-1.41657	NA	0	1	0
XLOC_160301	AT3G13200	2.31e-99	2. Splicing factors	atAD-002	1.59307	7.4e-06	1.88765	2.43e-07	1.81645	4.45e-07	1.12926	0.00216117	1.32763	0.000127029	1.62216	2.99e-06	2.06824	2.08e-10	1.12825	0.00159765	1.05453	0.00611577	1.01376	0.00604346	0.436947	0.306635	0.716597	0.0606908	0.819262	0.0274077	1.53343	5.75e-06	0.552433	0.230082	0.161675	0.913058	0.442541	0.486737	0.188084	0.759541	-0.362355	0.449137	-0.775487	0.0370932	-0.364096	0.411201	0	1	0
XLOC_160502	AT4G36690	0	2. Splicing factors	atU2AF65a/AULb	-0.706973	0.311005	-1.13683	0.11603	-2.83722	0.00532035	-3.06997	0.025942	-1.27377	0.522804	0	1	0	1	-0.0433873	1	-0.201726	0.866438	-2.21898	0.00447257	-4.77358	0.00908866	0.540143	0.838566	-0.877812	0.853185	-1.54542	0.662983	-0.249723	0.830692	-1.45348	0.129039	-0.59454	0.710491	0.255755	0.946303	0.305261	0.968654	-1.64494	0.534327	1.03227	0.808194	0	1	0
XLOC_160764	AT2G29210	NA	2. Splicing factors	atSRM102	-2.31496	NA	-1.67194	NA	3.17776	NA	-0.984173	NA	1.52128	NA	1.98565	NA	3.58305	NA	-0.113522	NA	0	NA	3.60563	NA	1.35928	NA	0	NA	0	NA	0	NA	0.392416	NA	1.75	NA	-1.22555	NA	0.982499	NA	2.72207	NA	1.7247	NA	2.45224	NA	0	NA	0
XLOC_160970	AT1G09770	0	2. Splicing factors	atCDC5	0.688846	2e-05	-0.0375876	0.955052	-0.0955977	0.770683	0.211224	0.418421	-0.799788	1.18e-05	-0.740335	0.00268807	0.585832	0.0241451	0.146179	0.477447	0.353288	0.0825693	0.115769	0.663374	-0.156819	0.555852	-0.646413	0.00342855	-0.154451	0.616185	0.142165	0.682765	-0.333867	0.0525902	0.0728906	0.912603	0.278126	0.241399	-0.169715	0.454192	-0.420137	0.0273794	-0.12392	0.621728	-0.149673	0.532134	0	1	0
XLOC_161037	AT1G51510	1.12e-40	2. Splicing factors	atY14	0.977645	9.87e-05	-0.0837408	0.893274	0.650602	0.0459917	0.91276	0.000185846	-0.0641508	0.893385	-1.08479	3.24e-05	-0.889559	0.00178195	0.00387131	1	0.105139	0.793995	0.419232	0.183964	0.833923	0.000406603	0.17378	0.561489	-0.846607	0.000563431	-0.452045	0.133142	-0.213475	0.443925	-0.416879	0.162557	-0.215694	0.60553	0.0409937	0.939222	0.433289	0.0453459	0.319592	0.1926	0.411291	0.0831207	0	1	0
XLOC_162018	AT1G09770	NA	2. Splicing factors	atCDC5	-2.94619	0.659036	-1.33668	0.896421	-3.66078	0.581236	-4.48908	0.475063	-2.63816	0.723515	-0.831216	0.979311	-0.0780963	1	-2.81851	0.670865	-7.02903	0.208638	-3.79307	0.550773	-3.35192	0.624145	-1.9617	0.832064	-1.06002	0.955417	0	1	-0.359458	NA	-0.737547	NA	-1.25363	NA	0.890362	0.96439	1.26717	0.933251	0	1	0	NA	0	1	0
XLOC_163021	AT5G52040	NA	2. Splicing factors	atRSp41	0	NA	2.74951	NA	0	NA	0	NA	-5.5306	NA	0	NA	-0.0685666	NA	0	NA	1.13087	NA	0	NA	-1.30279	NA	0	NA	-0.818024	NA	-1.60569	NA	0	NA	0	NA	0	NA	0	NA	-0.387938	NA	-1.29387	NA	2.09923	NA	0	NA	0
XLOC_163984	AT4G25500	4.16e-94	2. Splicing factors	atRSp40/atRSP35	0.187909	0.243177	0.909519	1.83e-12	0.605445	3.47e-06	0.21917	0.14046	-0.40208	0.00236581	-0.0268777	0.966849	0.198299	0.282885	0.634761	1.31e-06	0.50442	0.000291836	1.09919	4.78e-18	0.601198	5.81e-06	0.460464	0.000705009	0.310515	0.039969	1.02136	1.59e-12	0.543676	0.000742807	0.0760872	0.888797	0.166778	0.503942	0.539852	5.93e-05	0.449473	0.00177658	-0.0804137	0.742834	-0.324528	0.0661714	0.985238	1.13e-14	-0.0777113
XLOC_164707	AT5G25060	0	2. Splicing factors	atSR140-1	0.623593	0.000198664	0.9688	5.75e-08	0.33868	0.128939	0.669976	0.000836852	-0.35321	0.0682021	0.0667917	0.879922	0.702976	0.000698339	0.80145	2.97e-07	1.47403	3.6e-15	0.748433	0.000104298	0.861869	1.03e-05	0.544671	0.00676329	0.640346	0.00101202	1.49679	3.98e-15	-0.454907	0.0370338	0.0549552	0.988463	-0.0416847	0.964579	0.018638	1	0.107572	0.751892	-0.683641	0.00158682	-0.744123	0.000520272	0.0671663	1	0.375934
XLOC_164922	AT2G37340	NA	2. Splicing factors	atRS2Z33	-0.309722	0.373416	-0.773619	0.00529607	-1.45428	1.4e-05	-2.17834	8.51e-08	-0.536349	0.149837	0.455016	0.556995	0.994651	0.105007	-0.0380822	0.999275	-0.206181	0.591766	-1.57283	9.28e-09	-0.125555	0.864427	0.477402	0.426552	0.391299	0.603475	1.3148	0.143028	-0.220982	0.724128	-0.454944	0.513766	0.23429	0.79832	0.154366	0.819336	1.08308	0.117737	0.515933	0.549252	0.846727	0.454622	1.12732	1.75e-05	0.292569
XLOC_164988	AT1G16610	NA	2. Splicing factors	atSR45/atRNPS1	-1.58827	3.8e-05	-0.647477	0.116205	0.817374	0.00822667	1.04021	0.00237185	0.16835	0.610016	0.344172	0.231079	0.0325473	1	0.614542	0.0417307	0.645298	0.0493662	0.523099	0.0813376	-0.152667	0.722271	-0.0215965	1	0.579491	0.0149023	0.373262	0.111291	-0.225258	0.988935	0	1	0	1	0	1	-0.282967	0.978113	-2.67783	0.246342	3.4551	0.133768	1.17431	1.89e-07	-0.0643893
XLOC_165826	AT5G51300	NA	2. Splicing factors	atSF1/BBP	0.275078	0.72754	1.31808	0.0278356	-0.628514	0.426421	-0.726753	0.210873	-0.669351	0.211807	-0.478441	0.444298	0.198327	0.812581	0.970708	0.0819764	1.25004	0.075033	-0.182618	0.839191	-0.895566	0.152205	-0.29582	0.636487	-0.491375	0.369926	0.643518	0.185394	0.97149	0.118838	0.285158	0.882761	0.291361	0.791028	0.169083	0.823442	-0.202523	0.789018	0.0576058	0.992989	-0.141214	0.859721	0	1	0
XLOC_165840	AT3G52250	NA	2. Splicing factors	atN-CoR1	-2.06083	0.00139167	-0.0279308	1	-1.07078	0.0713272	0.915056	0.0499918	-0.775354	0.00743243	-1.25494	0.000339327	0.702779	0.0888315	-0.236758	0.580573	-1.19034	0.0133085	0.0619676	0.98234	0.607899	0.147972	0.358657	0.413297	-0.0867875	0.926008	0.529577	0.117446	-0.0337969	1	0.620199	0.408862	0.490235	0.538639	-0.808544	0.00414539	0.149036	0.831392	-0.200865	0.788197	0.0446718	0.989232	1.68747	3.21e-08	0.348493
XLOC_166128	AT1G77180	0	2. Splicing factors	atSKIP	-2.2526	1.04e-83	-1.56391	6.44e-41	-1.01532	1.91e-17	-1.54859	9.54e-40	-1.18094	1.91e-24	-0.745425	1.3e-09	-0.896194	1.19e-13	-1.19483	4.32e-23	-0.59709	2.61e-06	-1.07596	7.44e-20	-0.954063	1.33e-15	-1.23248	6.45e-25	-0.809286	2.35e-11	-1.16528	2.23e-23	0.213483	0.18577	0.138653	0.644762	0.16343	0.461505	0.163974	0.335028	0.0250387	0.968138	1.04794	1.44e-18	1.3657	2.13e-31	-0.399084	0.0025	-0.042196
XLOC_166335	AT5G02500	0	2. Splicing factors	AtHSP73-2	-0.127073	0.282432	-2.11233	1.28e-60	-2.50094	0.0535943	1.35259	0.619011	-1.1929	0.652779	-1.77005	0.506442	-0.684659	0.843939	0.301787	0.00387056	0.412653	0.000492004	2.86517	1.63e-05	-1.46553	0.546929	1.97359	0.509896	0.09823	1	0	1	0.236584	0.0651394	-0.181626	0.644762	-1.01859	0.52789	-4.63864	0.0158781	0.0430686	1	1.77599	0.600917	1.04169	0.587411	0.74401	7.58e-05	1.71262
XLOC_166336	AT3G12580	1.53e-138	2. Splicing factors	AtHSP73-1	-1.05721	1.32e-31	-4.24587	5.51e-178	-5.06074	0.00156229	-2.36849	0.0249986	-0.210566	1	0.638113	0.902832	2.73534	0.307038	-0.295143	0.0030532	-0.312789	0.00796718	-0.931568	0.0544485	-2.34883	0.0845494	-0.471135	0.867198	-1.45835	0.535073	0	1	0.473691	3.29e-06	-0.614577	0.00492031	-0.764004	0.48264	0.0256095	1	3.4812	0.100646	-2.09116	0.437815	0	1	-0.425032	0.000323956	2.35464
XLOC_166340	AT3G12580	0	2. Splicing factors	AtHSP73-1	0	NA	0	NA	0	NA	0	NA	-2.64492	NA	0	NA	0	NA	0	NA	0	NA	0	NA	0	NA	0	NA	0	NA	0	NA	0	NA	0	NA	0	NA	0	NA	0	NA	0	NA	2.45241	NA	0	NA	0
XLOC_166524	AT3G13200	NA	2. Splicing factors	atAD-002	0	NA	1.74738	NA	0	NA	0	NA	0	NA	0	NA	0	NA	0	NA	0	NA	0	NA	0	NA	0	NA	-0.81799	NA	0	NA	0	NA	0	NA	0	NA	0	NA	0	NA	0	NA	0	NA	0	NA	0
XLOC_166799	AT2G21130	7.92e-90	2. Splicing factors	atCypE1a/CYP2	0	NA	0	NA	2.33613	NA	0.372325	NA	4.07893	NA	3.90209	NA	1.20053	NA	0	NA	0	NA	2.08295	NA	0	NA	0.42905	NA	0.0830413	NA	-1.60534	NA	0	NA	0	NA	0	NA	0.963181	NA	1.11237	NA	1.72526	NA	0	NA	0	NA	0
XLOC_166800	AT2G21130	2.29e-89	2. Splicing factors	atCypE1a/CYP2	0	NA	0	NA	0	NA	0	NA	0	NA	0	NA	0	NA	0	NA	0	NA	0	NA	0	NA	0	NA	0	NA	0	NA	0	NA	0	NA	0	NA	0	NA	0	NA	0	NA	-0.716088	NA	0	NA	0
XLOC_166870	AT3G19760	0	2. Splicing factors	atDDX48/eIF4A3-1	-1.1939	8.18e-22	-1.03472	1.01e-16	-0.297669	0.0347596	-0.745241	3.73e-09	-0.814874	4.25e-11	-0.727388	5.95e-08	-0.331572	0.0233014	-0.825144	8.08e-11	-1.44807	2.29e-31	-0.791789	2.84e-10	-0.562288	1.46e-05	-0.702675	6.18e-08	-0.971687	1.39e-13	-1.15239	1.29e-18	-0.289559	0.0583156	0.0390348	0.969889	-0.179583	0.421954	0.380957	0.00657188	0.424919	0.00283997	0.457585	0.00089502	0.637185	1.55e-06	-0.523567	0.000654839	-0.452292
XLOC_167245	AT5G42020	0	2. Splicing factors	AtHSP73-3	-1.37326	1.33e-16	-1.58511	1.38e-21	-0.865862	6.6e-07	-0.266973	0.193035	-0.696813	6.66e-05	-0.783671	1e-05	-2.12328	6.39e-34	-1.34051	4.75e-15	-1.94842	5.68e-31	-2.28879	5.44e-42	-0.588951	0.0013245	-0.499772	0.00758744	0.0027361	1	-1.14748	4.84e-11	-0.422892	0.0412175	0.996318	9.96e-08	-1.18015	1.41e-10	-0.380323	0.0697958	-0.108987	0.730268	0.400376	0.0477137	1.26874	6.75e-13	0.0856645	1	0.102376
XLOC_167436	AT2G21130	5.8e-101	2. Splicing factors	atCypE1a/CYP2	-1.32355	7.73e-05	-0.355838	0.404997	-1.27056	0.000181707	-0.727265	0.0469632	-1.19128	0.000436885	-0.659145	0.0830323	-0.066039	0.989268	-1.45991	1.42e-05	-3.09472	5.28e-22	-1.13257	0.000971757	-0.106735	0.872634	-0.580345	0.131188	-0.30938	0.506587	-1.6984	3.09e-07	-0.518039	0.242625	-0.777425	0.142927	-0.853073	0.0731253	0.0441844	0.987327	0.19465	0.756021	0.00999153	1	0.451847	0.287729	-2.41252	1.12e-13	-0.551561
XLOC_167600	AT2G35340	NA	2. Splicing factors	atPrp2-1b	0	1	0	1	2.11889	0.862792	1.73003	0.905759	1.12619	0.95767	4.01255	0.620131	-2.33516	0.824845	2.53482	0.797233	0	1	0	1	-1.30423	0.935512	0	1	2.12232	0.857836	-2.02105	0.855085	0.205599	NA	-1.09712	NA	0	NA	0	1	0.4242	1	1.26112	0.946532	2.25075	NA	0	1	-1.03454
XLOC_168778	AT3G18790	9.2e-128	2. Splicing factors	atIsy1	-0.130447	0.61213	-0.233928	0.281088	-0.871715	4.35e-06	-0.811361	2.75e-05	-0.2945	0.161846	0.0301023	0.990908	0.193769	0.463243	-0.152534	0.536683	-0.315564	0.142385	-0.200618	0.396388	0.227527	0.345386	-0.280515	0.236421	0.0761626	0.854561	0.211262	0.426002	0.130136	0.691866	-0.0775071	0.944344	0.0338291	0.973581	0.424677	0.0541778	0.437397	0.0619039	0.165714	0.5791	0.42443	0.0771206	0.337183	0.123192	-0.116345
XLOC_168816	AT4G31580	7.34e-50	2. Splicing factors	atRSZp22	0.569744	0.00561342	-0.909248	4.75e-06	-0.900371	6.51e-06	-1.39434	4.01e-13	-1.09855	1.61e-08	-0.312323	0.192109	-0.769577	0.000165561	0.442288	0.0405881	-0.518805	0.0159955	-0.443637	0.0415481	-0.586124	0.00505217	-0.872375	1.49e-05	-0.223383	0.394377	-0.955125	2.8e-06	0.102808	0.791322	-0.170118	0.776109	-0.0665447	0.923344	0.400473	0.0988348	0.587643	0.00957164	0.366651	0.127436	-0.00919478	1	-0.329835	0.202119	-0.74757
XLOC_168928	AT5G44200	2.36e-113	2. Splicing factors	atCBP20	-0.287648	0.0440405	-0.451672	0.000683016	-0.131438	0.448983	-0.410302	0.0027934	-0.655689	7.29e-08	-0.61167	4.3e-05	-0.859697	5.87e-08	-0.525774	1.48e-05	-0.573191	5.32e-06	-0.256645	0.0669879	-0.67515	2.06e-07	-0.440373	0.00224191	-1.07453	1.52e-13	-0.687128	0.000194963	-0.460337	0.00144671	-0.427968	0.0149716	-0.138166	0.576413	0.152987	0.378546	0.360353	0.0180962	0.300022	0.0929875	0.265085	0.209599	-0.619612	1.81e-07	-0.404179
XLOC_169676	AT5G02500	0	2. Splicing factors	AtHSP73-2	0.665679	0.037694	0.539741	0.111783	0.791423	0.0130195	0.350768	0.351408	-0.77652	0.014003	-0.230484	0.595946	0.15264	0.765495	0.479063	0.163528	-0.605894	0.0722373	-0.0616273	0.946264	0.984789	0.00156163	0.652754	0.0494336	0.859198	0.00747197	0.790238	0.0152413	-1.25736	0.000108837	0.263615	0.761359	0.00623909	1	0.238222	0.617076	0.70646	0.046671	-0.120722	0.850527	0.0897901	0.916605	0.268318	0.707417	-0.670337
XLOC_169722	AT5G02500	0	2. Splicing factors	AtHSP73-2	-1.61041	2.01e-25	-4.32021	2.62e-11	-4.00708	0.0249928	-2.63164	0.226298	-3.57656	0.0644528	0	1	0	1	-0.600126	0.00040131	0.671769	0.0679412	-3.39912	0.0734593	-2.31509	0.332265	0.531407	0.932052	0	1	-1.54374	0.657582	0.226415	0.311441	-0.881147	0.340496	-0.639129	0.832387	0	1	-0.231205	1	-1.09753	0.79258	0	1	1.20778	6.74e-12	-0.0140356
XLOC_169723	AT5G02500	0	2. Splicing factors	AtHSP73-2	-0.683041	1.53e-10	-1.76444	2.41e-30	-5.59447	0.000686705	0	1	0	1	-0.771461	0.879922	0.314866	1	-1.0393	7.08e-22	0.668519	1.43e-07	1.704	0.0128533	-1.31533	0.698692	0	1	0	1	2.34046	0.3389	-0.350137	0.0215133	-0.437816	0.261382	-2.66623	0.416819	0	1	-5.53305	0.00197907	-1.29146	0.00316993	-3.90252	4.87e-05	-0.472705	4.1e-06	1.03751
XLOC_169786	AT4G31580	8.09e-50	2. Splicing factors	atRSZp22	-1.16515	6e-10	-1.35703	3.72e-13	-1.86502	2.51e-24	-1.28049	6.21e-12	-1.00531	8.2e-08	-0.969977	4.3e-07	-0.204818	0.392251	-0.275777	0.224707	-1.19617	3.06e-10	-1.2834	6.11e-12	-1.03246	5.37e-08	-0.994087	1.85e-07	-0.781516	6.24e-05	-1.29184	3.79e-12	-0.517911	0.0249251	-0.441972	0.156201	-0.479992	0.0814158	0.150783	0.621198	0.0306239	0.987597	0.472491	0.0280462	0.552975	0.00799091	-0.0352877	1	-0.516979
XLOC_172470	AT1G20920	NA	2. Splicing factors	atPrp5-1b	0	NA	-1.67248	NA	0	NA	0	NA	0	NA	0	NA	0	NA	0	NA	0	NA	1.95095	NA	1.50114	NA	0	NA	-1.64959	NA	0	NA	0	NA	0	NA	1.79014	NA	-1.83547	NA	-1.60739	NA	0	NA	-0.342566	NA	0	NA	0
XLOC_172715	AT3G12580	1.27e-69	2. Splicing factors	AtHSP73-1	0	1	0	1	0	1	0	1	0	1	0	1	0	1	-1.91834	1	0	1	0	1	0	1	0	1	0	1	0	1	-0.532962	1	0	1	0	1	0	1	0	1	0	1	0	1	-1.11131	1	0
XLOC_173653	AT5G52040	1.26e-96	2. Splicing factors	atRSp41	0.758845	1.14e-09	1.28694	1.44e-29	0.950606	1.47e-17	0.0433757	0.855142	-0.242259	0.0486171	-0.102006	0.561257	0.267409	0.0728581	0.480375	5.14e-05	0.743054	4.45e-10	1.22556	1.27e-27	0.627464	8.62e-08	0.219625	0.0944361	0.412564	0.000879739	1.1206	3.01e-19	0.239539	0.166903	-0.113599	0.769798	0.145513	0.518218	0.612183	5.56e-08	0.540895	6.67e-06	-0.0615628	0.79258	-0.574991	4.36e-05	1.04988	3.97e-20	-0.0869637
XLOC_174314	AT4G15900	NA	2. Splicing factors	atPRL1	1.55466	0.6303	0.769844	0.65819	0.739332	0.530461	0.368458	0.988583	-0.134486	0.99151	-0.140724	1	1.03132	0.480777	-1.37011	0.634728	-2.31141	0.304035	2.81687	0.0651393	0.726046	0.677227	0.933867	0.63208	1.09001	0.645726	2.3406	0.361565	-1.08383	NA	1.26011	NA	-1.95773	NA	0.24816	NA	1.40544	NA	-0.235518	NA	2.61767	NA	3.25052	0.18036	-3.62509
XLOC_174457	AT5G25060	0	2. Splicing factors	atSR140-1	1.12551	3.67e-14	1.13984	8.85e-13	0.0869328	0.790874	0.522694	0.00393866	-0.30771	0.0869117	-0.0645934	0.871628	0.970097	5.9e-09	0.818037	1.03e-08	1.41758	1.28e-16	0.710471	4.89e-05	0.355648	0.0651147	-0.0671016	0.839246	-0.0103144	1	1.59054	1.26e-23	-0.239779	0.283701	-0.00944461	1	0.267973	0.390843	0.00025126	1	-0.0487437	0.918339	-0.457112	0.020837	-0.785782	9.26e-06	0.169092	0.448486	0.175819
XLOC_175166	AT1G43190	NA	2. Splicing factors	atPTB1	-1.55046	8.36e-13	-1.73865	1.13e-13	-0.912656	0.00108458	-1.46829	9.56e-11	-0.714473	0.000822267	-1.72815	5.41e-14	-1.78179	7.01e-15	-1.18541	3.72e-09	-0.992925	3.9e-06	-1.25709	4.08e-09	-2.07606	1.75e-21	-2.17947	4.09e-24	-2.24616	1.18e-25	-2.44997	5.34e-30	-0.75173	0.00811517	-0.253618	0.633765	-0.446063	0.136478	0.0969249	0.835718	-0.0892399	0.863478	1.51624	4.27e-13	1.6655	3.84e-14	-0.922952	6.04e-06	-0.6549
XLOC_175286	AT5G44200	2.49e-113	2. Splicing factors	atCBP20	-0.0759098	0.72492	-0.315825	0.0387564	-0.322141	0.0288422	-0.189674	0.249512	-0.344574	0.0150933	-0.178709	0.321645	-0.578333	0.00010884	-0.539917	5.1e-05	-0.622565	6.04e-06	-0.437388	0.00207342	-0.387055	0.00691422	-0.436396	0.00268734	-0.87838	6.48e-10	-0.752312	8.81e-07	-0.265903	0.139233	-0.198417	0.500003	0.0981848	0.759774	0.255726	0.126889	0.418864	0.00692922	0.667819	1.06e-05	0.715442	3.36e-06	-0.584676	2.63e-05	-0.334193
XLOC_175545	AT3G09620	NA	2. Splicing factors	atPrp5-1a	0.309084	0.851774	1.37523	0.104965	-0.82879	0.271625	1.16511	0.0371447	-1.12888	0.0113308	-0.799838	0.200591	0.873504	0.105705	-0.543688	0.483021	1.45432	0.0244969	-1.03538	0.0767989	-1.21527	0.0322233	0.104295	0.946799	-0.783984	0.312391	1.87645	0.000111714	2.8174	0.0604772	1.00734	0.530586	0.0389501	1	-0.646674	0.429391	0.150965	0.955551	0.333569	0.79258	0.440561	0.64271	1.09049	0.0652927	-0.565617
XLOC_176025	AT1G77180	0	2. Splicing factors	atSKIP	-1.33416	3.46e-14	-0.41751	0.032534	-1.25403	2.61e-12	-1.85073	2.42e-26	-0.37752	0.0546819	0.107083	0.719087	-0.309862	0.11793	-0.139664	0.577111	0.0102805	1	-0.554552	0.00379356	-0.572626	0.00221098	-1.37017	7.06e-15	-0.601733	0.0011515	-0.400197	0.0337848	0.0152289	1	0.191016	0.707376	0.188919	0.606075	0.615186	0.00249662	0.215623	0.420438	1.03099	7.29e-09	0.790239	1.12e-05	0.576653	0.00303258	-0.16237
XLOC_176250	AT5G02500	0	2. Splicing factors	AtHSP73-2	0.80236	0.00759827	-2.17437	0.000231638	-0.698663	0.892824	2.7817	0.231702	0.730177	0.832335	-0.770871	0.879922	0.314844	1	1.12342	0.000100938	0.69369	0.180519	0	1	0	1	1.97474	0.511207	-1.86714	0.487929	2.33948	0.342865	-0.112704	0.872066	-1.7253	0.524851	0.356674	0.980259	-1.83133	0.607811	0	1	0	1	-0.418267	0.967049	0.710246	0.0485429	0.21663
XLOC_176251	AT5G02500	0	2. Splicing factors	AtHSP73-2	0.261221	0.0138719	-1.50615	3.09e-30	-2.47903	0.0158466	1.79451	0.559269	0	1	3.04476	0.187247	2.73509	0.307118	0.561674	1.41e-08	1.01244	2.28e-19	1.50036	0.0138915	-1.31533	0.698692	0	1	-0.882543	0.85015	1.34072	0.711463	0.437556	0.000142108	-0.280702	0.47397	-2.4461	0.420698	0	1	0.718809	0.870637	-1.09791	0.79258	1.02627	0.80493	0.62159	1.08e-09	0.947303
XLOC_176252	AT3G12580	0	2. Splicing factors	AtHSP73-1	-0.717193	1.13e-07	-3.58119	3.4e-49	-2.26519	0.0116328	-0.408797	0.747502	-4.74632	0.00622965	-0.771526	0.879922	2.29953	0.314951	-0.10734	0.571964	0.349489	0.080891	1.33222	0.101098	-3.46565	0.0469308	-1.46755	0.536674	-2.87114	0.170838	2.92504	0.174378	0.686233	7.76e-06	-0.370696	0.641686	-0.641084	0.831802	0.451927	0.788772	2.1615	0.442256	1.77557	0.600917	0	1	-0.270948	0.120525	1.63129
XLOC_176858	AT2G21130	1.08e-83	2. Splicing factors	atCypE1a/CYP2	0	NA	0	NA	0	NA	0	NA	0	NA	0	NA	0	NA	0	NA	0	NA	0	NA	0	NA	0	NA	0	NA	0	NA	0	NA	0	NA	0	NA	0	NA	0	NA	0	NA	0	NA	0	NA	0
XLOC_177026	AT3G19760	0	2. Splicing factors	atDDX48/eIF4A3-1	-0.732652	0.000207936	-0.702679	0.000426632	-0.215408	0.386298	-0.854152	1.22e-05	-1.15129	1.21e-09	-0.507359	0.0181309	-0.621505	0.00258529	-1.39249	1.92e-13	-2.03968	7.3e-28	-1.17303	6.35e-10	-0.697183	0.000472713	-0.921927	2.51e-06	-0.985959	5.34e-07	-1.66742	4.85e-18	-0.0923124	0.812512	-0.0762025	0.94375	-0.443027	0.126006	0.246107	0.357476	0.648063	0.0028289	0.262588	0.310465	0.456507	0.0446852	-0.481206	0.0272737	-0.405621
XLOC_177235	AT2G29210	NA	2. Splicing factors	atSRM102	1.67408	0.273926	0.783748	0.777205	-0.307155	0.994709	-2.56756	0.287564	-0.187536	1	-0.767458	0.885362	-0.125487	1	1.2222	0.306914	-0.649272	0.680683	-0.749135	0.625602	-3.629	0.0857536	-2.48703	0.305891	-1.87975	0.517129	1.33886	0.724153	0.677162	0.72575	1.05811	0.776788	-0.358318	0.927388	3.17024	0.190853	-1.20449	0.736229	-1.63905	0.561027	1.69849	0.299362	2.29795	0.231854	2.38068
XLOC_177505	AT5G42020	0	2. Splicing factors	AtHSP73-3	-0.68139	1.6e-05	-0.243739	0.195388	-0.607783	0.000257252	-0.0925939	0.724895	-0.887513	2.22e-08	-1.04257	1.38e-10	-1.58458	1.28e-19	-0.78132	1.12e-06	-1.16494	9.67e-14	-1.1616	1.8e-13	-0.187873	0.356595	-0.183513	0.372995	-0.305181	0.104696	-0.257109	0.205219	-0.0971548	0.730823	1.21362	1.44e-13	-0.679014	0.00052105	0.0707086	0.830019	-0.114848	0.677766	0.00226281	1	0.135658	0.609	0.44504	0.00930335	0.0894465
XLOC_177562	AT2G13540	0	2. Splicing factors	atCBP80	0.757863	1.18e-05	-0.168421	0.479448	-1.60955	1.09e-06	1.77409	0.00295867	1.61012	0.176711	2.18495	0.342052	1.31104	0.543276	1.11826	5.29e-12	0.837497	1.81e-05	1.7039	5.17e-08	-1.46478	0.547809	-2.27504	0.255157	-1.04189	0.716326	1.34069	0.711463	-0.0643154	0.897665	0.336783	0.465056	0.867258	0.00698055	0.33595	0.631639	-0.407463	0.741495	3.33112	0.0795409	-0.768212	0.715703	1.25662	2.95e-13	0.347839
XLOC_177791	AT2G21130	1.51e-101	2. Splicing factors	atCypE1a/CYP2	-0.846837	0.00636185	0.516643	0.130768	-0.17373	0.71597	0.178114	0.705078	-0.659501	0.0410673	0.0787148	0.921402	0.844555	0.00659216	-0.859899	0.00623326	-2.25428	8.4e-15	-0.0713052	0.92537	0.639694	0.0519717	0.252003	0.539441	0.238101	0.584801	-0.781666	0.0151436	-0.482506	0.219527	-0.500884	0.37567	-0.455442	0.389179	0.23409	0.622504	0.189154	0.724665	-0.247672	0.588369	0.109728	0.870528	-1.53982	2.49e-07	-0.600582
XLOC_178367	AT5G13010	NA	2. Splicing factors	atPrp22	3.58099	0.2598	1.37837	0.715754	-1.2913	0.729294	-0.516054	0.951381	4.33945	0.135474	0.786649	NA	0.765664	0.911174	4.56257	0.122048	0.552507	0.939366	0.819886	0.871169	1.59097	NA	1.97636	NA	0.421145	0.968887	1.20007	NA	2.81453	NA	-1.1266	NA	-2.77478	NA	0.459995	NA	-0.10843	NA	-0.18357	NA	-2.77859	NA	0	1	0
XLOC_178706	AT3G54670	NA	2. Splicing factors	atSmc1	0	NA	0	NA	0	NA	0	NA	0	NA	0	NA	0	NA	0	NA	0	NA	0	NA	0	NA	0	NA	0	NA	1.32764	NA	0	NA	0	NA	0	NA	0.875463	NA	0	NA	0	NA	0	NA	0	NA	0
XLOC_178902	AT2G38770	NA	2. Splicing factors	atAquarius	0.43449	0.248561	0.552485	0.0868331	-0.166708	0.772099	0.314183	0.511164	0.538611	0.172106	0.857563	0.0952219	1.01022	0.0405205	1.07764	0.00108125	0.756097	0.0831282	1.03178	0.0193797	0.833403	0.0887715	0.113968	0.917332	0.357485	0.585354	0.455737	0.403677	-1.8709	6.13e-06	-0.00337252	1	0.2975	0.714339	-0.53674	0.205334	0.260361	0.660468	-0.27675	0.687362	-0.389667	0.505069	1.22537	0.00127084	0.18119
XLOC_179180	AT5G25060	NA	2. Splicing factors	atSR140-1	-1.108	0.133223	-1.20695	0.236407	2.4563	1.25e-05	2.93153	2.17e-10	2.00244	3.5e-13	-0.303998	0.354326	-1.34243	9.16e-07	-0.738195	0.444902	1.58939	0.0139561	0.396724	0.467501	-2.27388	5.58e-13	-1.7086	1.17e-10	-1.67817	9.21e-12	-1.20089	1.74e-05	-2.10586	0.185465	0.780018	0.522167	-0.790121	0.0688955	0.243278	0.5958	0.595795	0.0503783	1.32624	2.48e-07	0.164929	0.72436	0	1	0
XLOC_179330	AT3G18790	8.58e-129	2. Splicing factors	atIsy1	-0.601693	0.000801252	0.193741	0.375919	-0.57654	0.00286545	-0.575639	0.00530639	-0.463099	0.0156673	-0.0684957	0.883103	0.766606	0.000269697	0.0176488	1	0.00444591	1	0.350768	0.0971979	0.574588	0.00625357	-0.00421976	1	0.341837	0.156543	0.486355	0.0326203	0.399272	0.0989447	0.204481	0.677109	0.231942	0.508374	0.285051	0.249399	0.378948	0.118056	0.201749	0.485824	-0.197674	0.512659	-0.039572	1	0.293367
XLOC_179373	AT4G31580	6.7e-51	2. Splicing factors	atRSZp22	0.528453	5.19e-05	0.289467	0.0419046	0.246753	0.0896222	-0.202971	0.173816	-0.308509	0.0241421	0.252276	0.0890545	0.156498	0.329386	0.793323	4.17e-10	0.0184951	0.988	0.593814	5.45e-06	0.204166	0.17896	-0.0518795	0.833545	0.203627	0.18791	0.103456	0.598873	0.286239	0.0792042	-0.0344707	0.989784	0.270315	0.182814	0.328785	0.0253553	0.375653	0.0107513	-0.0790201	0.725527	-0.500243	0.000659826	0.00985175	1	-0.559554
XLOC_179595	AT1G20920	NA	2. Splicing factors	atPrp5-1b	-1.09285	0.106858	-1.16618	0.068697	0.36802	0.57312	-0.392244	0.477686	0.382328	0.205138	-0.115653	0.789963	-2.66512	7.39e-16	-0.0602879	1	-2.32342	0.00243321	-0.786859	0.120523	-0.963621	0.0223724	-0.913661	0.00225674	-0.852121	0.000320461	-2.47694	1.82e-22	-1.63919	0.22562	-0.16208	1	-0.612831	0.413773	-1.46397	4.21e-05	-0.377377	0.227811	0.543179	0.0290801	0.320269	0.431345	-0.391521	0.79366	0.891868
XLOC_180316	AT5G02500	0	2. Splicing factors	AtHSP73-2	0.622313	0.0479708	0.932133	0.00207382	0.323687	0.384878	0.0699102	0.947201	-0.808439	0.00826112	0.136074	0.804215	0.281708	0.472137	0.381248	0.276447	-0.207473	0.625461	0.030755	1	0.624481	0.0533797	0.248571	0.536886	1.0072	0.00102231	1.33815	7.61e-06	-1.12269	0.000492345	0.187061	0.854984	0.0780269	0.945511	0.521867	0.156596	0.636872	0.0721948	-0.512291	0.155924	-0.656676	0.0550954	0.212935	0.861154	-0.215379
XLOC_180374	AT5G02500	0	2. Splicing factors	AtHSP73-2	-0.486339	0.0427374	-1.36223	2.73e-05	-1.61072	0.0450064	-1.21005	0.227946	-2.8439	0.00665801	-0.771764	0.879922	0	1	0.289451	0.280743	1.32956	5.19e-06	2.53338	0.00828675	-0.47734	0.779189	-2.05235	0.325019	0.533491	0.939008	0	1	0.33218	0.303619	0.73533	0.342945	-1.07234	0.410658	1.24126	0.110374	0.721514	0.870637	0	1	0	1	1.6683	4.67e-08	1.83867
XLOC_180375	AT5G02500	0	2. Splicing factors	AtHSP73-2	-1.70484	1	-1.66822	1	0	1	0	1	-1.91885	1	0	1	0	1	-0.163826	1	3.71883	0.945368	0	1	0	1	1.92992	1	0	1	2.38069	1	-0.267373	1	-1.56877	1	0	NA	-1.83562	0.999763	0	1	-1.29302	1	0	1	0.143446	1	-1.09088
XLOC_180445	AT4G31580	4.4e-50	2. Splicing factors	atRSZp22	-1.44829	1.75e-07	-1.92794	1.54e-12	-2.62095	1.36e-22	-1.7665	1.01e-10	-1.382	5.47e-07	-1.49302	9.02e-08	-1.10814	7.74e-05	-0.908828	0.00192186	-2.01323	2.22e-13	-2.03289	6.87e-14	-1.43778	2.37e-07	-1.57746	1.23e-08	-1.38553	7.73e-07	-1.98558	2.64e-13	-0.49349	0.176998	-0.564842	0.242167	-0.607517	0.154498	0.109101	0.856957	0.134801	0.804897	1.03898	0.000428204	1.25311	1.31e-05	-0.0445027	1	-0.64064
XLOC_181615	AT2G37340	NA	2. Splicing factors	atRS2Z33	-0.903505	0.171486	-1.98848	0.00232295	-1.64694	0.0319196	-1.89905	0.0752803	-0.168227	0.904984	-0.855989	0.399343	-0.447581	0.770879	0.0687678	1	-2.08612	0.00168155	-2.64605	0.000108096	-0.502592	0.701646	-1.64294	0.307654	0.915844	0.488015	0.178275	0.961101	-0.824065	0.384808	-0.725406	0.712516	-0.531525	NA	-0.328513	0.831367	0.0855142	1	-1.10744	0.428743	0.849047	0.384589	0	1	0
XLOC_182233	AT2G37340	NA	2. Splicing factors	atRS2Z33	0.720129	0.00217517	-0.994428	3.15e-05	-1.95795	1.03e-06	-0.952466	0.0375492	0.492297	0.195573	0.149436	0.903012	-4.57824	0.00652124	-0.368338	0.255891	-0.683926	0.00621108	0.0699491	0.918164	-0.348821	0.630652	-0.19294	0.784434	0.282756	0.683177	-1.68532	0.501392	0.374991	0.218117	0.303159	0.592845	0.376008	0.548142	0.03606	0.991024	1.15764	0.0530582	1.33879	0.0846748	-4.20686	0.0208641	-0.535486	0.0341799	-0.132991
XLOC_184608	AT2G35340	NA	2. Splicing factors	atPrp2-1b	0	NA	0	NA	2.11344	NA	0	NA	-1.92155	NA	0	NA	2.89193	NA	0	NA	-3.91465	NA	0	NA	0	NA	-0.887992	NA	0	NA	0	NA	0	NA	0	NA	0	NA	0	NA	0	NA	-1.04355	NA	0	NA	3.39307	NA	0
XLOC_185051	AT3G18790	NA	2. Splicing factors	atIsy1	-1.07398	0.709758	-1.11223	0.706416	3.03139	0.169469	2.07717	0.260115	6.94583	3.11e-06	4.31466	0.00500516	4.33211	0.00411103	1.3047	0.493118	1.74833	0.374603	5.48655	0.00995049	4.83152	0.0114447	4.82777	0.00179156	5.25357	0.000688559	2.67249	0.109227	0.203328	0.99571	-0.323914	1	-0.0609676	1	-2.2263	0.220875	1.22401	0.584511	2.83853	0.0863195	-2.39619	0.158936	0	1	0
XLOC_185703	AT3G53500	NA	2. Splicing factors	atRS2Z32	0.353218	0.278909	0.313325	0.335249	-1.4863	6.11e-09	-0.331296	0.305571	-0.086361	0.863765	0.629501	0.0252328	1.11747	3.84e-06	0.350678	0.252508	0.794862	0.00641032	0.855816	0.00216821	0.635853	0.0263479	-0.293696	0.369023	0.0759747	0.90838	0.219129	0.504821	-0.396358	0.236324	0.225968	0.75275	0.329917	0.472888	0.555505	0.0575696	0.174049	0.679481	0.46086	0.102205	-0.192114	0.578411	0	1	0
XLOC_186009	AT5G25060	0	2. Splicing factors	atSR140-1	1.09915	3.75e-06	1.30984	6.62e-08	0.232317	0.503881	0.606912	0.0318689	-0.294057	0.307255	0.139181	0.750369	0.270927	0.4498	0.631887	0.00434923	1.37663	2.92e-07	0.744937	0.0063925	0.415832	0.164814	-0.134168	0.751824	0.151825	0.698321	1.26169	5.68e-07	-0.191757	0.576602	-0.0567904	0.996133	-0.187796	0.70648	-0.0464148	0.946826	-0.111298	0.771346	-0.198241	0.524177	-0.699384	0.00292517	0	1	0
XLOC_186547	AT5G44200	5.61e-113	2. Splicing factors	atCBP20	0.221736	0.295644	0.104964	0.706958	0.297577	0.143019	-0.137206	0.572437	0.0485654	0.904383	-0.329988	0.119187	-0.373144	0.0708552	-0.271924	0.16411	-0.353446	0.0775259	-0.123107	0.620157	-0.508653	0.0055401	-0.402621	0.0376755	-0.565272	0.00250913	-0.833972	3.42e-05	-0.434949	0.0280072	-0.604494	0.00483116	-0.213643	0.482189	0.153521	0.522009	0.414331	0.028449	0.144598	0.570187	-0.253674	0.252141	0	1	0
XLOC_187110	AT1G77180	0	2. Splicing factors	atSKIP	-1.61666	4.37e-40	-1.26979	1.54e-25	-1.02433	1.55e-16	-1.75429	1.19e-48	-1.07043	9.1e-20	-0.543933	2.73e-05	-0.92199	4.92e-14	-0.599582	4.65e-06	-0.733117	1.79e-08	-1.11847	3e-20	-1.44601	2.2e-33	-1.67504	9.52e-44	-1.08632	2.14e-19	-1.23493	1.18e-26	-0.195268	0.220565	0.257006	0.198138	0.160782	0.452482	0.0935756	0.631095	-0.029485	0.94658	1.28979	7.48e-30	1.44515	7.17e-38	0	1	0
XLOC_187289	AT5G02500	0	2. Splicing factors	AtHSP73-2	2.58928	NA	0	NA	0	NA	-0.984242	NA	0	NA	0	NA	-0.0684528	NA	3.4747	NA	0	NA	0	NA	0	NA	0	NA	0	NA	0	NA	2.50443	NA	-1.5723	NA	0	NA	-1.82933	NA	0	NA	0	NA	0	NA	0	NA	0
XLOC_187396	AT5G02500	0	2. Splicing factors	AtHSP73-2	0	NA	2.59564	NA	-0.621955	NA	-0.98432	NA	-1.36092	NA	0	NA	0	NA	-0.519808	NA	0	NA	0	NA	1.78621	NA	0	NA	0	NA	-1.60591	NA	0	NA	0.623255	NA	0	NA	0	NA	-0.712805	NA	0	NA	0	NA	0	NA	0
XLOC_187545	AT3G16650	NA	2. Splicing factors	atPRL2	0	NA	0	NA	0	NA	0	NA	0	NA	0	NA	0	NA	0	NA	0	NA	0	NA	0	NA	0	NA	0	NA	0	NA	0	NA	0	NA	0	NA	0	NA	0	NA	0	NA	0	NA	0	NA	0
XLOC_187785	AT3G19760	0	2. Splicing factors	atDDX48/eIF4A3-1	0.55164	0.0505716	0.83487	0.00269795	0.600796	0.0216738	0.953404	9.29e-05	1.43396	1.79e-08	1.20304	5.34e-06	0.300911	0.402493	0.395144	0.216952	1.17274	5.41e-05	1.67335	3.9e-10	1.86179	9.69e-15	0.503503	0.0600446	0.0563939	0.950097	0.118046	0.816885	-0.0475045	0.956171	0.0957405	0.919045	0.186653	0.692064	0.596726	0.0131948	0.413734	0.119654	0.158108	0.646332	0.222737	0.452476	0	1	0
XLOC_188176	AT5G42020	0	2. Splicing factors	AtHSP73-3	-0.604191	0.000303871	-1.10675	7.37e-12	-1.07345	6.39e-11	-0.229154	0.254931	-0.48378	0.005325	-1.09802	3.9e-11	-1.87761	3.22e-27	-1.01622	4.79e-10	-1.93191	3.81e-34	-2.29911	1.99e-47	-0.573591	0.000880818	-0.557297	0.00128603	-0.155919	0.502249	-1.28168	6.03e-15	-0.485609	0.0101541	0.78971	2.23e-05	-1.25652	1.62e-13	-0.309365	0.132429	-0.209277	0.363634	0.282231	0.169488	1.00278	3.64e-09	0	1	0
XLOC_188302	AT2G21130	5.8e-101	2. Splicing factors	atCypE1a/CYP2	-0.754738	0.0968884	0.0668782	0.985051	-0.876593	0.053647	-0.311369	0.597803	-1.25732	0.00311522	-0.754594	0.112964	-0.213646	0.753911	-0.796388	0.0827694	-2.49462	8.19e-10	-0.904147	0.0449165	0.309826	0.595824	-0.658707	0.172446	-0.363375	0.530562	-1.9426	2.51e-06	-0.301822	0.662148	-0.555198	0.529451	-0.553624	0.469153	0.0279764	1	0.189066	0.818451	0.122818	0.910738	0.702235	0.156605	0	1	0
XLOC_188509	AT3G54670	NA	2. Splicing factors	atSmc1	0	NA	0	NA	2.33794	NA	0	NA	0	NA	0	NA	0	NA	0	NA	0	NA	0	NA	0	NA	0	NA	0	NA	0	NA	0	NA	0	NA	0	NA	0	NA	0	NA	0	NA	0	NA	0	NA	0
XLOC_189097	AT2G35340	NA	2. Splicing factors	atPrp2-1b	0	NA	0	NA	0	NA	0	NA	0	NA	0	NA	0	NA	0	NA	0	NA	0	NA	0	NA	0	NA	0	NA	0	NA	0	NA	0	NA	0	NA	0	NA	0	NA	0	NA	0	NA	0	NA	0
XLOC_189239	AT3G18790	8.58e-129	2. Splicing factors	atIsy1	-0.468685	0.0967786	-0.110317	0.803005	-0.277728	0.419152	-0.665026	0.0275228	-0.221239	0.529406	-0.300709	0.443354	1.11787	8.95e-05	0.358889	0.231296	-0.206955	0.577078	0.482735	0.105504	0.954987	0.00104173	-0.017435	1	0.379985	0.28659	0.815475	0.00550376	0.392307	0.234867	0.126538	0.897973	0.124734	0.860719	0.421226	0.185117	0.0273121	1	0.0109781	1	0.280039	0.417481	0	1	0
XLOC_189272	AT4G31580	1.93e-50	2. Splicing factors	atRSZp22	0.861484	2.74e-06	0.076053	0.818691	0.315776	0.131187	-0.221586	0.321567	-0.617462	0.000817876	-0.248849	0.274767	-0.282573	0.214164	0.51524	0.00730766	-0.233344	0.302455	0.19652	0.396175	0.0888528	0.760743	-0.148549	0.556629	-0.103545	0.74359	-0.484413	0.0215774	0.354896	0.111946	-0.0463437	0.988768	0.0853256	0.868752	0.356384	0.0985519	0.42258	0.0454909	-0.0700209	0.858175	-0.237449	0.327648	0	1	0
XLOC_189341	AT1G43190	8.91e-09	2. Splicing factors	atPTB1	0	NA	0	NA	0	NA	0	NA	0	NA	0	NA	0	NA	0	NA	0	NA	0	NA	0	NA	0	NA	0	NA	0	NA	1.82636	NA	0	NA	0	NA	1.1834	NA	1.2704	NA	-4.77128	NA	-3.04353	NA	0	NA	0
XLOC_190001	AT5G02500	0	2. Splicing factors	AtHSP73-2	0.726394	0.0251632	0.407612	0.271417	0.528829	0.131962	0.185365	0.700617	-0.693484	0.0361463	-0.303843	0.475343	-0.037198	1	-0.0395156	1	-0.989373	0.00200184	-0.419285	0.252927	0.741208	0.0267491	0.542942	0.127389	0.867296	0.00944972	0.619839	0.0896829	-1.51511	2.53e-06	-0.020445	1	-0.34217	0.580156	0.24682	0.61135	0.745704	0.0385256	-0.143323	0.809273	-0.0364895	1	0	1	0
XLOC_190046	AT5G02500	0	2. Splicing factors	AtHSP73-2	-0.692637	3.33e-06	-1.67388	6.75e-15	-1.49968	0.134344	0.178587	0.96048	-4.74948	0.00613804	-0.771284	0.879922	0	1	-1.15061	9.06e-14	-0.658459	0.00257652	0.629465	0.418999	-1.76408	0.135677	-3.49182	0.067093	1.96582	0.515827	1.3408	0.711463	-0.158511	0.373789	-1.35657	6.22e-09	-0.610198	0.392148	0.841721	0.357122	2.15877	0.442736	-2.09029	0.438177	0	1	0	1	0
XLOC_190100	AT4G31580	1.97e-49	2. Splicing factors	atRSZp22	-1.51901	2.21e-06	-1.90218	1.92e-09	-2.36718	3.12e-14	-1.53041	1.8e-06	-1.3812	1.6e-05	-1.45441	7.73e-06	-0.754354	0.0276449	-0.87147	0.0111183	-1.86582	5.53e-09	-1.7728	2.34e-08	-1.34179	3.73e-05	-1.68124	1.48e-07	-1.34332	3.98e-05	-1.81001	1.06e-08	-0.586796	0.154791	-0.540013	0.375089	-0.576128	0.27679	-0.0235627	1	-0.0424485	1	0.933847	0.00759852	1.45905	8.93e-06	0	1	0
XLOC_190146	AT3G12580	0	2. Splicing factors	AtHSP73-1	-2.0111	4.17e-18	-0.204959	0.472532	0.54646	0.264811	0.954763	0.12066	-2.23608	0.00158957	-0.725447	0.598679	-1.00671	0.552055	-2.40644	9.13e-21	-0.0266261	1	1.63204	0.000219374	0.949028	0.0803598	-1.70909	0.019904	-1.14279	0.213222	-0.100428	1	-0.437754	0.0727832	0.0877518	0.939701	0.137223	0.838422	2.01877	4.32e-12	-0.551145	0.323384	-2.11584	0.000422501	-1.16366	0.0319534	0	1	0
XLOC_190148	AT3G12580	0	2. Splicing factors	AtHSP73-1	-2.33809	NA	-1.77428	NA	-2.43114	NA	0.675238	NA	-3.12549	NA	-3.93555	NA	-2.28363	NA	-4.77501	NA	0.00268208	NA	-0.761948	NA	0	NA	-2.90896	NA	-3.49717	NA	-3.15044	NA	-4.86094	NA	1.66795	NA	-1.26544	NA	-0.297078	NA	-3.42938	NA	-1.2492	NA	-1.00923	NA	0	1	0
XLOC_190562	AT3G54670	NA	2. Splicing factors	atSmc1	NA	NA	NA	NA	NA	NA	NA	NA	NA	NA	NA	NA	NA	NA	NA	NA	NA	NA	NA	NA	NA	NA	NA	NA	NA	NA	NA	NA	NA	NA	NA	NA	NA	NA	NA	NA	NA	NA	NA	NA	NA	NA	NA	NA	NA
XLOC_190577	AT5G02500	0	2. Splicing factors	AtHSP73-2	0	1	0	1	0	1	0	1	0	1	0	1	0	1	0	1	0	1	0	1	0	1	0	1	0	1	0	1	-0.540773	NA	-0.980078	NA	0.844578	NA	1.72449	1	0.272018	1	-0.739133	1	-1.05239	NA	0	1	0
XLOC_192930	AT5G51300	NA	2. Splicing factors	atSF1/BBP	1.50106	NA	0.200155	NA	0	NA	2.83307	NA	-0.23159	NA	-0.7464	NA	0.662179	NA	-0.332453	NA	2.05081	NA	0.191184	NA	-2.27922	NA	2.98442	NA	-2.12475	NA	2.34149	NA	-3.88643	NA	1.66754	NA	-0.899879	NA	0.426855	NA	0.56272	NA	-0.682382	NA	0.605863	NA	0	1	0
XLOC_193327	AT4G31580	4.94e-48	2. Splicing factors	atRSZp22	-1.68263	3.63e-36	-1.25514	6.27e-21	-0.827917	2.48e-09	-0.266444	0.0795549	-0.434702	0.00144119	-0.340021	0.022823	-0.218648	0.16035	-0.709302	2.08e-07	-1.42176	6.69e-26	-0.442393	0.00217058	-1.3066	6.84e-23	-0.720724	7.21e-08	-0.480906	0.000567219	-1.21352	8.56e-21	-0.202246	0.279339	-0.405025	0.0533684	-0.228529	0.331586	-0.918602	6.27e-12	-0.89822	2.3e-11	-0.151888	0.404407	0.841643	3.26e-10	-0.827064	5.91e-10	0.12624
XLOC_193344	AT1G26370	0	2. Splicing factors	atPrp22-2	1.52311	5.63e-16	0.573042	0.00302933	-0.187629	0.515959	0.271523	0.326398	-0.585094	0.00288496	-0.316897	0.290584	0.365666	0.201036	0.407575	0.0244398	0.711119	0.000480522	0.931149	1.31e-05	0.6587	0.00579263	0.351466	0.203123	-0.0764829	0.892094	1.11521	5.6e-07	0.0834489	0.84853	-0.288392	0.638866	0.509502	0.0833664	-0.159574	0.570655	0.0278659	1	-0.460856	0.0621717	-0.581876	0.0289532	0.822897	5.39e-07	0.670467
[truncated: 1,060 more rows]
[truncated: 11 more columns]
