# Supplementary material for: Asymmetric gene expression in grain development of reciprocal crosses between tetraploid and hexaploid wheats
Source: Commun Biol. 2022 Dec 23;5:1412. doi: 10.1038/s42003-022-04374-w (PMC9789062; doi:10.1038/s42003-022-04374-w)
Supplement: Supplementary file 14 — Supplementary Data 11 [file 42003_2022_4374_MOESM14_ESM.xlsx]

## Sheet: Supplementary Data 11
Supplementary Data 11 Identification of homeologous genes in this study. Homoeologous triads were identified as described in Methods.
No.	ID	chr	start	end	triad_sub_ID	triad_ID	type
1	TraesCS1A02G035800	chr1A	19895297	19897721	T_A_1	triad_1	Triad
2	TraesCS1D02G037300	chr1D	17642532	17642711	T_D_1	triad_1	Triad
3	XLOC_014465	chr1B	25812498	25814364	T_B_1	triad_1	Triad
4	TraesCS1A02G036600	chr1A	20371800	20371919	T_A_2	triad_2	Triad
5	TraesCS1B02G047300	chr1B	27149962	27150081	T_B_2	triad_2	Triad
6	TraesCS1D02G038200	chr1D	18396295	18396414	T_D_2	triad_2	Triad
7	TraesCS1A02G050600	chr1A	32291317	32292106	T_A_3	triad_3	Triad
8	TraesCS1B02G067000	chr1B	51299894	51300391	T_B_3	triad_3	Triad
9	TraesCS1D02G052800	chr1D	33663752	33664212	T_D_3	triad_3	Triad
10	TraesCS1A02G055100	chr1A	36271402	36272082	T_A_4	triad_4	Triad
11	TraesCS1B02G071900	chr1B	56883391	56884076	T_B_4	triad_4	Triad
12	TraesCS1D02G055800	chr1D	36835981	36836644	T_D_4	triad_4	Triad
13	TraesCS1A02G062000	chr1A	42505024	42505283	T_A_5	triad_5	Triad
14	TraesCS1B02G080300	chr1B	62681663	62681947	T_B_5	triad_5	Triad
15	TraesCS1D02G062900	chr1D	42845163	42845821	T_D_5	triad_5	Triad
16	TraesCS1A02G065500	chr1A	47805904	47806140	T_A_6	triad_6	Triad
17	TraesCS1B02G083600	chr1B	67540597	67540827	T_B_6	triad_6	Triad
18	TraesCS1D02G066200	chr1D	47879474	47879710	T_D_6	triad_6	Triad
19	TraesCS1A02G082500	chr1A	65758591	65759654	T_A_7	triad_7	Triad
20	TraesCS1B02G100100	chr1B	108209953	108210922	T_B_7	triad_7	Triad
21	TraesCS1D02G083900	chr1D	66987130	66988105	T_D_7	triad_7	Triad
22	TraesCS1A02G090800	chr1A	82079657	82080221	T_A_8	triad_8	Triad
23	TraesCS1B02G118500	chr1B	139084080	139084451	T_B_8	triad_8	Triad
24	TraesCS1D02G099300	chr1D	86516156	86516495	T_D_8	triad_8	Triad
25	TraesCS1A02G105100	chr1A	100418788	100418988	T_A_9	triad_9	Triad
26	TraesCS1B02G116600	chr1B	136927705	136927905	T_B_9	triad_9	Triad
27	TraesCS1D02G097300	chr1D	83915582	83915782	T_D_9	triad_9	Triad
28	TraesCS1A02G110600	chr1A	110159869	110160352	T_A_10	triad_10	Triad
29	TraesCS1B02G129100	chr1B	159162407	159162823	T_B_10	triad_10	Triad
30	TraesCS1D02G112100	chr1D	107598633	107614431	T_D_10	triad_10	Triad
31	TraesCS1A02G113100	chr1A	115939762	115940521	T_A_11	triad_11	Triad
32	TraesCS1B02G133200	chr1B	168330607	168331383	T_B_11	triad_11	Triad
33	TraesCS1D02G114500	chr1D	110566504	110567191	T_D_11	triad_11	Triad
34	TraesCS1A02G114800	chr1A	118877092	118877385	T_A_12	triad_12	Triad
35	TraesCS1B02G134700	chr1B	171200783	171201079	T_B_12	triad_12	Triad
36	XLOC_025880	chr1D	111951371	111952399	T_D_12	triad_12	Triad
37	TraesCS1A02G117100	chr1A	124189801	124190159	T_A_13	triad_13	Triad
38	TraesCS1B02G137000	chr1B	174783916	174784250	T_B_13	triad_13	Triad
39	TraesCS1D02G118200	chr1D	114083286	114083635	T_D_13	triad_13	Triad
40	TraesCS1A02G118200	chr1A	126853151	126854907	T_A_14	triad_14	Triad
41	TraesCS1B02G137900	chr1B	176996762	176998479	T_B_14	triad_14	Triad
42	TraesCS1D02G119300	chr1D	115571162	115574421	T_D_14	triad_14	Triad
43	TraesCS1A02G119000	chr1A	128634284	128634541	T_A_15	triad_15	Triad
44	TraesCS1B02G138500	chr1B	179507171	179507428	T_B_15	triad_15	Triad
45	XLOC_022816	chr1D	116945495	116946048	T_D_15	triad_15	Triad
46	TraesCS1A02G123100	chr1A	142101442	142102131	T_A_16	triad_16	Triad
47	TraesCS1B02G143600	chr1B	195102203	195102701	T_B_16	triad_16	Triad
48	XLOC_022841	chr1D	126971947	126972538	T_D_16	triad_16	Triad
49	TraesCS1A02G123700	chr1A	144552721	144553014	T_A_17	triad_17	Triad
50	TraesCS1B02G143300	chr1B	194357575	194357865	T_B_17	triad_17	Triad
51	TraesCS1D02G130700	chr1D	144677303	144678020	T_D_17	triad_17	Triad
52	TraesCS1A02G135800	chr1A	212017043	212018086	T_A_18	triad_18	Triad
53	TraesCS1B02G156400	chr1B	263979343	263983113	T_B_18	triad_18	Triad
54	XLOC_022981	chr1D	190481069	190482202	T_D_18	triad_18	Triad
55	TraesCS1A02G148700	chr1A	256027287	256027403	T_A_19	triad_19	Triad
56	TraesCS1D02G181900	chr1D	254488458	254488574	T_D_19	triad_19	Triad
57	TraesCS3B02G186500	chr3B	201505328	201505445	T_B_19	triad_19	Triad
58	TraesCS1A02G148800	chr1A	256027528	256027650	T_A_20	triad_20	Triad
59	TraesCS1D02G181800	chr1D	254488210	254488353	T_D_20	triad_20	Triad
60	TraesCS3B02G186400	chr3B	201505080	201505223	T_B_20	triad_20	Triad
61	TraesCS1A02G158300	chr1A	281656689	281659441	T_A_21	triad_21	Triad
62	TraesCS1B02G174300	chr1B	312927450	312930134	T_B_21	triad_21	Triad
63	TraesCS1D02G155600	chr1D	218898513	218904795	T_D_21	triad_21	Triad
64	TraesCS1A02G179200	chr1A	323895149	323895469	T_A_22	triad_22	Triad
65	TraesCS1B02G201300	chr1B	360511569	360512987	T_B_22	triad_22	Triad
66	TraesCS1D02G177500	chr1D	252567153	252567455	T_D_22	triad_22	Triad
67	TraesCS1A02G179300	chr1A	323961240	323961536	T_A_23	triad_23	Triad
68	TraesCS1B02G201200	chr1B	360364226	360364522	T_B_23	triad_23	Triad
69	TraesCS1D02G177600	chr1D	252596112	252596408	T_D_23	triad_23	Triad
70	TraesCS1A02G188400	chr1A	340249595	340250151	T_A_24	triad_24	Triad
71	TraesCS1B02G196100	chr1B	352530115	352530312	T_B_24	triad_24	Triad
72	TraesCS1D02G188000	chr1D	260402177	260402374	T_D_24	triad_24	Triad
73	TraesCS1A02G193800	chr1A	351340625	351340980	T_A_25	triad_25	Triad
74	XLOC_011965	chr1B	378828735	378830021	T_B_25	triad_25	Triad
75	XLOC_023414	chr1D	279092826	279094056	T_D_25	triad_25	Triad
76	TraesCS1A02G202900	chr1A	364046611	364046856	T_A_26	triad_26	Triad
77	TraesCS1B02G216800	chr1B	392758257	392758502	T_B_26	triad_26	Triad
78	TraesCS1D02G206300	chr1D	291806777	291807373	T_D_26	triad_26	Triad
79	TraesCS1A02G217200	chr1A	385274610	385277432	T_A_27	triad_27	Triad
80	XLOC_012102	chr1B	413983226	413987237	T_B_27	triad_27	Triad
81	XLOC_023543	chr1D	306634554	306637135	T_D_27	triad_27	Triad
82	TraesCS1A02G224600	chr1A	394587930	394588284	T_A_28	triad_28	Triad
83	TraesCS1D02G226000	chr1D	314426343	314426721	T_D_28	triad_28	Triad
84	XLOC_012162	chr1B	424531353	424536153	T_B_28	triad_28	Triad
85	TraesCS1A02G230800	chr1A	403610979	403611725	T_A_29	triad_29	Triad
86	TraesCS1D02G231400	chr1D	319641965	319642637	T_D_29	triad_29	Triad
87	XLOC_016301	chr1B	432560008	432560355	T_B_29	triad_29	Triad
88	TraesCS1A02G233300	chr1A	407129068	407129516	T_A_30	triad_30	Triad
89	TraesCS1B02G249900	chr1B	442151917	442152352	T_B_30	triad_30	Triad
90	TraesCS1D02G238400	chr1D	327996837	327997282	T_D_30	triad_30	Triad
91	TraesCS1A02G235600	chr1A	416542613	416546310	T_A_31	triad_31	Triad
92	TraesCS1D02G236600	chr1D	326009726	326012323	T_D_31	triad_31	Triad
93	XLOC_012264	chr1B	439116269	439122421	T_B_31	triad_31	Triad
94	TraesCS1A02G237000	chr1A	420379852	420382755	T_A_32	triad_32	Triad
95	TraesCS1B02G246800	chr1B	436929895	436932481	T_B_32	triad_32	Triad
96	TraesCS1D02G235400	chr1D	324622388	324625088	T_D_32	triad_32	Triad
97	TraesCS1A02G265600	chr1A	461337578	461338417	T_A_33	triad_33	Triad
98	TraesCS1B02G276500	chr1B	484297163	484298026	T_B_33	triad_33	Triad
99	TraesCS1D02G265800	chr1D	361802498	361803272	T_D_33	triad_33	Triad
100	TraesCS1A02G265700	chr1A	461351279	461352000	T_A_34	triad_34	Triad
101	TraesCS1B02G276700	chr1B	484360535	484360926	T_B_34	triad_34	Triad
102	TraesCS1D02G265900	chr1D	361844934	361845327	T_D_34	triad_34	Triad
103	TraesCS1A02G265900	chr1A	461372711	461373455	T_A_35	triad_35	Triad
104	TraesCS1B02G276900	chr1B	484376294	484377037	T_B_35	triad_35	Triad
105	XLOC_023836	chr1D	361914430	361915200	T_D_35	triad_35	Triad
106	TraesCS1A02G268000	chr1A	463029972	463030624	T_A_36	triad_36	Triad
107	TraesCS1B02G278700	chr1B	487011915	487012456	T_B_36	triad_36	Triad
108	TraesCS1D02G267900	chr1D	363794691	363795151	T_D_36	triad_36	Triad
109	TraesCS1A02G268300	chr1A	463194919	463195428	T_A_37	triad_37	Triad
110	TraesCS1B02G278900	chr1B	487170528	487171191	T_B_37	triad_37	Triad
111	TraesCS1D02G268200	chr1D	363857048	363857557	T_D_37	triad_37	Triad
112	TraesCS1A02G269700	chr1A	463958836	463959090	T_A_38	triad_38	Triad
113	TraesCS1B02G280200	chr1B	488474138	488474392	T_B_38	triad_38	Triad
114	TraesCS1D02G269800	chr1D	365082428	365082682	T_D_38	triad_38	Triad
115	TraesCS1A02G270200	chr1A	464247356	464249467	T_A_39	triad_39	Triad
116	TraesCS1D02G270400	chr1D	365435450	365435743	T_D_39	triad_39	Triad
117	XLOC_012508	chr1B	488817806	488820122	T_B_39	triad_39	Triad
118	TraesCS1A02G273400	chr1A	467181438	467183931	T_A_40	triad_40	Triad
119	TraesCS1B02G283200	chr1B	492302341	492305377	T_B_40	triad_40	Triad
120	XLOC_023880	chr1D	367844641	367847015	T_D_40	triad_40	Triad
121	TraesCS1A02G274500	chr1A	468684277	468685156	T_A_41	triad_41	Triad
122	XLOC_016603	chr1B	492865334	492866254	T_B_41	triad_41	Triad
123	XLOC_026931	chr1D	370129921	370130526	T_D_41	triad_41	Triad
124	TraesCS1A02G278500	chr1A	474260219	474260633	T_A_42	triad_42	Triad
125	XLOC_016633	chr1B	499545834	499546877	T_B_42	triad_42	Triad
126	XLOC_026952	chr1D	374483649	374484639	T_D_42	triad_42	Triad
127	TraesCS1A02G279500	chr1A	476908622	476911179	T_A_43	triad_43	Triad
128	TraesCS1D02G278800	chr1D	376620599	376623226	T_D_43	triad_43	Triad
129	XLOC_012589	chr1B	503351112	503353694	T_B_43	triad_43	Triad
130	TraesCS1A02G279900	chr1A	477022188	477023923	T_A_44	triad_44	Triad
131	TraesCS1B02G288900	chr1B	503622726	503624114	T_B_44	triad_44	Triad
132	XLOC_023919	chr1D	376859425	376861029	T_D_44	triad_44	Triad
133	TraesCS1A02G282900	chr1A	480754639	480754957	T_A_45	triad_45	Triad
134	TraesCS1B02G291800	chr1B	509006629	509006951	T_B_45	triad_45	Triad
135	TraesCS1D02G282100	chr1D	379586173	379586495	T_D_45	triad_45	Triad
136	TraesCS1A02G289600	chr1A	486743602	486743796	T_A_46	triad_46	Triad
137	TraesCS1B02G299100	chr1B	520366251	520366445	T_B_46	triad_46	Triad
138	TraesCS1D02G288500	chr1D	386940673	386941283	T_D_46	triad_46	Triad
139	TraesCS1A02G303500	chr1A	497182100	497182705	T_A_47	triad_47	Triad
140	TraesCS1B02G313900	chr1B	538155357	538155908	T_B_47	triad_47	Triad
141	TraesCS1D02G303000	chr1D	400950658	400951120	T_D_47	triad_47	Triad
142	TraesCS1A02G325700	chr1A	516454500	516454949	T_A_48	triad_48	Triad
143	TraesCS1B02G338900	chr1B	566720877	566721457	T_B_48	triad_48	Triad
144	TraesCS1D02G327400	chr1D	419602087	419602525	T_D_48	triad_48	Triad
145	TraesCS1A02G333400	chr1A	521322211	521323613	T_A_49	triad_49	Triad
146	TraesCS1B02G346800	chr1B	575867620	575867793	T_B_49	triad_49	Triad
147	TraesCS1D02G336000	chr1D	426180034	426181449	T_D_49	triad_49	Triad
148	TraesCS1A02G346000	chr1A	532797640	532797871	T_A_50	triad_50	Triad
149	TraesCS1B02G359600	chr1B	588516968	588517199	T_B_50	triad_50	Triad
150	TraesCS1D02G348700	chr1D	435294434	435294607	T_D_50	triad_50	Triad
151	TraesCS1A02G354800	chr1A	537817963	537818229	T_A_51	triad_51	Triad
152	TraesCS1B02G366900	chr1B	597667404	597668158	T_B_51	triad_51	Triad
153	TraesCS1D02G355700	chr1D	440087055	440087327	T_D_51	triad_51	Triad
154	TraesCS1A02G363400	chr1A	543965747	543965959	T_A_52	triad_52	Triad
155	TraesCS1B02G380600	chr1B	613340150	613340644	T_B_52	triad_52	Triad
156	TraesCS1D02G368500	chr1D	447913548	447914037	T_D_52	triad_52	Triad
157	TraesCS1A02G371300	chr1A	548454410	548454952	T_A_53	triad_53	Triad
158	TraesCS1B02G390700	chr1B	624019089	624019226	T_B_53	triad_53	Triad
159	TraesCS1D02G377500	chr1D	453573670	453573807	T_D_53	triad_53	Triad
160	TraesCS1A02G374300	chr1A	549666495	549666785	T_A_54	triad_54	Triad
161	TraesCS1D02G381100	chr1D	456199600	456200246	T_D_54	triad_54	Triad
162	XLOC_013408	chr1B	626600923	626601463	T_B_54	triad_54	Triad
163	TraesCS1A02G393900	chr1A	560248619	560249770	T_A_55	triad_55	Triad
164	XLOC_017699	chr1B	645571035	645572095	T_B_55	triad_55	Triad
165	XLOC_027767	chr1D	467661723	467662633	T_D_55	triad_55	Triad
166	TraesCS1A02G405200	chr1A	568388993	568389259	T_A_56	triad_56	Triad
167	TraesCS1B02G435300	chr1B	659316866	659317132	T_B_56	triad_56	Triad
168	TraesCS1D02G413200	chr1D	473987361	473987627	T_D_56	triad_56	Triad
169	TraesCS1A02G405400	chr1A	568398641	568398883	T_A_57	triad_57	Triad
170	TraesCS1B02G435000	chr1B	659073605	659073871	T_B_57	triad_57	Triad
171	TraesCS1D02G413400	chr1D	473997063	473997305	T_D_57	triad_57	Triad
172	TraesCS1A02G418800	chr1A	575872791	575873468	T_A_58	triad_58	Triad
173	TraesCS1B02G448800	chr1B	667824570	667824980	T_B_58	triad_58	Triad
174	TraesCS1D02G426500	chr1D	479596576	479596989	T_D_58	triad_58	Triad
175	TraesCS1A02G419000	chr1A	576065343	576065888	T_A_59	triad_59	Triad
176	TraesCS1D02G426700	chr1D	479687712	479688355	T_D_59	triad_59	Triad
177	XLOC_017920	chr1B	667917663	667918731	T_B_59	triad_59	Triad
178	TraesCS1A02G426600	chr1A	581256148	581256664	T_A_60	triad_60	Triad
179	TraesCS1B02G460900	chr1B	674076656	674077072	T_B_60	triad_60	Triad
180	TraesCS1D02G436000	chr1D	484114477	484114892	T_D_60	triad_60	Triad
181	TraesCS1A02G428800	chr1A	582509400	582509812	T_A_61	triad_61	Triad
182	TraesCS1B02G463600	chr1B	675655243	675655609	T_B_61	triad_61	Triad
183	TraesCS1D02G438300	chr1D	485325800	485326355	T_D_61	triad_61	Triad
184	TraesCS1A02G431300	chr1A	583587305	583587663	T_A_62	triad_62	Triad
185	TraesCS1D02G440400	chr1D	486006974	486007468	T_D_62	triad_62	Triad
186	XLOC_018045	chr1B	676738974	676739627	T_B_62	triad_62	Triad
187	TraesCS2A02G007300	chr2A	3111972	3114111	T_A_63	triad_63	Triad
188	TraesCS2B02G013600	chr2B	6718207	6720144	T_B_63	triad_63	Triad
189	XLOC_060370	chr2D	4458207	4460513	T_D_63	triad_63	Triad
190	TraesCS2A02G010000	chr2A	3954553	3955387	T_A_64	triad_64	Triad
191	TraesCS2B02G012400	chr2B	6253373	6253722	T_B_64	triad_64	Triad
192	TraesCS2D02G010600	chr2D	5315405	5316140	T_D_64	triad_64	Triad
193	TraesCS2A02G033800	chr2A	15007339	15010436	T_A_65	triad_65	Triad
194	TraesCS2B02G047500	chr2B	23589764	23591507	T_B_65	triad_65	Triad
195	TraesCS2D02G033300	chr2D	12890096	12892253	T_D_65	triad_65	Triad
196	TraesCS2A02G048700	chr2A	18859329	18859544	T_A_66	triad_66	Triad
197	TraesCS2B02G062300	chr2B	29742846	29743443	T_B_66	triad_66	Triad
198	TraesCS2D02G047600	chr2D	17457205	17457420	T_D_66	triad_66	Triad
199	TraesCS2A02G048800	chr2A	18909894	18910628	T_A_67	triad_67	Triad
200	TraesCS2B02G062200	chr2B	29721101	29721623	T_B_67	triad_67	Triad
201	TraesCS2D02G047700	chr2D	17497443	17498242	T_D_67	triad_67	Triad
202	TraesCS2A02G048900	chr2A	18911829	18912552	T_A_68	triad_68	Triad
203	TraesCS2B02G062100	chr2B	29706691	29707410	T_B_68	triad_68	Triad
204	TraesCS2D02G047800	chr2D	17499514	17499899	T_D_68	triad_68	Triad
205	TraesCS2A02G058600	chr2A	24529691	24530066	T_A_69	triad_69	Triad
206	XLOC_042724	chr2B	37432198	37436457	T_B_69	triad_69	Triad
207	XLOC_060657	chr2D	22960570	22962176	T_D_69	triad_69	Triad
208	TraesCS2A02G083500	chr2A	38309395	38309586	T_A_70	triad_70	Triad
209	TraesCS2B02G097500	chr2B	57664625	57664816	T_B_70	triad_70	Triad
210	TraesCS2D02G081100	chr2D	34988120	34988311	T_D_70	triad_70	Triad
211	TraesCS2A02G094100	chr2A	47913592	47914354	T_A_71	triad_71	Triad
212	TraesCS2B02G108900	chr2B	69417481	69417732	T_B_71	triad_71	Triad
213	TraesCS2D02G092700	chr2D	44082701	44083381	T_D_71	triad_71	Triad
214	TraesCS2A02G097000	chr2A	50964857	50965072	T_A_72	triad_72	Triad
215	TraesCS2B02G112300	chr2B	75686201	75686416	T_B_72	triad_72	Triad
216	TraesCS2D02G095700	chr2D	47427809	47428024	T_D_72	triad_72	Triad
217	TraesCS2A02G105400	chr2A	57998127	58000527	T_A_73	triad_73	Triad
218	TraesCS2B02G122300	chr2B	89551172	89553337	T_B_73	triad_73	Triad
219	TraesCS2D02G105000	chr2D	56575579	56577875	T_D_73	triad_73	Triad
220	TraesCS2A02G111000	chr2A	62368982	62371951	T_A_74	triad_74	Triad
221	XLOC_048133	chr2B	97394142	97397308	T_B_74	triad_74	Triad
222	XLOC_061039	chr2D	62031507	62034572	T_D_74	triad_74	Triad
223	TraesCS2A02G142700	chr2A	87891227	87892366	T_A_75	triad_75	Triad
224	XLOC_048433	chr2B	140785826	140788489	T_B_75	triad_75	Triad
225	XLOC_061266	chr2D	87747171	87749274	T_D_75	triad_75	Triad
226	TraesCS2A02G144600	chr2A	89585614	89585856	T_A_76	triad_76	Triad
227	TraesCS2B02G169500	chr2B	142446070	142446566	T_B_76	triad_76	Triad
228	TraesCS2D02G148500	chr2D	89907995	89908656	T_D_76	triad_76	Triad
229	TraesCS2A02G144700	chr2A	89596901	89597107	T_A_77	triad_77	Triad
230	XLOC_043489	chr2B	142675609	142676142	T_B_77	triad_77	Triad
231	XLOC_057251	chr2D	89940736	89941350	T_D_77	triad_77	Triad
232	TraesCS2A02G152600	chr2A	100781549	100781818	T_A_78	triad_78	Triad
233	TraesCS2B02G177700	chr2B	152701699	152701962	T_B_78	triad_78	Triad
234	TraesCS2D02G158000	chr2D	101453710	101453970	T_D_78	triad_78	Triad
235	TraesCS2A02G154500	chr2A	101912720	101914972	T_A_79	triad_79	Triad
236	TraesCS2B02G179700	chr2B	154253960	154255945	T_B_79	triad_79	Triad
237	XLOC_061352	chr2D	102875275	102877424	T_D_79	triad_79	Triad
238	TraesCS2A02G156700	chr2A	103239429	103240678	T_A_80	triad_80	Triad
239	TraesCS2B02G182200	chr2B	157265390	157266652	T_B_80	triad_80	Triad
240	XLOC_057343	chr2D	106960670	106961927	T_D_80	triad_80	Triad
241	TraesCS2A02G174600	chr2A	133469197	133469631	T_A_81	triad_81	Triad
242	TraesCS2B02G201000	chr2B	180436517	180437318	T_B_81	triad_81	Triad
243	XLOC_061500	chr2D	126899204	126899986	T_D_81	triad_81	Triad
244	TraesCS2A02G196100	chr2A	166062860	166063849	T_A_82	triad_82	Triad
245	TraesCS2D02G204200	chr2D	155973385	155973723	T_D_82	triad_82	Triad
246	XLOC_048867	chr2B	213998344	213999362	T_B_82	triad_82	Triad
247	TraesCS2A02G200600	chr2A	173506962	173508450	T_A_83	triad_83	Triad
248	TraesCS2D02G208400	chr2D	162506050	162507131	T_D_83	triad_83	Triad
249	XLOC_048905	chr2B	221925142	221926369	T_B_83	triad_83	Triad
250	TraesCS2A02G205900	chr2A	184551808	184552026	T_A_84	triad_84	Triad
251	TraesCS2B02G233100	chr2B	231657494	231657995	T_B_84	triad_84	Triad
252	TraesCS2D02G210300	chr2D	166136857	166137075	T_D_84	triad_84	Triad
253	TraesCS2A02G213300	chr2A	197924386	197925132	T_A_85	triad_85	Triad
254	TraesCS2B02G238100	chr2B	239465532	239465998	T_B_85	triad_85	Triad
255	TraesCS2D02G219200	chr2D	183619697	183629766	T_D_85	triad_85	Triad
256	TraesCS2A02G215500	chr2A	202839054	202839513	T_A_86	triad_86	Triad
257	TraesCS2B02G240500	chr2B	244870488	244870947	T_B_86	triad_86	Triad
258	TraesCS2D02G221100	chr2D	188552576	188553173	T_D_86	triad_86	Triad
259	TraesCS1D02G178900	chr1D	254384954	254385208	T_D_87	triad_87	Triad
260	TraesCS2A02G242300	chr2A	335844126	335844380	T_A_87	triad_87	Triad
261	TraesCS3B02G188100	chr3B	201536334	201536588	T_B_87	triad_87	Triad
262	TraesCS2A02G250300	chr2A	377136286	377136522	T_A_88	triad_88	Triad
263	TraesCS2B02G266500	chr2B	358774526	358774762	T_B_88	triad_88	Triad
264	XLOC_062021	chr2D	300889193	300889678	T_D_88	triad_88	Triad
265	TraesCS2A02G252600	chr2A	384330542	384331485	T_A_89	triad_89	Triad
266	TraesCS2B02G272300	chr2B	373746850	373747706	T_B_89	triad_89	Triad
267	XLOC_062037	chr2D	305505627	305506572	T_D_89	triad_89	Triad
268	TraesCS2A02G261300	chr2A	412033706	412034068	T_A_90	triad_90	Triad
269	TraesCS2B02G280900	chr2B	387202353	387202718	T_B_90	triad_90	Triad
270	TraesCS2D02G262600	chr2D	318818813	318819181	T_D_90	triad_90	Triad
271	TraesCS2A02G262200	chr2A	413336340	413339121	T_A_91	triad_91	Triad
272	TraesCS2B02G280000	chr2B	386285823	386288613	T_B_91	triad_91	Triad
273	TraesCS2D02G261800	chr2D	318323071	318325857	T_D_91	triad_91	Triad
274	TraesCS2A02G263300	chr2A	417745058	417747241	T_A_92	triad_92	Triad
275	XLOC_044459	chr2B	384748163	384750293	T_B_92	triad_92	Triad
276	XLOC_058073	chr2D	317263811	317265668	T_D_92	triad_92	Triad
277	TraesCS2A02G276500	chr2A	457219912	457220109	T_A_93	triad_93	Triad
278	TraesCS2B02G294200	chr2B	410941340	410941537	T_B_93	triad_93	Triad
279	TraesCS2D02G275500	chr2D	345246670	345246849	T_D_93	triad_93	Triad
280	TraesCS2A02G276600	chr2A	457221647	457221838	T_A_94	triad_94	Triad
281	TraesCS2B02G294300	chr2B	410943005	410943196	T_B_94	triad_94	Triad
282	TraesCS2D02G275600	chr2D	345248090	345248281	T_D_94	triad_94	Triad
283	TraesCS2A02G283600	chr2A	475582378	475582587	T_A_95	triad_95	Triad
284	XLOC_049621	chr2B	423097796	423098507	T_B_95	triad_95	Triad
285	XLOC_062241	chr2D	355449728	355450324	T_D_95	triad_95	Triad
286	TraesCS2A02G283700	chr2A	475812223	475812441	T_A_96	triad_96	Triad
287	TraesCS2B02G300700	chr2B	423345202	423345414	T_B_96	triad_96	Triad
288	TraesCS2D02G282700	chr2D	355630239	355630451	T_D_96	triad_96	Triad
289	TraesCS2A02G284800	chr2A	478762584	478762775	T_A_97	triad_97	Triad
290	TraesCS2B02G301900	chr2B	425353232	425353423	T_B_97	triad_97	Triad
291	TraesCS2D02G283500	chr2D	357701587	357701778	T_D_97	triad_97	Triad
292	TraesCS2A02G290400	chr2A	500530458	500530745	T_A_98	triad_98	Triad
293	TraesCS2B02G306900	chr2B	439223934	439224221	T_B_98	triad_98	Triad
294	TraesCS2D02G288300	chr2D	369479989	369480273	T_D_98	triad_98	Triad
295	TraesCS2A02G296900	chr2A	510989878	510990634	T_A_99	triad_99	Triad
296	TraesCS2B02G313100	chr2B	448578834	448579337	T_B_99	triad_99	Triad
297	TraesCS2D02G294800	chr2D	377108468	377108971	T_D_99	triad_99	Triad
298	TraesCS2A02G312000	chr2A	535737893	535739353	T_A_100	triad_100	Triad
299	TraesCS2B02G328800	chr2B	471435683	471436963	T_B_100	triad_100	Triad
300	TraesCS2D02G310300	chr2D	398507095	398508399	T_D_100	triad_100	Triad
301	TraesCS2A02G322900	chr2A	552495979	552496731	T_A_101	triad_101	Triad
302	TraesCS2B02G359700	chr2B	513279344	513279855	T_B_101	triad_101	Triad
303	TraesCS2D02G340000	chr2D	434354623	434355470	T_D_101	triad_101	Triad
304	TraesCS2A02G331500	chr2A	564499953	564500123	T_A_102	triad_102	Triad
305	TraesCS2B02G350700	chr2B	497856535	497856705	T_B_102	triad_102	Triad
306	TraesCS2D02G331400	chr2D	423875706	423875876	T_D_102	triad_102	Triad
307	TraesCS2A02G334400	chr2A	568300975	568301687	T_A_103	triad_103	Triad
308	TraesCS2B02G347600	chr2B	494278600	494279246	T_B_103	triad_103	Triad
309	TraesCS2D02G328600	chr2D	421814733	421815432	T_D_103	triad_103	Triad
310	TraesCS2A02G338500	chr2A	572705588	572705749	T_A_104	triad_104	Triad
311	TraesCS2D02G324500	chr2D	417212833	417212994	T_D_104	triad_104	Triad
312	XLOC_049942	chr2B	489031506	489032091	T_B_104	triad_104	Triad
313	TraesCS2A02G343000	chr2A	579971900	579972442	T_A_105	triad_105	Triad
314	XLOC_044953	chr2B	486116779	486118075	T_B_105	triad_105	Triad
315	XLOC_058524	chr2D	412832409	412832973	T_D_105	triad_105	Triad
316	TraesCS2A02G349900	chr2A	589692595	589692804	T_A_106	triad_106	Triad
317	TraesCS2B02G368300	chr2B	525522066	525522275	T_B_106	triad_106	Triad
318	TraesCS2D02G348300	chr2D	446260265	446260474	T_D_106	triad_106	Triad
319	TraesCS2A02G351800	chr2A	592096206	592096436	T_A_107	triad_107	Triad
320	TraesCS2B02G370000	chr2B	526999475	526999705	T_B_107	triad_107	Triad
321	TraesCS2D02G350000	chr2D	447346034	447346264	T_D_107	triad_107	Triad
322	TraesCS2A02G363200	chr2A	607517820	607521203	T_A_108	triad_108	Triad
323	TraesCS2B02G381100	chr2B	545158021	545160917	T_B_108	triad_108	Triad
324	TraesCS2D02G360500	chr2D	462245283	462248287	T_D_108	triad_108	Triad
325	TraesCS2A02G363300	chr2A	607597019	607600759	T_A_109	triad_109	Triad
326	TraesCS2B02G381200	chr2B	545226203	545229998	T_B_109	triad_109	Triad
327	TraesCS2D02G360800	chr2D	462783887	462787248	T_D_109	triad_109	Triad
328	TraesCS2A02G369200	chr2A	612276133	612276962	T_A_110	triad_110	Triad
329	TraesCS2D02G365800	chr2D	470434995	470436074	T_D_110	triad_110	Triad
330	XLOC_050255	chr2B	549386830	549388118	T_B_110	triad_110	Triad
331	TraesCS2A02G369700	chr2A	612407909	612410262	T_A_111	triad_111	Triad
332	TraesCS2B02G386700	chr2B	549677676	549679865	T_B_111	triad_111	Triad
333	XLOC_058787	chr2D	470641631	470644077	T_D_111	triad_111	Triad
334	TraesCS2A02G371900	chr2A	614384466	614385129	T_A_112	triad_112	Triad
335	TraesCS2D02G368200	chr2D	472860703	472861362	T_D_112	triad_112	Triad
336	XLOC_045289	chr2B	552028724	552032421	T_B_112	triad_112	Triad
337	TraesCS2A02G379700	chr2A	622740515	622740769	T_A_113	triad_113	Triad
338	TraesCS2B02G396600	chr2B	563036923	563037186	T_B_113	triad_113	Triad
339	TraesCS2D02G375900	chr2D	480172601	480172864	T_D_113	triad_113	Triad
340	TraesCS2A02G380700	chr2A	624310237	624313325	T_A_114	triad_114	Triad
341	TraesCS2B02G397800	chr2B	564874418	564877729	T_B_114	triad_114	Triad
342	TraesCS2D02G377000	chr2D	481571548	481574693	T_D_114	triad_114	Triad
343	TraesCS2A02G383200	chr2A	627926415	627926663	T_A_115	triad_115	Triad
344	TraesCS2B02G400400	chr2B	568744875	568745126	T_B_115	triad_115	Triad
345	TraesCS2D02G379500	chr2D	484071972	484072721	T_D_115	triad_115	Triad
346	TraesCS2A02G383900	chr2A	628671761	628675156	T_A_116	triad_116	Triad
347	XLOC_050351	chr2B	569129002	569132481	T_B_116	triad_116	Triad
348	XLOC_058862	chr2D	484374284	484377649	T_D_116	triad_116	Triad
349	TraesCS2A02G386900	chr2A	632622549	632622842	T_A_117	triad_117	Triad
350	TraesCS2B02G404500	chr2B	572586531	572586818	T_B_117	triad_117	Triad
351	XLOC_058893	chr2D	488229155	488229528	T_D_117	triad_117	Triad
352	TraesCS2A02G411300	chr2A	669435871	669437980	T_A_118	triad_118	Triad
353	XLOC_050573	chr2B	617949440	617950339	T_B_118	triad_118	Triad
354	XLOC_063063	chr2D	523636957	523637613	T_D_118	triad_118	Triad
355	TraesCS2A02G411900	chr2A	669627774	669628111	T_A_119	triad_119	Triad
356	TraesCS2B02G430500	chr2B	619391291	619391622	T_B_119	triad_119	Triad
357	XLOC_059056	chr2D	524039342	524039941	T_D_119	triad_119	Triad
358	TraesCS2A02G415700	chr2A	672348794	672348991	T_A_120	triad_120	Triad
359	TraesCS2D02G412700	chr2D	527393531	527393728	T_D_120	triad_120	Triad
360	XLOC_045659	chr2B	624541237	624542029	T_B_120	triad_120	Triad
361	TraesCS2A02G419000	chr2A	674493561	674494666	T_A_121	triad_121	Triad
362	TraesCS2B02G437700	chr2B	629693346	629694376	T_B_121	triad_121	Triad
363	TraesCS2D02G415900	chr2D	529657114	529658173	T_D_121	triad_121	Triad
364	TraesCS2A02G425000	chr2A	678964271	678966014	T_A_122	triad_122	Triad
365	TraesCS2D02G423000	chr2D	536152310	536154110	T_D_122	triad_122	Triad
366	XLOC_045734	chr2B	637575478	637577216	T_B_122	triad_122	Triad
367	TraesCS2A02G426600	chr2A	679982235	679982444	T_A_123	triad_123	Triad
368	TraesCS2B02G447100	chr2B	640085470	640085994	T_B_123	triad_123	Triad
369	TraesCS2D02G424800	chr2D	537448195	537448404	T_D_123	triad_123	Triad
370	TraesCS2A02G426700	chr2A	679985597	679985806	T_A_124	triad_124	Triad
371	TraesCS2B02G447200	chr2B	640101638	640101847	T_B_124	triad_124	Triad
372	TraesCS2D02G424900	chr2D	537456739	537456948	T_D_124	triad_124	Triad
373	TraesCS2A02G437300	chr2A	689165513	689169219	T_A_125	triad_125	Triad
374	TraesCS2D02G432700	chr2D	544684331	544688409	T_D_125	triad_125	Triad
375	XLOC_045825	chr2B	650482342	650486109	T_B_125	triad_125	Triad
376	TraesCS2A02G440800	chr2A	691181151	691183029	T_A_126	triad_126	Triad
377	TraesCS2B02G460200	chr2B	654357650	654360679	T_B_126	triad_126	Triad
378	TraesCS2D02G438000	chr2D	547762760	547764965	T_D_126	triad_126	Triad
379	TraesCS2A02G441600	chr2A	691478480	691480515	T_A_127	triad_127	Triad
380	TraesCS2B02G461800	chr2B	655304738	655306488	T_B_127	triad_127	Triad
381	TraesCS2D02G439300	chr2D	548271210	548273237	T_D_127	triad_127	Triad
382	TraesCS2A02G453700	chr2A	703095278	703096258	T_A_128	triad_128	Triad
383	TraesCS2B02G475100	chr2B	672081196	672082083	T_B_128	triad_128	Triad
384	TraesCS2D02G453600	chr2D	562362396	562363217	T_D_128	triad_128	Triad
385	TraesCS2A02G460500	chr2A	706919368	706919598	T_A_129	triad_129	Triad
386	TraesCS2B02G482200	chr2B	680063314	680063550	T_B_129	triad_129	Triad
387	TraesCS2D02G460700	chr2D	567051604	567051834	T_D_129	triad_129	Triad
388	TraesCS2A02G460900	chr2A	707069398	707069628	T_A_130	triad_130	Triad
389	TraesCS2B02G482700	chr2B	680308732	680308962	T_B_130	triad_130	Triad
390	TraesCS2D02G461200	chr2D	567589870	567590100	T_D_130	triad_130	Triad
391	TraesCS2A02G488800	chr2A	722826739	722829182	T_A_131	triad_131	Triad
392	TraesCS2B02G516600	chr2B	711534505	711537114	T_B_131	triad_131	Triad
393	TraesCS2D02G489100	chr2D	588231122	588233475	T_D_131	triad_131	Triad
394	TraesCS2A02G497500	chr2A	728357425	728360487	T_A_132	triad_132	Triad
395	TraesCS2B02G525700	chr2B	719795079	719798058	T_B_132	triad_132	Triad
396	XLOC_059675	chr2D	593355452	593358353	T_D_132	triad_132	Triad
397	TraesCS2A02G501700	chr2A	729833272	729833558	T_A_133	triad_133	Triad
398	TraesCS2B02G529900	chr2B	724741324	724741610	T_B_133	triad_133	Triad
399	TraesCS2D02G502200	chr2D	596193373	596193659	T_D_133	triad_133	Triad
400	TraesCS2A02G517700	chr2A	740874041	740874241	T_A_134	triad_134	Triad
401	TraesCS2B02G546200	chr2B	742893185	742893382	T_B_134	triad_134	Triad
402	TraesCS2D02G519200	chr2D	608979630	608979827	T_D_134	triad_134	Triad
403	TraesCS2A02G523000	chr2A	744979658	744979783	T_A_135	triad_135	Triad
404	TraesCS2B02G552700	chr2B	748700757	748700882	T_B_135	triad_135	Triad
405	TraesCS2D02G524900	chr2D	613322109	613322240	T_D_135	triad_135	Triad
406	TraesCS2A02G523800	chr2A	745066412	745067032	T_A_136	triad_136	Triad
407	TraesCS2B02G553700	chr2B	749043905	749044536	T_B_136	triad_136	Triad
408	TraesCS2D02G526100	chr2D	614734514	614735302	T_D_136	triad_136	Triad
409	TraesCS2A02G526100	chr2A	746610597	746611884	T_A_137	triad_137	Triad
410	XLOC_051472	chr2B	751270365	751270836	T_B_137	triad_137	Triad
411	XLOC_063770	chr2D	616515164	616515768	T_D_137	triad_137	Triad
412	TraesCS2A02G546000	chr2A	755058248	755061833	T_A_138	triad_138	Triad
413	XLOC_046774	chr2B	765557784	765563206	T_B_138	triad_138	Triad
414	XLOC_059975	chr2D	623787597	623792222	T_D_138	triad_138	Triad
415	TraesCS2A02G582800	chr2A	775064732	775065621	T_A_139	triad_139	Triad
416	TraesCS2B02G603700	chr2B	785820781	785821748	T_B_139	triad_139	Triad
417	TraesCS2D02G597300	chr2D	649780835	649781785	T_D_139	triad_139	Triad
418	TraesCS3A02G050400	chr3A	26578823	26579251	T_A_140	triad_140	Triad
419	TraesCS3B02G059200	chr3B	30907821	30908402	T_B_140	triad_140	Triad
420	TraesCS3D02G049900	chr3D	19062641	19063214	T_D_140	triad_140	Triad
421	TraesCS3A02G066600	chr3A	40152272	40153199	T_A_141	triad_141	Triad
422	TraesCS3B02G079300	chr3B	50231155	50231504	T_B_141	triad_141	Triad
423	TraesCS3D02G066300	chr3D	29382878	29383454	T_D_141	triad_141	Triad
424	TraesCS3A02G066700	chr3A	40173113	40173509	T_A_142	triad_142	Triad
425	TraesCS3B02G079500	chr3B	50398058	50398439	T_B_142	triad_142	Triad
426	TraesCS3D02G066400	chr3D	29608002	29608399	T_D_142	triad_142	Triad
427	TraesCS3A02G067000	chr3A	40189645	40190011	T_A_143	triad_143	Triad
428	TraesCS3B02G079800	chr3B	50418688	50419402	T_B_143	triad_143	Triad
429	TraesCS3D02G066600	chr3D	29620224	29620918	T_D_143	triad_143	Triad
430	TraesCS3A02G067100	chr3A	40284495	40285096	T_A_144	triad_144	Triad
431	TraesCS3B02G079900	chr3B	50532870	50533489	T_B_144	triad_144	Triad
432	TraesCS3D02G066700	chr3D	29623870	29624245	T_D_144	triad_144	Triad
433	TraesCS3A02G067500	chr3A	40555900	40556073	T_A_145	triad_145	Triad
434	TraesCS3B02G080600	chr3B	50943245	50943415	T_B_145	triad_145	Triad
435	TraesCS3D02G067100	chr3D	29789480	29789653	T_D_145	triad_145	Triad
436	TraesCS3A02G075800	chr3A	47046436	47046846	T_A_146	triad_146	Triad
437	XLOC_078676	chr3B	59323811	59324218	T_B_146	triad_146	Triad
438	XLOC_092589	chr3D	36822427	36822837	T_D_146	triad_146	Triad
439	TraesCS3A02G075900	chr3A	47047692	47048463	T_A_147	triad_147	Triad
440	TraesCS3B02G090000	chr3B	59327704	59327985	T_B_147	triad_147	Triad
441	TraesCS3D02G076000	chr3D	36824370	36824627	T_D_147	triad_147	Triad
442	TraesCS3A02G081000	chr3A	52446596	52447101	T_A_148	triad_148	Triad
443	TraesCS3B02G095700	chr3B	64298721	64299258	T_B_148	triad_148	Triad
444	TraesCS3D02G080900	chr3D	40737696	40738070	T_D_148	triad_148	Triad
445	TraesCS3A02G083300	chr3A	53566802	53567362	T_A_149	triad_149	Triad
446	TraesCS3B02G098200	chr3B	65558254	65558466	T_B_149	triad_149	Triad
447	TraesCS3D02G082900	chr3D	42089391	42090237	T_D_149	triad_149	Triad
448	TraesCS3A02G083400	chr3A	53568768	53568986	T_A_150	triad_150	Triad
449	TraesCS3B02G098300	chr3B	65560152	65560370	T_B_150	triad_150	Triad
450	TraesCS3D02G082800	chr3D	42088080	42088298	T_D_150	triad_150	Triad
451	TraesCS3A02G088700	chr3A	56948633	56948836	T_A_151	triad_151	Triad
452	TraesCS3B02G104100	chr3B	70578389	70578592	T_B_151	triad_151	Triad
453	TraesCS3D02G088800	chr3D	45052295	45052498	T_D_151	triad_151	Triad
454	TraesCS3A02G099500	chr3A	64284579	64286136	T_A_152	triad_152	Triad
455	TraesCS3B02G115900	chr3B	82629056	82630627	T_B_152	triad_152	Triad
456	TraesCS3D02G099800	chr3D	51686210	51686947	T_D_152	triad_152	Triad
457	TraesCS3A02G106000	chr3A	69949381	69949644	T_A_153	triad_153	Triad
458	TraesCS3B02G126600	chr3B	103209790	103210053	T_B_153	triad_153	Triad
459	TraesCS3D02G109200	chr3D	62369334	62369597	T_D_153	triad_153	Triad
460	TraesCS3A02G120000	chr3A	93703505	93703729	T_A_154	triad_154	Triad
461	TraesCS3B02G139500	chr3B	125995818	125996030	T_B_154	triad_154	Triad
462	TraesCS3D02G122100	chr3D	79622877	79623104	T_D_154	triad_154	Triad
463	TraesCS3A02G135600	chr3A	112961349	112961994	T_A_155	triad_155	Triad
464	TraesCS3B02G169400	chr3B	169632110	169632418	T_B_155	triad_155	Triad
465	TraesCS3D02G151600	chr3D	116045933	116046241	T_D_155	triad_155	Triad
466	TraesCS3A02G140700	chr3A	119697917	119698906	T_A_156	triad_156	Triad
467	TraesCS3D02G146400	chr3D	110392151	110393255	T_D_156	triad_156	Triad
468	XLOC_084219	chr3B	161632048	161632807	T_B_156	triad_156	Triad
469	TraesCS3A02G141000	chr3A	120227737	120227970	T_A_157	triad_157	Triad
470	TraesCS3B02G163600	chr3B	161374233	161374466	T_B_157	triad_157	Triad
471	TraesCS3D02G146100	chr3D	110224814	110225047	T_D_157	triad_157	Triad
472	TraesCS3A02G149200	chr3A	134237719	134239435	T_A_158	triad_158	Triad
473	TraesCS3B02G176500	chr3B	179369581	179371322	T_B_158	triad_158	Triad
474	TraesCS3D02G157300	chr3D	125482328	125483973	T_D_158	triad_158	Triad
475	TraesCS3A02G151600	chr3A	141008416	141010990	T_A_159	triad_159	Triad
476	TraesCS3D02G159400	chr3D	128995375	128997607	T_D_159	triad_159	Triad
477	XLOC_084315	chr3B	182745780	182748250	T_B_159	triad_159	Triad
478	TraesCS3A02G157400	chr3A	154383740	154384039	T_A_160	triad_160	Triad
479	TraesCS3B02G184100	chr3B	199226195	199226494	T_B_160	triad_160	Triad
480	TraesCS3D02G165000	chr3D	136568085	136568384	T_D_160	triad_160	Triad
481	TraesCS3A02G161100	chr3A	162752691	162753099	T_A_161	triad_161	Triad
482	TraesCS3B02G191800	chr3B	204848813	204849221	T_B_161	triad_161	Triad
483	TraesCS3D02G168400	chr3D	142998717	142999096	T_D_161	triad_161	Triad
484	TraesCS3A02G177300	chr3A	199688875	199690054	T_A_162	triad_162	Triad
485	TraesCS3B02G207700	chr3B	243250054	243251564	T_B_162	triad_162	Triad
486	TraesCS3D02G183500	chr3D	168289197	168291077	T_D_162	triad_162	Triad
487	TraesCS3A02G186600	chr3A	221667628	221670469	T_A_163	triad_163	Triad
488	TraesCS3B02G216100	chr3B	257210075	257213161	T_B_163	triad_163	Triad
489	TraesCS3D02G190500	chr3D	179083359	179086159	T_D_163	triad_163	Triad
490	TraesCS3A02G187100	chr3A	222042031	222044037	T_A_164	triad_164	Triad
491	TraesCS3B02G216500	chr3B	257318538	257320738	T_B_164	triad_164	Triad
492	TraesCS3D02G190900	chr3D	179232811	179235617	T_D_164	triad_164	Triad
493	TraesCS3A02G207800	chr3A	365964703	365966643	T_A_165	triad_165	Triad
494	TraesCS3B02G234900	chr3B	367474744	367480678	T_B_165	triad_165	Triad
495	TraesCS3D02G208200	chr3D	274727778	274728029	T_D_165	triad_165	Triad
496	TraesCS3A02G211200	chr3A	378810781	378814833	T_A_166	triad_166	Triad
497	TraesCS3B02G241700	chr3B	381479689	381482293	T_B_166	triad_166	Triad
498	TraesCS3D02G214000	chr3D	288548445	288551674	T_D_166	triad_166	Triad
499	TraesCS3A02G232000	chr3A	433427610	433427834	T_A_167	triad_167	Triad
500	TraesCS3B02G261300	chr3B	419281305	419281935	T_B_167	triad_167	Triad
501	TraesCS3D02G221300	chr3D	301771546	301771770	T_D_167	triad_167	Triad
502	TraesCS3A02G233600	chr3A	436273396	436274111	T_A_168	triad_168	Triad
503	TraesCS3B02G262700	chr3B	421531788	421531955	T_B_168	triad_168	Triad
504	TraesCS3D02G219800	chr3D	299745268	299745435	T_D_168	triad_168	Triad
505	TraesCS3A02G237900	chr3A	444538015	444538269	T_A_169	triad_169	Triad
506	TraesCS3B02G266300	chr3B	427001114	427001368	T_B_169	triad_169	Triad
507	TraesCS3D02G238100	chr3D	329498597	329498851	T_D_169	triad_169	Triad
508	TraesCS3A02G240900	chr3A	452979683	452981178	T_A_170	triad_170	Triad
509	TraesCS3B02G269100	chr3B	433570926	433572117	T_B_170	triad_170	Triad
510	TraesCS3D02G241200	chr3D	334161470	334162970	T_D_170	triad_170	Triad
511	TraesCS3A02G252400	chr3A	472906169	472906363	T_A_171	triad_171	Triad
512	TraesCS3B02G284000	chr3B	454876602	454876790	T_B_171	triad_171	Triad
513	XLOC_097476	chr3D	354274452	354275070	T_D_171	triad_171	Triad
514	TraesCS3A02G252600	chr3A	473212751	473213008	T_A_172	triad_172	Triad
515	TraesCS3B02G284200	chr3B	455064874	455065131	T_B_172	triad_172	Triad
516	XLOC_097477	chr3D	354619560	354620035	T_D_172	triad_172	Triad
517	TraesCS3A02G253100	chr3A	474435139	474436170	T_A_173	triad_173	Triad
518	TraesCS3B02G285000	chr3B	456553593	456554786	T_B_173	triad_173	Triad
519	TraesCS3D02G254000	chr3D	355630346	355631141	T_D_173	triad_173	Triad
520	TraesCS3A02G253400	chr3A	474807929	474808225	T_A_174	triad_174	Triad
521	TraesCS3B02G285300	chr3B	456862831	456863595	T_B_174	triad_174	Triad
522	TraesCS3D02G254300	chr3D	355746750	355747286	T_D_174	triad_174	Triad
523	TraesCS3A02G261600	chr3A	484634127	484634414	T_A_175	triad_175	Triad
524	TraesCS3B02G294800	chr3B	473691569	473691859	T_B_175	triad_175	Triad
525	TraesCS3D02G261600	chr3D	363593703	363593990	T_D_175	triad_175	Triad
526	TraesCS3A02G262800	chr3A	485940798	485942328	T_A_176	triad_176	Triad
527	XLOC_080424	chr3B	474714403	474716244	T_B_176	triad_176	Triad
528	XLOC_093953	chr3D	364520653	364521957	T_D_176	triad_176	Triad
529	TraesCS3A02G264900	chr3A	489311494	489311963	T_A_177	triad_177	Triad
530	XLOC_085413	chr3B	478321958	478323639	T_B_177	triad_177	Triad
531	XLOC_097551	chr3D	367235526	367237208	T_D_177	triad_177	Triad
532	TraesCS3A02G267600	chr3A	492736569	492736847	T_A_178	triad_178	Triad
533	TraesCS3B02G301000	chr3B	482784381	482784659	T_B_178	triad_178	Triad
534	TraesCS3D02G267800	chr3D	371869810	371870088	T_D_178	triad_178	Triad
535	TraesCS3A02G270900	chr3A	498236709	498237068	T_A_179	triad_179	Triad
536	TraesCS3B02G304700	chr3B	489357682	489358645	T_B_179	triad_179	Triad
537	XLOC_097584	chr3D	375202960	375203765	T_D_179	triad_179	Triad
538	TraesCS3A02G281300	chr3A	510007061	510007258	T_A_180	triad_180	Triad
539	TraesCS3B02G315000	chr3B	506734252	506734449	T_B_180	triad_180	Triad
540	TraesCS3D02G281200	chr3D	389136565	389136762	T_D_180	triad_180	Triad
541	TraesCS3A02G285300	chr3A	514108416	514108649	T_A_181	triad_181	Triad
542	TraesCS3B02G319200	chr3B	513993540	513993773	T_B_181	triad_181	Triad
543	TraesCS3D02G285200	chr3D	394751896	394752129	T_D_181	triad_181	Triad
544	TraesCS3A02G287100	chr3A	515285594	515285833	T_A_182	triad_182	Triad
545	TraesCS3D02G286700	chr3D	395643747	395644373	T_D_182	triad_182	Triad
546	XLOC_085588	chr3B	520372705	520373267	T_B_182	triad_182	Triad
547	TraesCS3A02G290400	chr3A	519273897	519274572	T_A_183	triad_183	Triad
548	TraesCS3B02G325200	chr3B	526123992	526124767	T_B_183	triad_183	Triad
549	XLOC_097728	chr3D	400339007	400339700	T_D_183	triad_183	Triad
550	TraesCS3A02G291800	chr3A	522056776	522057116	T_A_184	triad_184	Triad
551	TraesCS3D02G291500	chr3D	401672793	401673059	T_D_184	triad_184	Triad
552	XLOC_080648	chr3B	527233137	527235266	T_B_184	triad_184	Triad
553	TraesCS3A02G293000	chr3A	523727432	523727656	T_A_185	triad_185	Triad
554	TraesCS3B02G327800	chr3B	528492880	528493116	T_B_185	triad_185	Triad
555	TraesCS3D02G292800	chr3D	402774829	402775065	T_D_185	triad_185	Triad
556	TraesCS3A02G293200	chr3A	523746098	523746325	T_A_186	triad_186	Triad
557	TraesCS3B02G328000	chr3B	528631082	528631309	T_B_186	triad_186	Triad
558	TraesCS3D02G293000	chr3D	402796032	402796259	T_D_186	triad_186	Triad
559	TraesCS3A02G299600	chr3A	533994146	533995361	T_A_187	triad_187	Triad
560	XLOC_080702	chr3B	542929356	542930555	T_B_187	triad_187	Triad
561	XLOC_094173	chr3D	416575358	416576526	T_D_187	triad_187	Triad
562	TraesCS3A02G303700	chr3A	538011425	538012193	T_A_188	triad_188	Triad
563	TraesCS3B02G332600	chr3B	539067368	539068162	T_B_188	triad_188	Triad
564	TraesCS3D02G298100	chr3D	412091568	412091741	T_D_188	triad_188	Triad
565	TraesCS3A02G305200	chr3A	541225968	541226219	T_A_189	triad_189	Triad
566	TraesCS3D02G296600	chr3D	410518325	410518607	T_D_189	triad_189	Triad
567	XLOC_085667	chr3B	536428750	536429425	T_B_189	triad_189	Triad
568	TraesCS3A02G313200	chr3A	552756349	552757410	T_A_190	triad_190	Triad
569	TraesCS3B02G158700	chr3B	154006102	154006611	T_B_190	triad_190	Triad
570	TraesCS3D02G141100	chr3D	103448245	103449144	T_D_190	triad_190	Triad
571	TraesCS3A02G318200	chr3A	559526803	559527042	T_A_191	triad_191	Triad
572	TraesCS3D02G313000	chr3D	427227906	427228148	T_D_191	triad_191	Triad
573	XLOC_085796	chr3B	556878459	556879342	T_B_191	triad_191	Triad
574	TraesCS3A02G318500	chr3A	559624953	559625795	T_A_192	triad_192	Triad
575	TraesCS3B02G347400	chr3B	556713925	556714685	T_B_192	triad_192	Triad
576	TraesCS3D02G312700	chr3D	427081538	427082182	T_D_192	triad_192	Triad
577	TraesCS3A02G318600	chr3A	559813638	559813856	T_A_193	triad_193	Triad
578	TraesCS3D02G312600	chr3D	427056232	427056450	T_D_193	triad_193	Triad
579	XLOC_085794	chr3B	556685295	556685780	T_B_193	triad_193	Triad
580	TraesCS3A02G327500	chr3A	572527966	572528235	T_A_194	triad_194	Triad
581	TraesCS3B02G357100	chr3B	567136440	567136634	T_B_194	triad_194	Triad
582	TraesCS3D02G321000	chr3D	433823245	433823439	T_D_194	triad_194	Triad
583	TraesCS3A02G346000	chr3A	595337637	595340001	T_A_195	triad_195	Triad
584	TraesCS3B02G377700	chr3B	595267648	595269850	T_B_195	triad_195	Triad
585	TraesCS3D02G339700	chr3D	452953772	452956413	T_D_195	triad_195	Triad
586	TraesCS3A02G349300	chr3A	597931315	597931661	T_A_196	triad_196	Triad
587	XLOC_086024	chr3B	598995352	598995943	T_B_196	triad_196	Triad
588	XLOC_098074	chr3D	455720544	455721224	T_D_196	triad_196	Triad
589	TraesCS3A02G349600	chr3A	598549560	598549799	T_A_197	triad_197	Triad
590	TraesCS3B02G382200	chr3B	602303023	602303262	T_B_197	triad_197	Triad
591	TraesCS3D02G343600	chr3D	455864674	455864913	T_D_197	triad_197	Triad
592	TraesCS3A02G355400	chr3A	603233660	603234940	T_A_198	triad_198	Triad
593	TraesCS3B02G388300	chr3B	611150686	611151883	T_B_198	triad_198	Triad
594	TraesCS3D02G349400	chr3D	460931195	460932401	T_D_198	triad_198	Triad
595	TraesCS3A02G355600	chr3A	603472979	603473242	T_A_199	triad_199	Triad
596	TraesCS3B02G388500	chr3B	611427140	611427661	T_B_199	triad_199	Triad
597	TraesCS3D02G349600	chr3D	461019533	461019796	T_D_199	triad_199	Triad
598	TraesCS3A02G361000	chr3A	608738115	608738669	T_A_200	triad_200	Triad
599	TraesCS3B02G393400	chr3B	618861494	618861742	T_B_200	triad_200	Triad
600	TraesCS3D02G354800	chr3D	465460681	465460932	T_D_200	triad_200	Triad
601	TraesCS3A02G361200	chr3A	608817341	608817562	T_A_201	triad_201	Triad
602	XLOC_081146	chr3B	619060897	619061661	T_B_201	triad_201	Triad
603	XLOC_100914	chr3D	465529130	465529921	T_D_201	triad_201	Triad
604	TraesCS3A02G364500	chr3A	613198122	613198328	T_A_202	triad_202	Triad
605	TraesCS3B02G396600	chr3B	625421251	625421457	T_B_202	triad_202	Triad
606	TraesCS3D02G357900	chr3D	471078166	471078372	T_D_202	triad_202	Triad
607	TraesCS3A02G375700	chr3A	624858583	624859605	T_A_203	triad_203	Triad
608	TraesCS3B02G407900	chr3B	643265934	643266928	T_B_203	triad_203	Triad
609	XLOC_094581	chr3D	481711082	481711462	T_D_203	triad_203	Triad
610	TraesCS3A02G378100	chr3A	627821604	627822470	T_A_204	triad_204	Triad
611	XLOC_086243	chr3B	647545216	647548678	T_B_204	triad_204	Triad
612	XLOC_098248	chr3D	484808068	484809063	T_D_204	triad_204	Triad
613	TraesCS3A02G382000	chr3A	632028829	632030778	T_A_205	triad_205	Triad
614	XLOC_086270	chr3B	651372732	651375169	T_B_205	triad_205	Triad
615	XLOC_098266	chr3D	488385675	488388047	T_D_205	triad_205	Triad
616	TraesCS3A02G388400	chr3A	637289991	637291092	T_A_206	triad_206	Triad
617	XLOC_086312	chr3B	657346489	657347832	T_B_206	triad_206	Triad
618	XLOC_098318	chr3D	497372847	497373418	T_D_206	triad_206	Triad
619	TraesCS3A02G396100	chr3A	643220218	643220613	T_A_207	triad_207	Triad
620	TraesCS3D02G390100	chr3D	505177190	505177986	T_D_207	triad_207	Triad
621	XLOC_086368	chr3B	666931322	666932176	T_B_207	triad_207	Triad
622	TraesCS3A02G399300	chr3A	646276714	646276917	T_A_208	triad_208	Triad
623	TraesCS3B02G432300	chr3B	671334668	671334874	T_B_208	triad_208	Triad
624	TraesCS3D02G393500	chr3D	508432374	508432562	T_D_208	triad_208	Triad
625	TraesCS3A02G402700	chr3A	648109446	648110230	T_A_209	triad_209	Triad
626	TraesCS3B02G436300	chr3B	674666937	674667586	T_B_209	triad_209	Triad
627	TraesCS3D02G397700	chr3D	512380258	512381531	T_D_209	triad_209	Triad
628	TraesCS3A02G411200	chr3A	655506807	655507304	T_A_210	triad_210	Triad
629	XLOC_086486	chr3B	684268262	684268894	T_B_210	triad_210	Triad
630	XLOC_094816	chr3D	520291673	520292221	T_D_210	triad_210	Triad
631	TraesCS3A02G416800	chr3A	659039619	659040569	T_A_211	triad_211	Triad
632	TraesCS3B02G451800	chr3B	692127828	692128362	T_B_211	triad_211	Triad
633	XLOC_098523	chr3D	524774549	524775080	T_D_211	triad_211	Triad
634	TraesCS3A02G431000	chr3A	672908627	672908767	T_A_212	triad_212	Triad
635	TraesCS3D02G499200	chr3D	589278164	589278304	T_D_212	triad_212	Triad
636	TraesCS4B02G159500	chr4B	308697712	308697852	T_B_212	triad_212	Triad
637	TraesCS3A02G432000	chr3A	672916146	672916577	T_A_213	triad_213	Triad
638	XLOC_084384	chr3B	201511988	201521445	T_B_213	triad_213	Triad
639	XLOC_125882	chr4D	19921678	19922645	T_D_213	triad_213	Triad
640	TraesCS3A02G440958	chr3A	683355506	683355816	T_A_214	triad_214	Triad
641	TraesCS3D02G433755	chr3D	546649560	546650114	T_D_214	triad_214	Triad
642	XLOC_086735	chr3B	723648253	723648804	T_B_214	triad_214	Triad
643	TraesCS3A02G454700	chr3A	692723201	692723874	T_A_215	triad_215	Triad
644	TraesCS3B02G493300	chr3B	738756974	738757572	T_B_215	triad_215	Triad
645	TraesCS3D02G447400	chr3D	555800766	555801387	T_D_215	triad_215	Triad
646	TraesCS3A02G462900	chr3A	697627958	697628727	T_A_216	triad_216	Triad
647	XLOC_082007	chr3B	749986389	749986703	T_B_216	triad_216	Triad
648	XLOC_095156	chr3D	562582174	562582488	T_D_216	triad_216	Triad
649	TraesCS3A02G472900	chr3A	703907373	703907744	T_A_217	triad_217	Triad
650	XLOC_087059	chr3B	757950529	757951085	T_B_217	triad_217	Triad
651	XLOC_098903	chr3D	571014517	571014957	T_D_217	triad_217	Triad
652	TraesCS3A02G495000	chr3A	721240418	721241388	T_A_218	triad_218	Triad
653	TraesCS3B02G556700	chr3B	790634496	790635318	T_B_218	triad_218	Triad
654	TraesCS3D02G502100	chr3D	590703195	590704159	T_D_218	triad_218	Triad
655	TraesCS3A02G495200	chr3A	721295526	721296058	T_A_219	triad_219	Triad
656	TraesCS3B02G557000	chr3B	790783251	790783836	T_B_219	triad_219	Triad
657	TraesCS3D02G502300	chr3D	590829305	590830164	T_D_219	triad_219	Triad
658	TraesCS3A02G509300	chr3A	730068158	730069471	T_A_220	triad_220	Triad
659	TraesCS3D02G517900	chr3D	600640262	600641202	T_D_220	triad_220	Triad
660	XLOC_082619	chr3B	808013190	808014516	T_B_220	triad_220	Triad
661	TraesCS3A02G531500	chr3A	744304097	744304579	T_A_221	triad_221	Triad
662	TraesCS3B02G601900	chr3B	822101995	822102340	T_B_221	triad_221	Triad
663	TraesCS3D02G536800	chr3D	610194003	610194337	T_D_221	triad_221	Triad
664	TraesCS4A02G009500	chr4A	5706716	5707561	T_A_222	triad_222	Triad
665	TraesCS4D02G294000	chr4D	464393571	464394874	T_D_222	triad_222	Triad
666	XLOC_118988	chr4B	580790311	580791476	T_B_222	triad_222	Triad
667	TraesCS4A02G012700	chr4A	7176816	7177022	T_A_223	triad_223	Triad
668	TraesCS4B02G291600	chr4B	576745601	576745807	T_B_223	triad_223	Triad
669	TraesCS4D02G290300	chr4D	461465779	461465985	T_D_223	triad_223	Triad
670	TraesCS4A02G015700	chr4A	9906579	9908081	T_A_224	triad_224	Triad
671	TraesCS4B02G288300	chr4B	573296275	573296813	T_B_224	triad_224	Triad
672	TraesCS4D02G287100	chr4D	459060096	459060760	T_D_224	triad_224	Triad
673	TraesCS4A02G016000	chr4A	10164187	10165250	T_A_225	triad_225	Triad
674	TraesCS4D02G286800	chr4D	458993534	458994265	T_D_225	triad_225	Triad
675	XLOC_115564	chr4B	573091408	573092974	T_B_225	triad_225	Triad
676	TraesCS4A02G017100	chr4A	11622758	11622868	T_A_226	triad_226	Triad
677	TraesCS4B02G287000	chr4B	570346753	570346863	T_B_226	triad_226	Triad
678	TraesCS4D02G285700	chr4D	456124329	456124439	T_D_226	triad_226	Triad
679	TraesCS4A02G024300	chr4A	17028527	17028748	T_A_227	triad_227	Triad
680	TraesCS4B02G279200	chr4B	562425162	562425383	T_B_227	triad_227	Triad
681	TraesCS4D02G277800	chr4D	449859702	449859929	T_D_227	triad_227	Triad
682	TraesCS4A02G028600	chr4A	21025064	21025742	T_A_228	triad_228	Triad
683	TraesCS4D02G275800	chr4D	446748993	446749821	T_D_228	triad_228	Triad
684	XLOC_118866	chr4B	558753349	558753972	T_B_228	triad_228	Triad
685	TraesCS4A02G029500	chr4A	21631963	21632250	T_A_229	triad_229	Triad
686	TraesCS4D02G275000	chr4D	445496471	445496758	T_D_229	triad_229	Triad
687	XLOC_118855	chr4B	556069131	556069906	T_B_229	triad_229	Triad
688	TraesCS4A02G047400	chr4A	38694243	38696656	T_A_230	triad_230	Triad
689	TraesCS4B02G257300	chr4B	522521722	522533082	T_B_230	triad_230	Triad
690	TraesCS4D02G257200	chr4D	426851020	426853513	T_D_230	triad_230	Triad
691	TraesCS4A02G049100	chr4A	40236494	40237416	T_A_231	triad_231	Triad
692	TraesCS4B02G255700	chr4B	520419045	520419789	T_B_231	triad_231	Triad
693	TraesCS4D02G255800	chr4D	424573013	424573775	T_D_231	triad_231	Triad
694	TraesCS4A02G049800	chr4A	40445404	40452828	T_A_232	triad_232	Triad
695	TraesCS4B02G254900	chr4B	520219514	520222048	T_B_232	triad_232	Triad
696	TraesCS4D02G254700	chr4D	423598015	423600800	T_D_232	triad_232	Triad
697	TraesCS4A02G082000	chr4A	85145772	85146138	T_A_233	triad_233	Triad
698	TraesCS4B02G222000	chr4B	466640087	466640805	T_B_233	triad_233	Triad
699	TraesCS4D02G222400	chr4D	379362733	379363390	T_D_233	triad_233	Triad
700	TraesCS4A02G086900	chr4A	91312751	91313002	T_A_234	triad_234	Triad
701	TraesCS4B02G217500	chr4B	458953240	458953491	T_B_234	triad_234	Triad
702	TraesCS4D02G217800	chr4D	373583742	373583993	T_D_234	triad_234	Triad
703	TraesCS4A02G098800	chr4A	110876869	110877138	T_A_235	triad_235	Triad
704	TraesCS4B02G205500	chr4B	437836142	437836408	T_B_235	triad_235	Triad
705	TraesCS4D02G206400	chr4D	354050693	354050959	T_D_235	triad_235	Triad
706	TraesCS4A02G106000	chr4A	120142076	120142309	T_A_236	triad_236	Triad
707	TraesCS4B02G198200	chr4B	427069505	427069738	T_B_236	triad_236	Triad
708	TraesCS4D02G199000	chr4D	345429736	345429969	T_D_236	triad_236	Triad
709	TraesCS4A02G123500	chr4A	155594032	155594265	T_A_237	triad_237	Triad
710	TraesCS4B02G180900	chr4B	395910327	395910548	T_B_237	triad_237	Triad
711	XLOC_126963	chr4D	318605946	318606538	T_D_237	triad_237	Triad
712	TraesCS3B02G185800	chr3B	201492687	201493049	T_B_238	triad_238	Triad
713	TraesCS4A02G152100	chr4A	309288792	309289160	T_A_238	triad_238	Triad
714	TraesCS5D02G010500	chr5D	6235855	6236217	T_D_238	triad_238	Triad
715	TraesCS1B02G404900	chr1B	633716629	633716874	T_B_239	triad_239	Triad
716	TraesCS4A02G152400	chr4A	309446505	309446750	T_A_239	triad_239	Triad
717	TraesCS5D02G459200	chr5D	503339098	503339343	T_D_239	triad_239	Triad
718	TraesCS1B02G404800	chr1B	633715794	633715967	T_B_240	triad_240	Triad
719	TraesCS4A02G152600	chr4A	309447413	309447586	T_A_240	triad_240	Triad
720	TraesCS5D02G458700	chr5D	503312326	503312499	T_D_240	triad_240	Triad
721	TraesCS2B02G330600	chr2B	474901078	474901188	T_B_241	triad_241	Triad
722	TraesCS4A02G153200	chr4A	309506294	309506404	T_A_241	triad_241	Triad
723	TraesCS5D02G008000	chr5D	6180089	6180199	T_D_241	triad_241	Triad
724	TraesCS2B02G330500	chr2B	474900493	474900687	T_B_242	triad_242	Triad
725	TraesCS4A02G154300	chr4A	310730259	310730441	T_A_242	triad_242	Triad
726	TraesCS5D02G008100	chr5D	6180601	6180795	T_D_242	triad_242	Triad
727	TraesCS2B02G331400	chr2B	474912117	474912327	T_B_243	triad_243	Triad
728	TraesCS4A02G155000	chr4A	310742254	310742452	T_A_243	triad_243	Triad
729	TraesCS5D02G008900	chr5D	6192612	6192822	T_D_243	triad_243	Triad
730	TraesCS2D02G243600	chr2D	272801561	272801773	T_D_244	triad_244	Triad
731	TraesCS3B02G189200	chr3B	201560677	201560889	T_B_244	triad_244	Triad
732	TraesCS4A02G155400	chr4A	310762291	310762503	T_A_244	triad_244	Triad
733	TraesCS3B02G188200	chr3B	201539068	201540245	T_B_245	triad_245	Triad
734	TraesCS4A02G156000	chr4A	310784180	310784484	T_A_245	triad_245	Triad
735	TraesCS7D02G255000	chr7D	231554572	231554878	T_D_245	triad_245	Triad
736	TraesCS4A02G165800	chr4A	396756874	396757269	T_A_246	triad_246	Triad
737	TraesCS4B02G144400	chr4B	193562259	193562678	T_B_246	triad_246	Triad
738	TraesCS4D02G145800	chr4D	134686494	134687253	T_D_246	triad_246	Triad
739	TraesCS4A02G169800	chr4A	428263372	428263977	T_A_247	triad_247	Triad
740	XLOC_117401	chr4B	161621530	161628689	T_B_247	triad_247	Triad
741	XLOC_124063	chr4D	133453989	133467954	T_D_247	triad_247	Triad
742	TraesCS4A02G177200	chr4A	448748084	448748353	T_A_248	triad_248	Triad
743	TraesCS4B02G140600	chr4B	184889825	184890094	T_B_248	triad_248	Triad
744	TraesCS4D02G135300	chr4D	121980818	121981087	T_D_248	triad_248	Triad
745	TraesCS4A02G186800	chr4A	465790367	465790657	T_A_249	triad_249	Triad
746	TraesCS4D02G126700	chr4D	111140132	111140538	T_D_249	triad_249	Triad
747	XLOC_114114	chr4B	172320829	172321588	T_B_249	triad_249	Triad
748	TraesCS4A02G188000	chr4A	466929045	466934390	T_A_250	triad_250	Triad
749	TraesCS4B02G130200	chr4B	171024882	171025530	T_B_250	triad_250	Triad
750	TraesCS4D02G125400	chr4D	109908112	109908715	T_D_250	triad_250	Triad
751	TraesCS4A02G195500	chr4A	477833177	477834566	T_A_251	triad_251	Triad
752	TraesCS4B02G119700	chr4B	139768632	139769589	T_B_251	triad_251	Triad
753	XLOC_123893	chr4D	98481280	98482871	T_D_251	triad_251	Triad
754	TraesCS4A02G200300	chr4A	488535721	488536287	T_A_252	triad_252	Triad
755	TraesCS4B02G115000	chr4B	131705367	131706245	T_B_252	triad_252	Triad
756	TraesCS4D02G112600	chr4D	93438108	93439037	T_D_252	triad_252	Triad
757	TraesCS4A02G202000	chr4A	491713131	491713403	T_A_253	triad_253	Triad
758	TraesCS4D02G102900	chr4D	81917167	81917726	T_D_253	triad_253	Triad
759	XLOC_117200	chr4B	115555055	115555964	T_B_253	triad_253	Triad
760	TraesCS4A02G215200	chr4A	513349444	513349725	T_A_254	triad_254	Triad
761	TraesCS4B02G100900	chr4B	106785286	106785564	T_B_254	triad_254	Triad
762	TraesCS4D02G097500	chr4D	74348245	74348523	T_D_254	triad_254	Triad
763	TraesCS4A02G218500	chr4A	520954049	520955060	T_A_255	triad_255	Triad
764	XLOC_117133	chr4B	101937421	101938366	T_B_255	triad_255	Triad
765	XLOC_126206	chr4D	69212967	69213856	T_D_255	triad_255	Triad
766	TraesCS4A02G222300	chr4A	529625774	529626034	T_A_256	triad_256	Triad
767	TraesCS4B02G094300	chr4B	96642393	96642653	T_B_256	triad_256	Triad
768	TraesCS4D02G091100	chr4D	65940148	65940408	T_D_256	triad_256	Triad
769	TraesCS4A02G224300	chr4A	532074346	532075037	T_A_257	triad_257	Triad
770	TraesCS4B02G091800	chr4B	94949996	94951132	T_B_257	triad_257	Triad
771	TraesCS4D02G088800	chr4D	64402276	64403619	T_D_257	triad_257	Triad
772	TraesCS4A02G233300	chr4A	542264619	542266973	T_A_258	triad_258	Triad
773	TraesCS4D02G080900	chr4D	54805532	54807867	T_D_258	triad_258	Triad
774	XLOC_116995	chr4B	81363596	81365614	T_B_258	triad_258	Triad
775	TraesCS4A02G244400	chr4A	554920101	554922722	T_A_259	triad_259	Triad
776	TraesCS4B02G070600	chr4B	64702395	64702565	T_B_259	triad_259	Triad
777	TraesCS4D02G069400	chr4D	44749324	44752163	T_D_259	triad_259	Triad
778	TraesCS4A02G250200	chr4A	561071594	561072381	T_A_260	triad_260	Triad
779	TraesCS4B02G064600	chr4B	57741220	57741586	T_B_260	triad_260	Triad
780	TraesCS4D02G063400	chr4D	39336120	39336712	T_D_260	triad_260	Triad
781	TraesCS4A02G250500	chr4A	561111844	561112443	T_A_261	triad_261	Triad
782	XLOC_113574	chr4B	57523896	57524483	T_B_261	triad_261	Triad
783	XLOC_123564	chr4D	39258460	39259174	T_D_261	triad_261	Triad
784	TraesCS4A02G260700	chr4A	573315961	573318508	T_A_262	triad_262	Triad
785	XLOC_116767	chr4B	42936562	42940110	T_B_262	triad_262	Triad
786	XLOC_123503	chr4D	29837918	29841078	T_D_262	triad_262	Triad
787	TraesCS4A02G269000	chr4A	581150955	581151197	T_A_263	triad_263	Triad
788	TraesCS4B02G045200	chr4B	32486897	32487139	T_B_263	triad_263	Triad
789	TraesCS4D02G045100	chr4D	20535501	20535743	T_D_263	triad_263	Triad
790	TraesCS4A02G291800	chr4A	594700383	594700922	T_A_264	triad_264	Triad
791	TraesCS4B02G023500	chr4B	17044627	17044830	T_B_264	triad_264	Triad
792	TraesCS4D02G020000	chr4D	8652797	8653000	T_D_264	triad_264	Triad
793	TraesCS4A02G296800	chr4A	596680691	596680954	T_A_265	triad_265	Triad
794	TraesCS4B02G016700	chr4B	12016406	12016693	T_B_265	triad_265	Triad
795	TraesCS4D02G015200	chr4D	6703246	6703509	T_D_265	triad_265	Triad
796	TraesCS4A02G311600	chr4A	603481988	603482257	T_A_266	triad_266	Triad
797	XLOC_113094	chr4B	1696840	1698360	T_B_266	triad_266	Triad
798	XLOC_123175	chr4D	1304926	1306714	T_D_266	triad_266	Triad
799	TraesCS4A02G318200	chr4A	607270018	607270363	T_A_267	triad_267	Triad
800	TraesCS5D02G568600	chr5D	565709852	565710215	T_D_267	triad_267	Triad
801	XLOC_150227	chr5B	707432194	707432799	T_B_267	triad_267	Triad
802	TraesCS4A02G320600	chr4A	608990462	608990752	T_A_268	triad_268	Triad
803	TraesCS5B02G558200	chr5B	705796649	705796939	T_B_268	triad_268	Triad
804	TraesCS5D02G564600	chr5D	563599879	563600451	T_D_268	triad_268	Triad
805	TraesCS4A02G354900	chr4A	629292193	629294170	T_A_269	triad_269	Triad
806	XLOC_145493	chr5B	680993391	680995721	T_B_269	triad_269	Triad
807	XLOC_157617	chr5D	539453646	539456104	T_D_269	triad_269	Triad
808	TraesCS4A02G358300	chr4A	631620139	631620892	T_A_270	triad_270	Triad
809	XLOC_145474	chr5B	679310727	679314045	T_B_270	triad_270	Triad
810	XLOC_157602	chr5D	538254983	538262419	T_D_270	triad_270	Triad
811	TraesCS4A02G364500	chr4A	637929625	637929873	T_A_271	triad_271	Triad
812	TraesCS5B02G509000	chr5B	674267259	674267525	T_B_271	triad_271	Triad
813	TraesCS5D02G509000	chr5D	534004146	534004394	T_D_271	triad_271	Triad
814	TraesCS4A02G413800	chr4A	684615348	684615458	T_A_272	triad_272	Triad
815	TraesCS4B02G314400	chr4B	604141499	604141609	T_B_272	triad_272	Triad
816	TraesCS4D02G311600	chr4D	477914316	477914471	T_D_272	triad_272	Triad
817	TraesCS4A02G416900	chr4A	686385278	686385553	T_A_273	triad_273	Triad
818	TraesCS4D02G314100	chr4D	479962073	479962351	T_D_273	triad_273	Triad
819	XLOC_119162	chr4B	607287454	607288456	T_B_273	triad_273	Triad
820	TraesCS5A02G001800	chr5A	1302643	1302822	T_A_274	triad_274	Triad
821	TraesCS5B02G002500	chr5B	3867064	3867802	T_B_274	triad_274	Triad
822	XLOC_154173	chr5D	2286527	2288880	T_D_274	triad_274	Triad
823	TraesCS5A02G033900	chr5A	30659908	30660129	T_A_275	triad_275	Triad
824	TraesCS5D02G042600	chr5D	42086906	42087127	T_D_275	triad_275	Triad
825	XLOC_141591	chr5B	36891285	36892098	T_B_275	triad_275	Triad
826	TraesCS5A02G038700	chr5A	35739592	35739810	T_A_276	triad_276	Triad
827	TraesCS5B02G040500	chr5B	45030796	45031014	T_B_276	triad_276	Triad
828	TraesCS5D02G046000	chr5D	45125014	45125232	T_D_276	triad_276	Triad
829	TraesCS5A02G048900	chr5A	44975983	44978705	T_A_277	triad_277	Triad
830	XLOC_141774	chr5B	59156511	59160220	T_B_277	triad_277	Triad
831	XLOC_154587	chr5D	56445757	56449637	T_D_277	triad_277	Triad
832	TraesCS5A02G050900	chr5A	46275689	46275937	T_A_278	triad_278	Triad
833	TraesCS5D02G061300	chr5D	58039120	58039371	T_D_278	triad_278	Triad
834	XLOC_141790	chr5B	62978211	62978955	T_B_278	triad_278	Triad
835	TraesCS5A02G063000	chr5A	68550946	68551242	T_A_279	triad_279	Triad
836	TraesCS5B02G070300	chr5B	81194300	81194578	T_B_279	triad_279	Triad
837	TraesCS5D02G074200	chr5D	73399637	73399918	T_D_279	triad_279	Triad
838	TraesCS5A02G064500	chr5A	69867696	69867959	T_A_280	triad_280	Triad
839	TraesCS5B02G068200	chr5B	77708817	77709083	T_B_280	triad_280	Triad
840	TraesCS5D02G075300	chr5D	74467227	74467490	T_D_280	triad_280	Triad
841	TraesCS5A02G078900	chr5A	97563844	97565491	T_A_281	triad_281	Triad
842	XLOC_146617	chr5B	111680973	111683396	T_B_281	triad_281	Triad
843	XLOC_158593	chr5D	102276133	102278283	T_D_281	triad_281	Triad
844	TraesCS5A02G079300	chr5A	98444417	98444653	T_A_282	triad_282	Triad
845	TraesCS5B02G086700	chr5B	110119653	110119889	T_B_282	triad_282	Triad
846	XLOC_158590	chr5D	101705533	101707019	T_D_282	triad_282	Triad
847	TraesCS5A02G080800	chr5A	103569104	103569337	T_A_283	triad_283	Triad
848	TraesCS5D02G091800	chr5D	99418527	99418757	T_D_283	triad_283	Triad
849	XLOC_146602	chr5B	108550824	108551471	T_B_283	triad_283	Triad
850	TraesCS5A02G082000	chr5A	106146185	106148506	T_A_284	triad_284	Triad
851	TraesCS5B02G084400	chr5B	106957438	106959272	T_B_284	triad_284	Triad
852	TraesCS5D02G090600	chr5D	97582013	97587466	T_D_284	triad_284	Triad
853	TraesCS5A02G083700	chr5A	109343703	109344540	T_A_285	triad_285	Triad
854	TraesCS5B02G089500	chr5B	115319273	115319830	T_B_285	triad_285	Triad
855	TraesCS5D02G095900	chr5D	105349507	105350413	T_D_285	triad_285	Triad
856	TraesCS5A02G085100	chr5A	111609801	111621356	T_A_286	triad_286	Triad
857	TraesCS5B02G091100	chr5B	118521660	118526557	T_B_286	triad_286	Triad
858	XLOC_154848	chr5D	108113251	108121475	T_D_286	triad_286	Triad
859	TraesCS5A02G088200	chr5A	118666430	118669510	T_A_287	triad_287	Triad
860	TraesCS5B02G094200	chr5B	123755903	123759059	T_B_287	triad_287	Triad
861	TraesCS5D02G100600	chr5D	113387066	113390271	T_D_287	triad_287	Triad
862	TraesCS5A02G089100	chr5A	119226494	119227409	T_A_288	triad_288	Triad
863	TraesCS5D02G101200	chr5D	114012506	114014217	T_D_288	triad_288	Triad
864	XLOC_146686	chr5B	124773389	124774898	T_B_288	triad_288	Triad
865	TraesCS5A02G103400	chr5A	159532756	159535643	T_A_289	triad_289	Triad
866	XLOC_142237	chr5B	146364709	146368283	T_B_289	triad_289	Triad
867	XLOC_154973	chr5D	134915559	134919208	T_D_289	triad_289	Triad
868	TraesCS5A02G111600	chr5A	214955192	214955738	T_A_290	triad_290	Triad
869	TraesCS5B02G119600	chr5B	211739093	211739284	T_B_290	triad_290	Triad
870	TraesCS5D02G128500	chr5D	200787536	200787727	T_D_290	triad_290	Triad
871	TraesCS5A02G119400	chr5A	248532798	248535026	T_A_291	triad_291	Triad
872	TraesCS5B02G121200	chr5B	216394244	216399179	T_B_291	triad_291	Triad
873	TraesCS5D02G126500	chr5D	193508818	193511030	T_D_291	triad_291	Triad
874	TraesCS5A02G132900	chr5A	299502611	299504580	T_A_292	triad_292	Triad
875	TraesCS5B02G132000	chr5B	246180906	246183210	T_B_292	triad_292	Triad
876	TraesCS5D02G141100	chr5D	224941459	224944119	T_D_292	triad_292	Triad
877	TraesCS5A02G135600	chr5A	306499451	306504185	T_A_293	triad_293	Triad
878	XLOC_147105	chr5B	251574796	251578930	T_B_293	triad_293	Triad
879	XLOC_158957	chr5D	228067546	228071833	T_D_293	triad_293	Triad
880	TraesCS5A02G141800	chr5A	315176268	315176501	T_A_294	triad_294	Triad
881	XLOC_142617	chr5B	265284912	265287774	T_B_294	triad_294	Triad
882	XLOC_159012	chr5D	238948499	238950176	T_D_294	triad_294	Triad
883	TraesCS5A02G147700	chr5A	325745181	325745578	T_A_295	triad_295	Triad
884	XLOC_151718	chr5B	273855988	273856852	T_B_295	triad_295	Triad
885	XLOC_162349	chr5D	231632412	231633349	T_D_295	triad_295	Triad
886	TraesCS5A02G148100	chr5A	325952199	325952862	T_A_296	triad_296	Triad
887	TraesCS5B02G146600	chr5B	275057176	275058282	T_B_296	triad_296	Triad
888	TraesCS5D02G144700	chr5D	231330076	231331208	T_D_296	triad_296	Triad
889	TraesCS5A02G148900	chr5A	326649810	326651031	T_A_297	triad_297	Triad
890	TraesCS5B02G147500	chr5B	275504027	275505007	T_B_297	triad_297	Triad
891	TraesCS5D02G143900	chr5D	230042239	230043407	T_D_297	triad_297	Triad
892	TraesCS5A02G151900	chr5A	328944399	328945568	T_A_298	triad_298	Triad
893	TraesCS5B02G150500	chr5B	278228707	278229296	T_B_298	triad_298	Triad
894	TraesCS5D02G157100	chr5D	244705234	244706367	T_D_298	triad_298	Triad
895	TraesCS5A02G158000	chr5A	338232306	338236790	T_A_299	triad_299	Triad
896	XLOC_147287	chr5B	287791041	287794504	T_B_299	triad_299	Triad
897	XLOC_155331	chr5D	254833258	254837041	T_D_299	triad_299	Triad
898	TraesCS5A02G174900	chr5A	367788488	367799867	T_A_300	triad_300	Triad
899	XLOC_147440	chr5B	319334753	319338659	T_B_300	triad_300	Triad
900	XLOC_159222	chr5D	281214508	281220462	T_D_300	triad_300	Triad
901	TraesCS5A02G175800	chr5A	370096565	370096795	T_A_301	triad_301	Triad
902	TraesCS5B02G172400	chr5B	316623803	316624042	T_B_301	triad_301	Triad
903	TraesCS5D02G179500	chr5D	278467986	278468216	T_D_301	triad_301	Triad
904	TraesCS5A02G176500	chr5A	371031430	371032056	T_A_302	triad_302	Triad
905	TraesCS5B02G173400	chr5B	318400454	318401034	T_B_302	triad_302	Triad
906	TraesCS5D02G180400	chr5D	280783128	280783708	T_D_302	triad_302	Triad
907	TraesCS5A02G198300	chr5A	402657337	402658000	T_A_303	triad_303	Triad
908	TraesCS5B02G197000	chr5B	354714858	354715521	T_B_303	triad_303	Triad
909	TraesCS5D02G204200	chr5D	309401381	309402039	T_D_303	triad_303	Triad
910	TraesCS5A02G199800	chr5A	404555508	404555747	T_A_304	triad_304	Triad
911	XLOC_143074	chr5B	357132136	357132769	T_B_304	triad_304	Triad
912	XLOC_155609	chr5D	311353357	311354120	T_D_304	triad_304	Triad
913	TraesCS5A02G206500	chr5A	417044661	417045114	T_A_305	triad_305	Triad
914	TraesCS5D02G212700	chr5D	321900121	321900579	T_D_305	triad_305	Triad
915	XLOC_143138	chr5B	373042995	373043756	T_B_305	triad_305	Triad
916	TraesCS5A02G209600	chr5A	423030394	423030821	T_A_306	triad_306	Triad
917	TraesCS5B02G207700	chr5B	377207700	377208125	T_B_306	triad_306	Triad
918	TraesCS5D02G215800	chr5D	324779746	324780298	T_D_306	triad_306	Triad
919	TraesCS5A02G211600	chr5A	426903699	426905058	T_A_307	triad_307	Triad
920	XLOC_147736	chr5B	382908780	382910304	T_B_307	triad_307	Triad
921	XLOC_159490	chr5D	329795168	329796889	T_D_307	triad_307	Triad
922	TraesCS5A02G214700	chr5A	429996557	429998203	T_A_308	triad_308	Triad
923	TraesCS5D02G217300	chr5D	326382773	326384553	T_D_308	triad_308	Triad
924	XLOC_143176	chr5B	378903275	378905582	T_B_308	triad_308	Triad
925	TraesCS5A02G220100	chr5A	436880985	436881221	T_A_309	triad_309	Triad
926	TraesCS5B02G219300	chr5B	393577481	393578280	T_B_309	triad_309	Triad
927	TraesCS5D02G228200	chr5D	335751329	335752053	T_D_309	triad_309	Triad
928	TraesCS5A02G227200	chr5A	443719375	443719656	T_A_310	triad_310	Triad
929	TraesCS5B02G226000	chr5B	402733867	402734148	T_B_310	triad_310	Triad
930	TraesCS5D02G234700	chr5D	342694235	342694516	T_D_310	triad_310	Triad
931	TraesCS5A02G233800	chr5A	450160689	450163169	T_A_311	triad_311	Triad
932	TraesCS5B02G232300	chr5B	410527775	410534625	T_B_311	triad_311	Triad
933	TraesCS5D02G240700	chr5D	349861153	349863493	T_D_311	triad_311	Triad
934	TraesCS5A02G238200	chr5A	454705362	454705640	T_A_312	triad_312	Triad
935	TraesCS5B02G236700	chr5B	417805689	417805967	T_B_312	triad_312	Triad
936	TraesCS5D02G245100	chr5D	353655926	353656204	T_D_312	triad_312	Triad
937	TraesCS5A02G239100	chr5A	455206389	455207045	T_A_313	triad_313	Triad
938	TraesCS5B02G237700	chr5B	418549820	418550500	T_B_313	triad_313	Triad
939	TraesCS5D02G246200	chr5D	354269092	354269781	T_D_313	triad_313	Triad
940	TraesCS5A02G240600	chr5A	456744225	456745318	T_A_314	triad_314	Triad
941	XLOC_147924	chr5B	419517587	419518927	T_B_314	triad_314	Triad
942	XLOC_159649	chr5D	354741286	354742592	T_D_314	triad_314	Triad
943	TraesCS5A02G241000	chr5A	457003502	457005456	T_A_315	triad_315	Triad
944	XLOC_143405	chr5B	419644231	419645347	T_B_315	triad_315	Triad
945	XLOC_155870	chr5D	354891051	354892220	T_D_315	triad_315	Triad
946	TraesCS5A02G250000	chr5A	464634640	464634927	T_A_316	triad_316	Triad
947	TraesCS5D02G257200	chr5D	363340051	363340338	T_D_316	triad_316	Triad
948	XLOC_143466	chr5B	429726353	429731429	T_B_316	triad_316	Triad
949	TraesCS5A02G250800	chr5A	466571399	466573069	T_A_317	triad_317	Triad
950	TraesCS5D02G258500	chr5D	365081472	365083228	T_D_317	triad_317	Triad
951	XLOC_143476	chr5B	431060143	431061999	T_B_317	triad_317	Triad
952	TraesCS5A02G255600	chr5A	471466212	471467376	T_A_318	triad_318	Triad
953	TraesCS5D02G263600	chr5D	369064925	369065778	T_D_318	triad_318	Triad
954	XLOC_148021	chr5B	437562496	437563346	T_B_318	triad_318	Triad
955	TraesCS5A02G256200	chr5A	471818086	471818283	T_A_319	triad_319	Triad
956	TraesCS5B02G255400	chr5B	438037567	438037764	T_B_319	triad_319	Triad
957	TraesCS5D02G264300	chr5D	369338941	369339485	T_D_319	triad_319	Triad
958	TraesCS5A02G260500	chr5A	474537274	474537528	T_A_320	triad_320	Triad
959	TraesCS5B02G258800	chr5B	441446064	441446339	T_B_320	triad_320	Triad
960	TraesCS5D02G267900	chr5D	371440568	371440843	T_D_320	triad_320	Triad
961	TraesCS5A02G275100	chr5A	484559808	484560032	T_A_321	triad_321	Triad
962	TraesCS5B02G274900	chr5B	460680690	460680914	T_B_321	triad_321	Triad
963	TraesCS5D02G282700	chr5D	384076157	384076381	T_D_321	triad_321	Triad
964	TraesCS5A02G277600	chr5A	487375928	487379072	T_A_322	triad_322	Triad
965	XLOC_143703	chr5B	462904145	462904914	T_B_322	triad_322	Triad
966	XLOC_156116	chr5D	385623242	385624550	T_D_322	triad_322	Triad
967	TraesCS5A02G281200	chr5A	490317279	490319099	T_A_323	triad_323	Triad
968	XLOC_143722	chr5B	466000997	466002917	T_B_323	triad_323	Triad
969	XLOC_156132	chr5D	387626001	387629441	T_D_323	triad_323	Triad
970	TraesCS5A02G281700	chr5A	491093831	491094037	T_A_324	triad_324	Triad
971	TraesCS5B02G280900	chr5B	466525606	466525812	T_B_324	triad_324	Triad
972	TraesCS5D02G288900	chr5D	387960841	387961047	T_D_324	triad_324	Triad
973	TraesCS5A02G281800	chr5A	491162809	491163096	T_A_325	triad_325	Triad
974	TraesCS5B02G281000	chr5B	466616311	466616526	T_B_325	triad_325	Triad
975	TraesCS5D02G289000	chr5D	387989373	387989660	T_D_325	triad_325	Triad
976	TraesCS5A02G281900	chr5A	491215000	491215293	T_A_326	triad_326	Triad
977	TraesCS5B02G281300	chr5B	466644560	466644775	T_B_326	triad_326	Triad
978	TraesCS5D02G289200	chr5D	388043856	388044149	T_D_326	triad_326	Triad
979	TraesCS5A02G291700	chr5A	502367262	502369181	T_A_327	triad_327	Triad
980	TraesCS5B02G290800	chr5B	476791506	476793024	T_B_327	triad_327	Triad
981	XLOC_156200	chr5D	396795727	396797808	T_D_327	triad_327	Triad
982	TraesCS5A02G297100	chr5A	504954471	504956259	T_A_328	triad_328	Triad
983	TraesCS5B02G296400	chr5B	479714203	479716115	T_B_328	triad_328	Triad
984	TraesCS5D02G304200	chr5D	399326290	399328788	T_D_328	triad_328	Triad
985	TraesCS5A02G300600	chr5A	509978285	509978500	T_A_329	triad_329	Triad
986	TraesCS5B02G300500	chr5B	485570109	485570324	T_B_329	triad_329	Triad
987	TraesCS5D02G307600	chr5D	404259178	404259393	T_D_329	triad_329	Triad
988	TraesCS5A02G316900	chr5A	527912231	527916716	T_A_330	triad_330	Triad
989	XLOC_148493	chr5B	501472097	501476394	T_B_330	triad_330	Triad
990	XLOC_160136	chr5D	415295188	415295887	T_D_330	triad_330	Triad
991	TraesCS5A02G321600	chr5A	534272148	534275516	T_A_331	triad_331	Triad
992	TraesCS5B02G322200	chr5B	507005809	507009011	T_B_331	triad_331	Triad
993	TraesCS5D02G328400	chr5D	420919338	420922256	T_D_331	triad_331	Triad
994	TraesCS5A02G329000	chr5A	538000339	538001594	T_A_332	triad_332	Triad
995	TraesCS5B02G329100	chr5B	513323706	513324058	T_B_332	triad_332	Triad
996	TraesCS5D02G334900	chr5D	424223039	424223784	T_D_332	triad_332	Triad
997	TraesCS5A02G329100	chr5A	538002400	538002743	T_A_333	triad_333	Triad
998	TraesCS5D02G335000	chr5D	424224888	424225658	T_D_333	triad_333	Triad
999	XLOC_144072	chr5B	513325497	513326091	T_B_333	triad_333	Triad
1000	TraesCS5A02G338000	chr5A	546162476	546163163	T_A_334	triad_334	Triad
1001	XLOC_144123	chr5B	520083196	520083912	T_B_334	triad_334	Triad
1002	XLOC_156499	chr5D	430545478	430546190	T_D_334	triad_334	Triad
1003	TraesCS5A02G346200	chr5A	549212635	549212999	T_A_335	triad_335	Triad
1004	TraesCS5D02G352900	chr5D	435271637	435272001	T_D_335	triad_335	Triad
1005	XLOC_148722	chr5B	528583362	528584052	T_B_335	triad_335	Triad
1006	TraesCS5A02G355400	chr5A	558140191	558140478	T_A_336	triad_336	Triad
1007	TraesCS5B02G357800	chr5B	537527668	537529204	T_B_336	triad_336	Triad
1008	TraesCS5D02G363700	chr5D	441352191	441353103	T_D_336	triad_336	Triad
1009	TraesCS5A02G357700	chr5A	559744952	559746381	T_A_337	triad_337	Triad
1010	TraesCS5B02G360300	chr5B	539933883	539935311	T_B_337	triad_337	Triad
1011	TraesCS5D02G366800	chr5D	443502457	443503861	T_D_337	triad_337	Triad
1012	TraesCS5A02G371000	chr5A	570175107	570175833	T_A_338	triad_338	Triad
1013	TraesCS5B02G373400	chr5B	551141556	551142314	T_B_338	triad_338	Triad
1014	XLOC_156736	chr5D	450944387	450945027	T_D_338	triad_338	Triad
1015	TraesCS5A02G383500	chr5A	581138695	581138958	T_A_339	triad_339	Triad
1016	TraesCS5B02G388100	chr5B	567019558	567019821	T_B_339	triad_339	Triad
1017	TraesCS5D02G392800	chr5D	460942810	460943073	T_D_339	triad_339	Triad
1018	TraesCS5A02G402900	chr5A	595408044	595408325	T_A_340	triad_340	Triad
1019	TraesCS5B02G407700	chr5B	583472375	583472969	T_B_340	triad_340	Triad
1020	TraesCS5D02G412900	chr5D	476011202	476011438	T_D_340	triad_340	Triad
1021	TraesCS5A02G406600	chr5A	597781226	597785105	T_A_341	triad_341	Triad
1022	TraesCS5B02G411600	chr5B	586727062	586731765	T_B_341	triad_341	Triad
1023	XLOC_156987	chr5D	478880709	478886253	T_D_341	triad_341	Triad
1024	TraesCS5A02G407100	chr5A	597848836	597850386	T_A_342	triad_342	Triad
1025	XLOC_149151	chr5B	586874700	586876527	T_B_342	triad_342	Triad
1026	XLOC_160706	chr5D	479154870	479156544	T_D_342	triad_342	Triad
1027	TraesCS5A02G416000	chr5A	605098172	605098710	T_A_343	triad_343	Triad
1028	TraesCS5B02G418400	chr5B	594735065	594735589	T_B_343	triad_343	Triad
1029	TraesCS5D02G423700	chr5D	483643356	483643580	T_D_343	triad_343	Triad
1030	TraesCS5A02G416200	chr5A	605143707	605143973	T_A_344	triad_344	Triad
1031	TraesCS5B02G418500	chr5B	594759703	594759969	T_B_344	triad_344	Triad
1032	TraesCS5D02G423900	chr5D	483658676	483658945	T_D_344	triad_344	Triad
1033	TraesCS5A02G426000	chr5A	611331012	611331818	T_A_345	triad_345	Triad
1034	TraesCS5B02G427900	chr5B	603940429	603941196	T_B_345	triad_345	Triad
1035	TraesCS5D02G434000	chr5D	489753965	489754724	T_D_345	triad_345	Triad
1036	TraesCS5A02G427200	chr5A	611975864	611976932	T_A_346	triad_346	Triad
1037	TraesCS5B02G429200	chr5B	604856401	604857462	T_B_346	triad_346	Triad
1038	TraesCS5D02G435100	chr5D	490431071	490431434	T_D_346	triad_346	Triad
1039	TraesCS5A02G433400	chr5A	617173507	617174749	T_A_347	triad_347	Triad
1040	TraesCS5D02G441600	chr5D	494181310	494182532	T_D_347	triad_347	Triad
1041	XLOC_149341	chr5B	610293423	610294590	T_B_347	triad_347	Triad
1042	TraesCS5A02G439000	chr5A	620479167	620481470	T_A_348	triad_348	Triad
1043	XLOC_144940	chr5B	615010920	615011917	T_B_348	triad_348	Triad
1044	XLOC_157183	chr5D	496561094	496561629	T_D_348	triad_348	Triad
1045	TraesCS5A02G456700	chr5A	636648552	636648905	T_A_349	triad_349	Triad
1046	TraesCS5B02G465800	chr5B	640144415	640144766	T_B_349	triad_349	Triad
1047	TraesCS5D02G467500	chr5D	509510792	509511143	T_D_349	triad_349	Triad
1048	TraesCS5A02G466400	chr5A	644910574	644911031	T_A_350	triad_350	Triad
1049	TraesCS5B02G478100	chr5B	650045551	650046237	T_B_350	triad_350	Triad
1050	TraesCS5D02G479200	chr5D	517520872	517521771	T_D_350	triad_350	Triad
1051	TraesCS5A02G474500	chr5A	650430926	650431905	T_A_351	triad_351	Triad
1052	TraesCS5B02G487800	chr5B	658561195	658562372	T_B_351	triad_351	Triad
1053	TraesCS5D02G487300	chr5D	522210147	522211176	T_D_351	triad_351	Triad
1054	TraesCS5A02G482300	chr5A	654084102	654084371	T_A_352	triad_352	Triad
1055	TraesCS5B02G495400	chr5B	662975421	662975672	T_B_352	triad_352	Triad
1056	TraesCS5D02G495900	chr5D	526906041	526906310	T_D_352	triad_352	Triad
1057	TraesCS5A02G486200	chr5A	657197192	657199280	T_A_353	triad_353	Triad
1058	TraesCS5B02G500000	chr5B	666195640	666196835	T_B_353	triad_353	Triad
1059	TraesCS5D02G500200	chr5D	528969905	528972648	T_D_353	triad_353	Triad
1060	TraesCS5A02G486700	chr5A	657382114	657383878	T_A_354	triad_354	Triad
1061	TraesCS5D02G500900	chr5D	529219886	529221935	T_D_354	triad_354	Triad
1062	XLOC_149787	chr5B	667676676	667679570	T_B_354	triad_354	Triad
1063	TraesCS4D02G314900	chr4D	480886196	480890373	T_D_355	triad_355	Triad
1064	TraesCS5A02G493700	chr5A	662518928	662522448	T_A_355	triad_355	Triad
1065	XLOC_119169	chr4B	608976514	608980908	T_B_355	triad_355	Triad
1066	TraesCS4B02G323200	chr4B	613714927	613715175	T_B_356	triad_356	Triad
1067	TraesCS4D02G319900	chr4D	483448210	483448461	T_D_356	triad_356	Triad
1068	TraesCS5A02G495600	chr5A	663385801	663386043	T_A_356	triad_356	Triad
1069	TraesCS4B02G324800	chr4B	615772879	615773246	T_B_357	triad_357	Triad
1070	TraesCS4D02G321700	chr4D	484268500	484268873	T_D_357	triad_357	Triad
1071	TraesCS5A02G497100	chr5A	664532368	664532736	T_A_357	triad_357	Triad
1072	TraesCS4B02G348700	chr4B	642168978	642169684	T_B_358	triad_358	Triad
1073	TraesCS4D02G343100	chr4D	499312458	499312975	T_D_358	triad_358	Triad
1074	TraesCS5A02G516700	chr5A	680105615	680106142	T_A_358	triad_358	Triad
1075	TraesCS4B02G349200	chr4B	642455628	642455888	T_B_359	triad_359	Triad
1076	TraesCS4D02G343900	chr4D	499501586	499501843	T_D_359	triad_359	Triad
1077	TraesCS5A02G517800	chr5A	680502205	680502447	T_A_359	triad_359	Triad
1078	TraesCS4B02G356200	chr4B	646872753	646873436	T_B_360	triad_360	Triad
1079	TraesCS4D02G349900	chr4D	502553351	502554089	T_D_360	triad_360	Triad
1080	TraesCS5A02G525600	chr5A	685875882	685876097	T_A_360	triad_360	Triad
1081	TraesCS5A02G525800	chr5A	685987935	685988213	T_A_361	triad_361	Triad
1082	XLOC_119460	chr4B	646967414	646967968	T_B_361	triad_361	Triad
1083	XLOC_128059	chr4D	502570668	502571027	T_D_361	triad_361	Triad
1084	TraesCS4B02G362900	chr4B	651976125	651976367	T_B_362	triad_362	Triad
1085	TraesCS4D02G356100	chr4D	505307336	505307578	T_D_362	triad_362	Triad
1086	TraesCS5A02G531100	chr5A	689512233	689512703	T_A_362	triad_362	Triad
1087	TraesCS5A02G537200	chr5A	693657714	693658092	T_A_363	triad_363	Triad
1088	XLOC_119612	chr4B	659534754	659535312	T_B_363	triad_363	Triad
1089	XLOC_129690	chr4D	508284875	508285798	T_D_363	triad_363	Triad
1090	TraesCS4B02G373500	chr4B	657986736	657987231	T_B_364	triad_364	Triad
1091	TraesCS5A02G540700	chr5A	697894066	697894361	T_A_364	triad_364	Triad
1092	XLOC_125611	chr4D	509181987	509182706	T_D_364	triad_364	Triad
1093	TraesCS4B02G385500	chr4B	664392553	664393428	T_B_365	triad_365	Triad
1094	TraesCS4D02G359300	chr4D	506746643	506747502	T_D_365	triad_365	Triad
1095	TraesCS5A02G549300	chr5A	702997089	702997944	T_A_365	triad_365	Triad
1096	TraesCS6A02G026700	chr6A	13434481	13434774	T_A_366	triad_366	Triad
1097	XLOC_173267	chr6B	21872933	21873673	T_B_366	triad_366	Triad
1098	XLOC_185245	chr6D	11921624	11921947	T_D_366	triad_366	Triad
1099	TraesCS6A02G036600	chr6A	17943214	17943438	T_A_367	triad_367	Triad
1100	TraesCS6D02G042500	chr6D	17317492	17318092	T_D_367	triad_367	Triad
1101	XLOC_173364	chr6B	30323825	30324913	T_B_367	triad_367	Triad
1102	TraesCS6A02G047000	chr6A	23879860	23880117	T_A_368	triad_368	Triad
1103	TraesCS6B02G063100	chr6B	41977522	41977785	T_B_368	triad_368	Triad
1104	TraesCS6D02G054200	chr6D	25762027	25762290	T_D_368	triad_368	Triad
1105	TraesCS6A02G067900	chr6A	36399208	36399447	T_A_369	triad_369	Triad
1106	TraesCS6B02G091900	chr6B	67504687	67504920	T_B_369	triad_369	Triad
1107	TraesCS6D02G065300	chr6D	31827799	31828041	T_D_369	triad_369	Triad
1108	TraesCS6A02G071000	chr6A	38758958	38759492	T_A_370	triad_370	Triad
1109	TraesCS6B02G095100	chr6B	71301680	71302226	T_B_370	triad_370	Triad
1110	TraesCS6D02G068900	chr6D	34520732	34520935	T_D_370	triad_370	Triad
1111	TraesCS6A02G079200	chr6A	48648242	48648454	T_A_371	triad_371	Triad
1112	TraesCS6B02G106700	chr6B	87495322	87495534	T_B_371	triad_371	Triad
1113	TraesCS6D02G072900	chr6D	37402643	37402855	T_D_371	triad_371	Triad
1114	TraesCS6A02G079300	chr6A	48652077	48652304	T_A_372	triad_372	Triad
1115	TraesCS6B02G106900	chr6B	87507683	87507910	T_B_372	triad_372	Triad
1116	TraesCS6D02G073000	chr6D	37415236	37415463	T_D_372	triad_372	Triad
1117	TraesCS6A02G079800	chr6A	48912939	48913175	T_A_373	triad_373	Triad
1118	TraesCS6B02G107500	chr6B	87746306	87746542	T_B_373	triad_373	Triad
1119	TraesCS6D02G073400	chr6D	37531600	37531836	T_D_373	triad_373	Triad
1120	TraesCS6A02G080300	chr6A	49128268	49128489	T_A_374	triad_374	Triad
1121	TraesCS6B02G107800	chr6B	88411509	88411730	T_B_374	triad_374	Triad
1122	TraesCS6D02G073800	chr6D	37709251	37709472	T_D_374	triad_374	Triad
1123	TraesCS6A02G096400	chr6A	63610581	63610706	T_A_375	triad_375	Triad
1124	TraesCS6B02G124800	chr6B	119849553	119849678	T_B_375	triad_375	Triad
1125	TraesCS6D02G087500	chr6D	52724641	52724766	T_D_375	triad_375	Triad
1126	TraesCS6A02G123900	chr6A	97987237	97989798	T_A_376	triad_376	Triad
1127	TraesCS6B02G152000	chr6B	156218858	156221085	T_B_376	triad_376	Triad
1128	TraesCS6D02G114200	chr6D	81589416	81591580	T_D_376	triad_376	Triad
1129	TraesCS6A02G125100	chr6A	98605267	98605557	T_A_377	triad_377	Triad
1130	TraesCS6B02G153200	chr6B	156932158	156932448	T_B_377	triad_377	Triad
1131	TraesCS6D02G115600	chr6D	82092421	82092711	T_D_377	triad_377	Triad
1132	TraesCS6A02G136900	chr6A	108089596	108089907	T_A_378	triad_378	Triad
1133	TraesCS6B02G165100	chr6B	172253762	172254050	T_B_378	triad_378	Triad
1134	TraesCS6D02G125900	chr6D	89716068	89716376	T_D_378	triad_378	Triad
1135	TraesCS6A02G151800	chr6A	135561343	135561591	T_A_379	triad_379	Triad
1136	TraesCS6B02G180000	chr6B	200008721	200008969	T_B_379	triad_379	Triad
1137	TraesCS6D02G141800	chr6D	111062187	111062435	T_D_379	triad_379	Triad
1138	TraesCS6A02G152500	chr6A	137380238	137381136	T_A_380	triad_380	Triad
1139	TraesCS6B02G180600	chr6B	201412613	201413448	T_B_380	triad_380	Triad
1140	TraesCS6D02G142300	chr6D	112434044	112434923	T_D_380	triad_380	Triad
1141	TraesCS6A02G153900	chr6A	141860710	141862724	T_A_381	triad_381	Triad
1142	XLOC_178583	chr6B	203689416	203691344	T_B_381	triad_381	Triad
1143	XLOC_188816	chr6D	114171204	114173221	T_D_381	triad_381	Triad
1144	TraesCS6A02G155100	chr6A	143752524	143752766	T_A_382	triad_382	Triad
1145	TraesCS6B02G183100	chr6B	204660850	204661092	T_B_382	triad_382	Triad
1146	TraesCS6D02G145000	chr6D	115330794	115331157	T_D_382	triad_382	Triad
1147	TraesCS6A02G157100	chr6A	146480057	146480457	T_A_383	triad_383	Triad
1148	TraesCS6B02G184900	chr6B	207957059	207957667	T_B_383	triad_383	Triad
1149	TraesCS6D02G146400	chr6D	117360514	117361257	T_D_383	triad_383	Triad
1150	TraesCS6A02G159600	chr6A	152028172	152031360	T_A_384	triad_384	Triad
1151	TraesCS6B02G191700	chr6B	225875614	225876258	T_B_384	triad_384	Triad
1152	XLOC_186108	chr6D	126876651	126877244	T_D_384	triad_384	Triad
1153	TraesCS6A02G161400	chr6A	156458166	156458435	T_A_385	triad_385	Triad
1154	TraesCS6B02G190000	chr6B	222424484	222424753	T_B_385	triad_385	Triad
1155	TraesCS6D02G151500	chr6D	124834232	124835066	T_D_385	triad_385	Triad
1156	TraesCS6A02G170000	chr6A	180313903	180314510	T_A_386	triad_386	Triad
1157	TraesCS6B02G198200	chr6B	237108652	237108858	T_B_386	triad_386	Triad
1158	TraesCS6D02G159800	chr6D	137501292	137501498	T_D_386	triad_386	Triad
1159	TraesCS6A02G170100	chr6A	180371123	180371338	T_A_387	triad_387	Triad
1160	TraesCS6B02G198300	chr6B	237111757	237112365	T_B_387	triad_387	Triad
1161	TraesCS6D02G159900	chr6D	137528733	137528948	T_D_387	triad_387	Triad
1162	TraesCS6A02G179700	chr6A	202338907	202339053	T_A_388	triad_388	Triad
1163	TraesCS6B02G205600	chr6B	257577015	257577161	T_B_388	triad_388	Triad
1164	TraesCS6D02G165300	chr6D	144545589	144545735	T_D_388	triad_388	Triad
1165	TraesCS6A02G182900	chr6A	211924571	211925166	T_A_389	triad_389	Triad
1166	XLOC_178893	chr6B	279906505	279907154	T_B_389	triad_389	Triad
1167	XLOC_188995	chr6D	157155385	157156037	T_D_389	triad_389	Triad
1168	TraesCS6A02G189900	chr6A	248916473	248916703	T_A_390	triad_390	Triad
1169	TraesCS6B02G216600	chr6B	297475944	297476174	T_B_390	triad_390	Triad
1170	TraesCS6D02G176100	chr6D	168758564	168758794	T_D_390	triad_390	Triad
1171	TraesCS6A02G204700	chr6A	356972257	356972457	T_A_391	triad_391	Triad
1172	TraesCS6B02G225900	chr6B	347229525	347229725	T_B_391	triad_391	Triad
1173	TraesCS6D02G189900	chr6D	262752446	262752646	T_D_391	triad_391	Triad
1174	TraesCS6A02G210700	chr6A	383078530	383088419	T_A_392	triad_392	Triad
1175	TraesCS6D02G193800	chr6D	268335491	268348314	T_D_392	triad_392	Triad
1176	XLOC_175183	chr6B	416885219	416901702	T_B_392	triad_392	Triad
1177	TraesCS6A02G210900	chr6A	383489702	383490319	T_A_393	triad_393	Triad
1178	TraesCS6D02G194000	chr6D	269235592	269236283	T_D_393	triad_393	Triad
1179	XLOC_179264	chr6B	417348097	417348612	T_B_393	triad_393	Triad
1180	TraesCS6A02G215300	chr6A	396288719	396289264	T_A_394	triad_394	Triad
1181	TraesCS6D02G197600	chr6D	275664522	275665153	T_D_394	triad_394	Triad
1182	XLOC_175240	chr6B	437458858	437459166	T_B_394	triad_394	Triad
1183	TraesCS6A02G215700	chr6A	397487119	397488235	T_A_395	triad_395	Triad
1184	TraesCS6B02G245300	chr6B	438086473	438087858	T_B_395	triad_395	Triad
1185	TraesCS6D02G198000	chr6D	276124934	276125900	T_D_395	triad_395	Triad
1186	TraesCS6A02G219400	chr6A	407085218	407085474	T_A_396	triad_396	Triad
1187	TraesCS6B02G248900	chr6B	446835890	446836146	T_B_396	triad_396	Triad
1188	TraesCS6D02G202400	chr6D	285869336	285869592	T_D_396	triad_396	Triad
1189	TraesCS6A02G221800	chr6A	412848604	412849492	T_A_397	triad_397	Triad
1190	XLOC_179461	chr6B	469707108	469707967	T_B_397	triad_397	Triad
1191	XLOC_189353	chr6D	303981610	303982542	T_D_397	triad_397	Triad
1192	TraesCS6A02G227800	chr6A	429392621	429394328	T_A_398	triad_398	Triad
1193	TraesCS6B02G254000	chr6B	457173114	457174932	T_B_398	triad_398	Triad
1194	TraesCS6D02G207200	chr6D	292721702	292723777	T_D_398	triad_398	Triad
1195	TraesCS6A02G251300	chr6A	465934099	465934287	T_A_399	triad_399	Triad
1196	TraesCS6B02G274000	chr6B	494427700	494427888	T_B_399	triad_399	Triad
1197	XLOC_186741	chr6D	327206003	327206482	T_D_399	triad_399	Triad
1198	TraesCS6A02G251800	chr6A	466098803	466099514	T_A_400	triad_400	Triad
1199	TraesCS6B02G273600	chr6B	494086966	494087568	T_B_400	triad_400	Triad
1200	TraesCS6D02G233400	chr6D	327365080	327367292	T_D_400	triad_400	Triad
1201	TraesCS6A02G259500	chr6A	482091083	482094434	T_A_401	triad_401	Triad
1202	TraesCS6B02G286800	chr6B	516521852	516525375	T_B_401	triad_401	Triad
1203	TraesCS6D02G240500	chr6D	342079233	342082815	T_D_401	triad_401	Triad
1204	TraesCS6A02G263400	chr6A	486401429	486403602	T_A_402	triad_402	Triad
1205	TraesCS6D02G251600	chr6D	355241621	355243863	T_D_402	triad_402	Triad
1206	XLOC_179710	chr6B	522422661	522424373	T_B_402	triad_402	Triad
1207	TraesCS6A02G267000	chr6A	492706211	492706405	T_A_403	triad_403	Triad
1208	TraesCS6B02G294400	chr6B	528621655	528621849	T_B_403	triad_403	Triad
1209	TraesCS6D02G247800	chr6D	351112910	351113104	T_D_403	triad_403	Triad
1210	TraesCS6A02G273200	chr6A	499645276	499645548	T_A_404	triad_404	Triad
1211	TraesCS6B02G300600	chr6B	539058013	539058285	T_B_404	triad_404	Triad
1212	XLOC_186858	chr6D	357567546	357568550	T_D_404	triad_404	Triad
1213	TraesCS6A02G277900	chr6A	505897138	505897541	T_A_405	triad_405	Triad
1214	TraesCS6B02G306200	chr6B	549413897	549414453	T_B_405	triad_405	Triad
1215	TraesCS6D02G258500	chr6D	364437000	364437403	T_D_405	triad_405	Triad
1216	TraesCS6A02G280900	chr6A	510799325	510800038	T_A_406	triad_406	Triad
1217	XLOC_175749	chr6B	555194031	555194883	T_B_406	triad_406	Triad
1218	XLOC_186914	chr6D	369501154	369502012	T_D_406	triad_406	Triad
1219	TraesCS6A02G290100	chr6A	521858582	521858794	T_A_407	triad_407	Triad
1220	TraesCS6B02G320300	chr6B	567711692	567711904	T_B_407	triad_407	Triad
1221	TraesCS6D02G268900	chr6D	379333529	379333741	T_D_407	triad_407	Triad
1222	TraesCS6A02G296200	chr6A	529600817	529601449	T_A_408	triad_408	Triad
1223	TraesCS6B02G326000	chr6B	575330987	575331220	T_B_408	triad_408	Triad
1224	TraesCS6D02G276500	chr6D	385233349	385234006	T_D_408	triad_408	Triad
1225	TraesCS6A02G299900	chr6A	532878408	532878569	T_A_409	triad_409	Triad
1226	TraesCS6B02G329500	chr6B	578772700	578772873	T_B_409	triad_409	Triad
1227	TraesCS6D02G279700	chr6D	387734052	387734692	T_D_409	triad_409	Triad
1228	TraesCS6A02G306200	chr6A	539865142	539866437	T_A_410	triad_410	Triad
1229	TraesCS6B02G334600	chr6B	587798638	587799832	T_B_410	triad_410	Triad
1230	TraesCS6D02G285300	chr6D	393299134	393300534	T_D_410	triad_410	Triad
1231	TraesCS6A02G310400	chr6A	546599163	546599993	T_A_411	triad_411	Triad
1232	TraesCS6D02G289800	chr6D	400650853	400651605	T_D_411	triad_411	Triad
1233	XLOC_175982	chr6B	599693433	599694318	T_B_411	triad_411	Triad
1234	TraesCS6A02G321100	chr6A	555673434	555673724	T_A_412	triad_412	Triad
1235	TraesCS6B02G351800	chr6B	617128423	617128713	T_B_412	triad_412	Triad
1236	TraesCS6D02G300800	chr6D	410175487	410175777	T_D_412	triad_412	Triad
1237	TraesCS6A02G337500	chr6A	571650567	571651112	T_A_413	triad_413	Triad
1238	XLOC_180321	chr6B	642384242	642384911	T_B_413	triad_413	Triad
1239	XLOC_190005	chr6D	426892869	426893500	T_D_413	triad_413	Triad
1240	TraesCS6A02G347200	chr6A	579814818	579815351	T_A_414	triad_414	Triad
1241	TraesCS6B02G380600	chr6B	655275314	655276095	T_B_414	triad_414	Triad
1242	TraesCS6D02G330400	chr6D	433696030	433696812	T_D_414	triad_414	Triad
1243	TraesCS6A02G347300	chr6A	579821261	579821794	T_A_415	triad_415	Triad
1244	TraesCS6B02G380700	chr6B	655278259	655278990	T_B_415	triad_415	Triad
1245	TraesCS6D02G330300	chr6D	433645630	433646507	T_D_415	triad_415	Triad
1246	TraesCS6A02G360400	chr6A	591427940	591428728	T_A_416	triad_416	Triad
1247	TraesCS6B02G393300	chr6B	668245177	668245888	T_B_416	triad_416	Triad
1248	TraesCS6D02G343900	chr6D	443844588	443844935	T_D_416	triad_416	Triad
1249	TraesCS6A02G365000	chr6A	593353813	593354073	T_A_417	triad_417	Triad
1250	TraesCS6B02G399400	chr6B	674935505	674935771	T_B_417	triad_417	Triad
1251	TraesCS6D02G348400	chr6D	446489285	446489557	T_D_417	triad_417	Triad
1252	TraesCS6A02G372200	chr6A	596162585	596162871	T_A_418	triad_418	Triad
1253	TraesCS6D02G356300	chr6D	450641258	450641532	T_D_418	triad_418	Triad
1254	XLOC_180662	chr6B	684384973	684385695	T_B_418	triad_418	Triad
1255	TraesCS6A02G408400	chr6A	613244897	613246008	T_A_419	triad_419	Triad
1256	XLOC_176889	chr6B	712124640	712132925	T_B_419	triad_419	Triad
1257	XLOC_187730	chr6D	466943538	466944867	T_D_419	triad_419	Triad
1258	TraesCS6A02G409300	chr6A	613338242	613338529	T_A_420	triad_420	Triad
1259	TraesCS6B02G455200	chr6B	712244601	712248353	T_B_420	triad_420	Triad
1260	TraesCS6D02G393000	chr6D	467042356	467043023	T_D_420	triad_420	Triad
1261	TraesCS6A02G411100	chr6A	613885537	613886812	T_A_421	triad_421	Triad
1262	TraesCS6B02G456900	chr6B	713007728	713009141	T_B_421	triad_421	Triad
1263	TraesCS6D02G394000	chr6D	467780222	467781941	T_D_421	triad_421	Triad
1264	TraesCS4D02G139100	chr4D	123519057	123519434	T_D_422	triad_422	Triad
1265	TraesCS7A02G099400	chr7A	60327231	60327608	T_A_422	triad_422	Triad
1266	TraesCS7B02G457400	chr7B	716831618	716831995	T_B_422	triad_422	Triad
1267	TraesCS4D02G139200	chr4D	123519479	123519835	T_D_423	triad_423	Triad
1268	TraesCS7A02G099500	chr7A	60327653	60328009	T_A_423	triad_423	Triad
1269	TraesCS7B02G457300	chr7B	716831217	716831573	T_B_423	triad_423	Triad
1270	TraesCS7A02G108900	chr7A	66227700	66229929	T_A_424	triad_424	Triad
1271	TraesCS7B02G006800	chr7B	3795056	3797564	T_B_424	triad_424	Triad
1272	XLOC_222007	chr7D	63435422	63437799	T_D_424	triad_424	Triad
1273	TraesCS7A02G120600	chr7A	77599765	77600671	T_A_425	triad_425	Triad
1274	XLOC_209397	chr7B	15713548	15714633	T_B_425	triad_425	Triad
1275	XLOC_218194	chr7D	72522125	72523125	T_D_425	triad_425	Triad
1276	TraesCS7A02G121200	chr7A	78217959	78218749	T_A_426	triad_426	Triad
1277	XLOC_205075	chr7B	16951030	16953600	T_B_426	triad_426	Triad
1278	XLOC_218205	chr7D	73743194	73745641	T_D_426	triad_426	Triad
1279	TraesCS7A02G128500	chr7A	82504936	82505178	T_A_427	triad_427	Triad
1280	TraesCS7B02G028400	chr7B	26874509	26874754	T_B_427	triad_427	Triad
1281	TraesCS7D02G127300	chr7D	79625456	79625701	T_D_427	triad_427	Triad
1282	TraesCS7A02G131900	chr7A	85087004	85087246	T_A_428	triad_428	Triad
1283	TraesCS7B02G032600	chr7B	32547237	32547479	T_B_428	triad_428	Triad
1284	TraesCS7D02G131400	chr7D	83374095	83374337	T_D_428	triad_428	Triad
1285	TraesCS7A02G133400	chr7A	85608439	85611166	T_A_429	triad_429	Triad
1286	TraesCS7B02G034500	chr7B	33902103	33903959	T_B_429	triad_429	Triad
1287	XLOC_222211	chr7D	84254711	84256631	T_D_429	triad_429	Triad
1288	TraesCS7A02G149400	chr7A	102539747	102540028	T_A_430	triad_430	Triad
1289	XLOC_209708	chr7B	55856878	55857333	T_B_430	triad_430	Triad
1290	XLOC_222337	chr7D	100299253	100299715	T_D_430	triad_430	Triad
1291	TraesCS7A02G166400	chr7A	121913003	121913224	T_A_431	triad_431	Triad
1292	TraesCS7B02G070800	chr7B	78063062	78063283	T_B_431	triad_431	Triad
1293	TraesCS7D02G166900	chr7D	117523144	117523365	T_D_431	triad_431	Triad
1294	TraesCS7A02G167400	chr7A	122683215	122683845	T_A_432	triad_432	Triad
1295	TraesCS7D02G168100	chr7D	118161431	118162011	T_D_432	triad_432	Triad
1296	XLOC_205494	chr7B	79315708	79316277	T_B_432	triad_432	Triad
1297	TraesCS7A02G183400	chr7A	138182157	138182706	T_A_433	triad_433	Triad
1298	TraesCS7B02G088300	chr7B	103581967	103582303	T_B_433	triad_433	Triad
1299	TraesCS7D02G185000	chr7D	138281167	138281506	T_D_433	triad_433	Triad
1300	TraesCS7A02G185300	chr7A	139468083	139469087	T_A_434	triad_434	Triad
1301	XLOC_205640	chr7B	104757511	104758622	T_B_434	triad_434	Triad
1302	XLOC_218647	chr7D	139828757	139829832	T_D_434	triad_434	Triad
1303	TraesCS7A02G199300	chr7A	162400227	162400457	T_A_435	triad_435	Triad
1304	TraesCS7B02G106200	chr7B	123278131	123278334	T_B_435	triad_435	Triad
1305	TraesCS7D02G202200	chr7D	160979319	160979513	T_D_435	triad_435	Triad
1306	TraesCS7A02G199600	chr7A	162509074	162509304	T_A_436	triad_436	Triad
1307	TraesCS7B02G106300	chr7B	123303593	123303838	T_B_436	triad_436	Triad
1308	TraesCS7D02G202600	chr7D	161143892	161144140	T_D_436	triad_436	Triad
1309	TraesCS7A02G199700	chr7A	162513177	162513425	T_A_437	triad_437	Triad
1310	TraesCS7D02G202700	chr7D	161186995	161187237	T_D_437	triad_437	Triad
1311	XLOC_210127	chr7B	123311079	123311992	T_B_437	triad_437	Triad
1312	TraesCS7A02G226100	chr7A	195486570	195487097	T_A_438	triad_438	Triad
1313	TraesCS7B02G193500	chr7B	332339601	332340292	T_B_438	triad_438	Triad
1314	TraesCS7D02G228400	chr7D	188549331	188549652	T_D_438	triad_438	Triad
1315	TraesCS7A02G226900	chr7A	197152271	197152942	T_A_439	triad_439	Triad
1316	TraesCS7B02G192700	chr7B	330956585	330956967	T_B_439	triad_439	Triad
1317	TraesCS7D02G227500	chr7D	187258365	187258740	T_D_439	triad_439	Triad
1318	TraesCS7A02G227600	chr7A	198189989	198190378	T_A_440	triad_440	Triad
1319	TraesCS7B02G191900	chr7B	329796661	329797068	T_B_440	triad_440	Triad
1320	TraesCS7D02G226800	chr7D	186829707	186830256	T_D_440	triad_440	Triad
1321	TraesCS7A02G227700	chr7A	198190893	198191099	T_A_441	triad_441	Triad
1322	TraesCS7B02G191800	chr7B	329795959	329796165	T_B_441	triad_441	Triad
1323	TraesCS7D02G226700	chr7D	186829145	186829351	T_D_441	triad_441	Triad
1324	TraesCS7A02G231300	chr7A	202289894	202290169	T_A_442	triad_442	Triad
1325	XLOC_210307	chr7B	155726939	155737275	T_B_442	triad_442	Triad
1326	XLOC_222883	chr7D	192661505	192671104	T_D_442	triad_442	Triad
1327	TraesCS7A02G255900	chr7A	244472421	244473575	T_A_443	triad_443	Triad
1328	TraesCS7D02G254300	chr7D	231259460	231260567	T_D_443	triad_443	Triad
1329	XLOC_206144	chr7B	202774823	202776034	T_B_443	triad_443	Triad
1330	TraesCS7A02G267100	chr7A	270043171	270043681	T_A_444	triad_444	Triad
1331	TraesCS7B02G165300	chr7B	228362716	228363238	T_B_444	triad_444	Triad
1332	TraesCS7D02G267800	chr7D	251373980	251374499	T_D_444	triad_444	Triad
1333	TraesCS7A02G277200	chr7A	290915972	290917559	T_A_445	triad_445	Triad
1334	TraesCS7B02G174900	chr7B	246001950	246003738	T_B_445	triad_445	Triad
1335	TraesCS7D02G277200	chr7D	265695957	265698602	T_D_445	triad_445	Triad
1336	TraesCS7A02G281300	chr7A	304328854	304329090	T_A_446	triad_446	Triad
1337	TraesCS7B02G179800	chr7B	266563954	266564672	T_B_446	triad_446	Triad
1338	TraesCS7D02G280000	chr7D	271936838	271937074	T_D_446	triad_446	Triad
1339	TraesCS1D02G179500	chr1D	254397459	254397620	T_D_447	triad_447	Triad
1340	TraesCS2B02G331000	chr2B	474908938	474909099	T_B_447	triad_447	Triad
1341	TraesCS7A02G289300	chr7A	352181201	352181362	T_A_447	triad_447	Triad
1342	TraesCS2B02G331500	chr2B	474914537	474914895	T_B_448	triad_448	Triad
1343	TraesCS7A02G290400	chr7A	352622847	352623667	T_A_448	triad_448	Triad
1344	XLOC_023285	chr1D	254388633	254393904	T_D_448	triad_448	Triad
1345	TraesCS7A02G302100	chr7A	422649823	422655710	T_A_449	triad_449	Triad
1346	TraesCS7B02G202200	chr7B	371026227	371031457	T_B_449	triad_449	Triad
1347	TraesCS7D02G297400	chr7D	376062920	376068376	T_D_449	triad_449	Triad
1348	TraesCS7A02G304400	chr7A	428341853	428344922	T_A_450	triad_450	Triad
1349	TraesCS7B02G204700	chr7B	374983738	374986523	T_B_450	triad_450	Triad
1350	TraesCS7D02G299900	chr7D	379826725	379829478	T_D_450	triad_450	Triad
1351	TraesCS7A02G313400	chr7A	445482246	445482521	T_A_451	triad_451	Triad
1352	TraesCS7B02G213900	chr7B	392803805	392804077	T_B_451	triad_451	Triad
1353	XLOC_223461	chr7D	393102027	393102506	T_D_451	triad_451	Triad
1354	TraesCS7A02G315300	chr7A	449641154	449641450	T_A_452	triad_452	Triad
1355	XLOC_206841	chr7B	396044691	396044990	T_B_452	triad_452	Triad
1356	XLOC_219554	chr7D	396113405	396113704	T_D_452	triad_452	Triad
1357	TraesCS7A02G317000	chr7A	454058089	454058370	T_A_453	triad_453	Triad
1358	TraesCS7B02G218100	chr7B	403025026	403025301	T_B_453	triad_453	Triad
1359	XLOC_226446	chr7D	398004161	398005527	T_D_453	triad_453	Triad
1360	TraesCS7A02G319900	chr7A	461034836	461037152	T_A_454	triad_454	Triad
1361	TraesCS7B02G220900	chr7B	412335827	412337924	T_B_454	triad_454	Triad
1362	TraesCS7D02G316500	chr7D	402690109	402691966	T_D_454	triad_454	Triad
1363	TraesCS7A02G343600	chr7A	504732775	504734639	T_A_455	triad_455	Triad
1364	XLOC_211354	chr7B	445656316	445659027	T_B_455	triad_455	Triad
1365	XLOC_223633	chr7D	427904776	427907257	T_D_455	triad_455	Triad
1366	TraesCS7A02G348400	chr7A	511054738	511054986	T_A_456	triad_456	Triad
1367	TraesCS7B02G234800	chr7B	438991265	438991513	T_B_456	triad_456	Triad
1368	TraesCS7D02G330300	chr7D	422109141	422109389	T_D_456	triad_456	Triad
1369	TraesCS7A02G360600	chr7A	534003132	534003362	T_A_457	triad_457	Triad
1370	TraesCS7B02G267100	chr7B	490352208	490352447	T_B_457	triad_457	Triad
1371	TraesCS7D02G362400	chr7D	465601547	465601777	T_D_457	triad_457	Triad
1372	TraesCS7A02G364900	chr7A	538822560	538823297	T_A_458	triad_458	Triad
1373	XLOC_211533	chr7B	483328732	483329233	T_B_458	triad_458	Triad
1374	XLOC_223778	chr7D	460792140	460793813	T_D_458	triad_458	Triad
1375	TraesCS7A02G385200	chr7A	561599941	561600227	T_A_459	triad_459	Triad
1376	TraesCS7D02G381800	chr7D	495832479	495832765	T_D_459	triad_459	Triad
1377	XLOC_211729	chr7B	524058122	524059943	T_B_459	triad_459	Triad
1378	TraesCS7A02G388400	chr7A	563840505	563841039	T_A_460	triad_460	Triad
1379	XLOC_211743	chr7B	526681154	526683504	T_B_460	triad_460	Triad
1380	XLOC_223971	chr7D	498228299	498235749	T_D_460	triad_460	Triad
1381	TraesCS7A02G392600	chr7A	569403797	569403997	T_A_461	triad_461	Triad
1382	TraesCS7B02G294600	chr7B	531611612	531612181	T_B_461	triad_461	Triad
1383	TraesCS7D02G388200	chr7D	501900062	501900262	T_D_461	triad_461	Triad
1384	TraesCS7A02G393900	chr7A	572138244	572138531	T_A_462	triad_462	Triad
1385	TraesCS7B02G295900	chr7B	532424876	532425163	T_B_462	triad_462	Triad
1386	XLOC_220095	chr7D	504490214	504490513	T_D_462	triad_462	Triad
1387	TraesCS7A02G407900	chr7A	593462694	593464721	T_A_463	triad_463	Triad
1388	TraesCS7B02G308100	chr7B	551953474	551953701	T_B_463	triad_463	Triad
1389	TraesCS7D02G401600	chr7D	518641753	518641980	T_D_463	triad_463	Triad
1390	TraesCS7A02G435100	chr7A	628705276	628706014	T_A_464	triad_464	Triad
1391	TraesCS7D02G425800	chr7D	546032119	546032979	T_D_464	triad_464	Triad
1392	XLOC_212075	chr7B	590024626	590026317	T_B_464	triad_464	Triad
1393	TraesCS7A02G435400	chr7A	628864140	628864424	T_A_465	triad_465	Triad
1394	TraesCS7B02G335100	chr7B	590104425	590104709	T_B_465	triad_465	Triad
1395	TraesCS7D02G426100	chr7D	546126811	546127095	T_D_465	triad_465	Triad
1396	TraesCS7A02G444100	chr7A	638575249	638575536	T_A_466	triad_466	Triad
1397	TraesCS7B02G347500	chr7B	603840059	603840346	T_B_466	triad_466	Triad
1398	TraesCS7D02G436000	chr7D	554904646	554904933	T_D_466	triad_466	Triad
1399	TraesCS7A02G445500	chr7A	640543351	640543704	T_A_467	triad_467	Triad
1400	TraesCS7B02G345000	chr7B	600838396	600838915	T_B_467	triad_467	Triad
1401	TraesCS7D02G433900	chr7D	553848021	553848373	T_D_467	triad_467	Triad
1402	TraesCS7A02G446100	chr7A	641016596	641016871	T_A_468	triad_468	Triad
1403	TraesCS7D02G435900	chr7D	554896859	554897137	T_D_468	triad_468	Triad
1404	XLOC_207886	chr7B	601254921	601255978	T_B_468	triad_468	Triad
1405	TraesCS7A02G458400	chr7A	653370796	653371906	T_A_469	triad_469	Triad
1406	TraesCS7B02G358200	chr7B	619783502	619784455	T_B_469	triad_469	Triad
1407	XLOC_224397	chr7D	566876018	566877255	T_D_469	triad_469	Triad
1408	TraesCS7A02G469000	chr7A	664999688	665000333	T_A_470	triad_470	Triad
1409	TraesCS7B02G370900	chr7B	636940381	636940671	T_B_470	triad_470	Triad
1410	TraesCS7D02G456700	chr7D	575408378	575408668	T_D_470	triad_470	Triad
1411	TraesCS7A02G469200	chr7A	665427729	665428261	T_A_471	triad_471	Triad
1412	TraesCS7B02G371000	chr7B	636983945	636984232	T_B_471	triad_471	Triad
1413	TraesCS7D02G456800	chr7D	575441630	575441917	T_D_471	triad_471	Triad
1414	TraesCS7A02G478800	chr7A	671499443	671500877	T_A_472	triad_472	Triad
1415	TraesCS7D02G466200	chr7D	580002545	580005934	T_D_472	triad_472	Triad
1416	XLOC_208215	chr7B	646367890	646371671	T_B_472	triad_472	Triad
1417	TraesCS7A02G482700	chr7A	674679646	674682983	T_A_473	triad_473	Triad
1418	TraesCS7B02G386700	chr7B	651871899	651872326	T_B_473	triad_473	Triad
1419	TraesCS7D02G469800	chr7D	583032184	583034887	T_D_473	triad_473	Triad
1420	TraesCS7A02G490600	chr7A	679932813	679934048	T_A_474	triad_474	Triad
1421	XLOC_212597	chr7B	660645432	660649069	T_B_474	triad_474	Triad
1422	XLOC_224604	chr7D	588072139	588075117	T_D_474	triad_474	Triad
1423	TraesCS7A02G491600	chr7A	680406803	680407081	T_A_475	triad_475	Triad
1424	TraesCS7B02G396500	chr7B	663107829	663108107	T_B_475	triad_475	Triad
1425	TraesCS7D02G477800	chr7D	588678349	588679138	T_D_475	triad_475	Triad
1426	TraesCS7A02G496300	chr7A	686156400	686156648	T_A_476	triad_476	Triad
1427	TraesCS7B02G401100	chr7B	667479608	667479856	T_B_476	triad_476	Triad
1428	TraesCS7D02G483500	chr7D	593370058	593370306	T_D_476	triad_476	Triad
1429	TraesCS7A02G501300	chr7A	691128925	691131065	T_A_477	triad_477	Triad
1430	TraesCS7B02G408800	chr7B	678028685	678030485	T_B_477	triad_477	Triad
1431	TraesCS7D02G488700	chr7D	598612857	598615021	T_D_477	triad_477	Triad
1432	TraesCS7A02G504600	chr7A	692784656	692784892	T_A_478	triad_478	Triad
1433	TraesCS7B02G411700	chr7B	680074713	680074949	T_B_478	triad_478	Triad
1434	TraesCS7D02G491800	chr7D	600864742	600864978	T_D_478	triad_478	Triad
1435	TraesCS7A02G506500	chr7A	694001906	694002431	T_A_479	triad_479	Triad
1436	TraesCS7B02G414100	chr7B	682236594	682236821	T_B_479	triad_479	Triad
1437	TraesCS7D02G494600	chr7D	602184580	602184807	T_D_479	triad_479	Triad
1438	TraesCS7A02G516300	chr7A	701360512	701361053	T_A_480	triad_480	Triad
1439	TraesCS7B02G432600	chr7B	700440005	700440124	T_B_480	triad_480	Triad
1440	TraesCS7D02G506500	chr7D	611294578	611294697	T_D_480	triad_480	Triad
1441	TraesCS7A02G516500	chr7A	701391358	701391480	T_A_481	triad_481	Triad
1442	TraesCS7B02G432800	chr7B	700551452	700551571	T_B_481	triad_481	Triad
1443	TraesCS7D02G506700	chr7D	611331834	611331953	T_D_481	triad_481	Triad
1444	TraesCS7A02G543900	chr7A	720845804	720846541	T_A_482	triad_482	Triad
1445	XLOC_208909	chr7B	723753274	723753881	T_B_482	triad_482	Triad
1446	XLOC_224957	chr7D	625296184	625297238	T_D_482	triad_482	Triad
1447	XLOC_000131	chr1A	4661621	4663924	T_A_483	triad_483	Triad
1448	XLOC_014203	chr1B	7032756	7039544	T_B_483	triad_483	Triad
1449	XLOC_025090	chr1D	4179395	4188321	T_D_483	triad_483	Triad
1450	XLOC_000138	chr1A	5491027	5495261	T_A_484	triad_484	Triad
1451	XLOC_010081	chr1B	6473644	6477821	T_B_484	triad_484	Triad
1452	XLOC_021972	chr1D	3961361	3965470	T_D_484	triad_484	Triad
1453	XLOC_000154	chr1A	7178200	7184995	T_A_485	triad_485	Triad
1454	XLOC_010103	chr1B	8249060	8255356	T_B_485	triad_485	Triad
1455	XLOC_021994	chr1D	5511254	5517977	T_D_485	triad_485	Triad
1456	XLOC_000155	chr1A	7185497	7186507	T_A_486	triad_486	Triad
1457	XLOC_010104	chr1B	8255692	8257056	T_B_486	triad_486	Triad
1458	XLOC_021995	chr1D	5518280	5519666	T_D_486	triad_486	Triad
1459	XLOC_000161	chr1A	7315101	7325769	T_A_487	triad_487	Triad
1460	XLOC_014190	chr1B	6022892	6026007	T_B_487	triad_487	Triad
1461	XLOC_021999	chr1D	6226393	6241143	T_D_487	triad_487	Triad
1462	XLOC_000174	chr1A	8247217	8251307	T_A_488	triad_488	Triad
1463	XLOC_014247	chr1B	9069394	9073186	T_B_488	triad_488	Triad
1464	XLOC_022002	chr1D	6774424	6778290	T_D_488	triad_488	Triad
1465	XLOC_000177	chr1A	8311562	8313243	T_A_489	triad_489	Triad
1466	XLOC_014244	chr1B	8913933	8916204	T_B_489	triad_489	Triad
1467	XLOC_022004	chr1D	6817464	6819186	T_D_489	triad_489	Triad
1468	XLOC_000186	chr1A	9119143	9123345	T_A_490	triad_490	Triad
1469	XLOC_014261	chr1B	9719903	9724052	T_B_490	triad_490	Triad
1470	XLOC_022025	chr1D	7502196	7506114	T_D_490	triad_490	Triad
1471	XLOC_000210	chr1A	9968704	9972586	T_A_491	triad_491	Triad
1472	XLOC_010140	chr1B	11406806	11409406	T_B_491	triad_491	Triad
1473	XLOC_022043	chr1D	8388080	8392051	T_D_491	triad_491	Triad
1474	XLOC_000212	chr1A	10065691	10069297	T_A_492	triad_492	Triad
1475	XLOC_010142	chr1B	11857039	11860336	T_B_492	triad_492	Triad
1476	XLOC_022048	chr1D	8711639	8714842	T_D_492	triad_492	Triad
1477	XLOC_000213	chr1A	10074020	10085312	T_A_493	triad_493	Triad
1478	XLOC_010143	chr1B	11883879	11891300	T_B_493	triad_493	Triad
1479	XLOC_022049	chr1D	8719721	8727957	T_D_493	triad_493	Triad
1480	TraesCS1D02G020500	chr1D	8819239	8819770	T_D_494	triad_494	Triad
1481	XLOC_000215	chr1A	10132632	10133075	T_A_494	triad_494	Triad
1482	XLOC_014290	chr1B	12387552	12388175	T_B_494	triad_494	Triad
1483	XLOC_000226	chr1A	10748820	10751263	T_A_495	triad_495	Triad
1484	XLOC_010152	chr1B	12785194	12788030	T_B_495	triad_495	Triad
1485	XLOC_022062	chr1D	9440832	9443539	T_D_495	triad_495	Triad
1486	XLOC_000234	chr1A	11554673	11556175	T_A_496	triad_496	Triad
1487	XLOC_010170	chr1B	14137776	14139317	T_B_496	triad_496	Triad
1488	XLOC_022065	chr1D	9744685	9746256	T_D_496	triad_496	Triad
1489	XLOC_000235	chr1A	11564200	11572148	T_A_497	triad_497	Triad
1490	XLOC_010171	chr1B	14145085	14153131	T_B_497	triad_497	Triad
1491	XLOC_022066	chr1D	9757944	9766176	T_D_497	triad_497	Triad
1492	XLOC_000239	chr1A	11661682	11665528	T_A_498	triad_498	Triad
1493	XLOC_010179	chr1B	14842854	14847708	T_B_498	triad_498	Triad
1494	XLOC_022071	chr1D	9871576	9875485	T_D_498	triad_498	Triad
1495	XLOC_000241	chr1A	11811881	11815829	T_A_499	triad_499	Triad
1496	XLOC_014328	chr1B	15038439	15042452	T_B_499	triad_499	Triad
1497	XLOC_022075	chr1D	10169979	10173820	T_D_499	triad_499	Triad
1498	XLOC_000243	chr1A	12088968	12093871	T_A_500	triad_500	Triad
1499	XLOC_010184	chr1B	15280073	15285015	T_B_500	triad_500	Triad
1500	XLOC_022078	chr1D	10367753	10372465	T_D_500	triad_500	Triad
1501	XLOC_000244	chr1A	12096371	12098533	T_A_501	triad_501	Triad
1502	XLOC_010185	chr1B	15288136	15290367	T_B_501	triad_501	Triad
1503	XLOC_022079	chr1D	10380512	10382580	T_D_501	triad_501	Triad
1504	XLOC_000252	chr1A	12363666	12369892	T_A_502	triad_502	Triad
1505	XLOC_014344	chr1B	15744142	15751148	T_B_502	triad_502	Triad
1506	XLOC_022085	chr1D	10715309	10722269	T_D_502	triad_502	Triad
1507	XLOC_000253	chr1A	12371105	12372554	T_A_503	triad_503	Triad
1508	XLOC_014343	chr1B	15742607	15743947	T_B_503	triad_503	Triad
1509	XLOC_022086	chr1D	10722520	10723815	T_D_503	triad_503	Triad
1510	XLOC_000263	chr1A	12918575	12920144	T_A_504	triad_504	Triad
1511	XLOC_010205	chr1B	16216483	16217635	T_B_504	triad_504	Triad
1512	XLOC_022088	chr1D	10740324	10741901	T_D_504	triad_504	Triad
1513	XLOC_000265	chr1A	13081413	13086602	T_A_505	triad_505	Triad
1514	XLOC_014351	chr1B	16244001	16254999	T_B_505	triad_505	Triad
1515	XLOC_022089	chr1D	10808283	10810373	T_D_505	triad_505	Triad
1516	XLOC_000267	chr1A	13212425	13214594	T_A_506	triad_506	Triad
1517	XLOC_014349	chr1B	16223549	16225723	T_B_506	triad_506	Triad
1518	XLOC_022090	chr1D	10835707	10846163	T_D_506	triad_506	Triad
1519	XLOC_000282	chr1A	13761552	13768753	T_A_507	triad_507	Triad
1520	XLOC_010235	chr1B	17379054	17386919	T_B_507	triad_507	Triad
1521	XLOC_022109	chr1D	11616634	11624592	T_D_507	triad_507	Triad
1522	XLOC_000283	chr1A	13772559	13775814	T_A_508	triad_508	Triad
1523	XLOC_010236	chr1B	17387168	17390879	T_B_508	triad_508	Triad
1524	XLOC_022110	chr1D	11630446	11634332	T_D_508	triad_508	Triad
1525	XLOC_000286	chr1A	13971695	13976844	T_A_509	triad_509	Triad
1526	XLOC_010239	chr1B	17681146	17687156	T_B_509	triad_509	Triad
1527	XLOC_022116	chr1D	11849875	11854884	T_D_509	triad_509	Triad
1528	XLOC_000288	chr1A	14045600	14056357	T_A_510	triad_510	Triad
1529	XLOC_010241	chr1B	17730488	17739957	T_B_510	triad_510	Triad
1530	XLOC_022118	chr1D	11966309	11972829	T_D_510	triad_510	Triad
1531	XLOC_000291	chr1A	14081796	14085789	T_A_511	triad_511	Triad
1532	XLOC_014377	chr1B	17767028	17770807	T_B_511	triad_511	Triad
1533	XLOC_022124	chr1D	12165236	12170894	T_D_511	triad_511	Triad
1534	XLOC_000293	chr1A	14139691	14143611	T_A_512	triad_512	Triad
1535	XLOC_010244	chr1B	17788683	17792645	T_B_512	triad_512	Triad
1536	XLOC_022134	chr1D	12310956	12314930	T_D_512	triad_512	Triad
1537	XLOC_000294	chr1A	14160322	14163283	T_A_513	triad_513	Triad
1538	XLOC_010247	chr1B	17889740	17892568	T_B_513	triad_513	Triad
1539	XLOC_022135	chr1D	12327162	12330624	T_D_513	triad_513	Triad
1540	XLOC_000303	chr1A	14504224	14507936	T_A_514	triad_514	Triad
1541	XLOC_014393	chr1B	18419296	18423130	T_B_514	triad_514	Triad
1542	XLOC_022140	chr1D	13028775	13032480	T_D_514	triad_514	Triad
1543	XLOC_000305	chr1A	14519757	14525659	T_A_515	triad_515	Triad
1544	XLOC_014391	chr1B	18385559	18387800	T_B_515	triad_515	Triad
1545	XLOC_022141	chr1D	13040668	13043201	T_D_515	triad_515	Triad
1546	XLOC_000317	chr1A	15429796	15437607	T_A_516	triad_516	Triad
1547	XLOC_014414	chr1B	20588785	20595873	T_B_516	triad_516	Triad
1548	XLOC_025261	chr1D	14479758	14487798	T_D_516	triad_516	Triad
1549	XLOC_000318	chr1A	15516524	15518456	T_A_517	triad_517	Triad
1550	XLOC_014415	chr1B	20834729	20836696	T_B_517	triad_517	Triad
1551	XLOC_025266	chr1D	15048395	15050401	T_D_517	triad_517	Triad
1552	XLOC_000319	chr1A	16038484	16040057	T_A_518	triad_518	Triad
1553	XLOC_010269	chr1B	21804422	21806419	T_B_518	triad_518	Triad
1554	XLOC_022156	chr1D	15519928	15520550	T_D_518	triad_518	Triad
1555	XLOC_000326	chr1A	16425345	16428037	T_A_519	triad_519	Triad
1556	XLOC_014425	chr1B	22046246	22048771	T_B_519	triad_519	Triad
1557	XLOC_022153	chr1D	15339236	15340484	T_D_519	triad_519	Triad
1558	XLOC_000327	chr1A	16432376	16437473	T_A_520	triad_520	Triad
1559	XLOC_014423	chr1B	22020864	22025774	T_B_520	triad_520	Triad
1560	XLOC_022154	chr1D	15359221	15364273	T_D_520	triad_520	Triad
1561	XLOC_000331	chr1A	17239466	17243131	T_A_521	triad_521	Triad
1562	XLOC_010353	chr1B	30723311	30726962	T_B_521	triad_521	Triad
1563	XLOC_022163	chr1D	16677375	16681849	T_D_521	triad_521	Triad
1564	XLOC_000334	chr1A	18310849	18312699	T_A_522	triad_522	Triad
1565	XLOC_010293	chr1B	24785964	24788397	T_B_522	triad_522	Triad
1566	XLOC_022165	chr1D	17015539	17017973	T_D_522	triad_522	Triad
1567	XLOC_000341	chr1A	20091099	20095122	T_A_523	triad_523	Triad
1568	XLOC_014474	chr1B	26185381	26189253	T_B_523	triad_523	Triad
1569	XLOC_022174	chr1D	18064960	18069070	T_D_523	triad_523	Triad
1570	XLOC_000342	chr1A	20156565	20158534	T_A_524	triad_524	Triad
1571	XLOC_014473	chr1B	26134317	26136011	T_B_524	triad_524	Triad
1572	XLOC_022175	chr1D	18097506	18099543	T_D_524	triad_524	Triad
1573	XLOC_000343	chr1A	20179711	20184148	T_A_525	triad_525	Triad
1574	XLOC_014479	chr1B	26782046	26786443	T_B_525	triad_525	Triad
1575	XLOC_022176	chr1D	18159132	18163455	T_D_525	triad_525	Triad
1576	XLOC_000351	chr1A	20975761	20978159	T_A_526	triad_526	Triad
1577	XLOC_010336	chr1B	28559171	28561782	T_B_526	triad_526	Triad
1578	XLOC_022186	chr1D	19125348	19127688	T_D_526	triad_526	Triad
1579	XLOC_000354	chr1A	21034869	21052364	T_A_527	triad_527	Triad
1580	XLOC_010340	chr1B	28810569	28825004	T_B_527	triad_527	Triad
1581	XLOC_022190	chr1D	19258876	19273570	T_D_527	triad_527	Triad
1582	XLOC_000360	chr1A	21322230	21335356	T_A_528	triad_528	Triad
1583	XLOC_010359	chr1B	31891343	31905491	T_B_528	triad_528	Triad
1584	XLOC_022200	chr1D	19885091	19898368	T_D_528	triad_528	Triad
1585	XLOC_000366	chr1A	22291726	22293874	T_A_529	triad_529	Triad
1586	XLOC_010372	chr1B	33980205	33983085	T_B_529	triad_529	Triad
1587	XLOC_025326	chr1D	20050933	20053127	T_D_529	triad_529	Triad
1588	XLOC_000369	chr1A	22534635	22536459	T_A_530	triad_530	Triad
1589	XLOC_014536	chr1B	34166611	34168346	T_B_530	triad_530	Triad
1590	XLOC_025332	chr1D	20826034	20827727	T_D_530	triad_530	Triad
1591	XLOC_000379	chr1A	23126368	23126988	T_A_531	triad_531	Triad
1592	XLOC_014548	chr1B	36273096	36273713	T_B_531	triad_531	Triad
1593	XLOC_022214	chr1D	21824806	21825426	T_D_531	triad_531	Triad
1594	XLOC_000382	chr1A	23339466	23340670	T_A_532	triad_532	Triad
1595	XLOC_010392	chr1B	37798961	37800677	T_B_532	triad_532	Triad
1596	XLOC_025344	chr1D	22436448	22437772	T_D_532	triad_532	Triad
1597	XLOC_000384	chr1A	23420851	23423138	T_A_533	triad_533	Triad
1598	XLOC_010397	chr1B	38224950	38227516	T_B_533	triad_533	Triad
1599	XLOC_025343	chr1D	22379078	22381286	T_D_533	triad_533	Triad
1600	XLOC_000387	chr1A	23816232	23819842	T_A_534	triad_534	Triad
1601	XLOC_010398	chr1B	38832030	38835862	T_B_534	triad_534	Triad
1602	XLOC_025345	chr1D	22623686	22626037	T_D_534	triad_534	Triad
1603	XLOC_000388	chr1A	23828429	23828911	T_A_535	triad_535	Triad
1604	XLOC_014561	chr1B	39234325	39234825	T_B_535	triad_535	Triad
1605	XLOC_022223	chr1D	22736247	22736720	T_D_535	triad_535	Triad
1606	XLOC_000389	chr1A	23856568	23858030	T_A_536	triad_536	Triad
1607	XLOC_014560	chr1B	39068326	39069860	T_B_536	triad_536	Triad
1608	XLOC_022224	chr1D	22863169	22864661	T_D_536	triad_536	Triad
1609	XLOC_000390	chr1A	24077143	24078148	T_A_537	triad_537	Triad
1610	XLOC_010403	chr1B	39311181	39311591	T_B_537	triad_537	Triad
1611	XLOC_022226	chr1D	22902616	22903961	T_D_537	triad_537	Triad
1612	XLOC_000391	chr1A	24132681	24140547	T_A_538	triad_538	Triad
1613	XLOC_010404	chr1B	39377535	39385402	T_B_538	triad_538	Triad
1614	XLOC_022227	chr1D	22954080	22962286	T_D_538	triad_538	Triad
1615	XLOC_000392	chr1A	24246271	24248353	T_A_539	triad_539	Triad
1616	XLOC_010405	chr1B	39540267	39542256	T_B_539	triad_539	Triad
1617	XLOC_022228	chr1D	22974114	22976015	T_D_539	triad_539	Triad
1618	XLOC_000393	chr1A	24316147	24321591	T_A_540	triad_540	Triad
1619	XLOC_010408	chr1B	39577581	39579953	T_B_540	triad_540	Triad
1620	XLOC_022230	chr1D	23004496	23006901	T_D_540	triad_540	Triad
1621	XLOC_000394	chr1A	24328043	24329515	T_A_541	triad_541	Triad
1622	XLOC_014569	chr1B	39618250	39621955	T_B_541	triad_541	Triad
1623	XLOC_022234	chr1D	24011795	24012854	T_D_541	triad_541	Triad
1624	XLOC_000395	chr1A	24331148	24331501	T_A_542	triad_542	Triad
1625	XLOC_014568	chr1B	39615841	39616194	T_B_542	triad_542	Triad
1626	XLOC_022235	chr1D	24054519	24054857	T_D_542	triad_542	Triad
1627	XLOC_000402	chr1A	25539196	25546199	T_A_543	triad_543	Triad
1628	XLOC_010413	chr1B	39847538	39853633	T_B_543	triad_543	Triad
1629	XLOC_022242	chr1D	24533367	24540132	T_D_543	triad_543	Triad
1630	XLOC_000404	chr1A	25701413	25709430	T_A_544	triad_544	Triad
1631	XLOC_010416	chr1B	40180416	40186943	T_B_544	triad_544	Triad
1632	XLOC_022245	chr1D	24779031	24786599	T_D_544	triad_544	Triad
1633	XLOC_000406	chr1A	25791245	25795227	T_A_545	triad_545	Triad
1634	XLOC_010419	chr1B	40386700	40391049	T_B_545	triad_545	Triad
1635	XLOC_022248	chr1D	25101298	25105646	T_D_545	triad_545	Triad
1636	XLOC_000407	chr1A	25806822	25808480	T_A_546	triad_546	Triad
1637	XLOC_010420	chr1B	40407185	40408693	T_B_546	triad_546	Triad
1638	XLOC_022249	chr1D	25139026	25140362	T_D_546	triad_546	Triad
1639	XLOC_000412	chr1A	27249156	27253981	T_A_547	triad_547	Triad
1640	XLOC_014582	chr1B	41737820	41745027	T_B_547	triad_547	Triad
1641	XLOC_025369	chr1D	25959309	25965782	T_D_547	triad_547	Triad
1642	XLOC_000413	chr1A	27258231	27261032	T_A_548	triad_548	Triad
1643	XLOC_014579	chr1B	41641595	41644461	T_B_548	triad_548	Triad
1644	XLOC_025368	chr1D	25955106	25957854	T_D_548	triad_548	Triad
1645	XLOC_000417	chr1A	27359181	27368760	T_A_549	triad_549	Triad
1646	XLOC_010431	chr1B	42012149	42016577	T_B_549	triad_549	Triad
1647	XLOC_022256	chr1D	26293781	26297262	T_D_549	triad_549	Triad
1648	XLOC_000421	chr1A	27752743	27757377	T_A_550	triad_550	Triad
1649	XLOC_010437	chr1B	42347605	42351230	T_B_550	triad_550	Triad
1650	XLOC_022260	chr1D	26700498	26704530	T_D_550	triad_550	Triad
1651	XLOC_000425	chr1A	28708159	28710773	T_A_551	triad_551	Triad
1652	XLOC_010440	chr1B	43629957	43633930	T_B_551	triad_551	Triad
1653	XLOC_025376	chr1D	27857695	27861702	T_D_551	triad_551	Triad
1654	XLOC_000431	chr1A	29186383	29192183	T_A_552	triad_552	Triad
1655	XLOC_014598	chr1B	45736904	45742703	T_B_552	triad_552	Triad
1656	XLOC_022265	chr1D	28197891	28203945	T_D_552	triad_552	Triad
1657	XLOC_000437	chr1A	29787459	29789010	T_A_553	triad_553	Triad
1658	XLOC_010470	chr1B	47173030	47174574	T_B_553	triad_553	Triad
1659	XLOC_022269	chr1D	28564844	28566387	T_D_553	triad_553	Triad
1660	XLOC_000438	chr1A	29796504	29798640	T_A_554	triad_554	Triad
1661	XLOC_010471	chr1B	47176704	47178695	T_B_554	triad_554	Triad
1662	XLOC_022270	chr1D	28569318	28572143	T_D_554	triad_554	Triad
1663	XLOC_000439	chr1A	29800306	29802574	T_A_555	triad_555	Triad
1664	XLOC_010472	chr1B	47180510	47182513	T_B_555	triad_555	Triad
1665	XLOC_022271	chr1D	28574236	28576502	T_D_555	triad_555	Triad
1666	XLOC_000445	chr1A	30117845	30120916	T_A_556	triad_556	Triad
1667	XLOC_010477	chr1B	47605006	47608356	T_B_556	triad_556	Triad
1668	XLOC_025392	chr1D	29837348	29840723	T_D_556	triad_556	Triad
1669	XLOC_000448	chr1A	30179974	30193875	T_A_557	triad_557	Triad
1670	XLOC_010480	chr1B	48263356	48280261	T_B_557	triad_557	Triad
1671	XLOC_022276	chr1D	30092164	30104339	T_D_557	triad_557	Triad
1672	XLOC_000457	chr1A	31778314	31782164	T_A_558	triad_558	Triad
1673	XLOC_014629	chr1B	50183473	50186456	T_B_558	triad_558	Triad
1674	XLOC_025412	chr1D	32543695	32548194	T_D_558	triad_558	Triad
1675	XLOC_000460	chr1A	32084707	32089178	T_A_559	triad_559	Triad
1676	XLOC_010513	chr1B	50774753	50778898	T_B_559	triad_559	Triad
1677	XLOC_022296	chr1D	33469805	33474180	T_D_559	triad_559	Triad
1678	XLOC_000463	chr1A	32186072	32187965	T_A_560	triad_560	Triad
1679	XLOC_010517	chr1B	50987259	50988665	T_B_560	triad_560	Triad
1680	XLOC_022299	chr1D	33604177	33605580	T_D_560	triad_560	Triad
1681	XLOC_000465	chr1A	32260043	32262346	T_A_561	triad_561	Triad
1682	XLOC_010519	chr1B	51105341	51107575	T_B_561	triad_561	Triad
1683	XLOC_022300	chr1D	33638501	33640761	T_D_561	triad_561	Triad
1684	XLOC_000477	chr1A	32890600	32895016	T_A_562	triad_562	Triad
1685	XLOC_010532	chr1B	52897847	52902749	T_B_562	triad_562	Triad
1686	XLOC_022308	chr1D	34617511	34621876	T_D_562	triad_562	Triad
1687	XLOC_000478	chr1A	32895825	32901940	T_A_563	triad_563	Triad
1688	XLOC_010533	chr1B	52903646	52909197	T_B_563	triad_563	Triad
1689	XLOC_022309	chr1D	34622618	34628583	T_D_563	triad_563	Triad
1690	XLOC_000479	chr1A	33019221	33022561	T_A_564	triad_564	Triad
1691	XLOC_010534	chr1B	53050181	53052945	T_B_564	triad_564	Triad
1692	XLOC_022310	chr1D	34636225	34639717	T_D_564	triad_564	Triad
1693	XLOC_000483	chr1A	33370519	33373610	T_A_565	triad_565	Triad
1694	XLOC_010537	chr1B	53246153	53249027	T_B_565	triad_565	Triad
1695	XLOC_022314	chr1D	34942057	34944757	T_D_565	triad_565	Triad
1696	XLOC_000496	chr1A	35931964	35937420	T_A_566	triad_566	Triad
1697	XLOC_010564	chr1B	56310410	56315975	T_B_566	triad_566	Triad
1698	XLOC_022326	chr1D	36533301	36538909	T_D_566	triad_566	Triad
1699	XLOC_000498	chr1A	36271325	36278335	T_A_567	triad_567	Triad
1700	XLOC_010565	chr1B	56883239	56889935	T_B_567	triad_567	Triad
1701	XLOC_022328	chr1D	36835904	36842693	T_D_567	triad_567	Triad
1702	XLOC_000500	chr1A	36555323	36556600	T_A_568	triad_568	Triad
1703	XLOC_010566	chr1B	56976604	56977973	T_B_568	triad_568	Triad
1704	XLOC_022329	chr1D	37203688	37204990	T_D_568	triad_568	Triad
1705	XLOC_000501	chr1A	36561933	36570117	T_A_569	triad_569	Triad
1706	XLOC_010567	chr1B	56994218	57004076	T_B_569	triad_569	Triad
1707	XLOC_022330	chr1D	37213715	37222256	T_D_569	triad_569	Triad
1708	XLOC_000509	chr1A	36776373	36781289	T_A_570	triad_570	Triad
1709	XLOC_010580	chr1B	57496792	57501208	T_B_570	triad_570	Triad
1710	XLOC_022337	chr1D	37560421	37570666	T_D_570	triad_570	Triad
1711	TraesCS1B02G074300	chr1B	57712410	57713327	T_B_571	triad_571	Triad
1712	TraesCS1D02G057600	chr1D	37897572	37898140	T_D_571	triad_571	Triad
1713	XLOC_000512	chr1A	36839920	36840861	T_A_571	triad_571	Triad
1714	XLOC_000513	chr1A	37438530	37460883	T_A_572	triad_572	Triad
1715	XLOC_010587	chr1B	57764047	57767025	T_B_572	triad_572	Triad
1716	XLOC_028276	chr1D	37956343	37956997	T_D_572	triad_572	Triad
1717	XLOC_000515	chr1A	37478206	37489644	T_A_573	triad_573	Triad
1718	XLOC_010596	chr1B	58321321	58325069	T_B_573	triad_573	Triad
1719	XLOC_022345	chr1D	38548692	38552998	T_D_573	triad_573	Triad
1720	XLOC_000523	chr1A	39402527	39408782	T_A_574	triad_574	Triad
1721	XLOC_010613	chr1B	59596703	59602286	T_B_574	triad_574	Triad
1722	XLOC_022357	chr1D	39943215	39948854	T_D_574	triad_574	Triad
1723	XLOC_000532	chr1A	41712135	41714118	T_A_575	triad_575	Triad
1724	XLOC_010630	chr1B	61667252	61670086	T_B_575	triad_575	Triad
1725	XLOC_022370	chr1D	41596782	41598958	T_D_575	triad_575	Triad
1726	XLOC_000534	chr1A	41740301	41745303	T_A_576	triad_576	Triad
1727	XLOC_010631	chr1B	61894143	61902090	T_B_576	triad_576	Triad
1728	XLOC_022372	chr1D	41717170	41721889	T_D_576	triad_576	Triad
1729	XLOC_000536	chr1A	41829435	41830506	T_A_577	triad_577	Triad
1730	XLOC_010632	chr1B	61952986	61953689	T_B_577	triad_577	Triad
1731	XLOC_022374	chr1D	41765997	41766902	T_D_577	triad_577	Triad
1732	XLOC_000552	chr1A	42546063	42550410	T_A_578	triad_578	Triad
1733	XLOC_010647	chr1B	63050764	63054596	T_B_578	triad_578	Triad
1734	XLOC_022386	chr1D	43123433	43127371	T_D_578	triad_578	Triad
1735	XLOC_000566	chr1A	44408101	44412122	T_A_579	triad_579	Triad
1736	XLOC_010659	chr1B	63960700	63964710	T_B_579	triad_579	Triad
1737	XLOC_022398	chr1D	44643108	44647349	T_D_579	triad_579	Triad
1738	XLOC_000572	chr1A	45543088	45548602	T_A_580	triad_580	Triad
1739	XLOC_010662	chr1B	65348022	65353543	T_B_580	triad_580	Triad
1740	XLOC_022409	chr1D	45485243	45491379	T_D_580	triad_580	Triad
1741	XLOC_000578	chr1A	45793606	45797946	T_A_581	triad_581	Triad
1742	XLOC_014757	chr1B	65547252	65551108	T_B_581	triad_581	Triad
1743	XLOC_025506	chr1D	46181934	46185754	T_D_581	triad_581	Triad
1744	XLOC_000581	chr1A	46441567	46442778	T_A_582	triad_582	Triad
1745	XLOC_010670	chr1B	66923550	66924872	T_B_582	triad_582	Triad
1746	XLOC_025517	chr1D	46644064	46644948	T_D_582	triad_582	Triad
1747	XLOC_000587	chr1A	47577929	47587994	T_A_583	triad_583	Triad
1748	XLOC_010677	chr1B	67440263	67450037	T_B_583	triad_583	Triad
1749	XLOC_022416	chr1D	47706570	47717075	T_D_583	triad_583	Triad
1750	XLOC_000594	chr1A	48575894	48591520	T_A_584	triad_584	Triad
1751	XLOC_010681	chr1B	68067908	68084519	T_B_584	triad_584	Triad
1752	XLOC_022421	chr1D	48380218	48401734	T_D_584	triad_584	Triad
1753	XLOC_000595	chr1A	48771094	48777002	T_A_585	triad_585	Triad
1754	XLOC_010682	chr1B	68741746	68744225	T_B_585	triad_585	Triad
1755	XLOC_022425	chr1D	48862748	48865182	T_D_585	triad_585	Triad
1756	XLOC_000596	chr1A	48783668	48786472	T_A_586	triad_586	Triad
1757	XLOC_010683	chr1B	68944179	68946980	T_B_586	triad_586	Triad
1758	XLOC_022426	chr1D	48884347	48886855	T_D_586	triad_586	Triad
1759	XLOC_000597	chr1A	48966062	48979316	T_A_587	triad_587	Triad
1760	XLOC_010684	chr1B	69535183	69539798	T_B_587	triad_587	Triad
1761	XLOC_022427	chr1D	49412708	49418493	T_D_587	triad_587	Triad
1762	XLOC_000598	chr1A	48979589	48982811	T_A_588	triad_588	Triad
1763	XLOC_010685	chr1B	69540171	69544216	T_B_588	triad_588	Triad
1764	XLOC_022428	chr1D	49418797	49422652	T_D_588	triad_588	Triad
1765	XLOC_000599	chr1A	49096241	49100322	T_A_589	triad_589	Triad
1766	XLOC_010687	chr1B	69823557	69826365	T_B_589	triad_589	Triad
1767	XLOC_022429	chr1D	49585481	49589107	T_D_589	triad_589	Triad
1768	XLOC_000600	chr1A	49149510	49154111	T_A_590	triad_590	Triad
1769	XLOC_010690	chr1B	69902508	69908338	T_B_590	triad_590	Triad
1770	XLOC_022431	chr1D	49600061	49605576	T_D_590	triad_590	Triad
1771	XLOC_000602	chr1A	49269259	49288920	T_A_591	triad_591	Triad
1772	XLOC_010696	chr1B	70309552	70330461	T_B_591	triad_591	Triad
1773	XLOC_022435	chr1D	49924754	49944171	T_D_591	triad_591	Triad
1774	XLOC_000612	chr1A	49967321	49971711	T_A_592	triad_592	Triad
1775	XLOC_014799	chr1B	72027724	72030222	T_B_592	triad_592	Triad
1776	XLOC_022452	chr1D	50905770	50908065	T_D_592	triad_592	Triad
1777	XLOC_000613	chr1A	49994868	49999669	T_A_593	triad_593	Triad
1778	XLOC_010717	chr1B	77541989	77547242	T_B_593	triad_593	Triad
1779	XLOC_022453	chr1D	50958216	50959125	T_D_593	triad_593	Triad
1780	XLOC_000627	chr1A	51700021	51707185	T_A_594	triad_594	Triad
1781	XLOC_010719	chr1B	77671271	77675541	T_B_594	triad_594	Triad
1782	XLOC_022468	chr1D	52338417	52345805	T_D_594	triad_594	Triad
1783	XLOC_000629	chr1A	52228530	52232086	T_A_595	triad_595	Triad
1784	XLOC_010756	chr1B	83629946	83634399	T_B_595	triad_595	Triad
1785	XLOC_022469	chr1D	52567769	52571166	T_D_595	triad_595	Triad
1786	XLOC_000630	chr1A	52453835	52459665	T_A_596	triad_596	Triad
1787	XLOC_010758	chr1B	83968841	83975240	T_B_596	triad_596	Triad
1788	XLOC_022471	chr1D	52658816	52664628	T_D_596	triad_596	Triad
1789	XLOC_000631	chr1A	52471905	52483350	T_A_597	triad_597	Triad
1790	XLOC_010759	chr1B	84127521	84159529	T_B_597	triad_597	Triad
1791	XLOC_022472	chr1D	52681326	52683824	T_D_597	triad_597	Triad
1792	XLOC_000636	chr1A	53022367	53027095	T_A_598	triad_598	Triad
1793	XLOC_010763	chr1B	85432023	85437171	T_B_598	triad_598	Triad
1794	XLOC_022474	chr1D	53230872	53235602	T_D_598	triad_598	Triad
1795	XLOC_000637	chr1A	53436194	53438543	T_A_599	triad_599	Triad
1796	XLOC_010772	chr1B	87970242	87972834	T_B_599	triad_599	Triad
1797	XLOC_022476	chr1D	53868287	53870852	T_D_599	triad_599	Triad
1798	XLOC_000642	chr1A	53674142	53677477	T_A_600	triad_600	Triad
1799	XLOC_010781	chr1B	90311548	90314960	T_B_600	triad_600	Triad
1800	XLOC_022479	chr1D	54337339	54340612	T_D_600	triad_600	Triad
1801	XLOC_000648	chr1A	54349175	54355343	T_A_601	triad_601	Triad
1802	XLOC_010790	chr1B	91551233	91558135	T_B_601	triad_601	Triad
1803	XLOC_022486	chr1D	55891772	55897927	T_D_601	triad_601	Triad
1804	XLOC_000656	chr1A	56617368	56618763	T_A_602	triad_602	Triad
1805	XLOC_010799	chr1B	92872054	92872506	T_B_602	triad_602	Triad
1806	XLOC_022493	chr1D	57476559	57477974	T_D_602	triad_602	Triad
1807	XLOC_000658	chr1A	56917864	56924282	T_A_603	triad_603	Triad
1808	XLOC_010800	chr1B	93290065	93296250	T_B_603	triad_603	Triad
1809	XLOC_022495	chr1D	57954254	57961083	T_D_603	triad_603	Triad
1810	XLOC_000661	chr1A	57192368	57194346	T_A_604	triad_604	Triad
1811	XLOC_014903	chr1B	94182618	94184436	T_B_604	triad_604	Triad
1812	XLOC_022502	chr1D	58451521	58453377	T_D_604	triad_604	Triad
1813	XLOC_000662	chr1A	57204825	57207507	T_A_605	triad_605	Triad
1814	XLOC_014902	chr1B	94010169	94012853	T_B_605	triad_605	Triad
1815	XLOC_022503	chr1D	58513040	58515770	T_D_605	triad_605	Triad
1816	XLOC_000663	chr1A	57634278	57635926	T_A_606	triad_606	Triad
1817	XLOC_010809	chr1B	94225420	94227131	T_B_606	triad_606	Triad
1818	XLOC_022506	chr1D	58756714	58758369	T_D_606	triad_606	Triad
1819	XLOC_000664	chr1A	57763651	57769816	T_A_607	triad_607	Triad
1820	XLOC_010813	chr1B	94826884	94832810	T_B_607	triad_607	Triad
1821	XLOC_022507	chr1D	59129120	59134902	T_D_607	triad_607	Triad
1822	XLOC_000667	chr1A	58122370	58126108	T_A_608	triad_608	Triad
1823	XLOC_010814	chr1B	94954708	94959067	T_B_608	triad_608	Triad
1824	XLOC_022509	chr1D	59513558	59517581	T_D_608	triad_608	Triad
1825	XLOC_000669	chr1A	58167966	58176355	T_A_609	triad_609	Triad
1826	XLOC_010815	chr1B	94973887	94977240	T_B_609	triad_609	Triad
1827	XLOC_022510	chr1D	59520077	59523592	T_D_609	triad_609	Triad
1828	XLOC_000671	chr1A	58287902	58291029	T_A_610	triad_610	Triad
1829	XLOC_010818	chr1B	95289633	95302935	T_B_610	triad_610	Triad
1830	XLOC_022513	chr1D	59869677	59876592	T_D_610	triad_610	Triad
1831	XLOC_000678	chr1A	58701490	58716651	T_A_611	triad_611	Triad
1832	XLOC_010826	chr1B	95651459	95668454	T_B_611	triad_611	Triad
1833	XLOC_022514	chr1D	59944922	59963165	T_D_611	triad_611	Triad
1834	XLOC_000679	chr1A	58860237	58861555	T_A_612	triad_612	Triad
1835	XLOC_010827	chr1B	96314078	96314772	T_B_612	triad_612	Triad
1836	XLOC_022515	chr1D	60185867	60186253	T_D_612	triad_612	Triad
1837	XLOC_000680	chr1A	58931328	58935419	T_A_613	triad_613	Triad
1838	XLOC_014927	chr1B	96515254	96518699	T_B_613	triad_613	Triad
1839	XLOC_022516	chr1D	60284740	60288195	T_D_613	triad_613	Triad
1840	XLOC_000681	chr1A	58946263	58947945	T_A_614	triad_614	Triad
1841	XLOC_014926	chr1B	96487639	96489687	T_B_614	triad_614	Triad
1842	XLOC_022517	chr1D	60316834	60318526	T_D_614	triad_614	Triad
1843	XLOC_000688	chr1A	59613357	59616308	T_A_615	triad_615	Triad
1844	XLOC_010834	chr1B	98166738	98169749	T_B_615	triad_615	Triad
1845	XLOC_022523	chr1D	61484733	61487412	T_D_615	triad_615	Triad
1846	XLOC_000689	chr1A	59932240	59947223	T_A_616	triad_616	Triad
1847	XLOC_010839	chr1B	98899354	98927446	T_B_616	triad_616	Triad
1848	XLOC_022525	chr1D	62108903	62159068	T_D_616	triad_616	Triad
1849	XLOC_000696	chr1A	60351393	60353968	T_A_617	triad_617	Triad
1850	XLOC_010842	chr1B	99592231	99594978	T_B_617	triad_617	Triad
1851	XLOC_022529	chr1D	62412095	62414699	T_D_617	triad_617	Triad
1852	XLOC_000698	chr1A	60735130	60738949	T_A_618	triad_618	Triad
1853	XLOC_014934	chr1B	99751699	99755558	T_B_618	triad_618	Triad
1854	XLOC_025632	chr1D	62596938	62601353	T_D_618	triad_618	Triad
1855	XLOC_000699	chr1A	60802931	60804742	T_A_619	triad_619	Triad
1856	XLOC_010845	chr1B	100031526	100032944	T_B_619	triad_619	Triad
1857	XLOC_022532	chr1D	62691716	62693208	T_D_619	triad_619	Triad
1858	XLOC_000700	chr1A	60808136	60809491	T_A_620	triad_620	Triad
1859	XLOC_010846	chr1B	100036982	100038348	T_B_620	triad_620	Triad
1860	XLOC_022533	chr1D	62767592	62768945	T_D_620	triad_620	Triad
1861	XLOC_000701	chr1A	61008916	61010405	T_A_621	triad_621	Triad
1862	XLOC_010853	chr1B	100422143	100423669	T_B_621	triad_621	Triad
1863	XLOC_022537	chr1D	62889675	62891218	T_D_621	triad_621	Triad
1864	XLOC_000714	chr1A	62014082	62014939	T_A_622	triad_622	Triad
1865	XLOC_014940	chr1B	101232804	101233918	T_B_622	triad_622	Triad
1866	XLOC_025634	chr1D	63380339	63381549	T_D_622	triad_622	Triad
1867	XLOC_000715	chr1A	62575439	62579434	T_A_623	triad_623	Triad
1868	XLOC_010867	chr1B	104347657	104351806	T_B_623	triad_623	Triad
1869	XLOC_022544	chr1D	63607499	63611254	T_D_623	triad_623	Triad
1870	XLOC_000716	chr1A	62609729	62614512	T_A_624	triad_624	Triad
1871	XLOC_010868	chr1B	104462681	104467046	T_B_624	triad_624	Triad
1872	XLOC_022545	chr1D	63632014	63636161	T_D_624	triad_624	Triad
1873	XLOC_000717	chr1A	63045956	63047546	T_A_625	triad_625	Triad
1874	XLOC_010869	chr1B	104766482	104768023	T_B_625	triad_625	Triad
1875	XLOC_022547	chr1D	63944650	63946108	T_D_625	triad_625	Triad
1876	XLOC_000722	chr1A	64404585	64414503	T_A_626	triad_626	Triad
1877	XLOC_010870	chr1B	105686922	105697738	T_B_626	triad_626	Triad
1878	XLOC_022552	chr1D	65749517	65756964	T_D_626	triad_626	Triad
1879	XLOC_000725	chr1A	64593510	64600395	T_A_627	triad_627	Triad
1880	XLOC_010872	chr1B	106678901	106685666	T_B_627	triad_627	Triad
1881	XLOC_022553	chr1D	66090297	66097621	T_D_627	triad_627	Triad
1882	XLOC_000726	chr1A	64692229	64694222	T_A_628	triad_628	Triad
1883	XLOC_010873	chr1B	106764236	106766326	T_B_628	triad_628	Triad
1884	XLOC_022554	chr1D	66177887	66185673	T_D_628	triad_628	Triad
1885	XLOC_000729	chr1A	65261477	65268981	T_A_629	triad_629	Triad
1886	XLOC_010876	chr1B	107132569	107136969	T_B_629	triad_629	Triad
1887	XLOC_022556	chr1D	66555059	66559273	T_D_629	triad_629	Triad
1888	XLOC_000731	chr1A	65663418	65664808	T_A_630	triad_630	Triad
1889	XLOC_014981	chr1B	108092582	108093989	T_B_630	triad_630	Triad
1890	XLOC_022560	chr1D	66763413	66765179	T_D_630	triad_630	Triad
1891	XLOC_000733	chr1A	66174940	66177799	T_A_631	triad_631	Triad
1892	XLOC_010885	chr1B	109210867	109213923	T_B_631	triad_631	Triad
1893	XLOC_022561	chr1D	67861248	67864211	T_D_631	triad_631	Triad
1894	XLOC_000734	chr1A	66892110	66894637	T_A_632	triad_632	Triad
1895	XLOC_010888	chr1B	109728173	109730564	T_B_632	triad_632	Triad
1896	XLOC_022562	chr1D	68445707	68448197	T_D_632	triad_632	Triad
1897	XLOC_000736	chr1A	67467268	67469443	T_A_633	triad_633	Triad
1898	XLOC_010889	chr1B	110126067	110128148	T_B_633	triad_633	Triad
1899	XLOC_022563	chr1D	68885314	68887403	T_D_633	triad_633	Triad
1900	XLOC_000737	chr1A	67683225	67687272	T_A_634	triad_634	Triad
1901	XLOC_010890	chr1B	110604065	110607891	T_B_634	triad_634	Triad
1902	XLOC_022564	chr1D	69093143	69097255	T_D_634	triad_634	Triad
1903	XLOC_000741	chr1A	70691446	70705174	T_A_635	triad_635	Triad
1904	XLOC_010899	chr1B	111662760	111671535	T_B_635	triad_635	Triad
1905	XLOC_022574	chr1D	70337037	70348332	T_D_635	triad_635	Triad
1906	XLOC_000744	chr1A	71689760	71695222	T_A_636	triad_636	Triad
1907	XLOC_010901	chr1B	112748629	112754051	T_B_636	triad_636	Triad
1908	XLOC_022577	chr1D	71281827	71288585	T_D_636	triad_636	Triad
1909	XLOC_000751	chr1A	72778974	72783967	T_A_637	triad_637	Triad
1910	XLOC_010913	chr1B	115275459	115279543	T_B_637	triad_637	Triad
1911	XLOC_022583	chr1D	72900048	72904222	T_D_637	triad_637	Triad
1912	XLOC_000754	chr1A	73293387	73300680	T_A_638	triad_638	Triad
1913	XLOC_010915	chr1B	115953024	115959454	T_B_638	triad_638	Triad
1914	XLOC_022584	chr1D	73674341	73680240	T_D_638	triad_638	Triad
1915	XLOC_000755	chr1A	73302087	73306610	T_A_639	triad_639	Triad
1916	XLOC_010918	chr1B	116972992	116977631	T_B_639	triad_639	Triad
1917	XLOC_022585	chr1D	73682114	73689300	T_D_639	triad_639	Triad
1918	XLOC_000756	chr1A	73322508	73330618	T_A_640	triad_640	Triad
1919	XLOC_010919	chr1B	117179450	117189176	T_B_640	triad_640	Triad
1920	XLOC_022586	chr1D	73724147	73731731	T_D_640	triad_640	Triad
1921	XLOC_000769	chr1A	76022646	76031826	T_A_641	triad_641	Triad
1922	XLOC_010931	chr1B	119040341	119049517	T_B_641	triad_641	Triad
1923	XLOC_022592	chr1D	75531599	75540819	T_D_641	triad_641	Triad
1924	XLOC_000772	chr1A	77069682	77073091	T_A_642	triad_642	Triad
1925	XLOC_010938	chr1B	119764918	119768612	T_B_642	triad_642	Triad
1926	XLOC_022597	chr1D	76450820	76454461	T_D_642	triad_642	Triad
1927	XLOC_000773	chr1A	77095709	77108065	T_A_643	triad_643	Triad
1928	XLOC_010939	chr1B	119883160	119887527	T_B_643	triad_643	Triad
1929	XLOC_022598	chr1D	76498263	76502656	T_D_643	triad_643	Triad
1930	XLOC_000780	chr1A	78323461	78331744	T_A_644	triad_644	Triad
1931	XLOC_011014	chr1B	137123191	137131349	T_B_644	triad_644	Triad
1932	XLOC_022659	chr1D	84498956	84507724	T_D_644	triad_644	Triad
1933	XLOC_000786	chr1A	79167082	79169605	T_A_645	triad_645	Triad
1934	XLOC_011022	chr1B	137624563	137626835	T_B_645	triad_645	Triad
1935	XLOC_022665	chr1D	85178850	85181611	T_D_645	triad_645	Triad
1936	XLOC_000787	chr1A	80190104	80196085	T_A_646	triad_646	Triad
1937	XLOC_011024	chr1B	138036725	138042843	T_B_646	triad_646	Triad
1938	XLOC_022666	chr1D	85643805	85649715	T_D_646	triad_646	Triad
1939	XLOC_000788	chr1A	80297144	80309339	T_A_647	triad_647	Triad
1940	XLOC_011026	chr1B	138571156	138583084	T_B_647	triad_647	Triad
1941	XLOC_022668	chr1D	85925940	85937766	T_D_647	triad_647	Triad
1942	XLOC_000794	chr1A	82517368	82528133	T_A_648	triad_648	Triad
1943	XLOC_011030	chr1B	139658907	139669083	T_B_648	triad_648	Triad
1944	XLOC_022675	chr1D	86914171	86924528	T_D_648	triad_648	Triad
1945	XLOC_000797	chr1A	84002521	84014960	T_A_649	triad_649	Triad
1946	XLOC_011031	chr1B	141283445	141298491	T_B_649	triad_649	Triad
1947	XLOC_022677	chr1D	87756557	87767210	T_D_649	triad_649	Triad
1948	XLOC_000798	chr1A	84022445	84024415	T_A_650	triad_650	Triad
1949	XLOC_011034	chr1B	141721771	141723708	T_B_650	triad_650	Triad
1950	XLOC_022678	chr1D	87775775	87777985	T_D_650	triad_650	Triad
1951	XLOC_000805	chr1A	84727966	84730032	T_A_651	triad_651	Triad
1952	XLOC_011039	chr1B	142107598	142109667	T_B_651	triad_651	Triad
1953	XLOC_022681	chr1D	88223767	88225779	T_D_651	triad_651	Triad
1954	XLOC_000807	chr1A	85028782	85029342	T_A_652	triad_652	Triad
1955	XLOC_011040	chr1B	142291195	142292902	T_B_652	triad_652	Triad
1956	XLOC_022683	chr1D	89116518	89117493	T_D_652	triad_652	Triad
1957	XLOC_000808	chr1A	85032415	85035327	T_A_653	triad_653	Triad
1958	XLOC_011041	chr1B	142296454	142299045	T_B_653	triad_653	Triad
1959	XLOC_022684	chr1D	89123743	89127322	T_D_653	triad_653	Triad
1960	XLOC_000810	chr1A	85823062	85823960	T_A_654	triad_654	Triad
1961	XLOC_015168	chr1B	143058323	143059253	T_B_654	triad_654	Triad
1962	XLOC_022687	chr1D	89517748	89518338	T_D_654	triad_654	Triad
1963	XLOC_000813	chr1A	86235469	86240447	T_A_655	triad_655	Triad
1964	XLOC_011056	chr1B	144925967	144932226	T_B_655	triad_655	Triad
1965	XLOC_022688	chr1D	90148304	90152205	T_D_655	triad_655	Triad
1966	XLOC_000818	chr1A	87198152	87201117	T_A_656	triad_656	Triad
1967	XLOC_011061	chr1B	145718064	145720548	T_B_656	triad_656	Triad
1968	XLOC_022695	chr1D	91230653	91233554	T_D_656	triad_656	Triad
1969	XLOC_000819	chr1A	88345837	88353852	T_A_657	triad_657	Triad
1970	XLOC_011064	chr1B	146790797	146798043	T_B_657	triad_657	Triad
1971	XLOC_022700	chr1D	92253577	92259601	T_D_657	triad_657	Triad
1972	XLOC_000820	chr1A	89400768	89407910	T_A_658	triad_658	Triad
1973	XLOC_011067	chr1B	148112680	148122963	T_B_658	triad_658	Triad
1974	XLOC_022702	chr1D	92948780	92959035	T_D_658	triad_658	Triad
1975	XLOC_000825	chr1A	90157681	90159576	T_A_659	triad_659	Triad
1976	XLOC_011068	chr1B	148410627	148419998	T_B_659	triad_659	Triad
1977	XLOC_022704	chr1D	93099640	93106077	T_D_659	triad_659	Triad
1978	XLOC_000827	chr1A	91041281	91048665	T_A_660	triad_660	Triad
1979	XLOC_015195	chr1B	148471477	148478280	T_B_660	triad_660	Triad
1980	XLOC_025790	chr1D	93123697	93130484	T_D_660	triad_660	Triad
1981	XLOC_000828	chr1A	91052073	91059134	T_A_661	triad_661	Triad
1982	XLOC_015194	chr1B	148434747	148442422	T_B_661	triad_661	Triad
1983	XLOC_025789	chr1D	93113321	93120120	T_D_661	triad_661	Triad
1984	XLOC_000829	chr1A	91102571	91105324	T_A_662	triad_662	Triad
1985	XLOC_015245	chr1B	157457253	157467665	T_B_662	triad_662	Triad
1986	XLOC_022712	chr1D	95792156	95794687	T_D_662	triad_662	Triad
1987	XLOC_000831	chr1A	91158450	91162864	T_A_663	triad_663	Triad
1988	XLOC_015243	chr1B	156848680	156855586	T_B_663	triad_663	Triad
1989	XLOC_022713	chr1D	95863960	95869780	T_D_663	triad_663	Triad
1990	XLOC_000832	chr1A	91174551	91176315	T_A_664	triad_664	Triad
1991	XLOC_015242	chr1B	156837188	156839040	T_B_664	triad_664	Triad
1992	XLOC_022714	chr1D	95935509	95937382	T_D_664	triad_664	Triad
1993	XLOC_000834	chr1A	91416423	91417388	T_A_665	triad_665	Triad
1994	XLOC_015240	chr1B	156604178	156605754	T_B_665	triad_665	Triad
1995	XLOC_022717	chr1D	96905605	96907225	T_D_665	triad_665	Triad
1996	XLOC_000835	chr1A	91498965	91502512	T_A_666	triad_666	Triad
1997	XLOC_015239	chr1B	156595104	156598937	T_B_666	triad_666	Triad
1998	XLOC_022718	chr1D	96915383	96923658	T_D_666	triad_666	Triad
[truncated: 52,416 more rows]
