# Supplementary material for: Asymmetric gene expression in grain development of reciprocal crosses between tetraploid and hexaploid wheats
Source: Commun Biol. 2022 Dec 23;5:1412. doi: 10.1038/s42003-022-04374-w (PMC9789062; doi:10.1038/s42003-022-04374-w)
Supplement: Supplementary file 15 — Supplementary Data 12 [file 42003_2022_4374_MOESM15_ESM.xlsx]

## Sheet: Supplementary Data 12
Supplementary Data 12 Triad classification changes between reciprocal cross samples at each development stage. Homoeologue triads were classified into the seven defined categories (balanced, A dominant, B dominant, D dominant, A suppressed, B suppressed and D suppressed) based on relative normalized expression within each triad. The definition of homoeolog expression patterns was as reported (Ram…
	triad_ID	stage	AxZ	ZxA	AxC	CxA	AxS	SxA
1	traid_2760	E9	Balanced	Balanced	D suppressed	A dominant	D suppressed	D suppressed
2	traid_12363	E3	B suppressed	Balanced	Balanced	B suppressed	B suppressed	B suppressed
3	traid_12363	E2	B suppressed	B suppressed	B suppressed	B suppressed	B suppressed	B suppressed
4	traid_14857	E3	Balanced	Balanced	Balanced	Balanced	Balanced	Balanced
5	traid_2760	E8	Balanced	Balanced	D suppressed	D suppressed	D suppressed	D suppressed
6	traid_12363	E5	Balanced	Balanced	Balanced	Balanced	Balanced	Balanced
7	traid_12363	E4	B suppressed	Balanced	Balanced	Balanced	Balanced	Balanced
8	traid_12363	E8	B suppressed	Balanced	Balanced	D suppressed	Balanced	D suppressed
9	traid_14857	E5	Balanced	Balanced	Balanced	Balanced	Balanced	Balanced
10	traid_12363	E9	B suppressed	Balanced	Balanced	D suppressed	Balanced	D suppressed
11	traid_12363	E1	B suppressed	B suppressed	B suppressed	B suppressed	B suppressed	B suppressed
12	traid_12363	E7	Balanced	Balanced	D suppressed	Balanced	Balanced	Balanced
13	traid_12363	E6	Balanced	Balanced	Balanced	Balanced	Balanced	Balanced
14	traid_28	E7	B dominant	B dominant	B dominant	B dominant	B dominant	B dominant
15	traid_26	E7	Balanced	B suppressed	Balanced	Balanced	Balanced	Balanced
16	traid_14857	E2	Balanced	Balanced	Balanced	Balanced	Balanced	D suppressed
17	traid_14857	E1	Balanced	Balanced	Balanced	D suppressed	Balanced	D suppressed
18	traid_10245	E7	Balanced	Balanced	D suppressed	Balanced	D suppressed	Balanced
19	traid_14857	E4	Balanced	Balanced	Balanced	Balanced	Balanced	Balanced
20	traid_12065	E7	B suppressed	B suppressed	A dominant	B suppressed	A dominant	A dominant
21	traid_14857	E6	Balanced	Balanced	Balanced	Balanced	Balanced	Balanced
22	traid_4026	E6	Balanced	Balanced	Balanced	Balanced	Balanced	Balanced
23	traid_709	E3	Balanced	Balanced	Balanced	D suppressed	Balanced	Balanced
24	traid_332	E5	A suppressed	A suppressed	A suppressed	Balanced	A suppressed	Balanced
25	traid_12065	E6	B suppressed	B suppressed	A dominant	B suppressed	B suppressed	B suppressed
26	traid_6265	E5	B suppressed	B suppressed	Balanced	B suppressed	Balanced	B suppressed
27	traid_6265	E3	B suppressed	B suppressed	B suppressed	B suppressed	Balanced	B suppressed
28	traid_11044	E3	Balanced	Balanced	Balanced	Balanced	Balanced	Balanced
29	traid_8280	E2	Balanced	Balanced	Balanced	D suppressed	Balanced	D suppressed
30	traid_8249	E2	D suppressed	Balanced	D suppressed	D suppressed	D suppressed	D suppressed
31	traid_10245	E6	Balanced	Balanced	Balanced	Balanced	D suppressed	Balanced
32	traid_332	E6	Balanced	A suppressed	Balanced	Balanced	Balanced	Balanced
33	traid_14919	E7	Balanced	Balanced	D suppressed	D suppressed	D suppressed	D suppressed
34	traid_9542	E6	A suppressed	A suppressed	Balanced	Balanced	Balanced	Balanced
35	traid_8249	E3	Balanced	Balanced	D suppressed	Balanced	D suppressed	D suppressed
36	traid_14857	E9	Balanced	Balanced	Balanced	D suppressed	Balanced	D suppressed
37	traid_7873	E7	D dominant	D dominant	Balanced	A suppressed	Balanced	A suppressed
38	traid_4026	E5	Balanced	Balanced	Balanced	B dominant	Balanced	Balanced
39	traid_332	E7	Balanced	A suppressed	B dominant	Balanced	B dominant	Balanced
40	traid_2864	E2	A suppressed	A suppressed	A suppressed	Balanced	Balanced	Balanced
41	traid_26	E6	B suppressed	B suppressed	Balanced	Balanced	Balanced	Balanced
42	traid_709	E1	Balanced	Balanced	Balanced	D suppressed	Balanced	D suppressed
43	traid_14857	E7	Balanced	Balanced	Balanced	Balanced	Balanced	Balanced
44	traid_28	E6	B dominant	B dominant	D suppressed	B dominant	D suppressed	B dominant
45	traid_6265	E4	Balanced	B suppressed	Balanced	B suppressed	Balanced	B suppressed
46	traid_585	E9	D dominant	B suppressed	B suppressed	B suppressed	B suppressed	B suppressed
47	traid_709	E2	Balanced	Balanced	Balanced	Balanced	Balanced	Balanced
48	traid_8249	E5	Balanced	Balanced	Balanced	D suppressed	Balanced	D suppressed
49	traid_585	E8	D dominant	D dominant	B suppressed	NA	B suppressed	B suppressed
50	traid_14857	E8	Balanced	Balanced	Balanced	D suppressed	Balanced	D suppressed
51	traid_6265	E2	B suppressed	B suppressed	B suppressed	B suppressed	Balanced	B suppressed
52	traid_2864	E1	A suppressed	A suppressed	Balanced	Balanced	Balanced	A suppressed
53	traid_3222	E1	D suppressed	Balanced	Balanced	D suppressed	D suppressed	D suppressed
54	traid_8280	E1	Balanced	Balanced	Balanced	D suppressed	Balanced	D suppressed
55	traid_479	E6	Balanced	Balanced	Balanced	Balanced	Balanced	Balanced
56	traid_11044	E6	A suppressed	A suppressed	Balanced	Balanced	A suppressed	Balanced
57	traid_479	E5	Balanced	Balanced	Balanced	NA	Balanced	Balanced
58	traid_8280	E7	D suppressed	Balanced	D suppressed	D suppressed	D suppressed	D suppressed
59	traid_12155	E2	Balanced	Balanced	Balanced	D suppressed	D suppressed	D suppressed
60	traid_11044	E5	Balanced	Balanced	Balanced	Balanced	Balanced	Balanced
61	traid_1301	E6	A suppressed	A suppressed	A suppressed	A suppressed	A suppressed	A suppressed
62	traid_709	E5	Balanced	Balanced	Balanced	D suppressed	Balanced	D suppressed
63	traid_1301	E5	B dominant	A suppressed	A suppressed	NA	A suppressed	A suppressed
64	traid_12697	E9	B dominant	A suppressed	B dominant	NA	B dominant	B dominant
65	traid_11044	E4	Balanced	Balanced	Balanced	Balanced	Balanced	Balanced
66	traid_10624	E1	Balanced	Balanced	Balanced	Balanced	Balanced	Balanced
67	traid_4026	E7	Balanced	Balanced	Balanced	Balanced	Balanced	Balanced
68	traid_3222	E2	D suppressed	D suppressed	D suppressed	D suppressed	D suppressed	D suppressed
69	traid_8249	E4	Balanced	Balanced	Balanced	D suppressed	Balanced	D suppressed
70	traid_10245	E5	Balanced	Balanced	Balanced	Balanced	D suppressed	Balanced
71	traid_10204	E5	Balanced	Balanced	Balanced	Balanced	Balanced	Balanced
72	traid_709	E4	Balanced	Balanced	Balanced	Balanced	Balanced	D suppressed
73	traid_10204	E6	Balanced	Balanced	Balanced	Balanced	Balanced	Balanced
74	traid_2864	E3	A suppressed	A suppressed	A suppressed	A suppressed	Balanced	A suppressed
75	traid_14147	E4	B suppressed	B suppressed	Balanced	D suppressed	Balanced	Balanced
76	traid_13697	E7	Balanced	Balanced	Balanced	Balanced	Balanced	Balanced
77	traid_2564	E6	B suppressed	Balanced	D suppressed	B suppressed	D suppressed	B suppressed
78	traid_9542	E5	A suppressed	A suppressed	Balanced	Balanced	Balanced	Balanced
79	traid_709	E7	Balanced	Balanced	Balanced	D suppressed	Balanced	D suppressed
80	traid_12155	E3	Balanced	Balanced	D suppressed	D suppressed	D suppressed	D suppressed
81	traid_17524	E7	B suppressed	Balanced	D suppressed	A dominant	D suppressed	Balanced
82	traid_8280	E3	Balanced	Balanced	Balanced	Balanced	Balanced	D suppressed
83	traid_709	E6	Balanced	Balanced	Balanced	D suppressed	Balanced	D suppressed
84	traid_14919	E6	Balanced	Balanced	D suppressed	D suppressed	D suppressed	D suppressed
85	traid_8298	E2	Balanced	Balanced	D suppressed	Balanced	D suppressed	Balanced
86	traid_2564	E7	Balanced	B suppressed	Balanced	Balanced	Balanced	Balanced
87	traid_7873	E6	D dominant	D dominant	Balanced	A suppressed	Balanced	A suppressed
88	traid_3222	E7	D suppressed	Balanced	D suppressed	D suppressed	D suppressed	D suppressed
89	traid_8849	E8	B dominant	B dominant	D suppressed	NA	D suppressed	D suppressed
90	traid_3222	E3	Balanced	D suppressed	D suppressed	Balanced	D suppressed	D suppressed
91	traid_8849	E9	B dominant	B dominant	D suppressed	D suppressed	D suppressed	D suppressed
92	traid_12155	E1	Balanced	Balanced	D suppressed	D suppressed	Balanced	D suppressed
93	traid_10624	E7	Balanced	A suppressed	Balanced	Balanced	B dominant	Balanced
94	traid_12065	E5	Balanced	Balanced	A dominant	A dominant	B suppressed	A dominant
95	traid_14694	E2	B suppressed	B suppressed	B suppressed	A dominant	A dominant	A dominant
96	traid_6265	E9	NA	B suppressed	NA	Balanced	NA	NA
97	traid_3696	E1	Balanced	Balanced	Balanced	D suppressed	Balanced	Balanced
98	traid_9542	E7	A suppressed	Balanced	Balanced	Balanced	Balanced	Balanced
99	traid_10245	E8	Balanced	Balanced	Balanced	D suppressed	D suppressed	D suppressed
100	traid_14694	E1	Balanced	Balanced	B suppressed	A dominant	B suppressed	A dominant
101	traid_1301	E7	A suppressed	A suppressed	A suppressed	A suppressed	A suppressed	A suppressed
102	traid_13697	E5	Balanced	Balanced	Balanced	B suppressed	Balanced	Balanced
103	traid_7873	E5	Balanced	D dominant	Balanced	D suppressed	Balanced	Balanced
104	traid_709	E8	Balanced	Balanced	Balanced	D suppressed	Balanced	D suppressed
105	traid_8280	E5	Balanced	Balanced	D suppressed	D suppressed	Balanced	D suppressed
106	traid_14612	E7	Balanced	Balanced	Balanced	Balanced	Balanced	Balanced
107	traid_13697	E6	Balanced	Balanced	Balanced	Balanced	Balanced	Balanced
108	traid_8298	E1	Balanced	Balanced	D suppressed	Balanced	D suppressed	Balanced
109	traid_10204	E7	Balanced	Balanced	Balanced	Balanced	Balanced	Balanced
110	traid_14694	E3	B suppressed	B suppressed	A dominant	A dominant	A dominant	A dominant
111	traid_12225	E4	Balanced	Balanced	B dominant	D suppressed	B dominant	D suppressed
112	traid_479	E7	Balanced	Balanced	Balanced	Balanced	Balanced	Balanced
113	traid_9609	E1	B suppressed	B suppressed	Balanced	Balanced	Balanced	B suppressed
114	traid_12225	E5	Balanced	Balanced	D suppressed	D suppressed	Balanced	D suppressed
115	traid_12092	E4	Balanced	Balanced	Balanced	Balanced	Balanced	Balanced
116	traid_16395	E2	Balanced	Balanced	Balanced	Balanced	Balanced	Balanced
117	traid_9345	E8	Balanced	Balanced	Balanced	D suppressed	Balanced	D suppressed
118	traid_6751	E1	Balanced	Balanced	D suppressed	D suppressed	D suppressed	D suppressed
119	traid_10245	E9	Balanced	Balanced	D suppressed	Balanced	D suppressed	D suppressed
120	traid_709	E9	Balanced	Balanced	Balanced	D suppressed	Balanced	D suppressed
121	traid_3935	E5	Balanced	Balanced	D suppressed	D suppressed	D suppressed	D suppressed
122	traid_12225	E6	Balanced	Balanced	D suppressed	Balanced	D suppressed	Balanced
123	traid_14147	E5	B suppressed	B suppressed	Balanced	Balanced	Balanced	Balanced
124	traid_8280	E4	Balanced	Balanced	Balanced	Balanced	Balanced	D suppressed
125	traid_16395	E1	Balanced	Balanced	Balanced	Balanced	Balanced	Balanced
126	traid_4913	E3	Balanced	Balanced	D suppressed	D suppressed	D suppressed	D suppressed
127	traid_4913	E2	Balanced	Balanced	D suppressed	D suppressed	D suppressed	D suppressed
128	traid_10624	E5	Balanced	Balanced	D suppressed	Balanced	D suppressed	Balanced
129	traid_10417	E8	NA	NA	NA	D suppressed	NA	NA
130	traid_7118	E4	Balanced	Balanced	Balanced	Balanced	Balanced	Balanced
131	traid_6751	E2	Balanced	Balanced	D suppressed	D suppressed	D suppressed	D suppressed
132	traid_3219	E7	Balanced	Balanced	D suppressed	D suppressed	D suppressed	D suppressed
133	traid_811	E2	Balanced	Balanced	D suppressed	D suppressed	D suppressed	D suppressed
134	traid_4644	E7	A suppressed	Balanced	Balanced	Balanced	Balanced	Balanced
135	traid_10245	E3	Balanced	Balanced	D suppressed	Balanced	D suppressed	Balanced
136	traid_1997	E1	A suppressed	A suppressed	Balanced	A suppressed	Balanced	A suppressed
137	traid_10204	E4	Balanced	Balanced	Balanced	Balanced	Balanced	Balanced
138	traid_17096	E5	Balanced	Balanced	Balanced	Balanced	Balanced	Balanced
139	traid_16395	E3	Balanced	Balanced	Balanced	Balanced	Balanced	Balanced
140	traid_7118	E3	Balanced	Balanced	Balanced	Balanced	Balanced	Balanced
141	traid_3696	E2	Balanced	Balanced	Balanced	Balanced	Balanced	Balanced
142	traid_12092	E3	Balanced	Balanced	Balanced	Balanced	Balanced	Balanced
143	traid_14126	E1	Balanced	Balanced	Balanced	Balanced	Balanced	Balanced
144	traid_10204	E1	A suppressed	A suppressed	A suppressed	A suppressed	A suppressed	A suppressed
145	traid_6751	E3	Balanced	Balanced	D suppressed	D suppressed	D suppressed	D suppressed
146	traid_13238	E1	A suppressed	D dominant	Balanced	Balanced	Balanced	Balanced
147	traid_26	E5	B suppressed	Balanced	Balanced	NA	A dominant	Balanced
148	traid_10245	E2	Balanced	Balanced	D suppressed	Balanced	D suppressed	Balanced
149	traid_3935	E2	Balanced	Balanced	D suppressed	D suppressed	D suppressed	D suppressed
150	traid_10245	E4	Balanced	Balanced	Balanced	Balanced	D suppressed	Balanced
151	traid_6726	E8	Balanced	Balanced	Balanced	D suppressed	Balanced	D suppressed
152	traid_14126	E2	Balanced	B suppressed	Balanced	Balanced	Balanced	Balanced
153	traid_14463	E7	Balanced	Balanced	D suppressed	D suppressed	D suppressed	D suppressed
154	traid_15986	E8	Balanced	Balanced	Balanced	A dominant	Balanced	A dominant
155	traid_4913	E4	Balanced	Balanced	D suppressed	D suppressed	D suppressed	D suppressed
156	traid_10199	E7	Balanced	Balanced	Balanced	Balanced	Balanced	Balanced
157	traid_13465	E2	A suppressed	Balanced	Balanced	D suppressed	Balanced	Balanced
158	traid_13238	E2	D dominant	A suppressed	Balanced	Balanced	Balanced	A suppressed
159	traid_11805	E1	Balanced	Balanced	D suppressed	D suppressed	D suppressed	D suppressed
160	traid_17496	E2	Balanced	Balanced	Balanced	Balanced	Balanced	Balanced
161	traid_1997	E2	A suppressed	A suppressed	Balanced	A suppressed	Balanced	A suppressed
162	traid_3935	E3	Balanced	Balanced	D suppressed	D suppressed	D suppressed	D suppressed
163	traid_12155	E5	Balanced	Balanced	D suppressed	D suppressed	D suppressed	D suppressed
164	traid_12155	E4	Balanced	Balanced	D suppressed	D suppressed	D suppressed	D suppressed
165	traid_4026	E8	Balanced	Balanced	Balanced	NA	Balanced	D suppressed
166	traid_811	E3	Balanced	Balanced	D suppressed	D suppressed	D suppressed	D suppressed
167	traid_4575	E3	Balanced	A suppressed	D suppressed	D suppressed	D suppressed	D suppressed
168	traid_10245	E1	Balanced	Balanced	D suppressed	Balanced	D suppressed	Balanced
169	traid_3935	E1	Balanced	Balanced	D suppressed	D suppressed	D suppressed	D suppressed
170	traid_5712	E1	A dominant	A dominant	A dominant	A dominant	A dominant	A dominant
171	traid_10531	E6	Balanced	Balanced	D suppressed	B dominant	D suppressed	B dominant
172	traid_14147	E3	B suppressed	B suppressed	Balanced	Balanced	Balanced	Balanced
173	traid_10463	E8	Balanced	NA	NA	NA	Balanced	Balanced
174	traid_2864	E5	A suppressed	Balanced	A suppressed	A suppressed	Balanced	A suppressed
175	traid_14731	E3	B suppressed	B suppressed	Balanced	Balanced	Balanced	Balanced
176	traid_3222	E4	Balanced	Balanced	D suppressed	D suppressed	Balanced	D suppressed
177	traid_10346	E7	Balanced	Balanced	D suppressed	Balanced	D suppressed	D suppressed
178	traid_1793	E7	Balanced	Balanced	Balanced	Balanced	Balanced	Balanced
179	traid_811	E1	Balanced	Balanced	D suppressed	Balanced	D suppressed	D suppressed
180	traid_10531	E7	Balanced	Balanced	Balanced	Balanced	Balanced	Balanced
181	traid_12155	E7	Balanced	Balanced	Balanced	D suppressed	Balanced	D suppressed
182	traid_16368	E1	Balanced	Balanced	Balanced	D suppressed	Balanced	Balanced
183	traid_4644	E3	Balanced	Balanced	Balanced	Balanced	Balanced	Balanced
184	traid_214	E8	B dominant	B dominant	B dominant	NA	B dominant	B dominant
185	traid_167	E6	B suppressed	B suppressed	A dominant	A dominant	A dominant	A dominant
186	traid_12265	E1	Balanced	Balanced	Balanced	D suppressed	Balanced	D suppressed
187	traid_12092	E2	Balanced	Balanced	Balanced	Balanced	Balanced	D suppressed
188	traid_9180	E1	Balanced	Balanced	Balanced	Balanced	Balanced	Balanced
189	traid_4026	E4	A suppressed	Balanced	A suppressed	B dominant	A suppressed	B dominant
190	traid_811	E7	Balanced	Balanced	D suppressed	Balanced	D suppressed	Balanced
191	traid_7118	E2	Balanced	Balanced	Balanced	Balanced	Balanced	Balanced
192	traid_1793	E6	Balanced	Balanced	Balanced	B suppressed	Balanced	B suppressed
193	traid_3222	E5	Balanced	D suppressed	D suppressed	D suppressed	D suppressed	D suppressed
194	traid_10624	E3	Balanced	Balanced	Balanced	Balanced	Balanced	Balanced
195	traid_6726	E9	B suppressed	Balanced	Balanced	D suppressed	Balanced	D suppressed
196	traid_9609	E2	B suppressed	B suppressed	Balanced	B suppressed	Balanced	B suppressed
197	traid_14126	E3	Balanced	Balanced	Balanced	Balanced	Balanced	Balanced
198	traid_2864	E4	Balanced	Balanced	A suppressed	Balanced	A suppressed	A suppressed
199	traid_14731	E2	B suppressed	B suppressed	Balanced	Balanced	Balanced	Balanced
200	traid_10624	E4	Balanced	Balanced	Balanced	Balanced	Balanced	Balanced
201	traid_5378	E7	B suppressed	B suppressed	Balanced	B suppressed	Balanced	B suppressed
202	traid_3935	E4	Balanced	Balanced	D suppressed	D suppressed	D suppressed	D suppressed
203	traid_4913	E1	Balanced	Balanced	Balanced	D suppressed	D suppressed	D suppressed
204	traid_843	E8	Balanced	Balanced	Balanced	D suppressed	Balanced	D suppressed
205	traid_333	E6	B dominant	D suppressed	D suppressed	D suppressed	D suppressed	D suppressed
206	traid_15986	E9	D suppressed	Balanced	Balanced	D suppressed	Balanced	A dominant
207	traid_2564	E5	B suppressed	Balanced	D suppressed	NA	D suppressed	B suppressed
208	traid_9080	E7	Balanced	Balanced	Balanced	Balanced	Balanced	Balanced
209	traid_2864	E9	Balanced	A suppressed	A suppressed	A suppressed	Balanced	A suppressed
210	traid_10219	E7	A suppressed	Balanced	Balanced	Balanced	Balanced	Balanced
211	traid_146	E2	Balanced	Balanced	Balanced	D suppressed	Balanced	Balanced
212	traid_4644	E2	Balanced	Balanced	Balanced	Balanced	Balanced	Balanced
213	traid_9080	E3	Balanced	Balanced	Balanced	Balanced	Balanced	Balanced
214	traid_12092	E5	Balanced	Balanced	Balanced	Balanced	Balanced	Balanced
215	traid_27	E1	B suppressed	B suppressed	B suppressed	A dominant	B suppressed	D suppressed
216	traid_10199	E6	Balanced	Balanced	Balanced	Balanced	Balanced	Balanced
217	traid_333	E7	B dominant	B dominant	D suppressed	D suppressed	D suppressed	B dominant
218	traid_6265	E6	B suppressed	B suppressed	B suppressed	B suppressed	Balanced	B suppressed
219	traid_9080	E2	B suppressed	B suppressed	Balanced	Balanced	Balanced	Balanced
220	traid_16736	E7	Balanced	A suppressed	A suppressed	Balanced	Balanced	Balanced
221	traid_13629	E1	Balanced	Balanced	Balanced	Balanced	Balanced	Balanced
222	traid_3833	E7	Balanced	Balanced	D suppressed	D suppressed	D suppressed	D suppressed
223	traid_1997	E3	A suppressed	A suppressed	Balanced	Balanced	Balanced	A suppressed
224	traid_12697	E7	A suppressed	A suppressed	A suppressed	NA	A suppressed	B dominant
225	traid_12780	E3	Balanced	Balanced	Balanced	Balanced	Balanced	Balanced
226	traid_8298	E3	Balanced	Balanced	D suppressed	Balanced	D suppressed	Balanced
227	traid_18067	E3	A suppressed	A suppressed	D suppressed	A suppressed	D suppressed	D suppressed
228	traid_5342	E7	Balanced	Balanced	Balanced	Balanced	Balanced	Balanced
229	traid_13238	E3	A suppressed	A suppressed	Balanced	Balanced	Balanced	A suppressed
230	traid_16736	E3	Balanced	Balanced	Balanced	Balanced	Balanced	Balanced
231	traid_9180	E3	A suppressed	Balanced	Balanced	B dominant	Balanced	Balanced
232	traid_14126	E7	Balanced	Balanced	Balanced	Balanced	Balanced	Balanced
233	traid_5342	E6	Balanced	Balanced	Balanced	Balanced	Balanced	Balanced
234	traid_4644	E6	Balanced	Balanced	Balanced	Balanced	Balanced	Balanced
235	traid_4644	E1	Balanced	Balanced	Balanced	Balanced	Balanced	Balanced
236	traid_146	E1	Balanced	Balanced	D suppressed	D suppressed	Balanced	D suppressed
237	traid_2796	E5	Balanced	Balanced	Balanced	Balanced	Balanced	Balanced
238	traid_8280	E6	Balanced	Balanced	D suppressed	D suppressed	D suppressed	D suppressed
239	traid_13238	E4	Balanced	Balanced	Balanced	Balanced	Balanced	A suppressed
240	traid_12780	E7	A suppressed	Balanced	Balanced	Balanced	Balanced	Balanced
241	traid_332	E4	A suppressed	A suppressed	A suppressed	NA	A suppressed	Balanced
242	traid_12225	E7	D suppressed	Balanced	D suppressed	Balanced	D suppressed	D suppressed
243	traid_10624	E6	Balanced	Balanced	D suppressed	Balanced	D suppressed	D suppressed
244	traid_811	E4	Balanced	Balanced	D suppressed	Balanced	D suppressed	Balanced
245	traid_2796	E3	Balanced	Balanced	Balanced	Balanced	D suppressed	Balanced
246	traid_16395	E7	Balanced	A suppressed	Balanced	Balanced	Balanced	Balanced
247	traid_12036	E2	A suppressed	Balanced	A suppressed	Balanced	Balanced	Balanced
248	traid_12780	E2	Balanced	Balanced	Balanced	Balanced	Balanced	Balanced
249	traid_13783	E7	Balanced	Balanced	D suppressed	D suppressed	Balanced	D suppressed
250	traid_14696	E3	Balanced	Balanced	Balanced	D suppressed	Balanced	Balanced
251	traid_416	E1	D suppressed	D suppressed	D suppressed	D suppressed	D suppressed	D suppressed
252	traid_10346	E6	Balanced	Balanced	Balanced	D suppressed	Balanced	Balanced
253	traid_6751	E7	Balanced	Balanced	Balanced	Balanced	Balanced	Balanced
254	traid_14694	E4	Balanced	Balanced	A dominant	A dominant	B suppressed	A dominant
255	traid_333	E5	D suppressed	D suppressed	D suppressed	NA	D suppressed	D suppressed
256	traid_8280	E9	Balanced	Balanced	Balanced	D suppressed	Balanced	D suppressed
257	traid_2796	E4	Balanced	Balanced	Balanced	Balanced	D suppressed	Balanced
258	traid_14694	E5	Balanced	Balanced	A dominant	A dominant	A dominant	A dominant
259	traid_16368	E2	Balanced	Balanced	Balanced	D suppressed	Balanced	Balanced
260	traid_13465	E1	A suppressed	A suppressed	Balanced	D suppressed	Balanced	Balanced
261	traid_13008	E7	Balanced	Balanced	Balanced	Balanced	Balanced	Balanced
262	traid_14731	E4	B suppressed	Balanced	Balanced	Balanced	Balanced	Balanced
263	traid_12036	E7	A suppressed	A suppressed	A suppressed	Balanced	A suppressed	Balanced
264	traid_2435	E1	Balanced	Balanced	Balanced	Balanced	Balanced	Balanced
265	traid_14696	E1	Balanced	Balanced	D suppressed	D suppressed	D suppressed	D suppressed
266	traid_2236	E7	A dominant	A dominant	A dominant	A dominant	A dominant	A dominant
267	traid_8280	E8	Balanced	Balanced	D suppressed	D suppressed	Balanced	D suppressed
268	traid_14612	E6	Balanced	Balanced	Balanced	Balanced	Balanced	Balanced
269	traid_6115	E1	D suppressed	D suppressed	D suppressed	D suppressed	D suppressed	D suppressed
270	traid_12036	E5	A suppressed	A suppressed	A suppressed	Balanced	Balanced	Balanced
271	traid_17096	E1	Balanced	B suppressed	Balanced	Balanced	Balanced	Balanced
272	traid_5507	E3	Balanced	A suppressed	Balanced	Balanced	Balanced	A suppressed
273	traid_2796	E6	Balanced	Balanced	Balanced	Balanced	Balanced	Balanced
274	traid_2507	E9	Balanced	Balanced	Balanced	D suppressed	Balanced	D suppressed
275	traid_18067	E2	Balanced	Balanced	D suppressed	Balanced	D suppressed	D suppressed
276	traid_13704	E1	Balanced	Balanced	Balanced	B suppressed	B suppressed	B suppressed
277	traid_3935	E6	Balanced	Balanced	D suppressed	D suppressed	D suppressed	D suppressed
278	traid_843	E9	Balanced	Balanced	Balanced	D suppressed	Balanced	D suppressed
279	traid_15432	E3	B dominant	B dominant	B dominant	A suppressed	B dominant	B dominant
280	traid_9180	E2	Balanced	Balanced	Balanced	Balanced	Balanced	Balanced
281	traid_4575	E8	Balanced	Balanced	D suppressed	D suppressed	D suppressed	D suppressed
282	traid_14397	E4	Balanced	Balanced	Balanced	Balanced	Balanced	Balanced
283	traid_10219	E6	Balanced	Balanced	Balanced	Balanced	Balanced	Balanced
284	traid_9542	E8	Balanced	A suppressed	Balanced	NA	Balanced	Balanced
285	traid_2507	E8	Balanced	Balanced	Balanced	D suppressed	Balanced	D suppressed
286	traid_14919	E5	Balanced	Balanced	B dominant	NA	B dominant	D suppressed
287	traid_9441	E6	Balanced	Balanced	Balanced	Balanced	Balanced	Balanced
288	traid_18067	E1	Balanced	A suppressed	Balanced	Balanced	D suppressed	D suppressed
289	traid_669	E1	B suppressed	B suppressed	Balanced	B suppressed	Balanced	B suppressed
290	traid_3098	E8	B suppressed	B suppressed	NA	A dominant	NA	A dominant
291	traid_439	E6	Balanced	Balanced	D suppressed	NA	D suppressed	Balanced
292	traid_14183	E5	Balanced	Balanced	D suppressed	D suppressed	D suppressed	D suppressed
293	traid_9869	E4	B dominant	B dominant	B dominant	D suppressed	D suppressed	B dominant
294	traid_17524	E1	Balanced	Balanced	Balanced	Balanced	Balanced	Balanced
295	traid_2239	E1	Balanced	Balanced	D suppressed	D suppressed	D suppressed	B dominant
296	traid_12092	E1	Balanced	Balanced	Balanced	Balanced	Balanced	D suppressed
297	traid_13438	E3	Balanced	Balanced	D suppressed	D suppressed	D suppressed	D suppressed
298	traid_14696	E2	Balanced	Balanced	D suppressed	D suppressed	D suppressed	D suppressed
299	traid_10417	E2	Balanced	Balanced	Balanced	D suppressed	D suppressed	D suppressed
300	traid_214	E9	B dominant	B dominant	B dominant	B dominant	B dominant	B dominant
301	traid_9609	E3	B suppressed	B suppressed	Balanced	Balanced	Balanced	B suppressed
302	traid_9080	E1	B suppressed	B suppressed	Balanced	Balanced	Balanced	Balanced
303	traid_3593	E3	Balanced	Balanced	D suppressed	D suppressed	D suppressed	D suppressed
304	traid_215	E9	B suppressed	B suppressed	NA	Balanced	NA	Balanced
305	traid_17496	E3	Balanced	Balanced	Balanced	Balanced	D suppressed	Balanced
306	traid_17096	E4	Balanced	Balanced	Balanced	Balanced	Balanced	Balanced
307	traid_2796	E8	Balanced	Balanced	Balanced	Balanced	Balanced	Balanced
308	traid_7547	E7	B suppressed	B suppressed	B suppressed	B suppressed	B suppressed	B suppressed
309	traid_439	E7	D suppressed	D suppressed	D suppressed	D suppressed	D suppressed	D suppressed
310	traid_27	E7	B suppressed	Balanced	Balanced	Balanced	Balanced	Balanced
311	traid_10463	E9	NA	NA	NA	Balanced	NA	Balanced
312	traid_2239	E2	Balanced	Balanced	D suppressed	A suppressed	D suppressed	A suppressed
313	traid_2507	E7	Balanced	Balanced	Balanced	Balanced	Balanced	D suppressed
314	traid_12036	E3	Balanced	Balanced	Balanced	A suppressed	Balanced	Balanced
315	traid_13465	E4	Balanced	Balanced	Balanced	D suppressed	Balanced	Balanced
316	traid_13788	E8	B suppressed	B suppressed	B suppressed	A dominant	B suppressed	A dominant
317	traid_17524	E2	Balanced	Balanced	Balanced	Balanced	Balanced	Balanced
318	traid_167	E5	A dominant	A dominant	A dominant	NA	A dominant	A dominant
319	traid_7384	E8	Balanced	Balanced	Balanced	D suppressed	Balanced	Balanced
320	traid_16736	E2	Balanced	Balanced	Balanced	Balanced	Balanced	Balanced
321	traid_3039	E1	Balanced	Balanced	Balanced	D suppressed	Balanced	Balanced
322	traid_9180	E4	Balanced	Balanced	D suppressed	A suppressed	D suppressed	D suppressed
323	traid_3833	E3	Balanced	Balanced	D suppressed	D suppressed	D suppressed	Balanced
324	traid_811	E5	Balanced	Balanced	Balanced	D suppressed	D suppressed	D suppressed
325	traid_4644	E4	Balanced	Balanced	Balanced	Balanced	Balanced	Balanced
326	traid_3593	E2	Balanced	Balanced	D suppressed	D suppressed	D suppressed	D suppressed
327	traid_27	E2	B suppressed	B suppressed	Balanced	D suppressed	B suppressed	D suppressed
328	traid_14183	E6	Balanced	Balanced	D suppressed	D suppressed	D suppressed	D suppressed
329	traid_1793	E5	Balanced	Balanced	B suppressed	NA	B suppressed	B suppressed
330	traid_13788	E9	B suppressed	B suppressed	B suppressed	A dominant	B suppressed	A dominant
331	traid_16528	E2	Balanced	Balanced	Balanced	Balanced	Balanced	Balanced
332	traid_16267	E7	D suppressed	D suppressed	D suppressed	D suppressed	D suppressed	D suppressed
333	traid_15355	E3	A suppressed	A suppressed	B dominant	A suppressed	A suppressed	B dominant
334	traid_9180	E5	Balanced	Balanced	D suppressed	Balanced	D suppressed	B dominant
335	traid_9080	E4	Balanced	Balanced	Balanced	Balanced	Balanced	Balanced
336	traid_11557	E2	Balanced	Balanced	Balanced	Balanced	Balanced	Balanced
337	traid_16528	E3	Balanced	Balanced	Balanced	Balanced	Balanced	Balanced
338	traid_8482	E1	Balanced	A suppressed	Balanced	Balanced	Balanced	Balanced
339	traid_10365	E2	Balanced	Balanced	Balanced	Balanced	Balanced	Balanced
340	traid_9542	E4	A suppressed	A suppressed	Balanced	Balanced	Balanced	Balanced
341	traid_16736	E4	Balanced	Balanced	Balanced	Balanced	Balanced	Balanced
342	traid_4644	E5	Balanced	Balanced	Balanced	Balanced	Balanced	Balanced
343	traid_3039	E2	Balanced	Balanced	Balanced	D suppressed	Balanced	Balanced
344	traid_16736	E5	A suppressed	A suppressed	A suppressed	Balanced	Balanced	Balanced
345	traid_17496	E5	Balanced	Balanced	Balanced	Balanced	Balanced	Balanced
346	traid_10530	E2	Balanced	Balanced	Balanced	D suppressed	Balanced	D suppressed
347	traid_4701	E3	Balanced	Balanced	D suppressed	D suppressed	Balanced	D suppressed
348	traid_17524	E3	Balanced	B suppressed	D suppressed	Balanced	D suppressed	Balanced
349	traid_28	E5	NA	B dominant	B dominant	NA	NA	B dominant
350	traid_14147	E8	B suppressed	B suppressed	Balanced	D suppressed	Balanced	Balanced
351	traid_2239	E3	Balanced	Balanced	D suppressed	Balanced	D suppressed	Balanced
352	traid_16736	E1	Balanced	Balanced	Balanced	Balanced	Balanced	Balanced
353	traid_4913	E5	Balanced	Balanced	D suppressed	D suppressed	D suppressed	D suppressed
354	traid_13438	E2	Balanced	Balanced	D suppressed	D suppressed	D suppressed	D suppressed
355	traid_3185	E2	Balanced	Balanced	Balanced	Balanced	Balanced	D suppressed
356	traid_2796	E1	Balanced	Balanced	Balanced	Balanced	D suppressed	Balanced
357	traid_12036	E1	A suppressed	A suppressed	A suppressed	Balanced	A suppressed	Balanced
358	traid_636	E8	Balanced	Balanced	Balanced	D suppressed	Balanced	D suppressed
359	traid_14731	E1	B suppressed	Balanced	Balanced	Balanced	Balanced	Balanced
360	traid_14147	E1	B suppressed	B suppressed	Balanced	Balanced	Balanced	Balanced
361	traid_12780	E4	Balanced	Balanced	Balanced	Balanced	Balanced	Balanced
362	traid_332	E9	A suppressed	A suppressed	Balanced	NA	Balanced	Balanced
363	traid_16528	E1	Balanced	Balanced	Balanced	Balanced	Balanced	Balanced
364	traid_16368	E3	Balanced	Balanced	Balanced	Balanced	Balanced	D suppressed
365	traid_3098	E9	NA	B suppressed	NA	A dominant	NA	A dominant
366	traid_10094	E7	Balanced	Balanced	Balanced	Balanced	Balanced	Balanced
367	traid_3222	E6	D suppressed	D suppressed	D suppressed	D suppressed	D suppressed	D suppressed
368	traid_14351	E3	B suppressed	Balanced	Balanced	Balanced	Balanced	Balanced
369	traid_15247	E5	Balanced	Balanced	Balanced	Balanced	Balanced	Balanced
370	traid_2796	E2	Balanced	Balanced	Balanced	Balanced	Balanced	Balanced
371	traid_167	E7	B suppressed	A dominant	A dominant	D suppressed	A dominant	D suppressed
372	traid_9563	E1	Balanced	Balanced	Balanced	D suppressed	Balanced	Balanced
373	traid_7210	E7	D suppressed	Balanced	D suppressed	D suppressed	D suppressed	D suppressed
374	traid_15781	E5	Balanced	Balanced	D suppressed	NA	D suppressed	A dominant
375	traid_13465	E3	Balanced	Balanced	Balanced	D suppressed	Balanced	B dominant
376	traid_7384	E9	Balanced	Balanced	Balanced	D suppressed	Balanced	Balanced
377	traid_14696	E7	Balanced	Balanced	D suppressed	Balanced	D suppressed	Balanced
378	traid_4644	E8	A suppressed	A suppressed	Balanced	Balanced	Balanced	Balanced
379	traid_2796	E7	Balanced	Balanced	Balanced	Balanced	D suppressed	Balanced
380	traid_9080	E5	Balanced	Balanced	Balanced	Balanced	Balanced	Balanced
381	traid_6820	E7	Balanced	Balanced	D suppressed	D suppressed	D suppressed	D suppressed
382	traid_1826	E8	Balanced	Balanced	Balanced	D suppressed	Balanced	D suppressed
383	traid_11557	E1	Balanced	Balanced	Balanced	Balanced	Balanced	Balanced
384	traid_146	E3	Balanced	Balanced	Balanced	D suppressed	Balanced	Balanced
385	traid_10219	E5	Balanced	Balanced	Balanced	D suppressed	Balanced	D suppressed
386	traid_3696	E5	B suppressed	B suppressed	B suppressed	Balanced	Balanced	B suppressed
387	traid_4575	E4	A suppressed	Balanced	D suppressed	D suppressed	D suppressed	D suppressed
388	traid_12726	E1	Balanced	Balanced	Balanced	Balanced	Balanced	Balanced
389	traid_2470	E7	Balanced	Balanced	Balanced	D suppressed	Balanced	Balanced
390	traid_12780	E1	Balanced	Balanced	Balanced	Balanced	Balanced	Balanced
391	traid_13008	E2	Balanced	Balanced	Balanced	Balanced	Balanced	Balanced
392	traid_215	E8	B suppressed	B suppressed	NA	D suppressed	D suppressed	Balanced
393	traid_12726	E2	Balanced	Balanced	Balanced	Balanced	Balanced	Balanced
394	traid_15247	E3	Balanced	Balanced	Balanced	Balanced	Balanced	Balanced
395	traid_17359	E7	Balanced	Balanced	D suppressed	Balanced	D suppressed	D suppressed
396	traid_3185	E3	Balanced	Balanced	Balanced	Balanced	Balanced	Balanced
397	traid_4701	E2	Balanced	Balanced	D suppressed	D suppressed	D suppressed	D suppressed
398	traid_418	E1	D dominant	D dominant	D dominant	A suppressed	D dominant	D dominant
399	traid_16368	E7	Balanced	Balanced	Balanced	Balanced	Balanced	Balanced
400	traid_12092	E6	Balanced	Balanced	Balanced	Balanced	Balanced	Balanced
401	traid_12265	E2	B dominant	B dominant	Balanced	B dominant	Balanced	B dominant
402	traid_13629	E2	Balanced	Balanced	Balanced	Balanced	Balanced	Balanced
403	traid_7118	E7	Balanced	Balanced	D suppressed	Balanced	Balanced	Balanced
404	traid_13438	E7	D suppressed	D suppressed	B dominant	D suppressed	D suppressed	D suppressed
405	traid_14147	E2	B suppressed	B suppressed	Balanced	Balanced	Balanced	Balanced
406	traid_10204	E8	D suppressed	NA	Balanced	NA	A dominant	D suppressed
407	traid_2435	E2	Balanced	Balanced	Balanced	Balanced	Balanced	Balanced
408	traid_15247	E4	Balanced	Balanced	Balanced	Balanced	Balanced	Balanced
409	traid_2113	E2	D suppressed	D suppressed	D suppressed	B dominant	D suppressed	D suppressed
410	traid_5378	E6	B suppressed	B suppressed	Balanced	B suppressed	Balanced	B suppressed
411	traid_3833	E2	Balanced	Balanced	D suppressed	Balanced	D suppressed	Balanced
412	traid_15432	E1	B dominant	B dominant	A suppressed	B dominant	A suppressed	B dominant
413	traid_15432	E2	B dominant	B dominant	B dominant	B dominant	B dominant	B dominant
414	traid_843	E4	Balanced	Balanced	Balanced	Balanced	Balanced	Balanced
415	traid_7118	E1	Balanced	Balanced	Balanced	Balanced	Balanced	Balanced
416	traid_12036	E4	A suppressed	A suppressed	Balanced	Balanced	A suppressed	Balanced
417	traid_11552	E6	D dominant	B suppressed	Balanced	B suppressed	Balanced	B suppressed
418	traid_16759	E8	Balanced	B suppressed	NA	D suppressed	Balanced	D suppressed
419	traid_13704	E2	Balanced	Balanced	Balanced	B suppressed	B suppressed	B suppressed
420	traid_9542	E9	A suppressed	A suppressed	Balanced	Balanced	Balanced	Balanced
421	traid_15355	E4	A suppressed	A suppressed	B dominant	B dominant	A suppressed	B dominant
422	traid_16495	E2	D suppressed	D suppressed	D suppressed	D suppressed	D suppressed	D suppressed
423	traid_843	E5	Balanced	Balanced	Balanced	Balanced	Balanced	Balanced
424	traid_146	E4	Balanced	Balanced	Balanced	Balanced	Balanced	Balanced
425	traid_3696	E3	B suppressed	Balanced	Balanced	Balanced	Balanced	Balanced
426	traid_2017	E6	B suppressed	B suppressed	Balanced	B suppressed	Balanced	B suppressed
427	traid_5507	E2	Balanced	A suppressed	Balanced	Balanced	Balanced	A suppressed
428	traid_13465	E5	Balanced	Balanced	Balanced	Balanced	Balanced	Balanced
429	traid_17496	E4	Balanced	Balanced	Balanced	Balanced	Balanced	Balanced
430	traid_14397	E2	Balanced	Balanced	Balanced	Balanced	Balanced	Balanced
431	traid_11805	E2	Balanced	Balanced	D suppressed	D suppressed	D suppressed	D suppressed
432	traid_13704	E7	Balanced	Balanced	B suppressed	B suppressed	B suppressed	B suppressed
433	traid_17662	E6	A suppressed	A suppressed	Balanced	Balanced	Balanced	Balanced
434	traid_14694	E7	Balanced	Balanced	B suppressed	A dominant	B suppressed	A dominant
435	traid_10530	E1	Balanced	Balanced	Balanced	D suppressed	Balanced	D suppressed
436	traid_9345	E9	A suppressed	Balanced	Balanced	Balanced	Balanced	D suppressed
437	traid_13083	E2	Balanced	Balanced	Balanced	Balanced	Balanced	Balanced
438	traid_1274	E1	Balanced	Balanced	D suppressed	D suppressed	D suppressed	D suppressed
439	traid_16443	E1	Balanced	Balanced	D suppressed	D suppressed	D suppressed	D suppressed
440	traid_4701	E1	Balanced	Balanced	D suppressed	D suppressed	Balanced	D suppressed
441	traid_13629	E3	Balanced	Balanced	D suppressed	Balanced	D suppressed	Balanced
442	traid_10530	E4	Balanced	Balanced	Balanced	D suppressed	Balanced	D suppressed
443	traid_6751	E4	Balanced	Balanced	D suppressed	D suppressed	D suppressed	D suppressed
444	traid_14183	E4	Balanced	Balanced	D suppressed	D suppressed	D suppressed	D suppressed
445	traid_13238	E5	Balanced	Balanced	Balanced	Balanced	Balanced	A suppressed
446	traid_14351	E2	Balanced	B suppressed	Balanced	Balanced	Balanced	Balanced
447	traid_17496	E1	Balanced	Balanced	Balanced	Balanced	Balanced	Balanced
448	traid_10530	E3	Balanced	Balanced	Balanced	Balanced	Balanced	D suppressed
449	traid_9080	E6	B suppressed	B suppressed	Balanced	Balanced	Balanced	Balanced
450	traid_6726	E5	Balanced	Balanced	Balanced	Balanced	Balanced	Balanced
451	traid_16528	E7	A suppressed	Balanced	Balanced	A suppressed	Balanced	A suppressed
452	traid_17769	E3	D suppressed	D suppressed	D suppressed	D suppressed	D suppressed	D suppressed
453	traid_811	E6	Balanced	Balanced	Balanced	D suppressed	Balanced	D suppressed
454	traid_669	E2	B suppressed	B suppressed	B suppressed	B suppressed	B suppressed	B suppressed
455	traid_16736	E6	A suppressed	A suppressed	A suppressed	Balanced	Balanced	Balanced
456	traid_636	E9	Balanced	Balanced	D suppressed	D suppressed	D suppressed	D suppressed
457	traid_11044	E8	NA	NA	Balanced	NA	NA	NA
458	traid_10179	E6	Balanced	Balanced	Balanced	Balanced	Balanced	Balanced
459	traid_3833	E1	Balanced	Balanced	D suppressed	D suppressed	D suppressed	D suppressed
460	traid_16291	E8	Balanced	Balanced	Balanced	Balanced	Balanced	Balanced
461	traid_4701	E4	Balanced	Balanced	Balanced	D suppressed	Balanced	D suppressed
462	traid_13083	E1	Balanced	Balanced	Balanced	D suppressed	Balanced	Balanced
463	traid_1845	E3	B suppressed	B suppressed	A dominant	A dominant	D suppressed	A dominant
464	traid_13704	E3	Balanced	B suppressed	B suppressed	B suppressed	B suppressed	B suppressed
465	traid_11557	E3	Balanced	Balanced	Balanced	D suppressed	Balanced	Balanced
466	traid_15781	E7	A dominant	A dominant	A dominant	Balanced	A dominant	D suppressed
467	traid_2745	E7	Balanced	Balanced	Balanced	D suppressed	Balanced	D suppressed
468	traid_14694	E6	Balanced	Balanced	A dominant	A dominant	B suppressed	A dominant
469	traid_12780	E5	Balanced	Balanced	Balanced	Balanced	Balanced	Balanced
470	traid_14126	E5	Balanced	Balanced	Balanced	Balanced	Balanced	D suppressed
471	traid_11552	E5	B suppressed	B suppressed	B suppressed	NA	B suppressed	B suppressed
472	traid_3696	E4	Balanced	Balanced	Balanced	Balanced	B suppressed	Balanced
473	traid_12155	E6	Balanced	Balanced	D suppressed	D suppressed	D suppressed	D suppressed
474	traid_4601	E2	Balanced	Balanced	D suppressed	D suppressed	D suppressed	D suppressed
475	traid_2796	E9	Balanced	Balanced	Balanced	Balanced	Balanced	Balanced
476	traid_17000	E8	Balanced	Balanced	Balanced	D suppressed	Balanced	D suppressed
477	traid_5712	E2	A dominant	A dominant	A dominant	A dominant	A dominant	A dominant
478	traid_16368	E4	Balanced	Balanced	Balanced	Balanced	Balanced	D suppressed
479	traid_15781	E6	Balanced	Balanced	D suppressed	D suppressed	D suppressed	D suppressed
480	traid_10365	E1	Balanced	Balanced	Balanced	Balanced	Balanced	Balanced
481	traid_7384	E5	Balanced	Balanced	Balanced	Balanced	Balanced	Balanced
482	traid_14612	E5	B suppressed	Balanced	Balanced	NA	Balanced	Balanced
483	traid_18067	E4	A suppressed	A suppressed	D suppressed	Balanced	Balanced	Balanced
484	traid_9052	E2	Balanced	Balanced	Balanced	B suppressed	Balanced	B suppressed
485	traid_16495	E3	Balanced	D suppressed	D suppressed	D suppressed	D suppressed	D suppressed
486	traid_7118	E9	Balanced	Balanced	NA	D suppressed	Balanced	D suppressed
487	traid_17769	E4	Balanced	Balanced	D suppressed	D suppressed	D suppressed	D suppressed
488	traid_3185	E1	Balanced	Balanced	Balanced	Balanced	Balanced	Balanced
489	traid_17000	E4	Balanced	Balanced	Balanced	Balanced	Balanced	Balanced
490	traid_14351	E7	Balanced	Balanced	Balanced	Balanced	Balanced	Balanced
491	traid_37	E9	D suppressed	B suppressed	NA	D suppressed	NA	Balanced
492	traid_1067	E7	A suppressed	Balanced	A suppressed	A suppressed	A suppressed	A suppressed
493	traid_12404	E7	Balanced	Balanced	D suppressed	Balanced	D suppressed	B suppressed
494	traid_16395	E5	Balanced	Balanced	Balanced	Balanced	Balanced	Balanced
495	traid_16894	E7	Balanced	Balanced	B dominant	A suppressed	B dominant	B dominant
496	traid_9609	E4	Balanced	Balanced	Balanced	Balanced	Balanced	B suppressed
497	traid_3833	E4	Balanced	Balanced	D suppressed	D suppressed	D suppressed	D suppressed
498	traid_6751	E5	Balanced	Balanced	D suppressed	D suppressed	D suppressed	D suppressed
499	traid_14397	E1	Balanced	Balanced	Balanced	Balanced	Balanced	Balanced
500	traid_332	E8	D dominant	A suppressed	Balanced	NA	A suppressed	Balanced
501	traid_10199	E5	Balanced	Balanced	Balanced	NA	Balanced	Balanced
502	traid_16528	E4	Balanced	Balanced	Balanced	Balanced	Balanced	A suppressed
503	traid_9640	E6	A suppressed	A suppressed	A suppressed	A suppressed	A suppressed	A suppressed
504	traid_14126	E4	Balanced	Balanced	Balanced	D suppressed	Balanced	D suppressed
505	traid_10365	E3	Balanced	Balanced	Balanced	Balanced	Balanced	D suppressed
506	traid_6453	E1	Balanced	Balanced	Balanced	Balanced	Balanced	Balanced
507	traid_13863	E7	Balanced	Balanced	D suppressed	Balanced	D suppressed	D suppressed
508	traid_17524	E5	Balanced	Balanced	D suppressed	D suppressed	D suppressed	D suppressed
509	traid_14397	E5	Balanced	Balanced	Balanced	Balanced	Balanced	Balanced
510	traid_13008	E1	Balanced	Balanced	Balanced	D suppressed	Balanced	Balanced
511	traid_16495	E1	D suppressed	D suppressed	D suppressed	D suppressed	D suppressed	D suppressed
512	traid_15432	E4	A suppressed	A suppressed	B dominant	B dominant	B dominant	B dominant
513	traid_5342	E5	Balanced	Balanced	Balanced	Balanced	Balanced	Balanced
514	traid_12726	E7	Balanced	Balanced	Balanced	Balanced	Balanced	Balanced
515	traid_12780	E6	Balanced	Balanced	Balanced	Balanced	Balanced	Balanced
516	traid_5378	E5	Balanced	B suppressed	Balanced	B suppressed	Balanced	B suppressed
517	traid_16443	E2	Balanced	Balanced	Balanced	D suppressed	Balanced	D suppressed
518	traid_1246	E1	Balanced	Balanced	Balanced	D suppressed	Balanced	D suppressed
519	traid_14147	E9	Balanced	B suppressed	Balanced	Balanced	Balanced	Balanced
520	traid_17662	E7	Balanced	A suppressed	Balanced	Balanced	Balanced	Balanced
521	traid_2507	E3	Balanced	Balanced	Balanced	Balanced	Balanced	Balanced
522	traid_17524	E6	B suppressed	Balanced	D suppressed	Balanced	D suppressed	Balanced
523	traid_10401	E7	Balanced	Balanced	Balanced	D suppressed	Balanced	D suppressed
524	traid_7118	E5	Balanced	Balanced	Balanced	Balanced	Balanced	Balanced
525	traid_2864	E8	Balanced	Balanced	A suppressed	Balanced	Balanced	A suppressed
526	traid_14351	E1	Balanced	B suppressed	Balanced	Balanced	Balanced	Balanced
527	traid_14463	E6	Balanced	Balanced	Balanced	A suppressed	D suppressed	Balanced
528	traid_5507	E5	Balanced	Balanced	Balanced	Balanced	Balanced	Balanced
529	traid_669	E7	B suppressed	B suppressed	B suppressed	B suppressed	Balanced	B suppressed
530	traid_10365	E4	Balanced	Balanced	Balanced	Balanced	Balanced	Balanced
531	traid_11557	E4	Balanced	Balanced	Balanced	D suppressed	Balanced	Balanced
532	traid_416	E2	D suppressed	D suppressed	D suppressed	D suppressed	D suppressed	D suppressed
533	traid_8249	E6	Balanced	Balanced	D suppressed	D suppressed	Balanced	D suppressed
534	traid_10531	E5	B dominant	Balanced	B dominant	NA	B dominant	B dominant
535	traid_5047	E9	A dominant	A dominant	D suppressed	A dominant	D suppressed	A dominant
536	traid_15355	E2	B dominant	B dominant	A suppressed	B dominant	A suppressed	B dominant
537	traid_1980	E3	Balanced	Balanced	Balanced	Balanced	Balanced	Balanced
538	traid_11120	E1	Balanced	Balanced	Balanced	Balanced	Balanced	Balanced
539	traid_10094	E6	Balanced	Balanced	Balanced	Balanced	Balanced	Balanced
540	traid_4601	E1	Balanced	Balanced	D suppressed	D suppressed	D suppressed	D suppressed
541	traid_3039	E7	Balanced	Balanced	Balanced	D suppressed	Balanced	D suppressed
542	traid_10624	E8	Balanced	Balanced	D suppressed	D suppressed	Balanced	D suppressed
543	traid_190	E5	D dominant	D dominant	D dominant	NA	D dominant	NA
544	traid_3935	E9	NA	Balanced	NA	D suppressed	NA	D suppressed
545	traid_16395	E4	Balanced	Balanced	Balanced	Balanced	Balanced	Balanced
546	traid_1997	E4	Balanced	Balanced	Balanced	A suppressed	Balanced	A suppressed
547	traid_13438	E4	Balanced	Balanced	D suppressed	D suppressed	D suppressed	D suppressed
548	traid_418	E3	D dominant	D dominant	D dominant	A suppressed	D dominant	D dominant
549	traid_9180	E6	A suppressed	Balanced	D suppressed	Balanced	D suppressed	B dominant
550	traid_3593	E1	Balanced	Balanced	D suppressed	D suppressed	D suppressed	D suppressed
551	traid_3039	E3	Balanced	Balanced	Balanced	Balanced	Balanced	Balanced
552	traid_3219	E6	Balanced	Balanced	D suppressed	D suppressed	D suppressed	D suppressed
553	traid_5564	E7	Balanced	D suppressed	D suppressed	Balanced	D suppressed	Balanced
554	traid_13438	E5	Balanced	Balanced	D suppressed	D suppressed	D suppressed	D suppressed
555	traid_17769	E8	Balanced	Balanced	D suppressed	D suppressed	Balanced	D suppressed
556	traid_11273	E7	Balanced	Balanced	D suppressed	D suppressed	D suppressed	D suppressed
557	traid_2017	E7	B suppressed	Balanced	Balanced	B suppressed	Balanced	B suppressed
558	traid_10346	E5	Balanced	Balanced	Balanced	D suppressed	Balanced	Balanced
559	traid_5027	E7	Balanced	Balanced	Balanced	D suppressed	Balanced	D suppressed
560	traid_3593	E4	Balanced	Balanced	D suppressed	B dominant	D suppressed	D suppressed
561	traid_11593	E7	Balanced	Balanced	B dominant	D suppressed	B dominant	Balanced
562	traid_2239	E7	Balanced	A suppressed	B dominant	D suppressed	B dominant	D suppressed
563	traid_3222	E8	Balanced	Balanced	D suppressed	D suppressed	Balanced	D suppressed
564	traid_16395	E6	Balanced	Balanced	Balanced	Balanced	Balanced	Balanced
565	traid_6865	E3	Balanced	Balanced	D suppressed	D suppressed	D suppressed	D suppressed
566	traid_1845	E2	B suppressed	B suppressed	D suppressed	A dominant	D suppressed	A dominant
567	traid_17413	E3	Balanced	Balanced	D suppressed	Balanced	D suppressed	D suppressed
568	traid_92	E7	Balanced	Balanced	D suppressed	Balanced	D suppressed	Balanced
569	traid_9180	E7	Balanced	Balanced	D suppressed	B dominant	Balanced	B dominant
570	traid_17769	E5	Balanced	Balanced	D suppressed	D suppressed	D suppressed	D suppressed
571	traid_12155	E8	Balanced	Balanced	D suppressed	D suppressed	Balanced	D suppressed
572	traid_669	E3	B suppressed	B suppressed	B suppressed	B suppressed	B suppressed	B suppressed
573	traid_2507	E4	Balanced	Balanced	Balanced	Balanced	Balanced	Balanced
574	traid_17413	E2	Balanced	Balanced	D suppressed	D suppressed	D suppressed	D suppressed
575	traid_27	E3	B suppressed	B suppressed	D suppressed	Balanced	Balanced	D suppressed
576	traid_14397	E3	Balanced	Balanced	Balanced	Balanced	Balanced	Balanced
577	traid_15935	E9	D dominant	D dominant	D dominant	D dominant	D dominant	D dominant
578	traid_7210	E6	D suppressed	Balanced	D suppressed	D suppressed	D suppressed	D suppressed
579	traid_14440	E7	Balanced	Balanced	Balanced	Balanced	Balanced	Balanced
580	traid_4701	E5	Balanced	Balanced	Balanced	D suppressed	Balanced	D suppressed
581	traid_2113	E1	D suppressed	D suppressed	D suppressed	D suppressed	D suppressed	D suppressed
582	traid_11044	E7	A suppressed	A suppressed	B dominant	A suppressed	D suppressed	B dominant
583	traid_14183	E7	Balanced	Balanced	D suppressed	D suppressed	D suppressed	D suppressed
584	traid_7118	E6	Balanced	Balanced	Balanced	Balanced	Balanced	Balanced
585	traid_13438	E1	Balanced	Balanced	D suppressed	D suppressed	D suppressed	D suppressed
586	traid_6865	E2	Balanced	Balanced	Balanced	D suppressed	D suppressed	D suppressed
587	traid_18067	E5	A suppressed	A suppressed	D suppressed	Balanced	D suppressed	Balanced
588	traid_14696	E5	Balanced	Balanced	D suppressed	D suppressed	D suppressed	Balanced
589	traid_12726	E3	Balanced	Balanced	Balanced	Balanced	Balanced	Balanced
590	traid_10401	E8	Balanced	Balanced	Balanced	Balanced	Balanced	D suppressed
591	traid_17096	E8	A suppressed	A suppressed	Balanced	D suppressed	A suppressed	Balanced
592	traid_9052	E1	Balanced	Balanced	Balanced	B suppressed	Balanced	B suppressed
593	traid_2864	E6	Balanced	A suppressed	A suppressed	A suppressed	Balanced	Balanced
594	traid_14397	E7	B suppressed	B suppressed	B suppressed	Balanced	B suppressed	Balanced
595	traid_16443	E3	Balanced	Balanced	Balanced	D suppressed	Balanced	D suppressed
596	traid_2507	E5	Balanced	Balanced	Balanced	D suppressed	Balanced	D suppressed
597	traid_17096	E9	A suppressed	Balanced	Balanced	Balanced	A suppressed	Balanced
598	traid_16528	E5	Balanced	Balanced	Balanced	Balanced	Balanced	A suppressed
599	traid_3903	E1	Balanced	Balanced	Balanced	D suppressed	Balanced	Balanced
600	traid_18067	E7	A suppressed	A suppressed	D suppressed	Balanced	D suppressed	Balanced
601	traid_1274	E2	Balanced	Balanced	D suppressed	D suppressed	D suppressed	D suppressed
602	traid_12036	E6	A suppressed	A suppressed	A suppressed	Balanced	A suppressed	Balanced
603	traid_8298	E4	Balanced	Balanced	D suppressed	Balanced	D suppressed	Balanced
604	traid_6820	E6	Balanced	Balanced	D suppressed	D suppressed	D suppressed	D suppressed
605	traid_2507	E6	Balanced	Balanced	Balanced	Balanced	Balanced	D suppressed
606	traid_5027	E2	Balanced	Balanced	Balanced	D suppressed	Balanced	D suppressed
607	traid_2522	E1	Balanced	Balanced	D suppressed	Balanced	D suppressed	D suppressed
608	traid_11552	E7	D dominant	Balanced	Balanced	B suppressed	Balanced	B suppressed
609	traid_15640	E7	A suppressed	Balanced	Balanced	Balanced	Balanced	Balanced
610	traid_6058	E7	Balanced	Balanced	Balanced	Balanced	Balanced	Balanced
611	traid_33	E3	A suppressed	A suppressed	A suppressed	A suppressed	B dominant	A suppressed
612	traid_12265	E3	Balanced	Balanced	D suppressed	Balanced	Balanced	B dominant
613	traid_16267	E1	Balanced	Balanced	D suppressed	D suppressed	D suppressed	D suppressed
614	traid_10855	E7	B suppressed	Balanced	D suppressed	Balanced	D suppressed	B suppressed
615	traid_14351	E4	Balanced	Balanced	Balanced	Balanced	Balanced	Balanced
616	traid_60	E9	NA	Balanced	NA	D suppressed	NA	D suppressed
617	traid_843	E3	Balanced	Balanced	Balanced	Balanced	Balanced	Balanced
618	traid_12225	E3	D suppressed	B dominant	B dominant	NA	B dominant	D suppressed
619	traid_1980	E2	Balanced	Balanced	Balanced	Balanced	Balanced	Balanced
620	traid_16573	E9	Balanced	Balanced	Balanced	Balanced	Balanced	Balanced
621	traid_10850	E5	Balanced	A suppressed	Balanced	Balanced	Balanced	Balanced
622	traid_1997	E7	A suppressed	Balanced	Balanced	Balanced	Balanced	A suppressed
623	traid_12065	E4	Balanced	Balanced	B suppressed	NA	A dominant	NA
624	traid_16792	E7	Balanced	Balanced	Balanced	Balanced	Balanced	Balanced
625	traid_1274	E3	D suppressed	Balanced	D suppressed	D suppressed	D suppressed	D suppressed
626	traid_3833	E5	Balanced	Balanced	D suppressed	D suppressed	D suppressed	D suppressed
627	traid_3903	E2	Balanced	Balanced	Balanced	Balanced	Balanced	Balanced
628	traid_10094	E5	A suppressed	Balanced	Balanced	NA	Balanced	Balanced
629	traid_12404	E4	B suppressed	Balanced	Balanced	Balanced	Balanced	Balanced
630	traid_8859	E4	D suppressed	D suppressed	D suppressed	D suppressed	D suppressed	D suppressed
631	traid_418	E2	D dominant	D dominant	D dominant	D dominant	D dominant	D dominant
632	traid_9441	E5	B suppressed	Balanced	Balanced	Balanced	Balanced	Balanced
633	traid_2113	E3	D suppressed	D suppressed	D suppressed	D suppressed	D suppressed	D suppressed
634	traid_1569	E7	B suppressed	Balanced	D suppressed	Balanced	Balanced	B suppressed
635	traid_17524	E4	Balanced	Balanced	D suppressed	D suppressed	D suppressed	Balanced
636	traid_12404	E1	Balanced	Balanced	Balanced	Balanced	Balanced	Balanced
637	traid_3668	E2	Balanced	Balanced	D suppressed	D suppressed	D suppressed	D suppressed
638	traid_843	E6	Balanced	Balanced	Balanced	Balanced	Balanced	Balanced
639	traid_6334	E7	Balanced	Balanced	Balanced	Balanced	Balanced	Balanced
640	traid_13508	E4	Balanced	Balanced	Balanced	D suppressed	Balanced	D suppressed
641	traid_17769	E2	D suppressed	D suppressed	D suppressed	D suppressed	D suppressed	D suppressed
642	traid_10819	E6	A suppressed	A suppressed	Balanced	D suppressed	A suppressed	D suppressed
643	traid_16267	E3	Balanced	Balanced	D suppressed	Balanced	D suppressed	D suppressed
644	traid_2892	E9	B suppressed	Balanced	NA	D suppressed	NA	D suppressed
645	traid_13008	E3	Balanced	Balanced	Balanced	Balanced	Balanced	Balanced
646	traid_11557	E5	Balanced	Balanced	Balanced	D suppressed	Balanced	D suppressed
647	traid_9869	E2	B dominant	B dominant	D suppressed	B dominant	D suppressed	B dominant
648	traid_9640	E7	A suppressed	A suppressed	A suppressed	A suppressed	A suppressed	A suppressed
649	traid_5027	E1	Balanced	Balanced	Balanced	D suppressed	Balanced	D suppressed
650	traid_17413	E7	Balanced	Balanced	Balanced	D suppressed	Balanced	D suppressed
651	traid_416	E3	D suppressed	D suppressed	D suppressed	D suppressed	D suppressed	D suppressed
652	traid_15679	E8	A suppressed	A suppressed	Balanced	Balanced	A suppressed	Balanced
653	traid_16739	E7	Balanced	Balanced	Balanced	D suppressed	Balanced	D suppressed
654	traid_16792	E4	Balanced	Balanced	Balanced	Balanced	Balanced	Balanced
655	traid_381	E3	Balanced	Balanced	D suppressed	Balanced	D suppressed	D suppressed
656	traid_15355	E1	B dominant	A suppressed	A suppressed	B dominant	A suppressed	B dominant
657	traid_1845	E1	B suppressed	B suppressed	D suppressed	A dominant	D suppressed	A dominant
658	traid_10093	E6	B suppressed	B suppressed	B suppressed	B suppressed	Balanced	Balanced
659	traid_6453	E2	Balanced	Balanced	Balanced	Balanced	Balanced	Balanced
660	traid_3219	E1	Balanced	Balanced	Balanced	Balanced	D suppressed	Balanced
661	traid_14694	E9	Balanced	B suppressed	B suppressed	A dominant	B suppressed	A dominant
662	traid_6726	E4	Balanced	Balanced	Balanced	Balanced	Balanced	Balanced
663	traid_13704	E5	Balanced	Balanced	B suppressed	B suppressed	B suppressed	B suppressed
664	traid_17496	E7	B suppressed	B suppressed	A dominant	Balanced	A dominant	Balanced
665	traid_13629	E4	Balanced	Balanced	D suppressed	Balanced	Balanced	Balanced
666	traid_12404	E3	B suppressed	Balanced	Balanced	Balanced	Balanced	Balanced
667	traid_8249	E9	NA	Balanced	NA	Balanced	NA	NA
668	traid_13572	E9	B suppressed	D suppressed	Balanced	A dominant	Balanced	A dominant
669	traid_3219	E5	Balanced	Balanced	D suppressed	Balanced	D suppressed	D suppressed
670	traid_381	E2	Balanced	Balanced	D suppressed	Balanced	Balanced	Balanced
671	traid_16267	E2	Balanced	Balanced	D suppressed	D suppressed	D suppressed	D suppressed
672	traid_13335	E5	Balanced	Balanced	Balanced	Balanced	Balanced	Balanced
673	traid_5814	E8	B suppressed	Balanced	Balanced	B suppressed	Balanced	D suppressed
674	traid_17769	E1	D suppressed	D suppressed	D suppressed	D suppressed	D suppressed	D suppressed
675	traid_8298	E9	Balanced	Balanced	Balanced	Balanced	Balanced	Balanced
676	traid_1997	E5	A suppressed	Balanced	Balanced	A suppressed	Balanced	A suppressed
677	traid_8082	E3	Balanced	Balanced	Balanced	D suppressed	Balanced	D suppressed
678	traid_15432	E5	A suppressed	A suppressed	B dominant	B dominant	B dominant	B dominant
679	traid_13629	E7	Balanced	Balanced	Balanced	Balanced	Balanced	Balanced
680	traid_8298	E5	Balanced	Balanced	Balanced	Balanced	D suppressed	Balanced
681	traid_10101	E1	Balanced	D suppressed	D suppressed	D suppressed	D suppressed	D suppressed
682	traid_14397	E6	Balanced	B suppressed	Balanced	Balanced	Balanced	Balanced
683	traid_7384	E4	Balanced	Balanced	Balanced	Balanced	Balanced	Balanced
684	traid_17631	E3	B suppressed	B suppressed	B suppressed	B suppressed	B suppressed	B suppressed
685	traid_10101	E4	Balanced	Balanced	D suppressed	D suppressed	D suppressed	D suppressed
686	traid_13083	E3	Balanced	Balanced	Balanced	Balanced	Balanced	Balanced
687	traid_6115	E2	D suppressed	D suppressed	B dominant	D suppressed	D suppressed	D suppressed
688	traid_17000	E6	Balanced	Balanced	D suppressed	Balanced	D suppressed	Balanced
689	traid_17031	E5	Balanced	Balanced	D suppressed	B dominant	D suppressed	B dominant
690	traid_11334	E6	A suppressed	A suppressed	Balanced	Balanced	Balanced	Balanced
691	traid_14696	E4	Balanced	Balanced	D suppressed	Balanced	D suppressed	Balanced
692	traid_11044	E9	NA	Balanced	NA	Balanced	NA	NA
693	traid_16368	E5	Balanced	Balanced	Balanced	Balanced	Balanced	D suppressed
694	traid_1826	E6	Balanced	Balanced	Balanced	D suppressed	Balanced	D suppressed
695	traid_17496	E6	B suppressed	B suppressed	B suppressed	Balanced	B suppressed	Balanced
696	traid_3593	E7	Balanced	Balanced	D suppressed	D suppressed	D suppressed	D suppressed
697	traid_15640	E3	Balanced	Balanced	Balanced	Balanced	Balanced	Balanced
698	traid_9640	E5	A suppressed	A suppressed	A suppressed	Balanced	A suppressed	A suppressed
699	traid_5027	E5	Balanced	Balanced	Balanced	D suppressed	Balanced	D suppressed
700	traid_10521	E4	Balanced	Balanced	Balanced	Balanced	Balanced	D suppressed
701	traid_6058	E6	Balanced	Balanced	Balanced	Balanced	Balanced	Balanced
702	traid_14351	E5	Balanced	Balanced	Balanced	Balanced	Balanced	Balanced
703	traid_1330	E7	Balanced	Balanced	D suppressed	D suppressed	D suppressed	D suppressed
704	traid_6820	E5	Balanced	Balanced	D suppressed	D suppressed	Balanced	D suppressed
705	traid_13788	E1	B suppressed	B suppressed	B suppressed	B suppressed	Balanced	B suppressed
706	traid_13697	E4	D dominant	Balanced	B suppressed	NA	B suppressed	NA
707	traid_477	E1	Balanced	Balanced	Balanced	Balanced	Balanced	Balanced
708	traid_9052	E3	Balanced	Balanced	Balanced	Balanced	Balanced	B suppressed
709	traid_7384	E6	Balanced	Balanced	D suppressed	Balanced	Balanced	Balanced
710	traid_6865	E4	Balanced	Balanced	D suppressed	D suppressed	D suppressed	D suppressed
711	traid_2470	E6	Balanced	Balanced	Balanced	D suppressed	D suppressed	Balanced
712	traid_10564	E2	Balanced	Balanced	Balanced	D suppressed	Balanced	D suppressed
713	traid_9869	E5	B dominant	B dominant	D suppressed	D suppressed	B dominant	B dominant
714	traid_12155	E9	Balanced	Balanced	Balanced	D suppressed	Balanced	D suppressed
715	traid_6751	E6	Balanced	Balanced	Balanced	D suppressed	Balanced	D suppressed
716	traid_228	E5	Balanced	Balanced	Balanced	D suppressed	Balanced	Balanced
717	traid_15409	E3	Balanced	Balanced	D suppressed	Balanced	Balanced	Balanced
718	traid_5027	E3	Balanced	Balanced	D suppressed	Balanced	Balanced	D suppressed
719	traid_146	E5	Balanced	Balanced	Balanced	Balanced	Balanced	Balanced
720	traid_1980	E4	Balanced	Balanced	Balanced	Balanced	Balanced	Balanced
721	traid_7873	E4	NA	Balanced	Balanced	NA	NA	NA
722	traid_3668	E1	Balanced	Balanced	D suppressed	D suppressed	D suppressed	D suppressed
723	traid_12404	E2	B suppressed	Balanced	Balanced	Balanced	Balanced	Balanced
724	traid_14173	E5	D suppressed	D suppressed	D suppressed	D suppressed	D suppressed	D suppressed
725	traid_16291	E9	Balanced	Balanced	Balanced	Balanced	Balanced	Balanced
726	traid_13704	E6	B suppressed	Balanced	B suppressed	B suppressed	B suppressed	B suppressed
727	traid_10850	E6	A suppressed	A suppressed	Balanced	Balanced	Balanced	Balanced
728	traid_16573	E7	Balanced	Balanced	Balanced	Balanced	Balanced	Balanced
729	traid_5803	E7	Balanced	Balanced	Balanced	Balanced	Balanced	Balanced
730	traid_10055	E3	Balanced	Balanced	Balanced	Balanced	Balanced	Balanced
731	traid_10204	E3	A suppressed	A suppressed	Balanced	A suppressed	Balanced	A suppressed
732	traid_13704	E4	Balanced	Balanced	B suppressed	B suppressed	B suppressed	B suppressed
733	traid_13445	E1	Balanced	Balanced	Balanced	Balanced	Balanced	Balanced
734	traid_2435	E5	Balanced	Balanced	Balanced	Balanced	Balanced	Balanced
735	traid_7849	E8	Balanced	Balanced	Balanced	D suppressed	Balanced	D suppressed
736	traid_16573	E8	Balanced	Balanced	Balanced	Balanced	Balanced	Balanced
737	traid_12065	E8	B suppressed	Balanced	A dominant	NA	B suppressed	B suppressed
738	traid_17464	E5	Balanced	Balanced	Balanced	D suppressed	Balanced	D suppressed
739	traid_3219	E2	Balanced	Balanced	Balanced	Balanced	Balanced	Balanced
740	traid_14126	E6	Balanced	Balanced	Balanced	D suppressed	Balanced	D suppressed
741	traid_10346	E4	Balanced	Balanced	D suppressed	D suppressed	D suppressed	Balanced
742	traid_3903	E3	Balanced	Balanced	Balanced	Balanced	Balanced	Balanced
743	traid_17631	E2	B suppressed	B suppressed	B suppressed	Balanced	B suppressed	B suppressed
744	traid_17413	E4	Balanced	Balanced	D suppressed	D suppressed	Balanced	D suppressed
745	traid_8826	E8	B dominant	NA	NA	B dominant	NA	B dominant
746	traid_10564	E4	Balanced	Balanced	Balanced	Balanced	Balanced	Balanced
747	traid_10624	E9	A suppressed	Balanced	A suppressed	Balanced	Balanced	D suppressed
748	traid_416	E4	Balanced	Balanced	D suppressed	D suppressed	Balanced	D suppressed
749	traid_13863	E6	Balanced	Balanced	Balanced	Balanced	Balanced	Balanced
750	traid_16739	E4	Balanced	Balanced	Balanced	A dominant	Balanced	A dominant
751	traid_16495	E7	D suppressed	D suppressed	D suppressed	D suppressed	D suppressed	D suppressed
752	traid_6726	E6	Balanced	Balanced	Balanced	Balanced	Balanced	Balanced
753	traid_4575	E5	Balanced	A suppressed	D suppressed	D suppressed	D suppressed	B dominant
754	traid_10530	E5	Balanced	Balanced	Balanced	Balanced	Balanced	D suppressed
755	traid_15640	E6	Balanced	Balanced	Balanced	Balanced	Balanced	Balanced
756	traid_10401	E6	Balanced	Balanced	D suppressed	D suppressed	D suppressed	D suppressed
757	traid_16838	E1	A suppressed	Balanced	Balanced	Balanced	Balanced	Balanced
758	traid_2398	E1	D dominant	D dominant	B suppressed	D dominant	Balanced	D dominant
759	traid_1274	E4	Balanced	Balanced	D suppressed	D suppressed	D suppressed	D suppressed
760	traid_9905	E5	Balanced	Balanced	D suppressed	D suppressed	D suppressed	Balanced
761	traid_15247	E2	Balanced	Balanced	Balanced	Balanced	Balanced	Balanced
762	traid_5814	E1	B suppressed	Balanced	Balanced	A dominant	Balanced	B suppressed
763	traid_8082	E2	Balanced	Balanced	Balanced	D suppressed	Balanced	D suppressed
764	traid_3668	E3	Balanced	Balanced	D suppressed	D suppressed	D suppressed	D suppressed
765	traid_2892	E8	B suppressed	Balanced	NA	D suppressed	B suppressed	D suppressed
766	traid_15355	E5	A suppressed	A suppressed	B dominant	A suppressed	A suppressed	B dominant
767	traid_10819	E5	Balanced	A suppressed	D suppressed	B dominant	D suppressed	D suppressed
768	traid_14351	E6	Balanced	Balanced	Balanced	Balanced	Balanced	Balanced
769	traid_13629	E5	Balanced	Balanced	Balanced	Balanced	D suppressed	D suppressed
770	traid_14183	E3	Balanced	Balanced	D suppressed	D suppressed	D suppressed	D suppressed
771	traid_4601	E3	Balanced	Balanced	D suppressed	D suppressed	D suppressed	D suppressed
772	traid_17631	E1	B suppressed	B suppressed	B suppressed	Balanced	B suppressed	B suppressed
773	traid_7849	E4	Balanced	Balanced	D suppressed	D suppressed	Balanced	D suppressed
774	traid_14694	E8	B suppressed	Balanced	A dominant	A dominant	B suppressed	A dominant
775	traid_9441	E7	Balanced	Balanced	Balanced	Balanced	Balanced	Balanced
776	traid_14147	E6	B suppressed	B suppressed	D suppressed	Balanced	D suppressed	Balanced
777	traid_6997	E8	NA	NA	NA	D suppressed	NA	NA
778	traid_17413	E5	Balanced	Balanced	D suppressed	D suppressed	D suppressed	Balanced
779	traid_6591	E1	Balanced	A suppressed	Balanced	Balanced	Balanced	Balanced
780	traid_16894	E1	Balanced	Balanced	B dominant	B dominant	B dominant	B dominant
781	traid_10401	E9	Balanced	Balanced	Balanced	D suppressed	Balanced	D suppressed
782	traid_17413	E6	Balanced	Balanced	D suppressed	D suppressed	D suppressed	Balanced
783	traid_4644	E9	A suppressed	Balanced	Balanced	Balanced	Balanced	Balanced
784	traid_16894	E2	Balanced	Balanced	B dominant	B dominant	B dominant	B dominant
785	traid_17000	E3	Balanced	Balanced	Balanced	D suppressed	Balanced	Balanced
786	traid_10093	E5	NA	B suppressed	NA	NA	NA	NA
787	traid_33	E5	NA	Balanced	Balanced	Balanced	NA	Balanced
788	traid_7118	E8	Balanced	NA	Balanced	D suppressed	Balanced	D suppressed
789	traid_10564	E1	Balanced	Balanced	Balanced	Balanced	Balanced	Balanced
790	traid_11659	E8	NA	NA	NA	Balanced	NA	NA
791	traid_6865	E1	Balanced	Balanced	D suppressed	D suppressed	D suppressed	D suppressed
792	traid_381	E1	Balanced	Balanced	D suppressed	Balanced	Balanced	Balanced
793	traid_5797	E9	B dominant	B dominant	B dominant	B dominant	B dominant	B dominant
794	traid_9609	E5	Balanced	Balanced	Balanced	B suppressed	Balanced	B suppressed
795	traid_2236	E6	A dominant	A dominant	A dominant	A dominant	A dominant	A dominant
796	traid_9052	E4	Balanced	Balanced	Balanced	B suppressed	Balanced	Balanced
797	traid_9563	E2	Balanced	Balanced	Balanced	D suppressed	Balanced	Balanced
798	traid_3219	E4	Balanced	Balanced	D suppressed	Balanced	D suppressed	D suppressed
799	traid_15409	E4	Balanced	Balanced	Balanced	Balanced	Balanced	Balanced
800	traid_3696	E8	B suppressed	Balanced	B suppressed	D suppressed	B suppressed	A dominant
801	traid_7210	E5	Balanced	A suppressed	D suppressed	D suppressed	D suppressed	D suppressed
802	traid_806	E2	Balanced	Balanced	D suppressed	D suppressed	D suppressed	D suppressed
803	traid_6754	E3	B suppressed	B suppressed	Balanced	A dominant	Balanced	A dominant
804	traid_10101	E2	Balanced	D suppressed	D suppressed	D suppressed	D suppressed	D suppressed
805	traid_11120	E2	Balanced	Balanced	Balanced	Balanced	Balanced	Balanced
806	traid_4575	E6	A suppressed	A suppressed	D suppressed	D suppressed	Balanced	D suppressed
807	traid_12225	E8	D suppressed	NA	D suppressed	A dominant	D suppressed	D suppressed
808	traid_2628	E1	B suppressed	B suppressed	Balanced	B suppressed	Balanced	B suppressed
809	traid_10204	E2	A suppressed	A suppressed	A suppressed	A suppressed	A suppressed	A suppressed
810	traid_3219	E3	Balanced	Balanced	Balanced	D suppressed	Balanced	Balanced
811	traid_27	E5	Balanced	Balanced	Balanced	Balanced	Balanced	Balanced
812	traid_3671	E6	Balanced	Balanced	Balanced	NA	Balanced	NA
813	traid_3649	E5	Balanced	Balanced	Balanced	NA	Balanced	Balanced
814	traid_12132	E4	Balanced	Balanced	Balanced	D suppressed	Balanced	D suppressed
815	traid_3053	E7	D dominant	B suppressed	B suppressed	B suppressed	B suppressed	B suppressed
816	traid_2398	E2	D dominant	D dominant	B suppressed	D dominant	Balanced	D dominant
817	traid_3593	E5	Balanced	Balanced	D suppressed	D suppressed	D suppressed	D suppressed
818	traid_14948	E2	B suppressed	B suppressed	B suppressed	B suppressed	B suppressed	B suppressed
819	traid_228	E6	Balanced	D suppressed	D suppressed	D suppressed	D suppressed	D suppressed
820	traid_1826	E5	Balanced	Balanced	Balanced	D suppressed	Balanced	D suppressed
821	traid_165	E8	Balanced	Balanced	Balanced	D suppressed	Balanced	D suppressed
822	traid_1826	E7	Balanced	Balanced	Balanced	Balanced	Balanced	Balanced
823	traid_2452	E8	Balanced	Balanced	Balanced	D suppressed	Balanced	D suppressed
824	traid_6291	E2	Balanced	Balanced	D suppressed	D suppressed	D suppressed	D suppressed
825	traid_6973	E1	A dominant	A dominant	Balanced	A dominant	Balanced	A dominant
826	traid_17586	E4	Balanced	A suppressed	Balanced	A suppressed	Balanced	A suppressed
827	traid_6453	E3	B suppressed	B suppressed	Balanced	Balanced	Balanced	Balanced
828	traid_5047	E8	B suppressed	Balanced	D suppressed	B suppressed	D suppressed	A dominant
829	traid_13283	E7	Balanced	Balanced	Balanced	Balanced	Balanced	Balanced
830	traid_17000	E5	Balanced	Balanced	Balanced	Balanced	Balanced	Balanced
831	traid_27	E8	B suppressed	B suppressed	Balanced	D suppressed	B suppressed	D suppressed
832	traid_9869	E1	B dominant	B dominant	Balanced	D suppressed	D suppressed	B dominant
833	traid_416	E5	Balanced	Balanced	Balanced	D suppressed	Balanced	D suppressed
834	traid_17769	E6	Balanced	Balanced	D suppressed	D suppressed	D suppressed	D suppressed
835	traid_1246	E2	Balanced	Balanced	Balanced	D suppressed	Balanced	D suppressed
836	traid_860	E6	A suppressed	A suppressed	Balanced	Balanced	Balanced	Balanced
837	traid_12726	E4	Balanced	Balanced	D suppressed	Balanced	D suppressed	Balanced
838	traid_1246	E3	Balanced	Balanced	Balanced	D suppressed	Balanced	D suppressed
839	traid_12126	E7	B suppressed	B suppressed	Balanced	Balanced	Balanced	B suppressed
840	traid_6754	E2	B suppressed	B suppressed	B suppressed	B suppressed	B suppressed	B suppressed
841	traid_12869	E3	Balanced	Balanced	Balanced	Balanced	Balanced	Balanced
842	traid_3696	E6	B suppressed	B suppressed	B suppressed	B suppressed	B suppressed	B suppressed
843	traid_3185	E4	Balanced	Balanced	Balanced	Balanced	Balanced	D suppressed
844	traid_60	E8	Balanced	Balanced	Balanced	Balanced	Balanced	D suppressed
845	traid_13438	E6	D suppressed	Balanced	D suppressed	D suppressed	D suppressed	D suppressed
846	traid_3833	E6	Balanced	Balanced	D suppressed	D suppressed	D suppressed	D suppressed
847	traid_12265	E7	Balanced	Balanced	Balanced	D suppressed	Balanced	D suppressed
848	traid_15409	E6	Balanced	Balanced	Balanced	Balanced	Balanced	Balanced
849	traid_2452	E9	Balanced	Balanced	Balanced	D suppressed	Balanced	D suppressed
850	traid_3079	E5	B suppressed	B suppressed	A dominant	Balanced	A dominant	D suppressed
851	traid_7920	E4	Balanced	Balanced	D suppressed	D suppressed	D suppressed	D suppressed
852	traid_9869	E3	B dominant	B dominant	D suppressed	D suppressed	B dominant	B dominant
853	traid_401	E2	Balanced	Balanced	Balanced	A dominant	Balanced	B suppressed
854	traid_16739	E3	Balanced	A dominant	Balanced	D suppressed	Balanced	A dominant
855	traid_6591	E2	Balanced	A suppressed	Balanced	Balanced	Balanced	Balanced
856	traid_10909	E7	Balanced	Balanced	Balanced	Balanced	Balanced	B suppressed
857	traid_4913	E9	NA	Balanced	NA	D suppressed	NA	D suppressed
858	traid_15409	E8	Balanced	Balanced	Balanced	D suppressed	Balanced	D suppressed
859	traid_3649	E7	Balanced	Balanced	Balanced	Balanced	Balanced	Balanced
860	traid_806	E3	Balanced	Balanced	D suppressed	D suppressed	D suppressed	D suppressed
861	traid_6265	E7	B suppressed	B suppressed	Balanced	B suppressed	B suppressed	B suppressed
862	traid_9609	E7	B suppressed	Balanced	Balanced	B suppressed	Balanced	B suppressed
863	traid_17096	E3	Balanced	Balanced	Balanced	Balanced	Balanced	Balanced
864	traid_16528	E6	A suppressed	Balanced	Balanced	A suppressed	Balanced	A suppressed
865	traid_3592	E4	Balanced	Balanced	D suppressed	Balanced	D suppressed	D suppressed
866	traid_15781	E9	B suppressed	Balanced	Balanced	Balanced	Balanced	Balanced
867	traid_17000	E7	Balanced	Balanced	D suppressed	D suppressed	D suppressed	D suppressed
868	traid_16573	E6	Balanced	Balanced	Balanced	Balanced	Balanced	Balanced
869	traid_11334	E5	A suppressed	A suppressed	Balanced	Balanced	Balanced	Balanced
870	traid_8249	E7	Balanced	Balanced	D suppressed	D suppressed	D suppressed	D suppressed
871	traid_8295	E3	Balanced	Balanced	Balanced	D suppressed	D suppressed	D suppressed
872	traid_10624	E2	Balanced	A suppressed	A suppressed	Balanced	Balanced	Balanced
873	traid_3079	E4	B suppressed	B suppressed	Balanced	Balanced	Balanced	Balanced
874	traid_16267	E5	Balanced	Balanced	D suppressed	D suppressed	D suppressed	D suppressed
875	traid_418	E4	D dominant	D dominant	D dominant	D dominant	D dominant	D dominant
876	traid_14315	E8	Balanced	Balanced	Balanced	NA	Balanced	D suppressed
877	traid_17000	E2	Balanced	Balanced	Balanced	D suppressed	Balanced	D suppressed
878	traid_6973	E4	B suppressed	B suppressed	Balanced	A dominant	B suppressed	A dominant
879	traid_2017	E5	B suppressed	B suppressed	Balanced	B suppressed	B suppressed	B suppressed
880	traid_2522	E2	Balanced	Balanced	D suppressed	Balanced	D suppressed	D suppressed
881	traid_14788	E7	Balanced	Balanced	Balanced	Balanced	Balanced	Balanced
882	traid_15935	E8	D dominant	D dominant	D dominant	NA	D dominant	D dominant
883	traid_11805	E3	Balanced	Balanced	D suppressed	Balanced	D suppressed	D suppressed
884	traid_7920	E5	Balanced	Balanced	D suppressed	D suppressed	D suppressed	D suppressed
885	traid_416	E7	D suppressed	Balanced	D suppressed	D suppressed	D suppressed	D suppressed
886	traid_10365	E5	Balanced	Balanced	Balanced	D suppressed	Balanced	Balanced
887	traid_13788	E4	B suppressed	B suppressed	B suppressed	B suppressed	B suppressed	B suppressed
888	traid_10850	E7	A suppressed	A suppressed	A suppressed	Balanced	A suppressed	A suppressed
889	traid_9047	E3	Balanced	Balanced	Balanced	Balanced	Balanced	Balanced
890	traid_13508	E3	Balanced	Balanced	Balanced	D suppressed	D suppressed	D suppressed
891	traid_3649	E6	Balanced	Balanced	Balanced	Balanced	Balanced	Balanced
892	traid_10564	E3	Balanced	Balanced	Balanced	Balanced	Balanced	D suppressed
893	traid_7249	E9	B suppressed	B suppressed	B suppressed	A suppressed	B suppressed	Balanced
894	traid_1246	E4	Balanced	Balanced	Balanced	D suppressed	Balanced	D suppressed
895	traid_5507	E1	Balanced	Balanced	Balanced	Balanced	Balanced	Balanced
896	traid_18067	E6	A suppressed	A suppressed	D suppressed	Balanced	D suppressed	Balanced
897	traid_14183	E8	Balanced	Balanced	D suppressed	D suppressed	D suppressed	D suppressed
898	traid_7556	E1	Balanced	Balanced	Balanced	D suppressed	Balanced	D suppressed
899	traid_12869	E4	Balanced	Balanced	Balanced	Balanced	Balanced	Balanced
900	traid_11193	E4	Balanced	Balanced	D suppressed	D suppressed	D suppressed	D suppressed
901	traid_7556	E2	Balanced	Balanced	Balanced	D suppressed	Balanced	D suppressed
902	traid_2795	E5	Balanced	Balanced	Balanced	A dominant	Balanced	Balanced
903	traid_1569	E1	B suppressed	B suppressed	Balanced	B suppressed	Balanced	B suppressed
904	traid_5814	E2	B suppressed	B suppressed	Balanced	A dominant	Balanced	B suppressed
905	traid_6265	E8	NA	NA	Balanced	A dominant	NA	NA
906	traid_14841	E1	Balanced	Balanced	Balanced	Balanced	Balanced	Balanced
907	traid_16838	E2	A suppressed	Balanced	Balanced	Balanced	Balanced	Balanced
908	traid_17662	E5	Balanced	Balanced	Balanced	Balanced	Balanced	Balanced
909	traid_13335	E4	Balanced	Balanced	Balanced	D suppressed	Balanced	Balanced
910	traid_2628	E2	B suppressed	B suppressed	Balanced	B suppressed	Balanced	Balanced
911	traid_14830	E8	B suppressed	Balanced	Balanced	Balanced	Balanced	B suppressed
912	traid_1246	E5	Balanced	Balanced	D suppressed	D suppressed	Balanced	D suppressed
913	traid_11593	E6	Balanced	D suppressed	B dominant	D suppressed	B dominant	D suppressed
914	traid_6973	E2	A dominant	A dominant	D suppressed	A dominant	B suppressed	A dominant
915	traid_13335	E3	Balanced	Balanced	Balanced	Balanced	Balanced	Balanced
916	traid_14173	E4	Balanced	Balanced	D suppressed	D suppressed	D suppressed	D suppressed
917	traid_5507	E4	Balanced	Balanced	Balanced	Balanced	Balanced	Balanced
918	traid_10179	E4	B suppressed	B suppressed	Balanced	Balanced	Balanced	Balanced
919	traid_1845	E5	B suppressed	B suppressed	A dominant	A dominant	A dominant	A dominant
920	traid_5342	E4	Balanced	Balanced	Balanced	Balanced	Balanced	Balanced
921	traid_10346	E8	Balanced	Balanced	Balanced	Balanced	Balanced	D suppressed
922	traid_6591	E3	Balanced	A suppressed	Balanced	Balanced	Balanced	Balanced
923	traid_13882	E4	Balanced	Balanced	A dominant	A dominant	A dominant	A dominant
924	traid_9047	E4	D dominant	D dominant	Balanced	Balanced	Balanced	Balanced
925	traid_16792	E5	Balanced	Balanced	Balanced	Balanced	Balanced	Balanced
926	traid_5814	E3	B suppressed	B suppressed	Balanced	B suppressed	Balanced	B suppressed
927	traid_2864	E7	Balanced	Balanced	Balanced	Balanced	Balanced	Balanced
928	traid_2435	E6	Balanced	Balanced	Balanced	Balanced	Balanced	Balanced
929	traid_669	E4	B suppressed	B suppressed	B suppressed	B suppressed	B suppressed	B suppressed
930	traid_4701	E6	Balanced	Balanced	Balanced	D suppressed	Balanced	D suppressed
931	traid_1980	E1	Balanced	Balanced	Balanced	Balanced	Balanced	Balanced
932	traid_7556	E3	Balanced	Balanced	Balanced	D suppressed	Balanced	D suppressed
933	traid_1826	E4	Balanced	Balanced	Balanced	Balanced	Balanced	D suppressed
934	traid_17635	E7	Balanced	Balanced	Balanced	D suppressed	Balanced	Balanced
935	traid_12659	E9	Balanced	Balanced	Balanced	D suppressed	Balanced	D suppressed
936	traid_15640	E4	Balanced	Balanced	Balanced	Balanced	Balanced	Balanced
937	traid_479	E4	A suppressed	Balanced	A suppressed	NA	A suppressed	NA
938	traid_860	E3	A suppressed	A suppressed	Balanced	Balanced	Balanced	Balanced
939	traid_11805	E4	Balanced	Balanced	Balanced	D suppressed	Balanced	Balanced
940	traid_381	E4	Balanced	Balanced	Balanced	Balanced	Balanced	Balanced
941	traid_8082	E4	Balanced	Balanced	Balanced	D suppressed	Balanced	D suppressed
942	traid_2398	E4	D dominant	D dominant	B suppressed	B suppressed	B suppressed	A suppressed
943	traid_10521	E5	Balanced	Balanced	Balanced	D suppressed	Balanced	D suppressed
944	traid_10093	E7	B suppressed	B suppressed	Balanced	B suppressed	Balanced	B suppressed
945	traid_9611	E3	B suppressed	B suppressed	Balanced	B suppressed	Balanced	Balanced
946	traid_2288	E7	A suppressed	Balanced	Balanced	A suppressed	Balanced	A suppressed
947	traid_13445	E2	Balanced	Balanced	Balanced	Balanced	Balanced	Balanced
948	traid_477	E2	Balanced	Balanced	Balanced	Balanced	Balanced	Balanced
949	traid_17496	E9	NA	Balanced	NA	D suppressed	NA	D suppressed
950	traid_477	E4	Balanced	Balanced	Balanced	A suppressed	Balanced	A suppressed
951	traid_1914	E5	Balanced	Balanced	D suppressed	D suppressed	D suppressed	D suppressed
952	traid_3039	E4	Balanced	Balanced	Balanced	D suppressed	Balanced	Balanced
953	traid_7849	E2	Balanced	Balanced	Balanced	D suppressed	Balanced	D suppressed
954	traid_10169	E8	D dominant	B suppressed	B suppressed	B suppressed	B suppressed	B suppressed
955	traid_3638	E1	Balanced	Balanced	Balanced	Balanced	Balanced	D suppressed
956	traid_27	E6	B suppressed	Balanced	Balanced	Balanced	Balanced	Balanced
957	traid_27	E4	Balanced	B suppressed	Balanced	Balanced	Balanced	Balanced
958	traid_5027	E4	Balanced	Balanced	Balanced	D suppressed	Balanced	D suppressed
959	traid_6058	E4	Balanced	Balanced	Balanced	Balanced	Balanced	Balanced
960	traid_15247	E6	Balanced	NA	Balanced	D suppressed	Balanced	Balanced
961	traid_170	E9	NA	A dominant	NA	B suppressed	NA	A dominant
962	traid_1914	E4	Balanced	Balanced	D suppressed	D suppressed	D suppressed	D suppressed
963	traid_3557	E6	B suppressed	B suppressed	B suppressed	B suppressed	B suppressed	B suppressed
964	traid_6223	E7	Balanced	Balanced	D suppressed	D suppressed	Balanced	D suppressed
965	traid_2239	E5	Balanced	A suppressed	D suppressed	B dominant	D suppressed	D suppressed
966	traid_15609	E2	Balanced	Balanced	Balanced	Balanced	Balanced	Balanced
967	traid_17316	E8	Balanced	Balanced	Balanced	D suppressed	Balanced	Balanced
968	traid_10179	E3	Balanced	B suppressed	Balanced	Balanced	Balanced	Balanced
969	traid_4212	E8	NA	NA	NA	A dominant	NA	NA
970	traid_14110	E2	Balanced	Balanced	Balanced	D suppressed	Balanced	D suppressed
971	traid_11044	E2	Balanced	Balanced	Balanced	Balanced	Balanced	Balanced
972	traid_11493	E3	A suppressed	A suppressed	Balanced	Balanced	Balanced	Balanced
973	traid_15640	E5	Balanced	Balanced	Balanced	Balanced	Balanced	Balanced
974	traid_3111	E7	B suppressed	B suppressed	B suppressed	Balanced	B suppressed	B suppressed
975	traid_1845	E7	B suppressed	Balanced	D suppressed	A dominant	D suppressed	A dominant
976	traid_13008	E4	Balanced	Balanced	Balanced	Balanced	Balanced	Balanced
977	traid_2522	E5	Balanced	Balanced	D suppressed	D suppressed	D suppressed	D suppressed
978	traid_13788	E6	B suppressed	B suppressed	B suppressed	B suppressed	B suppressed	B suppressed
979	traid_11805	E5	Balanced	Balanced	D suppressed	Balanced	Balanced	Balanced
980	traid_2239	E4	Balanced	A suppressed	D suppressed	Balanced	D suppressed	Balanced
981	traid_11120	E3	Balanced	Balanced	Balanced	Balanced	Balanced	Balanced
982	traid_3593	E6	Balanced	Balanced	D suppressed	D suppressed	D suppressed	D suppressed
983	traid_14315	E9	Balanced	Balanced	Balanced	D suppressed	Balanced	D suppressed
984	traid_9080	E8	Balanced	Balanced	Balanced	Balanced	Balanced	Balanced
985	traid_11493	E1	A suppressed	A suppressed	Balanced	Balanced	Balanced	Balanced
986	traid_13763	E4	Balanced	Balanced	Balanced	Balanced	Balanced	Balanced
987	traid_15409	E7	Balanced	Balanced	Balanced	Balanced	D suppressed	Balanced
988	traid_12036	E8	Balanced	A suppressed	A suppressed	Balanced	A suppressed	Balanced
989	traid_16073	E6	Balanced	Balanced	Balanced	D suppressed	Balanced	D suppressed
990	traid_860	E5	A suppressed	A suppressed	Balanced	Balanced	Balanced	Balanced
991	traid_17359	E3	Balanced	Balanced	Balanced	Balanced	Balanced	Balanced
992	traid_7849	E5	Balanced	Balanced	D suppressed	D suppressed	Balanced	D suppressed
993	traid_5814	E5	B suppressed	Balanced	Balanced	B suppressed	Balanced	B suppressed
994	traid_11334	E7	A suppressed	A suppressed	A suppressed	Balanced	A suppressed	Balanced
995	traid_10179	E8	Balanced	Balanced	Balanced	Balanced	Balanced	Balanced
996	traid_17464	E4	Balanced	Balanced	Balanced	Balanced	Balanced	D suppressed
997	traid_12132	E2	Balanced	Balanced	Balanced	Balanced	Balanced	Balanced
998	traid_14948	E3	B suppressed	B suppressed	B suppressed	B suppressed	B suppressed	B suppressed
999	traid_4601	E7	D suppressed	Balanced	D suppressed	D suppressed	D suppressed	D suppressed
1000	traid_1569	E3	B suppressed	B suppressed	Balanced	D suppressed	B suppressed	B suppressed
1001	traid_287	E8	A suppressed	A suppressed	B dominant	B dominant	A suppressed	B dominant
1002	traid_806	E5	Balanced	Balanced	D suppressed	D suppressed	D suppressed	D suppressed
1003	traid_15027	E7	Balanced	Balanced	Balanced	Balanced	D suppressed	Balanced
1004	traid_16495	E4	Balanced	Balanced	D suppressed	D suppressed	D suppressed	D suppressed
1005	traid_11065	E4	Balanced	Balanced	Balanced	D suppressed	Balanced	D suppressed
1006	traid_5814	E4	Balanced	B suppressed	B suppressed	B suppressed	Balanced	B suppressed
1007	traid_12126	E2	B suppressed	B suppressed	Balanced	Balanced	Balanced	B suppressed
1008	traid_2113	E4	D suppressed	D suppressed	D suppressed	D suppressed	D suppressed	B dominant
1009	traid_16739	E2	A dominant	A dominant	Balanced	A dominant	Balanced	A dominant
1010	traid_5896	E2	A dominant	B suppressed	NA	A dominant	B suppressed	A dominant
1011	traid_12404	E5	Balanced	Balanced	Balanced	Balanced	Balanced	Balanced
1012	traid_6058	E5	Balanced	Balanced	Balanced	D suppressed	Balanced	Balanced
1013	traid_3592	E6	Balanced	Balanced	D suppressed	D suppressed	D suppressed	D suppressed
1014	traid_17413	E1	Balanced	Balanced	D suppressed	D suppressed	Balanced	D suppressed
1015	traid_3039	E5	Balanced	Balanced	Balanced	Balanced	Balanced	Balanced
1016	traid_10101	E3	Balanced	D suppressed	D suppressed	D suppressed	D suppressed	D suppressed
1017	traid_6865	E5	Balanced	Balanced	Balanced	D suppressed	D suppressed	D suppressed
1018	traid_16267	E6	D suppressed	D suppressed	D suppressed	D suppressed	D suppressed	D suppressed
1019	traid_6973	E3	A dominant	A dominant	A dominant	B suppressed	A dominant	A dominant
1020	traid_16495	E5	Balanced	D suppressed	D suppressed	D suppressed	D suppressed	D suppressed
1021	traid_14841	E2	Balanced	Balanced	Balanced	D suppressed	Balanced	Balanced
1022	traid_6374	E9	Balanced	Balanced	Balanced	D suppressed	Balanced	D suppressed
1023	traid_1845	E4	B suppressed	B suppressed	B suppressed	A dominant	Balanced	A dominant
1024	traid_7849	E3	Balanced	Balanced	D suppressed	D suppressed	D suppressed	D suppressed
1025	traid_2470	E5	Balanced	Balanced	Balanced	NA	Balanced	Balanced
1026	traid_4913	E6	Balanced	Balanced	D suppressed	D suppressed	D suppressed	D suppressed
1027	traid_13508	E1	Balanced	Balanced	D suppressed	D suppressed	Balanced	D suppressed
1028	traid_16739	E5	Balanced	Balanced	Balanced	A dominant	Balanced	D suppressed
1029	traid_16739	E6	Balanced	Balanced	Balanced	D suppressed	Balanced	D suppressed
1030	traid_14696	E6	Balanced	Balanced	D suppressed	D suppressed	D suppressed	Balanced
1031	traid_8082	E5	Balanced	Balanced	Balanced	D suppressed	Balanced	D suppressed
1032	traid_16838	E5	Balanced	Balanced	Balanced	Balanced	Balanced	Balanced
1033	traid_6234	E5	Balanced	Balanced	D suppressed	Balanced	Balanced	Balanced
1034	traid_4701	E8	B suppressed	B suppressed	Balanced	D suppressed	Balanced	A dominant
1035	traid_8298	E7	Balanced	Balanced	D suppressed	Balanced	D suppressed	Balanced
1036	traid_9315	E1	Balanced	Balanced	D suppressed	D suppressed	Balanced	D suppressed
1037	traid_12427	E1	Balanced	Balanced	Balanced	Balanced	Balanced	Balanced
1038	traid_10179	E5	Balanced	Balanced	Balanced	Balanced	Balanced	Balanced
1039	traid_12092	E8	Balanced	Balanced	Balanced	D suppressed	Balanced	D suppressed
1040	traid_258	E1	Balanced	Balanced	Balanced	Balanced	Balanced	Balanced
1041	traid_10417	E3	Balanced	Balanced	NA	NA	D suppressed	D suppressed
1042	traid_9999	E2	Balanced	Balanced	Balanced	Balanced	Balanced	Balanced
1043	traid_17359	E1	Balanced	Balanced	Balanced	Balanced	Balanced	Balanced
1044	traid_811	E8	Balanced	Balanced	Balanced	D suppressed	Balanced	D suppressed
1045	traid_547	E8	A suppressed	Balanced	Balanced	B dominant	Balanced	B dominant
1046	traid_11135	E1	Balanced	Balanced	Balanced	Balanced	Balanced	Balanced
1047	traid_15409	E5	Balanced	Balanced	Balanced	Balanced	Balanced	Balanced
1048	traid_3592	E8	Balanced	Balanced	D suppressed	D suppressed	D suppressed	D suppressed
1049	traid_9905	E6	Balanced	Balanced	D suppressed	Balanced	Balanced	Balanced
1050	traid_14948	E1	B suppressed	B suppressed	B suppressed	B suppressed	B suppressed	B suppressed
1051	traid_401	E1	Balanced	Balanced	Balanced	A dominant	Balanced	Balanced
1052	traid_16586	E8	Balanced	Balanced	Balanced	D suppressed	Balanced	D suppressed
1053	traid_16368	E6	Balanced	Balanced	Balanced	Balanced	Balanced	D suppressed
1054	traid_17850	E8	Balanced	Balanced	D suppressed	D suppressed	D suppressed	D suppressed
1055	traid_16573	E5	Balanced	Balanced	Balanced	Balanced	Balanced	Balanced
1056	traid_17631	E4	B suppressed	B suppressed	B suppressed	B suppressed	B suppressed	B suppressed
1057	traid_439	E5	A suppressed	Balanced	Balanced	NA	NA	NA
1058	traid_13008	E6	Balanced	Balanced	Balanced	Balanced	Balanced	Balanced
1059	traid_17464	E2	Balanced	Balanced	Balanced	Balanced	Balanced	Balanced
1060	traid_3638	E2	Balanced	Balanced	Balanced	Balanced	Balanced	Balanced
1061	traid_843	E2	Balanced	Balanced	Balanced	D suppressed	Balanced	Balanced
1062	traid_843	E7	Balanced	Balanced	Balanced	Balanced	Balanced	Balanced
1063	traid_3696	E7	B suppressed	B suppressed	B suppressed	B suppressed	B suppressed	B suppressed
1064	traid_860	E2	A suppressed	A suppressed	Balanced	Balanced	Balanced	Balanced
1065	traid_13238	E6	A suppressed	A suppressed	Balanced	Balanced	Balanced	A suppressed
1066	traid_2522	E4	Balanced	Balanced	D suppressed	Balanced	D suppressed	Balanced
1067	traid_15432	E6	B dominant	A suppressed	B dominant	B dominant	B dominant	B dominant
1068	traid_3555	E8	Balanced	Balanced	Balanced	D suppressed	Balanced	D suppressed
1069	traid_16395	E8	Balanced	A suppressed	Balanced	Balanced	Balanced	Balanced
1070	traid_10169	E9	B suppressed	B suppressed	B suppressed	B suppressed	B suppressed	B suppressed
1071	traid_12126	E1	B suppressed	B suppressed	Balanced	B suppressed	B suppressed	B suppressed
1072	traid_13508	E2	Balanced	Balanced	D suppressed	D suppressed	D suppressed	D suppressed
1073	traid_16894	E3	Balanced	Balanced	B dominant	A suppressed	B dominant	A suppressed
1074	traid_4646	E2	Balanced	Balanced	Balanced	Balanced	Balanced	Balanced
1075	traid_14173	E6	D suppressed	D suppressed	D suppressed	D suppressed	D suppressed	D suppressed
1076	traid_9563	E3	Balanced	Balanced	Balanced	Balanced	Balanced	Balanced
1077	traid_11493	E2	A suppressed	A suppressed	Balanced	Balanced	Balanced	Balanced
1078	traid_1997	E8	A suppressed	Balanced	Balanced	Balanced	Balanced	Balanced
1079	traid_17316	E9	Balanced	Balanced	Balanced	Balanced	Balanced	Balanced
1080	traid_17031	E6	B dominant	Balanced	D suppressed	B dominant	D suppressed	B dominant
1081	traid_5283	E8	Balanced	Balanced	D suppressed	D suppressed	D suppressed	D suppressed
1082	traid_14440	E6	Balanced	Balanced	D suppressed	Balanced	Balanced	Balanced
1083	traid_10521	E1	Balanced	Balanced	D suppressed	Balanced	Balanced	D suppressed
1084	traid_6453	E5	Balanced	Balanced	Balanced	Balanced	D suppressed	Balanced
1085	traid_5027	E6	Balanced	Balanced	D suppressed	D suppressed	D suppressed	D suppressed
1086	traid_16781	E1	D dominant	D dominant	Balanced	Balanced	Balanced	Balanced
1087	traid_13697	E8	Balanced	Balanced	Balanced	NA	Balanced	Balanced
1088	traid_381	E5	Balanced	Balanced	Balanced	Balanced	Balanced	Balanced
1089	traid_15432	E7	A suppressed	A suppressed	A suppressed	B dominant	A suppressed	B dominant
1090	traid_11684	E2	Balanced	Balanced	Balanced	Balanced	Balanced	Balanced
1091	traid_1286	E1	Balanced	Balanced	Balanced	Balanced	Balanced	Balanced
1092	traid_14110	E1	Balanced	Balanced	Balanced	D suppressed	Balanced	D suppressed
1093	traid_669	E6	B suppressed	B suppressed	B suppressed	B suppressed	B suppressed	B suppressed
1094	traid_1826	E9	Balanced	Balanced	Balanced	D suppressed	Balanced	D suppressed
1095	traid_4575	E2	Balanced	Balanced	D suppressed	D suppressed	D suppressed	D suppressed
1096	traid_811	E9	Balanced	Balanced	Balanced	D suppressed	Balanced	D suppressed
1097	traid_253	E3	NA	NA	NA	Balanced	NA	B suppressed
1098	traid_224	E9	Balanced	Balanced	D suppressed	D suppressed	Balanced	D suppressed
1099	traid_10365	E7	B suppressed	Balanced	Balanced	Balanced	Balanced	Balanced
1100	traid_33	E4	A suppressed	B dominant	NA	Balanced	A suppressed	A suppressed
1101	traid_10346	E9	Balanced	Balanced	Balanced	Balanced	Balanced	D suppressed
1102	traid_16739	E8	Balanced	Balanced	Balanced	A dominant	Balanced	D suppressed
1103	traid_12869	E5	Balanced	Balanced	Balanced	B suppressed	Balanced	Balanced
1104	traid_11065	E8	Balanced	Balanced	Balanced	D suppressed	Balanced	D suppressed
1105	traid_806	E4	Balanced	Balanced	D suppressed	D suppressed	D suppressed	D suppressed
1106	traid_3039	E6	Balanced	Balanced	Balanced	Balanced	Balanced	Balanced
1107	traid_15090	E7	D suppressed	Balanced	D suppressed	D suppressed	D suppressed	D suppressed
1108	traid_1569	E2	B suppressed	B suppressed	Balanced	B suppressed	Balanced	B suppressed
1109	traid_16792	E1	B suppressed	Balanced	Balanced	Balanced	Balanced	D suppressed
1110	traid_5647	E3	Balanced	Balanced	Balanced	Balanced	Balanced	Balanced
1111	traid_6591	E7	A suppressed	A suppressed	A suppressed	A suppressed	A suppressed	A suppressed
1112	traid_14731	E9	NA	B suppressed	NA	Balanced	NA	A suppressed
1113	traid_13438	E9	Balanced	Balanced	D suppressed	D suppressed	Balanced	D suppressed
1114	traid_13435	E2	Balanced	Balanced	Balanced	Balanced	Balanced	B suppressed
1115	traid_14948	E4	B suppressed	B suppressed	B suppressed	B suppressed	B suppressed	B suppressed
1116	traid_416	E6	D suppressed	Balanced	D suppressed	D suppressed	Balanced	D suppressed
1117	traid_4575	E1	Balanced	Balanced	D suppressed	Balanced	D suppressed	D suppressed
1118	traid_287	E4	A suppressed	A suppressed	A suppressed	A suppressed	A suppressed	A suppressed
1119	traid_14684	E1	Balanced	Balanced	Balanced	Balanced	Balanced	Balanced
1120	traid_6726	E7	Balanced	Balanced	Balanced	Balanced	Balanced	D suppressed
1121	traid_806	E1	Balanced	Balanced	D suppressed	D suppressed	D suppressed	D suppressed
1122	traid_7920	E3	Balanced	Balanced	D suppressed	D suppressed	D suppressed	D suppressed
1123	traid_10564	E5	Balanced	Balanced	Balanced	D suppressed	Balanced	Balanced
1124	traid_12132	E7	Balanced	Balanced	Balanced	Balanced	Balanced	D suppressed
1125	traid_9429	E8	A suppressed	A suppressed	Balanced	A suppressed	Balanced	A suppressed
1126	traid_1565	E4	Balanced	Balanced	Balanced	D suppressed	Balanced	Balanced
1127	traid_669	E5	B suppressed	B suppressed	B suppressed	B suppressed	B suppressed	B suppressed
1128	traid_13882	E3	Balanced	Balanced	A dominant	A dominant	B suppressed	A dominant
1129	traid_1330	E3	Balanced	Balanced	Balanced	D suppressed	Balanced	Balanced
1130	traid_1914	E8	Balanced	Balanced	D suppressed	D suppressed	Balanced	D suppressed
1131	traid_3592	E5	Balanced	Balanced	D suppressed	D suppressed	D suppressed	D suppressed
1132	traid_26	E9	B suppressed	B suppressed	Balanced	Balanced	Balanced	Balanced
1133	traid_11045	E7	B dominant	B dominant	B dominant	B dominant	B dominant	B dominant
1134	traid_5840	E5	D dominant	D dominant	NA	NA	NA	NA
1135	traid_10055	E4	Balanced	Balanced	Balanced	Balanced	Balanced	Balanced
1136	traid_8855	E8	A suppressed	Balanced	Balanced	A suppressed	Balanced	Balanced
1137	traid_9999	E1	Balanced	Balanced	Balanced	Balanced	Balanced	Balanced
1138	traid_17769	E7	Balanced	Balanced	D suppressed	D suppressed	D suppressed	D suppressed
1139	traid_12265	E4	Balanced	Balanced	D suppressed	D suppressed	Balanced	D suppressed
1140	traid_6754	E4	Balanced	Balanced	Balanced	A dominant	Balanced	D suppressed
1141	traid_16792	E6	Balanced	Balanced	Balanced	Balanced	Balanced	Balanced
1142	traid_9999	E3	Balanced	Balanced	Balanced	Balanced	Balanced	Balanced
1143	traid_8527	E8	B suppressed	Balanced	NA	B suppressed	D dominant	B suppressed
1144	traid_2813	E8	Balanced	Balanced	Balanced	Balanced	Balanced	D suppressed
1145	traid_10101	E5	Balanced	Balanced	D suppressed	D suppressed	D suppressed	D suppressed
1146	traid_13083	E4	Balanced	Balanced	Balanced	Balanced	Balanced	Balanced
1147	traid_14841	E3	Balanced	Balanced	Balanced	D suppressed	Balanced	D suppressed
1148	traid_10274	E4	Balanced	Balanced	Balanced	Balanced	Balanced	Balanced
1149	traid_165	E1	A suppressed	Balanced	Balanced	D suppressed	Balanced	D suppressed
1150	traid_547	E4	Balanced	A suppressed	Balanced	B dominant	Balanced	A suppressed
1151	traid_2288	E6	A suppressed	A suppressed	Balanced	A suppressed	Balanced	Balanced
1152	traid_6334	E6	Balanced	Balanced	Balanced	Balanced	Balanced	Balanced
1153	traid_8195	E7	B suppressed	B suppressed	B suppressed	B suppressed	B suppressed	B suppressed
1154	traid_3557	E5	B suppressed	B suppressed	B suppressed	NA	B suppressed	B suppressed
1155	traid_1200	E8	Balanced	Balanced	D suppressed	NA	D suppressed	Balanced
1156	traid_2398	E3	D dominant	D dominant	Balanced	B suppressed	B suppressed	D dominant
1157	traid_13058	E7	D suppressed	D suppressed	D suppressed	D suppressed	D suppressed	D suppressed
1158	traid_10757	E1	D suppressed	D suppressed	D suppressed	D suppressed	D suppressed	D suppressed
1159	traid_16838	E3	Balanced	Balanced	Balanced	Balanced	Balanced	Balanced
1160	traid_3696	E9	Balanced	Balanced	B suppressed	D suppressed	Balanced	D suppressed
1161	traid_13859	E1	B dominant	B dominant	B dominant	D suppressed	B dominant	D suppressed
1162	traid_16736	E8	B suppressed	B suppressed	Balanced	Balanced	B suppressed	A dominant
1163	traid_6291	E1	Balanced	Balanced	D suppressed	D suppressed	D suppressed	D suppressed
1164	traid_2452	E2	Balanced	Balanced	Balanced	Balanced	Balanced	Balanced
1165	traid_547	E5	Balanced	Balanced	Balanced	B dominant	Balanced	A suppressed
1166	traid_17586	E5	A suppressed	A suppressed	Balanced	A suppressed	Balanced	A suppressed
1167	traid_13882	E2	Balanced	Balanced	A dominant	A dominant	A dominant	A dominant
1168	traid_17031	E4	Balanced	Balanced	D suppressed	D suppressed	D suppressed	B dominant
1169	traid_1310	E5	Balanced	Balanced	D suppressed	NA	D suppressed	D suppressed
1170	traid_1310	E6	Balanced	Balanced	D suppressed	D suppressed	D suppressed	D suppressed
1171	traid_11684	E1	Balanced	Balanced	Balanced	Balanced	Balanced	Balanced
1172	traid_5814	E6	B suppressed	Balanced	Balanced	B suppressed	Balanced	B suppressed
1173	traid_2564	E8	NA	NA	D suppressed	NA	NA	NA
1174	traid_37	E8	Balanced	Balanced	NA	A suppressed	Balanced	Balanced
1175	traid_14126	E8	Balanced	Balanced	Balanced	D suppressed	Balanced	D suppressed
1176	traid_12036	E9	A suppressed	Balanced	A suppressed	Balanced	A suppressed	Balanced
1177	traid_17096	E6	Balanced	Balanced	Balanced	Balanced	Balanced	Balanced
1178	traid_1274	E5	Balanced	Balanced	D suppressed	D suppressed	D suppressed	D suppressed
1179	traid_1980	E5	Balanced	Balanced	Balanced	Balanced	Balanced	Balanced
1180	traid_5840	E6	D dominant	D dominant	D suppressed	NA	D suppressed	NA
1181	traid_11193	E5	Balanced	Balanced	D suppressed	D suppressed	D suppressed	D suppressed
1182	traid_2507	E1	Balanced	Balanced	Balanced	D suppressed	Balanced	Balanced
1183	traid_6453	E4	Balanced	Balanced	Balanced	Balanced	Balanced	Balanced
1184	traid_4646	E3	Balanced	Balanced	Balanced	Balanced	Balanced	Balanced
1185	traid_14888	E4	Balanced	Balanced	Balanced	Balanced	Balanced	Balanced
1186	traid_15577	E8	D dominant	B suppressed	B suppressed	Balanced	Balanced	Balanced
1187	traid_12427	E2	Balanced	Balanced	Balanced	B suppressed	Balanced	A dominant
1188	traid_8082	E8	Balanced	Balanced	Balanced	D suppressed	Balanced	D suppressed
1189	traid_10850	E4	Balanced	Balanced	Balanced	A suppressed	Balanced	Balanced
1190	traid_2507	E2	Balanced	Balanced	Balanced	Balanced	Balanced	Balanced
1191	traid_1980	E6	Balanced	Balanced	Balanced	Balanced	Balanced	Balanced
1192	traid_16528	E8	A suppressed	Balanced	Balanced	A suppressed	Balanced	A suppressed
1193	traid_2435	E4	Balanced	Balanced	Balanced	Balanced	Balanced	Balanced
1194	traid_1565	E8	Balanced	Balanced	Balanced	D suppressed	Balanced	D suppressed
1195	traid_266	E6	B dominant	B dominant	B dominant	B dominant	B dominant	B dominant
1196	traid_1067	E6	A suppressed	A suppressed	B dominant	B dominant	B dominant	B dominant
1197	traid_4601	E4	Balanced	Balanced	D suppressed	D suppressed	D suppressed	D suppressed
1198	traid_15409	E9	Balanced	Balanced	Balanced	Balanced	Balanced	D suppressed
1199	traid_1581	E6	Balanced	A suppressed	Balanced	Balanced	Balanced	Balanced
1200	traid_13629	E6	Balanced	Balanced	Balanced	Balanced	Balanced	Balanced
1201	traid_1926	E1	Balanced	Balanced	D suppressed	D suppressed	Balanced	D suppressed
1202	traid_3903	E7	Balanced	Balanced	Balanced	Balanced	Balanced	Balanced
1203	traid_6754	E5	Balanced	Balanced	Balanced	Balanced	D suppressed	D suppressed
1204	traid_7849	E1	Balanced	Balanced	Balanced	D suppressed	Balanced	D suppressed
1205	traid_235	E6	Balanced	Balanced	Balanced	NA	Balanced	Balanced
1206	traid_2751	E7	Balanced	Balanced	Balanced	Balanced	Balanced	Balanced
1207	traid_13572	E8	Balanced	Balanced	Balanced	A dominant	B suppressed	A dominant
1208	traid_4701	E9	Balanced	Balanced	B suppressed	D suppressed	B suppressed	D suppressed
1209	traid_547	E9	Balanced	Balanced	Balanced	B dominant	Balanced	B dominant
1210	traid_7849	E6	Balanced	Balanced	D suppressed	D suppressed	D suppressed	D suppressed
1211	traid_287	E3	A suppressed	A suppressed	A suppressed	A suppressed	A suppressed	A suppressed
1212	traid_9180	E8	A suppressed	Balanced	D suppressed	D suppressed	Balanced	D suppressed
1213	traid_3219	E8	Balanced	Balanced	D suppressed	D suppressed	Balanced	D suppressed
1214	traid_3668	E4	Balanced	Balanced	D suppressed	D suppressed	D suppressed	Balanced
1215	traid_16739	E1	Balanced	Balanced	Balanced	D suppressed	Balanced	A dominant
1216	traid_9860	E9	Balanced	Balanced	Balanced	D suppressed	Balanced	D suppressed
1217	traid_1997	E6	A suppressed	Balanced	Balanced	Balanced	Balanced	A suppressed
1218	traid_14888	E5	Balanced	Balanced	Balanced	Balanced	Balanced	Balanced
1219	traid_11065	E7	Balanced	Balanced	Balanced	D suppressed	Balanced	D suppressed
1220	traid_11552	E4	B suppressed	B suppressed	Balanced	NA	NA	NA
1221	traid_5283	E5	Balanced	Balanced	D suppressed	D suppressed	D suppressed	D suppressed
1222	traid_10530	E6	Balanced	Balanced	Balanced	Balanced	Balanced	Balanced
1223	traid_1569	E4	Balanced	Balanced	Balanced	Balanced	Balanced	B suppressed
1224	traid_1581	E8	D dominant	Balanced	Balanced	Balanced	Balanced	Balanced
1225	traid_9611	E1	B suppressed	B suppressed	Balanced	B suppressed	Balanced	Balanced
1226	traid_2628	E3	B suppressed	B suppressed	Balanced	Balanced	Balanced	B suppressed
1227	traid_17631	E5	B suppressed	B suppressed	B suppressed	B suppressed	B suppressed	B suppressed
1228	traid_1536	E1	Balanced	Balanced	Balanced	Balanced	Balanced	Balanced
1229	traid_10365	E6	B suppressed	Balanced	Balanced	Balanced	Balanced	Balanced
1230	traid_1914	E6	Balanced	Balanced	Balanced	D suppressed	Balanced	D suppressed
1231	traid_7384	E7	Balanced	Balanced	Balanced	Balanced	Balanced	Balanced
1232	traid_3592	E9	Balanced	Balanced	D suppressed	D suppressed	D suppressed	D suppressed
1233	traid_15735	E1	Balanced	Balanced	Balanced	Balanced	Balanced	Balanced
1234	traid_6751	E8	Balanced	Balanced	D suppressed	D suppressed	Balanced	D suppressed
1235	traid_10179	E7	Balanced	Balanced	Balanced	Balanced	Balanced	Balanced
1236	traid_6058	E8	Balanced	Balanced	Balanced	Balanced	Balanced	Balanced
1237	traid_15735	E2	Balanced	Balanced	Balanced	Balanced	Balanced	Balanced
1238	traid_10499	E9	Balanced	Balanced	Balanced	Balanced	Balanced	Balanced
1239	traid_9611	E7	B suppressed	Balanced	Balanced	B suppressed	Balanced	Balanced
1240	traid_12725	E8	Balanced	Balanced	Balanced	D suppressed	Balanced	D suppressed
1241	traid_17464	E1	Balanced	Balanced	Balanced	Balanced	Balanced	D suppressed
1242	traid_258	E2	Balanced	Balanced	Balanced	Balanced	Balanced	Balanced
1243	traid_266	E7	B dominant	B dominant	B dominant	B dominant	B dominant	B dominant
1244	traid_13788	E2	B suppressed	B suppressed	A dominant	B suppressed	B suppressed	B suppressed
1245	traid_12780	E8	Balanced	Balanced	Balanced	D suppressed	Balanced	D suppressed
1246	traid_12102	E3	Balanced	Balanced	D suppressed	D suppressed	D suppressed	A dominant
1247	traid_8249	E8	NA	NA	Balanced	NA	NA	NA
1248	traid_12806	E3	Balanced	Balanced	Balanced	Balanced	Balanced	Balanced
1249	traid_3549	E7	Balanced	Balanced	Balanced	Balanced	Balanced	Balanced
1250	traid_9345	E2	Balanced	Balanced	Balanced	Balanced	Balanced	Balanced
1251	traid_6609	E6	Balanced	Balanced	B suppressed	B suppressed	Balanced	Balanced
1252	traid_13008	E5	Balanced	Balanced	Balanced	Balanced	Balanced	Balanced
1253	traid_3185	E5	Balanced	Balanced	Balanced	Balanced	Balanced	Balanced
1254	traid_9052	E5	Balanced	Balanced	Balanced	B suppressed	Balanced	Balanced
1255	traid_9563	E8	Balanced	Balanced	Balanced	D suppressed	Balanced	Balanced
1256	traid_1536	E2	Balanced	Balanced	Balanced	Balanced	Balanced	D suppressed
1257	traid_1581	E7	Balanced	Balanced	Balanced	Balanced	Balanced	Balanced
1258	traid_2735	E1	B suppressed	B suppressed	Balanced	A suppressed	Balanced	D dominant
1259	traid_9609	E6	B suppressed	Balanced	Balanced	B suppressed	Balanced	B suppressed
1260	traid_12404	E6	B suppressed	Balanced	D suppressed	Balanced	D suppressed	Balanced
1261	traid_3935	E7	NA	Balanced	NA	D suppressed	NA	D suppressed
1262	traid_9563	E4	Balanced	Balanced	Balanced	D suppressed	Balanced	Balanced
1263	traid_13461	E2	A suppressed	A suppressed	Balanced	Balanced	Balanced	Balanced
1264	traid_12726	E5	Balanced	Balanced	D suppressed	Balanced	D suppressed	Balanced
1265	traid_10179	E9	Balanced	B suppressed	Balanced	Balanced	Balanced	Balanced
1266	traid_10274	E3	Balanced	Balanced	D suppressed	D suppressed	Balanced	D suppressed
1267	traid_17646	E8	Balanced	Balanced	D suppressed	D suppressed	D suppressed	D suppressed
1268	traid_4929	E8	Balanced	NA	Balanced	D suppressed	Balanced	D suppressed
1269	traid_3903	E5	Balanced	Balanced	Balanced	Balanced	Balanced	Balanced
1270	traid_15577	E9	D dominant	NA	Balanced	Balanced	Balanced	Balanced
1271	traid_3884	E9	A suppressed	A suppressed	A suppressed	B dominant	A suppressed	B dominant
1272	traid_14888	E7	Balanced	Balanced	D suppressed	Balanced	D suppressed	Balanced
1273	traid_9860	E7	Balanced	Balanced	Balanced	D suppressed	Balanced	Balanced
1274	traid_17769	E9	Balanced	D suppressed	Balanced	D suppressed	Balanced	D suppressed
1275	traid_3624	E2	A dominant	B suppressed	A dominant	A dominant	A dominant	A dominant
1276	traid_3903	E4	Balanced	Balanced	Balanced	Balanced	Balanced	Balanced
1277	traid_1246	E7	Balanced	Balanced	Balanced	D suppressed	Balanced	D suppressed
1278	traid_477	E5	Balanced	Balanced	Balanced	A suppressed	Balanced	A suppressed
1279	traid_13783	E6	Balanced	Balanced	D suppressed	D suppressed	D suppressed	D suppressed
1280	traid_3592	E7	Balanced	Balanced	D suppressed	D suppressed	D suppressed	Balanced
1281	traid_16368	E8	Balanced	Balanced	Balanced	D suppressed	Balanced	D suppressed
1282	traid_11235	E7	Balanced	Balanced	D suppressed	Balanced	D suppressed	D suppressed
1283	traid_4701	E7	Balanced	Balanced	Balanced	D suppressed	D suppressed	D suppressed
1284	traid_5	E6	Balanced	Balanced	Balanced	B dominant	Balanced	B dominant
1285	traid_2795	E4	Balanced	Balanced	D suppressed	D suppressed	D suppressed	Balanced
1286	traid_127	E1	Balanced	Balanced	D suppressed	A dominant	D suppressed	D suppressed
1287	traid_17000	E1	Balanced	Balanced	D suppressed	D suppressed	D suppressed	D suppressed
1288	traid_287	E2	A suppressed	A suppressed	A suppressed	A suppressed	A suppressed	A suppressed
1289	traid_12132	E1	Balanced	Balanced	Balanced	Balanced	Balanced	Balanced
1290	traid_16242	E8	Balanced	Balanced	Balanced	D suppressed	Balanced	Balanced
1291	traid_3555	E9	Balanced	Balanced	Balanced	D suppressed	Balanced	D suppressed
1292	traid_3884	E8	A suppressed	A suppressed	A suppressed	B dominant	A suppressed	B dominant
1293	traid_12132	E3	Balanced	Balanced	Balanced	Balanced	Balanced	D suppressed
1294	traid_401	E3	Balanced	Balanced	Balanced	Balanced	Balanced	Balanced
1295	traid_7427	E1	D suppressed	D suppressed	D suppressed	A dominant	D suppressed	D suppressed
1296	traid_9047	E1	Balanced	Balanced	Balanced	Balanced	Balanced	Balanced
1297	traid_477	E3	Balanced	Balanced	Balanced	Balanced	Balanced	Balanced
1298	traid_13445	E3	Balanced	Balanced	Balanced	D suppressed	Balanced	Balanced
1299	traid_6374	E8	Balanced	D suppressed	Balanced	D suppressed	Balanced	D suppressed
1300	traid_9441	E9	Balanced	Balanced	Balanced	D suppressed	Balanced	D suppressed
1301	traid_2045	E7	Balanced	Balanced	Balanced	Balanced	Balanced	Balanced
1302	traid_8859	E3	D suppressed	D suppressed	D suppressed	D suppressed	D suppressed	D suppressed
1303	traid_170	E8	A dominant	A dominant	NA	A dominant	A dominant	B suppressed
1304	traid_2656	E4	Balanced	Balanced	Balanced	Balanced	Balanced	Balanced
1305	traid_3549	E6	Balanced	Balanced	Balanced	Balanced	Balanced	D suppressed
1306	traid_4379	E8	NA	NA	NA	A dominant	NA	NA
1307	traid_12132	E6	Balanced	Balanced	Balanced	D suppressed	Balanced	Balanced
1308	traid_11065	E5	Balanced	Balanced	Balanced	D suppressed	Balanced	D suppressed
1309	traid_8729	E6	Balanced	Balanced	Balanced	D suppressed	Balanced	D suppressed
1310	traid_9345	E5	Balanced	Balanced	Balanced	Balanced	Balanced	Balanced
1311	traid_13445	E7	Balanced	Balanced	Balanced	Balanced	Balanced	Balanced
1312	traid_7849	E7	Balanced	Balanced	Balanced	D suppressed	Balanced	D suppressed
1313	traid_1223	E6	D suppressed	Balanced	D suppressed	D suppressed	D suppressed	D suppressed
1314	traid_5797	E8	B dominant	B dominant	B dominant	B dominant	B dominant	B dominant
1315	traid_12265	E8	Balanced	Balanced	Balanced	D suppressed	Balanced	D suppressed
1316	traid_9611	E2	B suppressed	B suppressed	Balanced	B suppressed	Balanced	B suppressed
1317	traid_3593	E8	Balanced	Balanced	D suppressed	D suppressed	Balanced	D suppressed
1318	traid_6820	E9	Balanced	Balanced	Balanced	D suppressed	Balanced	D suppressed
1319	traid_3593	E9	Balanced	Balanced	Balanced	D suppressed	Balanced	D suppressed
1320	traid_12126	E3	B suppressed	B suppressed	B suppressed	Balanced	B suppressed	B suppressed
1321	traid_14183	E9	Balanced	Balanced	D suppressed	D suppressed	D suppressed	D suppressed
1322	traid_14110	E3	Balanced	Balanced	Balanced	D suppressed	Balanced	D suppressed
1323	traid_17000	E9	Balanced	Balanced	Balanced	D suppressed	Balanced	D suppressed
1324	traid_13205	E3	Balanced	Balanced	Balanced	Balanced	Balanced	Balanced
1325	traid_8859	E2	D suppressed	D suppressed	D suppressed	D suppressed	D suppressed	D suppressed
1326	traid_16267	E4	Balanced	Balanced	D suppressed	Balanced	D suppressed	D suppressed
1327	traid_1330	E2	Balanced	Balanced	Balanced	D suppressed	Balanced	Balanced
1328	traid_1286	E4	Balanced	Balanced	Balanced	Balanced	Balanced	Balanced
1329	traid_12132	E5	Balanced	Balanced	Balanced	D suppressed	Balanced	Balanced
1330	traid_13083	E5	Balanced	Balanced	Balanced	D suppressed	Balanced	Balanced
1331	traid_14888	E8	Balanced	Balanced	Balanced	Balanced	Balanced	Balanced
1332	traid_8298	E6	Balanced	Balanced	Balanced	Balanced	Balanced	Balanced
1333	traid_2239	E6	Balanced	A suppressed	D suppressed	Balanced	D suppressed	D suppressed
1334	traid_3222	E9	Balanced	Balanced	D suppressed	D suppressed	D suppressed	D suppressed
1335	traid_9080	E9	Balanced	Balanced	Balanced	D suppressed	Balanced	Balanced
1336	traid_12659	E6	Balanced	Balanced	Balanced	Balanced	Balanced	A dominant
1337	traid_258	E4	D dominant	D dominant	Balanced	Balanced	Balanced	Balanced
1338	traid_13788	E3	B suppressed	B suppressed	B suppressed	A dominant	B suppressed	B suppressed
1339	traid_11235	E6	Balanced	Balanced	Balanced	Balanced	Balanced	Balanced
1340	traid_1536	E5	Balanced	Balanced	Balanced	Balanced	Balanced	A suppressed
1341	traid_14173	E3	Balanced	Balanced	D suppressed	D suppressed	D suppressed	D suppressed
1342	traid_6997	E2	D suppressed	D suppressed	D suppressed	D suppressed	D suppressed	D suppressed
1343	traid_7547	E6	B suppressed	B suppressed	A dominant	B suppressed	A dominant	A dominant
1344	traid_1286	E2	Balanced	Balanced	Balanced	Balanced	Balanced	Balanced
1345	traid_10530	E7	Balanced	Balanced	Balanced	Balanced	Balanced	Balanced
1346	traid_8768	E8	A suppressed	A suppressed	NA	A suppressed	B dominant	A suppressed
1347	traid_1565	E5	Balanced	Balanced	D suppressed	D suppressed	Balanced	Balanced
1348	traid_12659	E4	B suppressed	B suppressed	B suppressed	A dominant	B suppressed	A dominant
1349	traid_13438	E8	Balanced	Balanced	D suppressed	D suppressed	Balanced	D suppressed
1350	traid_14731	E5	B suppressed	B suppressed	Balanced	Balanced	Balanced	Balanced
1351	traid_16091	E9	Balanced	D suppressed	Balanced	D suppressed	Balanced	D suppressed
1352	traid_5283	E6	Balanced	Balanced	D suppressed	D suppressed	D suppressed	D suppressed
1353	traid_9611	E8	B suppressed	Balanced	Balanced	B suppressed	Balanced	Balanced
1354	traid_10587	E7	A suppressed	A suppressed	B dominant	B dominant	B dominant	Balanced
1355	traid_1826	E3	Balanced	Balanced	Balanced	Balanced	Balanced	D suppressed
1356	traid_3079	E3	Balanced	Balanced	Balanced	D suppressed	D suppressed	D suppressed
1357	traid_13465	E6	Balanced	Balanced	Balanced	Balanced	Balanced	Balanced
1358	traid_1507	E7	Balanced	Balanced	Balanced	D suppressed	Balanced	D suppressed
1359	traid_17600	E5	Balanced	Balanced	Balanced	Balanced	Balanced	Balanced
1360	traid_15247	E9	NA	Balanced	NA	Balanced	NA	B dominant
1361	traid_9168	E6	Balanced	Balanced	Balanced	D suppressed	Balanced	Balanced
1362	traid_2711	E2	Balanced	Balanced	Balanced	Balanced	Balanced	Balanced
1363	traid_190	E6	D dominant	D dominant	D dominant	D dominant	D dominant	D dominant
1364	traid_1914	E3	Balanced	Balanced	D suppressed	A dominant	D suppressed	D suppressed
1365	traid_14110	E4	Balanced	Balanced	Balanced	D suppressed	Balanced	D suppressed
1366	traid_13894	E3	Balanced	Balanced	Balanced	Balanced	Balanced	Balanced
1367	traid_92	E6	Balanced	Balanced	Balanced	Balanced	Balanced	Balanced
1368	traid_258	E7	Balanced	Balanced	Balanced	Balanced	Balanced	Balanced
1369	traid_17359	E6	Balanced	Balanced	D suppressed	Balanced	D suppressed	Balanced
1370	traid_7874	E1	Balanced	Balanced	Balanced	Balanced	Balanced	D suppressed
1371	traid_6058	E9	Balanced	Balanced	Balanced	Balanced	Balanced	Balanced
1372	traid_14684	E2	Balanced	Balanced	Balanced	Balanced	Balanced	Balanced
1373	traid_1536	E7	Balanced	Balanced	Balanced	Balanced	Balanced	Balanced
1374	traid_2813	E9	Balanced	NA	Balanced	Balanced	Balanced	D suppressed
1375	traid_16838	E4	Balanced	Balanced	Balanced	Balanced	Balanced	Balanced
1376	traid_418	E5	D dominant	D dominant	D dominant	A suppressed	D dominant	NA
1377	traid_13788	E5	B suppressed	B suppressed	B suppressed	B suppressed	B suppressed	B suppressed
1378	traid_12035	E8	D dominant	D dominant	D dominant	D dominant	D dominant	D dominant
1379	traid_9047	E5	D dominant	D dominant	A suppressed	Balanced	Balanced	Balanced
1380	traid_11951	E2	Balanced	Balanced	Balanced	Balanced	Balanced	Balanced
1381	traid_10835	E4	Balanced	Balanced	Balanced	Balanced	Balanced	Balanced
1382	traid_1301	E4	NA	B dominant	NA	NA	NA	NA
1383	traid_14888	E6	Balanced	Balanced	Balanced	Balanced	Balanced	Balanced
1384	traid_13461	E1	Balanced	A suppressed	Balanced	Balanced	Balanced	Balanced
1385	traid_14888	E3	Balanced	Balanced	Balanced	Balanced	Balanced	Balanced
1386	traid_3607	E7	B suppressed	B suppressed	Balanced	B suppressed	Balanced	B suppressed
1387	traid_10274	E5	Balanced	Balanced	Balanced	Balanced	Balanced	Balanced
1388	traid_1569	E5	Balanced	Balanced	Balanced	B suppressed	B suppressed	B suppressed
1389	traid_10521	E6	Balanced	Balanced	D suppressed	D suppressed	D suppressed	D suppressed
1390	traid_8082	E1	Balanced	Balanced	Balanced	Balanced	Balanced	D suppressed
1391	traid_14126	E9	Balanced	Balanced	Balanced	Balanced	Balanced	D suppressed
1392	traid_10274	E6	Balanced	B suppressed	Balanced	Balanced	Balanced	Balanced
1393	traid_5596	E3	B suppressed	B suppressed	Balanced	Balanced	Balanced	Balanced
1394	traid_17631	E7	B suppressed	B suppressed	B suppressed	B suppressed	B suppressed	B suppressed
1395	traid_4669	E8	Balanced	B suppressed	B suppressed	NA	B suppressed	B suppressed
1396	traid_11135	E2	Balanced	Balanced	Balanced	D suppressed	Balanced	Balanced
1397	traid_5	E7	Balanced	Balanced	Balanced	Balanced	Balanced	Balanced
1398	traid_17464	E3	Balanced	Balanced	Balanced	Balanced	Balanced	D suppressed
1399	traid_17496	E8	Balanced	NA	Balanced	D suppressed	Balanced	D suppressed
1400	traid_11101	E4	A suppressed	A suppressed	A suppressed	A suppressed	A suppressed	A suppressed
1401	traid_10274	E7	B suppressed	B suppressed	B suppressed	Balanced	B suppressed	Balanced
1402	traid_17464	E6	Balanced	Balanced	Balanced	D suppressed	Balanced	D suppressed
1403	traid_228	E4	Balanced	Balanced	Balanced	Balanced	Balanced	Balanced
1404	traid_14731	E6	B suppressed	B suppressed	Balanced	Balanced	Balanced	Balanced
1405	traid_9754	E1	B suppressed	B suppressed	Balanced	B suppressed	Balanced	B suppressed
1406	traid_3423	E6	D suppressed	D suppressed	D suppressed	D suppressed	D suppressed	D suppressed
1407	traid_10757	E5	D suppressed	D suppressed	D suppressed	D suppressed	D suppressed	D suppressed
1408	traid_9315	E2	Balanced	Balanced	Balanced	D suppressed	D suppressed	D suppressed
1409	traid_18067	E8	A suppressed	A suppressed	D suppressed	D suppressed	Balanced	Balanced
1410	traid_547	E6	Balanced	Balanced	Balanced	B dominant	Balanced	A suppressed
1411	traid_9020	E8	Balanced	Balanced	Balanced	Balanced	Balanced	D suppressed
1412	traid_9345	E1	Balanced	Balanced	Balanced	Balanced	D suppressed	Balanced
1413	traid_16792	E2	B suppressed	Balanced	Balanced	Balanced	Balanced	Balanced
1414	traid_467	E2	B suppressed	Balanced	B suppressed	D suppressed	Balanced	Balanced
1415	traid_6044	E4	NA	NA	B suppressed	B suppressed	B suppressed	B suppressed
1416	traid_15679	E9	Balanced	Balanced	Balanced	Balanced	Balanced	Balanced
1417	traid_5712	E3	NA	NA	NA	A dominant	A dominant	A dominant
1418	traid_12265	E6	Balanced	Balanced	D suppressed	D suppressed	D suppressed	D suppressed
1419	traid_9905	E7	Balanced	Balanced	Balanced	Balanced	Balanced	Balanced
1420	traid_16443	E4	Balanced	Balanced	Balanced	Balanced	Balanced	D suppressed
1421	traid_12659	E8	Balanced	Balanced	Balanced	D suppressed	Balanced	D suppressed
1422	traid_18092	E9	B suppressed	B suppressed	B suppressed	Balanced	B suppressed	Balanced
1423	traid_13318	E7	Balanced	Balanced	Balanced	Balanced	Balanced	Balanced
1424	traid_6453	E7	B suppressed	Balanced	Balanced	B suppressed	D suppressed	Balanced
1425	traid_2398	E5	D dominant	D dominant	B suppressed	Balanced	B suppressed	B suppressed
1426	traid_11120	E4	Balanced	Balanced	Balanced	Balanced	Balanced	D suppressed
1427	traid_5342	E8	Balanced	Balanced	Balanced	Balanced	Balanced	Balanced
1428	traid_11065	E6	Balanced	Balanced	Balanced	D suppressed	Balanced	D suppressed
1429	traid_6820	E4	Balanced	Balanced	Balanced	D suppressed	Balanced	D suppressed
1430	traid_2522	E3	Balanced	Balanced	D suppressed	Balanced	D suppressed	Balanced
1431	traid_10055	E6	Balanced	Balanced	Balanced	Balanced	Balanced	Balanced
1432	traid_11493	E4	A suppressed	A suppressed	Balanced	Balanced	Balanced	Balanced
1433	traid_1825	E2	Balanced	Balanced	Balanced	D suppressed	Balanced	D suppressed
1434	traid_18026	E8	Balanced	D suppressed	D suppressed	B dominant	D suppressed	D suppressed
1435	traid_2795	E6	Balanced	Balanced	D suppressed	Balanced	D suppressed	D suppressed
1436	traid_12780	E9	Balanced	Balanced	Balanced	D suppressed	Balanced	D suppressed
1437	traid_16495	E6	D suppressed	D suppressed	D suppressed	D suppressed	D suppressed	D suppressed
1438	traid_15027	E6	Balanced	Balanced	Balanced	D suppressed	Balanced	D suppressed
1439	traid_14841	E7	Balanced	Balanced	D suppressed	D suppressed	Balanced	D suppressed
1440	traid_1274	E7	D suppressed	Balanced	D suppressed	D suppressed	D suppressed	D suppressed
1441	traid_8295	E5	Balanced	D suppressed	D suppressed	Balanced	D suppressed	Balanced
1442	traid_6820	E8	Balanced	Balanced	Balanced	D suppressed	Balanced	D suppressed
1443	traid_10757	E2	D suppressed	D suppressed	D suppressed	D suppressed	D suppressed	D suppressed
1444	traid_95	E5	Balanced	Balanced	Balanced	Balanced	Balanced	Balanced
1445	traid_1330	E1	Balanced	Balanced	Balanced	D suppressed	Balanced	Balanced
1446	traid_7556	E7	Balanced	Balanced	Balanced	Balanced	Balanced	Balanced
1447	traid_3079	E6	B suppressed	B suppressed	A dominant	Balanced	A dominant	D suppressed
1448	traid_8768	E9	Balanced	A suppressed	B dominant	A suppressed	B dominant	A suppressed
1449	traid_1565	E2	Balanced	Balanced	Balanced	D suppressed	Balanced	D suppressed
1450	traid_92	E1	Balanced	Balanced	Balanced	Balanced	Balanced	Balanced
1451	traid_5330	E7	A suppressed	A suppressed	Balanced	Balanced	Balanced	Balanced
1452	traid_16536	E2	Balanced	Balanced	Balanced	Balanced	Balanced	D suppressed
1453	traid_4646	E1	Balanced	Balanced	Balanced	Balanced	Balanced	Balanced
1454	traid_92	E4	Balanced	Balanced	Balanced	Balanced	Balanced	Balanced
1455	traid_11593	E5	D suppressed	B dominant	D suppressed	NA	B dominant	D suppressed
1456	traid_16242	E9	Balanced	Balanced	Balanced	D suppressed	Balanced	Balanced
1457	traid_9047	E2	Balanced	Balanced	Balanced	Balanced	Balanced	Balanced
1458	traid_2795	E2	B suppressed	B suppressed	D suppressed	A dominant	D suppressed	A dominant
1459	traid_11193	E1	Balanced	Balanced	Balanced	D suppressed	Balanced	D suppressed
1460	traid_16536	E4	Balanced	Balanced	Balanced	Balanced	Balanced	D suppressed
1461	traid_17485	E1	D suppressed	Balanced	D suppressed	D suppressed	D suppressed	D suppressed
1462	traid_14696	E8	Balanced	Balanced	Balanced	Balanced	Balanced	D suppressed
1463	traid_13205	E4	Balanced	Balanced	Balanced	Balanced	Balanced	Balanced
1464	traid_165	E9	A suppressed	A suppressed	Balanced	D suppressed	Balanced	D suppressed
1465	traid_16395	E9	Balanced	Balanced	Balanced	Balanced	Balanced	Balanced
1466	traid_9860	E6	Balanced	Balanced	D suppressed	D suppressed	D suppressed	D suppressed
1467	traid_12102	E1	D suppressed	D suppressed	D suppressed	D suppressed	D suppressed	D suppressed
1468	traid_12265	E5	Balanced	Balanced	D suppressed	D suppressed	Balanced	D suppressed
1469	traid_8482	E2	A suppressed	A suppressed	Balanced	Balanced	Balanced	Balanced
1470	traid_17524	E9	Balanced	Balanced	Balanced	D suppressed	Balanced	D suppressed
1471	traid_6234	E6	Balanced	Balanced	D suppressed	Balanced	D suppressed	Balanced
1472	traid_14776	E2	B suppressed	B suppressed	Balanced	B suppressed	Balanced	Balanced
1473	traid_4601	E5	Balanced	Balanced	D suppressed	D suppressed	D suppressed	D suppressed
1474	traid_9563	E5	Balanced	Balanced	Balanced	Balanced	Balanced	Balanced
1475	traid_12907	E9	A suppressed	B dominant	B dominant	B dominant	B dominant	B dominant
1476	traid_9196	E1	Balanced	A dominant	D suppressed	D suppressed	D suppressed	D suppressed
1477	traid_1565	E7	Balanced	Balanced	Balanced	D suppressed	Balanced	D suppressed
1478	traid_15461	E7	B suppressed	B suppressed	B suppressed	Balanced	B suppressed	Balanced
1479	traid_13465	E8	Balanced	Balanced	Balanced	D suppressed	Balanced	D suppressed
1480	traid_13763	E3	Balanced	Balanced	Balanced	Balanced	Balanced	A suppressed
1481	traid_13697	E9	Balanced	Balanced	Balanced	Balanced	Balanced	Balanced
1482	traid_12659	E5	Balanced	Balanced	B suppressed	B suppressed	Balanced	A dominant
1483	traid_1536	E3	Balanced	A suppressed	Balanced	Balanced	Balanced	D suppressed
1484	traid_3833	E8	D suppressed	D suppressed	D suppressed	D suppressed	D suppressed	D suppressed
1485	traid_6291	E7	Balanced	Balanced	D suppressed	Balanced	D suppressed	Balanced
1486	traid_235	E7	Balanced	Balanced	Balanced	Balanced	Balanced	Balanced
1487	traid_3689	E7	A suppressed	Balanced	Balanced	Balanced	Balanced	Balanced
1488	traid_2651	E4	Balanced	Balanced	D suppressed	D suppressed	D suppressed	D suppressed
1489	traid_9609	E8	Balanced	Balanced	Balanced	Balanced	Balanced	B suppressed
1490	traid_4913	E8	Balanced	NA	D suppressed	D suppressed	Balanced	D suppressed
1491	traid_6550	E5	Balanced	Balanced	D suppressed	NA	D suppressed	D suppressed
1492	traid_3423	E5	D suppressed	D suppressed	D suppressed	D suppressed	D suppressed	D suppressed
1493	traid_6550	E6	Balanced	Balanced	D suppressed	D suppressed	D suppressed	D suppressed
1494	traid_4996	E8	Balanced	Balanced	Balanced	D suppressed	Balanced	D suppressed
1495	traid_2402	E8	B suppressed	Balanced	Balanced	D suppressed	B suppressed	D suppressed
1496	traid_10199	E4	B suppressed	Balanced	B suppressed	NA	NA	NA
1497	traid_9429	E4	A suppressed	A suppressed	Balanced	A suppressed	Balanced	A suppressed
1498	traid_11557	E6	Balanced	Balanced	Balanced	D suppressed	Balanced	D suppressed
1499	traid_1330	E4	Balanced	Balanced	Balanced	D suppressed	Balanced	D suppressed
1500	traid_13704	E8	Balanced	Balanced	B suppressed	B suppressed	Balanced	B suppressed
1501	traid_3671	E5	NA	Balanced	NA	NA	NA	NA
1502	traid_17316	E5	Balanced	Balanced	D suppressed	Balanced	D suppressed	D suppressed
1503	traid_11193	E2	Balanced	Balanced	Balanced	D suppressed	D suppressed	D suppressed
1504	traid_81	E1	Balanced	Balanced	B suppressed	NA	Balanced	Balanced
1505	traid_2288	E5	D dominant	A suppressed	Balanced	NA	B suppressed	B suppressed
1506	traid_127	E3	D suppressed	D suppressed	D suppressed	A dominant	D suppressed	D suppressed
1507	traid_1246	E6	Balanced	Balanced	D suppressed	A dominant	Balanced	D suppressed
1508	traid_10274	E8	Balanced	NA	D suppressed	Balanced	D suppressed	Balanced
1509	traid_3607	E2	B suppressed	Balanced	Balanced	Balanced	Balanced	Balanced
1510	traid_12102	E5	Balanced	Balanced	D suppressed	D suppressed	D suppressed	D suppressed
1511	traid_4296	E8	Balanced	Balanced	D suppressed	D suppressed	D suppressed	D suppressed
1512	traid_13384	E6	Balanced	Balanced	D suppressed	D suppressed	D suppressed	D suppressed
1513	traid_6591	E5	A suppressed	A suppressed	Balanced	Balanced	Balanced	Balanced
1514	traid_11493	E5	A suppressed	A suppressed	Balanced	Balanced	Balanced	Balanced
1515	traid_3479	E4	Balanced	A suppressed	A suppressed	A suppressed	Balanced	A suppressed
1516	traid_9611	E5	Balanced	Balanced	Balanced	B suppressed	Balanced	Balanced
1517	traid_1223	E5	Balanced	Balanced	D suppressed	B dominant	D suppressed	D suppressed
1518	traid_1223	E7	D suppressed	Balanced	Balanced	D suppressed	Balanced	D suppressed
1519	traid_14183	E2	Balanced	Balanced	D suppressed	D suppressed	D suppressed	D suppressed
1520	traid_3624	E3	B suppressed	B suppressed	A dominant	A dominant	A dominant	A dominant
1521	traid_15539	E7	Balanced	Balanced	Balanced	Balanced	Balanced	Balanced
1522	traid_13058	E1	D suppressed	D suppressed	D suppressed	D suppressed	D suppressed	D suppressed
1523	traid_5378	E8	B suppressed	Balanced	Balanced	NA	B suppressed	Balanced
1524	traid_16073	E5	Balanced	Balanced	Balanced	NA	Balanced	D suppressed
1525	traid_1565	E9	Balanced	Balanced	Balanced	D suppressed	Balanced	D suppressed
1526	traid_287	E5	A suppressed	A suppressed	B dominant	A suppressed	B dominant	A suppressed
1527	traid_258	E3	Balanced	Balanced	Balanced	Balanced	Balanced	Balanced
1528	traid_3387	E7	Balanced	Balanced	Balanced	D suppressed	Balanced	Balanced
1529	traid_3671	E7	Balanced	Balanced	Balanced	Balanced	Balanced	Balanced
1530	traid_10055	E7	Balanced	Balanced	Balanced	Balanced	Balanced	Balanced
1531	traid_6058	E1	Balanced	Balanced	Balanced	Balanced	Balanced	Balanced
1532	traid_2435	E7	A suppressed	Balanced	Balanced	Balanced	Balanced	Balanced
1533	traid_11334	E4	Balanced	A suppressed	Balanced	D suppressed	Balanced	Balanced
1534	traid_9860	E5	Balanced	Balanced	D suppressed	D suppressed	D suppressed	D suppressed
1535	traid_7661	E1	B suppressed	B suppressed	Balanced	B suppressed	Balanced	B suppressed
1536	traid_7694	E5	B suppressed	B suppressed	B suppressed	Balanced	B suppressed	Balanced
1537	traid_11120	E5	Balanced	Balanced	Balanced	Balanced	Balanced	D suppressed
1538	traid_381	E6	Balanced	Balanced	Balanced	Balanced	Balanced	Balanced
1539	traid_6591	E4	Balanced	A suppressed	Balanced	Balanced	Balanced	Balanced
1540	traid_1246	E8	Balanced	Balanced	Balanced	A dominant	Balanced	D suppressed
1541	traid_12114	E8	Balanced	Balanced	Balanced	Balanced	D suppressed	Balanced
1542	traid_14841	E4	Balanced	Balanced	D suppressed	Balanced	Balanced	Balanced
1543	traid_11045	E6	B dominant	B dominant	B dominant	B dominant	B dominant	B dominant
1544	traid_7384	E1	Balanced	Balanced	Balanced	Balanced	Balanced	D suppressed
1545	traid_669	E9	B suppressed	B suppressed	B suppressed	B suppressed	B suppressed	B suppressed
1546	traid_14397	E8	B suppressed	B suppressed	Balanced	Balanced	Balanced	D suppressed
1547	traid_16267	E9	D suppressed	Balanced	D suppressed	D suppressed	D suppressed	D suppressed
1548	traid_5507	E6	Balanced	Balanced	Balanced	Balanced	Balanced	Balanced
1549	traid_3607	E1	B suppressed	B suppressed	Balanced	Balanced	Balanced	Balanced
1550	traid_17359	E4	Balanced	Balanced	Balanced	Balanced	Balanced	Balanced
1551	traid_13058	E2	D suppressed	D suppressed	D suppressed	D suppressed	D suppressed	D suppressed
1552	traid_418	E7	D dominant	D dominant	D dominant	NA	D dominant	NA
1553	traid_9429	E7	D dominant	Balanced	Balanced	A suppressed	Balanced	D dominant
1554	traid_11951	E1	Balanced	Balanced	Balanced	Balanced	Balanced	Balanced
1555	traid_1330	E5	Balanced	Balanced	Balanced	D suppressed	Balanced	D suppressed
1556	traid_12102	E2	D suppressed	D suppressed	D suppressed	D suppressed	D suppressed	A dominant
1557	traid_5283	E1	Balanced	Balanced	Balanced	Balanced	Balanced	Balanced
1558	traid_17359	E2	Balanced	Balanced	Balanced	Balanced	Balanced	Balanced
1559	traid_13384	E4	Balanced	Balanced	D suppressed	D suppressed	Balanced	D suppressed
1560	traid_11193	E8	Balanced	Balanced	D suppressed	D suppressed	Balanced	D suppressed
1561	traid_6390	E7	Balanced	Balanced	Balanced	Balanced	Balanced	Balanced
1562	traid_9237	E4	Balanced	Balanced	Balanced	A suppressed	D suppressed	A suppressed
1563	traid_9869	E6	B dominant	B dominant	B dominant	D suppressed	B dominant	D suppressed
1564	traid_13559	E8	NA	NA	NA	B dominant	NA	B dominant
1565	traid_418	E6	D dominant	D dominant	D dominant	NA	D dominant	NA
1566	traid_15355	E6	A suppressed	A suppressed	B dominant	A suppressed	A suppressed	A suppressed
1567	traid_5596	E2	Balanced	B suppressed	Balanced	Balanced	Balanced	Balanced
1568	traid_12907	E3	NA	NA	NA	B dominant	NA	B dominant
1569	traid_5856	E8	NA	NA	NA	D suppressed	NA	NA
1570	traid_17524	E8	Balanced	Balanced	D suppressed	Balanced	Balanced	D suppressed
1571	traid_9168	E7	Balanced	Balanced	Balanced	Balanced	Balanced	Balanced
1572	traid_8098	E8	Balanced	Balanced	Balanced	Balanced	Balanced	Balanced
1573	traid_9563	E9	Balanced	Balanced	Balanced	D suppressed	Balanced	Balanced
1574	traid_9024	E4	Balanced	Balanced	Balanced	Balanced	Balanced	Balanced
1575	traid_140	E8	NA	NA	NA	Balanced	NA	NA
1576	traid_1825	E1	Balanced	Balanced	D suppressed	D suppressed	D suppressed	D suppressed
1577	traid_333	E4	Balanced	B dominant	D suppressed	NA	NA	NA
1578	traid_15432	E8	A suppressed	A suppressed	B dominant	B dominant	A suppressed	B dominant
1579	traid_9611	E4	Balanced	Balanced	Balanced	B suppressed	Balanced	Balanced
1580	traid_4996	E9	Balanced	Balanced	Balanced	D suppressed	Balanced	D suppressed
1581	traid_3935	E8	Balanced	NA	D suppressed	D suppressed	D suppressed	D suppressed
1582	traid_416	E8	D suppressed	Balanced	Balanced	D suppressed	Balanced	D suppressed
1583	traid_10055	E5	Balanced	Balanced	Balanced	Balanced	Balanced	Balanced
1584	traid_2402	E9	B suppressed	Balanced	Balanced	A dominant	Balanced	D suppressed
1585	traid_11135	E4	Balanced	Balanced	Balanced	Balanced	Balanced	Balanced
1586	traid_1926	E3	Balanced	Balanced	D suppressed	D suppressed	D suppressed	D suppressed
1587	traid_16894	E4	Balanced	Balanced	B dominant	A suppressed	A suppressed	A suppressed
1588	traid_13783	E9	Balanced	Balanced	Balanced	D suppressed	Balanced	D suppressed
1589	traid_12404	E8	B suppressed	D suppressed	Balanced	Balanced	Balanced	D suppressed
1590	traid_8729	E5	Balanced	Balanced	Balanced	D suppressed	Balanced	D suppressed
1591	traid_3592	E3	Balanced	Balanced	D suppressed	D suppressed	D suppressed	D suppressed
1592	traid_2435	E3	Balanced	Balanced	Balanced	Balanced	Balanced	Balanced
1593	traid_1581	E9	D dominant	A suppressed	NA	B suppressed	Balanced	Balanced
1594	traid_16267	E8	D suppressed	D suppressed	D suppressed	D suppressed	Balanced	D suppressed
1595	traid_8859	E1	D suppressed	Balanced	D suppressed	D suppressed	D suppressed	D suppressed
1596	traid_5313	E4	D suppressed	D suppressed	D suppressed	D suppressed	D suppressed	D suppressed
1597	traid_16488	E8	NA	NA	NA	D suppressed	NA	NA
1598	traid_8295	E4	Balanced	Balanced	Balanced	Balanced	Balanced	Balanced
1599	traid_806	E6	D suppressed	Balanced	D suppressed	D suppressed	D suppressed	D suppressed
1600	traid_1926	E2	Balanced	Balanced	D suppressed	D suppressed	D suppressed	D suppressed
1601	traid_6609	E7	B suppressed	Balanced	B suppressed	B suppressed	Balanced	Balanced
1602	traid_740	E4	Balanced	Balanced	D suppressed	D suppressed	D suppressed	D suppressed
1603	traid_12907	E8	B dominant	B dominant	NA	B dominant	NA	B dominant
1604	traid_2711	E1	Balanced	Balanced	Balanced	Balanced	Balanced	Balanced
1605	traid_12726	E6	Balanced	Balanced	Balanced	Balanced	Balanced	Balanced
1606	traid_8298	E8	Balanced	Balanced	Balanced	Balanced	Balanced	Balanced
1607	traid_14344	E8	Balanced	NA	Balanced	D suppressed	Balanced	D suppressed
1608	traid_13058	E3	D suppressed	D suppressed	D suppressed	D suppressed	D suppressed	D suppressed
1609	traid_10219	E4	Balanced	Balanced	Balanced	NA	D suppressed	D suppressed
1610	traid_3479	E5	Balanced	Balanced	A suppressed	A suppressed	A suppressed	A suppressed
1611	traid_13384	E5	Balanced	Balanced	D suppressed	D suppressed	Balanced	D suppressed
1612	traid_16536	E3	Balanced	Balanced	Balanced	Balanced	Balanced	D suppressed
1613	traid_10819	E8	B dominant	D suppressed	D suppressed	B dominant	B dominant	D suppressed
1614	traid_1845	E6	B suppressed	B suppressed	A dominant	A dominant	B suppressed	A dominant
1615	traid_6058	E3	Balanced	Balanced	Balanced	Balanced	Balanced	Balanced
1616	traid_2735	E2	B suppressed	B suppressed	Balanced	A suppressed	Balanced	A suppressed
1617	traid_16091	E8	Balanced	Balanced	Balanced	D suppressed	Balanced	D suppressed
1618	traid_1286	E3	Balanced	Balanced	Balanced	Balanced	Balanced	Balanced
1619	traid_13435	E1	Balanced	Balanced	Balanced	Balanced	Balanced	B suppressed
1620	traid_14830	E1	Balanced	Balanced	Balanced	Balanced	Balanced	Balanced
1621	traid_92	E5	Balanced	Balanced	Balanced	Balanced	Balanced	Balanced
1622	traid_11234	E3	B dominant	B dominant	D suppressed	D suppressed	D suppressed	B dominant
1623	traid_10564	E6	Balanced	Balanced	Balanced	Balanced	Balanced	Balanced
1624	traid_8859	E5	D suppressed	D suppressed	D suppressed	D suppressed	D suppressed	D suppressed
1625	traid_10819	E4	Balanced	Balanced	D suppressed	B dominant	D suppressed	D suppressed
1626	traid_1536	E4	Balanced	Balanced	Balanced	Balanced	Balanced	Balanced
1627	traid_16314	E1	Balanced	Balanced	Balanced	D suppressed	Balanced	D suppressed
1628	traid_16211	E8	Balanced	Balanced	Balanced	D suppressed	Balanced	D suppressed
1629	traid_16586	E2	Balanced	Balanced	Balanced	D suppressed	Balanced	D suppressed
1630	traid_13629	E8	Balanced	Balanced	Balanced	Balanced	Balanced	D suppressed
1631	traid_3856	E3	Balanced	Balanced	B suppressed	Balanced	B suppressed	B suppressed
1632	traid_2656	E5	Balanced	Balanced	Balanced	Balanced	Balanced	Balanced
1633	traid_1825	E4	Balanced	Balanced	Balanced	D suppressed	Balanced	D suppressed
1634	traid_220	E1	B suppressed	B suppressed	Balanced	Balanced	Balanced	Balanced
1635	traid_843	E1	Balanced	Balanced	Balanced	D suppressed	Balanced	D suppressed
1636	traid_3638	E7	Balanced	Balanced	Balanced	Balanced	Balanced	Balanced
1637	traid_15624	E3	Balanced	Balanced	Balanced	Balanced	Balanced	Balanced
1638	traid_224	E8	Balanced	Balanced	D suppressed	D suppressed	D suppressed	D suppressed
1639	traid_81	E9	Balanced	D suppressed	A dominant	A dominant	NA	D suppressed
1640	traid_6453	E6	B suppressed	Balanced	Balanced	B suppressed	Balanced	B suppressed
1641	traid_16792	E8	Balanced	Balanced	Balanced	D suppressed	B suppressed	D suppressed
1642	traid_3053	E6	B suppressed	B suppressed	B suppressed	B suppressed	B suppressed	B suppressed
1643	traid_16214	E5	Balanced	Balanced	D suppressed	D suppressed	Balanced	D suppressed
1644	traid_7270	E1	A suppressed	A suppressed	A suppressed	A suppressed	A suppressed	A suppressed
1645	traid_7874	E3	Balanced	Balanced	D suppressed	Balanced	D suppressed	D suppressed
1646	traid_12725	E9	Balanced	NA	Balanced	D suppressed	Balanced	D suppressed
1647	traid_1980	E8	Balanced	Balanced	Balanced	D suppressed	Balanced	D suppressed
1648	traid_1424	E1	B suppressed	B suppressed	A dominant	B suppressed	A dominant	B suppressed
1649	traid_11234	E2	B dominant	B dominant	D suppressed	B dominant	D suppressed	B dominant
1650	traid_17600	E4	Balanced	Balanced	Balanced	Balanced	Balanced	Balanced
1651	traid_7556	E5	Balanced	Balanced	Balanced	D suppressed	Balanced	D suppressed
1652	traid_7694	E4	B suppressed	B suppressed	B suppressed	Balanced	Balanced	Balanced
1653	traid_10500	E6	D dominant	D dominant	Balanced	Balanced	Balanced	Balanced
1654	traid_3607	E4	B suppressed	B suppressed	Balanced	B suppressed	Balanced	B suppressed
1655	traid_3185	E8	Balanced	Balanced	Balanced	D suppressed	Balanced	D suppressed
1656	traid_3039	E8	B suppressed	B suppressed	Balanced	D suppressed	Balanced	D suppressed
1657	traid_13882	E5	Balanced	Balanced	A dominant	A dominant	B suppressed	A dominant
1658	traid_13461	E7	A suppressed	Balanced	Balanced	Balanced	Balanced	Balanced
1659	traid_12404	E9	B suppressed	Balanced	D suppressed	D suppressed	Balanced	D suppressed
1660	traid_1330	E6	Balanced	Balanced	Balanced	D suppressed	Balanced	D suppressed
1661	traid_10055	E2	Balanced	B suppressed	Balanced	Balanced	Balanced	Balanced
1662	traid_5596	E1	B suppressed	B suppressed	Balanced	Balanced	Balanced	Balanced
1663	traid_15609	E1	Balanced	Balanced	Balanced	Balanced	Balanced	Balanced
1664	traid_15640	E2	Balanced	Balanced	Balanced	Balanced	Balanced	Balanced
1665	traid_16894	E5	Balanced	Balanced	B dominant	B dominant	B dominant	A suppressed
1666	traid_8488	E5	Balanced	Balanced	Balanced	Balanced	Balanced	Balanced
1667	traid_7561	E8	B suppressed	NA	NA	A dominant	B suppressed	B suppressed
1668	traid_381	E8	Balanced	Balanced	Balanced	Balanced	Balanced	Balanced
1669	traid_3644	E6	Balanced	Balanced	Balanced	D suppressed	Balanced	D suppressed
1670	traid_1565	E3	Balanced	Balanced	Balanced	D suppressed	Balanced	D suppressed
1671	traid_3549	E5	Balanced	Balanced	Balanced	NA	Balanced	Balanced
1672	traid_9429	E9	A suppressed	A suppressed	Balanced	A suppressed	Balanced	A suppressed
1673	traid_6726	E3	Balanced	B suppressed	Balanced	B suppressed	Balanced	Balanced
1674	traid_13468	E8	D dominant	NA	NA	A suppressed	NA	D dominant
1675	traid_467	E1	Balanced	Balanced	Balanced	NA	Balanced	Balanced
1676	traid_477	E7	Balanced	Balanced	A suppressed	A suppressed	A suppressed	A suppressed
1677	traid_12102	E8	Balanced	Balanced	D suppressed	D suppressed	D suppressed	D suppressed
1678	traid_13238	E8	B suppressed	Balanced	Balanced	Balanced	Balanced	Balanced
1679	traid_6820	E3	Balanced	Balanced	D suppressed	Balanced	D suppressed	D suppressed
1680	traid_12175	E4	Balanced	A suppressed	Balanced	A suppressed	Balanced	Balanced
1681	traid_3039	E9	Balanced	Balanced	Balanced	D suppressed	Balanced	D suppressed
1682	traid_9345	E6	Balanced	A suppressed	Balanced	Balanced	Balanced	Balanced
1683	traid_10521	E2	Balanced	Balanced	D suppressed	D suppressed	D suppressed	D suppressed
1684	traid_860	E4	A suppressed	A suppressed	Balanced	Balanced	Balanced	Balanced
1685	traid_3607	E3	B suppressed	B suppressed	Balanced	B suppressed	Balanced	Balanced
1686	traid_14776	E1	Balanced	Balanced	Balanced	B suppressed	Balanced	Balanced
1687	traid_11193	E3	Balanced	Balanced	D suppressed	D suppressed	D suppressed	D suppressed
1688	traid_127	E2	D suppressed	D suppressed	D suppressed	A dominant	D suppressed	D suppressed
1689	traid_12869	E2	Balanced	Balanced	A suppressed	Balanced	A suppressed	Balanced
1690	traid_3644	E5	Balanced	Balanced	Balanced	D suppressed	Balanced	D suppressed
1691	traid_3616	E1	Balanced	Balanced	Balanced	D suppressed	Balanced	D suppressed
1692	traid_4296	E9	Balanced	Balanced	D suppressed	D suppressed	D suppressed	D suppressed
1693	traid_81	E8	D suppressed	D suppressed	B suppressed	D suppressed	A dominant	D suppressed
1694	traid_15526	E2	Balanced	Balanced	Balanced	D suppressed	Balanced	D suppressed
1695	traid_7384	E3	Balanced	Balanced	Balanced	Balanced	Balanced	Balanced
1696	traid_12112	E7	D suppressed	Balanced	D suppressed	D suppressed	B dominant	D suppressed
1697	traid_8488	E4	Balanced	Balanced	Balanced	Balanced	Balanced	Balanced
1698	traid_13894	E4	Balanced	Balanced	Balanced	Balanced	Balanced	Balanced
1699	traid_3501	E6	Balanced	Balanced	D suppressed	D suppressed	D suppressed	D suppressed
1700	traid_2508	E3	Balanced	Balanced	Balanced	Balanced	Balanced	Balanced
1701	traid_11101	E1	A suppressed	A suppressed	A suppressed	A suppressed	A suppressed	A suppressed
1702	traid_3903	E6	Balanced	Balanced	Balanced	Balanced	Balanced	Balanced
1703	traid_11684	E3	Balanced	Balanced	Balanced	D suppressed	Balanced	D suppressed
1704	traid_3668	E5	Balanced	Balanced	D suppressed	D suppressed	D suppressed	D suppressed
1705	traid_3557	E7	B suppressed	B suppressed	A dominant	B suppressed	A dominant	B suppressed
1706	traid_16670	E7	B suppressed	B suppressed	B suppressed	B suppressed	B suppressed	B suppressed
1707	traid_8082	E6	Balanced	Balanced	Balanced	D suppressed	Balanced	D suppressed
1708	traid_2651	E3	Balanced	Balanced	D suppressed	Balanced	D suppressed	D suppressed
1709	traid_2993	E3	Balanced	Balanced	Balanced	D suppressed	Balanced	D suppressed
1710	traid_740	E5	Balanced	Balanced	D suppressed	D suppressed	D suppressed	D suppressed
1711	traid_11493	E7	A suppressed	Balanced	Balanced	Balanced	Balanced	Balanced
1712	traid_95	E6	A suppressed	Balanced	Balanced	Balanced	Balanced	A suppressed
1713	traid_13508	E5	Balanced	Balanced	Balanced	Balanced	Balanced	D suppressed
1714	traid_11101	E2	A suppressed	A suppressed	A suppressed	A suppressed	A suppressed	A suppressed
1715	traid_9611	E6	B suppressed	Balanced	Balanced	B suppressed	Balanced	Balanced
1716	traid_13238	E9	NA	A suppressed	NA	Balanced	NA	Balanced
1717	traid_2656	E6	A suppressed	A suppressed	Balanced	Balanced	Balanced	Balanced
1718	traid_17293	E6	Balanced	Balanced	Balanced	D suppressed	Balanced	D suppressed
1719	traid_11334	E8	Balanced	NA	Balanced	Balanced	D suppressed	D suppressed
1720	traid_5293	E1	A suppressed	A suppressed	Balanced	A suppressed	Balanced	Balanced
1721	traid_1980	E9	NA	Balanced	Balanced	D suppressed	Balanced	D suppressed
1722	traid_2795	E1	B suppressed	B suppressed	D suppressed	A dominant	D suppressed	Balanced
1723	traid_2735	E4	Balanced	Balanced	A suppressed	A suppressed	Balanced	A suppressed
1724	traid_450	E3	Balanced	Balanced	Balanced	Balanced	D suppressed	Balanced
1725	traid_4026	E9	Balanced	Balanced	Balanced	D suppressed	Balanced	D suppressed
1726	traid_5283	E4	Balanced	Balanced	D suppressed	D suppressed	D suppressed	D suppressed
1727	traid_13083	E7	Balanced	Balanced	Balanced	Balanced	Balanced	Balanced
1728	traid_7556	E4	Balanced	Balanced	Balanced	D suppressed	Balanced	D suppressed
1729	traid_17586	E3	A suppressed	A suppressed	A suppressed	A suppressed	A suppressed	A suppressed
1730	traid_163	E1	Balanced	Balanced	Balanced	Balanced	Balanced	Balanced
1731	traid_17600	E3	Balanced	Balanced	Balanced	Balanced	Balanced	Balanced
1732	traid_9345	E3	Balanced	Balanced	Balanced	Balanced	Balanced	Balanced
1733	traid_16495	E8	D suppressed	D suppressed	D suppressed	D suppressed	D suppressed	D suppressed
1734	traid_287	E1	A suppressed	A suppressed	A suppressed	A suppressed	A suppressed	A suppressed
1735	traid_16792	E3	Balanced	Balanced	Balanced	Balanced	Balanced	Balanced
1736	traid_5378	E4	B suppressed	Balanced	Balanced	B suppressed	B suppressed	B suppressed
1737	traid_14440	E5	Balanced	Balanced	Balanced	NA	Balanced	NA
1738	traid_14660	E8	Balanced	B suppressed	Balanced	D suppressed	Balanced	D suppressed
1739	traid_235	E5	Balanced	Balanced	Balanced	NA	Balanced	NA
1740	traid_14702	E3	B suppressed	B suppressed	Balanced	Balanced	Balanced	Balanced
1741	traid_17359	E5	Balanced	Balanced	Balanced	Balanced	Balanced	Balanced
1742	traid_2452	E3	Balanced	B suppressed	Balanced	Balanced	Balanced	B suppressed
1743	traid_11101	E3	A suppressed	A suppressed	A suppressed	A suppressed	A suppressed	A suppressed
1744	traid_9860	E8	Balanced	Balanced	D suppressed	D suppressed	Balanced	D suppressed
1745	traid_16214	E4	Balanced	Balanced	D suppressed	D suppressed	D suppressed	D suppressed
1746	traid_10819	E7	A suppressed	A suppressed	Balanced	B dominant	Balanced	B dominant
1747	traid_15095	E3	D suppressed	Balanced	D suppressed	Balanced	D suppressed	D suppressed
1748	traid_12035	E9	D dominant	D dominant	NA	D dominant	NA	D dominant
1749	traid_5131	E9	A dominant	A dominant	B suppressed	NA	A dominant	A dominant
1750	traid_190	E4	D dominant	D dominant	NA	NA	NA	NA
1751	traid_17316	E4	Balanced	Balanced	D suppressed	D suppressed	D suppressed	D suppressed
1752	traid_1565	E6	Balanced	Balanced	D suppressed	D suppressed	Balanced	D suppressed
1753	traid_12869	E1	Balanced	Balanced	A suppressed	Balanced	A suppressed	Balanced
1754	traid_3479	E6	A suppressed	Balanced	A suppressed	A suppressed	A suppressed	A suppressed
1755	traid_547	E7	Balanced	Balanced	Balanced	A suppressed	Balanced	Balanced
1756	traid_9429	E6	D dominant	Balanced	Balanced	A suppressed	Balanced	A suppressed
1757	traid_15624	E2	Balanced	Balanced	Balanced	Balanced	Balanced	Balanced
1758	traid_1581	E5	Balanced	Balanced	Balanced	Balanced	Balanced	A suppressed
1759	traid_2113	E5	D suppressed	D suppressed	D suppressed	D suppressed	D suppressed	D suppressed
1760	traid_1565	E1	Balanced	Balanced	Balanced	D suppressed	Balanced	Balanced
1761	traid_17646	E9	Balanced	A dominant	A dominant	D suppressed	A dominant	D suppressed
1762	traid_10835	E3	Balanced	Balanced	Balanced	Balanced	Balanced	Balanced
1763	traid_12089	E2	Balanced	Balanced	Balanced	A dominant	Balanced	A dominant
1764	traid_12112	E6	D suppressed	Balanced	D suppressed	D suppressed	D suppressed	D suppressed
1765	traid_17413	E8	Balanced	Balanced	Balanced	D suppressed	Balanced	D suppressed
1766	traid_9052	E6	Balanced	Balanced	Balanced	Balanced	Balanced	Balanced
1767	traid_3395	E7	Balanced	Balanced	D suppressed	D suppressed	D suppressed	D suppressed
1768	traid_7873	E8	Balanced	Balanced	Balanced	NA	Balanced	Balanced
1769	traid_13894	E5	Balanced	Balanced	Balanced	Balanced	Balanced	Balanced
1770	traid_4575	E7	A suppressed	A suppressed	NA	D suppressed	NA	D suppressed
1771	traid_10757	E3	D suppressed	A dominant	D suppressed	D suppressed	D suppressed	D suppressed
1772	traid_11065	E3	Balanced	Balanced	Balanced	Balanced	D suppressed	D suppressed
1773	traid_2239	E8	Balanced	A suppressed	D suppressed	D suppressed	Balanced	B dominant
1774	traid_4575	E9	D suppressed	Balanced	NA	D suppressed	D suppressed	D suppressed
1775	traid_13863	E5	A suppressed	Balanced	Balanced	NA	NA	NA
1776	traid_3262	E2	Balanced	Balanced	Balanced	Balanced	Balanced	Balanced
1777	traid_3501	E5	Balanced	Balanced	Balanced	Balanced	Balanced	Balanced
1778	traid_14931	E4	Balanced	Balanced	Balanced	D suppressed	Balanced	Balanced
1779	traid_7427	E2	D suppressed	D suppressed	D suppressed	A dominant	D suppressed	D suppressed
1780	traid_258	E5	D dominant	D dominant	Balanced	Balanced	Balanced	Balanced
1781	traid_10667	E1	B dominant	B dominant	B dominant	B dominant	B dominant	B dominant
1782	traid_13882	E1	Balanced	Balanced	A dominant	A dominant	A dominant	A dominant
1783	traid_11951	E3	Balanced	Balanced	D suppressed	Balanced	Balanced	Balanced
1784	traid_3624	E4	B suppressed	B suppressed	A dominant	A dominant	B suppressed	B suppressed
1785	traid_9684	E8	Balanced	Balanced	D suppressed	D suppressed	D suppressed	D suppressed
1786	traid_14948	E5	B suppressed	B suppressed	B suppressed	B suppressed	B suppressed	B suppressed
1787	traid_6648	E6	Balanced	Balanced	D suppressed	NA	Balanced	A dominant
1788	traid_10521	E3	Balanced	Balanced	Balanced	Balanced	Balanced	D suppressed
1789	traid_7082	E8	D suppressed	Balanced	D suppressed	D suppressed	D suppressed	D suppressed
1790	traid_14660	E9	B suppressed	B suppressed	B suppressed	D suppressed	B suppressed	D suppressed
1791	traid_15090	E3	Balanced	Balanced	D suppressed	D suppressed	D suppressed	D suppressed
1792	traid_16171	E6	Balanced	Balanced	D suppressed	Balanced	D suppressed	Balanced
1793	traid_12489	E9	Balanced	Balanced	Balanced	Balanced	Balanced	Balanced
1794	traid_1915	E1	Balanced	Balanced	Balanced	Balanced	Balanced	Balanced
1795	traid_4669	E9	B suppressed	Balanced	B suppressed	B suppressed	B suppressed	B suppressed
1796	traid_14351	E9	B suppressed	Balanced	Balanced	Balanced	B suppressed	Balanced
1797	traid_11493	E6	A suppressed	A suppressed	Balanced	Balanced	Balanced	Balanced
1798	traid_1696	E7	B dominant	A suppressed	B dominant	B dominant	D suppressed	B dominant
1799	traid_1507	E6	D suppressed	Balanced	D suppressed	D suppressed	D suppressed	D suppressed
1800	traid_2993	E8	Balanced	Balanced	D suppressed	D suppressed	Balanced	D suppressed
1801	traid_806	E7	D suppressed	D suppressed	D suppressed	D suppressed	D suppressed	D suppressed
1802	traid_15735	E3	Balanced	Balanced	Balanced	Balanced	Balanced	D suppressed
1803	traid_6973	E5	B suppressed	B suppressed	B suppressed	A dominant	Balanced	A dominant
1804	traid_6234	E4	Balanced	Balanced	Balanced	Balanced	Balanced	Balanced
1805	traid_17850	E6	Balanced	Balanced	D suppressed	D suppressed	D suppressed	D suppressed
1806	traid_15432	E9	A suppressed	B dominant	A suppressed	B dominant	A suppressed	B dominant
1807	traid_9429	E5	A suppressed	Balanced	Balanced	A suppressed	Balanced	A suppressed
1808	traid_7661	E2	B suppressed	B suppressed	Balanced	B suppressed	Balanced	B suppressed
1809	traid_2668	E2	Balanced	Balanced	D suppressed	D suppressed	D suppressed	D suppressed
1810	traid_479	E8	B suppressed	Balanced	Balanced	NA	Balanced	D suppressed
1811	traid_8509	E8	D suppressed	NA	Balanced	D suppressed	NA	D suppressed
1812	traid_16667	E2	Balanced	Balanced	Balanced	D suppressed	Balanced	D suppressed
1813	traid_10835	E8	Balanced	Balanced	Balanced	Balanced	Balanced	D suppressed
1814	traid_1536	E6	Balanced	A suppressed	Balanced	Balanced	Balanced	D suppressed
1815	traid_12175	E5	Balanced	Balanced	Balanced	Balanced	Balanced	Balanced
1816	traid_13199	E5	Balanced	Balanced	Balanced	Balanced	Balanced	Balanced
1817	traid_669	E8	B suppressed	B suppressed	B suppressed	B suppressed	B suppressed	B suppressed
1818	traid_1274	E8	D suppressed	Balanced	D suppressed	D suppressed	D suppressed	D suppressed
1819	traid_10179	E2	B suppressed	B suppressed	Balanced	Balanced	Balanced	Balanced
1820	traid_13894	E6	Balanced	Balanced	Balanced	Balanced	Balanced	Balanced
1821	traid_10835	E5	Balanced	Balanced	Balanced	Balanced	Balanced	Balanced
1822	traid_5803	E3	Balanced	Balanced	Balanced	D suppressed	Balanced	Balanced
1823	traid_13763	E1	B suppressed	Balanced	Balanced	B suppressed	Balanced	Balanced
1824	traid_12489	E8	A suppressed	Balanced	Balanced	A suppressed	Balanced	Balanced
1825	traid_7920	E6	Balanced	Balanced	D suppressed	D suppressed	D suppressed	D suppressed
1826	traid_819	E2	Balanced	Balanced	Balanced	Balanced	Balanced	Balanced
1827	traid_9441	E4	Balanced	B suppressed	Balanced	Balanced	NA	Balanced
1828	traid_7427	E3	D suppressed	A dominant	D suppressed	A dominant	D suppressed	D suppressed
1829	traid_10705	E2	A dominant	D suppressed	A dominant	A dominant	D suppressed	A dominant
1830	traid_14731	E8	NA	NA	Balanced	Balanced	Balanced	Balanced
1831	traid_7874	E4	Balanced	Balanced	D suppressed	Balanced	Balanced	Balanced
1832	traid_16454	E3	Balanced	Balanced	Balanced	Balanced	Balanced	Balanced
1833	traid_15640	E8	Balanced	NA	Balanced	Balanced	Balanced	Balanced
1834	traid_10055	E1	Balanced	B suppressed	Balanced	Balanced	Balanced	Balanced
1835	traid_450	E1	Balanced	Balanced	D suppressed	D suppressed	D suppressed	D suppressed
1836	traid_6591	E6	A suppressed	A suppressed	Balanced	A suppressed	A suppressed	A suppressed
1837	traid_266	E5	B dominant	B dominant	B dominant	NA	B dominant	B dominant
1838	traid_1096	E3	Balanced	Balanced	D suppressed	D suppressed	D suppressed	D suppressed
1839	traid_5330	E6	Balanced	Balanced	Balanced	Balanced	Balanced	Balanced
1840	traid_1585	E7	Balanced	Balanced	Balanced	NA	D suppressed	Balanced
1841	traid_11304	E4	Balanced	Balanced	Balanced	D suppressed	Balanced	D suppressed
1842	traid_9168	E4	Balanced	Balanced	Balanced	D suppressed	Balanced	D suppressed
1843	traid_13783	E8	Balanced	Balanced	Balanced	D suppressed	Balanced	D suppressed
1844	traid_383	E8	A dominant	A dominant	NA	D suppressed	A dominant	A dominant
1845	traid_381	E9	Balanced	Balanced	Balanced	Balanced	Balanced	Balanced
1846	traid_2522	E6	Balanced	Balanced	D suppressed	D suppressed	D suppressed	Balanced
1847	traid_14841	E5	Balanced	Balanced	Balanced	D suppressed	D suppressed	Balanced
1848	traid_16464	E1	A suppressed	A suppressed	B dominant	B dominant	B dominant	B dominant
1849	traid_5803	E4	Balanced	Balanced	Balanced	Balanced	Balanced	Balanced
1850	traid_860	E1	A suppressed	A suppressed	Balanced	Balanced	Balanced	Balanced
1851	traid_12427	E3	Balanced	Balanced	Balanced	Balanced	Balanced	A dominant
1852	traid_3479	E7	Balanced	Balanced	Balanced	A suppressed	Balanced	A suppressed
1853	traid_1286	E5	Balanced	B suppressed	Balanced	Balanced	Balanced	Balanced
1854	traid_228	E7	Balanced	D suppressed	D suppressed	Balanced	D suppressed	D suppressed
1855	traid_9441	E8	B suppressed	B suppressed	Balanced	A dominant	A dominant	D suppressed
1856	traid_127	E4	D suppressed	D suppressed	D suppressed	A dominant	D suppressed	D suppressed
1857	traid_287	E9	A suppressed	A suppressed	A suppressed	B dominant	A suppressed	B dominant
1858	traid_17850	E5	Balanced	Balanced	D suppressed	Balanced	D suppressed	D suppressed
1859	traid_2793	E3	Balanced	Balanced	D suppressed	Balanced	Balanced	D suppressed
1860	traid_9168	E5	Balanced	Balanced	Balanced	D suppressed	Balanced	D suppressed
1861	traid_13836	E8	Balanced	Balanced	Balanced	D suppressed	Balanced	D suppressed
1862	traid_3262	E3	Balanced	Balanced	Balanced	Balanced	Balanced	Balanced
1863	traid_15526	E3	Balanced	Balanced	Balanced	Balanced	Balanced	D suppressed
1864	traid_12102	E6	Balanced	Balanced	D suppressed	D suppressed	D suppressed	D suppressed
1865	traid_10757	E4	D suppressed	D suppressed	D suppressed	A dominant	D suppressed	D suppressed
1866	traid_9684	E9	Balanced	Balanced	NA	D suppressed	NA	D suppressed
1867	traid_10499	E8	Balanced	Balanced	Balanced	Balanced	Balanced	Balanced
1868	traid_6220	E2	Balanced	Balanced	D suppressed	D suppressed	D suppressed	D suppressed
1869	traid_9237	E5	Balanced	Balanced	Balanced	B dominant	Balanced	Balanced
1870	traid_5378	E9	B suppressed	B suppressed	B suppressed	Balanced	B suppressed	Balanced
1871	traid_17600	E6	Balanced	Balanced	Balanced	Balanced	Balanced	Balanced
1872	traid_15409	E2	Balanced	Balanced	Balanced	Balanced	Balanced	Balanced
1873	traid_17413	E9	Balanced	Balanced	Balanced	D suppressed	Balanced	D suppressed
1874	traid_9951	E2	Balanced	Balanced	Balanced	D suppressed	D suppressed	D suppressed
1875	traid_11013	E4	Balanced	Balanced	Balanced	Balanced	Balanced	Balanced
1876	traid_1915	E2	Balanced	Balanced	Balanced	Balanced	Balanced	Balanced
1877	traid_7920	E2	Balanced	Balanced	D suppressed	D suppressed	D suppressed	D suppressed
1878	traid_17177	E7	Balanced	Balanced	D suppressed	D suppressed	D suppressed	D suppressed
1879	traid_9861	E1	Balanced	Balanced	Balanced	B suppressed	Balanced	Balanced
1880	traid_17177	E6	Balanced	Balanced	D suppressed	D suppressed	D suppressed	D suppressed
1881	traid_14830	E2	Balanced	B suppressed	Balanced	Balanced	Balanced	Balanced
1882	traid_13765	E7	D dominant	D dominant	A suppressed	NA	A suppressed	D dominant
1883	traid_4707	E7	Balanced	Balanced	D suppressed	D suppressed	D suppressed	D suppressed
1884	traid_8855	E9	A suppressed	Balanced	Balanced	Balanced	Balanced	Balanced
1885	traid_14351	E8	B suppressed	Balanced	Balanced	Balanced	Balanced	Balanced
1886	traid_10617	E2	Balanced	Balanced	D suppressed	Balanced	D suppressed	Balanced
1887	traid_11423	E9	Balanced	Balanced	Balanced	Balanced	Balanced	Balanced
1888	traid_92	E2	Balanced	Balanced	Balanced	Balanced	Balanced	Balanced
1889	traid_5507	E9	Balanced	A suppressed	NA	D suppressed	NA	B dominant
1890	traid_2795	E3	B suppressed	B suppressed	D suppressed	Balanced	D suppressed	A dominant
1891	traid_17096	E2	Balanced	Balanced	Balanced	Balanced	Balanced	Balanced
1892	traid_16073	E7	A suppressed	Balanced	Balanced	B dominant	Balanced	B dominant
1893	traid_819	E3	Balanced	Balanced	Balanced	Balanced	Balanced	Balanced
1894	traid_2651	E1	Balanced	Balanced	Balanced	D suppressed	Balanced	D suppressed
1895	traid_7548	E1	Balanced	Balanced	Balanced	D suppressed	Balanced	D suppressed
1896	traid_14446	E8	NA	NA	NA	D suppressed	NA	NA
1897	traid_11045	E5	B dominant	B dominant	B dominant	D suppressed	B dominant	B dominant
1898	traid_6390	E6	Balanced	Balanced	Balanced	Balanced	Balanced	Balanced
1899	traid_13335	E2	Balanced	Balanced	Balanced	D suppressed	D suppressed	D suppressed
1900	traid_11273	E6	Balanced	Balanced	D suppressed	Balanced	D suppressed	Balanced
1901	traid_14648	E4	Balanced	Balanced	Balanced	D suppressed	D suppressed	D suppressed
1902	traid_7694	E3	B suppressed	B suppressed	Balanced	Balanced	Balanced	Balanced
1903	traid_16573	E4	Balanced	Balanced	Balanced	B suppressed	Balanced	Balanced
1904	traid_1096	E4	Balanced	Balanced	D suppressed	D suppressed	D suppressed	D suppressed
1905	traid_450	E4	Balanced	Balanced	D suppressed	D suppressed	D suppressed	D suppressed
1906	traid_13944	E1	Balanced	Balanced	Balanced	Balanced	Balanced	Balanced
1907	traid_3262	E1	Balanced	Balanced	Balanced	Balanced	Balanced	Balanced
1908	traid_7882	E7	Balanced	Balanced	D suppressed	D suppressed	Balanced	D suppressed
1909	traid_17600	E1	Balanced	Balanced	Balanced	Balanced	Balanced	D suppressed
1910	traid_8488	E6	Balanced	Balanced	Balanced	Balanced	Balanced	Balanced
1911	traid_16586	E4	Balanced	Balanced	Balanced	D suppressed	Balanced	D suppressed
1912	traid_5896	E1	B suppressed	B suppressed	B suppressed	NA	B suppressed	A dominant
1913	traid_9196	E2	Balanced	Balanced	Balanced	D suppressed	Balanced	D suppressed
1914	traid_11659	E3	A suppressed	Balanced	NA	NA	Balanced	Balanced
1915	traid_5896	E8	NA	NA	NA	A dominant	NA	NA
1916	traid_12636	E3	Balanced	Balanced	Balanced	D suppressed	Balanced	D suppressed
1917	traid_16961	E5	Balanced	A suppressed	B suppressed	B suppressed	B suppressed	B suppressed
1918	traid_11235	E5	Balanced	Balanced	Balanced	Balanced	Balanced	Balanced
1919	traid_13704	E9	Balanced	Balanced	Balanced	B suppressed	Balanced	B suppressed
1920	traid_14173	E8	NA	NA	D suppressed	D suppressed	NA	NA
1921	traid_12478	E8	Balanced	Balanced	Balanced	D suppressed	Balanced	Balanced
1922	traid_13445	E4	Balanced	Balanced	Balanced	Balanced	Balanced	Balanced
1923	traid_11120	E8	Balanced	Balanced	Balanced	D suppressed	Balanced	D suppressed
1924	traid_9024	E3	Balanced	Balanced	Balanced	Balanced	Balanced	D suppressed
1925	traid_12102	E4	Balanced	Balanced	D suppressed	D suppressed	D suppressed	D suppressed
1926	traid_14931	E3	Balanced	Balanced	Balanced	Balanced	D suppressed	Balanced
1927	traid_9800	E1	Balanced	A suppressed	A suppressed	Balanced	A suppressed	Balanced
1928	traid_5027	E8	Balanced	Balanced	Balanced	D suppressed	Balanced	D suppressed
1929	traid_16894	E6	Balanced	Balanced	B dominant	B dominant	B dominant	A suppressed
1930	traid_11193	E9	Balanced	Balanced	Balanced	D suppressed	Balanced	D suppressed
1931	traid_4379	E3	D suppressed	Balanced	NA	NA	A dominant	D suppressed
1932	traid_10500	E5	B suppressed	B suppressed	Balanced	NA	Balanced	Balanced
1933	traid_13465	E9	Balanced	Balanced	D suppressed	D suppressed	Balanced	D suppressed
1934	traid_5814	E9	B suppressed	B suppressed	Balanced	B suppressed	B suppressed	A dominant
1935	traid_16781	E2	B suppressed	D dominant	Balanced	Balanced	Balanced	Balanced
1936	traid_16739	E9	Balanced	A dominant	Balanced	D suppressed	Balanced	D suppressed
1937	traid_3607	E8	B suppressed	B suppressed	Balanced	Balanced	Balanced	Balanced
1938	traid_10055	E8	Balanced	Balanced	Balanced	D suppressed	Balanced	D suppressed
1939	traid_9196	E4	Balanced	Balanced	Balanced	Balanced	Balanced	D suppressed
1940	traid_5	E5	A suppressed	Balanced	A suppressed	NA	A suppressed	NA
1941	traid_5647	E8	B suppressed	B suppressed	B suppressed	D suppressed	B suppressed	D suppressed
1942	traid_16314	E7	Balanced	Balanced	Balanced	Balanced	Balanced	Balanced
1943	traid_16314	E2	Balanced	Balanced	Balanced	D suppressed	Balanced	D suppressed
1944	traid_16454	E1	Balanced	Balanced	Balanced	Balanced	Balanced	Balanced
1945	traid_14931	E5	Balanced	Balanced	Balanced	Balanced	Balanced	Balanced
1946	traid_12632	E5	Balanced	Balanced	Balanced	Balanced	Balanced	Balanced
1947	traid_2993	E2	Balanced	Balanced	Balanced	D suppressed	Balanced	D suppressed
1948	traid_3185	E7	Balanced	Balanced	Balanced	Balanced	Balanced	Balanced
1949	traid_3219	E9	Balanced	Balanced	D suppressed	D suppressed	D suppressed	D suppressed
1950	traid_16495	E9	D suppressed	D suppressed	D suppressed	D suppressed	D suppressed	D suppressed
1951	traid_6609	E5	A suppressed	Balanced	B suppressed	NA	A suppressed	NA
1952	traid_14788	E3	Balanced	Balanced	Balanced	Balanced	Balanced	Balanced
1953	traid_11045	E2	Balanced	Balanced	D suppressed	D suppressed	D suppressed	D suppressed
1954	traid_17850	E7	Balanced	Balanced	D suppressed	D suppressed	D suppressed	D suppressed
1955	traid_14776	E3	B suppressed	B suppressed	B suppressed	B suppressed	Balanced	B suppressed
1956	traid_1274	E6	D suppressed	Balanced	D suppressed	D suppressed	D suppressed	D suppressed
1957	traid_7742	E3	Balanced	Balanced	Balanced	Balanced	Balanced	Balanced
1958	traid_2435	E8	Balanced	Balanced	Balanced	Balanced	Balanced	Balanced
1959	traid_2668	E1	Balanced	Balanced	D suppressed	D suppressed	D suppressed	D suppressed
1960	traid_16838	E8	Balanced	A suppressed	Balanced	Balanced	Balanced	D suppressed
1961	traid_14888	E9	Balanced	Balanced	Balanced	Balanced	Balanced	Balanced
1962	traid_10835	E6	Balanced	Balanced	Balanced	Balanced	Balanced	Balanced
1963	traid_905	E7	B suppressed	B suppressed	B suppressed	B suppressed	B suppressed	B suppressed
1964	traid_4906	E8	Balanced	D suppressed	D suppressed	D suppressed	D suppressed	Balanced
1965	traid_15609	E3	Balanced	Balanced	D suppressed	D suppressed	Balanced	Balanced
1966	traid_3479	E3	Balanced	A suppressed	A suppressed	A suppressed	A suppressed	A suppressed
1967	traid_12616	E6	Balanced	Balanced	D suppressed	D suppressed	D suppressed	D suppressed
1968	traid_7548	E2	Balanced	Balanced	Balanced	D suppressed	Balanced	D suppressed
1969	traid_6550	E7	B suppressed	Balanced	Balanced	Balanced	Balanced	Balanced
1970	traid_12407	E7	Balanced	Balanced	D suppressed	Balanced	D suppressed	Balanced
1971	traid_14788	E6	Balanced	Balanced	Balanced	Balanced	D suppressed	D suppressed
1972	traid_1826	E2	Balanced	Balanced	Balanced	Balanced	Balanced	D suppressed
1973	traid_1609	E9	B suppressed	Balanced	B suppressed	A dominant	B suppressed	A dominant
1974	traid_12429	E4	Balanced	Balanced	Balanced	Balanced	Balanced	Balanced
1975	traid_17600	E2	Balanced	Balanced	Balanced	Balanced	Balanced	Balanced
1976	traid_17031	E8	NA	NA	D suppressed	NA	NA	NA
1977	traid_1148	E8	Balanced	Balanced	Balanced	D suppressed	Balanced	D suppressed
1978	traid_6648	E7	D suppressed	Balanced	A dominant	A dominant	A dominant	A dominant
1979	traid_13461	E3	Balanced	Balanced	Balanced	Balanced	Balanced	Balanced
1980	traid_8195	E6	B suppressed	B suppressed	B suppressed	Balanced	Balanced	Balanced
1981	traid_15090	E4	Balanced	D suppressed	D suppressed	D suppressed	D suppressed	D suppressed
1982	traid_17631	E8	B suppressed	B suppressed	B suppressed	B suppressed	B suppressed	B suppressed
1983	traid_1096	E5	Balanced	Balanced	D suppressed	D suppressed	D suppressed	D suppressed
1984	traid_13384	E7	Balanced	Balanced	Balanced	D suppressed	Balanced	D suppressed
1985	traid_14147	E7	B suppressed	B suppressed	D suppressed	Balanced	D suppressed	D suppressed
1986	traid_10232	E3	Balanced	Balanced	Balanced	D suppressed	Balanced	D suppressed
1987	traid_12065	E9	B suppressed	Balanced	A dominant	Balanced	A dominant	B suppressed
1988	traid_2651	E2	Balanced	Balanced	D suppressed	D suppressed	Balanced	D suppressed
1989	traid_7742	E4	Balanced	Balanced	D suppressed	Balanced	D suppressed	Balanced
1990	traid_15409	E1	Balanced	Balanced	Balanced	Balanced	Balanced	D suppressed
1991	traid_11135	E3	Balanced	Balanced	Balanced	Balanced	Balanced	Balanced
1992	traid_5027	E9	NA	Balanced	Balanced	D suppressed	Balanced	D suppressed
1993	traid_17712	E8	Balanced	Balanced	Balanced	D suppressed	Balanced	D suppressed
1994	traid_11193	E6	Balanced	Balanced	D suppressed	D suppressed	D suppressed	D suppressed
1995	traid_26	E8	D dominant	Balanced	B suppressed	NA	Balanced	Balanced
1996	traid_2624	E6	Balanced	Balanced	Balanced	B suppressed	Balanced	Balanced
1997	traid_12726	E8	Balanced	Balanced	Balanced	D suppressed	Balanced	Balanced
1998	traid_7661	E3	B suppressed	B suppressed	Balanced	B suppressed	Balanced	B suppressed
[truncated: 32,540 more rows]
