# Supplementary material for: Asymmetric gene expression in grain development of reciprocal crosses between tetraploid and hexaploid wheats
Source: Commun Biol. 2022 Dec 23;5:1412. doi: 10.1038/s42003-022-04374-w (PMC9789062; doi:10.1038/s42003-022-04374-w)
Supplement: Supplementary file 16 — Supplementary Data 13 [file 42003_2022_4374_MOESM16_ESM.xlsx]

## Sheet: Supplementary Data 13
Supplementary Data 13 GO enrichment analysis of triads showing different classifications between reciprocal cross.
	Category	ID	Description	GeneRatio	BgRatio	pvalue	p.adjust	qvalue	geneID	Count
1	A dominant-A dominant	GO:0006825	copper ion transport	3/88	10/40616	1.1664e-06	1.22472e-05	1.22779e-06	XLOC_212156/XLOC_220426/XLOC_200391	3
2	A dominant-A dominant	GO:0015770	sucrose transport	3/88	10/40616	1.1664e-06	1.22472e-05	1.22779e-06	XLOC_118940/XLOC_101623/XLOC_127641	3
3	A dominant-A dominant	GO:0006777	Mo-molybdopterin cofactor biosynthetic process	3/88	18/40616	7.83256e-06	5.48279e-05	5.49653e-06	XLOC_169027/XLOC_175511/XLOC_189449	3
4	A dominant-A dominant	GO:0009086	methionine biosynthetic process	3/88	20/40616	1.09083e-05	5.72684e-05	5.74119e-06	XLOC_113189/XLOC_123242/XLOC_108004	3
5	A dominant-A dominant	GO:0015995	chlorophyll biosynthetic process	3/88	24/40616	1.92458e-05	6.45931e-05	6.4755e-06	XLOC_005564/XLOC_016266/XLOC_026627	3
6	A dominant-A dominant	GO:0051726	regulation of cell cycle	3/88	25/40616	2.1836e-05	6.45931e-05	6.4755e-06	XLOC_024605/XLOC_003126/XLOC_013477	3
7	A dominant-A dominant	GO:1904668	positive regulation of ubiquitin protein ligase activity	3/88	26/40616	2.46455e-05	6.45931e-05	6.4755e-06	XLOC_175648/XLOC_189567/XLOC_165835	3
8	A dominant-A dominant	GO:0006796	phosphate-containing compound metabolic process	3/88	27/40616	2.76827e-05	6.45931e-05	6.4755e-06	XLOC_064119/XLOC_038770/XLOC_047034	3
9	A dominant-A dominant	GO:0008652	cellular amino acid biosynthetic process	3/88	27/40616	2.76827e-05	6.45931e-05	6.4755e-06	XLOC_113189/XLOC_123242/XLOC_108004	3
10	A dominant-A dominant	GO:0048193	Golgi vesicle transport	3/88	33/40616	5.11533e-05	0.000107422	1.07691e-05	XLOC_131185/XLOC_155388/XLOC_142804	3
11	A dominant-A dominant	GO:0030026	cellular manganese ion homeostasis	3/88	44/40616	0.00012205	0.000233004	2.33588e-05	XLOC_131447/XLOC_155636/XLOC_143102	3
12	A dominant-A dominant	GO:0050832	defense response to fungus	3/88	55/40616	0.000237642	0.000415873	4.16916e-05	XLOC_176892/XLOC_172940/XLOC_192100	3
13	A dominant-A dominant	GO:0009627	systemic acquired resistance	3/88	64/40616	0.000372128	0.00060113	6.02637e-05	XLOC_032235/XLOC_058334/XLOC_044739	3
14	A dominant-A dominant	GO:0009725	response to hormone	3/88	70/40616	0.000484357	0.000726535	7.28356e-05	XLOC_224423/XLOC_212299/XLOC_200512	3
15	A dominant-A dominant	GO:0006414	translational elongation	3/88	76/40616	0.000616236	0.000840287	8.42393e-05	XLOC_175181/XLOC_186481/XLOC_165393	3
16	A dominant-A dominant	GO:0007017	microtubule-based process	3/88	77/40616	0.000640218	0.000840287	8.42393e-05	XLOC_094149/XLOC_080675/XLOC_073067	3
17	A dominant-A dominant	GO:0016579	protein deubiquitination	3/88	130/40616	0.00288312	0.00356151	0.000357043	XLOC_119066/XLOC_127754/XLOC_108864	3
18	A dominant-A dominant	GO:0006364	rRNA processing	3/88	133/40616	0.00307463	0.00358707	0.000359606	XLOC_133243/XLOC_157201/XLOC_144975	3
19	A dominant-A dominant	GO:0006139	nucleobase-containing compound metabolic process	3/88	211/40616	0.0109731	0.0121282	0.00121585	XLOC_144898/XLOC_157149/XLOC_133183	3
20	A dominant-B suppressed	GO:0006801	superoxide metabolic process	44282	22/40616	4.00019e-07	2.65333e-06	NA	XLOC_043289/XLOC_030618/XLOC_057099	3
21	A dominant-B suppressed	GO:0006796	phosphate-containing compound metabolic process	44282	27/40616	7.58095e-07	2.65333e-06	NA	XLOC_064119/XLOC_038770/XLOC_047034	3
22	A dominant-B suppressed	GO:0007017	microtubule-based process	44282	77/40616	1.85434e-05	4.3268e-05	NA	XLOC_031045/XLOC_061616/XLOC_048852	3
23	A dominant-B suppressed	GO:0006520	cellular amino acid metabolic process	44282	163/40616	0.000172908	0.000302589	NA	XLOC_033128/XLOC_045661/XLOC_059080	3
24	A dominant-B suppressed	GO:0006139	nucleobase-containing compound metabolic process	44282	211/40616	0.000368733	0.000516226	NA	XLOC_144898/XLOC_157149/XLOC_133183	3
25	A dominant-B suppressed	GO:0045454	cell redox homeostasis	44282	400/40616	0.00232653	0.00271429	NA	XLOC_050994/XLOC_038025/XLOC_063387	3
26	A dominant-B suppressed	GO:0035556	intracellular signal transduction	44223	39/40616	0.0256128	0.0256128	NA	XLOC_050994	1
27	A dominant-Balanced	GO:0006869	lipid transport	44264	187/40616	7.90463e-06	7.90463e-06	NA	XLOC_012734/XLOC_002519/XLOC_024039	3
28	A dominant-D suppressed	GO:0006556	S-adenosylmethionine biosynthetic process	44276	13/40616	3.3952e-08	1.01856e-07	NA	XLOC_188927/XLOC_174647/XLOC_164887	3
29	A dominant-D suppressed	GO:0048193	Golgi vesicle transport	44276	33/40616	6.43408e-07	9.65112e-07	NA	XLOC_131185/XLOC_142804/XLOC_155388	3
30	A dominant-D suppressed	GO:0007017	microtubule-based process	44276	77/40616	8.50108e-06	8.50108e-06	NA	XLOC_073067/XLOC_080675/XLOC_094149	3
31	A dominant-NA	GO:0008652	cellular amino acid biosynthetic process	6/51	27/40616	8.38398e-13	8.38398e-12	NA	XLOC_123242/XLOC_113189/XLOC_108004/XLOC_108297/XLOC_150134/XLOC_161426	6
32	A dominant-NA	GO:0009086	methionine biosynthetic process	3/51	20/40616	2.09429e-06	1.04714e-05	NA	XLOC_123242/XLOC_113189/XLOC_108004	3
33	A dominant-NA	GO:0030833	regulation of actin filament polymerization	3/51	25/40616	4.20664e-06	1.18778e-05	NA	XLOC_150152/XLOC_104231/XLOC_161442	3
34	A dominant-NA	GO:1904668	positive regulation of ubiquitin protein ligase activity	3/51	26/40616	4.75112e-06	1.18778e-05	NA	XLOC_189567/XLOC_165835/XLOC_175648	3
35	A dominant-NA	GO:0034314	Arp2/3 complex-mediated actin nucleation	3/51	28/40616	5.97581e-06	1.19516e-05	NA	XLOC_150152/XLOC_104231/XLOC_161442	3
36	A dominant-NA	GO:0009408	response to heat	3/51	38/40616	1.52526e-05	2.54209e-05	NA	XLOC_071676/XLOC_084300/XLOC_096754	3
37	A dominant-NA	GO:0006397	mRNA processing	3/51	131/40616	0.000609759	0.000796516	NA	XLOC_107710/XLOC_113514/XLOC_123527	3
38	A dominant-NA	GO:0006364	rRNA processing	3/51	133/40616	0.000637213	0.000796516	NA	XLOC_157201/XLOC_144975/XLOC_133243	3
39	A dominant-NA	GO:0009733	response to auxin	3/51	322/40616	0.00776218	0.00862465	NA	XLOC_063097/XLOC_041589/XLOC_050628	3
40	A dominant-NA	GO:0006281	DNA repair	3/51	350/40616	0.0097345	0.0097345	NA	XLOC_068980/XLOC_080909/XLOC_094305	3
41	A suppressed-A suppressed	GO:0006465	signal peptide processing	9/588	33/40616	7.4397e-10	7.66289e-08	2.81926e-08	XLOC_044890/XLOC_062431/XLOC_037007/XLOC_092347/XLOC_070853/XLOC_078295/XLOC_160436/XLOC_136861/XLOC_148829	9
42	A suppressed-A suppressed	GO:0006426	glycyl-tRNA aminoacylation	6/588	12/40616	7.70214e-09	3.9666e-07	1.45935e-07	XLOC_058273/XLOC_032163/XLOC_044667/XLOC_206219/XLOC_219161/XLOC_194197	6
43	A suppressed-A suppressed	GO:0016070	RNA metabolic process	6/588	13/40616	1.41285e-08	4.85079e-07	1.78465e-07	XLOC_001310/XLOC_011474/XLOC_022996/XLOC_058140/XLOC_031991/XLOC_044527	6
44	A suppressed-A suppressed	GO:0006165	nucleoside diphosphate phosphorylation	6/588	15/40616	4.02038e-08	6.90165e-07	2.53919e-07	XLOC_007210/XLOC_018157/XLOC_028094/XLOC_134812/XLOC_158674/XLOC_146713	6
45	A suppressed-A suppressed	GO:0006183	GTP biosynthetic process	6/588	15/40616	4.02038e-08	6.90165e-07	2.53919e-07	XLOC_007210/XLOC_018157/XLOC_028094/XLOC_134812/XLOC_158674/XLOC_146713	6
46	A suppressed-A suppressed	GO:0006228	UTP biosynthetic process	6/588	15/40616	4.02038e-08	6.90165e-07	2.53919e-07	XLOC_007210/XLOC_018157/XLOC_028094/XLOC_134812/XLOC_158674/XLOC_146713	6
47	A suppressed-A suppressed	GO:0006464	cellular protein modification process	9/588	54/40616	7.8297e-08	1.15208e-06	4.23863e-07	TraesCS5A02G132900/TraesCS5B02G132000/TraesCS5D02G141100/XLOC_047898/XLOC_060861/XLOC_035014/XLOC_105568/XLOC_115607/XLOC_125187	9
48	A suppressed-A suppressed	GO:0009082	branched-chain amino acid biosynthetic process	6/588	17/40616	9.69911e-08	1.24876e-06	4.59431e-07	XLOC_175274/XLOC_186538/XLOC_165458/XLOC_194353/XLOC_219273/XLOC_210743	6
49	A suppressed-A suppressed	GO:0006418	tRNA aminoacylation for protein translation	15/588	193/40616	1.70252e-07	1.94844e-06	7.16851e-07	XLOC_049163/XLOC_061873/XLOC_031486/XLOC_058273/XLOC_032163/XLOC_044667/XLOC_119079/XLOC_108878/XLOC_127765/XLOC_206219/XLOC_219161/XLOC_194197/XLOC_200961/XLOC_224821/XLOC_212922	15
50	A suppressed-A suppressed	GO:0008295	spermidine biosynthetic process	6/588	20/40616	2.92737e-07	3.0152e-06	1.10932e-06	XLOC_045180/XLOC_058704/XLOC_037286/XLOC_175283/XLOC_186543/XLOC_165467	6
51	A suppressed-A suppressed	GO:0006801	superoxide metabolic process	6/588	22/40616	5.49808e-07	5.1482e-06	1.89407e-06	XLOC_124861/XLOC_101973/XLOC_115233/XLOC_223319/XLOC_210963/XLOC_199143	6
52	A suppressed-A suppressed	GO:0043161	proteasome-mediated ubiquitin-dependent protein catabolic process	6/588	23/40616	7.34756e-07	6.30665e-06	2.32028e-06	XLOC_188788/XLOC_168045/XLOC_178551/XLOC_208717/XLOC_220963/XLOC_196435	6
53	A suppressed-A suppressed	GO:0001678	cellular glucose homeostasis	6/588	28/40616	2.57855e-06	2.04301e-05	7.51643e-06	XLOC_002829/XLOC_013100/XLOC_024319/XLOC_025936/XLOC_015380/XLOC_004631	6
54	A suppressed-A suppressed	GO:0030042	actin filament depolymerization	6/588	29/40616	3.2115e-06	2.36274e-05	8.69277e-06	XLOC_145316/XLOC_157465/XLOC_133490/XLOC_133491/XLOC_157466/XLOC_145317	6
55	A suppressed-A suppressed	GO:0006241	CTP biosynthetic process	6/588	30/40616	3.96534e-06	2.72286e-05	1.00177e-05	XLOC_007210/XLOC_018157/XLOC_028094/XLOC_134812/XLOC_158674/XLOC_146713	6
56	A suppressed-A suppressed	GO:0006289	nucleotide-excision repair	6/588	53/40616	0.000115665	0.000744593	0.000273943	XLOC_188788/XLOC_168045/XLOC_178551/XLOC_193167/XLOC_218296/XLOC_205182	6
57	A suppressed-A suppressed	GO:0006310	DNA recombination	6/588	64/40616	0.000330315	0.00172939	0.000636259	XLOC_067717/XLOC_093378/XLOC_079655/XLOC_161613/XLOC_150217/XLOC_104114	6
58	A suppressed-A suppressed	GO:0006423	cysteinyl-tRNA aminoacylation	3/588	10/40616	0.000335803	0.00172939	0.000636259	XLOC_119079/XLOC_108878/XLOC_127765	3
59	A suppressed-A suppressed	GO:0009236	cobalamin biosynthetic process	3/588	10/40616	0.000335803	0.00172939	0.000636259	XLOC_158470/XLOC_134580/XLOC_141892	3
60	A suppressed-A suppressed	GO:0032968	positive regulation of transcription elongation from RNA polymerase II promoter	3/588	10/40616	0.000335803	0.00172939	0.000636259	XLOC_001285/XLOC_011420/XLOC_022938	3
61	A suppressed-A suppressed	GO:0000737	DNA catabolic process, endonucleolytic	3/588	11/40616	0.000456766	0.00224033	0.00082424	XLOC_206690/XLOC_194629/XLOC_219452	3
62	A suppressed-A suppressed	GO:0006378	mRNA polyadenylation	3/588	12/40616	0.00060248	0.00269806	0.000992644	XLOC_006528/XLOC_024393/XLOC_013193	3
63	A suppressed-A suppressed	GO:0043085	positive regulation of catalytic activity	3/588	12/40616	0.00060248	0.00269806	0.000992644	XLOC_117299/XLOC_126358/XLOC_103244	3
64	A suppressed-A suppressed	GO:0006367	transcription initiation from RNA polymerase II promoter	6/588	73/40616	0.000672229	0.00288498	0.00106141	XLOC_001285/XLOC_011420/XLOC_022938/XLOC_082648/XLOC_070380/XLOC_099285	6
65	A suppressed-A suppressed	GO:0045292	mRNA cis splicing, via spliceosome	3/588	13/40616	0.000774817	0.00319225	0.00117446	XLOC_103522/XLOC_113717/XLOC_126125	3
66	A suppressed-A suppressed	GO:0045454	cell redox homeostasis	15/588	400/40616	0.000837624	0.00331828	0.00122083	XLOC_067123/XLOC_096428/XLOC_078946/XLOC_071518/XLOC_084074/XLOC_096578/XLOC_126242/XLOC_103366/XLOC_117166/XLOC_114871/XLOC_106255/XLOC_124555/XLOC_224634/XLOC_208430/XLOC_200757	15
67	A suppressed-A suppressed	GO:0051252	regulation of RNA metabolic process	3/588	14/40616	0.000975553	0.003679	0.00135354	XLOC_225076/XLOC_201267/XLOC_213329	3
68	A suppressed-A suppressed	GO:0006096	glycolytic process	9/588	173/40616	0.00100012	0.003679	0.00135354	XLOC_002829/XLOC_013100/XLOC_024319/XLOC_046889/XLOC_060076/XLOC_038885/XLOC_072014/XLOC_084663/XLOC_096997	9
69	A suppressed-A suppressed	GO:0042254	ribosome biogenesis	6/588	81/40616	0.00116305	0.00413083	0.00151977	XLOC_043748/XLOC_030987/XLOC_057478/XLOC_123377/XLOC_107847/XLOC_113378	6
70	A suppressed-A suppressed	GO:0000413	protein peptidyl-prolyl isomerization	6/588	82/40616	0.00123976	0.0042565	0.00156601	XLOC_036269/XLOC_049254/XLOC_061959/XLOC_104045/XLOC_125638/XLOC_113086	6
71	A suppressed-A suppressed	GO:0006869	lipid transport	9/588	187/40616	0.00171587	0.00556926	0.00204899	XLOC_048592/XLOC_035559/XLOC_061404/XLOC_135351/XLOC_155228/TraesCS5B02G146000/XLOC_189539/XLOC_169132/XLOC_179691	9
72	A suppressed-A suppressed	GO:0000290	deadenylation-dependent decapping of nuclear-transcribed mRNA	3/588	17/40616	0.00176453	0.00556926	0.00204899	XLOC_117299/XLOC_126358/XLOC_103244	3
73	A suppressed-A suppressed	GO:0006099	tricarboxylic acid cycle	6/588	88/40616	0.00178432	0.00556926	0.00204899	XLOC_027439/XLOC_006475/XLOC_017228/XLOC_085155/XLOC_097349/XLOC_068287	6
74	A suppressed-A suppressed	GO:0007140	male meiotic nuclear division	3/588	18/40616	0.00209479	0.00599344	0.00220505	XLOC_098566/XLOC_073853/XLOC_086608	3
75	A suppressed-A suppressed	GO:0007143	female meiotic nuclear division	3/588	18/40616	0.00209479	0.00599344	0.00220505	XLOC_098566/XLOC_073853/XLOC_086608	3
76	A suppressed-A suppressed	GO:0120009	intermembrane lipid transfer	3/588	18/40616	0.00209479	0.00599344	0.00220505	XLOC_149260/XLOC_160804/XLOC_137337	3
77	A suppressed-A suppressed	GO:0090481	pyrimidine nucleotide-sugar transmembrane transport	3/588	19/40616	0.00246098	0.00685085	0.0025205	XLOC_186434/XLOC_174983/XLOC_168653	3
78	A suppressed-A suppressed	GO:0030036	actin cytoskeleton organization	3/588	21/40616	0.00330609	0.00896125	0.00329694	XLOC_131928/XLOC_143616/XLOC_156050	3
79	A suppressed-A suppressed	GO:0043248	proteasome assembly	3/588	22/40616	0.00378729	0.0100023	0.00367996	XLOC_133567/XLOC_127843/XLOC_119191	3
80	A suppressed-A suppressed	GO:0006108	malate metabolic process	3/588	24/40616	0.00487212	0.0119483	0.0043959	XLOC_085155/XLOC_097349/XLOC_068287	3
81	A suppressed-A suppressed	GO:0009269	response to desiccation	3/588	24/40616	0.00487212	0.0119483	0.0043959	XLOC_013904/XLOC_003434/XLOC_024869	3
82	A suppressed-A suppressed	GO:0046907	intracellular transport	3/588	24/40616	0.00487212	0.0119483	0.0043959	XLOC_200398/XLOC_224341/XLOC_212163	3
83	A suppressed-A suppressed	GO:0006487	protein N-linked glycosylation	3/588	25/40616	0.0054776	0.0125376	0.00461272	XLOC_195119/TraesCS7B02G266500/TraesCS7D02G361700	3
84	A suppressed-A suppressed	GO:0007064	mitotic sister chromatid cohesion	3/588	25/40616	0.0054776	0.0125376	0.00461272	XLOC_058176/XLOC_036695/XLOC_049560	3
85	A suppressed-A suppressed	GO:0030833	regulation of actin filament polymerization	3/588	25/40616	0.0054776	0.0125376	0.00461272	XLOC_056990/XLOC_043155/XLOC_030527	3
86	A suppressed-A suppressed	GO:0042742	defense response to bacterium	3/588	26/40616	0.00612625	0.0137175	0.0050468	XLOC_082661/XLOC_070407/XLOC_095610	3
87	A suppressed-A suppressed	GO:0006796	phosphate-containing compound metabolic process	3/588	27/40616	0.00681882	0.0149434	0.00549782	XLOC_025318/XLOC_003917/XLOC_014498	3
88	A suppressed-A suppressed	GO:0006098	pentose-phosphate shunt	3/588	28/40616	0.00755602	0.0158831	0.00584354	XLOC_035673/XLOC_061504/XLOC_048697	3
89	A suppressed-A suppressed	GO:0034314	Arp2/3 complex-mediated actin nucleation	3/588	28/40616	0.00755602	0.0158831	0.00584354	XLOC_056990/XLOC_043155/XLOC_030527	3
90	A suppressed-A suppressed	GO:0006164	purine nucleotide biosynthetic process	3/588	31/40616	0.0100415	0.0202798	0.00746116	XLOC_027022/XLOC_006032/XLOC_016720	3
91	A suppressed-A suppressed	GO:0045039	protein insertion into mitochondrial inner membrane	3/588	31/40616	0.0100415	0.0202798	0.00746116	XLOC_178232/XLOC_188534/XLOC_167750	3
92	A suppressed-A suppressed	GO:0006397	mRNA processing	6/588	131/40616	0.0122767	0.0243174	0.0089466	XLOC_123527/XLOC_113514/XLOC_107710/XLOC_142395/XLOC_135041/XLOC_158876	6
93	A suppressed-A suppressed	GO:0006338	chromatin remodeling	3/588	39/40616	0.0187546	0.0356695	0.0131231	XLOC_083509/XLOC_066877/XLOC_092535	3
94	A suppressed-A suppressed	GO:0030418	nicotianamine biosynthetic process	3/588	39/40616	0.0187546	0.0356695	0.0131231	XLOC_043047/XLOC_030456/XLOC_056907	3
95	A suppressed-A suppressed	GO:0006886	intracellular protein transport	12/588	416/40616	0.0192086	0.0356695	0.0131231	TraesCS3B02G234900/TraesCS3A02G207800/TraesCS3D02G208200/XLOC_026618/XLOC_016254/XLOC_005553/XLOC_117471/XLOC_103129/XLOC_126456/XLOC_175892/XLOC_187013/XLOC_166015	12
96	A suppressed-A suppressed	GO:0000162	tryptophan biosynthetic process	2/588	15/40616	0.0193931	0.0356695	0.0131231	XLOC_161241/XLOC_149802	2
97	A suppressed-A suppressed	GO:0007034	vacuolar transport	3/588	41/40616	0.0214185	0.0387036	0.0142394	XLOC_195254/XLOC_220012/XLOC_207371	3
98	A suppressed-A suppressed	GO:0006259	DNA metabolic process	3/588	42/40616	0.0228239	0.039181	0.0144151	XLOC_206690/XLOC_194629/XLOC_219452	3
99	A suppressed-A suppressed	GO:0006306	DNA methylation	3/588	42/40616	0.0228239	0.039181	0.0144151	XLOC_176214/XLOC_187262/XLOC_166307	3
100	A suppressed-A suppressed	GO:0010215	cellulose microfibril organization	3/588	42/40616	0.0228239	0.039181	0.0144151	XLOC_180730/XLOC_166639/XLOC_187579	3
101	A suppressed-A suppressed	GO:0006357	regulation of transcription by RNA polymerase II	6/588	152/40616	0.0237241	0.0396931	0.0146035	XLOC_078337/XLOC_070819/XLOC_092372/XLOC_164923/XLOC_186182/XLOC_174685	6
102	A suppressed-A suppressed	GO:0000723	telomere maintenance	3/588	43/40616	0.0242783	0.0396931	0.0146035	XLOC_161613/XLOC_150217/XLOC_104114	3
103	A suppressed-A suppressed	GO:0006568	tryptophan metabolic process	3/588	43/40616	0.0242783	0.0396931	0.0146035	XLOC_219739/XLOC_199610/XLOC_207050	3
104	A suppressed-A suppressed	GO:0016226	iron-sulfur cluster assembly	3/588	46/40616	0.028935	0.0465672	0.0171325	XLOC_155111/XLOC_142403/XLOC_130659	3
105	A suppressed-B dominant	GO:0016070	RNA metabolic process	44279	13/40616	5.16397e-08	3.09838e-07	NA	XLOC_058140/XLOC_044527/XLOC_031991	3
106	A suppressed-B dominant	GO:0045039	protein insertion into mitochondrial inner membrane	44279	31/40616	8.05964e-07	2.41789e-06	NA	XLOC_092351/XLOC_078300/XLOC_070849	3
107	A suppressed-B dominant	GO:0008272	sulfate transport	44279	38/40616	1.50849e-06	3.01699e-06	NA	XLOC_085605/XLOC_072958/XLOC_097718	3
108	A suppressed-B dominant	GO:0032259	methylation	44279	69/40616	9.25696e-06	1.38854e-05	NA	XLOC_154465/XLOC_146208/XLOC_129982	3
109	A suppressed-B dominant	GO:0008033	tRNA processing	44279	85/40616	1.73427e-05	2.08113e-05	NA	XLOC_058140/XLOC_044527/XLOC_031991	3
110	A suppressed-B dominant	GO:0030244	cellulose biosynthetic process	44279	104/40616	3.17405e-05	3.17405e-05	NA	XLOC_025891/XLOC_004566/XLOC_015337	3
111	A suppressed-Balanced	GO:0006886	intracellular protein transport	21/302	416/40616	8.34057e-12	4.75413e-10	1.40473e-10	TraesCS3A02G207800/TraesCS3B02G234900/TraesCS3D02G208200/XLOC_126456/XLOC_117471/XLOC_103129/XLOC_130446/XLOC_154882/XLOC_142136/XLOC_155872/XLOC_131754/XLOC_143406/XLOC_160796/XLOC_137325/XLOC_149249/XLOC_166015/XLOC_187013/XLOC_175892/XLOC_196234/XLOC_208448/XLOC_220800	21
112	A suppressed-Balanced	GO:0006465	signal peptide processing	6/302	33/40616	1.50419e-07	4.28696e-06	1.26669e-06	XLOC_078295/XLOC_092347/XLOC_070853/XLOC_136861/XLOC_160436/XLOC_148829	6
113	A suppressed-Balanced	GO:0015031	protein transport	9/302	181/40616	9.48022e-06	0.000180124	5.32223e-05	XLOC_098779/XLOC_086917/XLOC_074123/XLOC_160796/XLOC_137325/XLOC_149249/XLOC_196234/XLOC_208448/XLOC_220800	9
114	A suppressed-Balanced	GO:0000413	protein peptidyl-prolyl isomerization	6/302	82/40616	3.50439e-05	0.000366252	0.000108219	XLOC_061959/XLOC_049254/XLOC_036269/XLOC_113086/XLOC_104045/XLOC_125638	6
115	A suppressed-Balanced	GO:0006452	translational frameshifting	3/302	10/40616	4.69896e-05	0.000366252	0.000108219	XLOC_062094/XLOC_031908/XLOC_049449	3
116	A suppressed-Balanced	GO:0045901	positive regulation of translational elongation	3/302	10/40616	4.69896e-05	0.000366252	0.000108219	XLOC_062094/XLOC_031908/XLOC_049449	3
117	A suppressed-Balanced	GO:0045905	positive regulation of translational termination	3/302	10/40616	4.69896e-05	0.000366252	0.000108219	XLOC_062094/XLOC_031908/XLOC_049449	3
118	A suppressed-Balanced	GO:0007023	post-chaperonin tubulin folding pathway	3/302	11/40616	6.42548e-05	0.000366252	0.000108219	XLOC_154426/XLOC_129935/XLOC_146141	3
119	A suppressed-Balanced	GO:0018344	protein geranylgeranylation	3/302	11/40616	6.42548e-05	0.000366252	0.000108219	XLOC_194049/XLOC_219029/XLOC_210422	3
120	A suppressed-Balanced	GO:0090114	COPII-coated vesicle budding	3/302	11/40616	6.42548e-05	0.000366252	0.000108219	XLOC_155872/XLOC_131754/XLOC_143406	3
121	A suppressed-Balanced	GO:0006378	mRNA polyadenylation	3/302	12/40616	8.52014e-05	0.000441498	0.000130452	XLOC_006528/XLOC_013193/XLOC_024393	3
122	A suppressed-Balanced	GO:0016070	RNA metabolic process	3/302	13/40616	0.000110152	0.000523223	0.000154599	XLOC_044527/XLOC_058140/XLOC_031991	3
123	A suppressed-Balanced	GO:0006564	L-serine biosynthetic process	3/302	19/40616	0.000361066	0.00147005	0.000434365	XLOC_115450/XLOC_125037/XLOC_105719	3
124	A suppressed-Balanced	GO:0090481	pyrimidine nucleotide-sugar transmembrane transport	3/302	19/40616	0.000361066	0.00147005	0.000434365	XLOC_168653/XLOC_186434/XLOC_174983	3
125	A suppressed-Balanced	GO:0009737	response to abscisic acid	3/302	21/40616	0.000490155	0.00186259	0.000550349	XLOC_193855/XLOC_218886/XLOC_205937	3
126	A suppressed-Balanced	GO:0006801	superoxide metabolic process	3/302	22/40616	0.000564434	0.0020108	0.000594141	XLOC_223319/XLOC_199143/XLOC_210963	3
127	A suppressed-Balanced	GO:0046907	intracellular transport	3/302	24/40616	0.000733714	0.00236321	0.000698271	XLOC_200398/XLOC_212163/XLOC_224341	3
128	A suppressed-Balanced	GO:0006487	protein N-linked glycosylation	3/302	25/40616	0.000829197	0.00236321	0.000698271	XLOC_195119/TraesCS7B02G266500/TraesCS7D02G361700	3
129	A suppressed-Balanced	GO:0009742	brassinosteroid mediated signaling pathway	3/302	25/40616	0.000829197	0.00236321	0.000698271	XLOC_067373/XLOC_093046/XLOC_079241	3
130	A suppressed-Balanced	GO:0030833	regulation of actin filament polymerization	3/302	25/40616	0.000829197	0.00236321	0.000698271	XLOC_043155/XLOC_030527/XLOC_056990	3
131	A suppressed-Balanced	GO:0006357	regulation of transcription by RNA polymerase II	6/302	152/40616	0.00100619	0.00270232	0.00079847	XLOC_033721/XLOC_046350/XLOC_059661/XLOC_186182/XLOC_174685/XLOC_164923	6
132	A suppressed-Balanced	GO:0030488	tRNA methylation	3/302	27/40616	0.001043	0.00270232	0.00079847	XLOC_186516/XLOC_168801/XLOC_175250	3
133	A suppressed-Balanced	GO:0034314	Arp2/3 complex-mediated actin nucleation	3/302	28/40616	0.00116177	0.00287916	0.000850722	XLOC_043155/XLOC_030527/XLOC_056990	3
134	A suppressed-Balanced	GO:0006605	protein targeting	3/302	30/40616	0.00142408	0.0033822	0.000999357	XLOC_196234/XLOC_208448/XLOC_220800	3
135	A suppressed-Balanced	GO:0045039	protein insertion into mitochondrial inner membrane	3/302	31/40616	0.00156804	0.00357514	0.00105637	XLOC_092351/XLOC_070849/XLOC_078300	3
136	A suppressed-Balanced	GO:0009793	embryo development ending in seed dormancy	3/302	33/40616	0.00188253	0.00412709	0.00121945	TraesCS7D02G227500/TraesCS7B02G192700/TraesCS7A02G226900	3
137	A suppressed-Balanced	GO:0005985	sucrose metabolic process	3/302	36/40616	0.00242344	0.00511615	0.0015117	XLOC_209807/XLOC_198022/XLOC_222405	3
138	A suppressed-Balanced	GO:0006535	cysteine biosynthetic process from serine	3/302	37/40616	0.00262288	0.00533944	0.00157767	XLOC_154344/XLOC_146058/XLOC_134253	3
139	A suppressed-Balanced	GO:0006351	transcription, DNA-templated	9/302	391/40616	0.00281648	0.00538112	0.00158999	XLOC_043676/XLOC_030923/XLOC_057423/XLOC_050233/XLOC_062782/XLOC_037362/XLOC_067373/XLOC_093046/XLOC_079241	9
140	A suppressed-Balanced	GO:0009690	cytokinin metabolic process	3/302	38/40616	0.00283217	0.00538112	0.00158999	XLOC_067157/XLOC_092841/XLOC_078998	3
141	A suppressed-Balanced	GO:0016226	iron-sulfur cluster assembly	3/302	46/40616	0.00487848	0.00897011	0.00265045	XLOC_022725/XLOC_000841/XLOC_015233	3
142	A suppressed-Balanced	GO:0006289	nucleotide-excision repair	3/302	53/40616	0.00724701	0.0129087	0.00381422	XLOC_050233/XLOC_062782/XLOC_037362	3
143	A suppressed-Balanced	GO:0006631	fatty acid metabolic process	3/302	65/40616	0.0126611	0.021226	0.00627176	XLOC_086631/XLOC_073875/XLOC_098583	3
144	A suppressed-Balanced	GO:0006888	endoplasmic reticulum to Golgi vesicle-mediated transport	3/302	65/40616	0.0126611	0.021226	0.00627176	XLOC_155872/XLOC_131754/XLOC_143406	3
145	A suppressed-Balanced	GO:0006367	transcription initiation from RNA polymerase II promoter	3/302	73/40616	0.0172654	0.028118	0.00830818	XLOC_099285/XLOC_070380/XLOC_082648	3
146	A suppressed-Balanced	GO:0006334	nucleosome assembly	3/302	76/40616	0.019202	0.0288029	0.00851056	XLOC_137477/XLOC_149409/XLOC_160913	3
147	A suppressed-Balanced	GO:0006414	translational elongation	3/302	76/40616	0.019202	0.0288029	0.00851056	XLOC_048264/XLOC_061141/XLOC_035305	3
148	A suppressed-Balanced	GO:0008299	isoprenoid biosynthetic process	3/302	76/40616	0.019202	0.0288029	0.00851056	XLOC_061747/XLOC_048993/XLOC_035943	3
149	A suppressed-Balanced	GO:0007017	microtubule-based process	3/302	77/40616	0.0198731	0.0290452	0.00858215	XLOC_208099/XLOC_220575/XLOC_195966	3
150	A suppressed-Balanced	GO:0042254	ribosome biogenesis	3/302	81/40616	0.0226856	0.032327	0.00955185	XLOC_057478/XLOC_043748/XLOC_030987	3
151	A suppressed-Balanced	GO:0008033	tRNA processing	3/302	85/40616	0.0257034	0.035734	0.0105585	XLOC_044527/XLOC_058140/XLOC_031991	3
152	A suppressed-D dominant	GO:0035434	copper ion transmembrane transport	44273	11/40616	1.2031e-08	4.81109e-08	NA	XLOC_073017/XLOC_094200/XLOC_080734	3
153	A suppressed-D dominant	GO:1901135	carbohydrate derivative metabolic process	44273	12/40616	1.6037e-08	4.81109e-08	NA	XLOC_185877/XLOC_164548/XLOC_174302	3
154	A suppressed-D dominant	GO:0019509	L-methionine salvage from methylthioadenosine	44273	15/40616	3.31398e-08	6.62796e-08	NA	XLOC_006666/XLOC_017465/XLOC_027636	3
155	A suppressed-D dominant	GO:0030042	actin filament depolymerization	44273	29/40616	2.65108e-07	3.97661e-07	NA	XLOC_145316/XLOC_157465/XLOC_133490	3
156	A suppressed-D dominant	GO:0080143	regulation of amino acid export	44273	32/40616	3.59563e-07	4.31475e-07	NA	XLOC_195338/XLOC_207447/XLOC_220078	3
157	A suppressed-D dominant	GO:0045454	cell redox homeostasis	44273	400/40616	0.000693061	0.000693061	NA	XLOC_063478/XLOC_038117/XLOC_051103	3
158	A suppressed-NA	GO:0006744	ubiquinone biosynthetic process	3/142	13/40616	1.16624e-05	0.000229477	3.11684e-05	XLOC_204967/XLOC_218121/XLOC_192987	3
159	A suppressed-NA	GO:0006432	phenylalanyl-tRNA aminoacylation	3/142	14/40616	1.4805e-05	0.000229477	3.11684e-05	XLOC_011974/XLOC_023420/XLOC_001770	3
160	A suppressed-NA	GO:0090481	pyrimidine nucleotide-sugar transmembrane transport	3/142	19/40616	3.891e-05	0.000402069	5.46105e-05	XLOC_186434/XLOC_168653/XLOC_174983	3
161	A suppressed-NA	GO:0006419	alanyl-tRNA aminoacylation	3/142	24/40616	8.02383e-05	0.000621847	8.44614e-05	XLOC_092235/XLOC_078129/XLOC_070732	3
162	A suppressed-NA	GO:0006366	transcription by RNA polymerase II	3/142	26/40616	0.000102546	0.000635786	8.63547e-05	XLOC_080745/XLOC_094206/XLOC_073011	3
163	A suppressed-NA	GO:0001678	cellular glucose homeostasis	3/142	28/40616	0.000128548	0.000664165	9.02092e-05	XLOC_013100/XLOC_024319/XLOC_002829	3
164	A suppressed-NA	GO:0010374	stomatal complex development	3/142	31/40616	0.000175031	0.000678247	9.21218e-05	XLOC_176040/XLOC_187121/XLOC_166144	3
165	A suppressed-NA	GO:0045039	protein insertion into mitochondrial inner membrane	3/142	31/40616	0.000175031	0.000678247	9.21218e-05	XLOC_078300/XLOC_092351/XLOC_070849	3
166	A suppressed-NA	GO:0016104	triterpenoid biosynthetic process	3/142	37/40616	0.000297949	0.00102627	0.000139391	XLOC_198546/XLOC_210317/XLOC_222894	3
167	A suppressed-NA	GO:0030418	nicotianamine biosynthetic process	3/142	39/40616	0.000348657	0.00108084	0.000146803	XLOC_030456/XLOC_056907/XLOC_043047	3
168	A suppressed-NA	GO:0006289	nucleotide-excision repair	3/142	53/40616	0.00086233	0.00241471	0.000327974	XLOC_037362/XLOC_062782/XLOC_050233	3
169	A suppressed-NA	GO:0005992	trehalose biosynthetic process	3/142	55/40616	0.000960818	0.00241471	0.000327974	XLOC_155637/XLOC_131450/XLOC_143104	3
170	A suppressed-NA	GO:0043039	tRNA aminoacylation	3/142	56/40616	0.00101262	0.00241471	0.000327974	XLOC_092235/XLOC_078129/XLOC_070732	3
171	A suppressed-NA	GO:0006606	protein import into nucleus	3/142	64/40616	0.00149129	0.00330214	0.000448509	XLOC_016254/XLOC_026618/XLOC_005553	3
172	A suppressed-NA	GO:0006367	transcription initiation from RNA polymerase II promoter	3/142	73/40616	0.0021758	0.00449666	0.000610752	XLOC_080745/XLOC_094206/XLOC_073011	3
173	A suppressed-NA	GO:0042254	ribosome biogenesis	3/142	81/40616	0.0029247	0.00552176	0.000749984	XLOC_030987/XLOC_043748/XLOC_057478	3
174	A suppressed-NA	GO:0000413	protein peptidyl-prolyl isomerization	3/142	82/40616	0.00302806	0.00552176	0.000749984	XLOC_061959/XLOC_049254/XLOC_036269	3
175	A suppressed-NA	GO:0006886	intracellular protein transport	6/142	416/40616	0.00354381	0.00610323	0.000828962	XLOC_016254/XLOC_026618/XLOC_005553/XLOC_189583/XLOC_175631/XLOC_165817	6
176	A suppressed-NA	GO:0030244	cellulose biosynthetic process	3/142	104/40616	0.00588891	0.00960823	0.00130502	XLOC_004566/XLOC_015337/XLOC_025891	3
177	A suppressed-NA	GO:0008610	lipid biosynthetic process	3/142	109/40616	0.0067036	0.0103906	0.00141128	XLOC_212731/XLOC_200836/XLOC_224697	3
178	A suppressed-NA	GO:0006397	mRNA processing	3/142	131/40616	0.0110605	0.0162338	0.00220493	XLOC_135041/XLOC_142395/XLOC_158876	3
179	A suppressed-NA	GO:0006364	rRNA processing	3/142	133/40616	0.0115208	0.0162338	0.00220493	XLOC_196523/XLOC_221022/XLOC_208807	3
180	A suppressed-NA	GO:0006096	glycolytic process	3/142	173/40616	0.0230557	0.0310751	0.00422072	XLOC_013100/XLOC_024319/XLOC_002829	3
181	A suppressed-NA	GO:0015031	protein transport	3/142	181/40616	0.025902	0.0334567	0.00454421	XLOC_118636/XLOC_101908/XLOC_127366	3
182	A suppressed-NA	GO:0000398	mRNA splicing, via spliceosome	3/142	188/40616	0.0285402	0.0353899	0.00480678	XLOC_080430/XLOC_093960/XLOC_068498	3
183	A suppressed-NA	GO:0006418	tRNA aminoacylation for protein translation	3/142	193/40616	0.0305088	0.0363759	0.0049407	XLOC_200961/XLOC_224821/XLOC_212922	3
184	A suppressed-NA	GO:0006281	DNA repair	4/142	350/40616	0.0348902	0.0400591	0.00544097	XLOC_062782/XLOC_174620/XLOC_164864/XLOC_186128	4
185	B dominant-A suppressed	GO:0007275	multicellular organism development	44282	174/40616	0.000209554	0.000647353	NA	XLOC_066562/XLOC_095837/XLOC_083066	3
186	B dominant-A suppressed	GO:0006869	lipid transport	44282	187/40616	0.000258941	0.000647353	NA	XLOC_155228/XLOC_135351/TraesCS5B02G146000	3
187	B dominant-A suppressed	GO:0006470	protein dephosphorylation	44282	322/40616	0.0012539	0.00208984	NA	XLOC_211317/XLOC_223595/XLOC_195035	3
188	B dominant-A suppressed	GO:0045454	cell redox homeostasis	44282	400/40616	0.00232653	0.00290817	NA	XLOC_186632/XLOC_179475/XLOC_168822	3
189	B dominant-A suppressed	GO:0006511	ubiquitin-dependent protein catabolic process	44282	442/40616	0.0030836	0.0030836	NA	XLOC_066562/XLOC_095837/XLOC_083066	3
190	B dominant-B dominant	GO:0016070	RNA metabolic process	3/92	13/40616	3.16401e-06	6.78127e-05	1.62231e-05	XLOC_031991/XLOC_044527/XLOC_058140	3
191	B dominant-B dominant	GO:0042147	retrograde transport, endosome to Golgi	3/92	16/40616	6.16479e-06	6.78127e-05	1.62231e-05	XLOC_186354/XLOC_174949/XLOC_168527	3
192	B dominant-B dominant	GO:0030833	regulation of actin filament polymerization	3/92	25/40616	2.49482e-05	0.000182953	4.37687e-05	XLOC_056990/XLOC_043155/XLOC_030527	3
193	B dominant-B dominant	GO:0034314	Arp2/3 complex-mediated actin nucleation	3/92	28/40616	3.53603e-05	0.000194482	4.65267e-05	XLOC_056990/XLOC_043155/XLOC_030527	3
194	B dominant-B dominant	GO:0030001	metal ion transport	6/92	360/40616	0.000174711	0.000768728	0.000183906	XLOC_030237/XLOC_042774/XLOC_056708/XLOC_194938/XLOC_219776/TraesCS7B02G247000	6
195	B dominant-B dominant	GO:0016567	protein ubiquitination	6/92	396/40616	0.000291164	0.0010676	0.000255407	XLOC_185719/XLOC_174117/XLOC_164354/XLOC_189468/XLOC_169046/XLOC_175486	6
196	B dominant-B dominant	GO:0006807	nitrogen compound metabolic process	3/92	69/40616	0.000528792	0.00145418	0.000347889	XLOC_189758/XLOC_179996/XLOC_169379	3
197	B dominant-B dominant	GO:0032259	methylation	3/92	69/40616	0.000528792	0.00145418	0.000347889	XLOC_129982/XLOC_146208/XLOC_154465	3
198	B dominant-B dominant	GO:0006542	glutamine biosynthetic process	2/92	16/40616	0.000596551	0.00145824	0.00034886	XLOC_179996/XLOC_169379	2
199	B dominant-B dominant	GO:0008033	tRNA processing	3/92	85/40616	0.000971126	0.00213648	0.000511119	XLOC_031991/XLOC_044527/XLOC_058140	3
200	B dominant-B dominant	GO:0019953	sexual reproduction	3/92	110/40616	0.00203722	0.00407444	0.000974747	XLOC_005480/XLOC_026557/XLOC_016177	3
201	B dominant-B dominant	GO:0006887	exocytosis	3/92	157/40616	0.00553329	0.0101444	0.00242688	XLOC_069723/XLOC_094952/XLOC_081705	3
202	B dominant-B dominant	GO:0045944	positive regulation of transcription by RNA polymerase II	3/92	196/40616	0.0101465	0.0171709	0.00410788	XLOC_165768/XLOC_175572/XLOC_186789	3
203	B dominant-B dominant	GO:0006952	defense response	3/92	248/40616	0.0189642	0.0293015	0.00700993	XLOC_144072/TraesCS5A02G329100/TraesCS5D02G335000	3
204	B dominant-B dominant	GO:0006396	RNA processing	3/92	253/40616	0.0199783	0.0293015	0.00700993	XLOC_014998/XLOC_004316/XLOC_025670	3
205	B dominant-B dominant	GO:0000160	phosphorelay signal transduction system	3/92	274/40616	0.0245596	0.0337695	0.00807882	XLOC_103989/XLOC_116454/XLOC_125688	3
206	B dominant-B dominant	GO:0006470	protein dephosphorylation	3/92	322/40616	0.0369782	0.0478542	0.0114484	XLOC_223595/XLOC_211317/XLOC_195035	3
207	B dominant-D suppressed	GO:0006662	glycerol ether metabolic process	44239	23/40616	2.0175e-05	6.72095e-05	NA	XLOC_031644/XLOC_061954	2
208	B dominant-D suppressed	GO:0006952	defense response	44267	248/40616	4.75054e-05	6.72095e-05	NA	TraesCS5A02G329100/TraesCS5D02G335000/XLOC_144072	3
209	B dominant-D suppressed	GO:0006396	RNA processing	44267	253/40616	5.04071e-05	6.72095e-05	NA	XLOC_004316/XLOC_025670/XLOC_014998	3
210	B dominant-D suppressed	GO:0045454	cell redox homeostasis	44267	400/40616	0.000195242	0.000195242	NA	XLOC_031644/XLOC_061954/XLOC_049253	3
211	B dominant-NA	GO:0008283	cell population proliferation	3/39	12/40616	1.78984e-07	6.26444e-07	NA	TraesCS4D02G126700/XLOC_114114/TraesCS4A02G186800	3
212	B dominant-NA	GO:0016255	attachment of GPI anchor to protein	3/39	12/40616	1.78984e-07	6.26444e-07	NA	XLOC_057462/XLOC_043727/XLOC_030973	3
213	B dominant-NA	GO:0015969	guanosine tetraphosphate metabolic process	3/39	15/40616	3.69434e-07	8.62012e-07	NA	XLOC_030937/XLOC_057435/XLOC_043689	3
214	B dominant-NA	GO:0009082	branched-chain amino acid biosynthetic process	3/39	17/40616	5.51387e-07	9.64928e-07	NA	XLOC_210743/XLOC_219273/XLOC_194353	3
215	B dominant-NA	GO:0009725	response to hormone	3/39	70/40616	4.28509e-05	5.99913e-05	NA	XLOC_079496/XLOC_067540/XLOC_093245	3
216	B dominant-NA	GO:0019953	sexual reproduction	2/39	110/40616	0.00504483	0.00588564	NA	XLOC_157961/XLOC_134103	2
217	B dominant-NA	GO:0045454	cell redox homeostasis	3/39	400/40616	0.00666322	0.00666322	NA	XLOC_080867/XLOC_094280/XLOC_068951	3
218	B suppressed-A dominant	GO:0008283	cell population proliferation	44267	12/40616	4.328e-09	2.164e-08	NA	XLOC_036618/XLOC_058055/TraesCS2B02G275300	3
219	B suppressed-A dominant	GO:0009086	methionine biosynthetic process	44267	20/40616	2.23971e-08	5.59928e-08	NA	XLOC_123242/XLOC_108004/XLOC_113189	3
220	B suppressed-A dominant	GO:0008652	cellular amino acid biosynthetic process	44267	27/40616	5.73995e-08	9.56658e-08	NA	XLOC_123242/XLOC_108004/XLOC_113189	3
221	B suppressed-A dominant	GO:0000160	phosphorelay signal transduction system	44267	274/40616	6.38646e-05	7.98307e-05	NA	XLOC_037457/XLOC_062864/XLOC_050314	3
222	B suppressed-A dominant	GO:0045454	cell redox homeostasis	44267	400/40616	0.000195242	0.000195242	NA	XLOC_049640/XLOC_058251/XLOC_036792	3
223	B suppressed-A suppressed	GO:0006368	transcription elongation from RNA polymerase II promoter	44267	18/40616	1.6037e-08	6.53141e-08	NA	XLOC_107983/XLOC_125724/XLOC_116495	3
224	B suppressed-A suppressed	GO:0016570	histone modification	44267	21/40616	2.61256e-08	6.53141e-08	NA	XLOC_107983/XLOC_125724/XLOC_116495	3
225	B suppressed-A suppressed	GO:0032502	developmental process	44267	43/40616	2.41533e-07	4.02555e-07	NA	XLOC_113543/XLOC_107688/XLOC_123544	3
226	B suppressed-A suppressed	GO:0006633	fatty acid biosynthetic process	44267	242/40616	4.41709e-05	5.52137e-05	NA	XLOC_198181/XLOC_209981/XLOC_222556	3
227	B suppressed-A suppressed	GO:0006351	transcription, DNA-templated	44267	391/40616	0.000182599	0.000182599	NA	XLOC_113543/XLOC_107688/XLOC_123544	3
228	B suppressed-B suppressed	GO:0006457	protein folding	21/540	288/40616	4.17185e-10	4.04669e-08	1.05394e-08	XLOC_016199/XLOC_005503/XLOC_026577/XLOC_027774/XLOC_017711/XLOC_006811/XLOC_051611/XLOC_038558/XLOC_063872/XLOC_156452/XLOC_132394/XLOC_144071/XLOC_160303/XLOC_136732/XLOC_148675/XLOC_137652/XLOC_161092/XLOC_149639/XLOC_169707/XLOC_180350/XLOC_190027	21
229	B suppressed-B suppressed	GO:0006839	mitochondrial transport	6/540	12/40616	4.6386e-09	2.24972e-07	5.85928e-08	XLOC_107069/XLOC_126485/XLOC_117507/XLOC_136441/XLOC_143874/XLOC_160020	6
230	B suppressed-B suppressed	GO:0006890	retrograde vesicle-mediated transport, Golgi to endoplasmic reticulum	9/540	47/40616	1.05663e-08	3.41643e-07	8.89792e-08	XLOC_016699/XLOC_027000/XLOC_006012/XLOC_142815/XLOC_155394/XLOC_131195/XLOC_223952/XLOC_211731/XLOC_199953	9
231	B suppressed-B suppressed	GO:0006165	nucleoside diphosphate phosphorylation	6/540	15/40616	2.4287e-08	3.92639e-07	1.02261e-07	XLOC_023543/TraesCS1A02G217200/XLOC_012102/XLOC_126248/XLOC_107345/XLOC_113855	6
232	B suppressed-B suppressed	GO:0006183	GTP biosynthetic process	6/540	15/40616	2.4287e-08	3.92639e-07	1.02261e-07	XLOC_023543/TraesCS1A02G217200/XLOC_012102/XLOC_126248/XLOC_107345/XLOC_113855	6
233	B suppressed-B suppressed	GO:0006228	UTP biosynthetic process	6/540	15/40616	2.4287e-08	3.92639e-07	1.02261e-07	XLOC_023543/TraesCS1A02G217200/XLOC_012102/XLOC_126248/XLOC_107345/XLOC_113855	6
234	B suppressed-B suppressed	GO:0006542	glutamine biosynthetic process	6/540	16/40616	3.8422e-08	5.3242e-07	1.38666e-07	XLOC_023005/XLOC_001327/XLOC_015608/XLOC_103749/XLOC_116717/XLOC_125904	6
235	B suppressed-B suppressed	GO:0006086	acetyl-CoA biosynthetic process from pyruvate	6/540	19/40616	1.25836e-07	1.52576e-06	3.97378e-07	XLOC_156759/XLOC_144449/XLOC_132751/XLOC_194188/XLOC_219151/XLOC_206208	6
236	B suppressed-B suppressed	GO:0006807	nitrogen compound metabolic process	9/540	69/40616	3.3913e-07	3.65507e-06	9.51944e-07	XLOC_023005/XLOC_001327/XLOC_015608/XLOC_003280/XLOC_024728/XLOC_013692/XLOC_103749/XLOC_116717/XLOC_125904	9
237	B suppressed-B suppressed	GO:0006207	de novo pyrimidine nucleobase biosynthetic process	6/540	24/40616	5.89962e-07	5.20239e-06	1.35494e-06	XLOC_130777/XLOC_146972/XLOC_158850/XLOC_159083/XLOC_147272/XLOC_135414	6
238	B suppressed-B suppressed	GO:0009089	lysine biosynthetic process via diaminopimelate	6/540	24/40616	5.89962e-07	5.20239e-06	1.35494e-06	XLOC_022625/XLOC_010972/XLOC_000876/XLOC_132932/XLOC_156928/XLOC_144653	6
239	B suppressed-B suppressed	GO:0030150	protein import into mitochondrial matrix	6/540	26/40616	9.86618e-07	7.97516e-06	2.07709e-06	XLOC_093725/XLOC_085091/XLOC_068240/XLOC_124711/XLOC_106072/XLOC_115062	6
240	B suppressed-B suppressed	GO:0008652	cellular amino acid biosynthetic process	6/540	27/40616	1.25427e-06	9.35882e-06	2.43746e-06	XLOC_116981/XLOC_103533/XLOC_126115/XLOC_132932/XLOC_156928/XLOC_144653	6
241	B suppressed-B suppressed	GO:0006520	cellular amino acid metabolic process	12/540	163/40616	2.13197e-06	1.47715e-05	3.84717e-06	XLOC_006052/XLOC_016747/XLOC_027040/XLOC_130777/XLOC_146972/XLOC_158850/XLOC_159008/XLOC_142622/XLOC_130996/XLOC_166487/XLOC_187427/XLOC_176402	12
242	B suppressed-B suppressed	GO:0006241	CTP biosynthetic process	6/540	30/40616	2.43227e-06	1.57287e-05	4.09646e-06	XLOC_023543/TraesCS1A02G217200/XLOC_012102/XLOC_126248/XLOC_107345/XLOC_113855	6
243	B suppressed-B suppressed	GO:0006564	L-serine biosynthetic process	5/540	19/40616	4.06484e-06	2.46431e-05	6.41817e-06	XLOC_030787/XLOC_057295/XLOC_043526/XLOC_051325/XLOC_038302	5
244	B suppressed-B suppressed	GO:0000398	mRNA splicing, via spliceosome	12/540	188/40616	9.26967e-06	5.28916e-05	1.37754e-05	XLOC_001508/XLOC_011705/XLOC_023145/XLOC_084568/XLOC_096915/XLOC_071901/XLOC_166128/XLOC_187110/XLOC_176025/XLOC_223909/XLOC_199923/XLOC_211689	12
245	B suppressed-B suppressed	GO:0010215	cellulose microfibril organization	6/540	42/40616	1.87724e-05	0.000101163	2.63473e-05	XLOC_102336/XLOC_127008/XLOC_118174/XLOC_107490/XLOC_123678/XLOC_113730	6
246	B suppressed-B suppressed	GO:0006605	protein targeting	5/540	30/40616	4.41511e-05	0.000225403	5.87051e-05	TraesCS5B02G232300/TraesCS5D02G240700/TraesCS5A02G233800/XLOC_178563/TraesCS6D02G140600	5
247	B suppressed-B suppressed	GO:0044237	cellular metabolic process	6/540	53/40616	7.26091e-05	0.000352154	9.17167e-05	XLOC_123799/XLOC_113897/XLOC_103287/XLOC_177535/XLOC_167267/XLOC_188208	6
248	B suppressed-B suppressed	GO:0006364	rRNA processing	9/540	133/40616	7.69156e-05	0.000355277	9.25301e-05	XLOC_003309/XLOC_013741/XLOC_024754/XLOC_154531/XLOC_130050/XLOC_141706/XLOC_166773/XLOC_176790/XLOC_187694	9
249	B suppressed-B suppressed	GO:0006006	glucose metabolic process	5/540	35/40616	9.52201e-05	0.000419834	0.000109344	XLOC_186499/XLOC_175230/XLOC_165418/XLOC_208209/XLOC_196054	5
250	B suppressed-B suppressed	GO:0006790	sulfur compound metabolic process	3/540	10/40616	0.000261606	0.0011033	0.000287348	XLOC_130771/XLOC_158863/XLOC_146969	3
251	B suppressed-B suppressed	GO:0032259	methylation	6/540	69/40616	0.000316983	0.00128114	0.000333667	XLOC_003309/XLOC_013741/XLOC_024754/XLOC_197720/XLOC_222130/XLOC_209413	6
252	B suppressed-B suppressed	GO:0009725	response to hormone	6/540	70/40616	0.00034285	0.00133026	0.000346459	XLOC_011659/XLOC_023115/XLOC_001457/XLOC_072985/XLOC_085631/XLOC_097739	6
253	B suppressed-B suppressed	GO:0006367	transcription initiation from RNA polymerase II promoter	6/540	73/40616	0.000430471	0.00157271	0.000409605	XLOC_097562/XLOC_085439/XLOC_072802/XLOC_189514/XLOC_169092/XLOC_175440	6
254	B suppressed-B suppressed	GO:0008283	cell population proliferation	3/540	12/40616	0.000470192	0.00157271	0.000409605	TraesCS2B02G275300/XLOC_058055/XLOC_036618	3
255	B suppressed-B suppressed	GO:0032543	mitochondrial translation	3/540	12/40616	0.000470192	0.00157271	0.000409605	TraesCS3D02G159400/XLOC_084315/TraesCS3A02G151600	3
256	B suppressed-B suppressed	GO:0042128	nitrate assimilation	3/540	12/40616	0.000470192	0.00157271	0.000409605	XLOC_206183/XLOC_219123/XLOC_194153	3
257	B suppressed-B suppressed	GO:0008299	isoprenoid biosynthetic process	6/540	76/40616	0.000534642	0.00172867	0.000450225	XLOC_006590/XLOC_027561/XLOC_017375/XLOC_119430/XLOC_128041/XLOC_133796	6
258	B suppressed-B suppressed	GO:0016192	vesicle-mediated transport	12/540	292/40616	0.000603464	0.00177899	0.000463329	XLOC_026940/XLOC_016620/XLOC_005942/XLOC_071745/XLOC_093233/XLOC_084366/XLOC_175239/XLOC_168784/XLOC_186508/XLOC_186813/XLOC_179771/XLOC_169204	12
259	B suppressed-B suppressed	GO:0006744	ubiquinone biosynthetic process	3/540	13/40616	0.000605224	0.00177899	0.000463329	XLOC_060017/XLOC_034123/XLOC_046826	3
260	B suppressed-B suppressed	GO:0043666	regulation of phosphoprotein phosphatase activity	3/540	13/40616	0.000605224	0.00177899	0.000463329	XLOC_033484/XLOC_059436/XLOC_046061	3
261	B suppressed-B suppressed	GO:0000027	ribosomal large subunit assembly	3/540	14/40616	0.000762696	0.00205504	0.000535226	XLOC_144773/XLOC_157050/XLOC_133063	3
262	B suppressed-B suppressed	GO:0019722	calcium-mediated signaling	3/540	14/40616	0.000762696	0.00205504	0.000535226	XLOC_084626/XLOC_071984/XLOC_096969	3
263	B suppressed-B suppressed	GO:0051252	regulation of RNA metabolic process	3/540	14/40616	0.000762696	0.00205504	0.000535226	XLOC_213329/XLOC_225076/XLOC_201267	3
264	B suppressed-B suppressed	GO:0000413	protein peptidyl-prolyl isomerization	6/540	82/40616	0.000800968	0.00209984	0.000546891	XLOC_156452/XLOC_132394/XLOC_144071/XLOC_137652/XLOC_161092/XLOC_149639	6
265	B suppressed-B suppressed	GO:0006122	mitochondrial electron transport, ubiquinol to cytochrome c	3/540	15/40616	0.000943984	0.00240964	0.00062758	XLOC_145130/XLOC_157320/XLOC_133350	3
266	B suppressed-B suppressed	GO:0007031	peroxisome organization	3/540	16/40616	0.0011504	0.00278971	0.000726566	XLOC_046814/XLOC_034117/XLOC_060010	3
267	B suppressed-B suppressed	GO:0072321	chaperone-mediated protein transport	3/540	16/40616	0.0011504	0.00278971	0.000726566	TraesCS5B02G290800/XLOC_156200/TraesCS5A02G291700	3
268	B suppressed-B suppressed	GO:0000956	nuclear-transcribed mRNA catabolic process	3/540	17/40616	0.00138318	0.00319448	0.000831985	XLOC_084568/XLOC_096915/XLOC_071901	3
269	B suppressed-B suppressed	GO:0006529	asparagine biosynthetic process	3/540	17/40616	0.00138318	0.00319448	0.000831985	XLOC_027937/XLOC_007020/XLOC_017948	3
270	B suppressed-B suppressed	GO:0006413	translational initiation	6/540	96/40616	0.00181508	0.00409448	0.00106639	XLOC_002626/XLOC_024139/XLOC_012885/XLOC_073213/XLOC_085859/XLOC_097942	6
271	B suppressed-B suppressed	GO:0001510	RNA methylation	3/540	19/40616	0.0019325	0.00426027	0.00110957	XLOC_003309/XLOC_013741/XLOC_024754	3
272	B suppressed-B suppressed	GO:0009086	methionine biosynthetic process	3/540	20/40616	0.00225122	0.00485262	0.00126384	XLOC_132932/XLOC_156928/XLOC_144653	3
273	B suppressed-B suppressed	GO:0009435	NAD biosynthetic process	3/540	21/40616	0.00260067	0.00536733	0.00139789	XLOC_145495/XLOC_157618/XLOC_108425	3
274	B suppressed-B suppressed	GO:0009737	response to abscisic acid	3/540	21/40616	0.00260067	0.00536733	0.00139789	XLOC_001613/XLOC_016018/XLOC_026230	3
275	B suppressed-B suppressed	GO:0006526	arginine biosynthetic process	3/540	22/40616	0.00298179	0.00578467	0.00150659	XLOC_116981/XLOC_103533/XLOC_126115	3
276	B suppressed-B suppressed	GO:0006801	superoxide metabolic process	3/540	22/40616	0.00298179	0.00578467	0.00150659	XLOC_043289/XLOC_057099/XLOC_030618	3
277	B suppressed-B suppressed	GO:0046854	phosphatidylinositol phosphorylation	3/540	22/40616	0.00298179	0.00578467	0.00150659	XLOC_130771/XLOC_158863/XLOC_146969	3
278	B suppressed-B suppressed	GO:0000105	histidine biosynthetic process	3/540	23/40616	0.00339548	0.00645807	0.00168197	XLOC_179800/XLOC_169225/XLOC_189630	3
279	B suppressed-B suppressed	GO:0006108	malate metabolic process	3/540	24/40616	0.00384258	0.00703264	0.00183162	XLOC_006954/XLOC_013804/XLOC_027882	3
280	B suppressed-B suppressed	GO:0009269	response to desiccation	3/540	24/40616	0.00384258	0.00703264	0.00183162	XLOC_150017/XLOC_104284/XLOC_161399	3
281	B suppressed-B suppressed	GO:0000079	regulation of cyclin-dependent protein serine/threonine kinase activity	3/540	25/40616	0.00432387	0.00735816	0.0019164	XLOC_026767/XLOC_016424/XLOC_005754	3
282	B suppressed-B suppressed	GO:0006487	protein N-linked glycosylation	3/540	25/40616	0.00432387	0.00735816	0.0019164	XLOC_146333/XLOC_134425/XLOC_158348	3
283	B suppressed-B suppressed	GO:0046855	inositol phosphate dephosphorylation	3/540	25/40616	0.00432387	0.00735816	0.0019164	XLOC_130771/XLOC_158863/XLOC_146969	3
284	B suppressed-B suppressed	GO:0051726	regulation of cell cycle	3/540	25/40616	0.00432387	0.00735816	0.0019164	XLOC_031245/XLOC_044000/XLOC_057682	3
285	B suppressed-B suppressed	GO:0006366	transcription by RNA polymerase II	3/540	26/40616	0.00484009	0.00809463	0.0021082	XLOC_156055/XLOC_131933/XLOC_143622	3
286	B suppressed-B suppressed	GO:0006796	phosphate-containing compound metabolic process	3/540	27/40616	0.00539192	0.00886469	0.00230876	XLOC_064119/XLOC_038770/XLOC_047034	3
287	B suppressed-B suppressed	GO:0019752	carboxylic acid metabolic process	6/540	124/40616	0.00641715	0.0103744	0.00270196	XLOC_006954/XLOC_013804/XLOC_027882/XLOC_147096/XLOC_130909/XLOC_155197	6
288	B suppressed-B suppressed	GO:0030042	actin filament depolymerization	3/540	29/40616	0.00660499	0.010503	0.00273546	XLOC_022186/XLOC_010336/XLOC_000351	3
289	B suppressed-B suppressed	GO:0016554	cytidine to uridine editing	3/540	30/40616	0.00726736	0.0111894	0.00291423	XLOC_163548/XLOC_177098/XLOC_187866	3
290	B suppressed-B suppressed	GO:0098656	anion transmembrane transport	3/540	30/40616	0.00726736	0.0111894	0.00291423	XLOC_072323/XLOC_084971/XLOC_097193	3
291	B suppressed-B suppressed	GO:0019318	hexose metabolic process	3/540	32/40616	0.00870634	0.0131955	0.00343671	XLOC_035707/XLOC_061534/XLOC_043775	3
292	B suppressed-B suppressed	GO:0009793	embryo development ending in seed dormancy	3/540	33/40616	0.00948384	0.0139384	0.00363018	XLOC_131223/XLOC_142849/XLOC_155422	3
293	B suppressed-B suppressed	GO:0048193	Golgi vesicle transport	3/540	33/40616	0.00948384	0.0139384	0.00363018	XLOC_026940/XLOC_016620/XLOC_005942	3
294	B suppressed-B suppressed	GO:0006226	dUMP biosynthetic process	3/540	36/40616	0.012053	0.0171932	0.00447789	XLOC_158103/XLOC_146015/XLOC_134199	3
295	B suppressed-B suppressed	GO:0046081	dUTP catabolic process	3/540	36/40616	0.012053	0.0171932	0.00447789	XLOC_158103/XLOC_146015/XLOC_134199	3
296	B suppressed-B suppressed	GO:0022904	respiratory electron transport chain	3/540	37/40616	0.0129893	0.0182603	0.00475581	XLOC_118113/XLOC_126961/XLOC_106366	3
297	B suppressed-B suppressed	GO:0006338	chromatin remodeling	3/540	39/40616	0.0149834	0.0207627	0.00540753	XLOC_179219/XLOC_189194/XLOC_168688	3
298	B suppressed-B suppressed	GO:0031047	gene silencing by RNA	4/540	72/40616	0.0156171	0.021336	0.00555686	XLOC_022702/XLOC_000820/XLOC_098213/XLOC_073528	4
299	B suppressed-B suppressed	GO:0007034	vacuolar transport	3/540	41/40616	0.0171406	0.0230922	0.00601424	XLOC_158995/XLOC_131006/XLOC_142639	3
300	B suppressed-B suppressed	GO:0009415	response to water	3/540	54/40616	0.0351737	0.0467377	0.0121726	XLOC_126002/XLOC_116836/XLOC_107649	3
301	B suppressed-Balanced	GO:0006457	protein folding	27/349	288/40616	5.31192e-20	3.6121e-18	2.2366e-19	XLOC_006811/XLOC_017711/XLOC_027774/XLOC_051611/XLOC_038558/XLOC_063872/XLOC_071489/XLOC_079136/XLOC_096558/XLOC_101893/XLOC_127393/XLOC_118649/XLOC_156452/XLOC_132394/XLOC_144071/XLOC_136732/XLOC_148675/XLOC_160303/XLOC_161092/XLOC_149639/XLOC_137652/XLOC_176779/XLOC_187688/XLOC_166767/XLOC_190027/XLOC_169707/XLOC_180350	27
302	B suppressed-Balanced	GO:0009086	methionine biosynthetic process	6/349	20/40616	1.35023e-08	4.5908e-07	2.8426e-08	XLOC_144653/XLOC_132932/XLOC_156928/XLOC_158185/XLOC_134272/XLOC_146089	6
303	B suppressed-Balanced	GO:0009089	lysine biosynthetic process via diaminopimelate	6/349	24/40616	4.55472e-08	1.0324e-06	6.39258e-08	XLOC_000876/XLOC_010972/XLOC_022625/XLOC_144653/XLOC_132932/XLOC_156928	6
304	B suppressed-Balanced	GO:0008652	cellular amino acid biosynthetic process	6/349	27/40616	9.8015e-08	1.34313e-06	8.31662e-08	XLOC_144653/XLOC_132932/XLOC_156928/XLOC_158185/XLOC_134272/XLOC_146089	6
305	B suppressed-Balanced	GO:0000398	mRNA splicing, via spliceosome	12/349	188/40616	9.87598e-08	1.34313e-06	8.31662e-08	XLOC_011705/XLOC_023145/XLOC_001508/XLOC_096915/XLOC_071901/XLOC_084568/XLOC_176025/XLOC_187110/XLOC_166128/XLOC_223909/XLOC_199923/XLOC_211689	12
306	B suppressed-Balanced	GO:0006890	retrograde vesicle-mediated transport, Golgi to endoplasmic reticulum	6/349	47/40616	3.07638e-06	3.48656e-05	2.15886e-06	XLOC_027000/XLOC_016699/XLOC_006012/XLOC_211731/XLOC_223952/XLOC_199953	6
307	B suppressed-Balanced	GO:0006520	cellular amino acid metabolic process	9/349	163/40616	1.29144e-05	0.000125454	7.76804e-06	XLOC_027040/XLOC_016747/XLOC_006052/XLOC_068792/XLOC_097780/XLOC_085665/XLOC_187994/XLOC_163650/XLOC_177252	9
308	B suppressed-Balanced	GO:0032259	methylation	6/349	69/40616	2.93048e-05	0.00024909	1.54236e-05	XLOC_024754/XLOC_013741/XLOC_003309/XLOC_197720/XLOC_209413/XLOC_222130	6
309	B suppressed-Balanced	GO:0006862	nucleotide transport	3/349	10/40616	7.2176e-05	0.000530089	3.28228e-05	XLOC_164965/XLOC_178847/XLOC_188970	3
310	B suppressed-Balanced	GO:0000413	protein peptidyl-prolyl isomerization	6/349	82/40616	7.79542e-05	0.000530089	3.28228e-05	XLOC_156452/XLOC_132394/XLOC_144071/XLOC_161092/XLOC_149639/XLOC_137652	6
311	B suppressed-Balanced	GO:0007023	post-chaperonin tubulin folding pathway	3/349	11/40616	9.86098e-05	0.00055523	3.43796e-05	XLOC_129935/XLOC_154426/XLOC_146141	3
312	B suppressed-Balanced	GO:0006099	tricarboxylic acid cycle	6/349	88/40616	0.000115555	0.00055523	3.43796e-05	XLOC_060560/XLOC_034682/XLOC_047534/XLOC_129821/XLOC_154281/XLOC_146006	6
313	B suppressed-Balanced	GO:0009308	amine metabolic process	3/349	12/40616	0.000130642	0.00055523	3.43796e-05	XLOC_050030/XLOC_062579/XLOC_032462	3
314	B suppressed-Balanced	GO:0016126	sterol biosynthetic process	3/349	12/40616	0.000130642	0.00055523	3.43796e-05	XLOC_105907/XLOC_118547/XLOC_127297	3
315	B suppressed-Balanced	GO:0019264	glycine biosynthetic process from serine	3/349	12/40616	0.000130642	0.00055523	3.43796e-05	XLOC_001939/XLOC_023551/XLOC_012116	3
316	B suppressed-Balanced	GO:0035999	tetrahydrofolate interconversion	3/349	12/40616	0.000130642	0.00055523	3.43796e-05	XLOC_001939/XLOC_023551/XLOC_012116	3
317	B suppressed-Balanced	GO:0006744	ubiquinone biosynthetic process	3/349	13/40616	0.000168754	0.000675016	4.17966e-05	XLOC_210333/XLOC_198559/XLOC_222908	3
318	B suppressed-Balanced	GO:0009058	biosynthetic process	12/349	400/40616	0.000204588	0.000691045	4.27892e-05	XLOC_027040/XLOC_016747/XLOC_006052/XLOC_048661/XLOC_035630/XLOC_061461/XLOC_068792/XLOC_097780/XLOC_085665/XLOC_187994/XLOC_163650/XLOC_177252	12
319	B suppressed-Balanced	GO:0016125	sterol metabolic process	3/349	14/40616	0.000213411	0.000691045	4.27892e-05	XLOC_096260/XLOC_083633/XLOC_066951	3
320	B suppressed-Balanced	GO:0019722	calcium-mediated signaling	3/349	14/40616	0.000213411	0.000691045	4.27892e-05	XLOC_071984/XLOC_096969/XLOC_084626	3
321	B suppressed-Balanced	GO:0051252	regulation of RNA metabolic process	3/349	14/40616	0.000213411	0.000691045	4.27892e-05	XLOC_213329/XLOC_225076/XLOC_201267	3
322	B suppressed-Balanced	GO:0006165	nucleoside diphosphate phosphorylation	3/349	15/40616	0.000265067	0.000751023	4.6503e-05	XLOC_023543/TraesCS1A02G217200/XLOC_012102	3
323	B suppressed-Balanced	GO:0006183	GTP biosynthetic process	3/349	15/40616	0.000265067	0.000751023	4.6503e-05	XLOC_023543/TraesCS1A02G217200/XLOC_012102	3
324	B suppressed-Balanced	GO:0006228	UTP biosynthetic process	3/349	15/40616	0.000265067	0.000751023	4.6503e-05	XLOC_023543/TraesCS1A02G217200/XLOC_012102	3
325	B suppressed-Balanced	GO:0000103	sulfate assimilation	3/349	16/40616	0.000324162	0.000816408	5.05516e-05	XLOC_061625/XLOC_031036/XLOC_048861	3
326	B suppressed-Balanced	GO:0007031	peroxisome organization	3/349	16/40616	0.000324162	0.000816408	5.05516e-05	XLOC_158062/XLOC_145977/XLOC_134177	3
327	B suppressed-Balanced	GO:0072321	chaperone-mediated protein transport	3/349	16/40616	0.000324162	0.000816408	5.05516e-05	TraesCS5B02G290800/XLOC_156200/TraesCS5A02G291700	3
328	B suppressed-Balanced	GO:0019953	sexual reproduction	6/349	110/40616	0.000390051	0.000917118	5.67875e-05	XLOC_001887/XLOC_012085/XLOC_023524/XLOC_059068/XLOC_037698/XLOC_050590	6
329	B suppressed-Balanced	GO:0000956	nuclear-transcribed mRNA catabolic process	3/349	17/40616	0.000391124	0.000917118	5.67875e-05	XLOC_096915/XLOC_071901/XLOC_084568	3
330	B suppressed-Balanced	GO:0045893	positive regulation of transcription, DNA-templated	3/349	18/40616	0.000466367	0.0010571	6.5455e-05	XLOC_179666/XLOC_186666/XLOC_165609	3
331	B suppressed-Balanced	GO:0001510	RNA methylation	3/349	19/40616	0.000550294	0.00116937	7.24071e-05	XLOC_024754/XLOC_013741/XLOC_003309	3
332	B suppressed-Balanced	GO:0006086	acetyl-CoA biosynthetic process from pyruvate	3/349	19/40616	0.000550294	0.00116937	7.24071e-05	XLOC_134318/XLOC_141554/XLOC_158244	3
333	B suppressed-Balanced	GO:0016579	protein deubiquitination	6/349	130/40616	0.000941343	0.00193974	0.000120108	XLOC_106130/XLOC_124661/XLOC_115008/XLOC_134290/XLOC_158212/XLOC_146120	6
334	B suppressed-Balanced	GO:0006364	rRNA processing	6/349	133/40616	0.00105941	0.00210316	0.000130227	XLOC_024754/XLOC_013741/XLOC_003309/XLOC_166773/XLOC_187694/XLOC_176790	6
335	B suppressed-Balanced	GO:0002098	tRNA wobble uridine modification	3/349	24/40616	0.00111344	0.00210316	0.000130227	XLOC_118272/XLOC_127097/XLOC_102239	3
336	B suppressed-Balanced	GO:0006108	malate metabolic process	3/349	24/40616	0.00111344	0.00210316	0.000130227	XLOC_129821/XLOC_154281/XLOC_146006	3
337	B suppressed-Balanced	GO:0006189	de novo IMP biosynthetic process	3/349	26/40616	0.00141225	0.00252718	0.000156482	XLOC_104427/XLOC_149858/XLOC_161284	3
338	B suppressed-Balanced	GO:0030150	protein import into mitochondrial matrix	3/349	26/40616	0.00141225	0.00252718	0.000156482	XLOC_085091/XLOC_068240/XLOC_093725	3
339	B suppressed-Balanced	GO:0007010	cytoskeleton organization	3/349	29/40616	0.00194733	0.00339534	0.000210238	XLOC_134097/XLOC_141294/XLOC_154154	3
340	B suppressed-Balanced	GO:0006241	CTP biosynthetic process	3/349	30/40616	0.00215002	0.00365504	0.000226318	XLOC_023543/TraesCS1A02G217200/XLOC_012102	3
341	B suppressed-Balanced	GO:0008610	lipid biosynthetic process	5/349	109/40616	0.00256468	0.00425362	0.000263382	XLOC_158130/XLOC_146042/XLOC_134226/XLOC_195135/XLOC_211542	5
342	B suppressed-Balanced	GO:0006465	signal peptide processing	3/349	33/40616	0.0028349	0.0044831	0.000277591	TraesCS3B02G387600/XLOC_098108/XLOC_073401	3
343	B suppressed-Balanced	GO:0048193	Golgi vesicle transport	3/349	33/40616	0.0028349	0.0044831	0.000277591	XLOC_016620/XLOC_026940/XLOC_005942	3
344	B suppressed-Balanced	GO:0006006	glucose metabolic process	3/349	35/40616	0.00335797	0.00507426	0.000314196	XLOC_168761/XLOC_175228/XLOC_186497	3
345	B suppressed-Balanced	GO:0006694	steroid biosynthetic process	3/349	35/40616	0.00335797	0.00507426	0.000314196	XLOC_160054/XLOC_148385/XLOC_136459	3
346	B suppressed-Balanced	GO:0006535	cysteine biosynthetic process from serine	3/349	37/40616	0.00393637	0.00557653	0.000345296	XLOC_154344/XLOC_134253/XLOC_146058	3
347	B suppressed-Balanced	GO:0006904	vesicle docking involved in exocytosis	3/349	37/40616	0.00393637	0.00557653	0.000345296	XLOC_130013/XLOC_154492/XLOC_141650	3
348	B suppressed-Balanced	GO:0016104	triterpenoid biosynthetic process	3/349	37/40616	0.00393637	0.00557653	0.000345296	XLOC_178219/XLOC_188522/XLOC_167739	3
349	B suppressed-Balanced	GO:0006400	tRNA modification	3/349	41/40616	0.00526579	0.00716148	0.000443435	XLOC_057027/XLOC_043208/XLOC_030569	3
350	B suppressed-Balanced	GO:0007034	vacuolar transport	3/349	41/40616	0.00526579	0.00716148	0.000443435	XLOC_131006/XLOC_142639/XLOC_158995	3
351	B suppressed-Balanced	GO:0046470	phosphatidylcholine metabolic process	3/349	42/40616	0.0056352	0.0075136	0.000465238	XLOC_067315/XLOC_092996/XLOC_079182	3
352	B suppressed-Balanced	GO:0016226	iron-sulfur cluster assembly	3/349	46/40616	0.00726599	0.00950167	0.000588339	XLOC_126956/XLOC_102395/XLOC_118108	3
353	B suppressed-Balanced	GO:0009415	response to water	3/349	54/40616	0.0112905	0.014486	0.000896963	XLOC_166404/XLOC_187350/XLOC_176321	3
354	B suppressed-Balanced	GO:0009116	nucleoside metabolic process	3/349	58/40616	0.0136977	0.0172489	0.00106804	XLOC_154722/XLOC_141940/XLOC_130250	3
355	B suppressed-Balanced	GO:0051603	proteolysis involved in cellular protein catabolic process	3/349	69/40616	0.0217148	0.0268474	0.00166237	XLOC_101569/XLOC_119002/XLOC_127700	3
356	B suppressed-Balanced	GO:0006396	RNA processing	6/349	253/40616	0.0227319	0.027603	0.00170917	XLOC_000737/XLOC_022564/XLOC_010890/XLOC_096915/XLOC_071901/XLOC_084568	6
357	B suppressed-Balanced	GO:0001522	pseudouridine synthesis	3/349	76/40616	0.0278948	0.0327043	0.00202503	XLOC_097876/XLOC_080774/XLOC_068909	3
358	B suppressed-Balanced	GO:0006334	nucleosome assembly	3/349	76/40616	0.0278948	0.0327043	0.00202503	XLOC_147674/XLOC_135792/XLOC_159418	3
359	B suppressed-Balanced	GO:0007017	microtubule-based process	3/349	77/40616	0.0288461	0.0332464	0.0020586	XLOC_069002/XLOC_080929/XLOC_094322	3
360	B suppressed-Balanced	GO:0042254	ribosome biogenesis	3/349	81/40616	0.0328211	0.0371973	0.00230324	XLOC_097876/XLOC_080774/XLOC_068909	3
361	B suppressed-Balanced	GO:0008033	tRNA processing	3/349	85/40616	0.0370662	0.0413197	0.0025585	XLOC_056380/XLOC_047229/XLOC_029843	3
362	B suppressed-Balanced	GO:0006511	ubiquitin-dependent protein catabolic process	8/349	442/40616	0.038427	0.0421457	0.00260964	XLOC_101569/XLOC_127700/XLOC_134290/XLOC_158212/XLOC_146120/XLOC_163510/XLOC_185056/XLOC_173017	8
363	B suppressed-Balanced	GO:0006352	DNA-templated transcription, initiation	3/349	87/40616	0.0392891	0.0424073	0.00262584	XLOC_129872/XLOC_141438/XLOC_158156	3
364	B suppressed-Balanced	GO:0016192	vesicle-mediated transport	6/349	292/40616	0.0413049	0.0438865	0.00271743	XLOC_016620/XLOC_026940/XLOC_005942/XLOC_130013/XLOC_154492/XLOC_141650	6
365	B suppressed-D dominant	GO:0006656	phosphatidylcholine biosynthetic process	3/36	10/40616	7.64044e-08	6.87639e-07	NA	XLOC_072747/XLOC_085373/XLOC_097513	3
366	B suppressed-D dominant	GO:0006086	acetyl-CoA biosynthetic process from pyruvate	3/36	19/40616	6.1359e-07	2.16429e-06	NA	XLOC_144449/XLOC_156759/XLOC_132751	3
367	B suppressed-D dominant	GO:0008295	spermidine biosynthetic process	3/36	20/40616	7.21431e-07	2.16429e-06	NA	XLOC_155764/XLOC_143264/XLOC_131597	3
368	B suppressed-D dominant	GO:0030042	actin filament depolymerization	3/36	29/40616	2.29973e-06	5.1744e-06	NA	XLOC_010336/XLOC_022186/XLOC_000351	3
369	B suppressed-D dominant	GO:0022904	respiratory electron transport chain	3/36	37/40616	4.86646e-06	8.75962e-06	NA	XLOC_118113/XLOC_106366/XLOC_126961	3
370	B suppressed-D dominant	GO:0044237	cellular metabolic process	3/36	53/40616	1.45297e-05	2.17946e-05	NA	XLOC_167267/XLOC_177535/XLOC_188208	3
371	B suppressed-D dominant	GO:0006352	DNA-templated transcription, initiation	3/36	87/40616	6.43956e-05	8.27944e-05	NA	XLOC_167267/XLOC_177535/XLOC_188208	3
372	B suppressed-D dominant	GO:0006006	glucose metabolic process	2/36	35/40616	0.00044618	0.000501952	NA	XLOC_208209/XLOC_196054	2
373	B suppressed-D dominant	GO:0006457	protein folding	3/36	288/40616	0.00211866	0.00211866	NA	XLOC_017711/XLOC_027774/XLOC_006811	3
374	B suppressed-NA	GO:0006542	glutamine biosynthetic process	6/212	16/40616	1.44411e-10	7.94262e-09	1.97615e-09	XLOC_001327/XLOC_023005/XLOC_015608/XLOC_116717/XLOC_125904/XLOC_103749	6
375	B suppressed-NA	GO:0006164	purine nucleotide biosynthetic process	5/212	31/40616	5.62194e-07	1.54603e-05	3.84659e-06	XLOC_004874/XLOC_011496/XLOC_069931/XLOC_081961/XLOC_095123	5
376	B suppressed-NA	GO:0006807	nitrogen compound metabolic process	6/212	69/40616	1.71701e-06	3.14786e-05	7.83199e-06	XLOC_001327/XLOC_023005/XLOC_015608/XLOC_116717/XLOC_125904/XLOC_103749	6
377	B suppressed-NA	GO:0006790	sulfur compound metabolic process	3/212	10/40616	1.63761e-05	0.000163856	4.07681e-05	XLOC_158863/XLOC_146969/XLOC_130771	3
378	B suppressed-NA	GO:0034227	tRNA thio-modification	3/212	10/40616	1.63761e-05	0.000163856	4.07681e-05	XLOC_130265/XLOC_154735/XLOC_141948	3
379	B suppressed-NA	GO:0007005	mitochondrion organization	3/212	11/40616	2.24304e-05	0.000163856	4.07681e-05	XLOC_189582/XLOC_165818/XLOC_175632	3
380	B suppressed-NA	GO:0007023	post-chaperonin tubulin folding pathway	3/212	11/40616	2.24304e-05	0.000163856	4.07681e-05	XLOC_154426/XLOC_146141/XLOC_129935	3
381	B suppressed-NA	GO:0008610	lipid biosynthetic process	6/212	109/40616	2.43908e-05	0.000163856	4.07681e-05	XLOC_001845/XLOC_012043/XLOC_023489/XLOC_134226/XLOC_158130/XLOC_146042	6
382	B suppressed-NA	GO:0010020	chloroplast fission	3/212	12/40616	2.97921e-05	0.000163856	4.07681e-05	XLOC_096756/XLOC_084304/XLOC_071680	3
383	B suppressed-NA	GO:0010112	regulation of systemic acquired resistance	3/212	12/40616	2.97921e-05	0.000163856	4.07681e-05	XLOC_002038/XLOC_012240/XLOC_023639	3
384	B suppressed-NA	GO:0000027	ribosomal large subunit assembly	3/212	14/40616	4.89134e-05	0.000244567	6.08492e-05	XLOC_144773/XLOC_157050/XLOC_133063	3
385	B suppressed-NA	GO:0006081	cellular aldehyde metabolic process	3/212	16/40616	7.46732e-05	0.000342252	8.51537e-05	XLOC_050389/XLOC_037530/XLOC_062936	3
386	B suppressed-NA	GO:0006529	asparagine biosynthetic process	3/212	17/40616	9.03258e-05	0.000382147	9.50797e-05	XLOC_007020/XLOC_027937/XLOC_017948	3
387	B suppressed-NA	GO:0045893	positive regulation of transcription, DNA-templated	3/212	18/40616	0.000107974	0.000424183	0.000105538	XLOC_165609/XLOC_179666/XLOC_186666	3
388	B suppressed-NA	GO:0046854	phosphatidylinositol phosphorylation	3/212	22/40616	0.000200659	0.000735749	0.000183057	XLOC_158863/XLOC_146969/XLOC_130771	3
389	B suppressed-NA	GO:0006779	porphyrin-containing compound biosynthetic process	3/212	23/40616	0.000229871	0.000775881	0.000193042	XLOC_037795/XLOC_050709/XLOC_063154	3
390	B suppressed-NA	GO:0002098	tRNA wobble uridine modification	3/212	24/40616	0.000261701	0.000775881	0.000193042	XLOC_130265/XLOC_154735/XLOC_141948	3
391	B suppressed-NA	GO:0006487	protein N-linked glycosylation	3/212	25/40616	0.000296245	0.000775881	0.000193042	XLOC_146333/XLOC_158348/XLOC_134425	3
392	B suppressed-NA	GO:0009742	brassinosteroid mediated signaling pathway	3/212	25/40616	0.000296245	0.000775881	0.000193042	XLOC_223856/XLOC_195061/XLOC_211616	3
393	B suppressed-NA	GO:0031123	RNA 3'-end processing	3/212	25/40616	0.000296245	0.000775881	0.000193042	XLOC_106369/XLOC_124465/XLOC_114751	3
394	B suppressed-NA	GO:0046855	inositol phosphate dephosphorylation	3/212	25/40616	0.000296245	0.000775881	0.000193042	XLOC_158863/XLOC_146969/XLOC_130771	3
395	B suppressed-NA	GO:0007010	cytoskeleton organization	3/212	29/40616	0.000463461	0.00110828	0.000275743	XLOC_154154/XLOC_141294/XLOC_134097	3
396	B suppressed-NA	GO:0043631	RNA polyadenylation	3/212	29/40616	0.000463461	0.00110828	0.000275743	XLOC_106369/XLOC_124465/XLOC_114751	3
397	B suppressed-NA	GO:0006605	protein targeting	3/212	30/40616	0.000512981	0.00117558	0.000292489	TraesCS5A02G233800/TraesCS5D02G240700/TraesCS5B02G232300	3
398	B suppressed-NA	GO:0006260	DNA replication	6/212	196/40616	0.000603443	0.00132758	0.000330306	XLOC_002514/XLOC_012726/XLOC_024028/XLOC_013085/XLOC_024308/XLOC_002820	6
399	B suppressed-NA	GO:0016571	histone methylation	3/212	34/40616	0.000744553	0.00157502	0.00039187	XLOC_016889/XLOC_027168/XLOC_006166	3
400	B suppressed-NA	GO:0006270	DNA replication initiation	3/212	36/40616	0.000881595	0.0017317	0.000430855	XLOC_002514/XLOC_012726/XLOC_024028	3
401	B suppressed-NA	GO:0006479	protein methylation	3/212	36/40616	0.000881595	0.0017317	0.000430855	XLOC_015867/XLOC_023243/XLOC_001584	3
402	B suppressed-NA	GO:0010215	cellulose microfibril organization	3/212	42/40616	0.00138523	0.00262717	0.000653649	XLOC_113730/XLOC_107490/XLOC_123678	3
403	B suppressed-NA	GO:0022900	electron transport chain	3/212	58/40616	0.00350232	0.00642092	0.00159755	XLOC_123322/XLOC_113316/XLOC_103883	3
404	B suppressed-NA	GO:0009451	RNA modification	3/212	61/40616	0.00403858	0.00716522	0.00178274	XLOC_157194/XLOC_133232/XLOC_144962	3
405	B suppressed-NA	GO:0006564	L-serine biosynthetic process	2/212	19/40616	0.00437343	0.00751683	0.00187022	XLOC_051325/XLOC_038302	2
406	B suppressed-NA	GO:0032259	methylation	3/212	69/40616	0.00570291	0.00950485	0.00236484	XLOC_165594/XLOC_186657/XLOC_175418	3
407	B suppressed-NA	GO:0009725	response to hormone	3/212	70/40616	0.00593564	0.00960178	0.00238896	XLOC_023115/XLOC_001457/XLOC_011659	3
408	B suppressed-NA	GO:0034968	histone lysine methylation	3/212	72/40616	0.00641797	0.0100854	0.00250928	XLOC_016889/XLOC_027168/XLOC_006166	3
409	B suppressed-NA	GO:0001522	pseudouridine synthesis	3/212	76/40616	0.00745101	0.0113835	0.00283225	XLOC_157194/XLOC_133232/XLOC_144962	3
410	B suppressed-NA	GO:0000413	protein peptidyl-prolyl isomerization	3/212	82/40616	0.00917507	0.0136386	0.00339334	XLOC_144071/XLOC_156452/XLOC_132394	3
411	B suppressed-NA	GO:0006099	tricarboxylic acid cycle	3/212	88/40616	0.0111135	0.0160853	0.00400207	XLOC_058241/XLOC_032115/XLOC_044642	3
412	B suppressed-NA	GO:0006006	glucose metabolic process	2/212	35/40616	0.0144077	0.0203186	0.00505533	XLOC_196054/XLOC_208209	2
413	B suppressed-NA	GO:0009058	biosynthetic process	6/212	400/40616	0.0190537	0.0261989	0.00651838	XLOC_005895/XLOC_026908/XLOC_016574/XLOC_176402/XLOC_187427/XLOC_166487	6
414	B suppressed-NA	GO:0007165	signal transduction	5/212	326/40616	0.0287489	0.0385655	0.00959525	XLOC_060710/XLOC_047711/XLOC_034841/XLOC_103723/XLOC_125934	5
415	B suppressed-NA	GO:0006364	rRNA processing	3/212	133/40616	0.0327727	0.0429166	0.0106778	XLOC_154531/XLOC_141706/XLOC_130050	3
416	Balanced-A dominant	GO:0015995	chlorophyll biosynthetic process	44269	24/40616	6.56978e-08	1.49283e-07	NA	XLOC_005564/XLOC_016266/XLOC_026627	3
417	Balanced-A dominant	GO:0051726	regulation of cell cycle	44269	25/40616	7.46414e-08	1.49283e-07	NA	XLOC_013477/XLOC_003126/XLOC_024605	3
418	Balanced-A dominant	GO:0000398	mRNA splicing, via spliceosome	44269	188/40616	3.42155e-05	4.56206e-05	NA	XLOC_011705/XLOC_023145/XLOC_001508	3
419	Balanced-A dominant	GO:0007165	signal transduction	44269	326/40616	0.000174647	0.000174647	NA	XLOC_199692/XLOC_207314/XLOC_226672	3
420	Balanced-A suppressed	GO:0043248	proteasome assembly	9/334	22/40616	6.99096e-14	4.47422e-12	1.03025e-12	TraesCS3D02G190500/TraesCS3B02G216100/TraesCS3A02G186600/XLOC_027720/XLOC_006747/XLOC_017628/XLOC_127843/XLOC_119191/XLOC_133567	9
421	Balanced-A suppressed	GO:0006452	translational frameshifting	6/334	10/40616	6.03945e-11	9.66312e-10	2.22506e-10	XLOC_043789/XLOC_031021/XLOC_057514/XLOC_049449/XLOC_031908/XLOC_062094	6
422	Balanced-A suppressed	GO:0045901	positive regulation of translational elongation	6/334	10/40616	6.03945e-11	9.66312e-10	2.22506e-10	XLOC_043789/XLOC_031021/XLOC_057514/XLOC_049449/XLOC_031908/XLOC_062094	6
423	Balanced-A suppressed	GO:0045905	positive regulation of translational termination	6/334	10/40616	6.03945e-11	9.66312e-10	2.22506e-10	XLOC_043789/XLOC_031021/XLOC_057514/XLOC_049449/XLOC_031908/XLOC_062094	6
424	Balanced-A suppressed	GO:0019722	calcium-mediated signaling	6/334	14/40616	8.39989e-10	1.07519e-08	2.47576e-09	XLOC_079746/XLOC_072043/XLOC_093433/XLOC_102408/XLOC_126942/XLOC_114736	6
425	Balanced-A suppressed	GO:0006414	translational elongation	9/334	76/40616	1.35626e-08	1.44668e-07	3.33116e-08	XLOC_194781/XLOC_223484/XLOC_211189/XLOC_194993/XLOC_223635/XLOC_211356/XLOC_195576/XLOC_220260/XLOC_207655	9
426	Balanced-A suppressed	GO:0006465	signal peptide processing	6/334	33/40616	2.71573e-07	2.48295e-06	5.71733e-07	XLOC_037007/XLOC_062431/XLOC_044890/XLOC_160436/XLOC_148829/XLOC_136861	6
427	Balanced-A suppressed	GO:0006633	fatty acid biosynthetic process	12/334	242/40616	9.28422e-07	7.42738e-06	1.71025e-06	XLOC_050348/XLOC_037491/XLOC_062897/XLOC_105553/XLOC_115633/XLOC_125208/XLOC_148606/XLOC_136671/XLOC_160237/XLOC_222556/XLOC_198181/XLOC_209981	12
428	Balanced-A suppressed	GO:0006890	retrograde vesicle-mediated transport, Golgi to endoplasmic reticulum	6/334	47/40616	2.38981e-06	1.69942e-05	3.91314e-06	XLOC_035484/XLOC_048489/XLOC_061323/XLOC_211731/XLOC_199953/XLOC_223952	6
429	Balanced-A suppressed	GO:0051603	proteolysis involved in cellular protein catabolic process	6/334	69/40616	2.29225e-05	0.000146704	3.37806e-05	XLOC_027884/XLOC_017876/XLOC_006959/XLOC_196435/XLOC_208717/XLOC_220963	6
430	Balanced-A suppressed	GO:0032968	positive regulation of transcription elongation from RNA polymerase II promoter	3/334	10/40616	6.33626e-05	0.000368655	8.48877e-05	XLOC_001285/XLOC_022938/XLOC_011420	3
431	Balanced-A suppressed	GO:0006378	mRNA polyadenylation	3/334	12/40616	0.000114753	0.000564938	0.000130085	XLOC_024393/XLOC_013193/XLOC_006528	3
432	Balanced-A suppressed	GO:0006426	glycyl-tRNA aminoacylation	3/334	12/40616	0.000114753	0.000564938	0.000130085	XLOC_058273/XLOC_032163/XLOC_044667	3
433	Balanced-A suppressed	GO:0006413	translational initiation	6/334	96/40616	0.000147226	0.000593082	0.000136565	XLOC_180489/XLOC_190134/XLOC_169824/XLOC_207078/XLOC_219765/XLOC_194927	6
434	Balanced-A suppressed	GO:0016070	RNA metabolic process	3/334	13/40616	0.00014827	0.000593082	0.000136565	XLOC_044527/XLOC_058140/XLOC_031991	3
435	Balanced-A suppressed	GO:0045292	mRNA cis splicing, via spliceosome	3/334	13/40616	0.00014827	0.000593082	0.000136565	XLOC_175286/XLOC_168928/XLOC_186547	3
436	Balanced-A suppressed	GO:0006432	phenylalanyl-tRNA aminoacylation	3/334	14/40616	0.000187559	0.000706104	0.00016259	XLOC_001770/XLOC_011974/XLOC_023420	3
437	Balanced-A suppressed	GO:0006406	mRNA export from nucleus	3/334	15/40616	0.000233022	0.000784915	0.000180737	TraesCS3D02G190500/TraesCS3B02G216100/TraesCS3A02G186600	3
438	Balanced-A suppressed	GO:0097428	protein maturation by iron-sulfur cluster transfer	3/334	15/40616	0.000233022	0.000784915	0.000180737	XLOC_155477/XLOC_131293/XLOC_142922	3
439	Balanced-A suppressed	GO:0006542	glutamine biosynthetic process	3/334	16/40616	0.000285051	0.000912164	0.000210038	XLOC_125904/XLOC_116717/XLOC_103749	3
440	Balanced-A suppressed	GO:0009082	branched-chain amino acid biosynthetic process	3/334	17/40616	0.000344029	0.00104847	0.000241424	XLOC_175274/XLOC_165458/XLOC_186538	3
441	Balanced-A suppressed	GO:0120009	intermembrane lipid transfer	3/334	18/40616	0.000410325	0.00119367	0.000274859	XLOC_179431/XLOC_186600/XLOC_165507	3
442	Balanced-A suppressed	GO:0090481	pyrimidine nucleotide-sugar transmembrane transport	3/334	19/40616	0.0004843	0.00134762	0.000310307	XLOC_174983/XLOC_168653/XLOC_186434	3
443	Balanced-A suppressed	GO:0008295	spermidine biosynthetic process	3/334	20/40616	0.000566304	0.00144974	0.000333821	XLOC_058704/XLOC_045180/XLOC_037286	3
444	Balanced-A suppressed	GO:0009086	methionine biosynthetic process	3/334	20/40616	0.000566304	0.00144974	0.000333821	XLOC_158399/XLOC_134484/XLOC_141849	3
445	Balanced-A suppressed	GO:0009435	NAD biosynthetic process	3/334	21/40616	0.000656676	0.00161643	0.000372205	XLOC_136845/XLOC_148807/XLOC_160412	3
446	Balanced-A suppressed	GO:0006801	superoxide metabolic process	3/334	22/40616	0.000755747	0.0017914	0.000412494	XLOC_223319/XLOC_199143/XLOC_210963	3
447	Balanced-A suppressed	GO:0043161	proteasome-mediated ubiquitin-dependent protein catabolic process	3/334	23/40616	0.000863837	0.00197448	0.000454651	XLOC_196435/XLOC_208717/XLOC_220963	3
448	Balanced-A suppressed	GO:0046907	intracellular transport	3/334	24/40616	0.000981256	0.00216553	0.000498642	XLOC_224341/XLOC_200398/XLOC_212163	3
449	Balanced-A suppressed	GO:0033014	tetrapyrrole biosynthetic process	3/334	26/40616	0.00124527	0.00265658	0.000611713	XLOC_195547/XLOC_220232/XLOC_207624	3
450	Balanced-A suppressed	GO:0006098	pentose-phosphate shunt	3/334	28/40616	0.0015501	0.00320021	0.00073689	XLOC_143977/XLOC_156361/XLOC_132301	3
451	Balanced-A suppressed	GO:0030042	actin filament depolymerization	3/334	29/40616	0.00171849	0.00343699	0.000791412	XLOC_145317/XLOC_157466/XLOC_133491	3
452	Balanced-A suppressed	GO:0045039	protein insertion into mitochondrial inner membrane	3/334	31/40616	0.00208853	0.00405048	0.000932675	XLOC_167750/XLOC_178232/XLOC_188534	3
453	Balanced-A suppressed	GO:0000724	double-strand break repair via homologous recombination	3/334	35/40616	0.00296821	0.00558722	0.00128653	XLOC_156234/XLOC_143835/XLOC_132150	3
454	Balanced-A suppressed	GO:0006096	glycolytic process	6/334	173/40616	0.00320304	0.00585698	0.00134865	XLOC_038885/XLOC_060076/XLOC_046889/XLOC_096997/XLOC_072014/XLOC_084663	6
455	Balanced-A suppressed	GO:0006338	chromatin remodeling	3/334	39/40616	0.00404553	0.00719205	0.00165606	XLOC_042806/XLOC_056726/XLOC_030253	3
456	Balanced-A suppressed	GO:0007034	vacuolar transport	3/334	41/40616	0.00466215	0.00806426	0.0018569	XLOC_220012/XLOC_207371/XLOC_195254	3
457	Balanced-A suppressed	GO:0032502	developmental process	3/334	43/40616	0.00533257	0.00898117	0.00206803	XLOC_169192/XLOC_179765/XLOC_186818	3
458	Balanced-A suppressed	GO:0006886	intracellular protein transport	9/334	416/40616	0.00797602	0.0129911	0.00299138	TraesCS3A02G207800/TraesCS3D02G208200/TraesCS3B02G234900/XLOC_137325/XLOC_160796/XLOC_149249/XLOC_175892/XLOC_166015/XLOC_187013	9
459	Balanced-A suppressed	GO:0030163	protein catabolic process	3/334	50/40616	0.00811945	0.0129911	0.00299138	XLOC_218451/XLOC_205375/XLOC_193345	3
460	Balanced-A suppressed	GO:0044237	cellular metabolic process	3/334	53/40616	0.00953094	0.0148776	0.00342576	XLOC_059110/XLOC_033156/XLOC_045694	3
461	Balanced-A suppressed	GO:0006464	cellular protein modification process	3/334	54/40616	0.0100312	0.0152856	0.0035197	XLOC_125187/XLOC_115607/XLOC_105568	3
462	Balanced-A suppressed	GO:0006952	defense response	6/334	248/40616	0.0172226	0.0256337	0.00590249	TraesCS5D02G334900/TraesCS5B02G329100/TraesCS5A02G329000/XLOC_016514/XLOC_026846/XLOC_005835	6
463	Balanced-A suppressed	GO:0006807	nitrogen compound metabolic process	3/334	69/40616	0.0193694	0.0281736	0.00648735	XLOC_125904/XLOC_116717/XLOC_103749	3
464	Balanced-A suppressed	GO:0009725	response to hormone	3/334	70/40616	0.0201163	0.0286099	0.0065878	XLOC_013659/XLOC_003246/XLOC_024705	3
465	Balanced-A suppressed	GO:0006367	transcription initiation from RNA polymerase II promoter	3/334	73/40616	0.0224513	0.0312366	0.00719263	XLOC_001285/XLOC_022938/XLOC_011420	3
466	Balanced-A suppressed	GO:0042254	ribosome biogenesis	3/334	81/40616	0.029368	0.0399905	0.00920833	XLOC_107847/XLOC_113378/XLOC_123377	3
467	Balanced-A suppressed	GO:0000413	protein peptidyl-prolyl isomerization	3/334	82/40616	0.0303029	0.0404039	0.00930353	XLOC_061959/XLOC_049254/XLOC_036269	3
468	Balanced-A suppressed	GO:0008033	tRNA processing	3/334	85/40616	0.0332008	0.0433643	0.00998521	XLOC_044527/XLOC_058140/XLOC_031991	3
469	Balanced-A suppressed	GO:0006352	DNA-templated transcription, initiation	3/334	87/40616	0.03521	0.0450688	0.0103777	XLOC_059110/XLOC_033156/XLOC_045694	3
470	Balanced-B dominant	GO:0032259	methylation	44267	69/40616	1.02101e-06	4.08404e-06	NA	XLOC_146208/XLOC_154465/XLOC_129982	3
471	Balanced-B dominant	GO:0006952	defense response	44267	248/40616	4.75054e-05	6.72095e-05	NA	TraesCS5A02G329100/TraesCS5D02G335000/XLOC_144072	3
472	Balanced-B dominant	GO:0006396	RNA processing	44267	253/40616	5.04071e-05	6.72095e-05	NA	XLOC_137604/XLOC_149575/XLOC_161037	3
473	Balanced-B dominant	GO:0006457	protein folding	44267	288/40616	7.40296e-05	7.40296e-05	NA	XLOC_098409/XLOC_086400/XLOC_073683	3
474	Balanced-B suppressed	GO:0006839	mitochondrial transport	9/293	12/40616	1.00979e-17	7.16951e-16	1.80699e-16	XLOC_079957/XLOC_072190/XLOC_097121/XLOC_117507/XLOC_126485/XLOC_107069/XLOC_160020/XLOC_143874/XLOC_136441	9
475	Balanced-B suppressed	GO:0032543	mitochondrial translation	6/293	12/40616	1.19303e-10	4.23527e-09	1.06745e-09	TraesCS3D02G159400/TraesCS3A02G151600/XLOC_084315/TraesCS4A02G049800/TraesCS4B02G254900/TraesCS4D02G254700	6
476	Balanced-B suppressed	GO:0006520	cellular amino acid metabolic process	12/293	163/40616	2.92193e-09	6.91523e-08	1.7429e-08	XLOC_085665/XLOC_097780/XLOC_068792/XLOC_158850/XLOC_130777/XLOC_146972/XLOC_130996/XLOC_159008/XLOC_142622/XLOC_187994/XLOC_177252/XLOC_163650	12
477	Balanced-B suppressed	GO:0006207	de novo pyrimidine nucleobase biosynthetic process	6/293	24/40616	1.61579e-08	2.86804e-07	7.22856e-08	XLOC_158850/XLOC_130777/XLOC_146972/XLOC_205467/XLOC_218525/XLOC_193405	6
478	Balanced-B suppressed	GO:0051603	proteolysis involved in cellular protein catabolic process	6/293	69/40616	1.09614e-05	0.000141016	3.55416e-05	XLOC_035759/XLOC_043855/XLOC_057569/XLOC_127700/XLOC_101569/XLOC_119002	6
479	Balanced-B suppressed	GO:0009725	response to hormone	6/293	70/40616	1.19169e-05	0.000141016	3.55416e-05	XLOC_001457/XLOC_011659/XLOC_023115/XLOC_085631/XLOC_097739/XLOC_072985	6
480	Balanced-B suppressed	GO:0006825	copper ion transport	3/293	10/40616	4.29494e-05	0.000381176	9.60711e-05	XLOC_159556/XLOC_135913/XLOC_147817	3
481	Balanced-B suppressed	GO:0034227	tRNA thio-modification	3/293	10/40616	4.29494e-05	0.000381176	9.60711e-05	XLOC_154735/XLOC_130265/XLOC_141948	3
482	Balanced-B suppressed	GO:0006413	translational initiation	6/293	96/40616	7.20424e-05	0.000553102	0.000139403	XLOC_012885/XLOC_024139/XLOC_002626/XLOC_124674/XLOC_106114/XLOC_115023	6
483	Balanced-B suppressed	GO:0016126	sterol biosynthetic process	3/293	12/40616	7.79017e-05	0.000553102	0.000139403	XLOC_105907/XLOC_127297/XLOC_118547	3
484	Balanced-B suppressed	GO:0006744	ubiquinone biosynthetic process	3/293	13/40616	0.000100731	0.000595994	0.000150214	XLOC_046826/XLOC_060017/XLOC_034123	3
485	Balanced-B suppressed	GO:0043666	regulation of phosphoprotein phosphatase activity	3/293	13/40616	0.000100731	0.000595994	0.000150214	XLOC_033484/XLOC_046061/XLOC_059436	3
486	Balanced-B suppressed	GO:0006165	nucleoside diphosphate phosphorylation	3/293	15/40616	0.000158549	0.000703561	0.000177324	XLOC_012102/XLOC_023543/TraesCS1A02G217200	3
487	Balanced-B suppressed	GO:0006183	GTP biosynthetic process	3/293	15/40616	0.000158549	0.000703561	0.000177324	XLOC_012102/XLOC_023543/TraesCS1A02G217200	3
488	Balanced-B suppressed	GO:0006228	UTP biosynthetic process	3/293	15/40616	0.000158549	0.000703561	0.000177324	XLOC_012102/XLOC_023543/TraesCS1A02G217200	3
489	Balanced-B suppressed	GO:0046168	glycerol-3-phosphate catabolic process	3/293	15/40616	0.000158549	0.000703561	0.000177324	XLOC_070085/XLOC_098951/XLOC_082150	3
490	Balanced-B suppressed	GO:0006457	protein folding	9/293	288/40616	0.000269172	0.00111745	0.000281641	XLOC_051611/XLOC_038558/XLOC_063872/XLOC_160303/XLOC_148675/XLOC_136732/XLOC_176779/XLOC_166767/XLOC_187688	9
491	Balanced-B suppressed	GO:0016192	vesicle-mediated transport	9/293	292/40616	0.000297779	0.00111745	0.000281641	XLOC_005942/XLOC_026940/XLOC_016620/XLOC_130576/XLOC_158761/XLOC_142250/XLOC_222237/XLOC_209561/XLOC_197833	9
492	Balanced-B suppressed	GO:0001510	RNA methylation	3/293	19/40616	0.000330514	0.00111745	0.000281641	XLOC_024754/XLOC_003309/XLOC_013741	3
493	Balanced-B suppressed	GO:0006086	acetyl-CoA biosynthetic process from pyruvate	3/293	19/40616	0.000330514	0.00111745	0.000281641	XLOC_206208/XLOC_194188/XLOC_219151	3
494	Balanced-B suppressed	GO:0016575	histone deacetylation	3/293	19/40616	0.000330514	0.00111745	0.000281641	XLOC_186234/XLOC_174804/XLOC_164992	3
495	Balanced-B suppressed	GO:0009086	methionine biosynthetic process	3/293	20/40616	0.000386769	0.00124821	0.000314597	XLOC_132932/XLOC_144653/XLOC_156928	3
496	Balanced-B suppressed	GO:0006072	glycerol-3-phosphate metabolic process	3/293	21/40616	0.000448829	0.00132778	0.000334653	XLOC_070085/XLOC_098951/XLOC_082150	3
497	Balanced-B suppressed	GO:0009435	NAD biosynthetic process	3/293	21/40616	0.000448829	0.00132778	0.000334653	XLOC_145495/XLOC_108425/XLOC_157618	3
498	Balanced-B suppressed	GO:0000105	histidine biosynthetic process	3/293	23/40616	0.000591307	0.00167931	0.000423251	XLOC_189630/XLOC_179800/XLOC_169225	3
499	Balanced-B suppressed	GO:0002098	tRNA wobble uridine modification	3/293	24/40616	0.000672185	0.0017676	0.000445503	XLOC_154735/XLOC_130265/XLOC_141948	3
500	Balanced-B suppressed	GO:0009089	lysine biosynthetic process via diaminopimelate	3/293	24/40616	0.000672185	0.0017676	0.000445503	XLOC_132932/XLOC_144653/XLOC_156928	3
501	Balanced-B suppressed	GO:0008652	cellular amino acid biosynthetic process	3/293	27/40616	0.000956007	0.00242416	0.000610982	XLOC_132932/XLOC_144653/XLOC_156928	3
502	Balanced-B suppressed	GO:0006241	CTP biosynthetic process	3/293	30/40616	0.00130595	0.00309074	0.000778986	XLOC_012102/XLOC_023543/TraesCS1A02G217200	3
503	Balanced-B suppressed	GO:0016554	cytidine to uridine editing	3/293	30/40616	0.00130595	0.00309074	0.000778986	XLOC_187866/XLOC_163548/XLOC_177098	3
504	Balanced-B suppressed	GO:0006511	ubiquitin-dependent protein catabolic process	10/293	442/40616	0.00152155	0.00348485	0.000878316	XLOC_035759/XLOC_043855/XLOC_097093/XLOC_079870/XLOC_067972/XLOC_127700/XLOC_101569/XLOC_185056/XLOC_173017/XLOC_163510	10
505	Balanced-B suppressed	GO:0019318	hexose metabolic process	3/293	32/40616	0.00157856	0.00350243	0.000882748	XLOC_043775/XLOC_061534/XLOC_035707	3
506	Balanced-B suppressed	GO:0048193	Golgi vesicle transport	3/293	33/40616	0.00172721	0.00371612	0.000936606	XLOC_005942/XLOC_026940/XLOC_016620	3
507	Balanced-B suppressed	GO:0006694	steroid biosynthetic process	3/293	35/40616	0.00205006	0.004281	0.00107898	XLOC_148385/XLOC_160054/XLOC_136459	3
508	Balanced-B suppressed	GO:0005985	sucrose metabolic process	3/293	36/40616	0.00222458	0.00438737	0.00110579	XLOC_198022/XLOC_222405/XLOC_209807	3
509	Balanced-B suppressed	GO:0006221	pyrimidine nucleotide biosynthetic process	3/293	36/40616	0.00222458	0.00438737	0.00110579	XLOC_205467/XLOC_218525/XLOC_193405	3
510	Balanced-B suppressed	GO:0022904	respiratory electron transport chain	3/293	37/40616	0.00240805	0.00462086	0.00116463	XLOC_126961/XLOC_106366/XLOC_118113	3
511	Balanced-B suppressed	GO:0000398	mRNA splicing, via spliceosome	6/293	188/40616	0.00253629	0.00473886	0.00119438	XLOC_166128/XLOC_187110/XLOC_176025/XLOC_223909/XLOC_211689/XLOC_199923	6
512	Balanced-B suppressed	GO:0009058	biosynthetic process	9/293	400/40616	0.00267907	0.00487728	0.00122926	XLOC_085665/XLOC_097780/XLOC_068792/XLOC_187994/XLOC_177252/XLOC_163650/XLOC_189630/XLOC_179800/XLOC_169225	9
513	Balanced-B suppressed	GO:0006338	chromatin remodeling	3/293	39/40616	0.00280243	0.00497432	0.00125372	XLOC_189194/XLOC_179219/XLOC_168688	3
514	Balanced-B suppressed	GO:0007034	vacuolar transport	3/293	41/40616	0.00323436	0.00560097	0.00141166	XLOC_200988/XLOC_208708/XLOC_224843	3
515	Balanced-B suppressed	GO:0006890	retrograde vesicle-mediated transport, Golgi to endoplasmic reticulum	3/293	47/40616	0.004766	0.00805681	0.00203063	XLOC_016699/XLOC_006012/XLOC_027000	3
516	Balanced-B suppressed	GO:0030163	protein catabolic process	3/293	50/40616	0.00567032	0.00936262	0.00235974	XLOC_033564/XLOC_046168/XLOC_059507	3
517	Balanced-B suppressed	GO:0044237	cellular metabolic process	3/293	53/40616	0.0066707	0.0107641	0.00271296	XLOC_113897/XLOC_103287/XLOC_123799	3
518	Balanced-B suppressed	GO:0006464	cellular protein modification process	3/293	54/40616	0.00702593	0.0110854	0.00279394	XLOC_123961/XLOC_114128/XLOC_107108	3
519	Balanced-B suppressed	GO:0009116	nucleoside metabolic process	3/293	58/40616	0.00855787	0.0132089	0.00332915	XLOC_154722/XLOC_130250/XLOC_141940	3
520	Balanced-B suppressed	GO:0015031	protein transport	5/293	181/40616	0.0103387	0.0156181	0.00393635	XLOC_165819/XLOC_175633/XLOC_189581/XLOC_178563/TraesCS6D02G140600	5
521	Balanced-B suppressed	GO:0006807	nitrogen compound metabolic process	3/293	69/40616	0.0137151	0.0198729	0.00500874	XLOC_024728/XLOC_013692/XLOC_003280	3
522	Balanced-B suppressed	GO:0032259	methylation	3/293	69/40616	0.0137151	0.0198729	0.00500874	XLOC_024754/XLOC_003309/XLOC_013741	3
523	Balanced-B suppressed	GO:0006367	transcription initiation from RNA polymerase II promoter	3/293	73/40616	0.0159432	0.0226394	0.00570599	XLOC_169092/XLOC_189514/XLOC_175440	3
524	Balanced-B suppressed	GO:0007017	microtubule-based process	3/293	77/40616	0.0183627	0.0255638	0.00644307	XLOC_069002/XLOC_094322/XLOC_080929	3
525	Balanced-B suppressed	GO:0006605	protein targeting	2/293	30/40616	0.0197512	0.026968	0.00679698	XLOC_178563/TraesCS6D02G140600	2
526	Balanced-B suppressed	GO:0008033	tRNA processing	3/293	85/40616	0.0237799	0.031856	0.00802895	XLOC_047229/XLOC_029843/XLOC_056380	3
527	Balanced-B suppressed	GO:0006099	tricarboxylic acid cycle	3/293	88/40616	0.0260103	0.0341987	0.0086194	XLOC_126874/XLOC_102503/XLOC_114640	3
528	Balanced-Balanced	GO:0006457	protein folding	157/5173	288/40616	9.02283e-65	3.08581e-62	1.69059e-62	XLOC_015220/XLOC_022732/XLOC_000856/XLOC_023017/XLOC_011520/XLOC_001345/XLOC_004199/XLOC_014862/XLOC_025571/XLOC_023151/XLOC_005077/XLOC_011713/XLOC_005503/XLOC_026577/XLOC_016199/XLOC_027534/XLOC_017353/XLOC_006567/XLOC_031717/XLOC_057997/XLOC_049351/XLOC_060519/XLOC_047486/XLOC_034630/XLOC_048462/XLOC_035460/XLOC_061298/XLOC_049776/XLOC_036913/XLOC_062349/XLOC_050931/XLOC_063326/XLOC_037976/XLO…	157
529	Balanced-Balanced	GO:0006260	DNA replication	93/5173	196/40616	1.4961e-32	2.55833e-30	1.40161e-30	XLOC_002514/XLOC_024028/XLOC_012726/XLOC_004325/XLOC_025679/XLOC_015003/XLOC_004696/XLOC_022855/XLOC_015428/XLOC_026868/XLOC_016532/XLOC_005855/XLOC_017069/XLOC_027316/XLOC_006340/XLOC_048068/XLOC_060986/XLOC_035141/XLOC_063013/XLOC_037619/XLOC_050501/XLOC_067717/XLOC_093378/XLOC_079655/XLOC_082268/XLOC_070180/XLOC_099030/XLOC_071430/XLOC_096510/XLOC_083976/XLOC_071589/XLOC_084145/XLOC_096648/XLO…	93
530	Balanced-Balanced	GO:0051603	proteolysis involved in cellular protein catabolic process	51/5173	69/40616	2.9287e-31	3.33872e-29	1.82916e-29	XLOC_011248/XLOC_022838/XLOC_001060/XLOC_027169/XLOC_006167/XLOC_016890/XLOC_027884/XLOC_006959/XLOC_017876/XLOC_035759/XLOC_057569/XLOC_043855/XLOC_097691/XLOC_072934/XLOC_085569/XLOC_119002/XLOC_101569/XLOC_127700/XLOC_103428/XLOC_113835/XLOC_123753/XLOC_125824/XLOC_103814/XLOC_116621/XLOC_156179/XLOC_132089/XLOC_143770/XLOC_156272/XLOC_132200/XLOC_148361/XLOC_132397/XLOC_144073/XLOC_156454/XLO…	51
531	Balanced-Balanced	GO:0006886	intracellular protein transport	136/5173	416/40616	2.16258e-26	1.849e-24	1.013e-24	XLOC_013467/XLOC_024589/XLOC_003112/XLOC_026183/XLOC_015789/XLOC_005034/XLOC_012374/XLOC_005772/XLOC_023753/XLOC_027560/XLOC_017374/XLOC_006589/XLOC_049303/XLOC_057990/XLOC_031701/XLOC_034493/XLOC_042319/XLOC_060398/XLOC_060852/XLOC_047885/XLOC_035005/XLOC_043881/XLOC_036701/XLOC_058169/XLOC_044551/XLOC_050959/XLOC_037998/XLOC_063350/XLOC_067515/XLOC_079450/XLOC_093226/XLOC_067660/XLOC_084549/XLO…	136
532	Balanced-Balanced	GO:0006099	tricarboxylic acid cycle	47/5173	88/40616	6.90785e-20	4.72497e-18	2.58862e-18	XLOC_006475/XLOC_017228/XLOC_027439/XLOC_013804/XLOC_027882/XLOC_006954/XLOC_044642/XLOC_032115/XLOC_058241/XLOC_060560/XLOC_047534/XLOC_034682/XLOC_061798/XLOC_049057/XLOC_102503/XLOC_126874/XLOC_114640/XLOC_113629/XLOC_107593/XLOC_123610/XLOC_129821/XLOC_146006/XLOC_154281/XLOC_144745/XLOC_157021/XLOC_133027/XLOC_160709/XLOC_137207/XLOC_149155/XLOC_149169/XLOC_160723/XLOC_137232/XLOC_164867/XLO…	47
533	Balanced-Balanced	GO:0000398	mRNA splicing, via spliceosome	72/5173	188/40616	6.5496e-19	3.73327e-17	2.04531e-17	XLOC_023880/TraesCS1A02G273400/TraesCS1B02G283200/TraesCS7D02G299900/TraesCS7A02G304400/TraesCS7B02G204700/XLOC_023026/XLOC_001370/XLOC_011560/TraesCS1B02G389000/TraesCS1D02G376100/XLOC_013672/XLOC_024711/XLOC_003255/XLOC_025013/XLOC_003566/XLOC_014077/XLOC_017089/XLOC_027334/XLOC_006359/TraesCS1D02G348600/XLOC_017466/XLOC_006667/XLOC_027638/XLOC_059622/XLOC_033673/XLOC_046312/XLOC_046322/XLOC_03…	72
534	Balanced-Balanced	GO:0006413	translational initiation	48/5173	96/40616	1.03912e-18	5.07682e-17	2.78139e-17	XLOC_001388/XLOC_023035/XLOC_011584/XLOC_002626/XLOC_024139/XLOC_012885/XLOC_061782/XLOC_031333/XLOC_044058/XLOC_092802/XLOC_067116/XLOC_078940/XLOC_099326/XLOC_070451/XLOC_082707/XLOC_097942/XLOC_085859/XLOC_073213/XLOC_102466/XLOC_118026/XLOC_126894/XLOC_115023/XLOC_124674/XLOC_106114/XLOC_157203/XLOC_144979/XLOC_133245/XLOC_147786/XLOC_135887/XLOC_159533/XLOC_160697/XLOC_149144/XLOC_137193/XLO…	48
535	Balanced-Balanced	GO:0042254	ribosome biogenesis	42/5173	81/40616	2.65579e-17	1.13535e-15	6.22013e-16	TraesCS6B02G254000/TraesCS6A02G227800/TraesCS6D02G207200/XLOC_057478/XLOC_043748/XLOC_030987/XLOC_059144/XLOC_033189/XLOC_045733/XLOC_068909/XLOC_080774/XLOC_097876/XLOC_127256/XLOC_118483/XLOC_105992/XLOC_123377/XLOC_113378/XLOC_107847/XLOC_147256/XLOC_131071/XLOC_155294/XLOC_144351/XLOC_132648/XLOC_156669/XLOC_134728/XLOC_154815/XLOC_142041/XLOC_148282/XLOC_136364/XLOC_159954/XLOC_189223/XLOC_1…	42
536	Balanced-Balanced	GO:0006270	DNA replication initiation	24/5173	36/40616	8.36416e-14	3.17838e-12	1.74131e-12	XLOC_002514/XLOC_024028/XLOC_012726/XLOC_004696/XLOC_022855/XLOC_015428/XLOC_026868/XLOC_016532/XLOC_005855/XLOC_069267/XLOC_094537/XLOC_086184/XLOC_093550/XLOC_084749/XLOC_072199/XLOC_130437/XLOC_142133/XLOC_154878/XLOC_135315/XLOC_155251/XLOC_147172/XLOC_169873/XLOC_180530/XLOC_190182	24
537	Balanced-Balanced	GO:0045039	protein insertion into mitochondrial inner membrane	21/5173	31/40616	1.89395e-12	6.4773e-11	3.54866e-11	XLOC_062284/XLOC_036839/XLOC_049683/XLOC_104795/XLOC_115722/XLOC_125282/XLOC_118760/XLOC_127494/XLOC_105819/XLOC_114835/XLOC_106296/XLOC_124529/XLOC_134897/XLOC_158743/XLOC_146774/XLOC_186913/XLOC_165909/XLOC_179854/XLOC_167750/XLOC_188534/XLOC_178232	21
538	Balanced-Balanced	GO:0000413	protein peptidyl-prolyl isomerization	36/5173	82/40616	3.02804e-12	9.41445e-11	5.15781e-11	XLOC_049254/XLOC_036269/XLOC_061959/XLOC_104045/XLOC_125638/XLOC_113086/XLOC_115334/XLOC_105826/XLOC_124955/XLOC_161092/XLOC_137652/XLOC_149639/XLOC_178874/XLOC_164957/XLOC_188978/XLOC_167436/XLOC_188302/XLOC_177791/XLOC_169499/XLOC_180117/XLOC_189853/XLOC_218597/XLOC_205572/XLOC_193486/XLOC_210749/XLOC_223190/XLOC_194335/XLOC_198907/XLOC_223179/XLOC_210676/XLOC_200116/XLOC_224084/XLOC_211864/XLO…	36
539	Balanced-Balanced	GO:0009089	lysine biosynthetic process via diaminopimelate	18/5173	24/40616	4.73123e-12	1.3484e-10	7.38736e-11	XLOC_000876/XLOC_022625/XLOC_010972/XLOC_033833/XLOC_059758/XLOC_046483/XLOC_118461/XLOC_127241/XLOC_105967/XLOC_144653/XLOC_156928/XLOC_132932/XLOC_146641/XLOC_134740/XLOC_158611/XLOC_164467/XLOC_185817/XLOC_174218	18
540	Balanced-Balanced	GO:0006621	protein retention in ER lumen	12/5173	12/40616	1.80179e-11	3.85133e-10	2.10999e-10	XLOC_002874/XLOC_027449/XLOC_017241/XLOC_157713/XLOC_108313/XLOC_145596/XLOC_144033/XLOC_132354/XLOC_156418/XLOC_219212/XLOC_194261/XLOC_210644	12
541	Balanced-Balanced	GO:0019264	glycine biosynthetic process from serine	12/5173	12/40616	1.80179e-11	3.85133e-10	2.10999e-10	XLOC_023551/XLOC_001939/XLOC_012116/XLOC_046329/XLOC_059637/XLOC_033695/XLOC_081343/XLOC_094642/XLOC_069389/XLOC_113614/XLOC_107608/XLOC_123599	12
542	Balanced-Balanced	GO:0032543	mitochondrial translation	12/5173	12/40616	1.80179e-11	3.85133e-10	2.10999e-10	TraesCS3D02G159400/TraesCS3A02G151600/XLOC_084315/TraesCS4D02G254700/TraesCS4B02G254900/TraesCS4A02G049800/TraesCS5A02G357700/TraesCS5B02G360300/TraesCS5D02G366800/XLOC_085676/XLOC_068781/XLOC_097790	12
543	Balanced-Balanced	GO:0035999	tetrahydrofolate interconversion	12/5173	12/40616	1.80179e-11	3.85133e-10	2.10999e-10	XLOC_023551/XLOC_001939/XLOC_012116/XLOC_046329/XLOC_059637/XLOC_033695/XLOC_081343/XLOC_094642/XLOC_069389/XLOC_113614/XLOC_107608/XLOC_123599	12
544	Balanced-Balanced	GO:0030163	protein catabolic process	26/5173	50/40616	2.73957e-11	5.32192e-10	2.91567e-10	XLOC_030410/XLOC_043010/XLOC_056851/XLOC_046168/XLOC_033564/XLOC_059507/XLOC_060912/XLOC_035073/XLOC_047969/XLOC_098551/XLOC_069665/XLOC_086583/XLOC_127030/XLOC_102325/XLOC_118187/XLOC_168323/XLOC_186220/XLOC_174757/XLOC_218451/XLOC_205375/XLOC_193345/XLOC_211454/XLOC_195198/XLOC_207361/XLOC_195243/XLOC_220004	26
545	Balanced-Balanced	GO:0043161	proteasome-mediated ubiquitin-dependent protein catabolic process	17/5173	23/40616	2.80101e-11	5.32192e-10	2.91567e-10	XLOC_058061/XLOC_044437/XLOC_036605/XLOC_135786/XLOC_143125/XLOC_155645/XLOC_174435/XLOC_185990/XLOC_178551/XLOC_188788/XLOC_168045/XLOC_205810/XLOC_218787/XLOC_193727/XLOC_208717/XLOC_220963/XLOC_196435	17
546	Balanced-Balanced	GO:1902600	proton transmembrane transport	54/5173	174/40616	2.02955e-10	3.53544e-09	1.93693e-09	XLOC_024998/XLOC_014061/XLOC_003547/XLOC_025162/XLOC_003768/XLOC_014271/XLOC_017493/XLOC_027652/XLOC_006686/XLOC_061728/XLOC_048969/XLOC_035926/XLOC_059228/XLOC_045841/XLOC_037856/XLOC_068087/XLOC_080038/XLOC_093646/XLOC_068162/XLOC_097332/XLOC_085037/XLOC_093808/XLOC_068317/XLOC_080234/XLOC_079846/XLOC_093556/XLOC_072207/XLOC_097550/XLOC_085410/XLOC_072786/XLOC_102080/XLOC_127224/XLOC_118436/XLO…	54
547	Balanced-Balanced	GO:0043666	regulation of phosphoprotein phosphatase activity	12/5173	13/40616	2.06751e-10	3.53544e-09	1.93693e-09	XLOC_033484/XLOC_046061/XLOC_059436/XLOC_072321/XLOC_097191/XLOC_084966/XLOC_107616/XLOC_113603/XLOC_123593/XLOC_160657/XLOC_137146/XLOC_149097	12
548	Balanced-Balanced	GO:0016192	vesicle-mediated transport	77/5173	292/40616	2.47079e-10	4.02386e-09	2.20451e-09	XLOC_002404/XLOC_023930/XLOC_012606/XLOC_026183/XLOC_015789/XLOC_005034/XLOC_005942/XLOC_026940/XLOC_016620/XLOC_027560/XLOC_017374/XLOC_006589/XLOC_049303/XLOC_057990/XLOC_031701/XLOC_067465/XLOC_093178/XLOC_079393/XLOC_094594/XLOC_069326/XLOC_072047/XLOC_084694/XLOC_093443/XLOC_093777/XLOC_080093/XLOC_072389/XLOC_118664/XLOC_127413/XLOC_101860/XLOC_124809/XLOC_102053/XLOC_115160/XLOC_115170/XLO…	77
549	Balanced-Balanced	GO:0006890	retrograde vesicle-mediated transport, Golgi to endoplasmic reticulum	24/5173	47/40616	2.59732e-10	4.03766e-09	2.21207e-09	XLOC_002168/XLOC_023725/XLOC_012336/XLOC_006012/XLOC_027000/XLOC_016699/XLOC_056545/XLOC_030046/XLOC_042577/XLOC_033188/XLOC_059143/XLOC_045732/XLOC_035367/XLOC_048365/XLOC_061207/XLOC_035484/XLOC_048489/XLOC_061323/XLOC_081112/XLOC_094462/XLOC_069169/XLOC_223952/XLOC_211731/XLOC_199953	24
550	Balanced-Balanced	GO:0006098	pentose-phosphate shunt	18/5173	28/40616	2.7669e-10	4.11426e-09	2.25404e-09	XLOC_006542/XLOC_027511/XLOC_017312/XLOC_035673/XLOC_048697/XLOC_061504/XLOC_098657/XLOC_086727/XLOC_073970/XLOC_143977/XLOC_156361/XLOC_132301/XLOC_148256/XLOC_159931/XLOC_136340/XLOC_219459/XLOC_206701/XLOC_194649	18
551	Balanced-Balanced	GO:0009086	methionine biosynthetic process	15/5173	20/40616	3.04338e-10	4.33681e-09	2.37597e-09	XLOC_038550/XLOC_051598/XLOC_063860/XLOC_118590/XLOC_127327/XLOC_105941/XLOC_144653/XLOC_156928/XLOC_132932/XLOC_158185/XLOC_134272/XLOC_146089/XLOC_141849/XLOC_134484/XLOC_158399	15
552	Balanced-Balanced	GO:0006418	tRNA aminoacylation for protein translation	57/5173	193/40616	5.42678e-10	7.42384e-09	4.06723e-09	XLOC_000877/XLOC_022630/XLOC_010976/XLOC_015263/XLOC_004491/XLOC_022757/XLOC_030786/XLOC_057294/XLOC_043523/XLOC_092521/XLOC_078595/XLOC_066842/XLOC_067173/XLOC_096468/XLOC_083938/XLOC_069644/XLOC_094877/XLOC_081601/XLOC_096526/XLOC_083999/XLOC_071453/XLOC_084440/XLOC_071781/XLOC_093283/XLOC_071993/XLOC_084635/XLOC_096978/XLOC_124963/XLOC_118733/XLOC_101787/XLOC_127765/XLOC_119079/XLOC_108878/XLO…	57
553	Balanced-Balanced	GO:0016226	iron-sulfur cluster assembly	23/5173	46/40616	1.05138e-09	1.38297e-08	7.57675e-09	XLOC_022725/XLOC_000841/XLOC_015233/XLOC_013758/XLOC_003325/XLOC_024770/XLOC_038625/XLOC_063922/XLOC_046839/XLOC_080248/XLOC_097380/XLOC_072582/XLOC_080834/XLOC_094254/XLOC_073138/XLOC_073365/XLOC_098077/XLOC_103403/XLOC_113822/XLOC_123743/XLOC_207889/XLOC_195789/XLOC_224328	23
554	Balanced-Balanced	GO:0016554	cytidine to uridine editing	18/5173	30/40616	1.41282e-09	1.78958e-08	9.80439e-09	XLOC_033280/XLOC_063208/XLOC_050770/XLOC_117222/XLOC_107267/XLOC_126290/XLOC_177098/XLOC_163548/XLOC_187866/XLOC_189858/XLOC_169509/XLOC_180122/XLOC_194690/XLOC_206747/XLOC_219505/XLOC_223105/XLOC_198773/XLOC_210553	18
555	Balanced-Balanced	GO:0006086	acetyl-CoA biosynthetic process from pyruvate	14/5173	19/40616	1.80175e-09	2.20071e-08	1.20568e-08	XLOC_042330/XLOC_056387/XLOC_029861/XLOC_156198/XLOC_132108/XLOC_143795/XLOC_158244/XLOC_134318/XLOC_141554/XLOC_166111/XLOC_176000/XLOC_194188/XLOC_219151/XLOC_206208	14
556	Balanced-Balanced	GO:0006334	nucleosome assembly	30/5173	76/40616	4.22596e-09	4.81759e-08	2.63937e-08	XLOC_027531/XLOC_006563/XLOC_017346/XLOC_037210/XLOC_049935/XLOC_062493/XLOC_085281/XLOC_097473/XLOC_072679/XLOC_103753/XLOC_116711/XLOC_123447/XLOC_154505/XLOC_130035/XLOC_146278/XLOC_133255/XLOC_157210/XLOC_144991/XLOC_135792/XLOC_159418/XLOC_147674/XLOC_160629/XLOC_149062/XLOC_137100/XLOC_137477/XLOC_149409/XLOC_160913/XLOC_168644/XLOC_186420/XLOC_175025	30
557	Balanced-Balanced	GO:0006414	translational elongation	30/5173	76/40616	4.22596e-09	4.81759e-08	2.63937e-08	XLOC_023903/XLOC_002368/XLOC_012562/XLOC_057430/XLOC_030933/XLOC_043684/XLOC_032200/XLOC_044709/XLOC_058304/XLOC_048264/XLOC_061141/XLOC_035305/XLOC_102265/XLOC_118260/XLOC_127080/XLOC_124556/XLOC_106252/XLOC_114872/XLOC_194781/XLOC_223484/XLOC_211189/XLOC_211356/XLOC_223635/XLOC_194993/XLOC_220260/XLOC_195576/XLOC_207655/XLOC_211559/XLOC_199785/XLOC_219907	30
558	Balanced-Balanced	GO:0006096	glycolytic process	51/5173	173/40616	4.57263e-09	5.04465e-08	2.76376e-08	XLOC_024331/XLOC_013110/XLOC_002842/XLOC_003934/XLOC_022202/XLOC_014534/XLOC_032497/XLOC_049996/XLOC_062546/XLOC_060076/XLOC_038885/XLOC_046889/XLOC_095888/XLOC_078152/XLOC_066512/XLOC_068601/XLOC_094050/XLOC_080543/XLOC_071120/XLOC_083550/XLOC_096208/XLOC_084663/XLOC_096997/XLOC_072014/XLOC_097369/XLOC_072566/XLOC_085181/XLOC_081381/XLOC_094675/XLOC_073637/XLOC_103284/XLOC_113892/XLOC_123797/XLO…	51
559	Balanced-Balanced	GO:0000105	histidine biosynthetic process	15/5173	23/40616	6.5875e-09	7.04039e-08	3.85716e-08	XLOC_023748/XLOC_002188/XLOC_012365/XLOC_036847/XLOC_049690/XLOC_062290/XLOC_096995/XLOC_084659/XLOC_067783/XLOC_124697/XLOC_106087/XLOC_115049/XLOC_125387/XLOC_115860/XLOC_133644	15
560	Balanced-Balanced	GO:0000956	nuclear-transcribed mRNA catabolic process	12/5173	17/40616	5.98001e-08	6.01519e-07	3.29549e-07	XLOC_023880/TraesCS1A02G273400/TraesCS1B02G283200/XLOC_032358/XLOC_044886/XLOC_058452/XLOC_046641/XLOC_059872/XLOC_033949/XLOC_084568/XLOC_096915/XLOC_071901	12
561	Balanced-Balanced	GO:0009082	branched-chain amino acid biosynthetic process	12/5173	17/40616	5.98001e-08	6.01519e-07	3.29549e-07	XLOC_017864/XLOC_006946/XLOC_027878/XLOC_186538/XLOC_175274/XLOC_165458/XLOC_186958/XLOC_165956/XLOC_175828/XLOC_194353/XLOC_219273/XLOC_210743	12
562	Balanced-Balanced	GO:0007264	small GTPase mediated signal transduction	18/5173	36/40616	6.90248e-08	6.74471e-07	3.69516e-07	XLOC_023802/XLOC_012442/XLOC_002261/XLOC_012443/XLOC_023803/XLOC_002262/XLOC_002745/XLOC_024268/XLOC_013039/XLOC_071716/XLOC_084333/XLOC_096777/XLOC_185491/XLOC_164024/XLOC_173694/XLOC_187074/XLOC_166090/XLOC_175961	18
563	Balanced-Balanced	GO:0030150	protein import into mitochondrial matrix	15/5173	26/40616	7.10955e-08	6.75407e-07	3.70029e-07	XLOC_061759/XLOC_049011/XLOC_035962/XLOC_085091/XLOC_093725/XLOC_068240/XLOC_096993/XLOC_072009/XLOC_084656/XLOC_099218/XLOC_074446/XLOC_082540/XLOC_102427/XLOC_126925/XLOC_118069	15
564	Balanced-Balanced	GO:0006471	protein ADP-ribosylation	9/5173	10/40616	7.76212e-08	6.98591e-07	3.82731e-07	XLOC_010340/XLOC_022190/XLOC_000354/XLOC_024227/XLOC_002700/XLOC_012997/XLOC_195545/XLOC_207623/XLOC_220230	9
565	Balanced-Balanced	GO:0009966	regulation of signal transduction	9/5173	10/40616	7.76212e-08	6.98591e-07	3.82731e-07	XLOC_107616/XLOC_113603/XLOC_123593/XLOC_147103/XLOC_158956/XLOC_135273/XLOC_194892/XLOC_219643/XLOC_206953	9
566	Balanced-Balanced	GO:0009408	response to heat	18/5173	38/40616	1.98045e-07	1.7367e-06	9.51472e-07	XLOC_115277/XLOC_127407/XLOC_105865/XLOC_142393/XLOC_155122/XLOC_130737/XLOC_157093/XLOC_144827/XLOC_133124/XLOC_148933/XLOC_136986/XLOC_160544/XLOC_164689/XLOC_174438/XLOC_185995/XLOC_186737/XLOC_179580/XLOC_165702	18
567	Balanced-Balanced	GO:0006470	protein dephosphorylation	74/5173	322/40616	2.70593e-07	2.31357e-06	1.26751e-06	XLOC_005534/XLOC_016230/XLOC_026598/XLOC_018004/XLOC_027977/XLOC_007063/XLOC_042775/XLOC_030238/XLOC_056709/XLOC_046376/XLOC_059693/XLOC_033748/XLOC_047937/XLOC_035063/XLOC_060902/XLOC_057794/XLOC_044100/XLOC_036161/XLOC_049902/XLOC_062447/XLOC_037174/XLOC_094493/XLOC_069216/TraesCS3D02G365100/XLOC_081250/XLOC_069290/XLOC_071595/XLOC_084153/XLOC_096652/XLOC_072312/XLOC_080030/XLOC_097181/XLOC_097…	74
568	Balanced-Balanced	GO:0006338	chromatin remodeling	18/5173	39/40616	3.23913e-07	2.70191e-06	1.48027e-06	XLOC_056498/XLOC_042497/XLOC_029987/XLOC_042806/XLOC_056726/XLOC_030253/XLOC_092535/XLOC_083509/XLOC_066877/XLOC_137649/XLOC_161089/XLOC_149636/XLOC_179219/XLOC_168688/XLOC_189194/XLOC_199499/XLOC_211286/XLOC_223559	18
569	Balanced-Balanced	GO:0007017	microtubule-based process	27/5173	77/40616	4.30904e-07	3.50879e-06	1.92233e-06	XLOC_023788/XLOC_002238/XLOC_012423/XLOC_002881/XLOC_013169/XLOC_024374/XLOC_004428/XLOC_015217/XLOC_025810/XLOC_016913/XLOC_027187/XLOC_006185/XLOC_059596/XLOC_046285/XLOC_033656/XLOC_080675/XLOC_073067/XLOC_094149/XLOC_113518/XLOC_123530/XLOC_107706/XLOC_174393/XLOC_164632/XLOC_185953/XLOC_195966/XLOC_220575/XLOC_208099	27
570	Balanced-Balanced	GO:0006310	DNA recombination	24/5173	64/40616	4.51834e-07	3.59366e-06	1.96882e-06	XLOC_004325/XLOC_025679/XLOC_015003/XLOC_005147/XLOC_011757/XLOC_026293/XLOC_048068/XLOC_060986/XLOC_035141/XLOC_067717/XLOC_093378/XLOC_079655/XLOC_071865/XLOC_096895/XLOC_084547/XLOC_104114/XLOC_150217/XLOC_161613/XLOC_115255/XLOC_105893/XLOC_124879/XLOC_175393/XLOC_189357/XLOC_170234	24
571	Balanced-Balanced	GO:0006888	endoplasmic reticulum to Golgi vesicle-mediated transport	24/5173	65/40616	6.29966e-07	4.89656e-06	2.68263e-06	XLOC_047302/XLOC_056319/XLOC_029788/XLOC_035348/XLOC_043401/XLOC_061183/XLOC_103281/XLOC_113888/XLOC_123795/XLOC_126146/XLOC_103500/XLOC_117028/XLOC_131636/XLOC_143296/XLOC_155791/XLOC_155872/XLOC_131754/XLOC_143406/XLOC_148618/XLOC_160252/XLOC_136684/XLOC_178707/XLOC_168234/XLOC_188907	24
572	Balanced-Balanced	GO:0006378	mRNA polyadenylation	9/5173	12/40616	1.33981e-06	9.74927e-06	5.34124e-06	XLOC_013193/XLOC_024393/XLOC_006528/XLOC_149525/XLOC_137553/XLOC_160990/XLOC_211295/XLOC_223570/XLOC_199509	9
573	Balanced-Balanced	GO:0016126	sterol biosynthetic process	9/5173	12/40616	1.33981e-06	9.74927e-06	5.34124e-06	XLOC_017895/XLOC_006974/XLOC_027903/XLOC_070179/XLOC_082267/XLOC_099031/XLOC_127297/XLOC_118547/XLOC_105907	9
574	Balanced-Balanced	GO:0042274	ribosomal small subunit biogenesis	9/5173	12/40616	1.33981e-06	9.74927e-06	5.34124e-06	XLOC_043552/XLOC_030818/XLOC_057318/XLOC_143540/XLOC_131861/XLOC_155993/XLOC_167205/XLOC_185320/XLOC_173380	9
575	Balanced-Balanced	GO:0043248	proteasome assembly	12/5173	22/40616	3.36086e-06	2.39461e-05	1.31192e-05	TraesCS3D02G190500/TraesCS3A02G186600/TraesCS3B02G216100/XLOC_017628/XLOC_027720/XLOC_006747/XLOC_133567/XLOC_127843/XLOC_119191/XLOC_187487/XLOC_166545/XLOC_176497	12
576	Balanced-Balanced	GO:0006556	S-adenosylmethionine biosynthetic process	9/5173	13/40616	3.85797e-06	2.68184e-05	1.46927e-05	XLOC_164887/XLOC_174647/XLOC_188927/XLOC_169044/XLOC_189466/XLOC_175491/XLOC_175490/XLOC_169045/XLOC_189467	9
577	Balanced-Balanced	GO:0006465	signal peptide processing	15/5173	33/40616	3.95758e-06	2.68184e-05	1.46927e-05	XLOC_026698/XLOC_016343/XLOC_005621/XLOC_062431/XLOC_037007/XLOC_044890/XLOC_073401/XLOC_098108/TraesCS3B02G387600/XLOC_133341/XLOC_149531/XLOC_157310/XLOC_148829/XLOC_136861/XLOC_160436	15
578	Balanced-Balanced	GO:0016579	protein deubiquitination	36/5173	130/40616	3.99923e-06	2.68184e-05	1.46927e-05	XLOC_026009/XLOC_011344/XLOC_001271/XLOC_049301/XLOC_031706/XLOC_057992/XLOC_061146/XLOC_048270/XLOC_035314/XLOC_067972/XLOC_097093/XLOC_079870/XLOC_085742/XLOC_068709/XLOC_097854/XLOC_096545/XLOC_071477/XLOC_084018/XLOC_127597/XLOC_101669/XLOC_118905/XLOC_127506/XLOC_101775/XLOC_118771/XLOC_124661/XLOC_106130/XLOC_115008/XLOC_164701/XLOC_186004/XLOC_175609/XLOC_189592/XLOC_165803/XLOC_197919/XLO…	36
579	Balanced-Balanced	GO:0006432	phenylalanyl-tRNA aminoacylation	9/5173	14/40616	9.57249e-06	6.22376e-05	3.40976e-05	XLOC_023420/XLOC_001770/XLOC_011974/XLOC_131545/XLOC_147717/XLOC_159467/XLOC_158742/XLOC_134886/XLOC_146773	9
580	Balanced-Balanced	GO:0000724	double-strand break repair via homologous recombination	15/5173	35/40616	9.64501e-06	6.22376e-05	3.40976e-05	XLOC_006821/XLOC_017732/XLOC_027788/XLOC_069423/XLOC_098308/XLOC_086303/XLOC_159120/XLOC_131142/XLOC_142761/XLOC_143835/XLOC_132150/XLOC_156234/XLOC_199949/XLOC_223946/XLOC_211726	15
581	Balanced-Balanced	GO:0006108	malate metabolic process	12/5173	24/40616	1.09755e-05	6.70288e-05	3.67225e-05	XLOC_023105/XLOC_001439/XLOC_011642/XLOC_013804/XLOC_027882/XLOC_006954/XLOC_129821/XLOC_146006/XLOC_154281/XLOC_160709/XLOC_137207/XLOC_149155	12
582	Balanced-Balanced	GO:0006207	de novo pyrimidine nucleobase biosynthetic process	12/5173	24/40616	1.09755e-05	6.70288e-05	3.67225e-05	XLOC_048589/XLOC_035556/XLOC_061401/XLOC_038634/XLOC_060060/XLOC_046870/XLOC_146972/XLOC_158850/XLOC_130777/XLOC_193405/XLOC_205467/XLOC_218525	12
583	Balanced-Balanced	GO:0046907	intracellular transport	12/5173	24/40616	1.09755e-05	6.70288e-05	3.67225e-05	XLOC_005559/XLOC_026625/XLOC_016264/XLOC_038887/XLOC_046887/XLOC_060073/XLOC_124543/XLOC_114854/XLOC_106275/XLOC_224341/XLOC_212163/XLOC_200398	12
584	Balanced-Balanced	GO:0006221	pyrimidine nucleotide biosynthetic process	15/5173	36/40616	1.45881e-05	8.75288e-05	4.79536e-05	XLOC_003464/XLOC_024903/XLOC_013961/XLOC_058295/XLOC_032187/XLOC_044699/XLOC_048589/XLOC_035556/XLOC_061401/XLOC_093754/XLOC_085058/XLOC_072438/XLOC_193405/XLOC_205467/XLOC_218525	15
585	Balanced-Balanced	GO:0006487	protein N-linked glycosylation	12/5173	25/40616	1.86554e-05	0.000108138	5.92445e-05	XLOC_057135/XLOC_030655/XLOC_043337/XLOC_062593/XLOC_050042/XLOC_032451/XLOC_069624/XLOC_081581/XLOC_094864/XLOC_195119/TraesCS7B02G266500/TraesCS7D02G361700	12
586	Balanced-Balanced	GO:0007064	mitotic sister chromatid cohesion	12/5173	25/40616	1.86554e-05	0.000108138	5.92445e-05	XLOC_062724/XLOC_050184/XLOC_037297/XLOC_150019/XLOC_104281/XLOC_161401/XLOC_142892/XLOC_155460/XLOC_131274/XLOC_189286/XLOC_165554/XLOC_179385	12
587	Balanced-Balanced	GO:0000162	tryptophan biosynthetic process	9/5173	15/40616	2.12105e-05	0.000117	6.40996e-05	XLOC_115012/XLOC_124665/XLOC_106124/XLOC_119171/XLOC_127826/XLOC_133586/XLOC_211107/XLOC_199342/XLOC_223433	9
588	Balanced-Balanced	GO:0006406	mRNA export from nucleus	9/5173	15/40616	2.12105e-05	0.000117	6.40996e-05	TraesCS3D02G190500/TraesCS3A02G186600/TraesCS3B02G216100/XLOC_086645/XLOC_073882/XLOC_098594/XLOC_142888/XLOC_155457/XLOC_131271	9
589	Balanced-Balanced	GO:0007076	mitotic chromosome condensation	9/5173	15/40616	2.12105e-05	0.000117	6.40996e-05	XLOC_030675/XLOC_043366/XLOC_057156/XLOC_187086/XLOC_175994/XLOC_166104/XLOC_205794/XLOC_218777/XLOC_193712	9
590	Balanced-Balanced	GO:0006396	RNA processing	56/5173	253/40616	2.27428e-05	0.000123461	6.76393e-05	XLOC_000737/XLOC_010890/XLOC_022564/XLOC_014998/XLOC_025670/XLOC_004316/XLOC_031876/XLOC_049470/XLOC_062109/XLOC_049998/XLOC_062548/XLOC_032494/XLOC_036801/XLOC_049652/XLOC_062255/XLOC_071126/XLOC_083559/XLOC_096216/XLOC_084568/XLOC_096915/XLOC_071901/XLOC_093389/XLOC_071966/XLOC_085647/XLOC_097756/XLOC_073000/XLOC_107558/XLOC_123635/XLOC_113666/XLOC_144318/XLOC_132616/XLOC_156635/XLOC_134728/XLO…	56
591	Balanced-Balanced	GO:0009058	biosynthetic process	80/5173	400/40616	2.61374e-05	0.000139672	7.65208e-05	XLOC_000744/XLOC_010901/XLOC_022577/XLOC_016574/XLOC_005895/XLOC_026908/XLOC_006052/XLOC_016747/XLOC_027040/XLOC_017924/XLOC_027925/XLOC_006999/XLOC_031900/XLOC_062099/XLOC_049454/XLOC_033938/XLOC_059865/XLOC_046634/XLOC_048013/XLOC_035097/XLOC_060954/XLOC_043667/XLOC_035610/XLOC_061442/XLOC_035630/XLOC_061461/XLOC_048661/XLOC_085665/XLOC_097780/XLOC_068792/XLOC_069228/XLOC_094503/XLOC_098681/XLO…	80
592	Balanced-Balanced	GO:0006265	DNA topological change	18/5173	52/40616	4.27552e-05	0.0002227	0.000122008	XLOC_067745/XLOC_079699/XLOC_093398/XLOC_118270/XLOC_102241/XLOC_127095/XLOC_155428/XLOC_142855/XLOC_131231/XLOC_161094/XLOC_137655/XLOC_149641/XLOC_169185/XLOC_179757/XLOC_186825/XLOC_199281/XLOC_211046/XLOC_223378	18
593	Balanced-Balanced	GO:0072321	chaperone-mediated protein transport	9/5173	16/40616	4.29771e-05	0.0002227	0.000122008	XLOC_156200/TraesCS5B02G290800/TraesCS5A02G291700/TraesCS6B02G286800/TraesCS6D02G240500/TraesCS6A02G259500/XLOC_114083/XLOC_103166/XLOC_123936	9
594	Balanced-Balanced	GO:0008652	cellular amino acid biosynthetic process	12/5173	27/40616	4.87362e-05	0.000248773	0.000136293	XLOC_161426/XLOC_108297/XLOC_150134/XLOC_144653/XLOC_156928/XLOC_132932/XLOC_158185/XLOC_134272/XLOC_146089/XLOC_164102/XLOC_173827/XLOC_185524	12
595	Balanced-Balanced	GO:0042026	protein refolding	15/5173	40/40616	6.3925e-05	0.000321505	0.00017614	XLOC_023017/XLOC_011520/XLOC_001345/XLOC_027534/XLOC_017353/XLOC_006567/XLOC_150248/XLOC_104074/XLOC_157835/XLOC_127767/XLOC_119081/XLOC_104789/XLOC_164689/XLOC_174438/XLOC_185995	15
596	Balanced-Balanced	GO:0015031	protein transport	42/5173	181/40616	7.38889e-05	0.000366232	0.000200644	XLOC_023802/XLOC_012442/XLOC_002261/XLOC_012443/XLOC_023803/XLOC_002262/XLOC_017030/XLOC_027284/XLOC_006307/XLOC_031206/XLOC_043971/XLOC_061690/XLOC_045893/XLOC_033333/XLOC_059283/XLOC_057593/XLOC_035742/XLOC_043872/XLOC_073152/XLOC_080815/XLOC_094246/XLOC_074123/XLOC_086917/XLOC_098779/XLOC_127366/XLOC_101908/XLOC_118636/XLOC_115170/XLOC_124815/XLOC_102059/XLOC_160796/XLOC_137325/XLOC_149249/XLO…	42
597	Balanced-Balanced	GO:0006464	cellular protein modification process	18/5173	54/40616	7.54763e-05	0.000368756	0.000202027	XLOC_062608/XLOC_050059/XLOC_032437/XLOC_125187/XLOC_115607/XLOC_105568/XLOC_106282/XLOC_124536/XLOC_114845/XLOC_123961/XLOC_114128/XLOC_107108/XLOC_131064/XLOC_155288/XLOC_142699/XLOC_195053/XLOC_211631/XLOC_223863	18
598	Balanced-Balanced	GO:0000290	deadenylation-dependent decapping of nuclear-transcribed mRNA	9/5173	17/40616	8.09734e-05	0.000390041	0.000213688	XLOC_027336/XLOC_017090/XLOC_006362/XLOC_130858/XLOC_142464/XLOC_155155/XLOC_144074/XLOC_132398/XLOC_156455	9
599	Balanced-Balanced	GO:0006606	protein import into nucleus	20/5173	64/40616	8.65434e-05	0.000411081	0.000225215	XLOC_011099/XLOC_025804/XLOC_004413/XLOC_045294/XLOC_032811/XLOC_043881/XLOC_057598/XLOC_035734/XLOC_093335/XLOC_079604/XLOC_067650/XLOC_106109/XLOC_124678/XLOC_115028/XLOC_106280/XLOC_114847/XLOC_124539/XLOC_166095/XLOC_175978/XLOC_187078	20
600	Balanced-Balanced	GO:0006400	tRNA modification	15/5173	41/40616	8.89819e-05	0.000416874	0.000228389	XLOC_043208/XLOC_057027/XLOC_030569/XLOC_062364/XLOC_049793/XLOC_036928/XLOC_126667/XLOC_117903/XLOC_102813/XLOC_157159/XLOC_144915/XLOC_133194/XLOC_175448/XLOC_189505/XLOC_169084	15
601	Balanced-Balanced	GO:0006259	DNA metabolic process	15/5173	42/40616	0.000122194	0.000564736	0.000309397	XLOC_118270/XLOC_102241/XLOC_127095/XLOC_148959/XLOC_160552/XLOC_132763/XLOC_161094/XLOC_137655/XLOC_149641/XLOC_169185/XLOC_179757/XLOC_186825/XLOC_199949/XLOC_223946/XLOC_211726	15
602	Balanced-Balanced	GO:0043039	tRNA aminoacylation	18/5173	56/40616	0.000128539	0.000586138	0.000321122	XLOC_092521/XLOC_078595/XLOC_066842/XLOC_067173/XLOC_096468/XLOC_083938/XLOC_071993/XLOC_084635/XLOC_096978/XLOC_126491/XLOC_103083/XLOC_117516/XLOC_131545/XLOC_147717/XLOC_159467/XLOC_164023/XLOC_185489/XLOC_173692	18
603	Balanced-Balanced	GO:0006281	DNA repair	69/5173	350/40616	0.000140584	0.000629697	0.000344986	XLOC_023026/XLOC_001370/XLOC_011560/XLOC_004325/XLOC_025679/XLOC_015003/XLOC_005147/XLOC_011757/XLOC_026293/XLOC_027533/XLOC_017352/XLOC_006566/XLOC_058877/XLOC_032896/XLOC_045384/XLOC_048068/XLOC_060986/XLOC_035141/XLOC_051373/XLOC_063686/XLOC_038343/XLOC_051654/XLOC_060015/XLOC_038608/XLOC_067717/XLOC_093378/XLOC_079655/XLOC_084660/XLOC_096996/XLOC_067782/XLOC_094304/XLOC_068979/XLOC_080908/XLO…	69
604	Balanced-Balanced	GO:0000387	spliceosomal snRNP assembly	9/5173	18/40616	0.000143615	0.000629697	0.000344986	XLOC_049998/XLOC_062548/XLOC_032494/XLOC_179143/XLOC_165214/XLOC_186364/XLOC_208407/XLOC_200777/XLOC_224650	9
605	Balanced-Balanced	GO:0051301	cell division	9/5173	18/40616	0.000143615	0.000629697	0.000344986	XLOC_057847/XLOC_031482/XLOC_044196/XLOC_069267/XLOC_094537/XLOC_086184/XLOC_130610/XLOC_146895/XLOC_158767	9
606	Balanced-Balanced	GO:0006241	CTP biosynthetic process	12/5173	30/40616	0.000167689	0.000725947	0.000397718	XLOC_023543/XLOC_012102/TraesCS1A02G217200/XLOC_003464/XLOC_024903/XLOC_013961/XLOC_093754/XLOC_085058/XLOC_072438/XLOC_158674/XLOC_134812/XLOC_146713	12
607	Balanced-Balanced	GO:0006633	fatty acid biosynthetic process	51/5173	242/40616	0.000188719	0.000806775	0.000442001	XLOC_026697/XLOC_002050/XLOC_016342/XLOC_043674/XLOC_030922/XLOC_057422/XLOC_047739/XLOC_060737/XLOC_034869/XLOC_062218/XLOC_049591/XLOC_036733/XLOC_049601/XLOC_062228/XLOC_037491/XLOC_050348/XLOC_062897/XLOC_051419/XLOC_063714/XLOC_038381/XLOC_114531/XLOC_102664/XLOC_125208/XLOC_115633/XLOC_105553/XLOC_157924/XLOC_145808/XLOC_108152/XLOC_131222/XLOC_155421/XLOC_159922/XLOC_148245/XLOC_136329/XLO…	51
608	Balanced-Balanced	GO:0006614	SRP-dependent cotranslational protein targeting to membrane	18/5173	58/40616	0.000211842	0.000894445	0.000490031	XLOC_033514/XLOC_059457/XLOC_046097/XLOC_098438/XLOC_073716/XLOC_086429/XLOC_155177/XLOC_130886/XLOC_142488/XLOC_133887/XLOC_116153/XLOC_128116/XLOC_198335/XLOC_210166/XLOC_222723/XLOC_211394/XLOC_199547/XLOC_223660	18
609	Balanced-Balanced	GO:0006367	transcription initiation from RNA polymerase II promoter	21/5173	73/40616	0.000216486	0.000902905	0.000494666	XLOC_022078/XLOC_000243/XLOC_010184/XLOC_001165/XLOC_022965/XLOC_015580/XLOC_011420/XLOC_022938/XLOC_001285/XLOC_027317/XLOC_017070/XLOC_006341/XLOC_099285/XLOC_082648/XLOC_070380/XLOC_097528/XLOC_072765/XLOC_085389/XLOC_175440/XLOC_169092/XLOC_189514	21
610	Balanced-Balanced	GO:0006164	purine nucleotide biosynthetic process	12/5173	31/40616	0.000242012	0.000997205	0.00054633	XLOC_069931/XLOC_081961/XLOC_095123/XLOC_118953/XLOC_101604/XLOC_127659/XLOC_143443/XLOC_155909/XLOC_131796/XLOC_173448/XLOC_185394/XLOC_163847	12
611	Balanced-Balanced	GO:0006002	fructose 6-phosphate metabolic process	12/5173	32/40616	0.000342562	0.00139472	0.000764111	XLOC_024331/XLOC_013110/XLOC_002842/XLOC_032497/XLOC_049996/XLOC_062546/XLOC_068601/XLOC_094050/XLOC_080543/XLOC_169257/XLOC_189654/XLOC_179840	12
612	Balanced-Balanced	GO:0008654	phospholipid biosynthetic process	11/5173	28/40616	0.000376946	0.00151665	0.000830916	XLOC_001581/XLOC_015876/XLOC_059465/XLOC_033519/XLOC_046106/XLOC_167460/XLOC_188329/XLOC_177835/XLOC_198067/XLOC_209856/XLOC_222450	11
613	Balanced-Balanced	GO:0007142	male meiosis II	9/5173	20/40616	0.000390391	0.00153464	0.00084077	XLOC_032901/XLOC_045387/XLOC_058881/XLOC_125435/XLOC_137924/XLOC_115933/XLOC_185958/XLOC_174398/XLOC_164636	9
614	Balanced-Balanced	GO:0008380	RNA splicing	9/5173	20/40616	0.000390391	0.00153464	0.00084077	XLOC_074537/XLOC_099308/XLOC_087610/XLOC_133848/XLOC_116104/XLOC_125551/XLOC_199466/XLOC_211250/XLOC_223528	9
615	Balanced-Balanced	GO:0048193	Golgi vesicle transport	12/5173	33/40616	0.000476297	0.00185106	0.00101412	XLOC_005942/XLOC_026940/XLOC_016620/XLOC_049393/XLOC_036040/XLOC_061819/XLOC_126318/XLOC_117250/XLOC_107298/XLOC_108389/XLOC_157645/XLOC_145524	12
616	Balanced-Balanced	GO:0006424	glutamyl-tRNA aminoacylation	6/5173	10/40616	0.000564427	0.00209819	0.00114952	XLOC_071993/XLOC_084635/XLOC_096978/XLOC_164023/XLOC_185489/XLOC_173692	6
617	Balanced-Balanced	GO:0006452	translational frameshifting	6/5173	10/40616	0.000564427	0.00209819	0.00114952	XLOC_043789/XLOC_057514/XLOC_031021/XLOC_031908/XLOC_049449/XLOC_062094	6
618	Balanced-Balanced	GO:0045901	positive regulation of translational elongation	6/5173	10/40616	0.000564427	0.00209819	0.00114952	XLOC_043789/XLOC_057514/XLOC_031021/XLOC_031908/XLOC_049449/XLOC_062094	6
619	Balanced-Balanced	GO:0045905	positive regulation of translational termination	6/5173	10/40616	0.000564427	0.00209819	0.00114952	XLOC_043789/XLOC_057514/XLOC_031021/XLOC_031908/XLOC_049449/XLOC_062094	6
620	Balanced-Balanced	GO:0009435	NAD biosynthetic process	9/5173	21/40616	0.00060621	0.00222929	0.00122134	XLOC_157618/XLOC_145495/XLOC_108425/XLOC_155057/XLOC_130654/XLOC_142265/XLOC_170049/XLOC_180770/XLOC_190342	9
621	Balanced-Balanced	GO:0006511	ubiquitin-dependent protein catabolic process	80/5173	442/40616	0.00073466	0.00267291	0.00146438	XLOC_026009/XLOC_011344/XLOC_001271/XLOC_025757/XLOC_015144/XLOC_004365/XLOC_027169/XLOC_006167/XLOC_016890/XLOC_049301/XLOC_031706/XLOC_057992/XLOC_061146/XLOC_048270/XLOC_035314/XLOC_035324/XLOC_048293/XLOC_061157/XLOC_035759/XLOC_043855/XLOC_038384/XLOC_051425/XLOC_063723/XLOC_067972/XLOC_097093/XLOC_079870/XLOC_085742/XLOC_068709/XLOC_097854/XLOC_081944/XLOC_069917/XLOC_095107/XLOC_096545/XLO…	80
622	Balanced-Balanced	GO:0006913	nucleocytoplasmic transport	14/5173	44/40616	0.0007886	0.00283896	0.00155535	XLOC_013803/XLOC_027883/XLOC_006955/XLOC_050731/XLOC_037815/XLOC_063172/XLOC_096665/XLOC_084175/XLOC_068852/XLOC_117495/XLOC_107059/XLOC_159628/XLOC_147889/XLOC_135996	14
623	Balanced-Balanced	GO:0006351	transcription, DNA-templated	72/5173	391/40616	0.000806817	0.00287429	0.00157471	TraesCS1D02G236600/XLOC_012264/TraesCS1A02G235600/XLOC_026700/XLOC_016345/XLOC_005623/XLOC_005765/XLOC_016437/XLOC_026775/XLOC_027756/XLOC_017681/XLOC_006788/XLOC_030921/XLOC_043673/XLOC_057421/XLOC_030923/XLOC_043676/XLOC_057423/XLOC_048001/XLOC_035090/XLOC_060945/XLOC_049179/XLOC_061985/XLOC_036294/XLOC_050098/XLOC_037222/XLOC_062651/XLOC_063739/XLOC_038398/XLOC_051440/XLOC_067373/XLOC_079241/X…	72
624	Balanced-Balanced	GO:0006801	superoxide metabolic process	9/5173	22/40616	0.000910491	0.00318702	0.00174604	XLOC_043289/XLOC_057099/XLOC_030618/XLOC_051541/XLOC_038506/XLOC_063821/XLOC_210963/XLOC_223319/XLOC_199143	9
625	Balanced-Balanced	GO:0009072	aromatic amino acid family metabolic process	8/5173	18/40616	0.000917161	0.00318702	0.00174604	XLOC_130128/XLOC_141802/XLOC_154612/XLOC_160061/XLOC_136466/XLOC_174608/XLOC_186114/XLOC_168143	8
626	Balanced-Balanced	GO:0006397	mRNA processing	30/5173	131/40616	0.000922558	0.00318702	0.00174604	TraesCS7B02G202200/TraesCS7D02G297400/TraesCS7A02G302100/XLOC_001160/XLOC_026066/XLOC_015594/XLOC_067728/XLOC_079676/XLOC_093387/XLOC_071126/XLOC_083559/XLOC_096216/XLOC_118794/XLOC_105764/XLOC_127521/XLOC_124635/XLOC_114980/XLOC_106158/XLOC_142395/XLOC_135041/XLOC_158876/XLOC_188375/XLOC_173869/XLOC_167543/XLOC_211012/XLOC_219320/XLOC_194442/XLOC_206912/XLOC_219606/XLOC_194837	30
627	Balanced-Balanced	GO:0008299	isoprenoid biosynthetic process	20/5173	76/40616	0.00105866	0.00362061	0.00198359	XLOC_051757/XLOC_064189/XLOC_034386/XLOC_048993/XLOC_061747/XLOC_035943/XLOC_156066/XLOC_143638/XLOC_131953/XLOC_133796/XLOC_119430/XLOC_128041/XLOC_137464/XLOC_160903/XLOC_206260/XLOC_194239/XLOC_219199/XLOC_220551/XLOC_208062/XLOC_195935	20
628	Balanced-Balanced	GO:0006379	mRNA cleavage	6/5173	11/40616	0.00110773	0.0036781	0.00201509	XLOC_107791/XLOC_125897/XLOC_113435/XLOC_149525/XLOC_137553/XLOC_160990	6
629	Balanced-Balanced	GO:0018344	protein geranylgeranylation	6/5173	11/40616	0.00110773	0.0036781	0.00201509	XLOC_219029/XLOC_210422/XLOC_194049/XLOC_224436/XLOC_200521/XLOC_212303	6
630	Balanced-Balanced	GO:0090116	C-5 methylation of cytosine	6/5173	11/40616	0.00110773	0.0036781	0.00201509	XLOC_044274/XLOC_031558/XLOC_061941/XLOC_224905/XLOC_213042/XLOC_201057	6
631	Balanced-Balanced	GO:0006897	endocytosis	6/5173	12/40616	0.00197705	0.00632368	0.0034645	XLOC_015754/XLOC_023087/XLOC_001421/XLOC_097317/XLOC_080110/XLOC_068183	6
632	Balanced-Balanced	GO:0010020	chloroplast fission	6/5173	12/40616	0.00197705	0.00632368	0.0034645	XLOC_036601/XLOC_044439/XLOC_058063/XLOC_084304/XLOC_071680/XLOC_096756	6
633	Balanced-Balanced	GO:0043085	positive regulation of catalytic activity	6/5173	12/40616	0.00197705	0.00632368	0.0034645	XLOC_070318/XLOC_095522/XLOC_087506/XLOC_130858/XLOC_142464/XLOC_155155	6
634	Balanced-Balanced	GO:0044237	cellular metabolic process	15/5173	53/40616	0.00197846	0.00632368	0.0034645	XLOC_004843/XLOC_026042/XLOC_015540/XLOC_048068/XLOC_060986/XLOC_035141/XLOC_103287/XLOC_113897/XLOC_123799/XLOC_144448/XLOC_132750/XLOC_156758/XLOC_177716/XLOC_167384/XLOC_185447	15
635	Balanced-Balanced	GO:0045454	cell redox homeostasis	71/5173	400/40616	0.00234715	0.00743264	0.00407205	XLOC_025805/XLOC_004416/XLOC_011097/XLOC_004429/XLOC_025811/XLOC_015218/XLOC_015277/XLOC_022745/XLOC_004474/XLOC_004531/XLOC_015296/XLOC_025864/XLOC_011782/XLOC_005117/XLOC_026246/XLOC_032213/XLOC_058316/XLOC_044721/XLOC_032240/XLOC_044742/XLOC_058339/XLOC_034834/XLOC_060701/XLOC_061789/XLOC_035996/XLOC_049047/XLOC_062356/XLOC_036921/XLOC_049783/XLOC_063387/XLOC_050994/XLOC_038025/XLOC_063478/XLO…	71
636	Balanced-Balanced	GO:0046034	ATP metabolic process	15/5173	54/40616	0.00242157	0.00759796	0.00416262	XLOC_017493/XLOC_027652/XLOC_006686/XLOC_097550/XLOC_085410/XLOC_072786/XLOC_186269/XLOC_178959/XLOC_165048/XLOC_208325/XLOC_220727/XLOC_196141/XLOC_219911/XLOC_211554/XLOC_199780	15
637	Balanced-Balanced	GO:0006094	gluconeogenesis	6/5173	13/40616	0.00327766	0.00991999	0.00543477	XLOC_003934/XLOC_022202/XLOC_014534/XLOC_143442/XLOC_131795/XLOC_155908	6
638	Balanced-Balanced	GO:0006275	regulation of DNA replication	6/5173	13/40616	0.00327766	0.00991999	0.00543477	XLOC_058764/XLOC_045246/XLOC_032754/XLOC_176572/XLOC_187544/XLOC_166597	6
639	Balanced-Balanced	GO:0016070	RNA metabolic process	6/5173	13/40616	0.00327766	0.00991999	0.00543477	XLOC_031991/XLOC_044527/XLOC_058140/XLOC_147016/XLOC_135206/XLOC_158916	6
640	Balanced-Balanced	GO:0070072	vacuolar proton-transporting V-type ATPase complex assembly	6/5173	13/40616	0.00327766	0.00991999	0.00543477	XLOC_005346/XLOC_016056/XLOC_026453/XLOC_037776/XLOC_050675/XLOC_063134	6
641	Balanced-Balanced	GO:0034968	histone lysine methylation	18/5173	72/40616	0.00338892	0.0101668	0.00556998	XLOC_013282/XLOC_027538/XLOC_006570/XLOC_050419/XLOC_032932/XLOC_062953/XLOC_037484/XLOC_050344/XLOC_062891/XLOC_063461/XLOC_038098/XLOC_051075/XLOC_069807/XLOC_081768/XLOC_095006/XLOC_105652/XLOC_115495/XLOC_125078	18
642	Balanced-Balanced	GO:0006189	de novo IMP biosynthetic process	9/5173	26/40616	0.00355595	0.0104839	0.00574374	XLOC_084181/XLOC_068848/XLOC_096669/XLOC_149858/XLOC_161284/XLOC_104427/XLOC_210459/XLOC_194004/XLOC_218995	9
643	Balanced-Balanced	GO:0033014	tetrapyrrole biosynthetic process	9/5173	26/40616	0.00355595	0.0104839	0.00574374	XLOC_005154/XLOC_011808/XLOC_023209/XLOC_185973/XLOC_174415/XLOC_164656/XLOC_207624/XLOC_195547/XLOC_220232	9
644	Balanced-Balanced	GO:0007034	vacuolar transport	12/5173	41/40616	0.00400411	0.0117043	0.00641233	XLOC_096272/XLOC_078718/XLOC_071177/XLOC_155416/XLOC_131214/XLOC_142841/XLOC_128108/XLOC_119666/XLOC_138213/XLOC_195254/XLOC_220012/XLOC_207371	12
645	Balanced-Balanced	GO:0006520	cellular amino acid metabolic process	33/5173	163/40616	0.00451723	0.0130923	0.00717276	XLOC_006052/XLOC_016747/XLOC_027040/XLOC_058923/XLOC_037536/XLOC_045447/XLOC_085665/XLOC_097780/XLOC_068792/XLOC_113448/XLOC_107778/XLOC_123461/XLOC_146972/XLOC_158850/XLOC_130777/XLOC_142622/XLOC_159008/XLOC_130996/XLOC_187994/XLOC_177252/XLOC_163650/XLOC_175675/XLOC_186853/XLOC_165857/XLOC_166487/XLOC_176402/XLOC_187427/XLOC_223000/XLOC_206044/XLOC_198673/XLOC_207300/XLOC_219967/XLOC_199704	33
646	Balanced-Balanced	GO:0006012	galactose metabolic process	9/5173	27/40616	0.00473905	0.0136198	0.00746175	XLOC_025014/XLOC_003567/XLOC_014078/XLOC_046033/XLOC_059410/XLOC_033460/XLOC_159273/XLOC_135625/XLOC_147504	9
647	Balanced-Balanced	GO:0006535	cysteine biosynthetic process from serine	11/5173	37/40616	0.00505524	0.0143589	0.0078667	XLOC_085941/XLOC_098008/XLOC_073287/XLOC_118607/XLOC_124869/XLOC_146058/XLOC_154344/XLOC_134253/XLOC_137882/XLOC_119262/XLOC_127900	11
648	Balanced-Balanced	GO:0000027	ribosomal large subunit assembly	6/5173	14/40616	0.00512219	0.0143589	0.0078667	XLOC_147256/XLOC_131071/XLOC_155294/XLOC_135854/XLOC_143173/XLOC_155685	6
649	Balanced-Balanced	GO:0006429	leucyl-tRNA aminoacylation	6/5173	14/40616	0.00512219	0.0143589	0.0078667	XLOC_030786/XLOC_057294/XLOC_043523/XLOC_084440/XLOC_071781/XLOC_093283	6
650	Balanced-Balanced	GO:0034314	Arp2/3 complex-mediated actin nucleation	9/5173	28/40616	0.00620639	0.0172026	0.00942465	XLOC_043155/XLOC_056990/XLOC_030527/XLOC_068303/XLOC_085137/XLOC_093798/XLOC_094540/XLOC_069269/XLOC_081222	9
651	Balanced-Balanced	GO:0016311	dephosphorylation	18/5173	76/40616	0.00623721	0.0172026	0.00942465	XLOC_005534/XLOC_016230/XLOC_026598/XLOC_042775/XLOC_030238/XLOC_056709/TraesCS3D02G365100/XLOC_081250/XLOC_069290/XLOC_085507/XLOC_072876/XLOC_097638/XLOC_116098/XLOC_133842/XLOC_125547/XLOC_210305/XLOC_198473/XLOC_222840	18
652	Balanced-Balanced	GO:0006122	mitochondrial electron transport, ubiquinol to cytochrome c	6/5173	15/40616	0.00762633	0.0196106	0.0107439	XLOC_016428/TraesCS1D02G249900/XLOC_005759/XLOC_133350/XLOC_157320/XLOC_145130	6
653	Balanced-Balanced	GO:0006165	nucleoside diphosphate phosphorylation	6/5173	15/40616	0.00762633	0.0196106	0.0107439	XLOC_023543/XLOC_012102/TraesCS1A02G217200/XLOC_158674/XLOC_134812/XLOC_146713	6
654	Balanced-Balanced	GO:0006183	GTP biosynthetic process	6/5173	15/40616	0.00762633	0.0196106	0.0107439	XLOC_023543/XLOC_012102/TraesCS1A02G217200/XLOC_158674/XLOC_134812/XLOC_146713	6
655	Balanced-Balanced	GO:0006228	UTP biosynthetic process	6/5173	15/40616	0.00762633	0.0196106	0.0107439	XLOC_023543/XLOC_012102/TraesCS1A02G217200/XLOC_158674/XLOC_134812/XLOC_146713	6
656	Balanced-Balanced	GO:0007623	circadian rhythm	6/5173	15/40616	0.00762633	0.0196106	0.0107439	XLOC_106847/XLOC_126828/XLOC_114402/XLOC_116098/XLOC_133842/XLOC_125547	6
657	Balanced-Balanced	GO:0016485	protein processing	6/5173	15/40616	0.00762633	0.0196106	0.0107439	XLOC_096994/XLOC_067784/XLOC_084658/XLOC_070318/XLOC_095522/XLOC_087506	6
658	Balanced-Balanced	GO:0019509	L-methionine salvage from methylthioadenosine	6/5173	15/40616	0.00762633	0.0196106	0.0107439	XLOC_115482/XLOC_105694/XLOC_125063/XLOC_158722/XLOC_134863/XLOC_146760	6
659	Balanced-Balanced	GO:0051276	chromosome organization	6/5173	15/40616	0.00762633	0.0196106	0.0107439	XLOC_012863/XLOC_024125/XLOC_002611/XLOC_069438/XLOC_094679/XLOC_081386	6
660	Balanced-Balanced	GO:0097428	protein maturation by iron-sulfur cluster transfer	6/5173	15/40616	0.00762633	0.0196106	0.0107439	XLOC_103707/XLOC_125950/XLOC_116768/XLOC_142922/XLOC_131293/XLOC_155477	6
661	Balanced-Balanced	GO:0007005	mitochondrion organization	5/5173	11/40616	0.00793793	0.0201094	0.0110172	XLOC_137639/XLOC_161079/XLOC_175681/XLOC_186860/XLOC_169217	5
662	Balanced-Balanced	GO:0090114	COPII-coated vesicle budding	5/5173	11/40616	0.00793793	0.0201094	0.0110172	XLOC_103500/XLOC_117028/XLOC_155872/XLOC_131754/XLOC_143406	5
663	Balanced-Balanced	GO:0030042	actin filament depolymerization	9/5173	29/40616	0.00799931	0.0201159	0.0110207	XLOC_115107/XLOC_124760/XLOC_102014/XLOC_133491/XLOC_157466/XLOC_145317/XLOC_160748/XLOC_149195/XLOC_137280	9
664	Balanced-Balanced	GO:0006364	rRNA processing	27/5173	133/40616	0.00917622	0.0229071	0.0125499	XLOC_000630/XLOC_010758/XLOC_022471/XLOC_046383/XLOC_059700/XLOC_033754/XLOC_035985/XLOC_049033/XLOC_057745/XLOC_085902/XLOC_073253/XLOC_097977/XLOC_144351/XLOC_132648/XLOC_156669/XLOC_175812/XLOC_186953/XLOC_165950/XLOC_219799/XLOC_194964/XLOC_207117/XLOC_196523/XLOC_208807/XLOC_221022/XLOC_199348/XLOC_211115/XLOC_223439	27
665	Balanced-Balanced	GO:0009073	aromatic amino acid family biosynthetic process	9/5173	30/40616	0.0101602	0.0251797	0.013795	XLOC_043637/XLOC_030899/XLOC_057394/XLOC_106079/XLOC_124707/XLOC_115058/XLOC_136665/XLOC_160230/XLOC_148598	9
666	Balanced-Balanced	GO:0000103	sulfate assimilation	6/5173	16/40616	0.0109045	0.026263	0.0143885	XLOC_061625/XLOC_031036/XLOC_048861/XLOC_118706/XLOC_105829/XLOC_124951	6
667	Balanced-Balanced	GO:0007031	peroxisome organization	6/5173	16/40616	0.0109045	0.026263	0.0143885	XLOC_038107/XLOC_046192/XLOC_059522/XLOC_145977/XLOC_158062/XLOC_134177	6
668	Balanced-Balanced	GO:0032147	activation of protein kinase activity	6/5173	16/40616	0.0109045	0.026263	0.0143885	XLOC_044098/XLOC_057793/XLOC_036163/XLOC_127370/XLOC_118638/XLOC_101904	6
669	Balanced-Balanced	GO:0060236	regulation of mitotic spindle organization	6/5173	16/40616	0.0109045	0.026263	0.0143885	XLOC_044098/XLOC_057793/XLOC_036163/XLOC_127370/XLOC_118638/XLOC_101904	6
670	Balanced-Balanced	GO:0006631	fatty acid metabolic process	15/5173	65/40616	0.015072	0.0360462	0.0197483	XLOC_049601/XLOC_036752/XLOC_062228/XLOC_078759/XLOC_092659/XLOC_066989/XLOC_096242/XLOC_071143/XLOC_083593/XLOC_073875/XLOC_098583/XLOC_086631/XLOC_164493/XLOC_174241/XLOC_185840	15
671	Balanced-Balanced	GO:0000226	microtubule cytoskeleton organization	15/5173	66/40616	0.0172696	0.0410152	0.0224706	XLOC_023774/XLOC_005802/XLOC_012406/XLOC_058718/XLOC_032705/XLOC_045209/XLOC_085409/XLOC_097549/XLOC_072784/XLOC_165923/XLOC_186927/XLOC_175762/XLOC_210901/XLOC_198474/XLOC_222841	15
672	Balanced-Balanced	GO:0019538	protein metabolic process	15/5173	67/40616	0.019704	0.0464744	0.0254615	XLOC_006428/XLOC_017160/XLOC_027391/XLOC_049655/XLOC_062258/XLOC_036807/XLOC_106047/XLOC_124737/XLOC_115085/XLOC_164689/XLOC_174438/XLOC_185995/XLOC_169837/XLOC_190144/XLOC_180500	15
673	Balanced-Balanced	GO:0006368	transcription elongation from RNA polymerase II promoter	6/5173	18/40616	0.020211	0.0470215	0.0257612	XLOC_062104/XLOC_049460/XLOC_031890/XLOC_125724/XLOC_116495/XLOC_107983	6
674	Balanced-Balanced	GO:0006488	dolichol-linked oligosaccharide biosynthetic process	6/5173	18/40616	0.020211	0.0470215	0.0257612	XLOC_057135/XLOC_030655/XLOC_043337/XLOC_179722/XLOC_186845/XLOC_169159	6
675	Balanced-D dominant	GO:0032259	methylation	44270	69/40616	2.10393e-06	8.41572e-06	NA	XLOC_197720/XLOC_209413/XLOC_222130	3
676	Balanced-D dominant	GO:0006096	glycolytic process	44270	173/40616	3.32777e-05	6.65554e-05	NA	XLOC_096997/XLOC_084663/XLOC_072014	3
677	Balanced-D dominant	GO:0000160	phosphorelay signal transduction system	44270	274/40616	0.000130117	0.000173489	NA	XLOC_164683/XLOC_174437/XLOC_185994	3
678	Balanced-D dominant	GO:0007165	signal transduction	44270	326/40616	0.000217012	0.000217012	NA	XLOC_164683/XLOC_174437/XLOC_185994	3
679	Balanced-D suppressed	GO:0000398	mRNA splicing, via spliceosome	9/168	188/40616	1.01008e-07	2.14771e-06	3.32463e-07	XLOC_003566/XLOC_025013/XLOC_014077/XLOC_033686/XLOC_046322/XLOC_059632/XLOC_059872/XLOC_046641/XLOC_033949	9
680	Balanced-D suppressed	GO:0006418	tRNA aminoacylation for protein translation	9/168	193/40616	1.26336e-07	2.14771e-06	3.32463e-07	XLOC_010976/XLOC_000877/XLOC_022630/XLOC_071781/XLOC_084440/XLOC_093283/XLOC_211071/XLOC_199305/XLOC_223399	9
681	Balanced-D suppressed	GO:0006334	nucleosome assembly	6/168	76/40616	7.8772e-07	8.9275e-06	1.38197e-06	XLOC_049935/XLOC_062493/XLOC_037210/XLOC_160629/XLOC_137100/XLOC_149062	6
682	Balanced-D suppressed	GO:0009642	response to light intensity	3/168	11/40616	1.11934e-05	5.05891e-05	7.83113e-06	XLOC_084980/XLOC_072330/XLOC_097200	3
683	Balanced-D suppressed	GO:0006696	ergosterol biosynthetic process	3/168	12/40616	1.48791e-05	5.05891e-05	7.83113e-06	XLOC_149538/XLOC_157305/XLOC_133336	3
684	Balanced-D suppressed	GO:0019264	glycine biosynthetic process from serine	3/168	12/40616	1.48791e-05	5.05891e-05	7.83113e-06	XLOC_033695/XLOC_046329/XLOC_059637	3
685	Balanced-D suppressed	GO:0032543	mitochondrial translation	3/168	12/40616	1.48791e-05	5.05891e-05	7.83113e-06	TraesCS3A02G151600/XLOC_084315/TraesCS3D02G159400	3
686	Balanced-D suppressed	GO:0035999	tetrahydrofolate interconversion	3/168	12/40616	1.48791e-05	5.05891e-05	7.83113e-06	XLOC_033695/XLOC_046329/XLOC_059637	3
687	Balanced-D suppressed	GO:0042819	vitamin B6 biosynthetic process	3/168	12/40616	1.48791e-05	5.05891e-05	7.83113e-06	XLOC_117503/XLOC_107065/XLOC_126479	3
688	Balanced-D suppressed	GO:0042823	pyridoxal phosphate biosynthetic process	3/168	12/40616	1.48791e-05	5.05891e-05	7.83113e-06	XLOC_117503/XLOC_107065/XLOC_126479	3
689	Balanced-D suppressed	GO:0006094	gluconeogenesis	3/168	13/40616	1.9284e-05	5.96052e-05	9.22682e-06	XLOC_014534/XLOC_022202/XLOC_003934	3
690	Balanced-D suppressed	GO:0006429	leucyl-tRNA aminoacylation	3/168	14/40616	2.44687e-05	6.93279e-05	1.07319e-05	XLOC_071781/XLOC_084440/XLOC_093283	3
691	Balanced-D suppressed	GO:0019509	L-methionine salvage from methylthioadenosine	3/168	15/40616	3.04928e-05	7.97505e-05	1.23453e-05	XLOC_134863/XLOC_158722/XLOC_146760	3
692	Balanced-D suppressed	GO:0000956	nuclear-transcribed mRNA catabolic process	3/168	17/40616	4.52951e-05	0.000110002	1.70282e-05	XLOC_059872/XLOC_046641/XLOC_033949	3
693	Balanced-D suppressed	GO:0030150	protein import into mitochondrial matrix	3/168	26/40616	0.000168511	0.000381957	5.91265e-05	XLOC_084656/XLOC_096993/XLOC_072009	3
694	Balanced-D suppressed	GO:0009231	riboflavin biosynthetic process	3/168	28/40616	0.000211037	0.000448454	6.94201e-05	XLOC_050153/XLOC_032675/XLOC_062697	3
695	Balanced-D suppressed	GO:0006241	CTP biosynthetic process	3/168	30/40616	0.000259958	0.000519915	8.04823e-05	XLOC_072438/XLOC_085058/XLOC_093754	3
696	Balanced-D suppressed	GO:0048193	Golgi vesicle transport	3/168	33/40616	0.000346175	0.000653886	0.000101221	XLOC_142804/XLOC_155388/XLOC_131185	3
697	Balanced-D suppressed	GO:0006221	pyrimidine nucleotide biosynthetic process	3/168	36/40616	0.000448918	0.000803326	0.000124354	XLOC_072438/XLOC_085058/XLOC_093754	3
698	Balanced-D suppressed	GO:0006338	chromatin remodeling	3/168	39/40616	0.000569399	0.000967978	0.000149842	XLOC_022675/XLOC_011030/XLOC_000794	3
699	Balanced-D suppressed	GO:0006614	SRP-dependent cotranslational protein targeting to membrane	3/168	58/40616	0.00181505	0.00293865	0.0004549	XLOC_133887/XLOC_116153/XLOC_128116	3
700	Balanced-D suppressed	GO:0051603	proteolysis involved in cellular protein catabolic process	3/168	69/40616	0.00298138	0.00460759	0.000713249	XLOC_156454/XLOC_144073/XLOC_132397	3
701	Balanced-D suppressed	GO:0031047	gene silencing by RNA	3/168	72/40616	0.00336316	0.00497163	0.000769603	XLOC_211052/XLOC_223383/XLOC_199289	3
702	Balanced-D suppressed	GO:0006352	DNA-templated transcription, initiation	3/168	87/40616	0.00571351	0.00809414	0.00125296	XLOC_158156/XLOC_129872/XLOC_141438	3
703	Balanced-D suppressed	GO:0008610	lipid biosynthetic process	3/168	109/40616	0.0105943	0.0144082	0.00223038	XLOC_149538/XLOC_157305/XLOC_133336	3
704	Balanced-D suppressed	GO:0006364	rRNA processing	3/168	133/40616	0.0180074	0.0235481	0.00364521	XLOC_199348/XLOC_223439/XLOC_211115	3
705	Balanced-D suppressed	GO:0009058	biosynthetic process	5/168	400/40616	0.0258355	0.0325336	0.00503617	XLOC_069228/XLOC_094503/XLOC_149538/XLOC_157305/XLOC_133336	5
706	Balanced-D suppressed	GO:0006096	glycolytic process	3/168	173/40616	0.0353888	0.0429721	0.00665202	XLOC_014534/XLOC_022202/XLOC_003934	3
707	Balanced-NA	GO:0006260	DNA replication	39/1923	196/40616	2.21914e-14	5.10402e-12	2.42937e-12	XLOC_003149/XLOC_024621/XLOC_013525/XLOC_057350/XLOC_043583/XLOC_030846/XLOC_070180/XLOC_099030/XLOC_082268/XLOC_083976/XLOC_096510/XLOC_071430/XLOC_071589/XLOC_096648/XLOC_084145/XLOC_084547/XLOC_096895/XLOC_071865/XLOC_119032/XLOC_127722/XLOC_101545/XLOC_144496/XLOC_156791/XLOC_132777/XLOC_156919/XLOC_132922/XLOC_144636/XLOC_190260/XLOC_180666/XLOC_169956/XLOC_205860/XLOC_193772/XLOC_218828/XLO…	39
708	Balanced-NA	GO:0006470	protein dephosphorylation	45/1923	322/40616	9.4476e-11	1.08647e-08	5.17132e-09	XLOC_048947/XLOC_061705/XLOC_035888/XLOC_049902/XLOC_037174/XLOC_062447/XLOC_079390/XLOC_093173/XLOC_067454/XLOC_069290/TraesCS3D02G365100/XLOC_081250/XLOC_085255/XLOC_072651/XLOC_097443/XLOC_097638/XLOC_072876/XLOC_085507/XLOC_124503/XLOC_106327/XLOC_114808/XLOC_126291/XLOC_107269/XLOC_117223/XLOC_133842/XLOC_116098/XLOC_125547/XLOC_135377/XLOC_147231/XLOC_159044/XLOC_165322/XLOC_186449/XLOC_175…	45
709	Balanced-NA	GO:0010020	chloroplast fission	9/1923	12/40616	2.26857e-10	1.73924e-08	8.2783e-09	XLOC_058063/XLOC_044439/XLOC_036601/XLOC_071680/XLOC_096756/XLOC_084304/XLOC_194996/XLOC_211353/XLOC_223632	9
710	Balanced-NA	GO:0006364	rRNA processing	26/1923	133/40616	6.777e-10	3.89678e-08	1.85476e-08	XLOC_000630/XLOC_022471/XLOC_010758/XLOC_046383/XLOC_059700/XLOC_033754/XLOC_057745/XLOC_049033/XLOC_035985/XLOC_074652/XLOC_099380/XLOC_144351/XLOC_132648/XLOC_156669/XLOC_165950/XLOC_186953/XLOC_175812/XLOC_196523/XLOC_208807/XLOC_221022/XLOC_223439/XLOC_211115/XLOC_199348/XLOC_199633/XLOC_207030/XLOC_219713	26
711	Balanced-NA	GO:0016311	dephosphorylation	18/1923	76/40616	1.19805e-08	4.99357e-07	2.3768e-07	XLOC_048947/XLOC_061705/XLOC_035888/XLOC_079390/XLOC_093173/XLOC_067454/XLOC_069290/TraesCS3D02G365100/XLOC_081250/XLOC_097638/XLOC_072876/XLOC_085507/XLOC_126291/XLOC_107269/XLOC_117223/XLOC_133842/XLOC_116098/XLOC_125547	18
712	Balanced-NA	GO:0006281	DNA repair	43/1923	350/40616	1.30267e-08	4.99357e-07	2.3768e-07	XLOC_026293/XLOC_011757/XLOC_005147/XLOC_005949/XLOC_016627/XLOC_026945/XLOC_047357/XLOC_056471/XLOC_029966/XLOC_058877/XLOC_032896/XLOC_045384/XLOC_062782/XLOC_096996/XLOC_067782/XLOC_084660/XLOC_068979/XLOC_080908/XLOC_094304/XLOC_094701/XLOC_081408/XLOC_069458/XLOC_084547/XLOC_096895/XLOC_071865/XLOC_104381/XLOC_145469/XLOC_157595/XLOC_117049/XLOC_107455/XLOC_123704/XLOC_159120/XLOC_142761/XLO…	43
713	Balanced-NA	GO:0016575	histone deacetylation	9/1923	19/40616	7.03834e-08	2.3126e-06	1.10073e-06	XLOC_058301/XLOC_044704/XLOC_036852/XLOC_092977/XLOC_067288/XLOC_079163/XLOC_219885/XLOC_207209/XLOC_199808	9
714	Balanced-NA	GO:0006888	endoplasmic reticulum to Golgi vesicle-mediated transport	15/1923	65/40616	2.81307e-07	8.08757e-06	3.84946e-06	XLOC_029788/XLOC_047302/XLOC_056319/XLOC_113888/XLOC_103281/XLOC_123795/XLOC_160252/XLOC_148618/XLOC_136684/XLOC_188907/XLOC_168234/XLOC_178707/XLOC_168915/XLOC_175297/XLOC_186556	15
715	Balanced-NA	GO:0016192	vesicle-mediated transport	35/1923	292/40616	5.09774e-07	1.30276e-05	6.20076e-06	XLOC_006589/XLOC_027560/XLOC_017374/XLOC_049303/XLOC_031701/XLOC_057990/XLOC_079335/XLOC_093132/XLOC_067410/XLOC_067465/XLOC_093178/XLOC_079393/XLOC_102059/XLOC_124815/XLOC_115170/XLOC_123448/XLOC_103754/XLOC_116710/XLOC_116471/XLOC_103961/XLOC_114147/XLOC_107088/XLOC_123981/XLOC_135395/XLOC_159061/XLOC_142707/XLOC_138168/XLOC_116191/XLOC_128142/XLOC_222822/XLOC_193838/XLOC_210283/XLOC_197833/XLO…	35
716	Balanced-NA	GO:0006886	intracellular protein transport	43/1923	416/40616	1.62613e-06	3.74011e-05	1.78019e-05	XLOC_006589/XLOC_027560/XLOC_017374/XLOC_049303/XLOC_031701/XLOC_057990/XLOC_042319/XLOC_034493/XLOC_060398/XLOC_043881/XLOC_096806/XLOC_084369/XLOC_071751/XLOC_102059/XLOC_124815/XLOC_115170/XLOC_124045/XLOC_103040/XLOC_114214/XLOC_113888/XLOC_103281/XLOC_123795/XLOC_103365/XLOC_126243/XLOC_117167/XLOC_123448/XLOC_103754/XLOC_116710/XLOC_124539/XLOC_106280/XLOC_114847/XLOC_114147/XLOC_107088/XLO…	43
717	Balanced-NA	GO:0006471	protein ADP-ribosylation	6/1923	10/40616	1.99079e-06	4.16256e-05	1.98127e-05	XLOC_010340/XLOC_022190/XLOC_000354/XLOC_220230/XLOC_195545/XLOC_207623	6
718	Balanced-NA	GO:0008654	phospholipid biosynthetic process	9/1923	28/40616	3.57138e-06	6.84515e-05	3.2581e-05	XLOC_033519/XLOC_046106/XLOC_059465/XLOC_177835/XLOC_188329/XLOC_167460/XLOC_198067/XLOC_222450/XLOC_209856	9
719	Balanced-NA	GO:0042254	ribosome biogenesis	15/1923	81/40616	5.41504e-06	9.58045e-05	4.56003e-05	XLOC_057478/XLOC_043748/XLOC_030987/XLOC_059382/XLOC_046002/XLOC_033427/XLOC_144351/XLOC_132648/XLOC_156669/XLOC_142041/XLOC_134728/XLOC_154815/XLOC_199572/XLOC_223685/XLOC_211422	15
720	Balanced-NA	GO:0006839	mitochondrial transport	6/1923	12/40616	8.06764e-06	0.000103087	4.90664e-05	XLOC_097121/XLOC_072190/XLOC_079957/XLOC_136441/XLOC_160020/XLOC_143874	6
721	Balanced-NA	GO:0009081	branched-chain amino acid metabolic process	6/1923	12/40616	8.06764e-06	0.000103087	4.90664e-05	XLOC_023510/XLOC_001863/XLOC_012066/XLOC_116114/XLOC_125561/XLOC_133862	6
722	Balanced-NA	GO:0016126	sterol biosynthetic process	6/1923	12/40616	8.06764e-06	0.000103087	4.90664e-05	XLOC_082267/XLOC_099031/XLOC_070179/XLOC_127297/XLOC_105907/XLOC_118547	6
723	Balanced-NA	GO:0019264	glycine biosynthetic process from serine	6/1923	12/40616	8.06764e-06	0.000103087	4.90664e-05	XLOC_069389/XLOC_094642/XLOC_081343/XLOC_123599/XLOC_107608/XLOC_113614	6
724	Balanced-NA	GO:0035999	tetrahydrofolate interconversion	6/1923	12/40616	8.06764e-06	0.000103087	4.90664e-05	XLOC_069389/XLOC_094642/XLOC_081343/XLOC_123599/XLOC_107608/XLOC_113614	6
725	Balanced-NA	GO:0006275	regulation of DNA replication	6/1923	13/40616	1.43797e-05	0.000157492	7.49619e-05	XLOC_032754/XLOC_045246/XLOC_058764/XLOC_166597/XLOC_187544/XLOC_176572	6
726	Balanced-NA	GO:0043666	regulation of phosphoprotein phosphatase activity	6/1923	13/40616	1.43797e-05	0.000157492	7.49619e-05	XLOC_046061/XLOC_033484/XLOC_059436/XLOC_084966/XLOC_097191/XLOC_072321	6
727	Balanced-NA	GO:0070072	vacuolar proton-transporting V-type ATPase complex assembly	6/1923	13/40616	1.43797e-05	0.000157492	7.49619e-05	XLOC_026453/XLOC_016056/XLOC_005346/XLOC_037776/XLOC_050675/XLOC_063134	6
728	Balanced-NA	GO:0008612	peptidyl-lysine modification to peptidyl-hypusine	6/1923	14/40616	2.41526e-05	0.000252504	0.000120185	XLOC_144515/XLOC_156804/XLOC_132794/XLOC_180873/XLOC_190438/XLOC_170143	6
729	Balanced-NA	GO:0006479	protein methylation	9/1923	36/40616	3.45405e-05	0.000341789	0.000162682	XLOC_061057/XLOC_035223/XLOC_048151/XLOC_048475/XLOC_061314/XLOC_035471/XLOC_178209/XLOC_188508/XLOC_167727	9
730	Balanced-NA	GO:0006406	mRNA export from nucleus	6/1923	15/40616	3.8637e-05	0.000341789	0.000162682	XLOC_086645/XLOC_073882/XLOC_098594/XLOC_131271/XLOC_155457/XLOC_142888	6
731	Balanced-NA	GO:0007094	mitotic spindle assembly checkpoint	6/1923	15/40616	3.8637e-05	0.000341789	0.000162682	XLOC_062641/XLOC_032413/XLOC_050091/XLOC_178712/XLOC_168237/XLOC_188912	6
732	Balanced-NA	GO:0007623	circadian rhythm	6/1923	15/40616	3.8637e-05	0.000341789	0.000162682	XLOC_126828/XLOC_114402/XLOC_106847/XLOC_133842/XLOC_116098/XLOC_125547	6
733	Balanced-NA	GO:0071577	zinc ion transmembrane transport	9/1923	39/40616	6.83882e-05	0.000582566	0.000277286	XLOC_015405/XLOC_022875/XLOC_004661/XLOC_045724/XLOC_059140/XLOC_033186/XLOC_211565/XLOC_195113/XLOC_223808	9
734	Balanced-NA	GO:0015693	magnesium ion transport	8/1923	31/40616	7.38153e-05	0.00060634	0.000288601	XLOC_069376/XLOC_094633/XLOC_117163/XLOC_103371/XLOC_126239/XLOC_165172/XLOC_189107/XLOC_179008	8
735	Balanced-NA	GO:0009725	response to hormone	12/1923	70/40616	0.000101473	0.000795836	0.000378796	XLOC_013659/XLOC_003246/XLOC_024705/XLOC_081771/XLOC_069811/XLOC_095010/XLOC_072985/XLOC_097739/XLOC_085631/XLOC_098719/XLOC_074048/XLOC_086803	12
736	Balanced-NA	GO:0006400	tRNA modification	9/1923	41/40616	0.000103805	0.000795836	0.000378796	XLOC_036928/XLOC_049793/XLOC_062364/XLOC_038016/XLOC_063382/XLOC_050980/XLOC_189505/XLOC_175448/XLOC_169084	9
737	Balanced-NA	GO:0007018	microtubule-based movement	21/1923	178/40616	0.000114098	0.000846536	0.000402928	XLOC_012622/XLOC_002421/XLOC_023943/XLOC_043964/XLOC_061697/XLOC_031187/XLOC_062485/XLOC_037206/XLOC_049931/XLOC_072861/XLOC_085490/XLOC_097617/XLOC_142755/XLOC_159126/XLOC_131137/XLOC_169644/XLOC_180281/XLOC_189974/XLOC_198916/XLOC_206404/XLOC_223186	21
738	Balanced-NA	GO:0006259	DNA metabolic process	9/1923	42/40616	0.000126596	0.000909907	0.000433091	XLOC_094701/XLOC_081408/XLOC_069458/XLOC_148959/XLOC_132763/XLOC_160552/XLOC_186825/XLOC_169185/XLOC_179757	9
739	Balanced-NA	GO:0016579	protein deubiquitination	17/1923	130/40616	0.000142834	0.00099551	0.000473835	XLOC_011344/XLOC_026009/XLOC_001271/XLOC_024235/XLOC_013006/XLOC_002709/XLOC_049903/XLOC_062448/XLOC_037175/XLOC_127597/XLOC_118905/XLOC_101669/XLOC_164701/XLOC_186004/XLOC_175609/XLOC_189592/XLOC_165803	17
740	Balanced-NA	GO:0006367	transcription initiation from RNA polymerase II promoter	12/1923	73/40616	0.000153853	0.00104077	0.000495377	XLOC_000243/XLOC_010184/XLOC_022078/XLOC_022965/XLOC_015580/XLOC_001165/XLOC_127678/XLOC_105578/XLOC_115596/XLOC_207978/XLOC_220498/XLOC_195853	12
741	Balanced-NA	GO:0007142	male meiosis II	6/1923	20/40616	0.00024389	0.00160271	0.000762845	XLOC_058881/XLOC_032901/XLOC_045387/XLOC_125435/XLOC_137924/XLOC_115933	6
742	Balanced-NA	GO:0009435	NAD biosynthetic process	6/1923	21/40616	0.000327806	0.00205616	0.000978674	XLOC_157618/XLOC_108425/XLOC_145495/XLOC_180770/XLOC_190342/XLOC_170049	6
743	Balanced-NA	GO:0007131	reciprocal meiotic recombination	5/1923	14/40616	0.000330773	0.00205616	0.000978674	XLOC_113425/XLOC_123439/XLOC_103763/XLOC_147424/XLOC_159207	5
744	Balanced-NA	GO:0007165	signal transduction	30/1923	326/40616	0.000438776	0.00265575	0.00126406	XLOC_024609/XLOC_003139/XLOC_013512/XLOC_060710/XLOC_047711/XLOC_034841/XLOC_063794/XLOC_038480/XLOC_051501/XLOC_093547/XLOC_079864/XLOC_072203/XLOC_103257/XLOC_126347/XLOC_117286/XLOC_116509/XLOC_123272/XLOC_107972/XLOC_158978/XLOC_131038/XLOC_142672/XLOC_119183/XLOC_133576/XLOC_127835/XLOC_134849/XLOC_158714/XLOC_146751/XLOC_206826/XLOC_219538/XLOC_194747	30
745	Balanced-NA	GO:0000105	histidine biosynthetic process	6/1923	23/40616	0.000562133	0.00323226	0.00153847	XLOC_002188/XLOC_012365/XLOC_023748/XLOC_124697/XLOC_115049/XLOC_106087	6
746	Balanced-NA	GO:0007020	microtubule nucleation	6/1923	23/40616	0.000562133	0.00323226	0.00153847	XLOC_004428/XLOC_025810/XLOC_015217/XLOC_058718/XLOC_032705/XLOC_045209	6
747	Balanced-NA	GO:0006265	DNA topological change	9/1923	52/40616	0.000682608	0.00376183	0.00179053	XLOC_067745/XLOC_079699/XLOC_093398/XLOC_155428/XLOC_131231/XLOC_142855/XLOC_186825/XLOC_169185/XLOC_179757	9
748	Balanced-NA	GO:0002098	tRNA wobble uridine modification	6/1923	24/40616	0.000719655	0.00376183	0.00179053	XLOC_127452/XLOC_115332/XLOC_101823/XLOC_135851/XLOC_155689/XLOC_143177	6
749	Balanced-NA	GO:0006974	cellular response to DNA damage stimulus	6/1923	24/40616	0.000719655	0.00376183	0.00179053	XLOC_058877/XLOC_032896/XLOC_045384/XLOC_125099/XLOC_115514/XLOC_105636	6
750	Balanced-NA	GO:0015995	chlorophyll biosynthetic process	6/1923	24/40616	0.000719655	0.00376183	0.00179053	XLOC_026627/XLOC_016266/XLOC_005564/XLOC_169451/XLOC_189819/XLOC_180066	6
751	Balanced-NA	GO:0044237	cellular metabolic process	9/1923	53/40616	0.000788095	0.00402804	0.00191724	XLOC_061438/XLOC_048625/XLOC_035603/XLOC_156758/XLOC_132750/XLOC_144448/XLOC_177716/XLOC_167384/XLOC_185447	9
752	Balanced-NA	GO:0006099	tricarboxylic acid cycle	12/1923	88/40616	0.000895401	0.00435675	0.00207369	XLOC_032115/XLOC_058241/XLOC_044642/XLOC_114640/XLOC_102503/XLOC_126874/XLOC_179252/XLOC_168739/XLOC_189209/XLOC_207414/XLOC_220046/XLOC_195298	12
753	Balanced-NA	GO:0006487	protein N-linked glycosylation	6/1923	25/40616	0.000909234	0.00435675	0.00207369	XLOC_062593/XLOC_032451/XLOC_050042/XLOC_168733/XLOC_179248/XLOC_189205	6
754	Balanced-NA	GO:0007064	mitotic sister chromatid cohesion	6/1923	25/40616	0.000909234	0.00435675	0.00207369	XLOC_150019/XLOC_161401/XLOC_104281/XLOC_142892/XLOC_155460/XLOC_131274	6
755	Balanced-NA	GO:0006913	nucleocytoplasmic transport	8/1923	44/40616	0.000959613	0.00450431	0.00214393	XLOC_084546/XLOC_071862/XLOC_096893/XLOC_117495/XLOC_107059/XLOC_135996/XLOC_159628/XLOC_147889	8
756	Balanced-NA	GO:0006396	RNA processing	24/1923	253/40616	0.00102782	0.00472796	0.00225038	XLOC_062109/XLOC_049470/XLOC_031876/XLOC_107558/XLOC_123635/XLOC_113666/XLOC_131235/XLOC_142861/XLOC_155434/XLOC_115825/XLOC_125362/XLOC_133617/XLOC_142041/XLOC_134728/XLOC_154815/XLOC_135156/XLOC_158885/XLOC_146975/XLOC_137604/XLOC_149575/XLOC_161037/XLOC_224391/XLOC_208035/XLOC_200474	24
757	Balanced-NA	GO:0006351	transcription, DNA-templated	33/1923	391/40616	0.0010612	0.0047858	0.00227791	XLOC_146686/TraesCS5D02G101200/TraesCS5A02G089100/XLOC_005623/XLOC_026700/XLOC_016345/XLOC_037362/XLOC_062782/XLOC_050233/XLOC_063739/XLOC_038398/XLOC_051440/XLOC_097116/XLOC_072161/XLOC_079903/XLOC_085453/XLOC_097567/XLOC_072812/XLOC_106738/XLOC_114491/XLOC_126673/XLOC_113258/XLOC_123282/XLOC_107958/XLOC_146614/XLOC_158591/XLOC_130349/XLOC_186025/XLOC_164723/XLOC_174474/XLOC_223856/XLOC_211616/X…	33
758	Balanced-NA	GO:0006189	de novo IMP biosynthetic process	6/1923	26/40616	0.00113502	0.00483433	0.00230101	XLOC_096669/XLOC_068848/XLOC_084181/XLOC_210459/XLOC_218995/XLOC_194004	6
759	Balanced-NA	GO:0030150	protein import into mitochondrial matrix	6/1923	26/40616	0.00113502	0.00483433	0.00230101	XLOC_061759/XLOC_035962/XLOC_049011/XLOC_096993/XLOC_084656/XLOC_072009	6
760	Balanced-NA	GO:0033014	tetrapyrrole biosynthetic process	6/1923	26/40616	0.00113502	0.00483433	0.00230101	XLOC_005154/XLOC_011808/XLOC_023209/XLOC_185973/XLOC_164656/XLOC_174415	6
761	Balanced-NA	GO:0006012	galactose metabolic process	6/1923	27/40616	0.00140135	0.00586021	0.0027893	XLOC_135625/XLOC_159273/XLOC_147504/XLOC_223446/XLOC_199360/XLOC_211123	6
762	Balanced-NA	GO:0006284	base-excision repair	9/1923	61/40616	0.00219878	0.00887229	0.00422296	XLOC_005949/XLOC_016627/XLOC_026945/XLOC_047357/XLOC_056471/XLOC_029966/XLOC_222649/XLOC_210083/XLOC_198266	9
763	Balanced-NA	GO:0009451	RNA modification	9/1923	61/40616	0.00219878	0.00887229	0.00422296	XLOC_002694/XLOC_012991/XLOC_024222/XLOC_015543/XLOC_004770/XLOC_025945/XLOC_186746/XLOC_175464/XLOC_165716	9
764	Balanced-NA	GO:0019318	hexose metabolic process	6/1923	32/40616	0.00350547	0.013901	0.0066165	XLOC_044958/XLOC_032598/XLOC_058529/XLOC_209893/XLOC_222477/XLOC_198109	6
765	Balanced-NA	GO:0000226	microtubule cytoskeleton organization	9/1923	66/40616	0.00380194	0.0148211	0.00705444	XLOC_005802/XLOC_023774/XLOC_012406/XLOC_058718/XLOC_032705/XLOC_045209/XLOC_072784/XLOC_097549/XLOC_085409	9
766	Balanced-NA	GO:0006418	tRNA aminoacylation for protein translation	18/1923	193/40616	0.00489846	0.0187774	0.00893754	XLOC_032163/XLOC_058273/XLOC_044667/XLOC_071453/XLOC_096526/XLOC_083999/XLOC_154740/XLOC_141953/XLOC_130268/XLOC_130477/XLOC_154912/XLOC_142174/XLOC_169640/XLOC_180280/XLOC_189970/XLOC_212922/XLOC_224821/XLOC_200961	18
767	Balanced-NA	GO:0006807	nitrogen compound metabolic process	9/1923	69/40616	0.00513193	0.0190378	0.00906146	XLOC_093973/XLOC_068514/XLOC_080442/XLOC_072290/XLOC_084942/XLOC_093609/XLOC_179468/XLOC_186634/XLOC_165564	9
768	Balanced-NA	GO:0032259	methylation	9/1923	69/40616	0.00513193	0.0190378	0.00906146	XLOC_051132/XLOC_063501/XLOC_038126/XLOC_155131/XLOC_142440/XLOC_130819/XLOC_144579/XLOC_132856/XLOC_156866	9
769	Balanced-NA	GO:0005978	glycogen biosynthetic process	6/1923	35/40616	0.00556528	0.0203177	0.00967067	XLOC_049696/XLOC_062295/XLOC_032196/XLOC_135581/XLOC_159234/XLOC_147454	6
770	Balanced-NA	GO:0007264	small GTPase mediated signal transduction	6/1923	36/40616	0.00641565	0.0230562	0.0109741	XLOC_173694/XLOC_185491/XLOC_164024/XLOC_187074/XLOC_166090/XLOC_175961	6
771	Balanced-NA	GO:0030488	tRNA methylation	5/1923	27/40616	0.0079919	0.028279	0.0134601	XLOC_058161/XLOC_044546/XLOC_032015/XLOC_074652/XLOC_099380	5
772	Balanced-NA	GO:0006338	chromatin remodeling	6/1923	39/40616	0.00953015	0.0299485	0.0142546	XLOC_066877/XLOC_083509/XLOC_092535/XLOC_223559/XLOC_199499/XLOC_211286	6
773	Balanced-NA	GO:0001522	pseudouridine synthesis	9/1923	76/40616	0.00962426	0.0299485	0.0142546	XLOC_002694/XLOC_012991/XLOC_024222/XLOC_015543/XLOC_004770/XLOC_025945/XLOC_186746/XLOC_175464/XLOC_165716	9
774	Balanced-NA	GO:0008299	isoprenoid biosynthetic process	9/1923	76/40616	0.00962426	0.0299485	0.0142546	XLOC_051757/XLOC_034386/XLOC_064189/XLOC_098449/XLOC_073722/XLOC_086437/XLOC_119430/XLOC_128041/XLOC_133796	9
775	Balanced-NA	GO:0006656	phosphatidylcholine biosynthetic process	3/1923	10/40616	0.00989601	0.0299485	0.0142546	XLOC_097513/XLOC_085373/XLOC_072747	3
776	Balanced-NA	GO:0009113	purine nucleobase biosynthetic process	3/1923	10/40616	0.00989601	0.0299485	0.0142546	XLOC_108911/XLOC_127799/XLOC_119137	3
777	Balanced-NA	GO:0009236	cobalamin biosynthetic process	3/1923	10/40616	0.00989601	0.0299485	0.0142546	XLOC_158470/XLOC_141892/XLOC_134580	3
778	Balanced-NA	GO:0032784	regulation of DNA-templated transcription, elongation	3/1923	10/40616	0.00989601	0.0299485	0.0142546	XLOC_209876/XLOC_222461/XLOC_198088	3
779	Balanced-NA	GO:0032968	positive regulation of transcription elongation from RNA polymerase II promoter	3/1923	10/40616	0.00989601	0.0299485	0.0142546	XLOC_024099/XLOC_012826/XLOC_002591	3
780	Balanced-NA	GO:0034227	tRNA thio-modification	3/1923	10/40616	0.00989601	0.0299485	0.0142546	XLOC_135851/XLOC_155689/XLOC_143177	3
781	Balanced-NA	GO:0043488	regulation of mRNA stability	3/1923	10/40616	0.00989601	0.0299485	0.0142546	XLOC_222974/XLOC_206079/XLOC_198651	3
782	Balanced-NA	GO:1900364	negative regulation of mRNA polyadenylation	3/1923	10/40616	0.00989601	0.0299485	0.0142546	XLOC_222974/XLOC_206079/XLOC_198651	3
783	Balanced-NA	GO:0006075	NA	6/1923	40/40616	0.0107729	0.0321788	0.0153162	XLOC_138008/XLOC_128036/XLOC_119422/XLOC_213294/XLOC_221270/XLOC_201240	6
784	Balanced-NA	GO:0007034	vacuolar transport	6/1923	41/40616	0.0121261	0.0357564	0.0170191	XLOC_071177/XLOC_078718/XLOC_096272/XLOC_224843/XLOC_200988/XLOC_208708	6
785	Balanced-NA	GO:0006379	mRNA cleavage	3/1923	11/40616	0.013133	0.0363926	0.0173219	XLOC_146686/TraesCS5D02G101200/TraesCS5A02G089100	3
786	Balanced-NA	GO:0007005	mitochondrion organization	3/1923	11/40616	0.013133	0.0363926	0.0173219	XLOC_175681/XLOC_169217/XLOC_186860	3
787	Balanced-NA	GO:0009642	response to light intensity	3/1923	11/40616	0.013133	0.0363926	0.0173219	XLOC_097200/XLOC_072330/XLOC_084980	3
788	Balanced-NA	GO:0018344	protein geranylgeranylation	3/1923	11/40616	0.013133	0.0363926	0.0173219	XLOC_212303/XLOC_224436/XLOC_200521	3
789	Balanced-NA	GO:0090116	C-5 methylation of cytosine	3/1923	11/40616	0.013133	0.0363926	0.0173219	XLOC_044274/XLOC_061941/XLOC_031558	3
790	Balanced-NA	GO:0006306	DNA methylation	6/1923	42/40616	0.0135944	0.0372228	0.017717	XLOC_134474/XLOC_158388/XLOC_146384/XLOC_186072/XLOC_178633/XLOC_164827	6
791	Balanced-NA	GO:0006506	GPI anchor biosynthetic process	8/1923	68/40616	0.0147766	0.038875	0.0185034	XLOC_130831/XLOC_155136/XLOC_144625/XLOC_132910/XLOC_156904/XLOC_116051/XLOC_125516/XLOC_138015	8
792	Balanced-NA	GO:0000413	protein peptidyl-prolyl isomerization	9/1923	82/40616	0.015418	0.038875	0.0185034	XLOC_180117/XLOC_189853/XLOC_169499/XLOC_218597/XLOC_205572/XLOC_193486/XLOC_223179/XLOC_210676/XLOC_198907	9
793	Balanced-NA	GO:0006426	glycyl-tRNA aminoacylation	3/1923	12/40616	0.0169022	0.038875	0.0185034	XLOC_032163/XLOC_058273/XLOC_044667	3
794	Balanced-NA	GO:0006431	methionyl-tRNA aminoacylation	3/1923	12/40616	0.0169022	0.038875	0.0185034	XLOC_154740/XLOC_141953/XLOC_130268	3
795	Balanced-NA	GO:0006438	valyl-tRNA aminoacylation	3/1923	12/40616	0.0169022	0.038875	0.0185034	XLOC_071453/XLOC_096526/XLOC_083999	3
796	Balanced-NA	GO:0006741	NADP biosynthetic process	3/1923	12/40616	0.0169022	0.038875	0.0185034	XLOC_002127/XLOC_023690/XLOC_012303	3
797	Balanced-NA	GO:0006897	endocytosis	3/1923	12/40616	0.0169022	0.038875	0.0185034	XLOC_097317/XLOC_068183/XLOC_080110	3
798	Balanced-NA	GO:0008283	cell population proliferation	3/1923	12/40616	0.0169022	0.038875	0.0185034	XLOC_158929/XLOC_135223/XLOC_147067	3
799	Balanced-NA	GO:0009245	lipid A biosynthetic process	3/1923	12/40616	0.0169022	0.038875	0.0185034	XLOC_058120/XLOC_044509/XLOC_036480	3
800	Balanced-NA	GO:0018342	protein prenylation	3/1923	12/40616	0.0169022	0.038875	0.0185034	XLOC_212303/XLOC_224436/XLOC_200521	3
801	Balanced-NA	GO:0019674	NAD metabolic process	3/1923	12/40616	0.0169022	0.038875	0.0185034	XLOC_002127/XLOC_023690/XLOC_012303	3
802	Balanced-NA	GO:0032543	mitochondrial translation	3/1923	12/40616	0.0169022	0.038875	0.0185034	XLOC_097790/XLOC_068781/XLOC_085676	3
803	Balanced-NA	GO:0042274	ribosomal small subunit biogenesis	3/1923	12/40616	0.0169022	0.038875	0.0185034	XLOC_030818/XLOC_043552/XLOC_057318	3
804	Balanced-NA	GO:0042819	vitamin B6 biosynthetic process	3/1923	12/40616	0.0169022	0.038875	0.0185034	XLOC_044515/XLOC_058128/XLOC_031973	3
805	Balanced-NA	GO:0042823	pyridoxal phosphate biosynthetic process	3/1923	12/40616	0.0169022	0.038875	0.0185034	XLOC_044515/XLOC_058128/XLOC_031973	3
806	Balanced-NA	GO:1901135	carbohydrate derivative metabolic process	3/1923	12/40616	0.0169022	0.038875	0.0185034	XLOC_130977/XLOC_155271/XLOC_142578	3
807	Balanced-NA	GO:0008033	tRNA processing	9/1923	85/40616	0.0191246	0.0435511	0.0207291	XLOC_062821/XLOC_037416/XLOC_050276/XLOC_118345/XLOC_127145/XLOC_102181/XLOC_135851/XLOC_155689/XLOC_143177	9
808	Balanced-NA	GO:0006094	gluconeogenesis	3/1923	13/40616	0.0212114	0.0460246	0.0219065	XLOC_106084/XLOC_124701/XLOC_115052	3
809	Balanced-NA	GO:0006556	S-adenosylmethionine biosynthetic process	3/1923	13/40616	0.0212114	0.0460246	0.0219065	XLOC_189466/XLOC_169044/XLOC_175491	3
810	Balanced-NA	GO:0006744	ubiquinone biosynthetic process	3/1923	13/40616	0.0212114	0.0460246	0.0219065	XLOC_108410/XLOC_149929/XLOC_161342	3
811	Balanced-NA	GO:0009165	nucleotide biosynthetic process	3/1923	13/40616	0.0212114	0.0460246	0.0219065	XLOC_085570/XLOC_072935/XLOC_097692	3
812	Balanced-NA	GO:0016070	RNA metabolic process	3/1923	13/40616	0.0212114	0.0460246	0.0219065	XLOC_135206/XLOC_158916/XLOC_147016	3
813	Balanced-NA	GO:0006352	DNA-templated transcription, initiation	9/1923	87/40616	0.0219293	0.0471377	0.0224362	XLOC_107999/XLOC_123248/XLOC_113197/XLOC_177716/XLOC_167384/XLOC_185447/XLOC_198248/XLOC_210058/XLOC_222630	9
814	D dominant-B suppressed	GO:0051252	regulation of RNA metabolic process	44261	14/40616	6.51566e-10	1.30313e-09	NA	XLOC_213329/XLOC_225076/XLOC_201267	3
815	D dominant-B suppressed	GO:0009415	response to water	44261	54/40616	4.43013e-08	4.43013e-08	NA	XLOC_126002/XLOC_107649/XLOC_116836	3
816	D dominant-Balanced	GO:0007031	peroxisome organization	44276	16/40616	6.64132e-08	1.32826e-07	NA	XLOC_158062/XLOC_134177/XLOC_145977	3
817	D dominant-Balanced	GO:0000272	polysaccharide catabolic process	44276	30/40616	4.7926e-07	4.7926e-07	NA	XLOC_119369/XLOC_127985/XLOC_137957	3
818	D dominant-D dominant	GO:0006086	acetyl-CoA biosynthetic process from pyruvate	3/102	19/40616	1.44704e-05	0.000144382	1.78802e-05	XLOC_144449/XLOC_156759/XLOC_132751	3
819	D dominant-D dominant	GO:0008295	spermidine biosynthetic process	3/102	20/40616	1.69929e-05	0.000144382	1.78802e-05	XLOC_131597/XLOC_155764/XLOC_143264	3
820	D dominant-D dominant	GO:0000079	regulation of cyclin-dependent protein serine/threonine kinase activity	3/102	25/40616	3.39723e-05	0.000144382	1.78802e-05	XLOC_189427/XLOC_175543/XLOC_169002	3
821	D dominant-D dominant	GO:0006487	protein N-linked glycosylation	3/102	25/40616	3.39723e-05	0.000144382	1.78802e-05	TraesCS6B02G217600/XLOC_168409/TraesCS6D02G173800	3
822	D dominant-D dominant	GO:0006098	pentose-phosphate shunt	3/102	28/40616	4.81241e-05	0.000163622	2.02628e-05	XLOC_206701/XLOC_194649/XLOC_219459	3
823	D dominant-D dominant	GO:0080143	regulation of amino acid export	3/102	32/40616	7.2332e-05	0.000204941	2.53796e-05	XLOC_195338/XLOC_220078/XLOC_207447	3
824	D dominant-D dominant	GO:0009415	response to water	3/102	54/40616	0.000347503	0.000843935	0.000104512	XLOC_126002/XLOC_107649/XLOC_116836	3
825	D dominant-D dominant	GO:0009116	nucleoside metabolic process	3/102	58/40616	0.000429155	0.000911955	0.000112936	XLOC_058729/XLOC_045225/XLOC_032720	3
826	D dominant-D dominant	GO:0045454	cell redox homeostasis	6/102	400/40616	0.000534238	0.00100912	0.000124968	XLOC_049378/XLOC_062034/XLOC_036447/XLOC_038117/XLOC_051103/XLOC_063478	6
827	D dominant-D dominant	GO:0032259	methylation	3/102	69/40616	0.000714281	0.00121428	0.000150375	XLOC_197720/XLOC_209413/XLOC_222130	3
828	D dominant-D dominant	GO:0007017	microtubule-based process	3/102	77/40616	0.000982858	0.00151896	0.000188107	XLOC_080929/XLOC_094322/XLOC_069002	3
829	D dominant-D dominant	GO:0006520	cellular amino acid metabolic process	3/102	163/40616	0.00814992	0.0115457	0.00142981	XLOC_218569/XLOC_205514/XLOC_198096	3
830	D dominant-D dominant	GO:0006096	glycolytic process	3/102	173/40616	0.00958052	0.0118163	0.00146332	XLOC_084663/XLOC_072014/XLOC_096997	3
831	D dominant-D dominant	GO:0007275	multicellular organism development	3/102	174/40616	0.0097311	0.0118163	0.00146332	XLOC_078121/XLOC_070741/XLOC_092227	3
832	D dominant-D dominant	GO:0045944	positive regulation of transcription by RNA polymerase II	3/102	196/40616	0.0133965	0.0151826	0.0018802	XLOC_205570/XLOC_218595/XLOC_193485	3
833	D dominant-NA	GO:1901135	carbohydrate derivative metabolic process	3/36	12/40616	1.39904e-07	1.15598e-06	NA	XLOC_164548/XLOC_174302/XLOC_185877	3
834	D dominant-NA	GO:0007131	reciprocal meiotic recombination	3/36	14/40616	2.31196e-07	1.15598e-06	NA	XLOC_142529/XLOC_158952/XLOC_135250	3
835	D dominant-NA	GO:0006487	protein N-linked glycosylation	3/36	25/40616	1.45109e-06	4.83697e-06	NA	TraesCS6D02G173800/TraesCS6B02G217600/XLOC_168409	3
836	D dominant-NA	GO:0009793	embryo development ending in seed dormancy	3/36	33/40616	3.4255e-06	8.56376e-06	NA	TraesCS6D02G197600/XLOC_175240/TraesCS6A02G215300	3
837	D dominant-NA	GO:0006259	DNA metabolic process	3/36	42/40616	7.16822e-06	1.28352e-05	NA	XLOC_142529/XLOC_158952/XLOC_135250	3
838	D dominant-NA	GO:0006568	tryptophan metabolic process	3/36	43/40616	7.70114e-06	1.28352e-05	NA	XLOC_131201/XLOC_155399/XLOC_142821	3
839	D dominant-NA	GO:0006520	cellular amino acid metabolic process	3/36	163/40616	0.000411036	0.000587195	NA	XLOC_205514/XLOC_218569/XLOC_198096	3
840	D dominant-NA	GO:0006952	defense response	3/36	248/40616	0.00138367	0.00172958	NA	TraesCS7B02G088300/TraesCS7A02G183400/TraesCS7D02G185000	3
841	D dominant-NA	GO:0006281	DNA repair	3/36	350/40616	0.0036694	0.00407711	NA	XLOC_142529/XLOC_158952/XLOC_135250	3
842	D dominant-NA	GO:0045454	cell redox homeostasis	3/36	400/40616	0.00532	0.00532	NA	XLOC_050545/XLOC_037656/XLOC_063039	3
843	D suppressed-A dominant	GO:0006825	copper ion transport	44282	10/40616	3.13366e-08	1.41015e-07	NA	XLOC_212156/XLOC_220426/XLOC_200391	3
844	D suppressed-A dominant	GO:0015770	sucrose transport	44282	10/40616	3.13366e-08	1.41015e-07	NA	XLOC_127641/XLOC_118940/XLOC_101623	3
845	D suppressed-A dominant	GO:0030833	regulation of actin filament polymerization	44282	25/40616	5.96637e-07	1.78991e-06	NA	XLOC_150152/XLOC_104231/XLOC_161442	3
846	D suppressed-A dominant	GO:0034314	Arp2/3 complex-mediated actin nucleation	44282	28/40616	8.4869e-07	1.90955e-06	NA	XLOC_150152/XLOC_104231/XLOC_161442	3
847	D suppressed-A dominant	GO:0048193	Golgi vesicle transport	44282	33/40616	1.41032e-06	2.53857e-06	NA	XLOC_131185/XLOC_142804/XLOC_155388	3
848	D suppressed-A dominant	GO:0022900	electron transport chain	44282	58/40616	7.88808e-06	1.18321e-05	NA	XLOC_108436/XLOC_157611/XLOC_145484	3
849	D suppressed-A dominant	GO:0016579	protein deubiquitination	44282	130/40616	8.85879e-05	0.000113899	NA	XLOC_127754/XLOC_108864/XLOC_119066	3
850	D suppressed-A dominant	GO:0045454	cell redox homeostasis	44282	400/40616	0.00232653	0.00261735	NA	XLOC_212156/XLOC_220426/XLOC_200391	3
851	D suppressed-A dominant	GO:0006511	ubiquitin-dependent protein catabolic process	44282	442/40616	0.0030836	0.0030836	NA	XLOC_127754/XLOC_108864/XLOC_119066	3
852	D suppressed-A suppressed	GO:0016126	sterol biosynthetic process	44261	12/40616	3.93847e-10	7.87695e-10	NA	XLOC_027903/XLOC_017895/XLOC_006974	3
853	D suppressed-A suppressed	GO:0009733	response to auxin	44261	322/40616	9.70033e-06	9.70033e-06	NA	XLOC_223944/XLOC_211721/XLOC_199944	3
854	D suppressed-B dominant	GO:0006952	defense response	44261	248/40616	4.4376e-06	8.87519e-06	NA	XLOC_115812/XLOC_125349/XLOC_133603	3
855	D suppressed-B dominant	GO:0030001	metal ion transport	44261	360/40616	1.35405e-05	1.35405e-05	NA	XLOC_219776/TraesCS7B02G247000/XLOC_194938	3
856	D suppressed-Balanced	GO:0042026	protein refolding	6/241	40/40616	1.32944e-07	4.61705e-06	1.26361e-06	XLOC_023017/XLOC_001345/XLOC_011520/XLOC_157835/XLOC_150248/XLOC_104074	6
857	D suppressed-Balanced	GO:0006457	protein folding	12/241	288/40616	1.84682e-07	4.61705e-06	1.26361e-06	XLOC_023017/XLOC_001345/XLOC_011520/XLOC_011713/XLOC_023151/XLOC_005077/XLOC_086400/XLOC_098409/XLOC_073683/XLOC_157835/XLOC_150248/XLOC_104074	12
858	D suppressed-Balanced	GO:0046034	ATP metabolic process	6/241	54/40616	8.34578e-07	1.37062e-05	3.75117e-06	XLOC_072786/XLOC_097550/XLOC_085410/XLOC_186269/XLOC_178959/XLOC_165048	6
859	D suppressed-Balanced	GO:1902600	proton transmembrane transport	9/241	174/40616	1.0965e-06	1.37062e-05	3.75117e-06	XLOC_072786/XLOC_097550/XLOC_085410/XLOC_158881/XLOC_135118/XLOC_142388/XLOC_186269/XLOC_178959/XLOC_165048	9
860	D suppressed-Balanced	GO:0051603	proteolysis involved in cellular protein catabolic process	6/241	69/40616	3.59656e-06	3.59656e-05	9.84323e-06	XLOC_001060/XLOC_022838/XLOC_011248/XLOC_132397/XLOC_156454/XLOC_144073	6
861	D suppressed-Balanced	GO:0006452	translational frameshifting	3/241	10/40616	2.40087e-05	0.000150054	4.10675e-05	XLOC_130577/XLOC_146788/XLOC_158760	3
862	D suppressed-Balanced	GO:0045901	positive regulation of translational elongation	3/241	10/40616	2.40087e-05	0.000150054	4.10675e-05	XLOC_130577/XLOC_146788/XLOC_158760	3
863	D suppressed-Balanced	GO:0045905	positive regulation of translational termination	3/241	10/40616	2.40087e-05	0.000150054	4.10675e-05	XLOC_130577/XLOC_146788/XLOC_158760	3
864	D suppressed-Balanced	GO:0006621	protein retention in ER lumen	3/241	12/40616	4.36306e-05	0.000198321	5.42773e-05	XLOC_027449/XLOC_017241/XLOC_002874	3
865	D suppressed-Balanced	GO:0006696	ergosterol biosynthetic process	3/241	12/40616	4.36306e-05	0.000198321	5.42773e-05	XLOC_133336/XLOC_157305/XLOC_149538	3
866	D suppressed-Balanced	GO:0016126	sterol biosynthetic process	3/241	12/40616	4.36306e-05	0.000198321	5.42773e-05	XLOC_006974/XLOC_017895/XLOC_027903	3
867	D suppressed-Balanced	GO:0070072	vacuolar proton-transporting V-type ATPase complex assembly	3/241	13/40616	5.64712e-05	0.000235296	6.43969e-05	XLOC_005346/XLOC_016056/XLOC_026453	3
868	D suppressed-Balanced	GO:0006406	mRNA export from nucleus	3/241	15/40616	8.90548e-05	0.000318053	8.7046e-05	XLOC_155457/XLOC_142888/XLOC_131271	3
869	D suppressed-Balanced	GO:0006430	lysyl-tRNA aminoacylation	3/241	15/40616	8.90548e-05	0.000318053	8.7046e-05	XLOC_137459/XLOC_149388/XLOC_160897	3
870	D suppressed-Balanced	GO:0000045	autophagosome assembly	3/241	16/40616	0.000109126	0.000363752	9.95533e-05	TraesCS6D02G315600/TraesCS6B02G366600/XLOC_169663	3
871	D suppressed-Balanced	GO:0000956	nuclear-transcribed mRNA catabolic process	3/241	17/40616	0.00013193	0.000388028	0.000106197	XLOC_044886/XLOC_058452/XLOC_032358	3
872	D suppressed-Balanced	GO:0009082	branched-chain amino acid biosynthetic process	3/241	17/40616	0.00013193	0.000388028	0.000106197	XLOC_027878/XLOC_017864/XLOC_006946	3
873	D suppressed-Balanced	GO:0032957	inositol trisphosphate metabolic process	3/241	18/40616	0.000157622	0.00043784	0.00011983	XLOC_136486/XLOC_160078/XLOC_148412	3
874	D suppressed-Balanced	GO:0006814	sodium ion transport	3/241	20/40616	0.000218284	0.000574433	0.000157213	XLOC_198519/XLOC_206550/XLOC_218896	3
875	D suppressed-Balanced	GO:0043248	proteasome assembly	3/241	22/40616	0.000292302	0.000730754	0.000199996	XLOC_187487/XLOC_176497/XLOC_166545	3
876	D suppressed-Balanced	GO:0009959	negative gravitropism	3/241	23/40616	0.000334677	0.000796851	0.000218085	XLOC_207409/XLOC_220041/XLOC_195294	3
877	D suppressed-Balanced	GO:0009639	response to red or far red light	3/241	26/40616	0.000484926	0.0011021	0.000301629	XLOC_207409/XLOC_220041/XLOC_195294	3
878	D suppressed-Balanced	GO:0006338	chromatin remodeling	3/241	39/40616	0.0016104	0.00350087	0.000958133	XLOC_014982/XLOC_004301/XLOC_025656	3
879	D suppressed-Balanced	GO:0009058	biosynthetic process	8/241	400/40616	0.00284663	0.00593048	0.00162308	XLOC_031900/XLOC_062099/XLOC_049454/XLOC_094503/XLOC_069228/XLOC_133336/XLOC_157305/XLOC_149538	8
880	D suppressed-Balanced	GO:0007131	reciprocal meiotic recombination	2/241	14/40616	0.00304407	0.00608813	0.00166623	XLOC_159207/XLOC_147424	2
881	D suppressed-Balanced	GO:0006633	fatty acid biosynthetic process	6/241	242/40616	0.00336594	0.00647297	0.00177155	XLOC_002050/XLOC_016342/XLOC_026697/XLOC_038381/XLOC_063714/XLOC_051419	6
882	D suppressed-Balanced	GO:0006396	RNA processing	6/241	253/40616	0.00417756	0.00773623	0.00211728	XLOC_025670/XLOC_004316/XLOC_014998/XLOC_194815/XLOC_206884/XLOC_219582	6
883	D suppressed-Balanced	GO:0006614	SRP-dependent cotranslational protein targeting to membrane	3/241	58/40616	0.00500599	0.00863101	0.00236217	XLOC_116153/XLOC_128116/XLOC_133887	3
884	D suppressed-Balanced	GO:0022900	electron transport chain	3/241	58/40616	0.00500599	0.00863101	0.00236217	XLOC_157611/XLOC_145484/XLOC_108436	3
885	D suppressed-Balanced	GO:0006885	regulation of pH	2/241	19/40616	0.00560958	0.0093493	0.00255875	XLOC_206550/XLOC_218896	2
886	D suppressed-Balanced	GO:0006631	fatty acid metabolic process	3/241	65/40616	0.00687484	0.0110884	0.00303473	XLOC_092659/XLOC_066989/XLOC_078759	3
887	D suppressed-Balanced	GO:0034968	histone lysine methylation	3/241	72/40616	0.00910699	0.0142297	0.00389444	XLOC_050344/XLOC_062891/XLOC_037484	3
888	D suppressed-Balanced	GO:0006334	nucleosome assembly	3/241	76/40616	0.010551	0.0159864	0.00437523	XLOC_037210/XLOC_049935/XLOC_062493	3
889	D suppressed-Balanced	GO:0008610	lipid biosynthetic process	3/241	109/40616	0.0273476	0.0402171	0.0110068	XLOC_133336/XLOC_157305/XLOC_149538	3
890	D suppressed-Balanced	GO:0006351	transcription, DNA-templated	6/241	391/40616	0.0299222	0.042746	0.0116989	XLOC_012264/TraesCS1A02G235600/TraesCS1D02G236600/XLOC_107270/XLOC_117224/XLOC_126292	6
891	D suppressed-D suppressed	GO:0042819	vitamin B6 biosynthetic process	6/375	12/40616	5.24823e-10	1.88936e-08	5.80068e-09	XLOC_115587/XLOC_125161/XLOC_105586/XLOC_126479/XLOC_117503/XLOC_107065	6
892	D suppressed-D suppressed	GO:0042823	pyridoxal phosphate biosynthetic process	6/375	12/40616	5.24823e-10	1.88936e-08	5.80068e-09	XLOC_115587/XLOC_125161/XLOC_105586/XLOC_126479/XLOC_117503/XLOC_107065	6
893	D suppressed-D suppressed	GO:0006094	gluconeogenesis	6/375	13/40616	9.67087e-10	2.32101e-08	7.1259e-09	XLOC_003934/XLOC_014534/XLOC_022202/XLOC_131795/XLOC_155908/XLOC_143442	6
894	D suppressed-D suppressed	GO:0006415	translational termination	6/375	36/40616	9.17474e-07	1.65145e-05	5.07025e-06	XLOC_023660/XLOC_012268/XLOC_002072/XLOC_035783/XLOC_048789/XLOC_057545	6
895	D suppressed-D suppressed	GO:0006338	chromatin remodeling	6/375	39/40616	1.50133e-06	2.16192e-05	6.63748e-06	XLOC_000794/XLOC_011030/XLOC_022675/XLOC_004301/XLOC_014982/XLOC_025656	6
896	D suppressed-D suppressed	GO:0045454	cell redox homeostasis	15/375	400/40616	5.82204e-06	6.98644e-05	2.14496e-05	XLOC_049253/XLOC_061954/XLOC_031644/XLOC_051103/XLOC_063478/XLOC_038117/XLOC_068549/XLOC_093996/XLOC_080482/XLOC_206476/XLOC_194519/XLOC_223302/XLOC_218375/XLOC_205257/XLOC_197872	15
897	D suppressed-D suppressed	GO:0006096	glycolytic process	9/375	173/40616	3.63228e-05	0.000373606	0.000114703	XLOC_003934/XLOC_014534/XLOC_022202/XLOC_131795/XLOC_155908/XLOC_143442/XLOC_193670/XLOC_210110/XLOC_222676	9
898	D suppressed-D suppressed	GO:0006807	nitrogen compound metabolic process	6/375	69/40616	4.37017e-05	0.000393315	0.000120755	XLOC_125174/XLOC_105579/XLOC_115593/XLOC_179996/XLOC_189758/XLOC_169379	6
899	D suppressed-D suppressed	GO:0006452	translational frameshifting	3/375	10/40616	8.92905e-05	0.000584447	0.000179435	XLOC_158760/XLOC_146788/XLOC_130577	3
900	D suppressed-D suppressed	GO:0045901	positive regulation of translational elongation	3/375	10/40616	8.92905e-05	0.000584447	0.000179435	XLOC_158760/XLOC_146788/XLOC_130577	3
901	D suppressed-D suppressed	GO:0045905	positive regulation of translational termination	3/375	10/40616	8.92905e-05	0.000584447	0.000179435	XLOC_158760/XLOC_146788/XLOC_130577	3
902	D suppressed-D suppressed	GO:0009642	response to light intensity	3/375	11/40616	0.000121934	0.000731601	0.000224614	XLOC_097200/XLOC_084980/XLOC_072330	3
903	D suppressed-D suppressed	GO:0006013	mannose metabolic process	3/375	12/40616	0.000161465	0.000775033	0.000237949	XLOC_157489/XLOC_133516/XLOC_145348	3
904	D suppressed-D suppressed	GO:0006696	ergosterol biosynthetic process	3/375	12/40616	0.000161465	0.000775033	0.000237949	XLOC_149538/XLOC_133336/XLOC_157305	3
905	D suppressed-D suppressed	GO:0016126	sterol biosynthetic process	3/375	12/40616	0.000161465	0.000775033	0.000237949	XLOC_027903/XLOC_017895/XLOC_006974	3
906	D suppressed-D suppressed	GO:0006556	S-adenosylmethionine biosynthetic process	3/375	13/40616	0.000208469	0.000882926	0.000271074	XLOC_188927/XLOC_174647/XLOC_164887	3
907	D suppressed-D suppressed	GO:0070072	vacuolar proton-transporting V-type ATPase complex assembly	3/375	13/40616	0.000208469	0.000882926	0.000271074	XLOC_005346/XLOC_026453/XLOC_016056	3
908	D suppressed-D suppressed	GO:0008612	peptidyl-lysine modification to peptidyl-hypusine	3/375	14/40616	0.000263509	0.00099856	0.000306576	XLOC_180873/XLOC_190438/XLOC_170143	3
909	D suppressed-D suppressed	GO:0019722	calcium-mediated signaling	3/375	14/40616	0.000263509	0.00099856	0.000306576	XLOC_126942/XLOC_114736/XLOC_102408	3
910	D suppressed-D suppressed	GO:0019441	tryptophan catabolic process to kynurenine	3/375	16/40616	0.000399876	0.00143955	0.000441968	XLOC_159721/XLOC_136097/XLOC_148007	3
911	D suppressed-D suppressed	GO:0009086	methionine biosynthetic process	3/375	20/40616	0.000792036	0.00271555	0.000833722	XLOC_105941/XLOC_118590/XLOC_127327	3
912	D suppressed-D suppressed	GO:0006457	protein folding	9/375	288/40616	0.00154615	0.00506012	0.00155355	XLOC_001345/XLOC_023017/XLOC_011520/XLOC_011713/XLOC_005077/XLOC_023151/XLOC_036913/XLOC_062349/XLOC_049776	9
913	D suppressed-D suppressed	GO:0030150	protein import into mitochondrial matrix	3/375	26/40616	0.00173384	0.00542766	0.00166639	XLOC_084656/XLOC_072009/XLOC_096993	3
914	D suppressed-D suppressed	GO:0006796	phosphate-containing compound metabolic process	3/375	27/40616	0.00193731	0.00557944	0.00171299	XLOC_169209/XLOC_189607/XLOC_179780	3
915	D suppressed-D suppressed	GO:0008652	cellular amino acid biosynthetic process	3/375	27/40616	0.00193731	0.00557944	0.00171299	XLOC_150134/XLOC_161426/XLOC_108297	3
916	D suppressed-D suppressed	GO:0006098	pentose-phosphate shunt	3/375	28/40616	0.00215504	0.0059678	0.00183222	XLOC_098657/XLOC_086727/XLOC_073970	3
917	D suppressed-D suppressed	GO:0045039	protein insertion into mitochondrial inner membrane	3/375	31/40616	0.00289711	0.00772563	0.0023719	XLOC_062216/XLOC_049587/XLOC_032066	3
918	D suppressed-D suppressed	GO:0006002	fructose 6-phosphate metabolic process	3/375	32/40616	0.00317513	0.00816461	0.00250668	XLOC_193670/XLOC_210110/XLOC_222676	3
919	D suppressed-D suppressed	GO:0009793	embryo development ending in seed dormancy	3/375	33/40616	0.00346896	0.00832551	0.00255608	TraesCS7D02G227500/TraesCS7A02G226900/TraesCS7B02G192700	3
920	D suppressed-D suppressed	GO:0048193	Golgi vesicle transport	3/375	33/40616	0.00346896	0.00832551	0.00255608	XLOC_131185/XLOC_155388/XLOC_142804	3
921	D suppressed-D suppressed	GO:0042026	protein refolding	3/375	40/40616	0.00599019	0.0139127	0.00427144	XLOC_001345/XLOC_023017/XLOC_011520	3
922	D suppressed-D suppressed	GO:0007034	vacuolar transport	3/375	41/40616	0.00641944	0.0144437	0.00443448	XLOC_124038/XLOC_114199/XLOC_107034	3
923	D suppressed-D suppressed	GO:0006259	DNA metabolic process	3/375	42/40616	0.00686658	0.0149816	0.00459962	XLOC_012437/XLOC_002255/XLOC_023800	3
924	D suppressed-D suppressed	GO:0006568	tryptophan metabolic process	3/375	43/40616	0.00733176	0.0155261	0.00476678	XLOC_212855/XLOC_224784/XLOC_200932	3
925	D suppressed-D suppressed	GO:0006542	glutamine biosynthetic process	2/375	16/40616	0.00936577	0.0192667	0.00591522	XLOC_179996/XLOC_169379	2
926	D suppressed-D suppressed	GO:0030163	protein catabolic process	3/375	50/40616	0.0111063	0.0222127	0.00681969	XLOC_168179/XLOC_174565/XLOC_186083	3
927	D suppressed-D suppressed	GO:0006265	DNA topological change	3/375	52/40616	0.0123552	0.0240426	0.0073815	XLOC_012437/XLOC_002255/XLOC_023800	3
928	D suppressed-D suppressed	GO:0006289	nucleotide-excision repair	3/375	53/40616	0.0130086	0.0246479	0.00756733	XLOC_188378/XLOC_173861/XLOC_167549	3
929	D suppressed-D suppressed	GO:0022900	electron transport chain	3/375	58/40616	0.0165677	0.0305866	0.00939062	XLOC_145484/XLOC_157611/XLOC_108436	3
930	D suppressed-D suppressed	GO:0008610	lipid biosynthetic process	4/375	109/40616	0.0186461	0.0332355	0.0102039	XLOC_114995/XLOC_149538/XLOC_133336/XLOC_157305	4
931	D suppressed-D suppressed	GO:0006662	glycerol ether metabolic process	2/375	23/40616	0.0189258	0.0332355	0.0102039	XLOC_061954/XLOC_031644	2
932	D suppressed-D suppressed	GO:0006606	protein import into nucleus	3/375	64/40616	0.0214883	0.036837	0.0113096	XLOC_051968/XLOC_034215/XLOC_064044	3
933	D suppressed-D suppressed	GO:0006631	fatty acid metabolic process	3/375	65/40616	0.0223776	0.0374695	0.0115038	XLOC_092659/XLOC_078759/XLOC_066989	3
934	D suppressed-D suppressed	GO:0019538	protein metabolic process	3/375	67/40616	0.0242158	0.0396259	0.0121658	XLOC_124737/XLOC_106047/XLOC_115085	3
935	D suppressed-D suppressed	GO:0031047	gene silencing by RNA	3/375	72/40616	0.0291574	0.0456377	0.0140116	XLOC_223383/XLOC_211052/XLOC_199289	3
936	D suppressed-D suppressed	GO:0034968	histone lysine methylation	3/375	72/40616	0.0291574	0.0456377	0.0140116	XLOC_037484/XLOC_062891/XLOC_050344	3
937	D suppressed-D suppressed	GO:0006396	RNA processing	6/375	253/40616	0.030796	0.0471769	0.0144841	XLOC_014998/XLOC_025670/XLOC_004316/XLOC_137604/XLOC_161037/XLOC_149575	6
938	D suppressed-D suppressed	GO:0006334	nucleosome assembly	3/375	76/40616	0.0334648	0.0491727	0.0150969	XLOC_037210/XLOC_062493/XLOC_049935	3
939	D suppressed-D suppressed	GO:0008299	isoprenoid biosynthetic process	3/375	76/40616	0.0334648	0.0491727	0.0150969	XLOC_097489/XLOC_085316/XLOC_072706	3
940	D suppressed-NA	GO:0006729	tetrahydrobiopterin biosynthetic process	3/123	10/40616	3.20207e-06	3.62358e-05	9.84335e-06	XLOC_189875/XLOC_180152/XLOC_169543	3
941	D suppressed-NA	GO:0009642	response to light intensity	3/123	11/40616	4.39309e-06	3.62358e-05	9.84335e-06	XLOC_072330/XLOC_097200/XLOC_084980	3
942	D suppressed-NA	GO:0008283	cell population proliferation	3/123	12/40616	5.84449e-06	3.62358e-05	9.84335e-06	TraesCS2B02G275300/XLOC_058055/XLOC_036618	3
943	D suppressed-NA	GO:0042819	vitamin B6 biosynthetic process	3/123	12/40616	5.84449e-06	3.62358e-05	9.84335e-06	XLOC_117503/XLOC_126479/XLOC_107065	3
944	D suppressed-NA	GO:0042823	pyridoxal phosphate biosynthetic process	3/123	12/40616	5.84449e-06	3.62358e-05	9.84335e-06	XLOC_117503/XLOC_126479/XLOC_107065	3
945	D suppressed-NA	GO:0006094	gluconeogenesis	3/123	13/40616	7.58102e-06	3.91686e-05	1.064e-05	XLOC_155908/XLOC_143442/XLOC_131795	3
946	D suppressed-NA	GO:0000103	sulfate assimilation	3/123	16/40616	1.47456e-05	5.9695e-05	1.6216e-05	XLOC_149003/XLOC_160588/XLOC_137048	3
947	D suppressed-NA	GO:0006096	glycolytic process	6/123	173/40616	1.54052e-05	5.9695e-05	1.6216e-05	XLOC_155908/XLOC_143442/XLOC_131795/XLOC_158544/XLOC_141980/XLOC_134649	6
948	D suppressed-NA	GO:0006488	dolichol-linked oligosaccharide biosynthetic process	3/123	18/40616	2.13915e-05	7.36819e-05	2.00155e-05	XLOC_106432/XLOC_114686/XLOC_124415	3
949	D suppressed-NA	GO:0090481	pyrimidine nucleotide-sugar transmembrane transport	3/123	19/40616	2.53463e-05	7.85734e-05	2.13442e-05	XLOC_179340/XLOC_165450/XLOC_189247	3
950	D suppressed-NA	GO:0009435	NAD biosynthetic process	3/123	21/40616	3.46353e-05	9.76086e-05	2.65151e-05	XLOC_180770/XLOC_170049/XLOC_190342	3
951	D suppressed-NA	GO:0030150	protein import into mitochondrial matrix	3/123	26/40616	6.69631e-05	0.000166441	4.52133e-05	XLOC_096993/XLOC_072009/XLOC_084656	3
952	D suppressed-NA	GO:0006012	galactose metabolic process	3/123	27/40616	7.51671e-05	0.000166441	4.52133e-05	XLOC_223446/XLOC_199360/XLOC_211123	3
953	D suppressed-NA	GO:0008652	cellular amino acid biosynthetic process	3/123	27/40616	7.51671e-05	0.000166441	4.52133e-05	XLOC_150134/XLOC_161426/XLOC_108297	3
954	D suppressed-NA	GO:0045039	protein insertion into mitochondrial inner membrane	3/123	31/40616	0.000114496	0.000236625	6.42784e-05	XLOC_032066/XLOC_049587/XLOC_062216	3
955	D suppressed-NA	GO:0006338	chromatin remodeling	3/123	39/40616	0.000228709	0.000443123	0.000120373	XLOC_004301/XLOC_025656/XLOC_014982	3
956	D suppressed-NA	GO:0009738	abscisic acid-activated signaling pathway	3/123	40/40616	0.000246707	0.000449878	0.000122208	XLOC_001974/XLOC_023579/XLOC_012154	3
957	D suppressed-NA	GO:0016310	phosphorylation	3/123	50/40616	0.000478739	0.000824495	0.000223971	XLOC_057302/XLOC_030792/XLOC_043530	3
958	D suppressed-NA	GO:0006289	nucleotide-excision repair	3/123	53/40616	0.000568419	0.00092742	0.000251931	XLOC_173861/XLOC_167549/XLOC_188378	3
959	D suppressed-NA	GO:0006606	protein import into nucleus	3/123	64/40616	0.000986755	0.00152947	0.000415476	XLOC_034215/XLOC_051968/XLOC_064044	3
960	D suppressed-NA	GO:0006807	nitrogen compound metabolic process	3/123	69/40616	0.0012273	0.00181173	0.000492152	XLOC_105579/XLOC_115593/XLOC_125174	3
961	D suppressed-NA	GO:0006357	regulation of transcription by RNA polymerase II	3/123	152/40616	0.0112099	0.0157958	0.00429089	TraesCS7D02G466200/XLOC_208215/TraesCS7A02G478800	3
962	NA-A dominant	GO:0006777	Mo-molybdopterin cofactor biosynthetic process	44282	18/40616	2.12334e-07	9.55505e-07	NA	XLOC_169027/XLOC_175511/XLOC_189449	3
963	NA-A dominant	GO:0032957	inositol trisphosphate metabolic process	44282	18/40616	2.12334e-07	9.55505e-07	NA	XLOC_002722/XLOC_017096/XLOC_024249	3
964	NA-A dominant	GO:0030042	actin filament depolymerization	44282	29/40616	9.46196e-07	2.83859e-06	NA	XLOC_157463/XLOC_145314/XLOC_133488	3
965	NA-A dominant	GO:0009627	systemic acquired resistance	44282	64/40616	1.06228e-05	2.39013e-05	NA	XLOC_032235/XLOC_044739/XLOC_058334	3
966	NA-A dominant	GO:0071805	potassium ion transmembrane transport	44282	108/40616	5.10476e-05	9.18857e-05	NA	XLOC_036822/XLOC_062268/XLOC_049669	3
967	NA-A dominant	GO:0016579	protein deubiquitination	44282	130/40616	8.85879e-05	0.00012187	NA	XLOC_127754/XLOC_108864/XLOC_119066	3
968	NA-A dominant	GO:0006364	rRNA processing	44282	133/40616	9.47876e-05	0.00012187	NA	XLOC_144975/XLOC_157201/XLOC_133243	3
969	NA-A dominant	GO:0007165	signal transduction	44282	326/40616	0.00129907	0.00146145	NA	XLOC_199692/XLOC_207314/XLOC_226672	3
970	NA-A dominant	GO:0006511	ubiquitin-dependent protein catabolic process	44282	442/40616	0.0030836	0.0030836	NA	XLOC_127754/XLOC_108864/XLOC_119066	3
971	NA-A suppressed	GO:0030163	protein catabolic process	6/193	50/40616	1.42205e-07	6.82585e-06	7.48448e-07	XLOC_056828/XLOC_047860/XLOC_034985/XLOC_221105/XLOC_208943/XLOC_196607	6
972	NA-A suppressed	GO:0000413	protein peptidyl-prolyl isomerization	6/193	82/40616	2.7624e-06	6.62976e-05	7.26948e-06	XLOC_104045/XLOC_113086/XLOC_125638/XLOC_180117/XLOC_189853/XLOC_169499	6
973	NA-A suppressed	GO:0090116	C-5 methylation of cytosine	3/193	11/40616	1.69478e-05	0.000216172	2.37031e-05	XLOC_201057/XLOC_213042/XLOC_224905	3
974	NA-A suppressed	GO:0009308	amine metabolic process	3/193	12/40616	2.25179e-05	0.000216172	2.37031e-05	XLOC_062579/XLOC_050030/XLOC_032462	3
975	NA-A suppressed	GO:0043085	positive regulation of catalytic activity	3/193	12/40616	2.25179e-05	0.000216172	2.37031e-05	XLOC_126358/XLOC_117299/XLOC_103244	3
976	NA-A suppressed	GO:0045292	mRNA cis splicing, via spliceosome	3/193	13/40616	2.91708e-05	0.000233366	2.55884e-05	XLOC_113717/XLOC_126125/XLOC_103522	3
977	NA-A suppressed	GO:0007094	mitotic spindle assembly checkpoint	3/193	15/40616	4.60837e-05	0.000316003	3.46494e-05	XLOC_032413/XLOC_050091/XLOC_062641	3
978	NA-A suppressed	GO:0000290	deadenylation-dependent decapping of nuclear-transcribed mRNA	3/193	17/40616	6.83912e-05	0.000356869	3.91303e-05	XLOC_126358/XLOC_117299/XLOC_103244	3
979	NA-A suppressed	GO:0009082	branched-chain amino acid biosynthetic process	3/193	17/40616	6.83912e-05	0.000356869	3.91303e-05	XLOC_175274/XLOC_165458/XLOC_186538	3
980	NA-A suppressed	GO:0007140	male meiotic nuclear division	3/193	18/40616	8.17824e-05	0.000356869	3.91303e-05	XLOC_098566/XLOC_073853/XLOC_086608	3
981	NA-A suppressed	GO:0007143	female meiotic nuclear division	3/193	18/40616	8.17824e-05	0.000356869	3.91303e-05	XLOC_098566/XLOC_073853/XLOC_086608	3
982	NA-A suppressed	GO:0090481	pyrimidine nucleotide-sugar transmembrane transport	3/193	19/40616	9.6777e-05	0.000387108	4.2446e-05	XLOC_174983/XLOC_186434/XLOC_168653	3
983	NA-A suppressed	GO:0009435	NAD biosynthetic process	3/193	21/40616	0.000131904	0.000452242	4.95879e-05	XLOC_160412/XLOC_148807/XLOC_136845	3
984	NA-A suppressed	GO:0030036	actin cytoskeleton organization	3/193	21/40616	0.000131904	0.000452242	4.95879e-05	XLOC_131928/XLOC_143616/XLOC_156050	3
985	NA-A suppressed	GO:0006801	superoxide metabolic process	3/193	22/40616	0.000152197	0.000456591	5.00648e-05	XLOC_115233/XLOC_124861/XLOC_101973	3
986	NA-A suppressed	GO:0043248	proteasome assembly	3/193	22/40616	0.000152197	0.000456591	5.00648e-05	XLOC_127843/XLOC_133567/XLOC_119191	3
987	NA-A suppressed	GO:0009269	response to desiccation	3/193	24/40616	0.000198635	0.000560852	6.14969e-05	XLOC_013904/XLOC_024869/XLOC_003434	3
988	NA-A suppressed	GO:0000079	regulation of cyclin-dependent protein serine/threonine kinase activity	3/193	25/40616	0.000224933	0.000568253	6.23084e-05	XLOC_169002/XLOC_189427/XLOC_175543	3
989	NA-A suppressed	GO:0007064	mitotic sister chromatid cohesion	3/193	25/40616	0.000224933	0.000568253	6.23084e-05	XLOC_058176/XLOC_036695/XLOC_049560	3
990	NA-A suppressed	GO:0001678	cellular glucose homeostasis	3/193	28/40616	0.000317039	0.000724662	7.94585e-05	XLOC_015380/XLOC_025936/XLOC_004631	3
991	NA-A suppressed	GO:0006098	pentose-phosphate shunt	3/193	28/40616	0.000317039	0.000724662	7.94585e-05	XLOC_156361/XLOC_143977/XLOC_132301	3
992	NA-A suppressed	GO:0007010	cytoskeleton organization	3/193	29/40616	0.000352387	0.000735416	8.06377e-05	XLOC_210135/XLOC_198317/XLOC_222698	3
993	NA-A suppressed	GO:0030042	actin filament depolymerization	3/193	29/40616	0.000352387	0.000735416	8.06377e-05	XLOC_157465/XLOC_145316/XLOC_133490	3
994	NA-A suppressed	GO:0000272	polysaccharide catabolic process	3/193	30/40616	0.000390175	0.00078035	8.55647e-05	XLOC_127985/XLOC_119369/XLOC_137957	3
995	NA-A suppressed	GO:0006164	purine nucleotide biosynthetic process	3/193	31/40616	0.000430473	0.000826507	9.06258e-05	XLOC_027022/XLOC_016720/XLOC_006032	3
996	NA-A suppressed	GO:0006457	protein folding	7/193	288/40616	0.000484191	0.000893891	9.80144e-05	XLOC_113086/XLOC_125638/XLOC_180117/XLOC_189853/XLOC_169499/XLOC_209842/XLOC_222440	7
997	NA-A suppressed	GO:0005978	glycogen biosynthetic process	3/193	35/40616	0.0006181	0.00109884	0.000120487	XLOC_027925/XLOC_006999/XLOC_017924	3
998	NA-A suppressed	GO:0006270	DNA replication initiation	3/193	36/40616	0.000671942	0.00111218	0.000121949	XLOC_012649/XLOC_023963/XLOC_002446	3
999	NA-A suppressed	GO:0007264	small GTPase mediated signal transduction	3/193	36/40616	0.000671942	0.00111218	0.000121949	XLOC_130031/XLOC_141668/XLOC_154503	3
1000	NA-A suppressed	GO:0006400	tRNA modification	3/193	41/40616	0.000985863	0.00157738	0.000172958	XLOC_036928/XLOC_049793/XLOC_062364	3
1001	NA-A suppressed	GO:0032502	developmental process	3/193	43/40616	0.0011334	0.00175494	0.000192428	XLOC_123544/XLOC_107688/XLOC_113543	3
1002	NA-A suppressed	GO:0044237	cellular metabolic process	3/193	53/40616	0.00207785	0.00311678	0.000341752	XLOC_045694/XLOC_033156/XLOC_059110	3
1003	NA-A suppressed	GO:0006631	fatty acid metabolic process	3/193	65/40616	0.00371626	0.00540547	0.000592705	XLOC_094285/XLOC_068957/XLOC_080873	3
1004	NA-A suppressed	GO:0006032	chitin catabolic process	3/193	78/40616	0.00618766	0.00848594	0.000930475	XLOC_062673/XLOC_037254/XLOC_050136	3
1005	NA-A suppressed	GO:0016998	cell wall macromolecule catabolic process	3/193	78/40616	0.00618766	0.00848594	0.000930475	XLOC_062673/XLOC_037254/XLOC_050136	3
1006	NA-A suppressed	GO:0006352	DNA-templated transcription, initiation	3/193	87/40616	0.00835734	0.0111431	0.00122183	XLOC_045694/XLOC_033156/XLOC_059110	3
1007	NA-A suppressed	GO:0009058	biosynthetic process	6/193	400/40616	0.0125497	0.0162807	0.00178516	XLOC_027925/XLOC_006999/XLOC_017924/XLOC_131007/XLOC_158994/XLOC_142640	6
1008	NA-A suppressed	GO:0030244	cellulose biosynthetic process	3/193	104/40616	0.0135422	0.0171059	0.00187565	XLOC_025891/XLOC_015337/XLOC_004566	3
1009	NA-A suppressed	GO:0008610	lipid biosynthetic process	3/193	109/40616	0.0153461	0.0188668	0.00206872	XLOC_170044/XLOC_190338/XLOC_180766	3
1010	NA-A suppressed	GO:0019953	sexual reproduction	3/193	110/40616	0.0157223	0.0188668	0.00206872	XLOC_116204/XLOC_138142/XLOC_128127	3
1011	NA-A suppressed	GO:0009664	plant-type cell wall organization	3/193	125/40616	0.021989	0.0257432	0.00282272	XLOC_149736/XLOC_161191/XLOC_137745	3
1012	NA-A suppressed	GO:0006357	regulation of transcription by RNA polymerase II	3/193	152/40616	0.0362194	0.0413936	0.00453877	XLOC_070819/XLOC_092372/XLOC_078337	3
1013	NA-B dominant	GO:0042147	retrograde transport, endosome to Golgi	3/49	16/40616	9.13833e-07	8.2245e-06	1.92386e-06	XLOC_186354/XLOC_174949/XLOC_168527	3
1014	NA-B dominant	GO:0005992	trehalose biosynthetic process	3/49	55/40616	4.14174e-05	0.000186378	4.35973e-05	XLOC_027385/XLOC_017153/XLOC_006422	3
1015	NA-B dominant	GO:0032259	methylation	3/49	69/40616	8.17387e-05	0.000245216	5.73605e-05	XLOC_154465/XLOC_146208/XLOC_129982	3
1016	NA-B dominant	GO:0006887	exocytosis	3/49	157/40616	0.000916234	0.00206153	0.000482228	XLOC_081705/XLOC_094952/XLOC_069723	3
1017	NA-B dominant	GO:0006869	lipid transport	3/49	187/40616	0.00151417	0.00272551	0.000637547	TraesCS5B02G146000/XLOC_155228/XLOC_135351	3
1018	NA-B dominant	GO:0000160	phosphorelay signal transduction system	3/49	274/40616	0.00444943	0.00667414	0.0015612	XLOC_116454/XLOC_103989/XLOC_125688	3
1019	NA-B dominant	GO:0006470	protein dephosphorylation	3/49	322/40616	0.00694739	0.00893236	0.00208944	XLOC_211317/XLOC_223595/XLOC_195035	3
1020	NA-B suppressed	GO:0009793	embryo development ending in seed dormancy	6/200	33/40616	1.31093e-08	5.50592e-07	5.51972e-08	XLOC_131223/XLOC_142849/XLOC_155422/XLOC_220387/XLOC_195729/XLOC_207813	6
1021	NA-B suppressed	GO:0016192	vesicle-mediated transport	12/200	292/40616	2.79774e-08	5.87526e-07	5.88999e-08	XLOC_016620/XLOC_005942/XLOC_026940/XLOC_071745/XLOC_084366/XLOC_093233/XLOC_179771/XLOC_169204/XLOC_186813/XLOC_209561/XLOC_222237/XLOC_197833	12
1022	NA-B suppressed	GO:0006807	nitrogen compound metabolic process	6/200	69/40616	1.22458e-06	1.71441e-05	1.7187e-06	XLOC_023005/XLOC_001327/XLOC_015608/XLOC_013692/XLOC_003280/XLOC_024728	6
1023	NA-B suppressed	GO:0034227	tRNA thio-modification	3/200	10/40616	1.37593e-05	0.000144473	1.44835e-05	XLOC_141948/XLOC_154735/XLOC_130265	3
1024	NA-B suppressed	GO:0035434	copper ion transmembrane transport	3/200	11/40616	1.88504e-05	0.000150255	1.50632e-05	XLOC_080734/XLOC_094200/XLOC_073017	3
1025	NA-B suppressed	GO:0009308	amine metabolic process	3/200	12/40616	2.50426e-05	0.000150255	1.50632e-05	XLOC_050030/XLOC_032462/XLOC_062579	3
1026	NA-B suppressed	GO:0016126	sterol biosynthetic process	3/200	12/40616	2.50426e-05	0.000150255	1.50632e-05	XLOC_127297/XLOC_105907/XLOC_118547	3
1027	NA-B suppressed	GO:0006744	ubiquinone biosynthetic process	3/200	13/40616	3.24371e-05	0.000151373	1.51753e-05	XLOC_046826/XLOC_034123/XLOC_060017	3
1028	NA-B suppressed	GO:0043666	regulation of phosphoprotein phosphatase activity	3/200	13/40616	3.24371e-05	0.000151373	1.51753e-05	XLOC_046061/XLOC_033484/XLOC_059436	3
1029	NA-B suppressed	GO:0000027	ribosomal large subunit assembly	3/200	14/40616	4.11338e-05	0.000157056	1.5745e-05	XLOC_133063/XLOC_144773/XLOC_157050	3
1030	NA-B suppressed	GO:0016125	sterol metabolic process	3/200	14/40616	4.11338e-05	0.000157056	1.5745e-05	XLOC_096260/XLOC_066951/XLOC_083633	3
1031	NA-B suppressed	GO:0097428	protein maturation by iron-sulfur cluster transfer	3/200	15/40616	5.12306e-05	0.000179307	1.79757e-05	XLOC_131293/XLOC_142922/XLOC_155477	3
1032	NA-B suppressed	GO:0006542	glutamine biosynthetic process	3/200	16/40616	6.28243e-05	0.000202971	2.0348e-05	XLOC_023005/XLOC_001327/XLOC_015608	3
1033	NA-B suppressed	GO:0009737	response to abscisic acid	3/200	21/40616	0.000146522	0.000439567	4.40669e-05	XLOC_026230/XLOC_001613/XLOC_016018	3
1034	NA-B suppressed	GO:0002098	tRNA wobble uridine modification	3/200	24/40616	0.000220564	0.000544923	5.46289e-05	XLOC_141948/XLOC_154735/XLOC_130265	3
1035	NA-B suppressed	GO:0006207	de novo pyrimidine nucleobase biosynthetic process	3/200	24/40616	0.000220564	0.000544923	5.46289e-05	XLOC_193405/XLOC_205467/XLOC_218525	3
1036	NA-B suppressed	GO:0009089	lysine biosynthetic process via diaminopimelate	3/200	24/40616	0.000220564	0.000544923	5.46289e-05	XLOC_127241/XLOC_118461/XLOC_105967	3
1037	NA-B suppressed	GO:0000079	regulation of cyclin-dependent protein serine/threonine kinase activity	3/200	25/40616	0.000249733	0.000582711	5.84172e-05	XLOC_016424/XLOC_026767/XLOC_005754	3
1038	NA-B suppressed	GO:0042742	defense response to bacterium	3/200	26/40616	0.000281285	0.000621789	6.23347e-05	XLOC_082661/XLOC_095610/XLOC_070407	3
1039	NA-B suppressed	GO:0006002	fructose 6-phosphate metabolic process	3/200	32/40616	0.000525065	0.00110264	0.00011054	XLOC_068601/XLOC_094050/XLOC_080543	3
1040	NA-B suppressed	GO:0048193	Golgi vesicle transport	3/200	33/40616	0.000575485	0.00115097	0.000115385	XLOC_016620/XLOC_005942/XLOC_026940	3
1041	NA-B suppressed	GO:0006139	nucleobase-containing compound metabolic process	6/200	211/40616	0.000654316	0.00124915	0.000125228	XLOC_144898/XLOC_133183/XLOC_157149/XLOC_193405/XLOC_205467/XLOC_218525	6
1042	NA-B suppressed	GO:0006221	pyrimidine nucleotide biosynthetic process	3/200	36/40616	0.000744976	0.00136039	0.00013638	XLOC_193405/XLOC_205467/XLOC_218525	3
1043	NA-B suppressed	GO:0006338	chromatin remodeling	3/200	39/40616	0.00094326	0.0016507	0.000165484	XLOC_056726/XLOC_030253/XLOC_042806	3
1044	NA-B suppressed	GO:0007034	vacuolar transport	3/200	41/40616	0.00109232	0.0018351	0.00018397	XLOC_200988/XLOC_208708/XLOC_224843	3
1045	NA-B suppressed	GO:0032502	developmental process	3/200	43/40616	0.00125547	0.00202806	0.000203315	XLOC_123544/XLOC_113543/XLOC_107688	3
1046	NA-B suppressed	GO:0009415	response to water	3/200	54/40616	0.00242519	0.00377251	0.000378197	XLOC_116836/XLOC_107649/XLOC_126002	3
1047	NA-B suppressed	GO:0050832	defense response to fungus	3/200	55/40616	0.00255588	0.00383382	0.000384343	XLOC_082661/XLOC_095610/XLOC_070407	3
1048	NA-B suppressed	GO:0006457	protein folding	6/200	288/40616	0.00316289	0.00458074	0.000459222	XLOC_060519/XLOC_047486/XLOC_034630/XLOC_193486/XLOC_218597/XLOC_205572	6
1049	NA-B suppressed	GO:0006631	fatty acid metabolic process	3/200	65/40616	0.00410506	0.00574708	0.000576149	XLOC_005604/XLOC_023618/XLOC_012214	3
1050	NA-B suppressed	GO:0006367	transcription initiation from RNA polymerase II promoter	3/200	73/40616	0.00567974	0.00769513	0.000771442	XLOC_175440/XLOC_189514/XLOC_169092	3
1051	NA-B suppressed	GO:0006032	chitin catabolic process	3/200	78/40616	0.00682388	0.00868494	0.000870671	XLOC_037254/XLOC_050136/XLOC_062673	3
1052	NA-B suppressed	GO:0016998	cell wall macromolecule catabolic process	3/200	78/40616	0.00682388	0.00868494	0.000870671	XLOC_037254/XLOC_050136/XLOC_062673	3
1053	NA-B suppressed	GO:0000413	protein peptidyl-prolyl isomerization	3/200	82/40616	0.00783074	0.00967327	0.000969751	XLOC_193486/XLOC_218597/XLOC_205572	3
1054	NA-B suppressed	GO:0006351	transcription, DNA-templated	6/200	391/40616	0.0133056	0.0159667	0.00160067	XLOC_026700/XLOC_005623/XLOC_016345/XLOC_123544/XLOC_113543/XLOC_107688	6
1055	NA-B suppressed	GO:0035556	intracellular signal transduction	2/200	39/40616	0.0158627	0.0185065	0.00185529	XLOC_032866/XLOC_058853	2
1056	NA-B suppressed	GO:0042545	cell wall modification	3/200	119/40616	0.0212226	0.0240905	0.00241509	XLOC_056946/XLOC_030482/XLOC_043091	3
1057	NA-B suppressed	GO:0006364	rRNA processing	3/200	133/40616	0.0282726	0.0312486	0.0031327	XLOC_130050/XLOC_141706/XLOC_154531	3
1058	NA-Balanced	GO:0016579	protein deubiquitination	24/1565	130/40616	1.73455e-10	3.41706e-08	1.60674e-08	XLOC_013006/XLOC_024235/XLOC_002709/XLOC_057992/XLOC_031706/XLOC_049301/XLOC_097854/XLOC_085742/XLOC_068709/XLOC_084018/XLOC_071477/XLOC_096545/XLOC_073476/XLOC_098177/XLOC_086162/XLOC_101669/XLOC_127597/XLOC_118905/XLOC_115008/XLOC_124661/XLOC_106130/XLOC_175609/XLOC_189592/XLOC_165803	24
1059	NA-Balanced	GO:0016554	cytidine to uridine editing	12/1565	30/40616	4.66272e-10	4.01148e-08	1.88624e-08	XLOC_033280/XLOC_063208/XLOC_050770/XLOC_117222/XLOC_126290/XLOC_107267/XLOC_163548/XLOC_187866/XLOC_177098/XLOC_194690/XLOC_206747/XLOC_219505	12
1060	NA-Balanced	GO:0006886	intracellular protein transport	45/1565	416/40616	6.10886e-10	4.01148e-08	1.88624e-08	XLOC_001433/XLOC_015761/XLOC_023102/XLOC_012374/XLOC_023753/XLOC_005772/XLOC_047885/XLOC_060852/XLOC_035005/XLOC_093226/XLOC_067515/XLOC_079450/XLOC_097475/XLOC_072687/XLOC_085297/XLOC_124815/XLOC_102059/XLOC_115170/XLOC_113888/XLOC_123795/XLOC_103281/XLOC_103737/XLOC_125918/XLOC_116735/XLOC_123448/XLOC_116710/XLOC_103754/XLOC_124678/XLOC_115028/XLOC_106109/XLOC_157749/XLOC_145748/XLOC_108270/XLO…	45
1061	NA-Balanced	GO:0008654	phospholipid biosynthetic process	11/1565	28/40616	3.14808e-09	1.55043e-07	7.29028e-08	XLOC_001581/XLOC_015876/XLOC_033519/XLOC_046106/XLOC_059465/XLOC_085852/XLOC_097936/XLOC_073207/XLOC_198067/XLOC_222450/XLOC_209856	11
1062	NA-Balanced	GO:0030150	protein import into mitochondrial matrix	9/1565	26/40616	3.15606e-07	1.24349e-05	5.84701e-06	XLOC_001453/XLOC_011651/XLOC_023112/XLOC_061759/XLOC_049011/XLOC_035962/XLOC_082540/XLOC_074446/XLOC_099218	9
1063	NA-Balanced	GO:0006012	galactose metabolic process	9/1565	27/40616	4.5718e-07	1.50108e-05	7.05822e-06	XLOC_003567/XLOC_025014/XLOC_014078/XLOC_046033/XLOC_059410/XLOC_033460/XLOC_148482/XLOC_160128/XLOC_136548	9
1064	NA-Balanced	GO:0006862	nucleotide transport	6/1565	10/40616	5.95734e-07	1.67657e-05	7.8834e-06	XLOC_093691/XLOC_072522/XLOC_085134/XLOC_164965/XLOC_188970/XLOC_178847	6
1065	NA-Balanced	GO:0006470	protein dephosphorylation	32/1565	322/40616	1.16562e-06	2.87034e-05	1.34966e-05	XLOC_056709/XLOC_030238/XLOC_042775/XLOC_094493/XLOC_069216/XLOC_071595/XLOC_096652/XLOC_084153/XLOC_072312/XLOC_097181/XLOC_080030/XLOC_127066/XLOC_118227/XLOC_102286/XLOC_114984/XLOC_124638/XLOC_106154/XLOC_124503/XLOC_106327/XLOC_114808/XLOC_131302/XLOC_142936/XLOC_155487/XLOC_148841/XLOC_160454/XLOC_136883/XLOC_188781/XLOC_168035/XLOC_178543/XLOC_208493/XLOC_220831/XLOC_196277	32
1066	NA-Balanced	GO:0006351	transcription, DNA-templated	36/1565	391/40616	1.58702e-06	3.4738e-05	1.63342e-05	TraesCS5A02G089100/TraesCS5D02G101200/XLOC_146686/XLOC_030923/XLOC_057423/XLOC_043676/XLOC_062782/XLOC_037362/XLOC_050233/XLOC_051440/XLOC_063739/XLOC_038398/XLOC_067110/XLOC_092798/XLOC_078919/XLOC_072032/XLOC_093439/XLOC_079753/XLOC_106386/XLOC_124453/XLOC_114739/XLOC_114126/XLOC_123960/XLOC_107109/XLOC_107688/XLOC_113543/XLOC_123544/XLOC_131933/XLOC_143622/XLOC_156055/XLOC_186025/XLOC_164723/X…	36
1067	NA-Balanced	GO:0019264	glycine biosynthetic process from serine	6/1565	12/40616	2.45209e-06	3.71585e-05	1.74724e-05	XLOC_033695/XLOC_046329/XLOC_059637/XLOC_069389/XLOC_081343/XLOC_094642	6
1068	NA-Balanced	GO:0035999	tetrahydrofolate interconversion	6/1565	12/40616	2.45209e-06	3.71585e-05	1.74724e-05	XLOC_033695/XLOC_046329/XLOC_059637/XLOC_069389/XLOC_081343/XLOC_094642	6
1069	NA-Balanced	GO:0042819	vitamin B6 biosynthetic process	6/1565	12/40616	2.45209e-06	3.71585e-05	1.74724e-05	XLOC_058128/XLOC_044515/XLOC_031973/XLOC_117503/XLOC_107065/XLOC_126479	6
1070	NA-Balanced	GO:0042823	pyridoxal phosphate biosynthetic process	6/1565	12/40616	2.45209e-06	3.71585e-05	1.74724e-05	XLOC_058128/XLOC_044515/XLOC_031973/XLOC_117503/XLOC_107065/XLOC_126479	6
1071	NA-Balanced	GO:0009165	nucleotide biosynthetic process	6/1565	13/40616	4.40466e-06	6.19798e-05	2.91436e-05	XLOC_085570/XLOC_097692/XLOC_072935/XLOC_220146/XLOC_207520/XLOC_195442	6
1072	NA-Balanced	GO:0045454	cell redox homeostasis	35/1565	400/40616	6.81023e-06	8.9441e-05	4.20562e-05	XLOC_015218/XLOC_025811/XLOC_004429/XLOC_025864/XLOC_015296/XLOC_004531/XLOC_032809/XLOC_045292/XLOC_058799/XLOC_034834/XLOC_060701/XLOC_084195/XLOC_067405/XLOC_096681/XLOC_125074/XLOC_105669/XLOC_115491/XLOC_106414/XLOC_114701/XLOC_124423/XLOC_113661/XLOC_107563/XLOC_123631/XLOC_143355/XLOC_131699/XLOC_155838/XLOC_174644/XLOC_186151/XLOC_164884/XLOC_187670/XLOC_166744/XLOC_176746/XLOC_212478/XLO…	35
1073	NA-Balanced	GO:0000162	tryptophan biosynthetic process	6/1565	15/40616	1.20197e-05	0.000139287	6.54942e-05	XLOC_115012/XLOC_106124/XLOC_124665/XLOC_133586/XLOC_119171/XLOC_127826	6
1074	NA-Balanced	GO:0097428	protein maturation by iron-sulfur cluster transfer	6/1565	15/40616	1.20197e-05	0.000139287	6.54942e-05	XLOC_142922/XLOC_155477/XLOC_131293/XLOC_218831/XLOC_193778/XLOC_205864	6
1075	NA-Balanced	GO:0006338	chromatin remodeling	9/1565	39/40616	1.36161e-05	0.000149021	7.00712e-05	XLOC_042806/XLOC_056726/XLOC_030253/XLOC_137649/XLOC_149636/XLOC_161089/XLOC_179219/XLOC_189194/XLOC_168688	9
1076	NA-Balanced	GO:0006511	ubiquitin-dependent protein catabolic process	36/1565	442/40616	2.41109e-05	0.000249992	0.000117549	XLOC_013006/XLOC_024235/XLOC_002709/XLOC_006167/XLOC_016890/XLOC_027169/XLOC_057992/XLOC_031706/XLOC_049301/XLOC_048293/XLOC_035324/XLOC_061157/XLOC_097854/XLOC_085742/XLOC_068709/XLOC_084018/XLOC_071477/XLOC_096545/XLOC_133121/XLOC_157092/XLOC_144824/XLOC_175609/XLOC_189592/XLOC_165803/XLOC_166074/XLOC_187061/XLOC_175945/XLOC_168024/XLOC_178535/XLOC_188773/XLOC_180390/XLOC_190059/XLOC_169744/XLO…	36
1077	NA-Balanced	GO:0016192	vesicle-mediated transport	27/1565	292/40616	2.82466e-05	0.000278229	0.000130826	XLOC_097475/XLOC_072687/XLOC_085297/XLOC_124815/XLOC_102059/XLOC_115170/XLOC_103737/XLOC_125918/XLOC_116735/XLOC_123448/XLOC_116710/XLOC_103754/XLOC_130013/XLOC_154492/XLOC_141650/XLOC_157528/XLOC_133549/XLOC_145389/XLOC_159061/XLOC_142707/XLOC_135395/XLOC_168334/XLOC_188966/XLOC_178846/XLOC_199501/XLOC_211288/XLOC_223561	27
1078	NA-Balanced	GO:0006606	protein import into nucleus	11/1565	64/40616	3.04887e-05	0.000286013	0.000134486	XLOC_045294/XLOC_032811/XLOC_079217/XLOC_093025/XLOC_068830/XLOC_124678/XLOC_115028/XLOC_106109/XLOC_166095/XLOC_175978/XLOC_187078	11
1079	NA-Balanced	GO:0009072	aromatic amino acid family metabolic process	6/1565	18/40616	4.03535e-05	0.000345636	0.000162522	XLOC_141802/XLOC_154612/XLOC_130128/XLOC_174608/XLOC_186114/XLOC_168143	6
1080	NA-Balanced	GO:0032957	inositol trisphosphate metabolic process	6/1565	18/40616	4.03535e-05	0.000345636	0.000162522	XLOC_005342/XLOC_016053/XLOC_026451/XLOC_136486/XLOC_148412/XLOC_160078	6
1081	NA-Balanced	GO:0006086	acetyl-CoA biosynthetic process from pyruvate	6/1565	19/40616	5.7054e-05	0.000468319	0.000220209	XLOC_042330/XLOC_056387/XLOC_029861/XLOC_134318/XLOC_158244/XLOC_141554	6
1082	NA-Balanced	GO:0000413	protein peptidyl-prolyl isomerization	12/1565	82/40616	7.0173e-05	0.000552963	0.000260009	XLOC_132394/XLOC_156452/XLOC_144071/XLOC_169499/XLOC_180117/XLOC_189853/XLOC_205572/XLOC_193486/XLOC_218597/XLOC_212378/XLOC_200581/XLOC_224483	12
1083	NA-Balanced	GO:0034968	histone lysine methylation	11/1565	72/40616	9.35374e-05	0.000708725	0.00033325	XLOC_016889/XLOC_027168/XLOC_006166/XLOC_063461/XLOC_051075/XLOC_038098/XLOC_080746/XLOC_094207/XLOC_125078/XLOC_105652/XLOC_115495	11
1084	NA-Balanced	GO:0043248	proteasome assembly	6/1565	22/40616	0.00014206	0.00103651	0.000487379	XLOC_156424/XLOC_144044/XLOC_132362/XLOC_127843/XLOC_119191/XLOC_133567	6
1085	NA-Balanced	GO:0006457	protein folding	25/1565	288/40616	0.000150257	0.00105717	0.000497092	TraesCS6A02G411100/XLOC_049776/XLOC_036913/XLOC_062349/XLOC_067559/XLOC_079513/XLOC_093268/XLOC_104789/XLOC_127767/XLOC_119081/XLOC_132394/XLOC_156452/XLOC_144071/XLOC_136732/XLOC_160303/XLOC_148675/XLOC_169499/XLOC_180117/XLOC_189853/XLOC_205572/XLOC_193486/XLOC_218597/XLOC_222521/XLOC_209939/XLOC_198140	25
1086	NA-Balanced	GO:0006289	nucleotide-excision repair	9/1565	53/40616	0.000175408	0.00119157	0.000560287	XLOC_056471/XLOC_029966/XLOC_047357/XLOC_062782/XLOC_037362/XLOC_050233/XLOC_135786/XLOC_143125/XLOC_155645	9
1087	NA-Balanced	GO:0043161	proteasome-mediated ubiquitin-dependent protein catabolic process	6/1565	23/40616	0.000185947	0.00122105	0.000574153	XLOC_036605/XLOC_058061/XLOC_044437/XLOC_135786/XLOC_143125/XLOC_155645	6
1088	NA-Balanced	GO:0002098	tRNA wobble uridine modification	6/1565	24/40616	0.000239872	0.00147671	0.000694366	XLOC_127452/XLOC_101823/XLOC_115332/XLOC_127097/XLOC_118272/XLOC_102239	6
1089	NA-Balanced	GO:0006207	de novo pyrimidine nucleobase biosynthetic process	6/1565	24/40616	0.000239872	0.00147671	0.000694366	XLOC_060060/XLOC_046870/XLOC_038634/XLOC_205467/XLOC_193405/XLOC_218525	6
1090	NA-Balanced	GO:0009116	nucleoside metabolic process	9/1565	58/40616	0.000354782	0.00211794	0.000995879	XLOC_085570/XLOC_097692/XLOC_072935/XLOC_136339/XLOC_148255/XLOC_159930/XLOC_220146/XLOC_207520/XLOC_195442	9
1091	NA-Balanced	GO:0033014	tetrapyrrole biosynthetic process	6/1565	26/40616	0.000384101	0.00222553	0.00104647	XLOC_023209/XLOC_011808/XLOC_005154/XLOC_195547/XLOC_207624/XLOC_220232	6
1092	NA-Balanced	GO:0006284	base-excision repair	9/1565	61/40616	0.000521117	0.00293315	0.0013792	XLOC_016627/XLOC_026945/XLOC_005949/XLOC_056471/XLOC_029966/XLOC_047357/XLOC_051654/XLOC_060015/XLOC_038608	9
1093	NA-Balanced	GO:0001678	cellular glucose homeostasis	6/1565	28/40616	0.000588447	0.00313308	0.00147321	XLOC_004631/XLOC_015380/XLOC_025936/XLOC_083905/XLOC_071365/XLOC_096443	6
1094	NA-Balanced	GO:0034314	Arp2/3 complex-mediated actin nucleation	6/1565	28/40616	0.000588447	0.00313308	0.00147321	XLOC_081222/XLOC_094540/XLOC_069269/XLOC_220958/XLOC_208705/XLOC_196427	6
1095	NA-Balanced	GO:0006260	DNA replication	18/1565	196/40616	0.000621689	0.00322297	0.00151547	XLOC_027316/XLOC_006340/XLOC_017069/XLOC_063013/XLOC_037619/XLOC_050501/XLOC_082268/XLOC_099030/XLOC_070180/XLOC_103476/XLOC_117062/XLOC_123705/XLOC_156791/XLOC_132777/XLOC_144496/XLOC_148421/XLOC_136495/XLOC_160087	18
1096	NA-Balanced	GO:0098656	anion transmembrane transport	6/1565	30/40616	0.000868393	0.0043865	0.00206258	XLOC_002944/XLOC_013248/XLOC_024427/XLOC_084971/XLOC_097193/XLOC_072323	6
1097	NA-Balanced	GO:0006002	fructose 6-phosphate metabolic process	6/1565	32/40616	0.00124105	0.00611218	0.00287402	XLOC_062546/XLOC_032497/XLOC_049996/XLOC_092828/XLOC_067143/XLOC_078974	6
1098	NA-Balanced	GO:0019722	calcium-mediated signaling	4/1565	14/40616	0.00161169	0.007744	0.00364131	XLOC_080940/XLOC_114736/XLOC_126942/XLOC_102408	4
1099	NA-Balanced	GO:0016571	histone methylation	6/1565	34/40616	0.00172498	0.00809099	0.00380447	XLOC_016889/XLOC_027168/XLOC_006166/XLOC_125078/XLOC_105652/XLOC_115495	6
1100	NA-Balanced	GO:0006221	pyrimidine nucleotide biosynthetic process	6/1565	36/40616	0.00233996	0.0107203	0.00504079	XLOC_032187/XLOC_058295/XLOC_044699/XLOC_205467/XLOC_193405/XLOC_218525	6
1101	NA-Balanced	GO:0009408	response to heat	6/1565	38/40616	0.00310672	0.0139096	0.00654047	XLOC_164689/XLOC_174438/XLOC_185995/XLOC_222521/XLOC_209939/XLOC_198140	6
1102	NA-Balanced	GO:0009058	biosynthetic process	27/1565	400/40616	0.00376343	0.0164754	0.00774694	XLOC_033938/XLOC_046634/XLOC_059865/XLOC_043667/XLOC_035610/XLOC_061442/XLOC_127016/XLOC_118181/XLOC_102329/XLOC_115012/XLOC_106124/XLOC_124665/XLOC_124640/XLOC_106151/XLOC_114986/XLOC_142640/XLOC_158994/XLOC_131007/XLOC_131710/XLOC_143369/XLOC_155847/XLOC_149059/XLOC_137097/XLOC_160626/XLOC_199704/XLOC_207300/XLOC_219967	27
1103	NA-Balanced	GO:0006075	NA	6/1565	40/40616	0.00404673	0.0169618	0.00797565	XLOC_128036/XLOC_138008/XLOC_119422/XLOC_221270/XLOC_213294/XLOC_201240	6
1104	NA-Balanced	GO:0042026	protein refolding	6/1565	40/40616	0.00404673	0.0169618	0.00797565	XLOC_104789/XLOC_127767/XLOC_119081/XLOC_164689/XLOC_174438/XLOC_185995	6
1105	NA-Balanced	GO:0007034	vacuolar transport	6/1565	41/40616	0.00458854	0.0188321	0.00885508	XLOC_207371/XLOC_195254/XLOC_220012/XLOC_200988/XLOC_224843/XLOC_208708	6
1106	NA-Balanced	GO:0009236	cobalamin biosynthetic process	3/1565	10/40616	0.00558969	0.020392	0.00958854	XLOC_158470/XLOC_134580/XLOC_141892	3
1107	NA-Balanced	GO:0015770	sucrose transport	3/1565	10/40616	0.00558969	0.020392	0.00958854	XLOC_127641/XLOC_101623/XLOC_118940	3
1108	NA-Balanced	GO:0032968	positive regulation of transcription elongation from RNA polymerase II promoter	3/1565	10/40616	0.00558969	0.020392	0.00958854	XLOC_024099/XLOC_012826/XLOC_002591	3
1109	NA-Balanced	GO:0043488	regulation of mRNA stability	3/1565	10/40616	0.00558969	0.020392	0.00958854	XLOC_206079/XLOC_198651/XLOC_222974	3
1110	NA-Balanced	GO:0071985	multivesicular body sorting pathway	3/1565	10/40616	0.00558969	0.020392	0.00958854	XLOC_132299/XLOC_156358/XLOC_143975	3
1111	NA-Balanced	GO:1900364	negative regulation of mRNA polyadenylation	3/1565	10/40616	0.00558969	0.020392	0.00958854	XLOC_206079/XLOC_198651/XLOC_222974	3
1112	NA-Balanced	GO:0006164	purine nucleotide biosynthetic process	5/1565	31/40616	0.00622044	0.0222805	0.0104765	XLOC_004874/XLOC_011496/XLOC_081961/XLOC_069931/XLOC_095123	5
1113	NA-Balanced	GO:0006099	tricarboxylic acid cycle	9/1565	88/40616	0.00682962	0.0237265	0.0111565	XLOC_032115/XLOC_058241/XLOC_044642/XLOC_189209/XLOC_168739/XLOC_179252/XLOC_220046/XLOC_207414/XLOC_195298	9
1114	NA-Balanced	GO:0006379	mRNA cleavage	3/1565	11/40616	0.00746722	0.0237265	0.0111565	TraesCS5A02G089100/TraesCS5D02G101200/XLOC_146686	3
1115	NA-Balanced	GO:0007005	mitochondrion organization	3/1565	11/40616	0.00746722	0.0237265	0.0111565	XLOC_186860/XLOC_169217/XLOC_175681	3
1116	NA-Balanced	GO:0007023	post-chaperonin tubulin folding pathway	3/1565	11/40616	0.00746722	0.0237265	0.0111565	XLOC_154426/XLOC_146141/XLOC_129935	3
1117	NA-Balanced	GO:0009052	pentose-phosphate shunt, non-oxidative branch	3/1565	11/40616	0.00746722	0.0237265	0.0111565	XLOC_054223/XLOC_058151/XLOC_040737	3
1118	NA-Balanced	GO:0009642	response to light intensity	3/1565	11/40616	0.00746722	0.0237265	0.0111565	XLOC_084980/XLOC_097200/XLOC_072330	3
1119	NA-Balanced	GO:0018344	protein geranylgeranylation	3/1565	11/40616	0.00746722	0.0237265	0.0111565	XLOC_200521/XLOC_212303/XLOC_224436	3
1120	NA-Balanced	GO:0006013	mannose metabolic process	3/1565	12/40616	0.00967371	0.0264683	0.0124457	XLOC_157489/XLOC_145348/XLOC_133516	3
1121	NA-Balanced	GO:0006378	mRNA polyadenylation	3/1565	12/40616	0.00967371	0.0264683	0.0124457	XLOC_223570/XLOC_199509/XLOC_211295	3
1122	NA-Balanced	GO:0006438	valyl-tRNA aminoacylation	3/1565	12/40616	0.00967371	0.0264683	0.0124457	XLOC_071453/XLOC_083999/XLOC_096526	3
1123	NA-Balanced	GO:0006741	NADP biosynthetic process	3/1565	12/40616	0.00967371	0.0264683	0.0124457	XLOC_023690/XLOC_012303/XLOC_002127	3
1124	NA-Balanced	GO:0006897	endocytosis	3/1565	12/40616	0.00967371	0.0264683	0.0124457	XLOC_080110/XLOC_068183/XLOC_097317	3
1125	NA-Balanced	GO:0010020	chloroplast fission	3/1565	12/40616	0.00967371	0.0264683	0.0124457	XLOC_044439/XLOC_058063/XLOC_036601	3
1126	NA-Balanced	GO:0016126	sterol biosynthetic process	3/1565	12/40616	0.00967371	0.0264683	0.0124457	XLOC_105907/XLOC_127297/XLOC_118547	3
1127	NA-Balanced	GO:0018342	protein prenylation	3/1565	12/40616	0.00967371	0.0264683	0.0124457	XLOC_200521/XLOC_212303/XLOC_224436	3
1128	NA-Balanced	GO:0019674	NAD metabolic process	3/1565	12/40616	0.00967371	0.0264683	0.0124457	XLOC_023690/XLOC_012303/XLOC_002127	3
1129	NA-Balanced	GO:0051013	microtubule severing	3/1565	12/40616	0.00967371	0.0264683	0.0124457	XLOC_073153/XLOC_080814/XLOC_094245	3
1130	NA-Balanced	GO:0006413	translational initiation	9/1565	96/40616	0.0118242	0.0319091	0.015004	XLOC_117003/XLOC_103519/XLOC_126127/XLOC_137193/XLOC_149144/XLOC_160697/XLOC_198654/XLOC_206075/XLOC_222976	9
1131	NA-Balanced	GO:0006556	S-adenosylmethionine biosynthetic process	3/1565	13/40616	0.0122196	0.0320969	0.0150923	XLOC_169044/XLOC_189466/XLOC_175491	3
1132	NA-Balanced	GO:0006891	intra-Golgi vesicle-mediated transport	3/1565	13/40616	0.0122196	0.0320969	0.0150923	XLOC_125901/XLOC_107794/XLOC_113427	3
1133	NA-Balanced	GO:0006535	cysteine biosynthetic process from serine	5/1565	37/40616	0.0132037	0.0342255	0.0160932	XLOC_124869/XLOC_118607/XLOC_119262/XLOC_137882/XLOC_127900	5
1134	NA-Balanced	GO:0006357	regulation of transcription by RNA polymerase II	12/1565	152/40616	0.0149232	0.0376861	0.0177204	TraesCS7A02G478800/XLOC_208215/TraesCS7D02G466200/XLOC_000393/XLOC_022230/XLOC_010408/XLOC_136999/XLOC_148944/XLOC_160549/XLOC_177070/XLOC_163513/XLOC_185081	12
1135	NA-Balanced	GO:0006429	leucyl-tRNA aminoacylation	3/1565	14/40616	0.0151127	0.0376861	0.0177204	XLOC_043523/XLOC_030786/XLOC_057294	3
1136	NA-Balanced	GO:0006725	cellular aromatic compound metabolic process	3/1565	14/40616	0.0151127	0.0376861	0.0177204	XLOC_069400/XLOC_086319/XLOC_098326	3
1137	NA-Balanced	GO:0009415	response to water	6/1565	54/40616	0.017305	0.0426135	0.0200373	XLOC_166404/XLOC_176321/XLOC_187350/XLOC_179571/XLOC_189498/XLOC_169076	6
1138	NA-Balanced	GO:0000902	cell morphogenesis	3/1565	15/40616	0.0183581	0.0441043	0.0207383	XLOC_174616/XLOC_186125/XLOC_164855	3
1139	NA-Balanced	GO:0007623	circadian rhythm	3/1565	15/40616	0.0183581	0.0441043	0.0207383	XLOC_010834/XLOC_000688/XLOC_022523	3
1140	NA-Balanced	GO:0050832	defense response to fungus	6/1565	55/40616	0.0188094	0.0446441	0.0209921	XLOC_070407/XLOC_095610/XLOC_082661/XLOC_176892/XLOC_192100/XLOC_172940	6
1141	NA-Balanced	GO:0000045	autophagosome assembly	3/1565	16/40616	0.0219588	0.0486053	0.0228548	XLOC_169663/TraesCS6B02G366600/TraesCS6D02G315600	3
1142	NA-Balanced	GO:0000103	sulfate assimilation	3/1565	16/40616	0.0219588	0.0486053	0.0228548	XLOC_118706/XLOC_124951/XLOC_105829	3
1143	NA-Balanced	GO:0006680	glucosylceramide catabolic process	3/1565	16/40616	0.0219588	0.0486053	0.0228548	XLOC_015733/XLOC_026122/XLOC_004974	3
1144	NA-Balanced	GO:0007031	peroxisome organization	3/1565	16/40616	0.0219588	0.0486053	0.0228548	XLOC_145977/XLOC_134177/XLOC_158062	3
1145	NA-Balanced	GO:0019441	tryptophan catabolic process to kynurenine	3/1565	16/40616	0.0219588	0.0486053	0.0228548	XLOC_148007/XLOC_159721/XLOC_136097	3
1146	NA-Balanced	GO:0072321	chaperone-mediated protein transport	3/1565	16/40616	0.0219588	0.0486053	0.0228548	XLOC_114083/XLOC_103166/XLOC_123936	3
1147	NA-D dominant	GO:0006487	protein N-linked glycosylation	3/49	25/40616	3.72466e-06	2.16234e-05	NA	XLOC_168409/TraesCS6D02G173800/TraesCS6B02G217600	3
1148	NA-D dominant	GO:0006189	de novo IMP biosynthetic process	3/49	26/40616	4.20691e-06	2.16234e-05	NA	XLOC_141814/XLOC_158426/XLOC_134528	3
1149	NA-D dominant	GO:0030042	actin filament depolymerization	3/49	29/40616	5.89729e-06	2.16234e-05	NA	XLOC_022186/XLOC_000351/XLOC_010336	3
1150	NA-D dominant	GO:0009793	embryo development ending in seed dormancy	3/49	33/40616	8.77574e-06	2.31209e-05	NA	XLOC_220387/XLOC_195729/XLOC_207813	3
1151	NA-D dominant	GO:0006694	steroid biosynthetic process	3/49	35/40616	1.05095e-05	2.31209e-05	NA	XLOC_133651/XLOC_125393/XLOC_115872	3
1152	NA-D dominant	GO:0016226	iron-sulfur cluster assembly	3/49	46/40616	2.41485e-05	4.42722e-05	NA	XLOC_118108/XLOC_126956/XLOC_102395	3
1153	NA-D dominant	GO:0009725	response to hormone	3/49	70/40616	8.53262e-05	0.000134084	NA	XLOC_002755/XLOC_024280/XLOC_013051	3
1154	NA-D dominant	GO:0006357	regulation of transcription by RNA polymerase II	3/49	152/40616	0.000834443	0.00114736	NA	XLOC_078337/XLOC_070819/XLOC_092372	3
1155	NA-D dominant	GO:0009611	response to wounding	3/49	213/40616	0.00219343	0.00268086	NA	XLOC_078816/XLOC_067044/TraesCS3D02G094200	3
1156	NA-D dominant	GO:0007165	signal transduction	3/49	326/40616	0.0071862	0.00790482	NA	XLOC_147825/XLOC_135924/XLOC_159564	3
1157	NA-D dominant	GO:0009058	biosynthetic process	3/49	400/40616	0.0124982	0.0124982	NA	XLOC_147097/XLOC_130907/XLOC_155196	3
1158	NA-D suppressed	GO:0006338	chromatin remodeling	6/128	39/40616	2.60755e-09	7.5619e-08	8.23437e-09	XLOC_011030/XLOC_000794/XLOC_022675/XLOC_014982/XLOC_025656/XLOC_004301	6
1159	NA-D suppressed	GO:0006013	mannose metabolic process	3/128	12/40616	6.58748e-06	3.82074e-05	4.16051e-06	XLOC_157489/XLOC_133516/XLOC_145348	3
1160	NA-D suppressed	GO:0008283	cell population proliferation	3/128	12/40616	6.58748e-06	3.82074e-05	4.16051e-06	XLOC_036618/XLOC_058055/TraesCS2B02G275300	3
1161	NA-D suppressed	GO:0042819	vitamin B6 biosynthetic process	3/128	12/40616	6.58748e-06	3.82074e-05	4.16051e-06	XLOC_117503/XLOC_107065/XLOC_126479	3
1162	NA-D suppressed	GO:0042823	pyridoxal phosphate biosynthetic process	3/128	12/40616	6.58748e-06	3.82074e-05	4.16051e-06	XLOC_117503/XLOC_107065/XLOC_126479	3
1163	NA-D suppressed	GO:0006094	gluconeogenesis	3/128	13/40616	8.54398e-06	4.12959e-05	4.49683e-06	XLOC_106084/XLOC_115052/XLOC_124701	3
1164	NA-D suppressed	GO:0019441	tryptophan catabolic process to kynurenine	3/128	16/40616	1.66141e-05	6.88297e-05	7.49506e-06	XLOC_148007/XLOC_136097/XLOC_159721	3
1165	NA-D suppressed	GO:0007140	male meiotic nuclear division	3/128	18/40616	2.40976e-05	6.98831e-05	7.60978e-06	XLOC_127556/XLOC_118849/XLOC_105707	3
1166	NA-D suppressed	GO:0007143	female meiotic nuclear division	3/128	18/40616	2.40976e-05	6.98831e-05	7.60978e-06	XLOC_127556/XLOC_118849/XLOC_105707	3
1167	NA-D suppressed	GO:0032957	inositol trisphosphate metabolic process	3/128	18/40616	2.40976e-05	6.98831e-05	7.60978e-06	XLOC_024249/XLOC_002722/XLOC_017096	3
1168	NA-D suppressed	GO:0008380	RNA splicing	3/128	20/40616	3.35109e-05	8.83468e-05	9.62035e-06	XLOC_043902/XLOC_057610/XLOC_031138	3
1169	NA-D suppressed	GO:0006189	de novo IMP biosynthetic process	3/128	26/40616	7.53786e-05	0.000168152	1.83106e-05	XLOC_017345/XLOC_027530/XLOC_006562	3
1170	NA-D suppressed	GO:0030150	protein import into mitochondrial matrix	3/128	26/40616	7.53786e-05	0.000168152	1.83106e-05	XLOC_099218/XLOC_074446/XLOC_082540	3
1171	NA-D suppressed	GO:0009738	abscisic acid-activated signaling pathway	3/128	40/40616	0.000277355	0.000574522	6.25614e-05	XLOC_001974/XLOC_012154/XLOC_023579	3
1172	NA-D suppressed	GO:0006568	tryptophan metabolic process	3/128	43/40616	0.00034406	0.000665183	7.24338e-05	XLOC_212855/XLOC_224784/XLOC_200932	3
1173	NA-D suppressed	GO:0030163	protein catabolic process	3/128	50/40616	0.00053772	0.000974617	0.000106129	XLOC_168179/XLOC_174565/XLOC_186083	3
1174	NA-D suppressed	GO:0017004	cytochrome complex assembly	3/128	55/40616	0.000711535	0.0012138	0.000132174	XLOC_001849/XLOC_012048/XLOC_023493	3
1175	NA-D suppressed	GO:0006542	glutamine biosynthetic process	2/128	16/40616	0.0011488	0.00185084	0.000201543	XLOC_179996/XLOC_169379	2
1176	NA-D suppressed	GO:0006807	nitrogen compound metabolic process	3/128	69/40616	0.00137613	0.00205072	0.000223309	XLOC_189758/XLOC_179996/XLOC_169379	3
1177	NA-D suppressed	GO:0006351	transcription, DNA-templated	6/128	391/40616	0.0015506	0.00205072	0.000223309	XLOC_072161/XLOC_097116/XLOC_079903/XLOC_159150/XLOC_147359/XLOC_135501	6
1178	NA-D suppressed	GO:0031047	gene silencing by RNA	3/128	72/40616	0.00155572	0.00205072	0.000223309	XLOC_211052/XLOC_223383/XLOC_199289	3
1179	NA-D suppressed	GO:0034968	histone lysine methylation	3/128	72/40616	0.00155572	0.00205072	0.000223309	XLOC_051088/XLOC_038102/XLOC_063467	3
1180	NA-D suppressed	GO:0007017	microtubule-based process	3/128	77/40616	0.00188642	0.00237853	0.000259005	XLOC_073067/XLOC_080675/XLOC_094149	3
1181	NA-D suppressed	GO:0000413	protein peptidyl-prolyl isomerization	3/128	82/40616	0.00225786	0.00272824	0.000297086	XLOC_200581/XLOC_212378/XLOC_224483	3
1182	NA-D suppressed	GO:0006887	exocytosis	3/128	157/40616	0.0136023	0.0157787	0.00171819	XLOC_060293/XLOC_046968/XLOC_038826	3
1183	NA-NA	GO:0006270	DNA replication initiation	30/4817	36/40616	1.45063e-22	5.04821e-20	2.91654e-20	XLOC_002446/XLOC_023963/XLOC_012649/XLOC_012726/XLOC_002514/XLOC_024028/XLOC_015428/XLOC_004696/XLOC_022855/XLOC_026868/XLOC_005855/XLOC_016532/XLOC_069267/XLOC_086184/XLOC_094537/XLOC_093550/XLOC_072199/XLOC_084749/XLOC_123928/XLOC_107143/XLOC_117425/XLOC_154878/XLOC_142133/XLOC_130437/XLOC_155251/XLOC_147172/XLOC_135315/XLOC_190182/XLOC_169873/XLOC_180530	30
1184	NA-NA	GO:0006260	DNA replication	73/4817	196/40616	4.15361e-20	7.22728e-18	4.17547e-18	XLOC_012726/XLOC_002514/XLOC_024028/XLOC_004325/XLOC_025679/XLOC_015003/XLOC_015428/XLOC_004696/XLOC_022855/XLOC_026868/XLOC_005855/XLOC_016532/XLOC_017069/XLOC_027316/XLOC_006340/XLOC_043583/XLOC_057350/XLOC_030846/XLOC_060986/XLOC_035141/XLOC_048068/XLOC_071430/XLOC_096510/XLOC_083976/XLOC_084547/XLOC_071865/XLOC_096895/XLOC_093550/XLOC_072199/XLOC_084749/XLOC_072792/XLOC_085421/XLOC_097554/XLO…	73
1185	NA-NA	GO:0006281	DNA repair	100/4817	350/40616	2.05279e-17	2.38123e-15	1.37573e-15	XLOC_013010/XLOC_024239/XLOC_002713/XLOC_004325/XLOC_025679/XLOC_015003/XLOC_026293/XLOC_005147/XLOC_011757/XLOC_026945/XLOC_005949/XLOC_016627/XLOC_028101/XLOC_018163/XLOC_007217/XLOC_056471/XLOC_047357/XLOC_029966/XLOC_043445/XLOC_030721/XLOC_057205/XLOC_045384/XLOC_058877/XLOC_032896/XLOC_060986/XLOC_035141/XLOC_048068/XLOC_061334/XLOC_048509/XLOC_035496/XLOC_045203/XLOC_037270/XLOC_058717/XLO…	100
1186	NA-NA	GO:0006470	protein dephosphorylation	92/4817	322/40616	3.85616e-16	3.35486e-14	1.93823e-14	XLOC_010842/XLOC_022529/XLOC_000696/XLOC_001841/XLOC_023487/XLOC_012041/XLOC_030238/XLOC_056709/XLOC_042775/XLOC_059167/XLOC_045767/XLOC_033209/XLOC_047937/XLOC_035063/XLOC_060902/XLOC_048947/XLOC_035888/XLOC_061705/XLOC_057794/XLOC_044100/XLOC_036161/XLOC_049678/XLOC_062276/XLOC_036832/XLOC_062440/XLOC_037021/XLOC_044906/XLOC_037174/XLOC_062447/XLOC_049902/XLOC_079390/XLOC_067454/XLOC_093173/XLO…	92
1187	NA-NA	GO:0007018	microtubule-based movement	51/4817	178/40616	1.16271e-09	8.09244e-08	4.6753e-08	XLOC_023734/XLOC_012348/XLOC_002177/XLOC_002421/XLOC_012622/XLOC_023943/XLOC_043964/XLOC_031187/XLOC_061697/XLOC_062196/XLOC_036703/XLOC_049566/XLOC_037206/XLOC_049931/XLOC_062485/XLOC_051106/XLOC_063481/XLOC_038119/XLOC_085019/XLOC_068135/XLOC_097220/XLOC_085490/XLOC_072861/XLOC_097617/XLOC_129956/XLOC_141581/XLOC_154443/XLOC_154482/XLOC_146224/XLOC_129998/XLOC_155322/XLOC_147295/XLOC_131099/XLO…	51
1188	NA-NA	GO:0006259	DNA metabolic process	21/4817	42/40616	1.51938e-09	8.81243e-08	5.09127e-08	XLOC_012437/XLOC_023800/XLOC_002255/XLOC_069458/XLOC_094701/XLOC_081408/XLOC_127095/XLOC_102241/XLOC_118270/XLOC_148959/XLOC_132763/XLOC_160552/XLOC_137655/XLOC_161094/XLOC_149641/XLOC_179757/XLOC_169185/XLOC_186825/XLOC_199949/XLOC_223946/XLOC_211726	21
1189	NA-NA	GO:0006974	cellular response to DNA damage stimulus	15/4817	24/40616	5.7658e-09	2.58395e-07	1.49284e-07	XLOC_013010/XLOC_024239/XLOC_002713/XLOC_043445/XLOC_030721/XLOC_057205/XLOC_045384/XLOC_058877/XLOC_032896/XLOC_115514/XLOC_125099/XLOC_105636/XLOC_179317/XLOC_189234/XLOC_168773	15
1190	NA-NA	GO:0006807	nitrogen compound metabolic process	27/4817	69/40616	6.68262e-09	2.58395e-07	1.49284e-07	XLOC_001327/XLOC_015608/XLOC_023005/XLOC_084942/XLOC_093609/XLOC_072290/XLOC_101961/XLOC_124848/XLOC_115218/XLOC_116717/XLOC_103749/XLOC_125904/XLOC_125174/XLOC_115593/XLOC_105579/XLOC_136332/XLOC_148248/XLOC_159924/XLOC_174525/XLOC_164774/XLOC_188844/XLOC_165564/XLOC_179468/XLOC_186634/XLOC_179996/XLOC_169379/XLOC_189758	27
1191	NA-NA	GO:0032259	methylation	27/4817	69/40616	6.68262e-09	2.58395e-07	1.49284e-07	XLOC_024754/XLOC_003309/XLOC_013741/XLOC_051132/XLOC_063501/XLOC_038126/XLOC_119135/XLOC_108909/XLOC_127797/XLOC_154465/XLOC_146208/XLOC_129982/XLOC_142440/XLOC_155131/XLOC_130819/XLOC_156866/XLOC_144579/XLOC_132856/XLOC_175418/XLOC_186657/XLOC_165594/XLOC_175653/XLOC_189563/XLOC_165838/XLOC_200151/XLOC_224110/XLOC_211900	27
1192	NA-NA	GO:0007064	mitotic sister chromatid cohesion	15/4817	25/40616	1.28233e-08	4.46251e-07	2.57816e-07	XLOC_058176/XLOC_049560/XLOC_036695/XLOC_150019/XLOC_104281/XLOC_161401/XLOC_155460/XLOC_142892/XLOC_131274/XLOC_194566/XLOC_223303/XLOC_206466/XLOC_198410/XLOC_222785/XLOC_210242	15
1193	NA-NA	GO:0016579	protein deubiquitination	39/4817	130/40616	2.50018e-08	7.70638e-07	4.45227e-07	XLOC_013006/XLOC_024235/XLOC_002709/XLOC_049301/XLOC_031706/XLOC_057992/XLOC_059788/XLOC_033870/XLOC_046524/XLOC_035314/XLOC_061146/XLOC_048270/XLOC_049903/XLOC_062448/XLOC_037175/XLOC_068709/XLOC_097854/XLOC_085742/XLOC_118905/XLOC_101669/XLOC_127597/XLOC_127506/XLOC_118771/XLOC_101775/XLOC_115008/XLOC_106130/XLOC_124661/XLOC_158212/XLOC_146120/XLOC_134290/XLOC_159921/XLOC_136327/XLOC_148235/XLO…	39
1194	NA-NA	GO:0000290	deadenylation-dependent decapping of nuclear-transcribed mRNA	12/4817	17/40616	2.65737e-08	7.70638e-07	4.45227e-07	XLOC_006362/XLOC_027336/XLOC_017090/XLOC_103244/XLOC_117299/XLOC_126358/XLOC_142464/XLOC_155155/XLOC_130858/XLOC_144074/XLOC_156455/XLOC_132398	12
1195	NA-NA	GO:0006913	nucleocytoplasmic transport	20/4817	44/40616	2.96639e-08	7.94079e-07	4.58769e-07	XLOC_063172/XLOC_037815/XLOC_050731/XLOC_084175/XLOC_068852/XLOC_096665/XLOC_071862/XLOC_096893/XLOC_084546/XLOC_125136/XLOC_105601/XLOC_115566/XLOC_127316/XLOC_105926/XLOC_118572/XLOC_117495/XLOC_107059/XLOC_135996/XLOC_159628/XLOC_147889	20
1196	NA-NA	GO:0034227	tRNA thio-modification	9/4817	10/40616	4.12019e-08	8.9614e-07	5.17734e-07	XLOC_130265/XLOC_154735/XLOC_141948/XLOC_142070/XLOC_154836/XLOC_134689/XLOC_155689/XLOC_135851/XLOC_143177	9
1197	NA-NA	GO:0043488	regulation of mRNA stability	9/4817	10/40616	4.12019e-08	8.9614e-07	5.17734e-07	XLOC_049543/XLOC_036686/XLOC_062173/XLOC_045031/XLOC_037114/XLOC_058578/XLOC_198651/XLOC_206079/XLOC_222974	9
1198	NA-NA	GO:1900364	negative regulation of mRNA polyadenylation	9/4817	10/40616	4.12019e-08	8.9614e-07	5.17734e-07	XLOC_049543/XLOC_036686/XLOC_062173/XLOC_045031/XLOC_037114/XLOC_058578/XLOC_198651/XLOC_206079/XLOC_222974	9
1199	NA-NA	GO:0006012	galactose metabolic process	15/4817	27/40616	5.3982e-08	1.10504e-06	6.38424e-07	XLOC_045784/XLOC_059177/XLOC_033223/XLOC_059410/XLOC_046033/XLOC_033460/XLOC_147504/XLOC_135625/XLOC_159273/XLOC_189761/XLOC_179999/XLOC_169383/XLOC_199360/XLOC_211123/XLOC_223446	15
1200	NA-NA	GO:0006886	intracellular protein transport	87/4817	416/40616	9.12461e-08	1.76409e-06	1.01918e-06	TraesCS5A02G233800/TraesCS5D02G240700/TraesCS5B02G232300/XLOC_023102/XLOC_001433/XLOC_015761/XLOC_026712/XLOC_005687/XLOC_016361/XLOC_005772/XLOC_023753/XLOC_012374/XLOC_026938/XLOC_005940/XLOC_016617/XLOC_017374/XLOC_006589/XLOC_027560/XLOC_057990/XLOC_031701/XLOC_049303/XLOC_035005/XLOC_060852/XLOC_047885/XLOC_063350/XLOC_037998/XLOC_050959/XLOC_067515/XLOC_093226/XLOC_079450/XLOC_096806/XLOC_0…	87
1201	NA-NA	GO:0001678	cellular glucose homeostasis	15/4817	28/40616	1.03455e-07	1.89485e-06	1.09473e-06	XLOC_024319/XLOC_013100/XLOC_002829/XLOC_025936/XLOC_015380/XLOC_004631/XLOC_056364/XLOC_034457/XLOC_047261/XLOC_094041/XLOC_068591/XLOC_080527/XLOC_087140/XLOC_070118/XLOC_095300	15
1202	NA-NA	GO:0006542	glutamine biosynthetic process	11/4817	16/40616	1.59163e-07	2.76944e-06	1.60001e-06	XLOC_001327/XLOC_015608/XLOC_023005/XLOC_101961/XLOC_124848/XLOC_115218/XLOC_116717/XLOC_103749/XLOC_125904/XLOC_179996/XLOC_169379	11
1203	NA-NA	GO:0090481	pyrimidine nucleotide-sugar transmembrane transport	12/4817	19/40616	1.71864e-07	2.84803e-06	1.64541e-06	XLOC_086370/XLOC_098389/XLOC_073667/XLOC_165450/XLOC_179340/XLOC_189247/XLOC_174983/XLOC_168653/XLOC_186434/XLOC_211643/XLOC_223872/XLOC_195042	12
1204	NA-NA	GO:0008283	cell population proliferation	9/4817	12/40616	7.23856e-07	1.14501e-05	6.61514e-06	XLOC_114114/TraesCS4A02G186800/TraesCS4D02G126700/XLOC_058055/TraesCS2B02G275300/XLOC_036618/XLOC_135223/XLOC_158929/XLOC_147067	9
1205	NA-NA	GO:0006094	gluconeogenesis	9/4817	13/40616	2.10275e-06	3.18155e-05	1.8381e-05	XLOC_022202/XLOC_003934/XLOC_014534/XLOC_106084/XLOC_115052/XLOC_124701/XLOC_131795/XLOC_155908/XLOC_143442	9
1206	NA-NA	GO:0008033	tRNA processing	26/4817	85/40616	3.37678e-06	4.89633e-05	2.82879e-05	XLOC_000513/XLOC_010587/XLOC_029843/XLOC_056380/XLOC_047229/XLOC_031942/XLOC_062067/XLOC_049418/XLOC_037416/XLOC_050276/XLOC_062821/XLOC_127145/XLOC_118345/XLOC_102181/XLOC_149877/XLOC_108471/XLOC_157587/XLOC_157000/XLOC_133002/XLOC_144718/XLOC_155689/XLOC_135851/XLOC_143177/XLOC_200151/XLOC_224110/XLOC_211900	26
1207	NA-NA	GO:0015693	magnesium ion transport	14/4817	31/40616	3.92505e-06	5.31455e-05	3.07041e-05	XLOC_094633/XLOC_069376/XLOC_085279/XLOC_072676/XLOC_097471/XLOC_117163/XLOC_103371/XLOC_126239/XLOC_165172/XLOC_189107/XLOC_179008/XLOC_168443/XLOC_178937/XLOC_186318	14
1208	NA-NA	GO:0000724	double-strand break repair via homologous recombination	15/4817	35/40616	3.97064e-06	5.31455e-05	3.07041e-05	XLOC_028101/XLOC_018163/XLOC_007217/XLOC_069423/XLOC_098308/XLOC_086303/XLOC_159120/XLOC_131142/XLOC_142761/XLOC_143835/XLOC_156234/XLOC_132150/XLOC_199949/XLOC_223946/XLOC_211726	15
1209	NA-NA	GO:0016311	dephosphorylation	24/4817	76/40616	4.27627e-06	5.51163e-05	3.18428e-05	XLOC_030238/XLOC_056709/XLOC_042775/XLOC_048947/XLOC_035888/XLOC_061705/XLOC_079390/XLOC_067454/XLOC_093173/XLOC_072876/XLOC_085507/XLOC_097638/XLOC_126291/XLOC_107269/XLOC_117223/XLOC_142673/XLOC_131039/XLOC_158977/XLOC_125547/XLOC_116098/XLOC_133842/XLOC_135092/XLOC_146907/XLOC_158783	24
1210	NA-NA	GO:0006479	protein methylation	15/4817	36/40616	6.06011e-06	7.53185e-05	4.35143e-05	XLOC_023243/XLOC_015867/XLOC_001584/XLOC_030761/XLOC_043500/XLOC_057269/XLOC_035223/XLOC_061057/XLOC_048151/XLOC_060070/XLOC_038630/XLOC_046883/XLOC_167727/XLOC_188508/XLOC_178209	15
1211	NA-NA	GO:0006096	glycolytic process	41/4817	173/40616	1.01285e-05	0.000121542	7.02192e-05	XLOC_024319/XLOC_013100/XLOC_002829/XLOC_013110/XLOC_024331/XLOC_002842/XLOC_022202/XLOC_003934/XLOC_014534/XLOC_016949/XLOC_006217/XLOC_027218/XLOC_049996/XLOC_032497/XLOC_062546/XLOC_056364/XLOC_034457/XLOC_047261/XLOC_094041/XLOC_068591/XLOC_080527/XLOC_087140/XLOC_095300/XLOC_072566/XLOC_085181/XLOC_097369/XLOC_103284/XLOC_123797/XLOC_113892/XLOC_103309/XLOC_113915/XLOC_123814/XLOC_131795/XLO…	41
1212	NA-NA	GO:0007076	mitotic chromosome condensation	9/4817	15/40616	1.17647e-05	0.000127941	7.39165e-05	XLOC_043366/XLOC_030675/XLOC_057156/XLOC_187086/XLOC_166104/XLOC_175994/XLOC_218777/XLOC_205794/XLOC_193712	9
1213	NA-NA	GO:0007623	circadian rhythm	9/4817	15/40616	1.17647e-05	0.000127941	7.39165e-05	XLOC_010834/XLOC_022523/XLOC_000688/XLOC_126828/XLOC_114402/XLOC_106847/XLOC_125547/XLOC_116098/XLOC_133842	9
1214	NA-NA	GO:0051276	chromosome organization	9/4817	15/40616	1.17647e-05	0.000127941	7.39165e-05	XLOC_012863/XLOC_002611/XLOC_024125/XLOC_081386/XLOC_069438/XLOC_094679/XLOC_194566/XLOC_223303/XLOC_206466	9
1215	NA-NA	GO:0006265	DNA topological change	18/4817	52/40616	1.61878e-05	0.000170707	9.86241e-05	XLOC_012437/XLOC_023800/XLOC_002255/XLOC_093398/XLOC_079699/XLOC_067745/XLOC_127095/XLOC_102241/XLOC_118270/XLOC_142855/XLOC_131231/XLOC_155428/XLOC_137655/XLOC_161094/XLOC_149641/XLOC_179757/XLOC_169185/XLOC_186825	18
1216	NA-NA	GO:0006397	mRNA processing	33/4817	131/40616	1.89795e-05	0.00018895	0.000109163	XLOC_022435/XLOC_000602/XLOC_023872/XLOC_045031/XLOC_037114/XLOC_058578/XLOC_096216/XLOC_071126/XLOC_083559/XLOC_118794/XLOC_105764/XLOC_127521/XLOC_114980/XLOC_106158/XLOC_124635/XLOC_107710/XLOC_123527/XLOC_113514/XLOC_142395/XLOC_135041/XLOC_158876/XLOC_188375/XLOC_167543/XLOC_173869/XLOC_180678/XLOC_187552/XLOC_169971/XLOC_219320/XLOC_211012/XLOC_194442/XLOC_195608/XLOC_207692/XLOC_220295	33
1217	NA-NA	GO:0031047	gene silencing by RNA	22/4817	72/40616	1.90035e-05	0.00018895	0.000109163	XLOC_022702/XLOC_000820/XLOC_080131/XLOC_097300/XLOC_068212/XLOC_070908/XLOC_078226/XLOC_092304/XLOC_079570/XLOC_096866/XLOC_071815/XLOC_085053/XLOC_093757/XLOC_072427/XLOC_073528/XLOC_098213/XLOC_126363/XLOC_103234/XLOC_117306/XLOC_224815/XLOC_212919/XLOC_200954	22
1218	NA-NA	GO:0010119	regulation of stomatal movement	9/4817	16/40616	2.40465e-05	0.000232449	0.000134295	XLOC_048441/XLOC_061283/XLOC_035445/XLOC_085889/XLOC_073246/XLOC_097971/XLOC_134449/XLOC_158373/XLOC_146358	9
1219	NA-NA	GO:0006400	tRNA modification	15/4817	41/40616	3.86625e-05	0.000363637	0.000210087	XLOC_049793/XLOC_036928/XLOC_062364/XLOC_038016/XLOC_050980/XLOC_063382/XLOC_126667/XLOC_117903/XLOC_102813/XLOC_144915/XLOC_133194/XLOC_157159/XLOC_169084/XLOC_189505/XLOC_175448	15
1220	NA-NA	GO:0006367	transcription initiation from RNA polymerase II promoter	21/4817	73/40616	7.82596e-05	0.000647227	0.000373927	XLOC_010184/XLOC_022078/XLOC_000243/XLOC_001165/XLOC_022965/XLOC_015580/XLOC_072765/XLOC_097528/XLOC_085389/XLOC_085439/XLOC_072802/XLOC_097562/XLOC_073011/XLOC_094206/XLOC_080745/XLOC_169092/XLOC_189514/XLOC_175440/XLOC_195853/XLOC_220498/XLOC_207978	21
1221	NA-NA	GO:0006488	dolichol-linked oligosaccharide biosynthetic process	9/4817	18/40616	8.17603e-05	0.000647227	0.000373927	XLOC_037552/XLOC_050426/XLOC_062960/XLOC_037593/XLOC_050470/XLOC_062992/XLOC_106432/XLOC_114686/XLOC_124415	9
1222	NA-NA	GO:0007140	male meiotic nuclear division	9/4817	18/40616	8.17603e-05	0.000647227	0.000373927	XLOC_049594/XLOC_036738/XLOC_062222/XLOC_073853/XLOC_086608/XLOC_098566/XLOC_118849/XLOC_105707/XLOC_127556	9
1223	NA-NA	GO:0007143	female meiotic nuclear division	9/4817	18/40616	8.17603e-05	0.000647227	0.000373927	XLOC_049594/XLOC_036738/XLOC_062222/XLOC_073853/XLOC_086608/XLOC_098566/XLOC_118849/XLOC_105707/XLOC_127556	9
1224	NA-NA	GO:0009072	aromatic amino acid family metabolic process	9/4817	18/40616	8.17603e-05	0.000647227	0.000373927	XLOC_154612/XLOC_130128/XLOC_141802/XLOC_174608/XLOC_168143/XLOC_186114/XLOC_212365/XLOC_224476/XLOC_200570	9
1225	NA-NA	GO:0051301	cell division	9/4817	18/40616	8.17603e-05	0.000647227	0.000373927	XLOC_057847/XLOC_031482/XLOC_044196/XLOC_069267/XLOC_086184/XLOC_094537/XLOC_158767/XLOC_146895/XLOC_130610	9
1226	NA-NA	GO:0006241	CTP biosynthetic process	12/4817	30/40616	8.36932e-05	0.000647227	0.000373927	XLOC_072438/XLOC_085058/XLOC_093754/XLOC_126248/XLOC_113855/XLOC_107345/XLOC_154888/XLOC_142139/XLOC_130450/XLOC_146713/XLOC_158674/XLOC_134812	12
1227	NA-NA	GO:0016554	cytidine to uridine editing	12/4817	30/40616	8.36932e-05	0.000647227	0.000373927	XLOC_050770/XLOC_033280/XLOC_063208/XLOC_187866/XLOC_177098/XLOC_163548/XLOC_206747/XLOC_219505/XLOC_194690/XLOC_223105/XLOC_210553/XLOC_198773	12
1228	NA-NA	GO:0035556	intracellular signal transduction	14/4817	39/40616	8.86711e-05	0.000670816	0.000387556	XLOC_023658/XLOC_012266/XLOC_002073/XLOC_032866/XLOC_058853/XLOC_036925/XLOC_049789/XLOC_062362/XLOC_131168/XLOC_147346/XLOC_159144/XLOC_198188/XLOC_209988/XLOC_222561	14
1229	NA-NA	GO:0006351	transcription, DNA-templated	72/4817	391/40616	0.000100438	0.000743669	0.000429646	XLOC_146686/TraesCS5D02G101200/TraesCS5A02G089100/XLOC_016345/XLOC_026700/XLOC_005623/XLOC_059231/XLOC_045845/XLOC_033258/XLOC_037362/XLOC_062782/XLOC_050233/XLOC_038398/XLOC_063739/XLOC_051440/XLOC_078919/XLOC_067110/XLOC_092798/XLOC_079241/XLOC_067373/XLOC_093046/XLOC_079753/XLOC_093439/XLOC_072032/XLOC_097116/XLOC_079903/XLOC_072161/XLOC_072812/XLOC_097567/XLOC_085453/XLOC_097979/XLOC_073256/X…	72
1230	NA-NA	GO:0006310	DNA recombination	19/4817	64/40616	0.00010618	0.000769805	0.000444745	XLOC_004325/XLOC_025679/XLOC_015003/XLOC_026293/XLOC_005147/XLOC_011757/XLOC_060986/XLOC_035141/XLOC_048068/XLOC_084547/XLOC_071865/XLOC_096895/XLOC_105893/XLOC_124879/XLOC_115255/XLOC_189980/XLOC_180304/XLOC_169661/XLOC_170234	19
1231	NA-NA	GO:0006564	L-serine biosynthetic process	9/4817	19/40616	0.00013898	0.000967301	0.000558846	XLOC_030787/XLOC_043526/XLOC_057295/XLOC_115450/XLOC_105719/XLOC_125037/XLOC_205508/XLOC_218558/XLOC_193445	9
1232	NA-NA	GO:0016575	histone deacetylation	9/4817	19/40616	0.00013898	0.000967301	0.000558846	XLOC_044704/XLOC_058301/XLOC_036852/XLOC_079163/XLOC_067288/XLOC_092977/XLOC_207209/XLOC_219885/XLOC_199808	9
1233	NA-NA	GO:0001522	pseudouridine synthesis	21/4817	76/40616	0.000147436	0.00100603	0.000581223	XLOC_002694/XLOC_024222/XLOC_012991/XLOC_014335/XLOC_003812/XLOC_025200/XLOC_004770/XLOC_015543/XLOC_025945/XLOC_017021/XLOC_027275/XLOC_006299/XLOC_059020/XLOC_045580/XLOC_033061/XLOC_078792/XLOC_067029/XLOC_092690/XLOC_179397/XLOC_165547/XLOC_189292	21
1234	NA-NA	GO:0006396	RNA processing	50/4817	253/40616	0.000196069	0.00131215	0.000758079	XLOC_010696/XLOC_022435/XLOC_000602/XLOC_014335/XLOC_003812/XLOC_025200/XLOC_015587/XLOC_026056/XLOC_004808/XLOC_016634/XLOC_026954/XLOC_005959/XLOC_060545/XLOC_047514/XLOC_030043/XLOC_062109/XLOC_031876/XLOC_049470/XLOC_036801/XLOC_062255/XLOC_049652/XLOC_096216/XLOC_071126/XLOC_083559/XLOC_071966/XLOC_093389/XLOC_085647/XLOC_097756/XLOC_073000/XLOC_074440/XLOC_087476/XLOC_099206/XLOC_113746/XLO…	50
1235	NA-NA	GO:0008654	phospholipid biosynthetic process	11/4817	28/40616	0.000199975	0.00131304	0.000758594	XLOC_015876/XLOC_001581/XLOC_085852/XLOC_097936/XLOC_073207/XLOC_177835/XLOC_188329/XLOC_167460/XLOC_222450/XLOC_209856/XLOC_198067	11
1236	NA-NA	GO:0009058	biosynthetic process	71/4817	400/40616	0.000343221	0.00216203	0.00124908	XLOC_005538/XLOC_026602/XLOC_016236/XLOC_016574/XLOC_026908/XLOC_005895/XLOC_006052/XLOC_027040/XLOC_016747/XLOC_031900/XLOC_049454/XLOC_062099/XLOC_035097/XLOC_060954/XLOC_048013/XLOC_061442/XLOC_035610/XLOC_043667/XLOC_080415/XLOC_068484/XLOC_093945/XLOC_097540/XLOC_085400/XLOC_072777/XLOC_073487/XLOC_098186/XLOC_074000/XLOC_098681/XLOC_086747/XLOC_105860/XLOC_115287/XLOC_124916/XLOC_106062/XLO…	71
1237	NA-NA	GO:0016192	vesicle-mediated transport	55/4817	292/40616	0.00034889	0.00216203	0.00124908	XLOC_026712/XLOC_005687/XLOC_016361/XLOC_017374/XLOC_006589/XLOC_027560/XLOC_057990/XLOC_031701/XLOC_049303/XLOC_035723/XLOC_061545/XLOC_048756/XLOC_037422/XLOC_067410/XLOC_079335/XLOC_093132/XLOC_079393/XLOC_067465/XLOC_093178/XLOC_093233/XLOC_084366/XLOC_071745/XLOC_085297/XLOC_072687/XLOC_097475/XLOC_097488/XLOC_072705/XLOC_085315/XLOC_116735/XLOC_103737/XLOC_125918/XLOC_116710/XLOC_103754/XLO…	55
1238	NA-NA	GO:0006072	glycerol-3-phosphate metabolic process	9/4817	21/40616	0.000354125	0.00216203	0.00124908	XLOC_056734/XLOC_030260/XLOC_042820/XLOC_059784/XLOC_046516/XLOC_033865/XLOC_070085/XLOC_098951/XLOC_082150	9
1239	NA-NA	GO:0009435	NAD biosynthetic process	9/4817	21/40616	0.000354125	0.00216203	0.00124908	XLOC_157618/XLOC_108425/XLOC_145495/XLOC_130654/XLOC_142265/XLOC_155057/XLOC_190342/XLOC_180770/XLOC_170049	9
1240	NA-NA	GO:0006471	protein ADP-ribosylation	6/4817	10/40616	0.000380353	0.00224344	0.00129612	XLOC_000354/XLOC_022190/XLOC_010340/XLOC_220230/XLOC_195545/XLOC_207623	6
1241	NA-NA	GO:0006790	sulfur compound metabolic process	6/4817	10/40616	0.000380353	0.00224344	0.00129612	XLOC_146969/XLOC_158863/XLOC_130771/XLOC_180674/XLOC_169963/XLOC_190266	6
1242	NA-NA	GO:0006888	endoplasmic reticulum to Golgi vesicle-mediated transport	18/4817	65/40616	0.000414832	0.00240603	0.00139005	XLOC_026938/XLOC_005940/XLOC_016617/XLOC_113888/XLOC_123795/XLOC_103281/XLOC_131754/XLOC_155872/XLOC_143406/XLOC_148618/XLOC_160252/XLOC_136684/XLOC_188907/XLOC_168234/XLOC_178707/XLOC_168915/XLOC_175297/XLOC_186556	18
1243	NA-NA	GO:0000226	microtubule cytoskeleton organization	18/4817	66/40616	0.000507851	0.00289725	0.00167385	XLOC_012406/XLOC_005802/XLOC_023774/XLOC_045209/XLOC_058718/XLOC_032705/XLOC_072784/XLOC_097549/XLOC_085409/XLOC_102032/XLOC_115138/XLOC_124789/XLOC_165923/XLOC_175762/XLOC_186927/XLOC_200087/XLOC_224065/XLOC_211833	18
1244	NA-NA	GO:0006526	arginine biosynthetic process	9/4817	22/40616	0.000536428	0.00296313	0.00171191	XLOC_037703/XLOC_063077/XLOC_050603/XLOC_106203/XLOC_114937/XLOC_124599/XLOC_198613/XLOC_210358/XLOC_222941	9
1245	NA-NA	GO:0046854	phosphatidylinositol phosphorylation	9/4817	22/40616	0.000536428	0.00296313	0.00171191	XLOC_146969/XLOC_158863/XLOC_130771/XLOC_188850/XLOC_168189/XLOC_174538/XLOC_180674/XLOC_169963/XLOC_190266	9
1246	NA-NA	GO:0006221	pyrimidine nucleotide biosynthetic process	12/4817	36/40616	0.000612627	0.00327991	0.00189493	XLOC_061401/XLOC_048589/XLOC_035556/XLOC_072438/XLOC_085058/XLOC_093754/XLOC_154888/XLOC_142139/XLOC_130450/XLOC_193405/XLOC_205467/XLOC_218525	12
1247	NA-NA	GO:0007264	small GTPase mediated signal transduction	12/4817	36/40616	0.000612627	0.00327991	0.00189493	XLOC_002745/XLOC_013039/XLOC_024268/XLOC_006314/XLOC_027290/XLOC_017037/XLOC_084333/XLOC_071716/XLOC_096777/XLOC_141668/XLOC_130031/XLOC_154503	12
1248	NA-NA	GO:0006379	mRNA cleavage	6/4817	11/40616	0.000752625	0.00363769	0.00210163	XLOC_146686/TraesCS5D02G101200/TraesCS5A02G089100/XLOC_137553/XLOC_149525/XLOC_160990	6
1249	NA-NA	GO:0007005	mitochondrion organization	6/4817	11/40616	0.000752625	0.00363769	0.00210163	XLOC_175632/XLOC_189582/XLOC_165818/XLOC_175681/XLOC_169217/XLOC_186860	6
1250	NA-NA	GO:0007023	post-chaperonin tubulin folding pathway	6/4817	11/40616	0.000752625	0.00363769	0.00210163	XLOC_127798/XLOC_108910/XLOC_119136/XLOC_154426/XLOC_146141/XLOC_129935	6
1251	NA-NA	GO:0009052	pentose-phosphate shunt, non-oxidative branch	6/4817	11/40616	0.000752625	0.00363769	0.00210163	XLOC_054223/XLOC_040737/XLOC_058151/XLOC_163973/XLOC_173627/XLOC_188264	6
1252	NA-NA	GO:0009642	response to light intensity	6/4817	11/40616	0.000752625	0.00363769	0.00210163	XLOC_097200/XLOC_072330/XLOC_084980/XLOC_137414/XLOC_160860/XLOC_149349	6
1253	NA-NA	GO:0015937	coenzyme A biosynthetic process	6/4817	11/40616	0.000752625	0.00363769	0.00210163	XLOC_144008/XLOC_132336/XLOC_156399/XLOC_193431/XLOC_205493/XLOC_218547	6
1254	NA-NA	GO:0090116	C-5 methylation of cytosine	6/4817	11/40616	0.000752625	0.00363769	0.00210163	XLOC_031558/XLOC_061941/XLOC_044274/XLOC_118294/XLOC_127110/XLOC_102225	6
1255	NA-NA	GO:0006779	porphyrin-containing compound biosynthetic process	9/4817	23/40616	0.000788974	0.00376113	0.00217295	XLOC_058664/XLOC_032638/XLOC_045122/XLOC_063154/XLOC_037795/XLOC_050709/XLOC_126880/XLOC_118002/XLOC_102493	9
1256	NA-NA	GO:0006535	cysteine biosynthetic process from serine	12/4817	37/40616	0.000809669	0.00380763	0.00219981	XLOC_098008/XLOC_085941/XLOC_073287/XLOC_101804/XLOC_124979/XLOC_115371/XLOC_118607/XLOC_124869/XLOC_127900/XLOC_119262/XLOC_137882/XLOC_165057	12
1257	NA-NA	GO:0006086	acetyl-CoA biosynthetic process from pyruvate	8/4817	19/40616	0.000874511	0.00405773	0.0023443	XLOC_144449/XLOC_132751/XLOC_156759/XLOC_141554/XLOC_134318/XLOC_158244/XLOC_176000/XLOC_166111	8
1258	NA-NA	GO:0007015	actin filament organization	17/4817	64/40616	0.00099514	0.00455669	0.00263257	TraesCS2D02G204600/XLOC_031135/XLOC_048441/XLOC_061283/XLOC_035445/XLOC_081222/XLOC_069269/XLOC_094540/XLOC_080029/XLOC_072316/XLOC_097183/XLOC_085889/XLOC_073246/XLOC_097971/XLOC_134449/XLOC_158373/XLOC_146358	17
1259	NA-NA	GO:0008272	sulfate transport	12/4817	38/40616	0.00105687	0.00477651	0.00275957	XLOC_059732/XLOC_046448/XLOC_033809/XLOC_097718/XLOC_072958/XLOC_085605/XLOC_118748/XLOC_127485/XLOC_105811/XLOC_131177/XLOC_142799/XLOC_155380	12
1260	NA-NA	GO:0009725	response to hormone	18/4817	70/40616	0.00108169	0.00482601	0.00278817	XLOC_001457/XLOC_023115/XLOC_011659/XLOC_003246/XLOC_013659/XLOC_024705/XLOC_049827/XLOC_036967/XLOC_062395/XLOC_097739/XLOC_072985/XLOC_085631/XLOC_098719/XLOC_074048/XLOC_086803/XLOC_224423/XLOC_200512/XLOC_212299	18
1261	NA-NA	GO:0002098	tRNA wobble uridine modification	9/4817	24/40616	0.00113034	0.004917	0.00284073	XLOC_101823/XLOC_127452/XLOC_115332/XLOC_130265/XLOC_154735/XLOC_141948/XLOC_155689/XLOC_135851/XLOC_143177	9
1262	NA-NA	GO:0006207	de novo pyrimidine nucleobase biosynthetic process	9/4817	24/40616	0.00113034	0.004917	0.00284073	XLOC_061401/XLOC_048589/XLOC_035556/XLOC_060060/XLOC_038634/XLOC_046870/XLOC_193405/XLOC_205467/XLOC_218525	9
1263	NA-NA	GO:0006099	tricarboxylic acid cycle	21/4817	88/40616	0.00124028	0.00510246	0.00294788	XLOC_032115/XLOC_044642/XLOC_058241/XLOC_062597/XLOC_050047/XLOC_032446/XLOC_126874/XLOC_114640/XLOC_102503/XLOC_159259/XLOC_135616/XLOC_147489/XLOC_168543/XLOC_186373/XLOC_174968/XLOC_168739/XLOC_189209/XLOC_179252/XLOC_195298/XLOC_207414/XLOC_220046	21
1264	NA-NA	GO:0006635	fatty acid beta-oxidation	6/4817	12/40616	0.00135426	0.00510246	0.00294788	XLOC_222276/XLOC_209613/XLOC_193239/XLOC_219806/XLOC_211432/XLOC_194969	6
1265	NA-NA	GO:0006839	mitochondrial transport	6/4817	12/40616	0.00135426	0.00510246	0.00294788	XLOC_072190/XLOC_079957/XLOC_097121/XLOC_136441/XLOC_143874/XLOC_160020	6
1266	NA-NA	GO:0009081	branched-chain amino acid metabolic process	6/4817	12/40616	0.00135426	0.00510246	0.00294788	XLOC_023510/XLOC_012066/XLOC_001863/XLOC_116114/XLOC_125561/XLOC_133862	6
1267	NA-NA	GO:0010020	chloroplast fission	6/4817	12/40616	0.00135426	0.00510246	0.00294788	XLOC_096756/XLOC_071680/XLOC_084304/XLOC_194996/XLOC_223632/XLOC_211353	6
1268	NA-NA	GO:0019264	glycine biosynthetic process from serine	6/4817	12/40616	0.00135426	0.00510246	0.00294788	XLOC_069389/XLOC_094642/XLOC_081343/XLOC_107608/XLOC_123599/XLOC_113614	6
1269	NA-NA	GO:0035999	tetrahydrofolate interconversion	6/4817	12/40616	0.00135426	0.00510246	0.00294788	XLOC_069389/XLOC_094642/XLOC_081343/XLOC_107608/XLOC_123599/XLOC_113614	6
1270	NA-NA	GO:0042819	vitamin B6 biosynthetic process	6/4817	12/40616	0.00135426	0.00510246	0.00294788	XLOC_044515/XLOC_058128/XLOC_031973/XLOC_117503/XLOC_126479/XLOC_107065	6
1271	NA-NA	GO:0042823	pyridoxal phosphate biosynthetic process	6/4817	12/40616	0.00135426	0.00510246	0.00294788	XLOC_044515/XLOC_058128/XLOC_031973/XLOC_117503/XLOC_126479/XLOC_107065	6
1272	NA-NA	GO:0043085	positive regulation of catalytic activity	6/4817	12/40616	0.00135426	0.00510246	0.00294788	XLOC_103244/XLOC_117299/XLOC_126358/XLOC_142464/XLOC_155155/XLOC_130858	6
1273	NA-NA	GO:0051013	microtubule severing	6/4817	12/40616	0.00135426	0.00510246	0.00294788	XLOC_097555/XLOC_072793/XLOC_085425/XLOC_080814/XLOC_094245/XLOC_073153	6
1274	NA-NA	GO:1901135	carbohydrate derivative metabolic process	6/4817	12/40616	0.00135426	0.00510246	0.00294788	XLOC_142578/XLOC_155271/XLOC_130977/XLOC_174302/XLOC_185877/XLOC_164548	6
1275	NA-NA	GO:0006338	chromatin remodeling	12/4817	39/40616	0.00136359	0.00510246	0.00294788	XLOC_004301/XLOC_025656/XLOC_014982/XLOC_056726/XLOC_030253/XLOC_042806/XLOC_066877/XLOC_092535/XLOC_083509/XLOC_199499/XLOC_223559/XLOC_211286	12
1276	NA-NA	GO:0006487	protein N-linked glycosylation	9/4817	25/40616	0.00158175	0.00573384	0.00331265	XLOC_062593/XLOC_032451/XLOC_050042/XLOC_146333/XLOC_134425/XLOC_158348/XLOC_189205/XLOC_179248/XLOC_168733	9
1277	NA-NA	GO:0009742	brassinosteroid mediated signaling pathway	9/4817	25/40616	0.00158175	0.00573384	0.00331265	XLOC_022592/XLOC_010931/XLOC_000769/XLOC_079241/XLOC_067373/XLOC_093046/XLOC_211616/XLOC_223856/XLOC_195061	9
1278	NA-NA	GO:0046855	inositol phosphate dephosphorylation	9/4817	25/40616	0.00158175	0.00573384	0.00331265	XLOC_146969/XLOC_158863/XLOC_130771/XLOC_188850/XLOC_168189/XLOC_174538/XLOC_180674/XLOC_169963/XLOC_190266	9
1279	NA-NA	GO:0007165	signal transduction	57/4817	326/40616	0.00176195	0.00632123	0.00365201	XLOC_023658/XLOC_012266/XLOC_002073/XLOC_003139/XLOC_013512/XLOC_024609/XLOC_031762/XLOC_058022/XLOC_044407/XLOC_050086/XLOC_032416/XLOC_058631/XLOC_034841/XLOC_060710/XLOC_047711/XLOC_063794/XLOC_051501/XLOC_038480/XLOC_072203/XLOC_093547/XLOC_079864/XLOC_114109/XLOC_103159/XLOC_126432/XLOC_126347/XLOC_103257/XLOC_117286/XLOC_116553/XLOC_103899/XLOC_125763/XLOC_157709/XLOC_145592/XLOC_108318/XLO…	57
1280	NA-NA	GO:0006506	GPI anchor biosynthetic process	17/4817	68/40616	0.00204473	0.00726089	0.00419489	XLOC_161348/XLOC_149939/XLOC_108419/XLOC_155136/XLOC_130831/XLOC_132910/XLOC_144625/XLOC_156904/XLOC_138015/XLOC_125516/XLOC_116051/XLOC_186421/XLOC_168638/XLOC_174970/XLOC_198179/XLOC_222553/XLOC_205613	17
1281	NA-NA	GO:0006189	de novo IMP biosynthetic process	9/4817	26/40616	0.00216695	0.00754098	0.00435671	XLOC_027530/XLOC_017345/XLOC_006562/XLOC_096669/XLOC_084181/XLOC_068848/XLOC_210459/XLOC_218995/XLOC_194004	9
1282	NA-NA	GO:0030150	protein import into mitochondrial matrix	9/4817	26/40616	0.00216695	0.00754098	0.00435671	TraesCS3D02G281200/TraesCS3B02G315000/TraesCS3A02G281300/XLOC_061759/XLOC_035962/XLOC_049011/XLOC_106072/XLOC_115062/XLOC_124711	9
1283	NA-NA	GO:0006891	intra-Golgi vesicle-mediated transport	6/4817	13/40616	0.00226343	0.00779874	0.00450563	XLOC_080795/XLOC_073165/XLOC_097892/XLOC_113427/XLOC_125901/XLOC_107794	6
1284	NA-NA	GO:0006306	DNA methylation	12/4817	42/40616	0.00274994	0.00938216	0.00542043	XLOC_131760/XLOC_143411/XLOC_155877/XLOC_146384/XLOC_134474/XLOC_158388/XLOC_186072/XLOC_164827/XLOC_178633/XLOC_166307/XLOC_187262/XLOC_176214	12
1285	NA-NA	GO:0006796	phosphate-containing compound metabolic process	9/4817	27/40616	0.00291211	0.00956051	0.00552346	XLOC_023881/XLOC_012538/XLOC_002346/XLOC_003917/XLOC_014498/XLOC_025318/XLOC_038770/XLOC_047034/XLOC_064119	9
1286	NA-NA	GO:0007205	protein kinase C-activating G protein-coupled receptor signaling pathway	9/4817	27/40616	0.00291211	0.00956051	0.00552346	XLOC_023658/XLOC_012266/XLOC_002073/XLOC_063794/XLOC_051501/XLOC_038480/XLOC_187339/XLOC_166382/XLOC_176305	9
1287	NA-NA	GO:0008652	cellular amino acid biosynthetic process	9/4817	27/40616	0.00291211	0.00956051	0.00552346	XLOC_086740/XLOC_098673/XLOC_073989/XLOC_150134/XLOC_108297/XLOC_161426/XLOC_159227/XLOC_135578/XLOC_147446	9
1288	NA-NA	GO:0030488	tRNA methylation	9/4817	27/40616	0.00291211	0.00956051	0.00552346	XLOC_058161/XLOC_032015/XLOC_044546/XLOC_092231/XLOC_078125/XLOC_070735/XLOC_149877/XLOC_108471/XLOC_157587	9
1289	NA-NA	GO:0032502	developmental process	12/4817	43/40616	0.00340897	0.0110871	0.00640544	XLOC_059231/XLOC_045845/XLOC_033258/XLOC_113543/XLOC_107688/XLOC_123544/XLOC_113258/XLOC_107958/XLOC_123282/XLOC_205497/XLOC_193434/XLOC_218551	12
1290	NA-NA	GO:0006424	glutamyl-tRNA aminoacylation	5/4817	10/40616	0.00352176	0.0112438	0.00649596	XLOC_003034/XLOC_024511/XLOC_185489/XLOC_173692/XLOC_164023	5
1291	NA-NA	GO:0015770	sucrose transport	5/4817	10/40616	0.00352176	0.0112438	0.00649596	XLOC_046422/XLOC_059718/XLOC_118940/XLOC_101623/XLOC_127641	5
1292	NA-NA	GO:0006413	translational initiation	21/4817	96/40616	0.00384375	0.0120564	0.00696546	XLOC_061782/XLOC_031333/XLOC_044058/XLOC_103519/XLOC_126127/XLOC_117003/XLOC_149144/XLOC_137193/XLOC_160697/XLOC_185070/XLOC_163523/XLOC_177088/XLOC_186519/XLOC_175253/XLOC_168798/XLOC_190134/XLOC_169824/XLOC_180489/XLOC_198654/XLOC_222976/XLOC_206075	21
1293	NA-NA	GO:0034314	Arp2/3 complex-mediated actin nucleation	9/4817	28/40616	0.00384559	0.0120564	0.00696546	XLOC_081222/XLOC_069269/XLOC_094540/XLOC_104231/XLOC_161442/XLOC_150152/XLOC_196427/XLOC_208705/XLOC_220958	9
1294	NA-NA	GO:0009451	RNA modification	15/4817	61/40616	0.00432326	0.013433	0.00776074	XLOC_002694/XLOC_024222/XLOC_012991/XLOC_014335/XLOC_003812/XLOC_025200/XLOC_004770/XLOC_015543/XLOC_025945/XLOC_059020/XLOC_045580/XLOC_033061/XLOC_078792/XLOC_067029/XLOC_092690	15
1295	NA-NA	GO:0030042	actin filament depolymerization	9/4817	29/40616	0.00499765	0.015391	0.00889195	XLOC_000351/XLOC_010336/XLOC_022186/XLOC_011857/XLOC_005251/XLOC_026386/XLOC_102014/XLOC_115107/XLOC_124760	9
1296	NA-NA	GO:0000902	cell morphogenesis	6/4817	15/40616	0.00535159	0.01565	0.00904161	XLOC_127798/XLOC_108910/XLOC_119136/XLOC_174616/XLOC_164855/XLOC_186125	6
1297	NA-NA	GO:0006165	nucleoside diphosphate phosphorylation	6/4817	15/40616	0.00535159	0.01565	0.00904161	XLOC_126248/XLOC_113855/XLOC_107345/XLOC_146713/XLOC_158674/XLOC_134812	6
1298	NA-NA	GO:0006183	GTP biosynthetic process	6/4817	15/40616	0.00535159	0.01565	0.00904161	XLOC_126248/XLOC_113855/XLOC_107345/XLOC_146713/XLOC_158674/XLOC_134812	6
1299	NA-NA	GO:0006228	UTP biosynthetic process	6/4817	15/40616	0.00535159	0.01565	0.00904161	XLOC_126248/XLOC_113855/XLOC_107345/XLOC_146713/XLOC_158674/XLOC_134812	6
1300	NA-NA	GO:0007094	mitotic spindle assembly checkpoint	6/4817	15/40616	0.00535159	0.01565	0.00904161	XLOC_050091/XLOC_032413/XLOC_062641/XLOC_178712/XLOC_188912/XLOC_168237	6
1301	NA-NA	GO:0016485	protein processing	6/4817	15/40616	0.00535159	0.01565	0.00904161	XLOC_067784/XLOC_096994/XLOC_084658/XLOC_189767/XLOC_180007/XLOC_169390	6
1302	NA-NA	GO:0042254	ribosome biogenesis	18/4817	81/40616	0.00598901	0.0173681	0.0100342	XLOC_017021/XLOC_027275/XLOC_006299/XLOC_033189/XLOC_059144/XLOC_045733/XLOC_059382/XLOC_033427/XLOC_046002/XLOC_102463/XLOC_118029/XLOC_126897/XLOC_179397/XLOC_165547/XLOC_189292/XLOC_189223/XLOC_168755/XLOC_179263	18
1303	NA-NA	GO:0009073	aromatic amino acid family biosynthetic process	9/4817	30/40616	0.00640012	0.018407	0.0106344	XLOC_030899/XLOC_057394/XLOC_043637/XLOC_085696/XLOC_097813/XLOC_068755/XLOC_136665/XLOC_160230/XLOC_148598	9
1304	NA-NA	GO:0000413	protein peptidyl-prolyl isomerization	18/4817	82/40616	0.00684118	0.0195142	0.0112741	XLOC_036269/XLOC_061959/XLOC_049254/XLOC_079395/XLOC_093181/XLOC_067467/XLOC_072309/XLOC_097176/XLOC_084953/XLOC_105826/XLOC_115334/XLOC_124955/XLOC_223179/XLOC_210676/XLOC_198907/XLOC_200581/XLOC_224483/XLOC_212378	18
1305	NA-NA	GO:0000103	sulfate assimilation	6/4817	16/40616	0.00771291	0.0213023	0.0123072	XLOC_048861/XLOC_061625/XLOC_031036/XLOC_137048/XLOC_160588/XLOC_149003	6
1306	NA-NA	GO:0016036	cellular response to phosphate starvation	6/4817	16/40616	0.00771291	0.0213023	0.0123072	XLOC_149822/XLOC_161257/XLOC_104449/XLOC_211658/XLOC_199892/XLOC_223880	6
1307	NA-NA	GO:0032147	activation of protein kinase activity	6/4817	16/40616	0.00771291	0.0213023	0.0123072	XLOC_044098/XLOC_057793/XLOC_036163/XLOC_118638/XLOC_101904/XLOC_127370	6
1308	NA-NA	GO:0060236	regulation of mitotic spindle organization	6/4817	16/40616	0.00771291	0.0213023	0.0123072	XLOC_044098/XLOC_057793/XLOC_036163/XLOC_118638/XLOC_101904/XLOC_127370	6
1309	NA-NA	GO:0006631	fatty acid metabolic process	15/4817	65/40616	0.00806751	0.0221063	0.0127716	XLOC_023618/XLOC_005604/XLOC_012214/XLOC_071143/XLOC_083593/XLOC_096242/XLOC_164493/XLOC_174241/XLOC_185840/XLOC_222276/XLOC_209613/XLOC_193239/XLOC_219806/XLOC_211432/XLOC_194969	15
1310	NA-NA	GO:0019318	hexose metabolic process	9/4817	32/40616	0.0100891	0.0274299	0.0158473	XLOC_032598/XLOC_044958/XLOC_058529/XLOC_035707/XLOC_061534/XLOC_043775/XLOC_209893/XLOC_222477/XLOC_198109	9
1311	NA-NA	GO:0006368	transcription elongation from RNA polymerase II promoter	6/4817	18/40616	0.0145215	0.0388728	0.0224583	XLOC_031890/XLOC_049460/XLOC_062104/XLOC_125724/XLOC_107983/XLOC_116495	6
1312	NA-NA	GO:0032957	inositol trisphosphate metabolic process	6/4817	18/40616	0.0145215	0.0388728	0.0224583	XLOC_026451/XLOC_016053/XLOC_005342/XLOC_123531/XLOC_113519/XLOC_107705	6
1313	NA-NA	GO:0016226	iron-sulfur cluster assembly	11/4817	46/40616	0.0166499	0.0442302	0.0255534	XLOC_098077/XLOC_073365/XLOC_113822/XLOC_103403/XLOC_123743/XLOC_155111/XLOC_130659/XLOC_142403/XLOC_195789/XLOC_207889/XLOC_224328	11
1314	NA-NA	GO:0005978	glycogen biosynthetic process	9/4817	35/40616	0.0183413	0.0479908	0.0277261	XLOC_062295/XLOC_049696/XLOC_032196/XLOC_147454/XLOC_135581/XLOC_159234/XLOC_194445/XLOC_223242/XLOC_210789	9
1315	NA-NA	GO:0006694	steroid biosynthetic process	9/4817	35/40616	0.0183413	0.0479908	0.0277261	XLOC_001836/XLOC_023480/XLOC_012036/XLOC_136459/XLOC_160054/XLOC_148385/XLOC_165899/XLOC_186906/XLOC_175742	9
1316	NA-NA	GO:0007131	reciprocal meiotic recombination	5/4817	14/40616	0.0186339	0.0483926	0.0279582	XLOC_123439/XLOC_103763/XLOC_113425/XLOC_159207/XLOC_147424	5
1317	NA-NA	GO:0001510	RNA methylation	6/4817	19/40616	0.0191362	0.0493288	0.0284991	XLOC_024754/XLOC_003309/XLOC_013741/XLOC_200151/XLOC_224110/XLOC_211900	6
1318	NA-NA	GO:0006289	nucleotide-excision repair	12/4817	53/40616	0.0194269	0.0493473	0.0285098	XLOC_056471/XLOC_047357/XLOC_029966/XLOC_037362/XLOC_062782/XLOC_050233/XLOC_072765/XLOC_097528/XLOC_085389/XLOC_188378/XLOC_167549/XLOC_173861	12
1319	NA-NA	GO:0044237	cellular metabolic process	12/4817	53/40616	0.0194269	0.0493473	0.0285098	XLOC_015587/XLOC_026056/XLOC_004808/XLOC_060986/XLOC_035141/XLOC_048068/XLOC_048625/XLOC_061438/XLOC_035603/XLOC_144448/XLOC_156758/XLOC_132750	12
