# Supplementary material for: Asymmetric gene expression in grain development of reciprocal crosses between tetraploid and hexaploid wheats
Source: Commun Biol. 2022 Dec 23;5:1412. doi: 10.1038/s42003-022-04374-w (PMC9789062; doi:10.1038/s42003-022-04374-w)
Supplement: Supplementary file 17 — Supplementary Data 14 [file 42003_2022_4374_MOESM17_ESM.xlsx]

## Sheet: Supplementary Data 14
Supplementary Data 14 SNP identification between reciprocal cross pairs. SNPs identified in each reciprocal cross pair are listed in different sheets. AxC-CxA, cross pairs of AxC and CxA; AxZ-ZxA, cross pairs of AxZ and ZxA; AxS-SxA, cross pairs of AxS and SxA; CxS-SxC, cross pairs of CxS and SxC.

## Sheet: AxC-CxA
Gene	Chrom	Pos	Ref	ALT
TraesCS1A02G000100	chr1A	42073	A	T
TraesCS1A02G000100	chr1A	42386	T	G
TraesCS1A02G000100	chr1A	42429	A	G
TraesCS1A02G000100	chr1A	42458	G	A
TraesCS1A02G000100	chr1A	46145	T	A
TraesCS1A02G000100	chr1A	46738	A	T
TraesCS1A02G000100	chr1A	47138	T	C
TraesCS1A02G000100	chr1A	47410	C	T
TraesCS1A02G000100	chr1A	55876	T	A
TraesCS1A02G000100	chr1A	58850	A	G
TraesCS1A02G000100	chr1A	59168	T	C
TraesCS1A02G000100	chr1A	63570	C	T
TraesCS1A02G000100	chr1A	63611	C	T
TraesCS1A02G000100	chr1A	63663	C	T
TraesCS1A02G000100	chr1A	63673	C	T
TraesCS1A02G000100	chr1A	63682	C	T
TraesCS1A02G000100	chr1A	63703	G	A
TraesCS1A02G000100	chr1A	63727	C	T
TraesCS1A02G000100	chr1A	63947	C	T
TraesCS1A02G000100	chr1A	64033	G	A
TraesCS1A02G000100	chr1A	64195	C	T
TraesCS1A02G000100	chr1A	64266	G	T
TraesCS1A02G000100	chr1A	64433	G	A
TraesCS1A02G000100	chr1A	64512	C	T
TraesCS1A02G000100	chr1A	64525	G	A
TraesCS1A02G000100	chr1A	64644	G	A
TraesCS1A02G000100	chr1A	64671	T	C
TraesCS1A02G000100	chr1A	64687	C	T
TraesCS1A02G000100	chr1A	64704	C	T
TraesCS1A02G000100	chr1A	64713	C	T
TraesCS1A02G000100	chr1A	64885	C	T
TraesCS1A02G000100	chr1A	64978	G	A
TraesCS1A02G000100	chr1A	65659	G	A
TraesCS1A02G000100	chr1A	65668	G	T
TraesCS1A02G000100	chr1A	65724	G	T
TraesCS1A02G000100	chr1A	66078	C	T
TraesCS1A02G000100	chr1A	66309	C	T
TraesCS1A02G000100	chr1A	66339	C	T
TraesCS1A02G000100	chr1A	66857	A	G
TraesCS1A02G000100	chr1A	67838	A	G
TraesCS1A02G001100	chr1A	269517	C	G
TraesCS1A02G001100	chr1A	269519	A	G
TraesCS1A02G001100	chr1A	269537	C	G
TraesCS1A02G001100	chr1A	269545	C	A
TraesCS1A02G001100	chr1A	270111	C	T
TraesCS1A02G001100	chr1A	270115	C	T
TraesCS1A02G001100	chr1A	270143	A	T
TraesCS1A02G001100	chr1A	270183	C	A
TraesCS1A02G001100	chr1A	273655	G	A
TraesCS1A02G001100	chr1A	273729	C	T
TraesCS1A02G001100	chr1A	273736	G	A
TraesCS1A02G001100	chr1A	273888	T	C
TraesCS1A02G001100	chr1A	273910	A	G
TraesCS1A02G001100	chr1A	277782	G	A
TraesCS1A02G001100	chr1A	278116	A	T
TraesCS1A02G001100	chr1A	278127	A	T
TraesCS1A02G001100	chr1A	278439	T	C
TraesCS1A02G001100	chr1A	278536	T	C
TraesCS1A02G001100	chr1A	279958	C	T
TraesCS1A02G001100	chr1A	281841	T	C
TraesCS1A02G001100	chr1A	281843	C	G
TraesCS1A02G001100	chr1A	282248	G	C
TraesCS1A02G001100	chr1A	282886	C	T
TraesCS1A02G001100	chr1A	282899	T	C
TraesCS1A02G001100	chr1A	282912	A	G
TraesCS1A02G001100	chr1A	283095	C	T
TraesCS1A02G001100	chr1A	283193	G	C
TraesCS1A02G001100	chr1A	288515	G	A
XLOC_003639	chr1A	1232447	A	T
XLOC_003639	chr1A	1232758	T	A
XLOC_003639	chr1A	1232815	C	T
XLOC_003639	chr1A	1232964	G	A
XLOC_003639	chr1A	1238290	T	C
XLOC_003640	chr1A	1336856	T	C
XLOC_003640	chr1A	1336994	G	A
XLOC_003640	chr1A	1337356	A	G
XLOC_003640	chr1A	1337460	T	C
XLOC_003640	chr1A	1338148	T	C
XLOC_003640	chr1A	1339270	G	A
XLOC_003640	chr1A	1339271	G	T
XLOC_003640	chr1A	1339530	A	G
XLOC_003640	chr1A	1339768	G	A
XLOC_003640	chr1A	1339829	A	G
XLOC_003640	chr1A	1342267	T	A
XLOC_003640	chr1A	1342351	A	C
XLOC_003640	chr1A	1342676	A	G
XLOC_003640	chr1A	1342725	A	G
XLOC_003640	chr1A	1342981	A	C
XLOC_003640	chr1A	1343140	G	C
XLOC_003640	chr1A	1343201	A	T
XLOC_003640	chr1A	1343300	C	T
XLOC_003640	chr1A	1343729	C	T
XLOC_003640	chr1A	1343732	T	G
XLOC_003640	chr1A	1345071	C	G
XLOC_003640	chr1A	1345492	T	C
XLOC_003640	chr1A	1345536	G	A
XLOC_003640	chr1A	1346094	T	C
XLOC_003640	chr1A	1347012	T	C
XLOC_003640	chr1A	1347574	A	G
XLOC_003640	chr1A	1347664	C	G
XLOC_003640	chr1A	1348155	G	C
XLOC_003656	chr1A	2540185	G	A
XLOC_003656	chr1A	2540521	G	A
XLOC_003656	chr1A	2540719	G	A
XLOC_003656	chr1A	2540731	G	A
XLOC_003656	chr1A	2540734	A	G
XLOC_003656	chr1A	2540951	A	T
XLOC_003656	chr1A	2540953	C	G
XLOC_003656	chr1A	2541028	A	C
XLOC_003656	chr1A	2541032	C	G
XLOC_003656	chr1A	2542849	C	T
XLOC_003656	chr1A	2544083	A	C
XLOC_003656	chr1A	2544094	C	T
XLOC_003656	chr1A	2544341	A	C
XLOC_003656	chr1A	2544350	G	C
XLOC_003668	chr1A	3019896	T	C
XLOC_003668	chr1A	3019998	T	A
XLOC_003668	chr1A	3020019	T	C
XLOC_003668	chr1A	3020038	G	C
XLOC_003668	chr1A	3020769	A	C
XLOC_003668	chr1A	3020778	T	C
XLOC_003668	chr1A	3020874	T	C
XLOC_003668	chr1A	3020897	A	G
XLOC_003668	chr1A	3020925	T	C
XLOC_003668	chr1A	3020980	G	A
XLOC_003668	chr1A	3020999	G	C
XLOC_003668	chr1A	3021000	G	A
XLOC_000098	chr1A	3074223	G	T
XLOC_000098	chr1A	3074270	G	A
XLOC_000098	chr1A	3074275	T	A
XLOC_000098	chr1A	3074301	C	T
XLOC_000098	chr1A	3074321	T	C
XLOC_000098	chr1A	3074372	G	C
XLOC_000098	chr1A	3074387	A	G
XLOC_000098	chr1A	3074421	G	A
XLOC_000098	chr1A	3074482	G	T
XLOC_000098	chr1A	3074578	A	T
XLOC_003671	chr1A	3119191	C	A
XLOC_003671	chr1A	3119264	C	G
XLOC_003671	chr1A	3119416	C	A
XLOC_003671	chr1A	3119431	G	A
XLOC_003671	chr1A	3119481	A	T
XLOC_003671	chr1A	3120273	A	G
XLOC_003671	chr1A	3121463	C	G
XLOC_003671	chr1A	3122025	G	A
XLOC_003673	chr1A	3256047	T	C
XLOC_003673	chr1A	3256255	T	C
XLOC_003673	chr1A	3256268	T	A
XLOC_003673	chr1A	3256331	A	G
XLOC_003673	chr1A	3256363	T	G
XLOC_003673	chr1A	3256598	G	C
XLOC_003673	chr1A	3256608	G	T
XLOC_003673	chr1A	3256686	G	A
XLOC_003673	chr1A	3257855	T	C
XLOC_003673	chr1A	3260003	G	A
XLOC_003673	chr1A	3260299	G	A
XLOC_003673	chr1A	3260303	A	G
XLOC_000103	chr1A	3375193	T	C
XLOC_000103	chr1A	3375477	A	G
XLOC_000103	chr1A	3375559	A	T
XLOC_000103	chr1A	3375611	T	G
XLOC_000103	chr1A	3375825	G	A
XLOC_000103	chr1A	3375834	T	C
XLOC_000103	chr1A	3375942	T	C
XLOC_000103	chr1A	3376347	T	A
XLOC_000103	chr1A	3376455	T	C
XLOC_000103	chr1A	3376659	T	C
XLOC_000103	chr1A	3376785	A	G
XLOC_000103	chr1A	3378535	C	T
XLOC_000103	chr1A	3378647	G	T
XLOC_000103	chr1A	3378732	T	C
XLOC_000103	chr1A	3380661	T	A
XLOC_000103	chr1A	3382879	T	G
XLOC_000103	chr1A	3383123	A	G
XLOC_000103	chr1A	3383148	G	C
XLOC_000103	chr1A	3383264	G	C
XLOC_000103	chr1A	3383576	C	G
XLOC_000103	chr1A	3383739	C	T
XLOC_000103	chr1A	3383820	T	C
XLOC_003674	chr1A	3385727	A	C
XLOC_003674	chr1A	3385934	A	G
XLOC_003674	chr1A	3386405	G	T
XLOC_003674	chr1A	3386966	T	C
XLOC_003674	chr1A	3387187	A	G
XLOC_003674	chr1A	3387914	A	G
XLOC_003674	chr1A	3387935	A	G
XLOC_003674	chr1A	3388531	T	C
XLOC_003674	chr1A	3388635	C	T
XLOC_003674	chr1A	3388716	G	A
XLOC_003674	chr1A	3388782	G	A
XLOC_003674	chr1A	3390251	A	G
XLOC_003674	chr1A	3391737	G	C
XLOC_003674	chr1A	3392639	G	C
XLOC_000104	chr1A	3447111	A	G
XLOC_000104	chr1A	3447489	G	C
XLOC_000104	chr1A	3448670	T	C
XLOC_000104	chr1A	3449006	T	C
XLOC_000104	chr1A	3449238	G	A
XLOC_000104	chr1A	3449262	T	C
XLOC_000104	chr1A	3449397	G	T
XLOC_000104	chr1A	3449696	G	A
XLOC_000104	chr1A	3449870	A	G
XLOC_000104	chr1A	3449899	G	T
XLOC_000104	chr1A	3449953	T	C
XLOC_000109	chr1A	3776400	C	T
XLOC_000109	chr1A	3776444	T	C
XLOC_000109	chr1A	3776550	G	C
XLOC_000109	chr1A	3776585	C	T
XLOC_000109	chr1A	3776612	T	C
XLOC_000109	chr1A	3776615	T	C
XLOC_000109	chr1A	3776630	C	T
XLOC_000109	chr1A	3776720	A	C
XLOC_000109	chr1A	3776724	G	A
XLOC_000109	chr1A	3776768	C	T
XLOC_000109	chr1A	3776825	G	C
XLOC_000109	chr1A	3776843	A	G
XLOC_000109	chr1A	3776947	T	C
XLOC_000109	chr1A	3776951	G	A
XLOC_000109	chr1A	3776977	C	T
XLOC_000109	chr1A	3777016	C	T
XLOC_000109	chr1A	3777227	G	A
XLOC_003686	chr1A	3845804	G	A
XLOC_003686	chr1A	3845844	G	A
XLOC_003686	chr1A	3845855	C	T
XLOC_003686	chr1A	3845858	G	A
XLOC_003686	chr1A	3845927	T	C
XLOC_003686	chr1A	3845936	G	T
XLOC_003686	chr1A	3845957	A	G
XLOC_003686	chr1A	3845960	T	A
XLOC_003686	chr1A	3846058	T	C
XLOC_003686	chr1A	3846059	G	A
XLOC_003686	chr1A	3846133	T	G
XLOC_003686	chr1A	3846256	G	A
XLOC_003686	chr1A	3846286	G	A
XLOC_003686	chr1A	3846331	G	A
XLOC_003686	chr1A	3846876	G	T
XLOC_003686	chr1A	3846961	G	A
XLOC_003686	chr1A	3847036	G	A
XLOC_000115	chr1A	4033404	G	C
XLOC_000115	chr1A	4033458	C	A
XLOC_000115	chr1A	4033605	G	A
XLOC_000115	chr1A	4033632	C	T
XLOC_000115	chr1A	4033815	A	G
XLOC_000115	chr1A	4033943	C	A
XLOC_000115	chr1A	4033972	G	A
XLOC_000115	chr1A	4034002	C	T
XLOC_000115	chr1A	4034003	A	G
XLOC_000115	chr1A	4034029	G	A
XLOC_000115	chr1A	4034037	T	A
XLOC_000115	chr1A	4034124	G	A
XLOC_000115	chr1A	4034166	C	T
XLOC_000117	chr1A	4046467	C	G
XLOC_000117	chr1A	4046599	A	T
XLOC_000117	chr1A	4046795	A	G
XLOC_000117	chr1A	4047273	T	C
XLOC_000117	chr1A	4047336	G	A
XLOC_000117	chr1A	4047339	C	T
XLOC_000117	chr1A	4047382	C	T
XLOC_000117	chr1A	4047556	G	A
XLOC_000117	chr1A	4047651	T	C
XLOC_000117	chr1A	4047752	A	T
XLOC_000117	chr1A	4047776	G	A
XLOC_000117	chr1A	4047793	C	A
XLOC_000117	chr1A	4047817	T	A
XLOC_000117	chr1A	4048195	T	C
XLOC_000117	chr1A	4048413	A	G
XLOC_000117	chr1A	4048440	T	A
XLOC_000117	chr1A	4048494	C	A
XLOC_000117	chr1A	4048546	T	C
XLOC_000117	chr1A	4048568	A	G
XLOC_000117	chr1A	4048663	T	C
XLOC_000118	chr1A	4053266	A	T
XLOC_000118	chr1A	4053299	A	G
XLOC_000118	chr1A	4053456	T	C
XLOC_000118	chr1A	4053465	A	C
XLOC_000118	chr1A	4053469	C	G
XLOC_000118	chr1A	4053566	G	A
XLOC_000118	chr1A	4053577	G	A
XLOC_000118	chr1A	4053622	A	G
XLOC_003689	chr1A	4202253	C	G
XLOC_003689	chr1A	4202297	G	C
XLOC_003689	chr1A	4202338	C	T
XLOC_003689	chr1A	4202380	T	C
XLOC_003689	chr1A	4202398	T	C
XLOC_003689	chr1A	4202462	T	G
XLOC_003689	chr1A	4202612	T	C
XLOC_003689	chr1A	4202708	T	A
XLOC_003689	chr1A	4203412	T	G
XLOC_003689	chr1A	4203569	A	C
XLOC_003689	chr1A	4203574	G	A
XLOC_003689	chr1A	4203580	G	T
XLOC_003689	chr1A	4203583	C	T
XLOC_000138	chr1A	5491278	T	C
XLOC_000138	chr1A	5491282	G	A
XLOC_000138	chr1A	5491493	C	G
XLOC_000138	chr1A	5491723	G	A
XLOC_000138	chr1A	5492035	G	A
XLOC_000138	chr1A	5492044	G	A
XLOC_000138	chr1A	5493701	T	C
XLOC_000138	chr1A	5494223	T	A
XLOC_000138	chr1A	5494389	A	G
XLOC_000138	chr1A	5494414	C	T
XLOC_000138	chr1A	5494477	T	G
XLOC_000138	chr1A	5494712	A	G
XLOC_000138	chr1A	5494917	A	G
XLOC_000138	chr1A	5495006	G	C
XLOC_000138	chr1A	5495101	A	G
XLOC_000138	chr1A	5495257	T	G
XLOC_000139	chr1A	5496975	G	A
XLOC_000139	chr1A	5496977	T	C
XLOC_000139	chr1A	5499241	G	A
XLOC_000139	chr1A	5499820	C	G
XLOC_000146	chr1A	6333264	C	T
XLOC_000146	chr1A	6336002	C	G
XLOC_000146	chr1A	6336427	G	A
XLOC_000146	chr1A	6336458	T	C
XLOC_000146	chr1A	6336527	C	T
XLOC_000146	chr1A	6336578	A	G
XLOC_000146	chr1A	6336661	C	G
XLOC_000147	chr1A	6517496	A	G
XLOC_000147	chr1A	6517810	G	A
XLOC_000147	chr1A	6517864	G	A
XLOC_000147	chr1A	6517912	C	A
XLOC_000147	chr1A	6517953	G	A
XLOC_000147	chr1A	6518164	C	G
XLOC_000147	chr1A	6518223	G	A
XLOC_000147	chr1A	6518331	C	T
XLOC_003738	chr1A	7651741	C	T
XLOC_003738	chr1A	7651814	A	T
XLOC_003738	chr1A	7652927	C	T
XLOC_003738	chr1A	7652953	C	G
XLOC_003739	chr1A	7657246	C	T
XLOC_003739	chr1A	7658314	G	T
XLOC_003739	chr1A	7658476	T	C
XLOC_003739	chr1A	7658503	C	T
XLOC_003739	chr1A	7658566	T	C
XLOC_003739	chr1A	7658612	A	G
XLOC_003739	chr1A	7662683	A	G
XLOC_003739	chr1A	7663515	C	G
XLOC_003739	chr1A	7667082	C	T
XLOC_003741	chr1A	7685210	G	T
XLOC_003741	chr1A	7685260	C	T
XLOC_003741	chr1A	7685330	C	G
XLOC_003741	chr1A	7685382	G	A
XLOC_003741	chr1A	7685435	C	G
XLOC_003741	chr1A	7685511	A	G
TraesCS1A02G014100	chr1A	7697380	T	G
TraesCS1A02G014100	chr1A	7697481	G	A
TraesCS1A02G014100	chr1A	7697523	A	T
TraesCS1A02G014100	chr1A	7697571	T	G
TraesCS1A02G014100	chr1A	7697658	T	G
XLOC_003748	chr1A	8238278	A	G
XLOC_003748	chr1A	8238296	T	C
XLOC_003748	chr1A	8238577	C	G
XLOC_003748	chr1A	8238615	G	T
XLOC_003748	chr1A	8238713	C	T
XLOC_003748	chr1A	8238754	A	G
XLOC_003748	chr1A	8239278	T	C
XLOC_003748	chr1A	8239567	T	C
XLOC_003748	chr1A	8239606	T	C
XLOC_003748	chr1A	8239688	T	C
XLOC_003748	chr1A	8239851	C	T
XLOC_003748	chr1A	8240068	T	C
XLOC_003748	chr1A	8240307	C	A
XLOC_003748	chr1A	8240429	G	T
XLOC_003748	chr1A	8242089	T	G
XLOC_003748	chr1A	8242386	G	A
XLOC_003748	chr1A	8242566	T	A
XLOC_003748	chr1A	8242653	G	A
XLOC_003748	chr1A	8243237	T	A
XLOC_000174	chr1A	8247300	T	C
XLOC_000174	chr1A	8248060	G	T
XLOC_000174	chr1A	8248434	T	C
XLOC_000174	chr1A	8248488	G	A
XLOC_000174	chr1A	8248773	C	T
XLOC_000174	chr1A	8248781	A	T
XLOC_000174	chr1A	8250115	A	T
XLOC_000174	chr1A	8250457	T	C
XLOC_000174	chr1A	8250678	G	T
XLOC_000174	chr1A	8251072	T	C
XLOC_003749	chr1A	8263921	C	G
XLOC_003749	chr1A	8264161	C	T
XLOC_003749	chr1A	8264237	T	G
XLOC_003749	chr1A	8264243	G	A
XLOC_003749	chr1A	8264392	A	G
XLOC_003749	chr1A	8264460	A	G
XLOC_003749	chr1A	8264574	G	A
XLOC_003749	chr1A	8264577	T	G
XLOC_003749	chr1A	8264583	T	C
XLOC_003749	chr1A	8264784	C	G
XLOC_003749	chr1A	8265467	T	G
XLOC_003749	chr1A	8265796	C	G
XLOC_003749	chr1A	8265810	G	A
XLOC_003749	chr1A	8265818	C	G
XLOC_003749	chr1A	8266067	C	G
XLOC_003755	chr1A	9104861	C	T
XLOC_003755	chr1A	9105099	A	G
XLOC_003755	chr1A	9105495	T	C
XLOC_003755	chr1A	9105665	G	C
XLOC_003755	chr1A	9105866	G	A
XLOC_003755	chr1A	9105877	A	T
XLOC_003755	chr1A	9105965	C	T
XLOC_003755	chr1A	9106751	T	A
XLOC_003755	chr1A	9107143	C	T
XLOC_003755	chr1A	9107677	G	A
XLOC_003755	chr1A	9107738	T	C
XLOC_003755	chr1A	9107999	A	G
XLOC_003755	chr1A	9109276	G	A
XLOC_003755	chr1A	9109482	G	A
XLOC_003755	chr1A	9109483	T	A
XLOC_003755	chr1A	9109484	G	T
XLOC_003755	chr1A	9110343	T	C
XLOC_003755	chr1A	9110391	A	G
XLOC_000186	chr1A	9119812	C	T
XLOC_000186	chr1A	9120283	T	G
XLOC_000186	chr1A	9120543	G	A
XLOC_000186	chr1A	9120723	C	T
XLOC_000186	chr1A	9120958	A	G
XLOC_000186	chr1A	9121125	C	T
XLOC_000186	chr1A	9121344	T	C
XLOC_000186	chr1A	9121369	T	C
XLOC_000186	chr1A	9121402	T	C
XLOC_000186	chr1A	9122559	A	G
XLOC_000186	chr1A	9122998	C	A
XLOC_000186	chr1A	9123116	G	A
XLOC_003767	chr1A	9579566	T	A
XLOC_003767	chr1A	9579687	A	G
XLOC_003767	chr1A	9579689	G	A
XLOC_003767	chr1A	9579746	C	A
XLOC_003767	chr1A	9579751	C	G
XLOC_003767	chr1A	9579783	G	A
XLOC_003767	chr1A	9579826	A	G
XLOC_003767	chr1A	9579907	G	A
XLOC_003767	chr1A	9579959	G	C
XLOC_003767	chr1A	9580013	C	A
XLOC_003767	chr1A	9580019	T	C
XLOC_003767	chr1A	9580048	G	A
XLOC_003767	chr1A	9580078	T	C
XLOC_003767	chr1A	9580410	C	T
XLOC_003767	chr1A	9582202	G	A
XLOC_003767	chr1A	9582369	C	T
XLOC_003767	chr1A	9582474	A	G
XLOC_003767	chr1A	9582710	A	G
XLOC_003767	chr1A	9582713	A	G
XLOC_003767	chr1A	9582806	T	G
XLOC_003768	chr1A	9586641	C	G
XLOC_003768	chr1A	9586723	A	T
XLOC_003768	chr1A	9586733	G	C
XLOC_003768	chr1A	9586779	A	G
XLOC_003768	chr1A	9586795	C	T
XLOC_003768	chr1A	9586864	C	T
XLOC_003768	chr1A	9587011	T	C
XLOC_003768	chr1A	9587059	C	A
XLOC_003768	chr1A	9587136	A	G
XLOC_003768	chr1A	9587166	G	T
XLOC_003768	chr1A	9587767	T	C
XLOC_003768	chr1A	9587775	A	T
XLOC_003768	chr1A	9589005	A	G
XLOC_003768	chr1A	9589286	A	G
XLOC_003768	chr1A	9589311	A	G
XLOC_003770	chr1A	9642248	C	G
XLOC_003770	chr1A	9642399	A	G
XLOC_003770	chr1A	9642477	G	T
XLOC_003770	chr1A	9642530	A	C
XLOC_003770	chr1A	9642548	T	C
XLOC_003770	chr1A	9642761	A	G
XLOC_003770	chr1A	9642852	C	T
XLOC_003770	chr1A	9642866	C	T
XLOC_003770	chr1A	9642869	C	T
XLOC_003770	chr1A	9643004	A	G
XLOC_003770	chr1A	9643491	C	T
XLOC_003770	chr1A	9643530	C	A
XLOC_003770	chr1A	9643557	G	A
XLOC_003770	chr1A	9643671	C	T
XLOC_003770	chr1A	9643770	A	G
XLOC_003770	chr1A	9643808	T	C
XLOC_003770	chr1A	9643864	C	T
XLOC_000213	chr1A	10074524	A	T
XLOC_000213	chr1A	10074728	G	A
XLOC_000213	chr1A	10075402	T	C
XLOC_000213	chr1A	10076675	T	A
XLOC_000213	chr1A	10081440	C	G
XLOC_000213	chr1A	10081678	C	T
XLOC_000213	chr1A	10082009	A	G
XLOC_000213	chr1A	10082360	A	G
XLOC_000213	chr1A	10082773	T	C
XLOC_000213	chr1A	10082810	T	C
XLOC_000213	chr1A	10082878	C	A
XLOC_000213	chr1A	10083867	T	C
XLOC_000213	chr1A	10084604	A	G
XLOC_000213	chr1A	10084712	G	C
XLOC_000213	chr1A	10084784	A	G
XLOC_000213	chr1A	10084830	A	G
XLOC_000213	chr1A	10084926	C	G
XLOC_000213	chr1A	10085098	A	C
XLOC_000213	chr1A	10085170	G	A
XLOC_000213	chr1A	10085216	C	A
XLOC_003794	chr1A	10969969	G	A
XLOC_003794	chr1A	10970067	A	C
XLOC_003794	chr1A	10971234	G	A
XLOC_003794	chr1A	10972117	G	A
XLOC_000235	chr1A	11564995	A	C
XLOC_000235	chr1A	11566455	A	T
XLOC_000235	chr1A	11566520	T	C
XLOC_000235	chr1A	11566556	G	C
XLOC_000235	chr1A	11567283	A	G
XLOC_000235	chr1A	11567345	A	G
XLOC_000235	chr1A	11568693	G	A
XLOC_000235	chr1A	11568728	C	T
XLOC_000235	chr1A	11570008	C	T
XLOC_000235	chr1A	11571060	C	T
XLOC_000235	chr1A	11571218	A	G
XLOC_000235	chr1A	11571225	G	T
XLOC_000235	chr1A	11571319	A	C
XLOC_000235	chr1A	11571548	C	G
XLOC_000235	chr1A	11571576	G	A
XLOC_000235	chr1A	11571606	A	G
XLOC_000235	chr1A	11571678	A	T
XLOC_000235	chr1A	11571726	C	T
XLOC_000235	chr1A	11571774	T	C
XLOC_000235	chr1A	11571881	T	C
XLOC_000235	chr1A	11571978	T	C
XLOC_000235	chr1A	11572039	G	A
XLOC_003807	chr1A	11819383	G	A
XLOC_003807	chr1A	11819413	A	G
XLOC_003807	chr1A	11819530	C	G
XLOC_003807	chr1A	11819683	A	G
XLOC_003807	chr1A	11819715	G	T
XLOC_003807	chr1A	11819939	A	G
XLOC_003807	chr1A	11821630	T	C
XLOC_003807	chr1A	11821939	G	C
XLOC_003807	chr1A	11822115	C	T
XLOC_003807	chr1A	11822174	C	T
XLOC_003807	chr1A	11822571	G	T
XLOC_003807	chr1A	11825020	G	A
XLOC_003807	chr1A	11825107	A	G
XLOC_000242	chr1A	11894562	T	C
XLOC_000242	chr1A	11894594	T	C
XLOC_000242	chr1A	11894910	G	A
XLOC_000242	chr1A	11895352	G	T
XLOC_000242	chr1A	11895374	C	T
XLOC_000242	chr1A	11895796	C	G
XLOC_003809	chr1A	11934068	G	A
XLOC_003809	chr1A	11934793	A	G
XLOC_003809	chr1A	11934920	A	G
XLOC_003809	chr1A	11935343	G	A
XLOC_003809	chr1A	11937119	A	G
XLOC_003809	chr1A	11937136	C	T
XLOC_003824	chr1A	12585102	A	G
XLOC_003824	chr1A	12585149	G	A
XLOC_003824	chr1A	12585370	G	C
XLOC_003824	chr1A	12585383	C	T
XLOC_003824	chr1A	12585450	C	T
XLOC_003824	chr1A	12585568	T	A
XLOC_003824	chr1A	12585610	C	T
XLOC_003824	chr1A	12585617	A	G
XLOC_003824	chr1A	12586002	C	T
XLOC_003824	chr1A	12586732	A	T
XLOC_003824	chr1A	12586999	T	A
XLOC_003824	chr1A	12587001	C	T
XLOC_003824	chr1A	12587172	T	C
XLOC_003824	chr1A	12587244	A	G
XLOC_003824	chr1A	12587315	C	T
XLOC_003824	chr1A	12587345	A	G
XLOC_003824	chr1A	12587813	C	A
XLOC_003824	chr1A	12587929	A	T
XLOC_003824	chr1A	12588216	G	C
XLOC_003824	chr1A	12588287	T	C
XLOC_003824	chr1A	12588358	T	C
XLOC_003824	chr1A	12588684	G	A
XLOC_003824	chr1A	12588812	A	G
XLOC_003824	chr1A	12588946	A	C
XLOC_003824	chr1A	12589075	G	C
XLOC_003824	chr1A	12589126	C	T
XLOC_003824	chr1A	12590321	G	A
XLOC_003824	chr1A	12591018	C	T
TraesCS1A02G027200	chr1A	12915199	G	C
TraesCS1A02G027200	chr1A	12915714	C	T
TraesCS1A02G027200	chr1A	12915736	C	A
TraesCS1A02G027200	chr1A	12916172	T	C
TraesCS1A02G027200	chr1A	12916297	C	T
TraesCS1A02G027200	chr1A	12916500	G	A
TraesCS1A02G027200	chr1A	12916557	T	G
TraesCS1A02G027200	chr1A	12916777	A	G
TraesCS1A02G027200	chr1A	12916870	A	G
TraesCS1A02G027200	chr1A	12916898	G	A
TraesCS1A02G027200	chr1A	12916934	T	C
XLOC_003830	chr1A	13004138	A	G
XLOC_003830	chr1A	13004147	T	C
XLOC_003830	chr1A	13004158	C	G
XLOC_003830	chr1A	13007768	C	A
XLOC_003830	chr1A	13007925	T	A
XLOC_003830	chr1A	13007980	G	A
XLOC_003830	chr1A	13008301	C	T
XLOC_003830	chr1A	13008331	G	T
XLOC_003830	chr1A	13008341	G	C
XLOC_003830	chr1A	13008373	C	T
XLOC_003830	chr1A	13008849	G	C
XLOC_003830	chr1A	13008863	T	C
XLOC_003830	chr1A	13008899	C	T
XLOC_000267	chr1A	13212504	G	A
XLOC_000267	chr1A	13212569	A	G
XLOC_000267	chr1A	13212588	G	A
XLOC_000267	chr1A	13212635	G	C
XLOC_000267	chr1A	13212695	G	A
XLOC_000267	chr1A	13213279	G	T
XLOC_000267	chr1A	13213328	C	G
XLOC_000267	chr1A	13213396	G	A
XLOC_000267	chr1A	13213432	A	G
XLOC_000267	chr1A	13213446	C	G
XLOC_000267	chr1A	13213722	G	A
XLOC_000267	chr1A	13213798	A	G
XLOC_000267	chr1A	13213804	C	G
XLOC_000267	chr1A	13213826	G	A
XLOC_000267	chr1A	13213872	C	T
XLOC_000267	chr1A	13213897	G	A
XLOC_000267	chr1A	13213922	G	A
XLOC_000267	chr1A	13213954	C	G
XLOC_000267	chr1A	13213959	A	G
XLOC_000267	chr1A	13214036	A	G
XLOC_000267	chr1A	13214059	C	T
XLOC_000267	chr1A	13214134	A	G
XLOC_000267	chr1A	13214198	C	T
XLOC_000267	chr1A	13214243	G	A
XLOC_000267	chr1A	13214297	G	C
XLOC_000267	chr1A	13214325	G	C
XLOC_000267	chr1A	13214370	A	T
XLOC_000267	chr1A	13214376	G	C
XLOC_000267	chr1A	13214411	G	C
XLOC_000267	chr1A	13214434	C	T
XLOC_000267	chr1A	13214442	G	T
XLOC_000267	chr1A	13214525	T	C
XLOC_000267	chr1A	13214535	G	T
XLOC_000267	chr1A	13214557	G	A
XLOC_000269	chr1A	13229121	C	T
XLOC_000269	chr1A	13229170	G	T
XLOC_000269	chr1A	13229940	T	G
XLOC_000269	chr1A	13229941	G	A
XLOC_000269	chr1A	13229977	A	G
XLOC_000269	chr1A	13230410	A	G
XLOC_000269	chr1A	13230464	T	C
XLOC_000269	chr1A	13230566	C	G
XLOC_000269	chr1A	13230982	A	T
XLOC_000269	chr1A	13230988	G	C
XLOC_000269	chr1A	13231023	G	C
XLOC_000269	chr1A	13231046	C	T
XLOC_000269	chr1A	13232658	G	C
XLOC_000269	chr1A	13233485	G	A
XLOC_000269	chr1A	13233650	G	A
XLOC_000269	chr1A	13233660	C	A
XLOC_000269	chr1A	13233857	C	G
XLOC_000269	chr1A	13233932	A	T
XLOC_000271	chr1A	13272875	T	C
XLOC_000271	chr1A	13272934	C	T
XLOC_000271	chr1A	13273464	C	T
XLOC_000271	chr1A	13273530	C	A
XLOC_000271	chr1A	13273568	C	T
XLOC_000271	chr1A	13273603	A	G
XLOC_000271	chr1A	13273613	A	C
XLOC_000271	chr1A	13273681	T	C
XLOC_000271	chr1A	13273718	G	A
XLOC_000271	chr1A	13273915	A	G
XLOC_000271	chr1A	13273960	A	T
XLOC_000271	chr1A	13274116	T	A
XLOC_000271	chr1A	13274134	A	G
XLOC_000278	chr1A	13569665	T	C
XLOC_000278	chr1A	13569779	A	G
XLOC_000278	chr1A	13570068	C	G
XLOC_000278	chr1A	13570126	A	G
XLOC_000278	chr1A	13570133	C	A
XLOC_000278	chr1A	13570187	C	T
XLOC_000278	chr1A	13570229	C	T
XLOC_000278	chr1A	13570238	G	A
XLOC_000278	chr1A	13570286	A	G
XLOC_000278	chr1A	13570288	T	A
XLOC_000278	chr1A	13570507	G	A
XLOC_000278	chr1A	13570686	G	T
XLOC_000278	chr1A	13570921	G	A
XLOC_000278	chr1A	13571830	C	T
XLOC_000278	chr1A	13572065	T	C
XLOC_000278	chr1A	13572158	T	C
XLOC_000278	chr1A	13572205	C	A
XLOC_000278	chr1A	13573282	A	G
XLOC_000278	chr1A	13573317	T	C
XLOC_000278	chr1A	13573517	G	A
XLOC_000278	chr1A	13574854	A	T
XLOC_000278	chr1A	13575034	G	A
XLOC_000278	chr1A	13575099	T	G
XLOC_000278	chr1A	13575325	T	C
XLOC_000281	chr1A	13666243	A	G
XLOC_000281	chr1A	13666342	A	G
XLOC_000281	chr1A	13666430	C	T
XLOC_000281	chr1A	13666460	G	A
XLOC_000281	chr1A	13666480	C	A
XLOC_000281	chr1A	13666582	T	A
XLOC_000281	chr1A	13666648	C	T
XLOC_000281	chr1A	13666750	A	C
XLOC_000281	chr1A	13666755	A	T
XLOC_000281	chr1A	13666898	C	T
XLOC_000281	chr1A	13666971	G	C
XLOC_000281	chr1A	13666988	T	G
XLOC_000281	chr1A	13667889	A	G
XLOC_000281	chr1A	13668140	G	C
XLOC_000281	chr1A	13668321	G	A
XLOC_000281	chr1A	13668324	G	C
XLOC_000281	chr1A	13668380	A	G
XLOC_000281	chr1A	13668385	G	C
XLOC_003836	chr1A	13669851	A	G
XLOC_003836	chr1A	13670114	A	T
XLOC_003836	chr1A	13670136	C	T
XLOC_003836	chr1A	13670334	G	C
XLOC_003836	chr1A	13670408	C	T
XLOC_003836	chr1A	13671696	A	G
XLOC_003836	chr1A	13672049	T	G
XLOC_003836	chr1A	13672438	C	T
XLOC_003836	chr1A	13672530	C	T
XLOC_003836	chr1A	13673571	A	G
XLOC_003836	chr1A	13673640	C	G
XLOC_003836	chr1A	13673955	A	G
XLOC_003836	chr1A	13674501	A	G
XLOC_003836	chr1A	13674507	C	T
XLOC_003836	chr1A	13675200	C	A
XLOC_000282	chr1A	13761998	G	A
XLOC_000282	chr1A	13763020	T	C
XLOC_000282	chr1A	13763387	T	C
XLOC_000282	chr1A	13763948	G	A
XLOC_000282	chr1A	13764007	C	T
XLOC_000282	chr1A	13764832	G	C
XLOC_000282	chr1A	13765304	G	A
XLOC_000282	chr1A	13765511	G	A
XLOC_000282	chr1A	13767694	C	T
XLOC_000282	chr1A	13767739	A	C
XLOC_000282	chr1A	13768044	T	C
XLOC_000282	chr1A	13768065	A	G
XLOC_000282	chr1A	13768586	A	G
XLOC_000282	chr1A	13768667	A	G
XLOC_007337	chr1A	13781418	C	T
XLOC_007337	chr1A	13781538	G	A
XLOC_007337	chr1A	13781591	A	G
XLOC_007337	chr1A	13781596	T	C
XLOC_007337	chr1A	13781680	T	A
XLOC_007337	chr1A	13781693	G	A
XLOC_007337	chr1A	13781724	C	T
XLOC_007337	chr1A	13781775	G	A
XLOC_007337	chr1A	13781778	G	T
XLOC_000286	chr1A	13973270	C	T
XLOC_000286	chr1A	13973335	C	T
XLOC_000286	chr1A	13973482	G	A
XLOC_000286	chr1A	13973530	G	A
XLOC_000286	chr1A	13974417	C	T
XLOC_000286	chr1A	13974594	A	G
XLOC_000286	chr1A	13974816	T	C
XLOC_000286	chr1A	13974840	T	C
XLOC_000286	chr1A	13975286	G	A
XLOC_000286	chr1A	13975921	T	C
XLOC_000286	chr1A	13975988	G	A
XLOC_000286	chr1A	13976049	T	C
XLOC_000286	chr1A	13976647	A	G
XLOC_000286	chr1A	13976657	T	C
XLOC_000288	chr1A	14046203	A	G
XLOC_000288	chr1A	14046273	T	C
XLOC_000288	chr1A	14047394	G	A
XLOC_000288	chr1A	14047421	C	T
XLOC_000288	chr1A	14047442	A	G
XLOC_000288	chr1A	14047710	C	A
XLOC_000288	chr1A	14047755	A	G
XLOC_000288	chr1A	14047896	T	A
XLOC_000288	chr1A	14051157	G	A
XLOC_000288	chr1A	14051167	G	A
XLOC_000288	chr1A	14051219	G	A
XLOC_000288	chr1A	14051222	T	G
XLOC_000288	chr1A	14051237	G	A
XLOC_000288	chr1A	14051269	C	A
XLOC_000288	chr1A	14052420	T	G
XLOC_000288	chr1A	14052660	C	T
XLOC_000288	chr1A	14055195	A	C
XLOC_000288	chr1A	14055374	G	A
XLOC_000288	chr1A	14056064	C	G
XLOC_000288	chr1A	14056065	A	G
XLOC_000288	chr1A	14056208	C	T
XLOC_000288	chr1A	14056321	A	G
XLOC_000293	chr1A	14140546	A	G
XLOC_000293	chr1A	14140851	T	C
XLOC_000293	chr1A	14140994	A	G
XLOC_000293	chr1A	14141258	T	A
XLOC_000293	chr1A	14141705	C	T
XLOC_000293	chr1A	14141706	C	T
XLOC_000293	chr1A	14141714	A	T
XLOC_000293	chr1A	14142232	T	C
XLOC_000293	chr1A	14142342	A	G
XLOC_000293	chr1A	14142347	C	G
XLOC_000293	chr1A	14142423	C	T
XLOC_000293	chr1A	14142725	T	C
XLOC_000293	chr1A	14142734	T	C
XLOC_000293	chr1A	14142872	T	A
XLOC_000293	chr1A	14142887	A	G
XLOC_000293	chr1A	14142902	C	T
XLOC_000293	chr1A	14143015	G	T
XLOC_000293	chr1A	14143091	C	T
XLOC_000293	chr1A	14143271	G	A
XLOC_000293	chr1A	14143316	C	T
XLOC_000293	chr1A	14143473	C	T
XLOC_000293	chr1A	14143607	G	C
XLOC_003847	chr1A	14143622	T	C
XLOC_003847	chr1A	14143678	A	G
XLOC_003847	chr1A	14143732	A	G
XLOC_003847	chr1A	14143769	G	A
XLOC_003847	chr1A	14143791	T	G
XLOC_003847	chr1A	14143969	C	A
XLOC_003847	chr1A	14144020	T	C
XLOC_003847	chr1A	14144066	G	A
XLOC_003847	chr1A	14144113	A	G
XLOC_003847	chr1A	14144158	A	C
XLOC_003847	chr1A	14144241	G	C
XLOC_003847	chr1A	14144274	G	A
XLOC_003847	chr1A	14144310	G	A
XLOC_003847	chr1A	14144553	T	G
XLOC_003847	chr1A	14144749	G	C
XLOC_003847	chr1A	14144784	T	A
XLOC_003847	chr1A	14144892	C	T
XLOC_003847	chr1A	14145244	A	C
XLOC_003847	chr1A	14145637	G	A
XLOC_003847	chr1A	14145668	G	C
XLOC_003847	chr1A	14145676	G	C
XLOC_003847	chr1A	14145682	G	A
XLOC_000294	chr1A	14160473	C	T
XLOC_000294	chr1A	14161681	G	A
XLOC_000294	chr1A	14162726	T	A
XLOC_000294	chr1A	14163051	T	C
XLOC_000294	chr1A	14163119	C	T
XLOC_000294	chr1A	14163135	A	G
XLOC_000294	chr1A	14163250	G	A
XLOC_000303	chr1A	14504473	A	C
XLOC_000303	chr1A	14505798	A	G
XLOC_000303	chr1A	14505873	A	G
XLOC_000303	chr1A	14505960	A	G
XLOC_000303	chr1A	14505987	C	T
XLOC_000303	chr1A	14506041	T	A
XLOC_000303	chr1A	14506292	C	T
XLOC_000303	chr1A	14506331	T	C
XLOC_000303	chr1A	14506472	T	A
XLOC_000303	chr1A	14506475	G	A
XLOC_000303	chr1A	14506535	A	T
XLOC_000303	chr1A	14506553	G	A
XLOC_000303	chr1A	14507347	T	C
XLOC_000303	chr1A	14507406	G	A
XLOC_000303	chr1A	14507478	T	C
XLOC_000303	chr1A	14507501	T	C
XLOC_000303	chr1A	14507542	T	C
XLOC_000303	chr1A	14507543	G	A
XLOC_000303	chr1A	14507637	T	C
XLOC_000303	chr1A	14507716	A	C
XLOC_000303	chr1A	14507756	C	G
XLOC_000303	chr1A	14507758	C	T
XLOC_000314	chr1A	15193627	G	C
XLOC_000314	chr1A	15195094	G	A
XLOC_000314	chr1A	15195562	C	T
XLOC_000314	chr1A	15195615	C	T
XLOC_000314	chr1A	15195628	T	C
XLOC_000314	chr1A	15195796	A	T
XLOC_000314	chr1A	15195847	G	A
XLOC_000317	chr1A	15431336	T	A
XLOC_000317	chr1A	15431372	G	C
XLOC_000317	chr1A	15431462	G	A
XLOC_000317	chr1A	15432707	G	A
XLOC_000317	chr1A	15432923	A	G
XLOC_000317	chr1A	15434093	T	A
XLOC_000317	chr1A	15434174	A	G
XLOC_000317	chr1A	15434862	A	G
XLOC_000317	chr1A	15435073	A	G
XLOC_000317	chr1A	15435195	C	T
XLOC_000317	chr1A	15435498	T	G
XLOC_000317	chr1A	15435513	A	T
XLOC_000317	chr1A	15435665	A	G
XLOC_000317	chr1A	15435704	C	T
XLOC_000317	chr1A	15436084	C	T
XLOC_000317	chr1A	15436634	C	T
XLOC_000317	chr1A	15437092	T	C
XLOC_000317	chr1A	15437216	T	A
XLOC_000317	chr1A	15437274	G	C
XLOC_000317	chr1A	15437509	T	C
XLOC_000317	chr1A	15437584	T	A
XLOC_003865	chr1A	15438185	G	A
XLOC_003865	chr1A	15438213	G	A
XLOC_003865	chr1A	15438257	C	G
XLOC_003865	chr1A	15438291	T	G
XLOC_003865	chr1A	15438327	G	A
XLOC_003865	chr1A	15438341	T	C
XLOC_003865	chr1A	15438395	C	A
XLOC_003865	chr1A	15438412	G	A
XLOC_003865	chr1A	15438484	C	T
XLOC_003865	chr1A	15438673	C	T
XLOC_003865	chr1A	15438750	C	T
XLOC_003865	chr1A	15438899	G	A
XLOC_003865	chr1A	15439457	G	A
XLOC_003865	chr1A	15439754	C	T
XLOC_003865	chr1A	15439881	C	A
XLOC_003865	chr1A	15440823	G	C
XLOC_003865	chr1A	15440829	G	A
XLOC_003865	chr1A	15441021	G	C
XLOC_003865	chr1A	15441234	G	A
XLOC_003865	chr1A	15441295	T	G
XLOC_003865	chr1A	15441399	G	C
XLOC_000319	chr1A	16038818	G	A
XLOC_000319	chr1A	16038912	C	A
XLOC_000319	chr1A	16038922	T	C
XLOC_000319	chr1A	16038997	C	A
XLOC_000319	chr1A	16039060	G	A
XLOC_000319	chr1A	16039074	G	A
XLOC_000319	chr1A	16039099	A	G
XLOC_000319	chr1A	16039126	G	T
XLOC_000319	chr1A	16039157	T	C
XLOC_000319	chr1A	16039400	T	C
XLOC_000319	chr1A	16039938	C	T
XLOC_000324	chr1A	16388629	G	A
XLOC_000324	chr1A	16388646	T	G
XLOC_000324	chr1A	16388805	G	T
XLOC_000324	chr1A	16388833	T	C
XLOC_000324	chr1A	16389296	T	C
XLOC_000324	chr1A	16389301	C	T
XLOC_000324	chr1A	16389616	G	A
XLOC_000324	chr1A	16389674	G	A
XLOC_000324	chr1A	16389917	G	A
XLOC_000324	chr1A	16389969	T	C
XLOC_000324	chr1A	16389980	T	G
XLOC_000324	chr1A	16390016	T	A
XLOC_000324	chr1A	16390098	T	C
XLOC_000324	chr1A	16390156	C	T
XLOC_000324	chr1A	16390174	A	G
XLOC_000324	chr1A	16390683	G	C
XLOC_000324	chr1A	16390721	C	T
XLOC_000324	chr1A	16390756	A	G
XLOC_000324	chr1A	16390808	G	A
XLOC_000324	chr1A	16390851	C	A
XLOC_000324	chr1A	16390970	T	A
XLOC_000324	chr1A	16390985	G	A
XLOC_000324	chr1A	16391093	C	T
XLOC_000324	chr1A	16391176	A	G
XLOC_000324	chr1A	16391198	C	T
XLOC_000324	chr1A	16391203	A	T
XLOC_000325	chr1A	16407129	A	C
XLOC_000325	chr1A	16407164	G	C
XLOC_000325	chr1A	16407399	T	G
XLOC_000325	chr1A	16407512	G	A
XLOC_000325	chr1A	16407517	C	T
XLOC_000325	chr1A	16407651	T	C
XLOC_000325	chr1A	16408153	G	T
XLOC_000325	chr1A	16408300	A	G
XLOC_000325	chr1A	16408303	A	G
XLOC_000325	chr1A	16408304	G	A
XLOC_000325	chr1A	16408346	A	C
XLOC_000325	chr1A	16408605	G	A
XLOC_000325	chr1A	16408671	C	G
XLOC_000325	chr1A	16408753	T	C
XLOC_000325	chr1A	16408795	C	T
XLOC_000325	chr1A	16409096	G	A
XLOC_000325	chr1A	16409365	T	C
XLOC_000325	chr1A	16409379	G	A
XLOC_000325	chr1A	16409493	A	T
XLOC_000325	chr1A	16409536	T	C
XLOC_000325	chr1A	16409573	T	C
XLOC_000325	chr1A	16409579	T	C
XLOC_000325	chr1A	16409666	T	C
XLOC_000325	chr1A	16409696	T	A
XLOC_000325	chr1A	16409729	G	C
XLOC_000325	chr1A	16409765	C	T
XLOC_000325	chr1A	16409795	C	T
XLOC_000325	chr1A	16409826	G	A
XLOC_000325	chr1A	16409958	T	C
XLOC_000325	chr1A	16409996	A	T
XLOC_000325	chr1A	16410052	A	C
XLOC_000325	chr1A	16410134	A	C
XLOC_000330	chr1A	16913831	T	C
XLOC_000330	chr1A	16913897	C	T
XLOC_000330	chr1A	16914097	C	G
XLOC_000330	chr1A	16914205	T	C
XLOC_000330	chr1A	16914815	G	C
XLOC_000330	chr1A	16915136	T	C
XLOC_000330	chr1A	16915344	A	C
XLOC_000330	chr1A	16915658	T	A
XLOC_000330	chr1A	16915733	G	T
XLOC_000330	chr1A	16915785	C	T
XLOC_000330	chr1A	16915924	C	T
XLOC_000330	chr1A	16916213	T	C
XLOC_000330	chr1A	16917031	T	C
XLOC_000330	chr1A	16917227	G	A
XLOC_000330	chr1A	16917342	C	T
XLOC_000330	chr1A	16917400	T	A
XLOC_000330	chr1A	16917994	G	C
XLOC_000330	chr1A	16918364	A	G
XLOC_000330	chr1A	16918569	T	C
XLOC_000330	chr1A	16918697	G	A
XLOC_000330	chr1A	16918900	A	G
XLOC_000330	chr1A	16918930	C	T
XLOC_000330	chr1A	16918935	G	C
XLOC_000330	chr1A	16919223	C	T
XLOC_000330	chr1A	16919272	C	T
XLOC_003876	chr1A	16931765	T	A
XLOC_003876	chr1A	16931793	T	G
XLOC_003876	chr1A	16931908	G	C
XLOC_003876	chr1A	16932058	A	C
XLOC_003876	chr1A	16932071	C	T
XLOC_003876	chr1A	16932159	T	C
XLOC_003876	chr1A	16932160	G	A
XLOC_003876	chr1A	16932205	A	G
XLOC_003876	chr1A	16932365	G	C
XLOC_003876	chr1A	16932429	G	C
XLOC_003876	chr1A	16932597	A	G
XLOC_003876	chr1A	16932707	T	C
XLOC_003876	chr1A	16932760	T	C
XLOC_003876	chr1A	16932764	G	A
XLOC_003876	chr1A	16932880	T	C
XLOC_003876	chr1A	16933019	G	C
XLOC_003876	chr1A	16933195	C	T
XLOC_003876	chr1A	16933262	A	G
XLOC_003876	chr1A	16933433	G	C
XLOC_003876	chr1A	16933436	C	T
XLOC_003876	chr1A	16934008	A	G
XLOC_003876	chr1A	16934011	T	A
XLOC_003884	chr1A	18290221	A	G
XLOC_003884	chr1A	18290280	C	T
XLOC_003884	chr1A	18290480	G	A
XLOC_003884	chr1A	18292128	G	C
XLOC_003884	chr1A	18292337	G	A
XLOC_003884	chr1A	18292362	C	T
XLOC_003884	chr1A	18292724	C	G
XLOC_003884	chr1A	18292928	G	A
XLOC_003884	chr1A	18293082	C	G
XLOC_003884	chr1A	18293187	A	G
XLOC_003884	chr1A	18293730	G	T
XLOC_003885	chr1A	18460514	A	G
XLOC_003885	chr1A	18460596	C	T
XLOC_003885	chr1A	18460696	A	C
XLOC_003885	chr1A	18460873	C	T
XLOC_003885	chr1A	18461151	T	C
XLOC_003885	chr1A	18461833	C	T
XLOC_003885	chr1A	18461948	A	T
XLOC_003886	chr1A	18485831	C	A
XLOC_003886	chr1A	18485930	C	A
XLOC_003886	chr1A	18486199	T	C
XLOC_003886	chr1A	18486314	C	T
XLOC_003886	chr1A	18486366	A	G
XLOC_003886	chr1A	18486439	G	C
XLOC_003886	chr1A	18486532	T	C
XLOC_003886	chr1A	18486646	T	C
XLOC_003886	chr1A	18486661	G	A
XLOC_003886	chr1A	18489524	G	T
XLOC_003897	chr1A	19930067	T	C
XLOC_003897	chr1A	19930493	C	T
XLOC_003897	chr1A	19930566	G	A
XLOC_003897	chr1A	19930783	C	T
XLOC_003897	chr1A	19930785	C	T
XLOC_003897	chr1A	19930803	T	G
XLOC_003897	chr1A	19930878	A	G
XLOC_003897	chr1A	19930965	A	G
XLOC_003897	chr1A	19931014	C	G
XLOC_003897	chr1A	19931104	T	C
XLOC_003897	chr1A	19931317	T	C
XLOC_003897	chr1A	19931348	A	G
XLOC_003897	chr1A	19931416	T	C
XLOC_003897	chr1A	19931615	C	T
XLOC_000341	chr1A	20091835	G	A
XLOC_000341	chr1A	20092320	G	A
XLOC_000341	chr1A	20092382	T	G
XLOC_000341	chr1A	20092394	G	A
XLOC_000341	chr1A	20092406	T	A
XLOC_000341	chr1A	20092555	G	C
XLOC_000341	chr1A	20092630	G	C
XLOC_000341	chr1A	20092778	T	C
XLOC_000341	chr1A	20092863	G	A
XLOC_000341	chr1A	20092905	T	C
XLOC_000341	chr1A	20092932	A	T
XLOC_000341	chr1A	20093076	T	C
XLOC_000341	chr1A	20093106	A	G
XLOC_000341	chr1A	20093544	A	C
XLOC_000341	chr1A	20093579	C	G
XLOC_000341	chr1A	20093961	T	C
XLOC_000341	chr1A	20094061	A	G
XLOC_000341	chr1A	20094066	A	G
XLOC_000341	chr1A	20094107	A	G
XLOC_000341	chr1A	20094117	A	T
XLOC_000341	chr1A	20094316	A	C
XLOC_000341	chr1A	20094363	T	C
XLOC_000341	chr1A	20094393	A	G
XLOC_000341	chr1A	20094465	T	G
XLOC_000341	chr1A	20094497	C	T
XLOC_000341	chr1A	20094506	T	C
XLOC_000341	chr1A	20094594	G	C
XLOC_000343	chr1A	20180502	A	T
XLOC_000343	chr1A	20181355	C	T
XLOC_000343	chr1A	20181383	G	A
XLOC_000343	chr1A	20181419	C	T
XLOC_000343	chr1A	20181831	C	T
XLOC_000343	chr1A	20182001	C	T
XLOC_000343	chr1A	20182647	C	T
XLOC_000343	chr1A	20182904	C	T
XLOC_000343	chr1A	20182909	G	T
XLOC_000343	chr1A	20183051	C	T
XLOC_000343	chr1A	20183100	A	G
XLOC_000343	chr1A	20183153	A	G
XLOC_000343	chr1A	20183221	C	G
XLOC_000343	chr1A	20183266	G	A
XLOC_000343	chr1A	20183329	A	G
XLOC_000343	chr1A	20183405	C	T
XLOC_000343	chr1A	20183615	G	C
XLOC_000343	chr1A	20183826	A	C
XLOC_000343	chr1A	20183888	T	C
XLOC_000343	chr1A	20183909	C	G
XLOC_000343	chr1A	20183920	G	A
XLOC_003901	chr1A	20236236	G	A
XLOC_003901	chr1A	20236241	C	A
XLOC_003901	chr1A	20236519	C	A
XLOC_003901	chr1A	20236524	A	G
XLOC_003901	chr1A	20236585	A	C
XLOC_003901	chr1A	20236732	A	G
XLOC_003901	chr1A	20236771	G	A
XLOC_003901	chr1A	20236820	T	G
XLOC_003901	chr1A	20237107	T	C
XLOC_003901	chr1A	20237114	C	T
XLOC_003901	chr1A	20237115	C	A
XLOC_003901	chr1A	20237126	T	C
XLOC_003901	chr1A	20237445	C	G
XLOC_003901	chr1A	20237500	C	T
XLOC_003901	chr1A	20237549	G	C
XLOC_003901	chr1A	20237917	A	T
XLOC_003901	chr1A	20238144	A	G
XLOC_003901	chr1A	20238204	C	T
XLOC_003902	chr1A	20244319	C	G
XLOC_003902	chr1A	20244412	G	A
XLOC_003902	chr1A	20244468	T	C
XLOC_003902	chr1A	20244542	A	G
XLOC_003902	chr1A	20244617	C	A
XLOC_003902	chr1A	20244686	T	C
XLOC_003902	chr1A	20244736	T	C
XLOC_003902	chr1A	20244776	C	T
XLOC_003902	chr1A	20244814	C	T
XLOC_003902	chr1A	20244832	C	A
XLOC_003902	chr1A	20244925	G	T
XLOC_003902	chr1A	20245060	T	C
XLOC_003902	chr1A	20245166	G	T
XLOC_003902	chr1A	20245215	C	T
XLOC_003902	chr1A	20245270	G	A
XLOC_003902	chr1A	20245372	A	G
XLOC_003902	chr1A	20245426	G	A
XLOC_003902	chr1A	20245513	A	G
XLOC_003902	chr1A	20245696	A	G
XLOC_003902	chr1A	20246089	C	A
XLOC_003907	chr1A	20416114	G	A
XLOC_003907	chr1A	20416133	G	A
XLOC_003907	chr1A	20416461	C	T
XLOC_003907	chr1A	20416476	A	G
XLOC_003907	chr1A	20416557	G	C
XLOC_003907	chr1A	20416563	G	A
XLOC_003907	chr1A	20416662	A	G
XLOC_003907	chr1A	20416671	A	G
XLOC_003907	chr1A	20416685	T	C
XLOC_003907	chr1A	20416761	T	C
XLOC_003907	chr1A	20416794	G	A
XLOC_003907	chr1A	20416940	C	T
XLOC_003907	chr1A	20417004	C	G
XLOC_003907	chr1A	20417013	A	G
XLOC_003907	chr1A	20417331	C	T
XLOC_003907	chr1A	20417342	C	T
XLOC_003907	chr1A	20418198	G	T
XLOC_003907	chr1A	20418528	C	T
XLOC_003907	chr1A	20418553	T	C
XLOC_003907	chr1A	20418832	G	A
XLOC_003909	chr1A	20879571	C	T
XLOC_003909	chr1A	20879666	C	T
XLOC_003909	chr1A	20879814	G	C
XLOC_003909	chr1A	20879856	G	C
XLOC_003909	chr1A	20879865	G	C
XLOC_003909	chr1A	20879879	G	C
XLOC_003909	chr1A	20879925	G	T
XLOC_003909	chr1A	20879967	C	G
XLOC_003909	chr1A	20880054	T	C
XLOC_000351	chr1A	20976627	A	T
XLOC_000351	chr1A	20976677	A	G
XLOC_000351	chr1A	20976939	T	C
XLOC_000351	chr1A	20976942	C	T
XLOC_000351	chr1A	20977207	G	T
XLOC_000351	chr1A	20977279	G	C
XLOC_000351	chr1A	20977330	T	C
XLOC_000351	chr1A	20977423	C	T
XLOC_000351	chr1A	20977438	T	C
XLOC_000351	chr1A	20977602	G	C
XLOC_000351	chr1A	20977707	C	T
XLOC_000351	chr1A	20977713	T	C
XLOC_000351	chr1A	20977802	C	T
XLOC_000351	chr1A	20977987	A	T
XLOC_000351	chr1A	20978004	T	C
XLOC_003915	chr1A	20978309	T	C
XLOC_003915	chr1A	20978782	C	G
XLOC_003915	chr1A	20978783	T	C
XLOC_003915	chr1A	20978818	A	G
XLOC_003915	chr1A	20978933	T	C
XLOC_003915	chr1A	20979156	G	A
XLOC_003915	chr1A	20979200	A	G
XLOC_003915	chr1A	20979392	A	G
XLOC_003915	chr1A	20979837	A	G
XLOC_003915	chr1A	20979896	T	C
XLOC_003915	chr1A	20979956	A	G
XLOC_003915	chr1A	20979958	A	G
XLOC_003915	chr1A	20980003	A	G
XLOC_003915	chr1A	20980084	C	T
XLOC_003915	chr1A	20980096	A	G
XLOC_003915	chr1A	20980097	A	G
XLOC_003915	chr1A	20980162	C	A
XLOC_003915	chr1A	20980323	A	G
XLOC_000352	chr1A	20998104	T	C
XLOC_000352	chr1A	20998154	C	G
XLOC_000352	chr1A	20998218	G	C
XLOC_000352	chr1A	20998233	G	C
XLOC_000352	chr1A	20998344	A	C
XLOC_000352	chr1A	20998452	G	C
XLOC_000352	chr1A	20998491	C	G
XLOC_000352	chr1A	20998731	G	A
XLOC_000352	chr1A	20998838	G	C
XLOC_000353	chr1A	21022804	A	C
XLOC_000353	chr1A	21022944	G	T
XLOC_000353	chr1A	21023003	A	C
XLOC_000353	chr1A	21023006	C	T
XLOC_000353	chr1A	21023013	C	A
XLOC_000353	chr1A	21023025	C	T
XLOC_000353	chr1A	21023077	A	G
XLOC_000353	chr1A	21023388	G	T
XLOC_000353	chr1A	21023500	G	A
XLOC_000353	chr1A	21023517	A	G
XLOC_003917	chr1A	21024210	T	C
XLOC_003917	chr1A	21024301	C	T
XLOC_003917	chr1A	21024672	A	G
XLOC_003917	chr1A	21024687	A	G
XLOC_003917	chr1A	21024708	A	G
XLOC_003917	chr1A	21025544	G	A
XLOC_003917	chr1A	21025572	A	G
XLOC_003917	chr1A	21025739	G	A
XLOC_000354	chr1A	21036800	C	T
XLOC_000354	chr1A	21036946	T	C
XLOC_000354	chr1A	21037911	T	C
XLOC_000354	chr1A	21037931	A	G
XLOC_000354	chr1A	21038166	T	C
XLOC_000354	chr1A	21038714	G	T
XLOC_000354	chr1A	21039167	T	C
XLOC_000354	chr1A	21040025	C	A
XLOC_000354	chr1A	21040106	T	C
XLOC_000354	chr1A	21040519	G	A
XLOC_000354	chr1A	21040550	A	G
XLOC_000354	chr1A	21040556	T	C
XLOC_000354	chr1A	21040602	A	G
XLOC_000354	chr1A	21040753	A	T
XLOC_000354	chr1A	21042342	T	C
XLOC_000354	chr1A	21042475	T	C
XLOC_000354	chr1A	21042986	C	G
XLOC_000354	chr1A	21043054	G	A
XLOC_000354	chr1A	21043069	T	C
XLOC_000354	chr1A	21043072	C	T
XLOC_000354	chr1A	21043073	A	C
XLOC_000354	chr1A	21043435	A	T
XLOC_000354	chr1A	21044576	A	G
XLOC_000354	chr1A	21045449	C	T
XLOC_000354	chr1A	21045560	C	T
XLOC_000354	chr1A	21045583	T	C
XLOC_000354	chr1A	21045604	C	T
XLOC_000354	chr1A	21046288	A	T
XLOC_000354	chr1A	21046504	G	A
XLOC_000354	chr1A	21047156	C	T
XLOC_000354	chr1A	21047359	T	C
XLOC_000354	chr1A	21047402	T	C
XLOC_000354	chr1A	21047764	A	C
XLOC_000354	chr1A	21047930	G	C
XLOC_000354	chr1A	21047990	G	A
XLOC_000354	chr1A	21048540	G	A
XLOC_000354	chr1A	21048576	A	G
XLOC_000354	chr1A	21048641	G	A
XLOC_000354	chr1A	21048663	T	C
XLOC_000354	chr1A	21048679	G	A
XLOC_000354	chr1A	21048700	A	G
XLOC_000354	chr1A	21049767	A	C
XLOC_000354	chr1A	21049853	C	T
XLOC_000354	chr1A	21050283	A	C
XLOC_003921	chr1A	21276801	T	C
XLOC_003921	chr1A	21276940	C	T
XLOC_003921	chr1A	21277105	C	T
XLOC_003921	chr1A	21277123	C	G
XLOC_003921	chr1A	21277229	T	A
XLOC_003921	chr1A	21277319	C	T
XLOC_003921	chr1A	21277360	G	A
XLOC_003921	chr1A	21277450	G	T
XLOC_003921	chr1A	21277451	G	T
XLOC_003921	chr1A	21277569	C	T
XLOC_003921	chr1A	21277702	A	G
XLOC_003921	chr1A	21277743	C	T
XLOC_003921	chr1A	21277776	T	C
XLOC_003921	chr1A	21278385	C	T
XLOC_003921	chr1A	21278478	T	A
XLOC_003921	chr1A	21278655	A	G
XLOC_003921	chr1A	21278753	A	G
XLOC_003921	chr1A	21278900	C	T
XLOC_003921	chr1A	21279062	G	T
XLOC_003921	chr1A	21279077	C	T
XLOC_003921	chr1A	21279253	G	A
XLOC_003921	chr1A	21279328	C	G
XLOC_003921	chr1A	21279421	G	T
XLOC_003921	chr1A	21279693	G	C
XLOC_003921	chr1A	21279706	T	C
XLOC_003921	chr1A	21279770	A	G
XLOC_003921	chr1A	21279812	T	C
XLOC_003921	chr1A	21279901	G	A
XLOC_003921	chr1A	21279939	A	G
XLOC_003921	chr1A	21279971	G	A
XLOC_003922	chr1A	21281211	C	A
XLOC_003922	chr1A	21281215	A	G
XLOC_003922	chr1A	21281480	G	A
XLOC_003922	chr1A	21281587	A	T
XLOC_003922	chr1A	21281686	T	C
XLOC_003922	chr1A	21281861	A	C
XLOC_003922	chr1A	21281862	T	C
XLOC_003922	chr1A	21281920	G	A
XLOC_003922	chr1A	21281971	T	G
XLOC_003922	chr1A	21282150	G	A
XLOC_003922	chr1A	21282161	G	A
XLOC_003922	chr1A	21282316	A	G
XLOC_003922	chr1A	21282423	G	A
XLOC_003922	chr1A	21282447	A	G
XLOC_003922	chr1A	21282620	G	T
XLOC_003922	chr1A	21282622	T	A
XLOC_003922	chr1A	21282717	A	G
XLOC_003922	chr1A	21282821	G	C
XLOC_003922	chr1A	21282855	T	C
XLOC_003922	chr1A	21282880	C	T
XLOC_003922	chr1A	21282892	G	T
XLOC_003922	chr1A	21282926	T	C
XLOC_003922	chr1A	21283272	A	G
XLOC_003922	chr1A	21283595	T	C
XLOC_003922	chr1A	21283742	T	C
XLOC_003922	chr1A	21284189	G	A
XLOC_003922	chr1A	21284475	C	T
XLOC_003922	chr1A	21284588	G	C
XLOC_003922	chr1A	21284639	A	G
XLOC_003922	chr1A	21284780	C	G
XLOC_000360	chr1A	21322420	T	C
XLOC_000360	chr1A	21322708	A	G
XLOC_000360	chr1A	21322779	T	C
XLOC_000360	chr1A	21322901	C	A
XLOC_000360	chr1A	21322940	G	A
XLOC_000360	chr1A	21322958	G	C
XLOC_000360	chr1A	21323025	T	C
XLOC_000360	chr1A	21323027	T	C
XLOC_000360	chr1A	21323148	A	G
XLOC_000360	chr1A	21323178	G	A
XLOC_000360	chr1A	21323245	G	A
XLOC_000360	chr1A	21323543	T	C
XLOC_000360	chr1A	21323612	T	A
XLOC_000360	chr1A	21323744	G	C
XLOC_000360	chr1A	21323806	A	G
XLOC_000360	chr1A	21323950	G	C
XLOC_000360	chr1A	21324016	A	G
XLOC_000360	chr1A	21324370	A	T
XLOC_000360	chr1A	21324442	G	A
XLOC_000360	chr1A	21324473	A	G
XLOC_000360	chr1A	21324571	A	T
XLOC_000360	chr1A	21324625	G	C
XLOC_000360	chr1A	21324738	G	T
XLOC_000360	chr1A	21324772	C	T
XLOC_000360	chr1A	21324838	T	C
XLOC_000360	chr1A	21324854	C	T
XLOC_000360	chr1A	21324938	A	G
XLOC_000360	chr1A	21325849	A	G
XLOC_000360	chr1A	21325944	T	C
XLOC_000360	chr1A	21326842	T	G
XLOC_000360	chr1A	21327194	T	G
XLOC_000360	chr1A	21327617	T	C
XLOC_000360	chr1A	21329112	C	T
XLOC_000360	chr1A	21329140	C	G
XLOC_000360	chr1A	21329281	T	C
XLOC_000360	chr1A	21329540	A	C
XLOC_000360	chr1A	21329887	G	A
XLOC_000360	chr1A	21329999	G	T
XLOC_000360	chr1A	21330044	C	T
XLOC_000360	chr1A	21330218	A	G
XLOC_000360	chr1A	21331132	G	C
XLOC_000360	chr1A	21331330	G	A
XLOC_000360	chr1A	21332185	C	A
XLOC_000360	chr1A	21332191	G	T
XLOC_000360	chr1A	21332534	T	G
XLOC_000360	chr1A	21333051	T	G
XLOC_000360	chr1A	21333316	C	A
XLOC_000360	chr1A	21333490	A	G
XLOC_000360	chr1A	21333686	A	C
XLOC_000360	chr1A	21333990	A	G
XLOC_000360	chr1A	21334008	C	T
XLOC_000360	chr1A	21334019	A	G
XLOC_000360	chr1A	21334321	C	A
XLOC_000360	chr1A	21334598	A	G
XLOC_000360	chr1A	21334746	G	T
XLOC_000360	chr1A	21334763	C	G
XLOC_000360	chr1A	21334799	A	T
XLOC_000360	chr1A	21335340	T	C
XLOC_000361	chr1A	21618346	T	C
XLOC_000361	chr1A	21619806	A	T
XLOC_000361	chr1A	21619811	A	T
XLOC_000361	chr1A	21619958	A	G
XLOC_000361	chr1A	21620250	C	T
XLOC_000361	chr1A	21621268	G	A
XLOC_000361	chr1A	21621277	A	G
XLOC_000361	chr1A	21621429	A	G
XLOC_000361	chr1A	21622552	A	G
XLOC_000361	chr1A	21622990	G	A
XLOC_000361	chr1A	21624404	G	C
XLOC_000361	chr1A	21624754	C	T
XLOC_000361	chr1A	21624792	T	G
XLOC_000361	chr1A	21624825	C	A
XLOC_000361	chr1A	21624934	T	C
XLOC_000361	chr1A	21625017	A	G
XLOC_000361	chr1A	21626036	T	C
XLOC_000361	chr1A	21626319	A	G
XLOC_000361	chr1A	21626429	A	T
XLOC_000361	chr1A	21626499	A	G
XLOC_000361	chr1A	21626727	G	T
XLOC_000361	chr1A	21626746	A	C
XLOC_000361	chr1A	21626816	T	C
XLOC_003933	chr1A	22287319	C	G
XLOC_003933	chr1A	22287369	G	A
XLOC_003933	chr1A	22287591	A	C
XLOC_003933	chr1A	22288024	A	C
XLOC_003933	chr1A	22288141	G	A
XLOC_003933	chr1A	22288249	C	T
XLOC_003933	chr1A	22288254	A	C
XLOC_003933	chr1A	22288295	A	C
XLOC_003933	chr1A	22288300	T	A
XLOC_003933	chr1A	22288369	T	C
XLOC_003933	chr1A	22288456	A	G
XLOC_003933	chr1A	22288528	T	A
XLOC_003933	chr1A	22288619	C	G
XLOC_003933	chr1A	22288629	G	C
XLOC_003933	chr1A	22288672	T	G
XLOC_003933	chr1A	22288673	T	C
XLOC_003933	chr1A	22288689	C	A
XLOC_003933	chr1A	22288693	T	C
XLOC_003933	chr1A	22288810	G	T
XLOC_003933	chr1A	22288846	T	C
XLOC_003933	chr1A	22288991	G	A
XLOC_003933	chr1A	22289009	G	A
XLOC_003933	chr1A	22289730	A	G
XLOC_003933	chr1A	22289784	G	T
XLOC_003933	chr1A	22289793	A	G
XLOC_003933	chr1A	22289808	A	G
XLOC_003933	chr1A	22291294	G	A
XLOC_003933	chr1A	22291356	T	C
XLOC_003934	chr1A	22294865	T	G
XLOC_003934	chr1A	22294875	G	A
XLOC_003934	chr1A	22294889	G	A
XLOC_003934	chr1A	22294979	C	A
XLOC_003934	chr1A	22295223	A	C
XLOC_003934	chr1A	22295290	A	G
XLOC_003934	chr1A	22295771	G	A
XLOC_003934	chr1A	22295887	C	T
XLOC_003934	chr1A	22296222	C	T
XLOC_003934	chr1A	22296328	A	T
XLOC_003934	chr1A	22296638	G	A
XLOC_003934	chr1A	22296798	G	A
XLOC_003934	chr1A	22296826	A	G
XLOC_003934	chr1A	22296973	T	C
XLOC_003934	chr1A	22297261	A	G
XLOC_003934	chr1A	22297496	C	T
XLOC_003934	chr1A	22297930	A	G
XLOC_003934	chr1A	22298612	T	A
XLOC_003934	chr1A	22299685	T	C
XLOC_003934	chr1A	22299695	T	A
XLOC_003934	chr1A	22299951	C	G
XLOC_003934	chr1A	22299965	T	C
XLOC_003934	chr1A	22300198	A	T
XLOC_003934	chr1A	22300280	A	T
XLOC_003934	chr1A	22300283	G	A
XLOC_003934	chr1A	22300654	C	T
XLOC_003934	chr1A	22300806	C	G
XLOC_003934	chr1A	22300851	C	T
XLOC_003934	chr1A	22301010	C	T
XLOC_003952	chr1A	23129907	A	G
XLOC_003952	chr1A	23129926	T	C
XLOC_003952	chr1A	23129946	T	A
XLOC_003952	chr1A	23130735	C	T
XLOC_003952	chr1A	23130893	C	T
XLOC_003952	chr1A	23131262	C	T
XLOC_003952	chr1A	23131668	A	G
XLOC_003952	chr1A	23131762	C	G
XLOC_003952	chr1A	23132424	A	G
XLOC_003952	chr1A	23133273	C	T
XLOC_003953	chr1A	23178219	T	C
XLOC_003953	chr1A	23178271	G	A
XLOC_003953	chr1A	23178369	C	T
XLOC_003953	chr1A	23178423	T	C
XLOC_003953	chr1A	23178457	A	G
XLOC_003953	chr1A	23178477	A	G
XLOC_003953	chr1A	23178556	C	G
XLOC_003953	chr1A	23178780	G	C
XLOC_003953	chr1A	23178980	A	G
XLOC_003953	chr1A	23179108	C	A
XLOC_003953	chr1A	23179662	A	G
XLOC_003953	chr1A	23180413	T	C
XLOC_003953	chr1A	23180478	A	G
XLOC_003953	chr1A	23180635	T	C
XLOC_003953	chr1A	23180723	C	G
XLOC_003953	chr1A	23181088	A	G
XLOC_003953	chr1A	23181162	T	C
XLOC_003953	chr1A	23181336	T	C
XLOC_003953	chr1A	23182352	C	T
XLOC_003953	chr1A	23182404	T	C
XLOC_003953	chr1A	23182525	T	G
XLOC_003953	chr1A	23184268	C	G
XLOC_003953	chr1A	23185441	T	C
XLOC_003953	chr1A	23185496	A	G
XLOC_000387	chr1A	23818453	T	C
XLOC_000389	chr1A	23857567	C	G
XLOC_000389	chr1A	23857735	G	C
XLOC_000389	chr1A	23857940	T	C
XLOC_000389	chr1A	23857963	G	T
XLOC_003958	chr1A	23966047	A	G
XLOC_003958	chr1A	23966410	A	G
XLOC_003958	chr1A	23966632	T	G
XLOC_003958	chr1A	23966759	A	C
XLOC_003958	chr1A	23967040	A	G
XLOC_003958	chr1A	23968616	T	C
XLOC_000390	chr1A	24077478	G	A
XLOC_000390	chr1A	24077846	T	G
XLOC_000390	chr1A	24077954	C	G
XLOC_000390	chr1A	24077988	A	G
XLOC_000391	chr1A	24133086	A	T
XLOC_000391	chr1A	24133091	G	C
XLOC_000391	chr1A	24133295	G	A
XLOC_000391	chr1A	24133342	G	A
XLOC_000391	chr1A	24133777	A	C
XLOC_000391	chr1A	24133893	A	G
XLOC_000391	chr1A	24134004	C	A
XLOC_000391	chr1A	24136684	C	T
XLOC_000391	chr1A	24136693	T	C
XLOC_000391	chr1A	24137468	A	G
XLOC_000391	chr1A	24137736	T	G
XLOC_000391	chr1A	24137793	T	G
XLOC_000391	chr1A	24138192	G	C
XLOC_000391	chr1A	24138705	A	T
XLOC_000391	chr1A	24139192	G	A
XLOC_000391	chr1A	24139415	C	T
XLOC_000391	chr1A	24139425	T	C
XLOC_000391	chr1A	24139479	G	T
XLOC_000391	chr1A	24139627	T	C
XLOC_000391	chr1A	24139866	A	G
XLOC_000391	chr1A	24139959	C	T
XLOC_000391	chr1A	24140095	G	C
XLOC_000393	chr1A	24317322	C	T
XLOC_000393	chr1A	24318422	C	G
XLOC_000393	chr1A	24318740	T	C
XLOC_000393	chr1A	24318906	G	A
XLOC_000393	chr1A	24319736	C	T
XLOC_000393	chr1A	24319952	G	A
XLOC_000393	chr1A	24320467	A	G
XLOC_000393	chr1A	24321295	C	T
XLOC_000393	chr1A	24321355	G	A
XLOC_000393	chr1A	24321480	G	A
XLOC_003964	chr1A	24560912	G	C
XLOC_003964	chr1A	24560916	A	G
XLOC_003964	chr1A	24561358	T	C
XLOC_003964	chr1A	24561446	A	C
XLOC_003964	chr1A	24561950	G	A
XLOC_003964	chr1A	24568305	G	A
XLOC_003964	chr1A	24568958	A	T
XLOC_003964	chr1A	24569029	G	A
XLOC_003964	chr1A	24569095	T	C
XLOC_003964	chr1A	24569199	G	A
XLOC_003964	chr1A	24569356	G	A
XLOC_003964	chr1A	24569711	G	A
XLOC_003964	chr1A	24569796	G	T
XLOC_003964	chr1A	24569874	T	C
XLOC_003964	chr1A	24570972	A	G
XLOC_000398	chr1A	24767094	G	A
XLOC_000398	chr1A	24767678	T	A
XLOC_000398	chr1A	24767687	C	T
XLOC_000398	chr1A	24767936	T	C
XLOC_000398	chr1A	24768014	C	T
XLOC_000398	chr1A	24768662	T	C
XLOC_000398	chr1A	24768672	C	T
XLOC_000398	chr1A	24768724	A	G
XLOC_000398	chr1A	24768820	A	G
XLOC_000398	chr1A	24768925	G	A
XLOC_000398	chr1A	24768935	C	A
XLOC_000398	chr1A	24770068	G	C
XLOC_000398	chr1A	24771014	A	G
XLOC_000398	chr1A	24772613	A	C
XLOC_000398	chr1A	24772976	T	A
XLOC_000398	chr1A	24775415	A	G
XLOC_000398	chr1A	24776047	T	C
XLOC_000398	chr1A	24776147	T	G
XLOC_000398	chr1A	24776213	A	G
XLOC_000398	chr1A	24776239	T	C
XLOC_003967	chr1A	24943617	T	G
XLOC_003967	chr1A	24943668	C	T
XLOC_003967	chr1A	24943785	C	T
XLOC_003967	chr1A	24943920	C	G
XLOC_003967	chr1A	24944044	C	T
XLOC_003967	chr1A	24944403	A	G
XLOC_003967	chr1A	24944578	G	T
XLOC_003967	chr1A	24944708	A	G
XLOC_003967	chr1A	24945105	G	T
XLOC_007431	chr1A	25288265	T	G
XLOC_007431	chr1A	25288414	T	C
XLOC_007431	chr1A	25288980	G	A
XLOC_007431	chr1A	25289042	A	G
XLOC_007431	chr1A	25289206	T	A
XLOC_007431	chr1A	25289301	C	T
XLOC_007431	chr1A	25289518	A	G
XLOC_007431	chr1A	25289557	C	G
XLOC_007431	chr1A	25289599	G	C
XLOC_007431	chr1A	25289728	C	T
XLOC_000402	chr1A	25541205	T	G
XLOC_000402	chr1A	25543187	T	C
XLOC_000402	chr1A	25543322	T	C
XLOC_000402	chr1A	25543529	C	T
XLOC_000402	chr1A	25544603	T	C
XLOC_000402	chr1A	25544648	T	C
XLOC_000402	chr1A	25544909	C	G
XLOC_000402	chr1A	25545236	T	A
XLOC_000402	chr1A	25545248	T	A
XLOC_000402	chr1A	25545567	G	T
XLOC_000402	chr1A	25545972	C	A
XLOC_000402	chr1A	25546058	A	G
XLOC_000402	chr1A	25546165	G	A
XLOC_000402	chr1A	25546173	A	T
XLOC_000404	chr1A	25702851	A	G
XLOC_000404	chr1A	25702854	A	G
XLOC_000404	chr1A	25704303	C	T
XLOC_000404	chr1A	25705676	A	G
XLOC_000404	chr1A	25705800	G	A
XLOC_000404	chr1A	25706841	G	A
XLOC_000404	chr1A	25707101	A	G
XLOC_000404	chr1A	25707810	T	C
XLOC_000404	chr1A	25708007	G	T
XLOC_000404	chr1A	25708489	A	T
XLOC_000404	chr1A	25708710	G	A
XLOC_000404	chr1A	25708973	T	C
XLOC_000404	chr1A	25709005	C	G
XLOC_000404	chr1A	25709079	G	T
XLOC_000404	chr1A	25709324	G	A
XLOC_003978	chr1A	26958846	G	T
XLOC_003978	chr1A	26958877	C	A
XLOC_003978	chr1A	26960753	T	C
XLOC_003978	chr1A	26961620	G	A
XLOC_003979	chr1A	26965404	G	A
XLOC_003979	chr1A	26965719	A	G
XLOC_003979	chr1A	26965769	A	T
XLOC_003979	chr1A	26965811	A	T
XLOC_003979	chr1A	26966104	G	A
XLOC_003979	chr1A	26966284	C	T
XLOC_003979	chr1A	26966407	C	T
XLOC_003979	chr1A	26966895	T	C
XLOC_003979	chr1A	26967510	A	C
XLOC_003979	chr1A	26967924	A	G
XLOC_003979	chr1A	26967935	A	G
XLOC_003979	chr1A	26969038	T	C
XLOC_003979	chr1A	26969276	A	G
XLOC_003979	chr1A	26969597	A	T
XLOC_003979	chr1A	26971060	C	T
XLOC_000412	chr1A	27249417	A	G
XLOC_000412	chr1A	27249631	C	G
XLOC_000412	chr1A	27249650	C	T
XLOC_000412	chr1A	27251466	T	C
XLOC_000412	chr1A	27251892	A	G
XLOC_000412	chr1A	27252113	C	T
XLOC_000412	chr1A	27252213	G	A
XLOC_000412	chr1A	27253077	T	A
XLOC_000412	chr1A	27253355	C	G
XLOC_000412	chr1A	27253448	C	T
XLOC_000412	chr1A	27253450	G	A
XLOC_000412	chr1A	27253549	A	G
XLOC_000412	chr1A	27253730	G	T
XLOC_000412	chr1A	27253944	C	G
XLOC_000413	chr1A	27258447	T	C
XLOC_000413	chr1A	27258555	C	G
XLOC_000413	chr1A	27260017	G	A
XLOC_000413	chr1A	27260171	C	T
XLOC_000413	chr1A	27260207	C	T
XLOC_000413	chr1A	27260399	C	T
XLOC_000413	chr1A	27260568	G	A
XLOC_000413	chr1A	27260640	T	G
XLOC_000413	chr1A	27260698	T	G
XLOC_000413	chr1A	27260763	G	T
XLOC_000413	chr1A	27260838	C	T
XLOC_000413	chr1A	27260906	T	G
XLOC_000417	chr1A	27360202	T	G
XLOC_000417	chr1A	27360954	C	T
XLOC_000417	chr1A	27360961	T	A
XLOC_000417	chr1A	27361278	G	A
XLOC_000417	chr1A	27361291	C	A
XLOC_000417	chr1A	27361293	A	C
XLOC_000417	chr1A	27361482	A	T
XLOC_000417	chr1A	27361618	A	G
XLOC_000417	chr1A	27361725	A	G
XLOC_000417	chr1A	27361740	A	G
XLOC_000417	chr1A	27361757	T	C
XLOC_000417	chr1A	27362753	C	T
XLOC_000417	chr1A	27362900	A	T
XLOC_000417	chr1A	27362952	A	G
XLOC_000417	chr1A	27363265	A	T
XLOC_000417	chr1A	27363449	T	C
XLOC_000421	chr1A	27753633	A	G
XLOC_000421	chr1A	27755268	C	A
XLOC_000421	chr1A	27756190	G	A
XLOC_000421	chr1A	27756246	G	T
XLOC_000421	chr1A	27756313	T	C
XLOC_000421	chr1A	27756563	C	T
XLOC_000421	chr1A	27756621	T	C
XLOC_000421	chr1A	27756636	T	C
XLOC_000421	chr1A	27756661	C	T
XLOC_000421	chr1A	27757101	G	C
XLOC_000423	chr1A	28611790	G	A
XLOC_000423	chr1A	28613637	C	G
XLOC_000423	chr1A	28613895	A	G
XLOC_000423	chr1A	28613922	C	T
XLOC_000423	chr1A	28614097	C	T
XLOC_000423	chr1A	28614804	A	G
XLOC_000423	chr1A	28614849	A	G
XLOC_000423	chr1A	28616692	A	G
XLOC_000423	chr1A	28616849	T	C
XLOC_000423	chr1A	28617175	A	C
XLOC_000423	chr1A	28617780	T	C
XLOC_000423	chr1A	28617947	T	G
XLOC_000423	chr1A	28618007	C	T
XLOC_000423	chr1A	28618087	T	C
XLOC_000423	chr1A	28618117	A	C
XLOC_000423	chr1A	28618119	A	C
XLOC_000423	chr1A	28618223	T	A
XLOC_000423	chr1A	28618334	A	G
XLOC_000423	chr1A	28619587	C	T
XLOC_000423	chr1A	28619698	A	G
XLOC_000423	chr1A	28620198	C	G
XLOC_000423	chr1A	28620342	T	A
XLOC_000423	chr1A	28620553	A	G
XLOC_000423	chr1A	28621857	A	G
XLOC_000423	chr1A	28622947	C	T
XLOC_000423	chr1A	28623351	C	T
XLOC_000423	chr1A	28623533	T	G
XLOC_000423	chr1A	28623557	G	C
XLOC_000423	chr1A	28623752	C	T
XLOC_000423	chr1A	28624389	G	A
XLOC_000423	chr1A	28624778	C	G
XLOC_000423	chr1A	28625551	C	T
XLOC_000423	chr1A	28626659	T	C
XLOC_000423	chr1A	28626828	C	G
XLOC_000423	chr1A	28626869	G	C
XLOC_000423	chr1A	28626883	G	A
XLOC_000423	chr1A	28626937	T	C
XLOC_000423	chr1A	28627051	C	G
XLOC_000423	chr1A	28627064	G	A
XLOC_000423	chr1A	28627096	A	T
XLOC_000425	chr1A	28709550	T	C
XLOC_000425	chr1A	28710449	C	T
XLOC_003995	chr1A	28757277	C	T
XLOC_003995	chr1A	28757419	T	G
XLOC_003995	chr1A	28757441	A	G
XLOC_003995	chr1A	28757527	G	A
XLOC_003995	chr1A	28757899	T	G
XLOC_000431	chr1A	29189776	A	G
XLOC_000431	chr1A	29189913	A	G
XLOC_000431	chr1A	29190998	T	C
XLOC_000431	chr1A	29191070	C	G
XLOC_000431	chr1A	29191135	A	G
XLOC_000431	chr1A	29191259	G	A
XLOC_000431	chr1A	29191283	T	C
XLOC_000431	chr1A	29191352	A	G
XLOC_000431	chr1A	29191415	C	G
XLOC_000431	chr1A	29191424	C	T
XLOC_000431	chr1A	29191797	C	T
XLOC_000431	chr1A	29191853	C	G
XLOC_000431	chr1A	29192062	A	C
XLOC_000434	chr1A	29280537	A	G
XLOC_000434	chr1A	29280540	G	T
XLOC_000434	chr1A	29280549	G	A
XLOC_000434	chr1A	29280638	C	T
XLOC_000435	chr1A	29611386	G	T
XLOC_000435	chr1A	29611921	A	G
XLOC_000442	chr1A	29993482	T	C
XLOC_000442	chr1A	29993534	G	A
XLOC_000442	chr1A	29993614	A	G
XLOC_000442	chr1A	29993622	C	A
XLOC_000442	chr1A	29993935	C	T
XLOC_000442	chr1A	29993965	C	T
XLOC_000442	chr1A	29994192	C	T
XLOC_000442	chr1A	29994370	G	A
XLOC_000442	chr1A	29995866	A	G
XLOC_000442	chr1A	29995948	T	G
XLOC_000442	chr1A	29996116	C	T
XLOC_000442	chr1A	29996369	C	T
XLOC_000442	chr1A	29996409	C	G
XLOC_000444	chr1A	30115128	A	G
XLOC_000444	chr1A	30115199	G	A
XLOC_000444	chr1A	30115384	C	T
XLOC_000444	chr1A	30115438	C	T
XLOC_000444	chr1A	30115448	T	C
XLOC_000444	chr1A	30115521	A	G
XLOC_000444	chr1A	30115635	C	T
XLOC_000444	chr1A	30115731	G	A
XLOC_000444	chr1A	30115743	C	T
XLOC_000444	chr1A	30115807	T	C
XLOC_000444	chr1A	30115831	G	A
XLOC_000444	chr1A	30116135	C	G
XLOC_000444	chr1A	30116182	A	G
XLOC_000444	chr1A	30116315	A	G
XLOC_004004	chr1A	30129980	T	C
XLOC_004004	chr1A	30130405	G	A
XLOC_004004	chr1A	30130896	T	A
XLOC_004004	chr1A	30131329	A	G
XLOC_004004	chr1A	30131566	C	A
XLOC_004004	chr1A	30131824	T	A
XLOC_000448	chr1A	30180502	C	T
XLOC_000448	chr1A	30180530	G	T
XLOC_000448	chr1A	30180670	A	T
XLOC_000448	chr1A	30180724	C	T
XLOC_000448	chr1A	30180836	A	T
XLOC_000448	chr1A	30190584	A	G
XLOC_000448	chr1A	30192503	T	C
XLOC_000448	chr1A	30192663	T	G
XLOC_000448	chr1A	30192724	G	A
XLOC_000448	chr1A	30193271	G	A
XLOC_000448	chr1A	30193325	G	A
XLOC_000448	chr1A	30193344	G	A
XLOC_000448	chr1A	30193391	C	G
XLOC_000448	chr1A	30193548	A	C
XLOC_000448	chr1A	30193549	T	G
XLOC_000448	chr1A	30193568	C	T
XLOC_000448	chr1A	30193607	G	A
XLOC_000448	chr1A	30193649	T	C
XLOC_000448	chr1A	30193744	A	C
XLOC_004008	chr1A	30196666	G	C
XLOC_004008	chr1A	30196859	T	G
XLOC_004008	chr1A	30196895	C	T
XLOC_004008	chr1A	30197146	T	A
XLOC_004008	chr1A	30197165	G	A
XLOC_004008	chr1A	30197285	C	T
XLOC_004008	chr1A	30197357	C	G
XLOC_004011	chr1A	30636768	T	C
XLOC_004011	chr1A	30637312	C	T
XLOC_004011	chr1A	30637350	C	A
XLOC_004011	chr1A	30637469	G	A
XLOC_004011	chr1A	30637487	A	T
XLOC_004011	chr1A	30637530	A	T
XLOC_004011	chr1A	30637827	C	T
XLOC_004011	chr1A	30637912	T	C
XLOC_004011	chr1A	30638174	T	C
XLOC_004015	chr1A	30793839	G	T
XLOC_004015	chr1A	30794004	G	A
XLOC_004015	chr1A	30794013	G	A
XLOC_004015	chr1A	30794870	T	C
XLOC_004015	chr1A	30795531	G	A
XLOC_004015	chr1A	30795856	C	T
XLOC_004015	chr1A	30796260	T	C
XLOC_004015	chr1A	30797007	C	T
XLOC_004015	chr1A	30803889	T	C
XLOC_004015	chr1A	30804229	T	C
XLOC_004015	chr1A	30804389	G	A
XLOC_000457	chr1A	31779285	T	C
XLOC_000457	chr1A	31779796	T	G
XLOC_000457	chr1A	31779804	C	A
XLOC_000457	chr1A	31779875	G	A
XLOC_000457	chr1A	31780026	T	C
XLOC_000457	chr1A	31780027	G	A
XLOC_000457	chr1A	31780051	C	T
XLOC_000457	chr1A	31781591	C	T
XLOC_000457	chr1A	31781725	A	G
XLOC_000457	chr1A	31781750	C	T
XLOC_000457	chr1A	31781908	T	G
XLOC_000457	chr1A	31781921	T	C
XLOC_000457	chr1A	31782019	A	T
XLOC_000457	chr1A	31782064	C	G
XLOC_000460	chr1A	32085064	C	A
XLOC_000460	chr1A	32087536	C	T
XLOC_000460	chr1A	32087613	T	C
XLOC_000460	chr1A	32088279	G	A
XLOC_000460	chr1A	32088842	G	A
XLOC_000460	chr1A	32088911	T	A
XLOC_000460	chr1A	32089045	T	G
XLOC_000463	chr1A	32186870	C	T
XLOC_000463	chr1A	32187226	A	G
XLOC_000463	chr1A	32187294	T	C
XLOC_000463	chr1A	32187779	G	C
TraesCS1A02G050900	chr1A	32454242	T	G
TraesCS1A02G050900	chr1A	32454327	A	G
TraesCS1A02G050900	chr1A	32454578	C	G
TraesCS1A02G050900	chr1A	32454726	A	G
TraesCS1A02G050900	chr1A	32454735	T	C
TraesCS1A02G050900	chr1A	32454822	G	A
TraesCS1A02G050900	chr1A	32454905	T	C
TraesCS1A02G050900	chr1A	32455041	C	G
TraesCS1A02G050900	chr1A	32455164	G	A
XLOC_000477	chr1A	32892108	G	A
XLOC_000477	chr1A	32892646	T	C
XLOC_000477	chr1A	32892820	C	T
XLOC_000477	chr1A	32892931	C	T
XLOC_000477	chr1A	32893190	G	A
XLOC_000477	chr1A	32893506	C	T
XLOC_000477	chr1A	32893932	G	A
XLOC_000477	chr1A	32894086	C	T
XLOC_000477	chr1A	32894232	G	T
XLOC_000477	chr1A	32894448	A	T
XLOC_000479	chr1A	33019391	G	T
XLOC_000479	chr1A	33021166	C	T
XLOC_000479	chr1A	33021365	G	A
XLOC_000479	chr1A	33021578	T	G
XLOC_000479	chr1A	33021751	T	C
XLOC_000479	chr1A	33021753	T	A
XLOC_000479	chr1A	33021849	A	G
XLOC_000479	chr1A	33021863	G	C
XLOC_000479	chr1A	33021990	T	C
XLOC_000479	chr1A	33022137	C	T
XLOC_000479	chr1A	33022222	G	C
XLOC_000479	chr1A	33022252	T	C
XLOC_000479	chr1A	33022268	T	G
XLOC_000479	chr1A	33022434	A	G
XLOC_000479	chr1A	33022531	C	T
XLOC_004030	chr1A	33205046	A	T
XLOC_004030	chr1A	33205072	A	T
XLOC_004030	chr1A	33205091	A	T
XLOC_004030	chr1A	33205172	G	A
XLOC_004030	chr1A	33205346	G	A
XLOC_004030	chr1A	33205495	T	G
XLOC_004030	chr1A	33205612	C	G
XLOC_004030	chr1A	33205654	G	A
XLOC_004030	chr1A	33205781	A	G
XLOC_004030	chr1A	33205856	G	A
XLOC_004030	chr1A	33205893	G	A
XLOC_004030	chr1A	33206089	T	C
XLOC_004030	chr1A	33206093	G	T
XLOC_004030	chr1A	33206146	G	T
XLOC_004030	chr1A	33206240	C	T
XLOC_004030	chr1A	33208289	A	G
XLOC_004030	chr1A	33208562	A	C
XLOC_004030	chr1A	33208745	T	G
XLOC_004030	chr1A	33209020	A	T
XLOC_004030	chr1A	33209099	T	C
XLOC_004030	chr1A	33209104	G	A
XLOC_004030	chr1A	33209188	T	G
XLOC_004030	chr1A	33209245	C	T
XLOC_004030	chr1A	33209259	C	T
XLOC_004030	chr1A	33209275	A	T
XLOC_004030	chr1A	33209285	C	T
XLOC_004030	chr1A	33209291	T	C
XLOC_000483	chr1A	33371093	C	A
XLOC_000483	chr1A	33371185	G	C
XLOC_000483	chr1A	33371260	C	T
XLOC_000483	chr1A	33371501	T	A
XLOC_000483	chr1A	33371750	A	G
XLOC_000483	chr1A	33371885	A	G
XLOC_000483	chr1A	33371930	A	T
XLOC_000483	chr1A	33372173	T	C
XLOC_000483	chr1A	33372421	T	C
XLOC_000483	chr1A	33372474	T	G
XLOC_000483	chr1A	33372509	T	C
XLOC_000483	chr1A	33372771	T	G
XLOC_000483	chr1A	33372945	A	C
XLOC_000483	chr1A	33373162	C	T
XLOC_000483	chr1A	33373164	G	C
XLOC_000483	chr1A	33373337	G	A
XLOC_000483	chr1A	33373479	A	C
XLOC_000483	chr1A	33373568	A	G
XLOC_004034	chr1A	33375488	A	G
XLOC_004034	chr1A	33375555	G	T
XLOC_004034	chr1A	33375691	T	G
XLOC_004034	chr1A	33375982	G	A
XLOC_004034	chr1A	33375989	A	G
XLOC_004034	chr1A	33376506	T	A
XLOC_004034	chr1A	33376569	C	T
XLOC_004034	chr1A	33376646	G	A
XLOC_004034	chr1A	33376777	C	T
XLOC_004034	chr1A	33377166	G	A
XLOC_000484	chr1A	34160574	T	C
XLOC_000484	chr1A	34160616	A	C
XLOC_000484	chr1A	34162699	A	T
XLOC_000484	chr1A	34162954	A	G
XLOC_000484	chr1A	34166069	A	T
XLOC_000484	chr1A	34173061	T	C
XLOC_000484	chr1A	34173064	T	C
XLOC_000487	chr1A	34425254	G	A
XLOC_000487	chr1A	34425405	A	C
XLOC_000487	chr1A	34425452	A	G
XLOC_000487	chr1A	34425539	G	A
XLOC_000487	chr1A	34425682	G	A
XLOC_000487	chr1A	34425700	A	G
XLOC_000487	chr1A	34425746	T	C
XLOC_000487	chr1A	34425801	C	G
XLOC_000487	chr1A	34426018	G	A
XLOC_000487	chr1A	34426242	T	C
XLOC_000487	chr1A	34426437	A	T
XLOC_000490	chr1A	35141781	A	C
XLOC_000490	chr1A	35148701	T	C
XLOC_000490	chr1A	35148977	G	T
XLOC_000490	chr1A	35149151	C	G
XLOC_004053	chr1A	35542806	T	C
XLOC_004053	chr1A	35542828	C	T
XLOC_004056	chr1A	35937730	T	C
XLOC_004056	chr1A	35938001	T	C
XLOC_004056	chr1A	35938095	C	T
[truncated: 117,308 more rows]

## Sheet: AxS-SxA
Gene	Chrom	Pos	Ref	ALT
TraesCS1A02G000100	chr1A	42073	A	T
TraesCS1A02G000100	chr1A	42386	T	G
TraesCS1A02G000100	chr1A	42429	A	G
TraesCS1A02G000100	chr1A	42458	G	A
TraesCS1A02G000100	chr1A	46145	T	A
TraesCS1A02G000100	chr1A	46738	A	T
TraesCS1A02G000100	chr1A	47138	T	C
TraesCS1A02G000100	chr1A	47410	C	T
TraesCS1A02G000100	chr1A	55876	T	A
TraesCS1A02G000100	chr1A	58850	A	G
TraesCS1A02G000100	chr1A	59168	T	C
TraesCS1A02G000100	chr1A	63570	C	T
TraesCS1A02G000100	chr1A	63611	C	T
TraesCS1A02G000100	chr1A	63663	C	T
TraesCS1A02G000100	chr1A	63673	C	T
TraesCS1A02G000100	chr1A	63682	C	T
TraesCS1A02G000100	chr1A	63703	G	A
TraesCS1A02G000100	chr1A	63727	C	T
TraesCS1A02G000100	chr1A	63947	C	T
TraesCS1A02G000100	chr1A	64033	G	A
TraesCS1A02G000100	chr1A	64195	C	T
TraesCS1A02G000100	chr1A	64266	G	T
TraesCS1A02G000100	chr1A	64433	G	A
TraesCS1A02G000100	chr1A	64512	C	T
TraesCS1A02G000100	chr1A	64525	G	A
TraesCS1A02G000100	chr1A	64644	G	A
TraesCS1A02G000100	chr1A	64671	T	C
TraesCS1A02G000100	chr1A	64687	C	T
TraesCS1A02G000100	chr1A	64704	C	T
TraesCS1A02G000100	chr1A	64713	C	T
TraesCS1A02G000100	chr1A	64885	C	T
TraesCS1A02G000100	chr1A	64978	G	A
TraesCS1A02G000100	chr1A	65659	G	A
TraesCS1A02G000100	chr1A	65668	G	T
TraesCS1A02G000100	chr1A	65724	G	T
TraesCS1A02G000100	chr1A	66078	C	T
TraesCS1A02G000100	chr1A	66309	C	T
TraesCS1A02G000100	chr1A	66339	C	T
TraesCS1A02G000100	chr1A	66857	A	G
TraesCS1A02G000100	chr1A	67838	A	G
TraesCS1A02G001100	chr1A	269517	C	G
TraesCS1A02G001100	chr1A	269519	A	G
TraesCS1A02G001100	chr1A	269537	C	G
TraesCS1A02G001100	chr1A	269545	C	A
TraesCS1A02G001100	chr1A	270111	C	T
TraesCS1A02G001100	chr1A	270115	C	T
TraesCS1A02G001100	chr1A	270143	A	T
TraesCS1A02G001100	chr1A	270183	C	A
TraesCS1A02G001100	chr1A	273655	G	A
TraesCS1A02G001100	chr1A	273729	C	T
TraesCS1A02G001100	chr1A	273736	G	A
TraesCS1A02G001100	chr1A	273888	T	C
TraesCS1A02G001100	chr1A	273910	A	G
TraesCS1A02G001100	chr1A	277782	G	A
TraesCS1A02G001100	chr1A	278116	A	T
TraesCS1A02G001100	chr1A	278127	A	T
TraesCS1A02G001100	chr1A	278439	T	C
TraesCS1A02G001100	chr1A	278536	T	C
TraesCS1A02G001100	chr1A	279958	C	T
TraesCS1A02G001100	chr1A	281841	T	C
TraesCS1A02G001100	chr1A	281843	C	G
TraesCS1A02G001100	chr1A	282248	G	C
TraesCS1A02G001100	chr1A	282886	C	T
TraesCS1A02G001100	chr1A	282899	T	C
TraesCS1A02G001100	chr1A	282912	A	G
TraesCS1A02G001100	chr1A	283095	C	T
TraesCS1A02G001100	chr1A	283193	G	C
TraesCS1A02G001100	chr1A	288515	G	A
XLOC_000075	chr1A	1189312	C	T
XLOC_003656	chr1A	2540185	G	A
XLOC_003656	chr1A	2540521	G	A
XLOC_003656	chr1A	2540719	G	A
XLOC_003656	chr1A	2540731	G	A
XLOC_003656	chr1A	2540734	A	G
XLOC_003656	chr1A	2540951	A	T
XLOC_003656	chr1A	2540953	C	G
XLOC_003656	chr1A	2541028	A	C
XLOC_003656	chr1A	2541032	C	G
XLOC_003656	chr1A	2542849	C	T
XLOC_003656	chr1A	2544083	A	C
XLOC_003656	chr1A	2544094	C	T
XLOC_003656	chr1A	2544341	A	C
XLOC_003656	chr1A	2544350	G	C
XLOC_003658	chr1A	2642714	T	C
XLOC_003668	chr1A	3019896	T	C
XLOC_003668	chr1A	3019998	T	A
XLOC_003668	chr1A	3020019	T	C
XLOC_003668	chr1A	3020038	G	C
XLOC_003668	chr1A	3020769	A	C
XLOC_003668	chr1A	3020778	T	C
XLOC_003668	chr1A	3020874	T	C
XLOC_003668	chr1A	3020897	A	G
XLOC_003668	chr1A	3020925	T	C
XLOC_003668	chr1A	3020980	G	A
XLOC_003668	chr1A	3020999	G	C
XLOC_003668	chr1A	3021000	G	A
XLOC_000098	chr1A	3074223	G	T
XLOC_000098	chr1A	3074270	G	A
XLOC_000098	chr1A	3074275	T	A
XLOC_000098	chr1A	3074301	C	T
XLOC_000098	chr1A	3074321	T	C
XLOC_000098	chr1A	3074372	G	C
XLOC_000098	chr1A	3074387	A	G
XLOC_000098	chr1A	3074421	G	A
XLOC_000098	chr1A	3074482	G	T
XLOC_000098	chr1A	3074578	A	T
XLOC_003671	chr1A	3119191	C	A
XLOC_003671	chr1A	3119264	C	G
XLOC_003671	chr1A	3119416	C	A
XLOC_003671	chr1A	3119431	G	A
XLOC_003671	chr1A	3119481	A	T
XLOC_003671	chr1A	3120273	A	G
XLOC_003671	chr1A	3121463	C	G
XLOC_003671	chr1A	3122025	G	A
XLOC_003673	chr1A	3256047	T	C
XLOC_003673	chr1A	3256255	T	C
XLOC_003673	chr1A	3256268	T	A
XLOC_003673	chr1A	3256331	A	G
XLOC_003673	chr1A	3256363	T	G
XLOC_003673	chr1A	3256598	G	C
XLOC_003673	chr1A	3256608	G	T
XLOC_003673	chr1A	3256686	G	A
XLOC_003673	chr1A	3257855	T	C
XLOC_003673	chr1A	3260003	G	A
XLOC_003673	chr1A	3260299	G	A
XLOC_003673	chr1A	3260303	A	G
XLOC_000103	chr1A	3375193	T	C
XLOC_000103	chr1A	3375477	A	G
XLOC_000103	chr1A	3375559	A	T
XLOC_000103	chr1A	3375611	T	G
XLOC_000103	chr1A	3375825	G	A
XLOC_000103	chr1A	3375834	T	C
XLOC_000103	chr1A	3375942	T	C
XLOC_000103	chr1A	3376347	T	A
XLOC_000103	chr1A	3376455	T	C
XLOC_000103	chr1A	3376659	T	C
XLOC_000103	chr1A	3376785	A	G
XLOC_000103	chr1A	3378535	C	T
XLOC_000103	chr1A	3378647	G	T
XLOC_000103	chr1A	3378732	T	C
XLOC_000103	chr1A	3380661	T	A
XLOC_000103	chr1A	3382879	T	G
XLOC_000103	chr1A	3383123	A	G
XLOC_000103	chr1A	3383148	G	C
XLOC_000103	chr1A	3383264	G	C
XLOC_000103	chr1A	3383576	C	G
XLOC_000103	chr1A	3383739	C	T
XLOC_000103	chr1A	3383820	T	C
XLOC_003674	chr1A	3385727	A	C
XLOC_003674	chr1A	3385934	A	G
XLOC_003674	chr1A	3386405	G	T
XLOC_003674	chr1A	3386966	T	C
XLOC_003674	chr1A	3387187	A	G
XLOC_003674	chr1A	3387914	A	G
XLOC_003674	chr1A	3387935	A	G
XLOC_003674	chr1A	3388531	T	C
XLOC_003674	chr1A	3388635	C	T
XLOC_003674	chr1A	3388716	G	A
XLOC_003674	chr1A	3388782	G	A
XLOC_003674	chr1A	3390251	A	G
XLOC_003674	chr1A	3391737	G	C
XLOC_003674	chr1A	3392639	G	C
XLOC_000104	chr1A	3447111	A	G
XLOC_000104	chr1A	3447489	G	C
XLOC_000104	chr1A	3448670	T	C
XLOC_000104	chr1A	3449006	T	C
XLOC_000104	chr1A	3449238	G	A
XLOC_000104	chr1A	3449262	T	C
XLOC_000104	chr1A	3449397	G	T
XLOC_000104	chr1A	3449696	G	A
XLOC_000104	chr1A	3449870	A	G
XLOC_000104	chr1A	3449899	G	T
XLOC_000104	chr1A	3449953	T	C
XLOC_000109	chr1A	3776400	C	T
XLOC_000109	chr1A	3776444	T	C
XLOC_000109	chr1A	3776550	G	C
XLOC_000109	chr1A	3776585	C	T
XLOC_000109	chr1A	3776612	T	C
XLOC_000109	chr1A	3776615	T	C
XLOC_000109	chr1A	3776630	C	T
XLOC_000109	chr1A	3776720	A	C
XLOC_000109	chr1A	3776724	G	A
XLOC_000109	chr1A	3776768	C	T
XLOC_000109	chr1A	3776825	G	C
XLOC_000109	chr1A	3776843	A	G
XLOC_000109	chr1A	3776947	T	C
XLOC_000109	chr1A	3776951	G	A
XLOC_000109	chr1A	3776977	C	T
XLOC_000109	chr1A	3777016	C	T
XLOC_000109	chr1A	3777227	G	A
XLOC_003686	chr1A	3845804	G	A
XLOC_003686	chr1A	3845844	G	A
XLOC_003686	chr1A	3845855	C	T
XLOC_003686	chr1A	3845858	G	A
XLOC_003686	chr1A	3845927	T	C
XLOC_003686	chr1A	3845936	G	T
XLOC_003686	chr1A	3845957	A	G
XLOC_003686	chr1A	3845960	T	A
XLOC_003686	chr1A	3846058	T	C
XLOC_003686	chr1A	3846059	G	A
XLOC_003686	chr1A	3846133	T	G
XLOC_003686	chr1A	3846256	G	A
XLOC_003686	chr1A	3846286	G	A
XLOC_003686	chr1A	3846331	G	A
XLOC_003686	chr1A	3846876	G	T
XLOC_003686	chr1A	3846961	G	A
XLOC_003686	chr1A	3847036	G	A
XLOC_000115	chr1A	4033404	G	C
XLOC_000115	chr1A	4033458	C	A
XLOC_000115	chr1A	4033605	G	A
XLOC_000115	chr1A	4033632	C	T
XLOC_000115	chr1A	4033815	A	G
XLOC_000115	chr1A	4033943	C	A
XLOC_000115	chr1A	4033972	G	A
XLOC_000115	chr1A	4034002	C	T
XLOC_000115	chr1A	4034003	A	G
XLOC_000115	chr1A	4034029	G	A
XLOC_000115	chr1A	4034037	T	A
XLOC_000115	chr1A	4034124	G	A
XLOC_000115	chr1A	4034166	C	T
XLOC_000116	chr1A	4041389	G	C
XLOC_000116	chr1A	4041443	C	A
XLOC_000116	chr1A	4041590	G	A
XLOC_000116	chr1A	4041617	C	T
XLOC_000116	chr1A	4041933	A	G
XLOC_000116	chr1A	4041957	G	A
XLOC_000116	chr1A	4042014	G	A
XLOC_000116	chr1A	4042109	G	A
XLOC_000116	chr1A	4042151	C	T
XLOC_000117	chr1A	4046467	C	G
XLOC_000117	chr1A	4046599	A	T
XLOC_000117	chr1A	4046795	A	G
XLOC_000117	chr1A	4047273	T	C
XLOC_000117	chr1A	4047336	G	A
XLOC_000117	chr1A	4047339	C	T
XLOC_000117	chr1A	4047382	C	T
XLOC_000117	chr1A	4047556	G	A
XLOC_000117	chr1A	4047651	T	C
XLOC_000117	chr1A	4047752	A	T
XLOC_000117	chr1A	4047776	G	A
XLOC_000117	chr1A	4047793	C	A
XLOC_000117	chr1A	4047817	T	A
XLOC_000117	chr1A	4048195	T	C
XLOC_000117	chr1A	4048413	A	G
XLOC_000117	chr1A	4048440	T	A
XLOC_000117	chr1A	4048494	C	A
XLOC_000117	chr1A	4048546	T	C
XLOC_000117	chr1A	4048568	A	G
XLOC_000117	chr1A	4048663	T	C
XLOC_000118	chr1A	4053266	A	T
XLOC_000118	chr1A	4053299	A	G
XLOC_000118	chr1A	4053456	T	C
XLOC_000118	chr1A	4053465	A	C
XLOC_000118	chr1A	4053469	C	G
XLOC_000118	chr1A	4053566	G	A
XLOC_000118	chr1A	4053577	G	A
XLOC_000118	chr1A	4053622	A	G
XLOC_000123	chr1A	4095850	T	C
XLOC_000123	chr1A	4095947	G	A
XLOC_000123	chr1A	4095964	C	T
XLOC_000123	chr1A	4096082	C	T
XLOC_000123	chr1A	4096138	C	T
XLOC_000123	chr1A	4096143	G	A
XLOC_000123	chr1A	4096153	T	C
XLOC_000123	chr1A	4096635	G	T
XLOC_000123	chr1A	4096645	A	G
XLOC_000123	chr1A	4096659	G	A
XLOC_003689	chr1A	4202253	C	G
XLOC_003689	chr1A	4202297	G	C
XLOC_003689	chr1A	4202338	C	T
XLOC_003689	chr1A	4202380	T	C
XLOC_003689	chr1A	4202398	T	C
XLOC_003689	chr1A	4202462	T	G
XLOC_003689	chr1A	4202612	T	C
XLOC_003689	chr1A	4202708	T	A
XLOC_003689	chr1A	4203412	T	G
XLOC_003689	chr1A	4203569	A	C
XLOC_003689	chr1A	4203574	G	A
XLOC_003689	chr1A	4203580	G	T
XLOC_003689	chr1A	4203583	C	T
XLOC_000138	chr1A	5491278	T	C
XLOC_000138	chr1A	5491282	G	A
XLOC_000138	chr1A	5491493	C	G
XLOC_000138	chr1A	5491723	G	A
XLOC_000138	chr1A	5492035	G	A
XLOC_000138	chr1A	5492044	G	A
XLOC_000138	chr1A	5493701	T	C
XLOC_000138	chr1A	5494223	T	A
XLOC_000138	chr1A	5494389	A	G
XLOC_000138	chr1A	5494414	C	T
XLOC_000138	chr1A	5494477	T	G
XLOC_000138	chr1A	5494712	A	G
XLOC_000138	chr1A	5494917	A	G
XLOC_000138	chr1A	5495006	G	C
XLOC_000138	chr1A	5495101	A	G
XLOC_000138	chr1A	5495257	T	G
XLOC_000146	chr1A	6333264	C	T
XLOC_000146	chr1A	6336002	C	G
XLOC_000146	chr1A	6336427	G	A
XLOC_000146	chr1A	6336458	T	C
XLOC_000146	chr1A	6336527	C	T
XLOC_000146	chr1A	6336578	A	G
XLOC_000146	chr1A	6336661	C	G
XLOC_000147	chr1A	6517496	A	G
XLOC_000147	chr1A	6517810	G	A
XLOC_000147	chr1A	6517864	G	A
XLOC_000147	chr1A	6517912	C	A
XLOC_000147	chr1A	6517953	G	A
XLOC_000147	chr1A	6518164	C	G
XLOC_000147	chr1A	6518223	G	A
XLOC_000147	chr1A	6518331	C	T
XLOC_003738	chr1A	7651741	C	T
XLOC_003738	chr1A	7651814	A	T
XLOC_003738	chr1A	7652927	C	T
XLOC_003738	chr1A	7652953	C	G
XLOC_003739	chr1A	7657246	C	T
XLOC_003739	chr1A	7658314	G	T
XLOC_003739	chr1A	7658476	T	C
XLOC_003739	chr1A	7658503	C	T
XLOC_003739	chr1A	7658566	T	C
XLOC_003739	chr1A	7658612	A	G
XLOC_003739	chr1A	7662683	A	G
XLOC_003739	chr1A	7663515	C	G
XLOC_003739	chr1A	7667082	C	T
TraesCS1A02G014100	chr1A	7697380	T	G
TraesCS1A02G014100	chr1A	7697481	G	A
TraesCS1A02G014100	chr1A	7697523	A	T
TraesCS1A02G014100	chr1A	7697571	T	G
TraesCS1A02G014100	chr1A	7697658	T	G
XLOC_003748	chr1A	8238278	A	G
XLOC_003748	chr1A	8238296	T	C
XLOC_003748	chr1A	8238577	C	G
XLOC_003748	chr1A	8238615	G	T
XLOC_003748	chr1A	8238713	C	T
XLOC_003748	chr1A	8238754	A	G
XLOC_003748	chr1A	8239278	T	C
XLOC_003748	chr1A	8239567	T	C
XLOC_003748	chr1A	8239606	T	C
XLOC_003748	chr1A	8239688	T	C
XLOC_003748	chr1A	8239851	C	T
XLOC_003748	chr1A	8240068	T	C
XLOC_003748	chr1A	8240307	C	A
XLOC_003748	chr1A	8240429	G	T
XLOC_003748	chr1A	8242089	T	G
XLOC_003748	chr1A	8242386	G	A
XLOC_003748	chr1A	8242566	T	A
XLOC_003748	chr1A	8242653	G	A
XLOC_003748	chr1A	8243237	T	A
XLOC_000174	chr1A	8247300	T	C
XLOC_000174	chr1A	8248060	G	T
XLOC_000174	chr1A	8248434	T	C
XLOC_000174	chr1A	8248488	G	A
XLOC_000174	chr1A	8248773	C	T
XLOC_000174	chr1A	8248781	A	T
XLOC_000174	chr1A	8250115	A	T
XLOC_000174	chr1A	8250457	T	C
XLOC_000174	chr1A	8250678	G	T
XLOC_000174	chr1A	8251072	T	C
XLOC_003749	chr1A	8263921	C	G
XLOC_003749	chr1A	8264161	C	T
XLOC_003749	chr1A	8264237	T	G
XLOC_003749	chr1A	8264243	G	A
XLOC_003749	chr1A	8264392	A	G
XLOC_003749	chr1A	8264460	A	G
XLOC_003749	chr1A	8264574	G	A
XLOC_003749	chr1A	8264577	T	G
XLOC_003749	chr1A	8264583	T	C
XLOC_003749	chr1A	8264784	C	G
XLOC_003749	chr1A	8265467	T	G
XLOC_003749	chr1A	8265796	C	G
XLOC_003749	chr1A	8265810	G	A
XLOC_003749	chr1A	8265818	C	G
XLOC_003749	chr1A	8266067	C	G
XLOC_003755	chr1A	9104861	C	T
XLOC_003755	chr1A	9105099	A	G
XLOC_003755	chr1A	9105495	T	C
XLOC_003755	chr1A	9105665	G	C
XLOC_003755	chr1A	9105866	G	A
XLOC_003755	chr1A	9105877	A	T
XLOC_003755	chr1A	9105965	C	T
XLOC_003755	chr1A	9106751	T	A
XLOC_003755	chr1A	9107143	C	T
XLOC_003755	chr1A	9107677	G	A
XLOC_003755	chr1A	9107738	T	C
XLOC_003755	chr1A	9107999	A	G
XLOC_003755	chr1A	9109276	G	A
XLOC_003755	chr1A	9109482	G	A
XLOC_003755	chr1A	9109483	T	A
XLOC_003755	chr1A	9109484	G	T
XLOC_003755	chr1A	9110343	T	C
XLOC_003755	chr1A	9110391	A	G
XLOC_000186	chr1A	9119812	C	T
XLOC_000186	chr1A	9120283	T	G
XLOC_000186	chr1A	9120543	G	A
XLOC_000186	chr1A	9120723	C	T
XLOC_000186	chr1A	9120958	A	G
XLOC_000186	chr1A	9121125	C	T
XLOC_000186	chr1A	9121344	T	C
XLOC_000186	chr1A	9121369	T	C
XLOC_000186	chr1A	9121402	T	C
XLOC_000186	chr1A	9122559	A	G
XLOC_000186	chr1A	9122998	C	A
XLOC_000186	chr1A	9123116	G	A
XLOC_003767	chr1A	9579566	T	A
XLOC_003767	chr1A	9579687	A	G
XLOC_003767	chr1A	9579689	G	A
XLOC_003767	chr1A	9579746	C	A
XLOC_003767	chr1A	9579751	C	G
XLOC_003767	chr1A	9579783	G	A
XLOC_003767	chr1A	9579826	A	G
XLOC_003767	chr1A	9579907	G	A
XLOC_003767	chr1A	9579959	G	C
XLOC_003767	chr1A	9580013	C	A
XLOC_003767	chr1A	9580019	T	C
XLOC_003767	chr1A	9580048	G	A
XLOC_003767	chr1A	9580078	T	C
XLOC_003767	chr1A	9580410	C	T
XLOC_003767	chr1A	9582202	G	A
XLOC_003767	chr1A	9582369	C	T
XLOC_003767	chr1A	9582474	A	G
XLOC_003767	chr1A	9582710	A	G
XLOC_003767	chr1A	9582713	A	G
XLOC_003767	chr1A	9582806	T	G
XLOC_003768	chr1A	9586641	C	G
XLOC_003768	chr1A	9586723	A	T
XLOC_003768	chr1A	9586733	G	C
XLOC_003768	chr1A	9586779	A	G
XLOC_003768	chr1A	9586795	C	T
XLOC_003768	chr1A	9586864	C	T
XLOC_003768	chr1A	9587011	T	C
XLOC_003768	chr1A	9587059	C	A
XLOC_003768	chr1A	9587136	A	G
XLOC_003768	chr1A	9587166	G	T
XLOC_003768	chr1A	9587767	T	C
XLOC_003768	chr1A	9587775	A	T
XLOC_003768	chr1A	9589005	A	G
XLOC_003768	chr1A	9589286	A	G
XLOC_003768	chr1A	9589311	A	G
XLOC_003770	chr1A	9642248	C	G
XLOC_003770	chr1A	9642399	A	G
XLOC_003770	chr1A	9642477	G	T
XLOC_003770	chr1A	9642530	A	C
XLOC_003770	chr1A	9642548	T	C
XLOC_003770	chr1A	9642761	A	G
XLOC_003770	chr1A	9642852	C	T
XLOC_003770	chr1A	9642866	C	T
XLOC_003770	chr1A	9642869	C	T
XLOC_003770	chr1A	9643004	A	G
XLOC_003770	chr1A	9643491	C	T
XLOC_003770	chr1A	9643530	C	A
XLOC_003770	chr1A	9643557	G	A
XLOC_003770	chr1A	9643671	C	T
XLOC_003770	chr1A	9643770	A	G
XLOC_003770	chr1A	9643808	T	C
XLOC_003770	chr1A	9643864	C	T
XLOC_000213	chr1A	10074524	A	T
XLOC_000213	chr1A	10074728	G	A
XLOC_000213	chr1A	10075402	T	C
XLOC_000213	chr1A	10076675	T	A
XLOC_000213	chr1A	10081440	C	G
XLOC_000213	chr1A	10081678	C	T
XLOC_000213	chr1A	10082009	A	G
XLOC_000213	chr1A	10082360	A	G
XLOC_000213	chr1A	10082773	T	C
XLOC_000213	chr1A	10082810	T	C
XLOC_000213	chr1A	10082878	C	A
XLOC_000213	chr1A	10083867	T	C
XLOC_000213	chr1A	10084604	A	G
XLOC_000213	chr1A	10084712	G	C
XLOC_000213	chr1A	10084784	A	G
XLOC_000213	chr1A	10084830	A	G
XLOC_000213	chr1A	10084926	C	G
XLOC_000213	chr1A	10085098	A	C
XLOC_000213	chr1A	10085170	G	A
XLOC_000213	chr1A	10085216	C	A
XLOC_003794	chr1A	10969969	G	A
XLOC_003794	chr1A	10970067	A	C
XLOC_003794	chr1A	10971234	G	A
XLOC_003794	chr1A	10972117	G	A
XLOC_000235	chr1A	11564995	A	C
XLOC_000235	chr1A	11566455	A	T
XLOC_000235	chr1A	11566520	T	C
XLOC_000235	chr1A	11566556	G	C
XLOC_000235	chr1A	11567283	A	G
XLOC_000235	chr1A	11567345	A	G
XLOC_000235	chr1A	11568693	G	A
XLOC_000235	chr1A	11568728	C	T
XLOC_000235	chr1A	11570008	C	T
XLOC_000235	chr1A	11571060	C	T
XLOC_000235	chr1A	11571218	A	G
XLOC_000235	chr1A	11571225	G	T
XLOC_000235	chr1A	11571319	A	C
XLOC_000235	chr1A	11571548	C	G
XLOC_000235	chr1A	11571576	G	A
XLOC_000235	chr1A	11571606	A	G
XLOC_000235	chr1A	11571678	A	T
XLOC_000235	chr1A	11571726	C	T
XLOC_000235	chr1A	11571774	T	C
XLOC_000235	chr1A	11571881	T	C
XLOC_000235	chr1A	11571978	T	C
XLOC_000235	chr1A	11572039	G	A
XLOC_003807	chr1A	11819383	G	A
XLOC_003807	chr1A	11819413	A	G
XLOC_003807	chr1A	11819530	C	G
XLOC_003807	chr1A	11819683	A	G
XLOC_003807	chr1A	11819715	G	T
XLOC_003807	chr1A	11819939	A	G
XLOC_003807	chr1A	11821630	T	C
XLOC_003807	chr1A	11821939	G	C
XLOC_003807	chr1A	11822115	C	T
XLOC_003807	chr1A	11822174	C	T
XLOC_003807	chr1A	11822571	G	T
XLOC_003807	chr1A	11825020	G	A
XLOC_003807	chr1A	11825107	A	G
XLOC_000242	chr1A	11894562	T	C
XLOC_000242	chr1A	11894594	T	C
XLOC_000242	chr1A	11894910	G	A
XLOC_000242	chr1A	11895352	G	T
XLOC_000242	chr1A	11895374	C	T
XLOC_000242	chr1A	11895796	C	G
XLOC_003809	chr1A	11934068	G	A
XLOC_003809	chr1A	11934793	A	G
XLOC_003809	chr1A	11934920	A	G
XLOC_003809	chr1A	11935343	G	A
XLOC_003809	chr1A	11937119	A	G
XLOC_003809	chr1A	11937136	C	T
XLOC_000253	chr1A	12372072	C	G
XLOC_000253	chr1A	12372254	C	A
XLOC_000253	chr1A	12372300	C	T
XLOC_000253	chr1A	12372379	C	A
XLOC_000253	chr1A	12372382	C	A
XLOC_000253	chr1A	12372384	T	C
XLOC_000253	chr1A	12372480	A	C
XLOC_003824	chr1A	12585102	A	G
XLOC_003824	chr1A	12585149	G	A
XLOC_003824	chr1A	12585370	G	C
XLOC_003824	chr1A	12585383	C	T
XLOC_003824	chr1A	12585450	C	T
XLOC_003824	chr1A	12585568	T	A
XLOC_003824	chr1A	12585610	C	T
XLOC_003824	chr1A	12585617	A	G
XLOC_003824	chr1A	12586002	C	T
XLOC_003824	chr1A	12586732	A	T
XLOC_003824	chr1A	12586999	T	A
XLOC_003824	chr1A	12587001	C	T
XLOC_003824	chr1A	12587172	T	C
XLOC_003824	chr1A	12587244	A	G
XLOC_003824	chr1A	12587315	C	T
XLOC_003824	chr1A	12587345	A	G
XLOC_003824	chr1A	12587813	C	A
XLOC_003824	chr1A	12587929	A	T
XLOC_003824	chr1A	12588216	G	C
XLOC_003824	chr1A	12588287	T	C
XLOC_003824	chr1A	12588358	T	C
XLOC_003824	chr1A	12588684	G	A
XLOC_003824	chr1A	12588812	A	G
XLOC_003824	chr1A	12588946	A	C
XLOC_003824	chr1A	12589075	G	C
XLOC_003824	chr1A	12589126	C	T
XLOC_003824	chr1A	12590321	G	A
XLOC_003824	chr1A	12591018	C	T
TraesCS1A02G027200	chr1A	12915199	G	C
TraesCS1A02G027200	chr1A	12915714	C	T
TraesCS1A02G027200	chr1A	12915736	C	A
TraesCS1A02G027200	chr1A	12916172	T	C
TraesCS1A02G027200	chr1A	12916297	C	T
TraesCS1A02G027200	chr1A	12916500	G	A
TraesCS1A02G027200	chr1A	12916557	T	G
TraesCS1A02G027200	chr1A	12916777	A	G
TraesCS1A02G027200	chr1A	12916870	A	G
TraesCS1A02G027200	chr1A	12916898	G	A
TraesCS1A02G027200	chr1A	12916934	T	C
XLOC_000267	chr1A	13212504	G	A
XLOC_000267	chr1A	13212569	A	G
XLOC_000267	chr1A	13212588	G	A
XLOC_000267	chr1A	13212635	G	C
XLOC_000267	chr1A	13212695	G	A
XLOC_000267	chr1A	13213279	G	T
XLOC_000267	chr1A	13213328	C	G
XLOC_000267	chr1A	13213396	G	A
XLOC_000267	chr1A	13213432	A	G
XLOC_000267	chr1A	13213446	C	G
XLOC_000267	chr1A	13213722	G	A
XLOC_000267	chr1A	13213798	A	G
XLOC_000267	chr1A	13213804	C	G
XLOC_000267	chr1A	13213826	G	A
XLOC_000267	chr1A	13213872	C	T
XLOC_000267	chr1A	13213897	G	A
XLOC_000267	chr1A	13213922	G	A
XLOC_000267	chr1A	13213954	C	G
XLOC_000267	chr1A	13213959	A	G
XLOC_000267	chr1A	13214036	A	G
XLOC_000267	chr1A	13214059	C	T
XLOC_000267	chr1A	13214134	A	G
XLOC_000267	chr1A	13214198	C	T
XLOC_000267	chr1A	13214243	G	A
XLOC_000267	chr1A	13214297	G	C
XLOC_000267	chr1A	13214325	G	C
XLOC_000267	chr1A	13214370	A	T
XLOC_000267	chr1A	13214376	G	C
XLOC_000267	chr1A	13214411	G	C
XLOC_000267	chr1A	13214434	C	T
XLOC_000267	chr1A	13214442	G	T
XLOC_000267	chr1A	13214525	T	C
XLOC_000267	chr1A	13214535	G	T
XLOC_000267	chr1A	13214557	G	A
XLOC_000271	chr1A	13272875	T	C
XLOC_000271	chr1A	13272934	C	T
XLOC_000271	chr1A	13273464	C	T
XLOC_000271	chr1A	13273530	C	A
XLOC_000271	chr1A	13273568	C	T
XLOC_000271	chr1A	13273603	A	G
XLOC_000271	chr1A	13273613	A	C
XLOC_000271	chr1A	13273681	T	C
XLOC_000271	chr1A	13273718	G	A
XLOC_000271	chr1A	13273915	A	G
XLOC_000271	chr1A	13273960	A	T
XLOC_000271	chr1A	13274116	T	A
XLOC_000271	chr1A	13274134	A	G
XLOC_000281	chr1A	13666243	A	G
XLOC_000281	chr1A	13666342	A	G
XLOC_000281	chr1A	13666430	C	T
XLOC_000281	chr1A	13666460	G	A
XLOC_000281	chr1A	13666480	C	A
XLOC_000281	chr1A	13666582	T	A
XLOC_000281	chr1A	13666648	C	T
XLOC_000281	chr1A	13666750	A	C
XLOC_000281	chr1A	13666755	A	T
XLOC_000281	chr1A	13666898	C	T
XLOC_000281	chr1A	13666971	G	C
XLOC_000281	chr1A	13666988	T	G
XLOC_000281	chr1A	13667889	A	G
XLOC_000281	chr1A	13668140	G	C
XLOC_000281	chr1A	13668321	G	A
XLOC_000281	chr1A	13668324	G	C
XLOC_000281	chr1A	13668380	A	G
XLOC_000281	chr1A	13668385	G	C
XLOC_003836	chr1A	13669851	A	G
XLOC_003836	chr1A	13670114	A	T
XLOC_003836	chr1A	13670136	C	T
XLOC_003836	chr1A	13670334	G	C
XLOC_003836	chr1A	13670408	C	T
XLOC_003836	chr1A	13671696	A	G
XLOC_003836	chr1A	13672049	T	G
XLOC_003836	chr1A	13672438	C	T
XLOC_003836	chr1A	13672530	C	T
XLOC_003836	chr1A	13673571	A	G
XLOC_003836	chr1A	13673640	C	G
XLOC_003836	chr1A	13673955	A	G
XLOC_003836	chr1A	13674501	A	G
XLOC_003836	chr1A	13674507	C	T
XLOC_003836	chr1A	13675200	C	A
XLOC_007337	chr1A	13781418	C	T
XLOC_007337	chr1A	13781538	G	A
XLOC_007337	chr1A	13781591	A	G
XLOC_007337	chr1A	13781596	T	C
XLOC_007337	chr1A	13781680	T	A
XLOC_007337	chr1A	13781693	G	A
XLOC_007337	chr1A	13781724	C	T
XLOC_007337	chr1A	13781775	G	A
XLOC_007337	chr1A	13781778	G	T
XLOC_000286	chr1A	13973270	C	T
XLOC_000286	chr1A	13973335	C	T
XLOC_000286	chr1A	13973482	G	A
XLOC_000286	chr1A	13973530	G	A
XLOC_000286	chr1A	13974417	C	T
XLOC_000286	chr1A	13974594	A	G
XLOC_000286	chr1A	13974816	T	C
XLOC_000286	chr1A	13974840	T	C
XLOC_000286	chr1A	13975286	G	A
XLOC_000286	chr1A	13975921	T	C
XLOC_000286	chr1A	13975988	G	A
XLOC_000286	chr1A	13976049	T	C
XLOC_000286	chr1A	13976647	A	G
XLOC_000286	chr1A	13976657	T	C
XLOC_000293	chr1A	14140546	A	G
XLOC_000293	chr1A	14140851	T	C
XLOC_000293	chr1A	14140994	A	G
XLOC_000293	chr1A	14141258	T	A
XLOC_000293	chr1A	14141705	C	T
XLOC_000293	chr1A	14141706	C	T
XLOC_000293	chr1A	14141714	A	T
XLOC_000293	chr1A	14142232	T	C
XLOC_000293	chr1A	14142342	A	G
XLOC_000293	chr1A	14142347	C	G
XLOC_000293	chr1A	14142423	C	T
XLOC_000293	chr1A	14142725	T	C
XLOC_000293	chr1A	14142734	T	C
XLOC_000293	chr1A	14142872	T	A
XLOC_000293	chr1A	14142887	A	G
XLOC_000293	chr1A	14142902	C	T
XLOC_000293	chr1A	14143015	G	T
XLOC_000293	chr1A	14143091	C	T
XLOC_000293	chr1A	14143271	G	A
XLOC_000293	chr1A	14143316	C	T
XLOC_000293	chr1A	14143473	C	T
XLOC_000293	chr1A	14143607	G	C
XLOC_003847	chr1A	14143622	T	C
XLOC_003847	chr1A	14143678	A	G
XLOC_003847	chr1A	14143732	A	G
XLOC_003847	chr1A	14143769	G	A
XLOC_003847	chr1A	14143791	T	G
XLOC_003847	chr1A	14143969	C	A
XLOC_003847	chr1A	14144020	T	C
XLOC_003847	chr1A	14144066	G	A
XLOC_003847	chr1A	14144113	A	G
XLOC_003847	chr1A	14144158	A	C
XLOC_003847	chr1A	14144241	G	C
XLOC_003847	chr1A	14144274	G	A
XLOC_003847	chr1A	14144310	G	A
XLOC_003847	chr1A	14144553	T	G
XLOC_003847	chr1A	14144749	G	C
XLOC_003847	chr1A	14144784	T	A
XLOC_003847	chr1A	14144892	C	T
XLOC_003847	chr1A	14145244	A	C
XLOC_003847	chr1A	14145637	G	A
XLOC_003847	chr1A	14145668	G	C
XLOC_003847	chr1A	14145676	G	C
XLOC_003847	chr1A	14145682	G	A
XLOC_003852	chr1A	14253365	A	G
XLOC_003852	chr1A	14253425	G	A
XLOC_003852	chr1A	14254090	G	A
XLOC_003852	chr1A	14254348	T	G
XLOC_003852	chr1A	14254566	C	T
XLOC_003852	chr1A	14256679	C	T
XLOC_003852	chr1A	14256720	G	A
XLOC_003852	chr1A	14256800	A	T
XLOC_000303	chr1A	14504473	A	C
XLOC_000303	chr1A	14505798	A	G
XLOC_000303	chr1A	14505873	A	G
XLOC_000303	chr1A	14505960	A	G
XLOC_000303	chr1A	14505987	C	T
XLOC_000303	chr1A	14506041	T	A
XLOC_000303	chr1A	14506292	C	T
XLOC_000303	chr1A	14506331	T	C
XLOC_000303	chr1A	14506472	T	A
XLOC_000303	chr1A	14506475	G	A
XLOC_000303	chr1A	14506535	A	T
XLOC_000303	chr1A	14506553	G	A
XLOC_000303	chr1A	14507347	T	C
XLOC_000303	chr1A	14507406	G	A
XLOC_000303	chr1A	14507478	T	C
XLOC_000303	chr1A	14507501	T	C
XLOC_000303	chr1A	14507542	T	C
XLOC_000303	chr1A	14507543	G	A
XLOC_000303	chr1A	14507637	T	C
XLOC_000303	chr1A	14507716	A	C
XLOC_000303	chr1A	14507756	C	G
XLOC_000303	chr1A	14507758	C	T
XLOC_000317	chr1A	15431336	T	A
XLOC_000317	chr1A	15431372	G	C
XLOC_000317	chr1A	15431462	G	A
XLOC_000317	chr1A	15432707	G	A
XLOC_000317	chr1A	15432923	A	G
XLOC_000317	chr1A	15434093	T	A
XLOC_000317	chr1A	15434174	A	G
XLOC_000317	chr1A	15434862	A	G
XLOC_000317	chr1A	15435073	A	G
XLOC_000317	chr1A	15435195	C	T
XLOC_000317	chr1A	15435498	T	G
XLOC_000317	chr1A	15435513	A	T
XLOC_000317	chr1A	15435665	A	G
XLOC_000317	chr1A	15435704	C	T
XLOC_000317	chr1A	15436084	C	T
XLOC_000317	chr1A	15436634	C	T
XLOC_000317	chr1A	15437092	T	C
XLOC_000317	chr1A	15437216	T	A
XLOC_000317	chr1A	15437274	G	C
XLOC_000317	chr1A	15437509	T	C
XLOC_000317	chr1A	15437584	T	A
XLOC_003865	chr1A	15438185	G	A
XLOC_003865	chr1A	15438213	G	A
XLOC_003865	chr1A	15438257	C	G
XLOC_003865	chr1A	15438291	T	G
XLOC_003865	chr1A	15438327	G	A
XLOC_003865	chr1A	15438341	T	C
XLOC_003865	chr1A	15438395	C	A
XLOC_003865	chr1A	15438412	G	A
XLOC_003865	chr1A	15438484	C	T
XLOC_003865	chr1A	15438673	C	T
XLOC_003865	chr1A	15438750	C	T
XLOC_003865	chr1A	15438899	G	A
XLOC_003865	chr1A	15439457	G	A
XLOC_003865	chr1A	15439754	C	T
XLOC_003865	chr1A	15439881	C	A
XLOC_003865	chr1A	15440823	G	C
XLOC_003865	chr1A	15440829	G	A
XLOC_003865	chr1A	15441021	G	C
XLOC_003865	chr1A	15441234	G	A
XLOC_003865	chr1A	15441295	T	G
XLOC_003865	chr1A	15441399	G	C
XLOC_000319	chr1A	16038818	G	A
XLOC_000319	chr1A	16038912	C	A
XLOC_000319	chr1A	16038922	T	C
XLOC_000319	chr1A	16038997	C	A
XLOC_000319	chr1A	16039060	G	A
XLOC_000319	chr1A	16039074	G	A
XLOC_000319	chr1A	16039099	A	G
XLOC_000319	chr1A	16039126	G	T
XLOC_000319	chr1A	16039157	T	C
XLOC_000319	chr1A	16039400	T	C
XLOC_000319	chr1A	16039938	C	T
XLOC_000323	chr1A	16374035	G	A
XLOC_000323	chr1A	16374036	C	A
XLOC_000323	chr1A	16374953	A	G
XLOC_000323	chr1A	16374986	A	G
XLOC_000323	chr1A	16375066	T	A
XLOC_000323	chr1A	16375092	C	G
XLOC_000324	chr1A	16388629	G	A
XLOC_000324	chr1A	16388646	T	G
XLOC_000324	chr1A	16388805	G	T
XLOC_000324	chr1A	16388833	T	C
XLOC_000324	chr1A	16389296	T	C
XLOC_000324	chr1A	16389301	C	T
XLOC_000324	chr1A	16389616	G	A
XLOC_000324	chr1A	16389674	G	A
XLOC_000324	chr1A	16389917	G	A
XLOC_000324	chr1A	16389969	T	C
XLOC_000324	chr1A	16389980	T	G
XLOC_000324	chr1A	16390016	T	A
XLOC_000324	chr1A	16390098	T	C
XLOC_000324	chr1A	16390156	C	T
XLOC_000324	chr1A	16390174	A	G
XLOC_000324	chr1A	16390683	G	C
XLOC_000324	chr1A	16390721	C	T
XLOC_000324	chr1A	16390756	A	G
XLOC_000324	chr1A	16390808	G	A
XLOC_000324	chr1A	16390851	C	A
XLOC_000324	chr1A	16390970	T	A
XLOC_000324	chr1A	16390985	G	A
XLOC_000324	chr1A	16391093	C	T
XLOC_000324	chr1A	16391176	A	G
XLOC_000324	chr1A	16391198	C	T
XLOC_000324	chr1A	16391203	A	T
XLOC_000325	chr1A	16407129	A	C
XLOC_000325	chr1A	16407164	G	C
XLOC_000325	chr1A	16407399	T	G
XLOC_000325	chr1A	16407512	G	A
XLOC_000325	chr1A	16407517	C	T
XLOC_000325	chr1A	16407651	T	C
XLOC_000325	chr1A	16408153	G	T
XLOC_000325	chr1A	16408300	A	G
XLOC_000325	chr1A	16408303	A	G
XLOC_000325	chr1A	16408304	G	A
XLOC_000325	chr1A	16408346	A	C
XLOC_000325	chr1A	16408605	G	A
XLOC_000325	chr1A	16408671	C	G
XLOC_000325	chr1A	16408753	T	C
XLOC_000325	chr1A	16408795	C	T
XLOC_000325	chr1A	16409096	G	A
XLOC_000325	chr1A	16409365	T	C
XLOC_000325	chr1A	16409379	G	A
XLOC_000325	chr1A	16409493	A	T
XLOC_000325	chr1A	16409536	T	C
XLOC_000325	chr1A	16409573	T	C
XLOC_000325	chr1A	16409579	T	C
XLOC_000325	chr1A	16409666	T	C
XLOC_000325	chr1A	16409696	T	A
XLOC_000325	chr1A	16409729	G	C
XLOC_000325	chr1A	16409765	C	T
XLOC_000325	chr1A	16409795	C	T
XLOC_000325	chr1A	16409826	G	A
XLOC_000325	chr1A	16409958	T	C
XLOC_000325	chr1A	16409996	A	T
XLOC_000325	chr1A	16410052	A	C
XLOC_000325	chr1A	16410134	A	C
XLOC_000327	chr1A	16433393	T	C
XLOC_000327	chr1A	16433418	A	G
XLOC_000327	chr1A	16433532	T	G
XLOC_000327	chr1A	16434062	T	C
XLOC_000327	chr1A	16434089	A	G
XLOC_000327	chr1A	16434183	A	G
XLOC_000327	chr1A	16434255	T	C
XLOC_000327	chr1A	16434398	A	C
XLOC_000327	chr1A	16434408	C	T
XLOC_000327	chr1A	16434515	T	G
XLOC_000327	chr1A	16434765	T	C
XLOC_000327	chr1A	16434783	C	T
XLOC_000327	chr1A	16434809	G	A
XLOC_000327	chr1A	16435130	T	C
XLOC_000327	chr1A	16435138	A	T
XLOC_000327	chr1A	16435168	G	T
XLOC_000327	chr1A	16435219	T	G
XLOC_000327	chr1A	16435300	C	G
XLOC_000327	chr1A	16435326	T	C
XLOC_000327	chr1A	16435368	G	A
XLOC_000327	chr1A	16435391	T	C
XLOC_000327	chr1A	16435421	C	A
XLOC_000327	chr1A	16435433	T	C
XLOC_000327	chr1A	16435436	G	A
XLOC_000327	chr1A	16435478	G	A
XLOC_000327	chr1A	16435501	G	T
XLOC_000327	chr1A	16435516	T	C
XLOC_000327	chr1A	16435581	G	A
XLOC_000327	chr1A	16435907	G	A
XLOC_000327	chr1A	16435925	A	G
XLOC_000327	chr1A	16436076	A	G
XLOC_000327	chr1A	16436085	A	T
XLOC_000327	chr1A	16436352	T	G
XLOC_000327	chr1A	16436829	T	C
XLOC_000327	chr1A	16436841	A	G
XLOC_000327	chr1A	16437062	G	A
XLOC_000327	chr1A	16437088	G	T
XLOC_000330	chr1A	16913831	T	C
XLOC_000330	chr1A	16913897	C	T
XLOC_000330	chr1A	16914097	C	G
XLOC_000330	chr1A	16914205	T	C
XLOC_000330	chr1A	16914815	G	C
XLOC_000330	chr1A	16915136	T	C
XLOC_000330	chr1A	16915344	A	C
XLOC_000330	chr1A	16915658	T	A
XLOC_000330	chr1A	16915733	G	T
XLOC_000330	chr1A	16915785	C	T
XLOC_000330	chr1A	16915924	C	T
XLOC_000330	chr1A	16916213	T	C
XLOC_000330	chr1A	16917031	T	C
XLOC_000330	chr1A	16917227	G	A
XLOC_000330	chr1A	16917342	C	T
XLOC_000330	chr1A	16917400	T	A
XLOC_000330	chr1A	16917994	G	C
XLOC_000330	chr1A	16918364	A	G
XLOC_000330	chr1A	16918569	T	C
XLOC_000330	chr1A	16918697	G	A
XLOC_000330	chr1A	16918900	A	G
XLOC_000330	chr1A	16918930	C	T
XLOC_000330	chr1A	16918935	G	C
XLOC_000330	chr1A	16919223	C	T
XLOC_000330	chr1A	16919272	C	T
XLOC_000343	chr1A	20180502	A	T
XLOC_000343	chr1A	20181355	C	T
XLOC_000343	chr1A	20181383	G	A
XLOC_000343	chr1A	20181419	C	T
XLOC_000343	chr1A	20181831	C	T
XLOC_000343	chr1A	20182001	C	T
XLOC_000343	chr1A	20182647	C	T
XLOC_000343	chr1A	20182904	C	T
XLOC_000343	chr1A	20182909	G	T
XLOC_000343	chr1A	20183051	C	T
XLOC_000343	chr1A	20183100	A	G
XLOC_000343	chr1A	20183153	A	G
XLOC_000343	chr1A	20183221	C	G
XLOC_000343	chr1A	20183266	G	A
XLOC_000343	chr1A	20183329	A	G
XLOC_000343	chr1A	20183405	C	T
XLOC_000343	chr1A	20183615	G	C
XLOC_000343	chr1A	20183826	A	C
XLOC_000343	chr1A	20183888	T	C
XLOC_000343	chr1A	20183909	C	G
XLOC_000343	chr1A	20183920	G	A
XLOC_003901	chr1A	20236236	G	A
XLOC_003901	chr1A	20236241	C	A
XLOC_003901	chr1A	20236519	C	A
XLOC_003901	chr1A	20236524	A	G
XLOC_003901	chr1A	20236585	A	C
XLOC_003901	chr1A	20236732	A	G
XLOC_003901	chr1A	20236771	G	A
XLOC_003901	chr1A	20236820	T	G
XLOC_003901	chr1A	20237107	T	C
XLOC_003901	chr1A	20237114	C	T
XLOC_003901	chr1A	20237115	C	A
XLOC_003901	chr1A	20237126	T	C
XLOC_003901	chr1A	20237445	C	G
XLOC_003901	chr1A	20237500	C	T
XLOC_003901	chr1A	20237549	G	C
XLOC_003901	chr1A	20237917	A	T
XLOC_003901	chr1A	20238144	A	G
XLOC_003901	chr1A	20238204	C	T
XLOC_003902	chr1A	20244319	C	G
XLOC_003902	chr1A	20244412	G	A
XLOC_003902	chr1A	20244468	T	C
XLOC_003902	chr1A	20244542	A	G
XLOC_003902	chr1A	20244617	C	A
XLOC_003902	chr1A	20244686	T	C
XLOC_003902	chr1A	20244736	T	C
XLOC_003902	chr1A	20244776	C	T
XLOC_003902	chr1A	20244814	C	T
XLOC_003902	chr1A	20244832	C	A
XLOC_003902	chr1A	20244925	G	T
XLOC_003902	chr1A	20245060	T	C
XLOC_003902	chr1A	20245166	G	T
XLOC_003902	chr1A	20245215	C	T
XLOC_003902	chr1A	20245270	G	A
XLOC_003902	chr1A	20245372	A	G
XLOC_003902	chr1A	20245426	G	A
XLOC_003902	chr1A	20245513	A	G
XLOC_003902	chr1A	20245696	A	G
XLOC_003902	chr1A	20246089	C	A
XLOC_003907	chr1A	20416114	G	A
XLOC_003907	chr1A	20416133	G	A
XLOC_003907	chr1A	20416461	C	T
XLOC_003907	chr1A	20416476	A	G
XLOC_003907	chr1A	20416557	G	C
XLOC_003907	chr1A	20416563	G	A
XLOC_003907	chr1A	20416662	A	G
XLOC_003907	chr1A	20416671	A	G
XLOC_003907	chr1A	20416685	T	C
XLOC_003907	chr1A	20416761	T	C
XLOC_003907	chr1A	20416794	G	A
XLOC_003907	chr1A	20416940	C	T
XLOC_003907	chr1A	20417004	C	G
XLOC_003907	chr1A	20417013	A	G
XLOC_003907	chr1A	20417331	C	T
XLOC_003907	chr1A	20417342	C	T
XLOC_003907	chr1A	20418198	G	T
XLOC_003907	chr1A	20418528	C	T
XLOC_003907	chr1A	20418553	T	C
XLOC_003907	chr1A	20418832	G	A
XLOC_000344	chr1A	20435333	A	T
XLOC_000344	chr1A	20435336	T	A
XLOC_000344	chr1A	20436055	A	G
XLOC_000344	chr1A	20436157	G	A
XLOC_000344	chr1A	20436182	C	G
XLOC_000344	chr1A	20436328	C	T
XLOC_000344	chr1A	20436396	T	C
XLOC_000344	chr1A	20436474	T	C
XLOC_000344	chr1A	20436479	T	C
XLOC_000344	chr1A	20436539	A	G
XLOC_000344	chr1A	20436577	A	G
XLOC_000344	chr1A	20437326	A	T
XLOC_000345	chr1A	20537245	T	C
XLOC_000345	chr1A	20537263	C	T
XLOC_000345	chr1A	20537374	T	C
XLOC_000345	chr1A	20537415	C	A
XLOC_000345	chr1A	20537512	A	G
XLOC_000345	chr1A	20538130	C	G
XLOC_000345	chr1A	20538516	A	C
XLOC_003909	chr1A	20879571	C	T
XLOC_003909	chr1A	20879666	C	T
XLOC_003909	chr1A	20879814	G	C
XLOC_003909	chr1A	20879856	G	C
XLOC_003909	chr1A	20879865	G	C
XLOC_003909	chr1A	20879879	G	C
XLOC_003909	chr1A	20879925	G	T
XLOC_003909	chr1A	20879967	C	G
XLOC_003909	chr1A	20880054	T	C
XLOC_000351	chr1A	20976627	A	T
XLOC_000351	chr1A	20976677	A	G
XLOC_000351	chr1A	20976939	T	C
XLOC_000351	chr1A	20976942	C	T
XLOC_000351	chr1A	20977207	G	T
XLOC_000351	chr1A	20977279	G	C
XLOC_000351	chr1A	20977330	T	C
XLOC_000351	chr1A	20977423	C	T
XLOC_000351	chr1A	20977438	T	C
XLOC_000351	chr1A	20977602	G	C
XLOC_000351	chr1A	20977707	C	T
XLOC_000351	chr1A	20977713	T	C
XLOC_000351	chr1A	20977802	C	T
XLOC_000351	chr1A	20977987	A	T
XLOC_000351	chr1A	20978004	T	C
XLOC_003915	chr1A	20978309	T	C
XLOC_003915	chr1A	20978782	C	G
XLOC_003915	chr1A	20978783	T	C
XLOC_003915	chr1A	20978818	A	G
XLOC_003915	chr1A	20978933	T	C
XLOC_003915	chr1A	20979156	G	A
XLOC_003915	chr1A	20979200	A	G
XLOC_003915	chr1A	20979392	A	G
XLOC_003915	chr1A	20979837	A	G
XLOC_003915	chr1A	20979896	T	C
XLOC_003915	chr1A	20979956	A	G
XLOC_003915	chr1A	20979958	A	G
XLOC_003915	chr1A	20980003	A	G
XLOC_003915	chr1A	20980084	C	T
XLOC_003915	chr1A	20980096	A	G
XLOC_003915	chr1A	20980097	A	G
XLOC_003915	chr1A	20980162	C	A
XLOC_003915	chr1A	20980323	A	G
XLOC_000352	chr1A	20998104	T	C
XLOC_000352	chr1A	20998154	C	G
XLOC_000352	chr1A	20998218	G	C
XLOC_000352	chr1A	20998233	G	C
XLOC_000352	chr1A	20998344	A	C
XLOC_000352	chr1A	20998452	G	C
XLOC_000352	chr1A	20998491	C	G
XLOC_000352	chr1A	20998731	G	A
XLOC_000352	chr1A	20998838	G	C
XLOC_000353	chr1A	21022804	A	C
XLOC_000353	chr1A	21022944	G	T
XLOC_000353	chr1A	21023003	A	C
XLOC_000353	chr1A	21023006	C	T
XLOC_000353	chr1A	21023013	C	A
XLOC_000353	chr1A	21023025	C	T
XLOC_000353	chr1A	21023077	A	G
XLOC_000353	chr1A	21023388	G	T
XLOC_000353	chr1A	21023500	G	A
XLOC_000353	chr1A	21023517	A	G
XLOC_003917	chr1A	21024210	T	C
XLOC_003917	chr1A	21024301	C	T
XLOC_003917	chr1A	21024672	A	G
XLOC_003917	chr1A	21024687	A	G
XLOC_003917	chr1A	21024708	A	G
XLOC_003917	chr1A	21025544	G	A
XLOC_003917	chr1A	21025572	A	G
XLOC_003917	chr1A	21025739	G	A
XLOC_000354	chr1A	21036800	C	T
XLOC_000354	chr1A	21036946	T	C
XLOC_000354	chr1A	21037911	T	C
XLOC_000354	chr1A	21037931	A	G
XLOC_000354	chr1A	21038166	T	C
XLOC_000354	chr1A	21038714	G	T
XLOC_000354	chr1A	21039167	T	C
XLOC_000354	chr1A	21040025	C	A
XLOC_000354	chr1A	21040106	T	C
XLOC_000354	chr1A	21040519	G	A
XLOC_000354	chr1A	21040550	A	G
XLOC_000354	chr1A	21040556	T	C
XLOC_000354	chr1A	21040602	A	G
XLOC_000354	chr1A	21040753	A	T
XLOC_000354	chr1A	21042342	T	C
XLOC_000354	chr1A	21042475	T	C
XLOC_000354	chr1A	21042986	C	G
XLOC_000354	chr1A	21043054	G	A
XLOC_000354	chr1A	21043069	T	C
XLOC_000354	chr1A	21043072	C	T
XLOC_000354	chr1A	21043073	A	C
XLOC_000354	chr1A	21043435	A	T
XLOC_000354	chr1A	21044576	A	G
XLOC_000354	chr1A	21045449	C	T
XLOC_000354	chr1A	21045560	C	T
XLOC_000354	chr1A	21045583	T	C
XLOC_000354	chr1A	21045604	C	T
XLOC_000354	chr1A	21046288	A	T
XLOC_000354	chr1A	21046504	G	A
XLOC_000354	chr1A	21047156	C	T
XLOC_000354	chr1A	21047359	T	C
XLOC_000354	chr1A	21047402	T	C
XLOC_000354	chr1A	21047764	A	C
XLOC_000354	chr1A	21047930	G	C
XLOC_000354	chr1A	21047990	G	A
XLOC_000354	chr1A	21048540	G	A
XLOC_000354	chr1A	21048576	A	G
XLOC_000354	chr1A	21048641	G	A
XLOC_000354	chr1A	21048663	T	C
XLOC_000354	chr1A	21048679	G	A
XLOC_000354	chr1A	21048700	A	G
XLOC_000354	chr1A	21049767	A	C
XLOC_000354	chr1A	21049853	C	T
XLOC_000354	chr1A	21050283	A	C
XLOC_003922	chr1A	21281211	C	A
XLOC_003922	chr1A	21281215	A	G
XLOC_003922	chr1A	21281480	G	A
XLOC_003922	chr1A	21281587	A	T
XLOC_003922	chr1A	21281686	T	C
XLOC_003922	chr1A	21281861	A	C
XLOC_003922	chr1A	21281862	T	C
XLOC_003922	chr1A	21281920	G	A
XLOC_003922	chr1A	21281971	T	G
XLOC_003922	chr1A	21282150	G	A
XLOC_003922	chr1A	21282161	G	A
XLOC_003922	chr1A	21282316	A	G
XLOC_003922	chr1A	21282423	G	A
XLOC_003922	chr1A	21282447	A	G
XLOC_003922	chr1A	21282620	G	T
XLOC_003922	chr1A	21282622	T	A
XLOC_003922	chr1A	21282717	A	G
XLOC_003922	chr1A	21282821	G	C
XLOC_003922	chr1A	21282855	T	C
XLOC_003922	chr1A	21282880	C	T
XLOC_003922	chr1A	21282892	G	T
XLOC_003922	chr1A	21282926	T	C
XLOC_003922	chr1A	21283272	A	G
XLOC_003922	chr1A	21283595	T	C
XLOC_003922	chr1A	21283742	T	C
XLOC_003922	chr1A	21284189	G	A
XLOC_003922	chr1A	21284475	C	T
XLOC_003922	chr1A	21284588	G	C
XLOC_003922	chr1A	21284639	A	G
XLOC_003922	chr1A	21284780	C	G
XLOC_000360	chr1A	21322420	T	C
XLOC_000360	chr1A	21322708	A	G
XLOC_000360	chr1A	21322779	T	C
XLOC_000360	chr1A	21322901	C	A
XLOC_000360	chr1A	21322940	G	A
XLOC_000360	chr1A	21322958	G	C
XLOC_000360	chr1A	21323025	T	C
XLOC_000360	chr1A	21323027	T	C
XLOC_000360	chr1A	21323148	A	G
XLOC_000360	chr1A	21323178	G	A
XLOC_000360	chr1A	21323245	G	A
XLOC_000360	chr1A	21323543	T	C
XLOC_000360	chr1A	21323612	T	A
XLOC_000360	chr1A	21323744	G	C
XLOC_000360	chr1A	21323806	A	G
XLOC_000360	chr1A	21323950	G	C
XLOC_000360	chr1A	21324016	A	G
XLOC_000360	chr1A	21324370	A	T
XLOC_000360	chr1A	21324442	G	A
XLOC_000360	chr1A	21324473	A	G
XLOC_000360	chr1A	21324571	A	T
XLOC_000360	chr1A	21324625	G	C
XLOC_000360	chr1A	21324738	G	T
XLOC_000360	chr1A	21324772	C	T
XLOC_000360	chr1A	21324838	T	C
XLOC_000360	chr1A	21324854	C	T
XLOC_000360	chr1A	21324938	A	G
XLOC_000360	chr1A	21325849	A	G
XLOC_000360	chr1A	21325944	T	C
XLOC_000360	chr1A	21326842	T	G
XLOC_000360	chr1A	21327194	T	G
XLOC_000360	chr1A	21327617	T	C
XLOC_000360	chr1A	21329112	C	T
XLOC_000360	chr1A	21329140	C	G
XLOC_000360	chr1A	21329281	T	C
XLOC_000360	chr1A	21329540	A	C
XLOC_000360	chr1A	21329887	G	A
XLOC_000360	chr1A	21329999	G	T
XLOC_000360	chr1A	21330044	C	T
XLOC_000360	chr1A	21330218	A	G
XLOC_000360	chr1A	21331132	G	C
XLOC_000360	chr1A	21331330	G	A
XLOC_000360	chr1A	21332185	C	A
XLOC_000360	chr1A	21332191	G	T
XLOC_000360	chr1A	21332534	T	G
XLOC_000360	chr1A	21333051	T	G
XLOC_000360	chr1A	21333316	C	A
XLOC_000360	chr1A	21333490	A	G
XLOC_000360	chr1A	21333686	A	C
XLOC_000360	chr1A	21333990	A	G
XLOC_000360	chr1A	21334008	C	T
XLOC_000360	chr1A	21334019	A	G
XLOC_000360	chr1A	21334321	C	A
XLOC_000360	chr1A	21334598	A	G
XLOC_000360	chr1A	21334746	G	T
XLOC_000360	chr1A	21334763	C	G
XLOC_000360	chr1A	21334799	A	T
XLOC_000360	chr1A	21335340	T	C
XLOC_000361	chr1A	21618346	T	C
XLOC_000361	chr1A	21619806	A	T
XLOC_000361	chr1A	21619811	A	T
XLOC_000361	chr1A	21619958	A	G
XLOC_000361	chr1A	21620250	C	T
XLOC_000361	chr1A	21621268	G	A
XLOC_000361	chr1A	21621277	A	G
XLOC_000361	chr1A	21621429	A	G
XLOC_000361	chr1A	21622552	A	G
XLOC_000361	chr1A	21622990	G	A
XLOC_000361	chr1A	21624404	G	C
XLOC_000361	chr1A	21624754	C	T
XLOC_000361	chr1A	21624792	T	G
XLOC_000361	chr1A	21624825	C	A
XLOC_000361	chr1A	21624934	T	C
XLOC_000361	chr1A	21625017	A	G
XLOC_000361	chr1A	21626036	T	C
XLOC_000361	chr1A	21626319	A	G
XLOC_000361	chr1A	21626429	A	T
XLOC_000361	chr1A	21626499	A	G
XLOC_000361	chr1A	21626727	G	T
XLOC_000361	chr1A	21626746	A	C
XLOC_000361	chr1A	21626816	T	C
XLOC_003933	chr1A	22287319	C	G
XLOC_003933	chr1A	22287369	G	A
XLOC_003933	chr1A	22287591	A	C
XLOC_003933	chr1A	22288024	A	C
XLOC_003933	chr1A	22288141	G	A
XLOC_003933	chr1A	22288249	C	T
XLOC_003933	chr1A	22288254	A	C
XLOC_003933	chr1A	22288295	A	C
XLOC_003933	chr1A	22288300	T	A
XLOC_003933	chr1A	22288369	T	C
XLOC_003933	chr1A	22288456	A	G
XLOC_003933	chr1A	22288528	T	A
XLOC_003933	chr1A	22288619	C	G
XLOC_003933	chr1A	22288629	G	C
XLOC_003933	chr1A	22288672	T	G
XLOC_003933	chr1A	22288673	T	C
XLOC_003933	chr1A	22288689	C	A
XLOC_003933	chr1A	22288693	T	C
XLOC_003933	chr1A	22288810	G	T
XLOC_003933	chr1A	22288846	T	C
XLOC_003933	chr1A	22288991	G	A
XLOC_003933	chr1A	22289009	G	A
XLOC_003933	chr1A	22289730	A	G
XLOC_003933	chr1A	22289784	G	T
XLOC_003933	chr1A	22289793	A	G
XLOC_003933	chr1A	22289808	A	G
XLOC_003933	chr1A	22291294	G	A
XLOC_003933	chr1A	22291356	T	C
XLOC_003934	chr1A	22294865	T	G
XLOC_003934	chr1A	22294875	G	A
XLOC_003934	chr1A	22294889	G	A
XLOC_003934	chr1A	22294979	C	A
XLOC_003934	chr1A	22295223	A	C
XLOC_003934	chr1A	22295290	A	G
XLOC_003934	chr1A	22295771	G	A
XLOC_003934	chr1A	22295887	C	T
XLOC_003934	chr1A	22296222	C	T
XLOC_003934	chr1A	22296328	A	T
XLOC_003934	chr1A	22296638	G	A
XLOC_003934	chr1A	22296798	G	A
XLOC_003934	chr1A	22296826	A	G
XLOC_003934	chr1A	22296973	T	C
XLOC_003934	chr1A	22297261	A	G
XLOC_003934	chr1A	22297496	C	T
XLOC_003934	chr1A	22297930	A	G
XLOC_003934	chr1A	22298612	T	A
XLOC_003934	chr1A	22299685	T	C
XLOC_003934	chr1A	22299695	T	A
XLOC_003934	chr1A	22299951	C	G
XLOC_003934	chr1A	22299965	T	C
XLOC_003934	chr1A	22300198	A	T
XLOC_003934	chr1A	22300280	A	T
XLOC_003934	chr1A	22300283	G	A
XLOC_003934	chr1A	22300654	C	T
XLOC_003934	chr1A	22300806	C	G
XLOC_003934	chr1A	22300851	C	T
XLOC_003934	chr1A	22301010	C	T
XLOC_003947	chr1A	22816591	G	A
XLOC_003947	chr1A	22817030	G	T
XLOC_003947	chr1A	22817191	T	C
XLOC_003947	chr1A	22817192	C	T
XLOC_003947	chr1A	22817252	G	T
XLOC_003947	chr1A	22817513	G	A
XLOC_003947	chr1A	22817598	C	T
XLOC_003947	chr1A	22817983	G	A
XLOC_003947	chr1A	22817991	G	T
XLOC_003947	chr1A	22817997	T	C
XLOC_003947	chr1A	22818572	C	T
XLOC_003952	chr1A	23129907	A	G
XLOC_003952	chr1A	23129926	T	C
XLOC_003952	chr1A	23129946	T	A
XLOC_003952	chr1A	23130735	C	T
XLOC_003952	chr1A	23130893	C	T
XLOC_003952	chr1A	23131262	C	T
XLOC_003952	chr1A	23131668	A	G
XLOC_003952	chr1A	23131762	C	G
XLOC_003952	chr1A	23132424	A	G
XLOC_003952	chr1A	23133273	C	T
XLOC_003953	chr1A	23178219	T	C
XLOC_003953	chr1A	23178271	G	A
XLOC_003953	chr1A	23178369	C	T
XLOC_003953	chr1A	23178423	T	C
XLOC_003953	chr1A	23178457	A	G
XLOC_003953	chr1A	23178477	A	G
XLOC_003953	chr1A	23178556	C	G
XLOC_003953	chr1A	23178780	G	C
XLOC_003953	chr1A	23178980	A	G
XLOC_003953	chr1A	23179108	C	A
XLOC_003953	chr1A	23179662	A	G
XLOC_003953	chr1A	23180413	T	C
XLOC_003953	chr1A	23180478	A	G
XLOC_003953	chr1A	23180635	T	C
XLOC_003953	chr1A	23180723	C	G
XLOC_003953	chr1A	23181088	A	G
XLOC_003953	chr1A	23181162	T	C
XLOC_003953	chr1A	23181336	T	C
XLOC_003953	chr1A	23182352	C	T
XLOC_003953	chr1A	23182404	T	C
XLOC_003953	chr1A	23182525	T	G
XLOC_003953	chr1A	23184268	C	G
XLOC_003953	chr1A	23185441	T	C
XLOC_003953	chr1A	23185496	A	G
XLOC_000387	chr1A	23818453	T	C
XLOC_000389	chr1A	23857567	C	G
XLOC_000389	chr1A	23857735	G	C
XLOC_000389	chr1A	23857940	T	C
XLOC_000389	chr1A	23857963	G	T
XLOC_003958	chr1A	23966047	A	G
XLOC_003958	chr1A	23966410	A	G
XLOC_003958	chr1A	23966632	T	G
XLOC_003958	chr1A	23966759	A	C
XLOC_003958	chr1A	23967040	A	G
XLOC_003958	chr1A	23968616	T	C
XLOC_000390	chr1A	24077478	G	A
XLOC_000390	chr1A	24077846	T	G
XLOC_000390	chr1A	24077954	C	G
XLOC_000390	chr1A	24077988	A	G
XLOC_000391	chr1A	24133086	A	T
XLOC_000391	chr1A	24133091	G	C
XLOC_000391	chr1A	24133295	G	A
XLOC_000391	chr1A	24133342	G	A
XLOC_000391	chr1A	24133777	A	C
XLOC_000391	chr1A	24133893	A	G
XLOC_000391	chr1A	24134004	C	A
XLOC_000391	chr1A	24136684	C	T
XLOC_000391	chr1A	24136693	T	C
XLOC_000391	chr1A	24137468	A	G
XLOC_000391	chr1A	24137736	T	G
XLOC_000391	chr1A	24137793	T	G
XLOC_000391	chr1A	24138192	G	C
XLOC_000391	chr1A	24138705	A	T
XLOC_000391	chr1A	24139192	G	A
XLOC_000391	chr1A	24139415	C	T
XLOC_000391	chr1A	24139425	T	C
XLOC_000391	chr1A	24139479	G	T
XLOC_000391	chr1A	24139627	T	C
XLOC_000391	chr1A	24139866	A	G
XLOC_000391	chr1A	24139959	C	T
XLOC_000391	chr1A	24140095	G	C
XLOC_000393	chr1A	24317322	C	T
XLOC_000393	chr1A	24318422	C	G
XLOC_000393	chr1A	24318740	T	C
XLOC_000393	chr1A	24318906	G	A
XLOC_000393	chr1A	24319736	C	T
XLOC_000393	chr1A	24319952	G	A
XLOC_000393	chr1A	24320467	A	G
XLOC_000393	chr1A	24321295	C	T
XLOC_000393	chr1A	24321355	G	A
XLOC_000393	chr1A	24321480	G	A
XLOC_003964	chr1A	24560912	G	C
XLOC_003964	chr1A	24560916	A	G
XLOC_003964	chr1A	24561358	T	C
XLOC_003964	chr1A	24561446	A	C
XLOC_003964	chr1A	24561950	G	A
XLOC_003964	chr1A	24568305	G	A
XLOC_003964	chr1A	24568958	A	T
XLOC_003964	chr1A	24569029	G	A
XLOC_003964	chr1A	24569095	T	C
XLOC_003964	chr1A	24569199	G	A
XLOC_003964	chr1A	24569356	G	A
XLOC_003964	chr1A	24569711	G	A
XLOC_003964	chr1A	24569796	G	T
XLOC_003964	chr1A	24569874	T	C
XLOC_003964	chr1A	24570972	A	G
XLOC_000398	chr1A	24767094	G	A
XLOC_000398	chr1A	24767678	T	A
XLOC_000398	chr1A	24767687	C	T
XLOC_000398	chr1A	24767936	T	C
XLOC_000398	chr1A	24768014	C	T
XLOC_000398	chr1A	24768662	T	C
XLOC_000398	chr1A	24768672	C	T
XLOC_000398	chr1A	24768724	A	G
XLOC_000398	chr1A	24768820	A	G
XLOC_000398	chr1A	24768925	G	A
XLOC_000398	chr1A	24768935	C	A
XLOC_000398	chr1A	24770068	G	C
XLOC_000398	chr1A	24771014	A	G
XLOC_000398	chr1A	24772613	A	C
XLOC_000398	chr1A	24772976	T	A
XLOC_000398	chr1A	24775415	A	G
XLOC_000398	chr1A	24776047	T	C
XLOC_000398	chr1A	24776147	T	G
XLOC_000398	chr1A	24776213	A	G
XLOC_000398	chr1A	24776239	T	C
XLOC_003967	chr1A	24943617	T	G
XLOC_003967	chr1A	24943668	C	T
XLOC_003967	chr1A	24943785	C	T
XLOC_003967	chr1A	24943920	C	G
XLOC_003967	chr1A	24944044	C	T
XLOC_003967	chr1A	24944403	A	G
XLOC_003967	chr1A	24944578	G	T
XLOC_003967	chr1A	24944708	A	G
XLOC_003967	chr1A	24945105	G	T
XLOC_007431	chr1A	25288265	T	G
XLOC_007431	chr1A	25288414	T	C
XLOC_007431	chr1A	25288980	G	A
XLOC_007431	chr1A	25289042	A	G
XLOC_007431	chr1A	25289206	T	A
XLOC_007431	chr1A	25289301	C	T
XLOC_007431	chr1A	25289518	A	G
XLOC_007431	chr1A	25289557	C	G
XLOC_007431	chr1A	25289599	G	C
XLOC_007431	chr1A	25289728	C	T
XLOC_000402	chr1A	25541205	T	G
XLOC_000402	chr1A	25543187	T	C
XLOC_000402	chr1A	25543322	T	C
XLOC_000402	chr1A	25543529	C	T
XLOC_000402	chr1A	25544603	T	C
XLOC_000402	chr1A	25544648	T	C
XLOC_000402	chr1A	25544909	C	G
XLOC_000402	chr1A	25545236	T	A
XLOC_000402	chr1A	25545248	T	A
XLOC_000402	chr1A	25545567	G	T
XLOC_000402	chr1A	25545972	C	A
XLOC_000402	chr1A	25546058	A	G
XLOC_000402	chr1A	25546165	G	A
XLOC_000402	chr1A	25546173	A	T
XLOC_000404	chr1A	25702851	A	G
XLOC_000404	chr1A	25702854	A	G
XLOC_000404	chr1A	25704303	C	T
XLOC_000404	chr1A	25705676	A	G
XLOC_000404	chr1A	25705800	G	A
XLOC_000404	chr1A	25706841	G	A
XLOC_000404	chr1A	25707101	A	G
XLOC_000404	chr1A	25707810	T	C
XLOC_000404	chr1A	25708007	G	T
XLOC_000404	chr1A	25708489	A	T
XLOC_000404	chr1A	25708710	G	A
XLOC_000404	chr1A	25708973	T	C
XLOC_000404	chr1A	25709005	C	G
XLOC_000404	chr1A	25709079	G	T
XLOC_000404	chr1A	25709324	G	A
XLOC_003978	chr1A	26958846	G	T
XLOC_003978	chr1A	26958877	C	A
XLOC_003978	chr1A	26960753	T	C
XLOC_003978	chr1A	26961620	G	A
XLOC_003979	chr1A	26965404	G	A
XLOC_003979	chr1A	26965719	A	G
XLOC_003979	chr1A	26965769	A	T
XLOC_003979	chr1A	26965811	A	T
XLOC_003979	chr1A	26966104	G	A
XLOC_003979	chr1A	26966284	C	T
XLOC_003979	chr1A	26966407	C	T
XLOC_003979	chr1A	26966895	T	C
XLOC_003979	chr1A	26967510	A	C
XLOC_003979	chr1A	26967924	A	G
XLOC_003979	chr1A	26967935	A	G
XLOC_003979	chr1A	26969038	T	C
XLOC_003979	chr1A	26969276	A	G
XLOC_003979	chr1A	26969597	A	T
XLOC_003979	chr1A	26971060	C	T
XLOC_003981	chr1A	27136422	C	T
XLOC_003981	chr1A	27136563	G	A
XLOC_003981	chr1A	27136626	C	T
XLOC_003981	chr1A	27137260	T	C
XLOC_000412	chr1A	27249417	A	G
XLOC_000412	chr1A	27249631	C	G
XLOC_000412	chr1A	27249650	C	T
XLOC_000412	chr1A	27251466	T	C
XLOC_000412	chr1A	27251892	A	G
XLOC_000412	chr1A	27252113	C	T
XLOC_000412	chr1A	27252213	G	A
XLOC_000412	chr1A	27253077	T	A
XLOC_000412	chr1A	27253355	C	G
XLOC_000412	chr1A	27253448	C	T
XLOC_000412	chr1A	27253450	G	A
XLOC_000412	chr1A	27253549	A	G
XLOC_000412	chr1A	27253730	G	T
XLOC_000412	chr1A	27253944	C	G
XLOC_000413	chr1A	27258447	T	C
XLOC_000413	chr1A	27258555	C	G
XLOC_000413	chr1A	27260017	G	A
XLOC_000413	chr1A	27260171	C	T
XLOC_000413	chr1A	27260207	C	T
XLOC_000413	chr1A	27260399	C	T
XLOC_000413	chr1A	27260568	G	A
XLOC_000413	chr1A	27260640	T	G
XLOC_000413	chr1A	27260698	T	G
XLOC_000413	chr1A	27260763	G	T
XLOC_000413	chr1A	27260838	C	T
XLOC_000413	chr1A	27260906	T	G
XLOC_000417	chr1A	27360202	T	G
XLOC_000417	chr1A	27360954	C	T
XLOC_000417	chr1A	27360961	T	A
XLOC_000417	chr1A	27361278	G	A
XLOC_000417	chr1A	27361291	C	A
XLOC_000417	chr1A	27361293	A	C
XLOC_000417	chr1A	27361482	A	T
XLOC_000417	chr1A	27361618	A	G
XLOC_000417	chr1A	27361725	A	G
XLOC_000417	chr1A	27361740	A	G
XLOC_000417	chr1A	27361757	T	C
XLOC_000417	chr1A	27362753	C	T
XLOC_000417	chr1A	27362900	A	T
XLOC_000417	chr1A	27362952	A	G
XLOC_000417	chr1A	27363265	A	T
XLOC_000417	chr1A	27363449	T	C
XLOC_000421	chr1A	27753633	A	G
XLOC_000421	chr1A	27755268	C	A
XLOC_000421	chr1A	27756190	G	A
XLOC_000421	chr1A	27756246	G	T
XLOC_000421	chr1A	27756313	T	C
XLOC_000421	chr1A	27756563	C	T
XLOC_000421	chr1A	27756621	T	C
XLOC_000421	chr1A	27756636	T	C
XLOC_000421	chr1A	27756661	C	T
XLOC_000421	chr1A	27757101	G	C
XLOC_000423	chr1A	28611790	G	A
XLOC_000423	chr1A	28613637	C	G
XLOC_000423	chr1A	28613895	A	G
XLOC_000423	chr1A	28613922	C	T
XLOC_000423	chr1A	28614097	C	T
XLOC_000423	chr1A	28614804	A	G
XLOC_000423	chr1A	28614849	A	G
XLOC_000423	chr1A	28616692	A	G
XLOC_000423	chr1A	28616849	T	C
XLOC_000423	chr1A	28617175	A	C
XLOC_000423	chr1A	28617780	T	C
XLOC_000423	chr1A	28617947	T	G
XLOC_000423	chr1A	28618007	C	T
XLOC_000423	chr1A	28618087	T	C
XLOC_000423	chr1A	28618117	A	C
XLOC_000423	chr1A	28618119	A	C
XLOC_000423	chr1A	28618223	T	A
XLOC_000423	chr1A	28618334	A	G
XLOC_000423	chr1A	28619587	C	T
XLOC_000423	chr1A	28619698	A	G
XLOC_000423	chr1A	28620198	C	G
XLOC_000423	chr1A	28620342	T	A
XLOC_000423	chr1A	28620553	A	G
XLOC_000423	chr1A	28621857	A	G
XLOC_000423	chr1A	28622947	C	T
XLOC_000423	chr1A	28623351	C	T
XLOC_000423	chr1A	28623533	T	G
XLOC_000423	chr1A	28623557	G	C
XLOC_000423	chr1A	28623752	C	T
XLOC_000423	chr1A	28624389	G	A
XLOC_000423	chr1A	28624778	C	G
XLOC_000423	chr1A	28625551	C	T
XLOC_000423	chr1A	28626659	T	C
XLOC_000423	chr1A	28626828	C	G
XLOC_000423	chr1A	28626869	G	C
XLOC_000423	chr1A	28626883	G	A
XLOC_000423	chr1A	28626937	T	C
XLOC_000423	chr1A	28627051	C	G
XLOC_000423	chr1A	28627064	G	A
XLOC_000423	chr1A	28627096	A	T
XLOC_000425	chr1A	28709550	T	C
XLOC_000425	chr1A	28710449	C	T
XLOC_003995	chr1A	28757277	C	T
XLOC_003995	chr1A	28757419	T	G
XLOC_003995	chr1A	28757441	A	G
XLOC_003995	chr1A	28757527	G	A
XLOC_003995	chr1A	28757899	T	G
XLOC_000431	chr1A	29189776	A	G
XLOC_000431	chr1A	29189913	A	G
XLOC_000431	chr1A	29190998	T	C
XLOC_000431	chr1A	29191070	C	G
XLOC_000431	chr1A	29191135	A	G
XLOC_000431	chr1A	29191259	G	A
XLOC_000431	chr1A	29191283	T	C
XLOC_000431	chr1A	29191352	A	G
XLOC_000431	chr1A	29191415	C	G
XLOC_000431	chr1A	29191424	C	T
XLOC_000431	chr1A	29191797	C	T
XLOC_000431	chr1A	29191853	C	G
XLOC_000431	chr1A	29192062	A	C
XLOC_000434	chr1A	29280537	A	G
XLOC_000434	chr1A	29280540	G	T
XLOC_000434	chr1A	29280549	G	A
XLOC_000434	chr1A	29280638	C	T
XLOC_000435	chr1A	29611386	G	T
XLOC_000435	chr1A	29611921	A	G
XLOC_000442	chr1A	29993482	T	C
XLOC_000442	chr1A	29993534	G	A
XLOC_000442	chr1A	29993614	A	G
XLOC_000442	chr1A	29993622	C	A
XLOC_000442	chr1A	29993935	C	T
XLOC_000442	chr1A	29993965	C	T
XLOC_000442	chr1A	29994192	C	T
XLOC_000442	chr1A	29994370	G	A
XLOC_000442	chr1A	29995866	A	G
XLOC_000442	chr1A	29995948	T	G
XLOC_000442	chr1A	29996116	C	T
XLOC_000442	chr1A	29996369	C	T
XLOC_000442	chr1A	29996409	C	G
XLOC_000444	chr1A	30115128	A	G
XLOC_000444	chr1A	30115199	G	A
XLOC_000444	chr1A	30115384	C	T
XLOC_000444	chr1A	30115438	C	T
XLOC_000444	chr1A	30115448	T	C
XLOC_000444	chr1A	30115521	A	G
XLOC_000444	chr1A	30115635	C	T
XLOC_000444	chr1A	30115731	G	A
XLOC_000444	chr1A	30115743	C	T
XLOC_000444	chr1A	30115807	T	C
XLOC_000444	chr1A	30115831	G	A
XLOC_000444	chr1A	30116135	C	G
XLOC_000444	chr1A	30116182	A	G
XLOC_000444	chr1A	30116315	A	G
XLOC_004004	chr1A	30129980	T	C
XLOC_004004	chr1A	30130405	G	A
XLOC_004004	chr1A	30130896	T	A
XLOC_004004	chr1A	30131329	A	G
XLOC_004004	chr1A	30131566	C	A
XLOC_004004	chr1A	30131824	T	A
XLOC_000448	chr1A	30180502	C	T
XLOC_000448	chr1A	30180530	G	T
XLOC_000448	chr1A	30180670	A	T
XLOC_000448	chr1A	30180724	C	T
XLOC_000448	chr1A	30180836	A	T
XLOC_000448	chr1A	30190584	A	G
XLOC_000448	chr1A	30192503	T	C
XLOC_000448	chr1A	30192663	T	G
XLOC_000448	chr1A	30192724	G	A
XLOC_000448	chr1A	30193271	G	A
XLOC_000448	chr1A	30193325	G	A
XLOC_000448	chr1A	30193344	G	A
XLOC_000448	chr1A	30193391	C	G
XLOC_000448	chr1A	30193548	A	C
XLOC_000448	chr1A	30193549	T	G
XLOC_000448	chr1A	30193568	C	T
XLOC_000448	chr1A	30193607	G	A
XLOC_000448	chr1A	30193649	T	C
XLOC_000448	chr1A	30193744	A	C
XLOC_004008	chr1A	30196666	G	C
XLOC_004008	chr1A	30196859	T	G
XLOC_004008	chr1A	30196895	C	T
XLOC_004008	chr1A	30197146	T	A
XLOC_004008	chr1A	30197165	G	A
XLOC_004008	chr1A	30197285	C	T
XLOC_004008	chr1A	30197357	C	G
XLOC_004011	chr1A	30636768	T	C
XLOC_004011	chr1A	30637312	C	T
XLOC_004011	chr1A	30637350	C	A
XLOC_004011	chr1A	30637469	G	A
XLOC_004011	chr1A	30637487	A	T
XLOC_004011	chr1A	30637530	A	T
XLOC_004011	chr1A	30637827	C	T
XLOC_004011	chr1A	30637912	T	C
XLOC_004011	chr1A	30638174	T	C
XLOC_004015	chr1A	30793839	G	T
XLOC_004015	chr1A	30794004	G	A
XLOC_004015	chr1A	30794013	G	A
XLOC_004015	chr1A	30794870	T	C
XLOC_004015	chr1A	30795531	G	A
XLOC_004015	chr1A	30795856	C	T
XLOC_004015	chr1A	30796260	T	C
XLOC_004015	chr1A	30797007	C	T
XLOC_004015	chr1A	30803889	T	C
XLOC_004015	chr1A	30804229	T	C
XLOC_004015	chr1A	30804389	G	A
XLOC_000457	chr1A	31779285	T	C
XLOC_000457	chr1A	31779796	T	G
XLOC_000457	chr1A	31779804	C	A
XLOC_000457	chr1A	31779875	G	A
XLOC_000457	chr1A	31780026	T	C
XLOC_000457	chr1A	31780027	G	A
XLOC_000457	chr1A	31780051	C	T
XLOC_000457	chr1A	31781591	C	T
XLOC_000457	chr1A	31781725	A	G
XLOC_000457	chr1A	31781750	C	T
XLOC_000457	chr1A	31781908	T	G
XLOC_000457	chr1A	31781921	T	C
XLOC_000457	chr1A	31782019	A	T
XLOC_000457	chr1A	31782064	C	G
XLOC_000460	chr1A	32085064	C	A
XLOC_000460	chr1A	32087536	C	T
XLOC_000460	chr1A	32087613	T	C
XLOC_000460	chr1A	32088279	G	A
XLOC_000460	chr1A	32088842	G	A
XLOC_000460	chr1A	32088911	T	A
XLOC_000460	chr1A	32089045	T	G
XLOC_000463	chr1A	32186870	C	T
XLOC_000463	chr1A	32187226	A	G
XLOC_000463	chr1A	32187294	T	C
XLOC_000463	chr1A	32187779	G	C
TraesCS1A02G050800	chr1A	32451425	A	T
TraesCS1A02G050800	chr1A	32451596	C	G
TraesCS1A02G050800	chr1A	32451690	A	G
TraesCS1A02G050800	chr1A	32451961	G	T
TraesCS1A02G050900	chr1A	32454242	T	G
TraesCS1A02G050900	chr1A	32454327	A	G
TraesCS1A02G050900	chr1A	32454578	C	G
TraesCS1A02G050900	chr1A	32454726	A	G
TraesCS1A02G050900	chr1A	32454735	T	C
TraesCS1A02G050900	chr1A	32454822	G	A
TraesCS1A02G050900	chr1A	32454905	T	C
TraesCS1A02G050900	chr1A	32455041	C	G
TraesCS1A02G050900	chr1A	32455164	G	A
XLOC_004022	chr1A	32472205	G	T
XLOC_004022	chr1A	32472262	G	C
XLOC_004022	chr1A	32472336	G	T
XLOC_004022	chr1A	32472397	T	C
XLOC_004022	chr1A	32472416	C	T
XLOC_004022	chr1A	32472920	C	T
XLOC_004022	chr1A	32473200	G	A
XLOC_004022	chr1A	32473410	C	T
XLOC_004022	chr1A	32473444	C	T
XLOC_004022	chr1A	32473461	T	A
XLOC_004022	chr1A	32474078	G	A
XLOC_004022	chr1A	32474635	T	C
XLOC_004023	chr1A	32527536	G	T
XLOC_004023	chr1A	32527771	G	C
XLOC_004023	chr1A	32529780	T	C
XLOC_004023	chr1A	32530035	T	C
XLOC_004023	chr1A	32530246	T	C
XLOC_004023	chr1A	32531358	C	G
XLOC_004023	chr1A	32532638	A	G
XLOC_000477	chr1A	32892108	G	A
XLOC_000477	chr1A	32892646	T	C
XLOC_000477	chr1A	32892820	C	T
XLOC_000477	chr1A	32892931	C	T
XLOC_000477	chr1A	32893190	G	A
XLOC_000477	chr1A	32893506	C	T
XLOC_000477	chr1A	32893932	G	A
XLOC_000477	chr1A	32894086	C	T
XLOC_000477	chr1A	32894232	G	T
XLOC_000477	chr1A	32894448	A	T
XLOC_000479	chr1A	33019391	G	T
XLOC_000479	chr1A	33021166	C	T
XLOC_000479	chr1A	33021365	G	A
XLOC_000479	chr1A	33021578	T	G
XLOC_000479	chr1A	33021751	T	C
XLOC_000479	chr1A	33021753	T	A
XLOC_000479	chr1A	33021849	A	G
XLOC_000479	chr1A	33021863	G	C
XLOC_000479	chr1A	33021990	T	C
XLOC_000479	chr1A	33022137	C	T
XLOC_000479	chr1A	33022222	G	C
XLOC_000479	chr1A	33022252	T	C
XLOC_000479	chr1A	33022268	T	G
XLOC_000479	chr1A	33022434	A	G
XLOC_000479	chr1A	33022531	C	T
XLOC_004030	chr1A	33205046	A	T
XLOC_004030	chr1A	33205072	A	T
XLOC_004030	chr1A	33205091	A	T
XLOC_004030	chr1A	33205172	G	A
XLOC_004030	chr1A	33205346	G	A
XLOC_004030	chr1A	33205495	T	G
XLOC_004030	chr1A	33205612	C	G
XLOC_004030	chr1A	33205654	G	A
XLOC_004030	chr1A	33205781	A	G
XLOC_004030	chr1A	33205856	G	A
XLOC_004030	chr1A	33205893	G	A
XLOC_004030	chr1A	33206089	T	C
XLOC_004030	chr1A	33206093	G	T
XLOC_004030	chr1A	33206146	G	T
XLOC_004030	chr1A	33206240	C	T
XLOC_004030	chr1A	33208289	A	G
XLOC_004030	chr1A	33208562	A	C
XLOC_004030	chr1A	33208745	T	G
XLOC_004030	chr1A	33209020	A	T
XLOC_004030	chr1A	33209099	T	C
XLOC_004030	chr1A	33209104	G	A
XLOC_004030	chr1A	33209188	T	G
XLOC_004030	chr1A	33209245	C	T
XLOC_004030	chr1A	33209259	C	T
XLOC_004030	chr1A	33209275	A	T
XLOC_004030	chr1A	33209285	C	T
XLOC_004030	chr1A	33209291	T	C
XLOC_000483	chr1A	33371093	C	A
XLOC_000483	chr1A	33371185	G	C
XLOC_000483	chr1A	33371260	C	T
XLOC_000483	chr1A	33371501	T	A
XLOC_000483	chr1A	33371750	A	G
XLOC_000483	chr1A	33371885	A	G
XLOC_000483	chr1A	33371930	A	T
XLOC_000483	chr1A	33372173	T	C
XLOC_000483	chr1A	33372421	T	C
XLOC_000483	chr1A	33372474	T	G
XLOC_000483	chr1A	33372509	T	C
XLOC_000483	chr1A	33372771	T	G
XLOC_000483	chr1A	33372945	A	C
XLOC_000483	chr1A	33373162	C	T
XLOC_000483	chr1A	33373164	G	C
XLOC_000483	chr1A	33373337	G	A
XLOC_000483	chr1A	33373479	A	C
XLOC_000483	chr1A	33373568	A	G
XLOC_004034	chr1A	33375488	A	G
XLOC_004034	chr1A	33375555	G	T
XLOC_004034	chr1A	33375691	T	G
XLOC_004034	chr1A	33375982	G	A
XLOC_004034	chr1A	33375989	A	G
XLOC_004034	chr1A	33376506	T	A
XLOC_004034	chr1A	33376569	C	T
XLOC_004034	chr1A	33376646	G	A
XLOC_004034	chr1A	33376777	C	T
XLOC_004034	chr1A	33377166	G	A
XLOC_004035	chr1A	33397728	T	C
XLOC_004035	chr1A	33397771	C	T
XLOC_004035	chr1A	33398415	G	A
XLOC_004035	chr1A	33398807	G	C
XLOC_004061	chr1A	36267606	G	C
XLOC_004061	chr1A	36267701	G	T
XLOC_004061	chr1A	36268490	C	T
XLOC_004061	chr1A	36269170	G	T
XLOC_004061	chr1A	36270623	T	C
XLOC_004061	chr1A	36271005	A	G
XLOC_000498	chr1A	36271516	C	T
XLOC_000498	chr1A	36272897	G	T
XLOC_000498	chr1A	36276931	T	G
XLOC_000498	chr1A	36277326	C	T
XLOC_000498	chr1A	36277586	T	C
XLOC_000498	chr1A	36277587	G	A
XLOC_000498	chr1A	36278149	T	A
XLOC_004063	chr1A	36278626	G	A
XLOC_004063	chr1A	36278798	C	T
XLOC_004063	chr1A	36279369	A	G
XLOC_004063	chr1A	36279838	A	G
XLOC_004063	chr1A	36280249	T	G
XLOC_004063	chr1A	36280276	A	T
XLOC_000501	chr1A	36564086	G	A
XLOC_000501	chr1A	36565290	T	G
XLOC_000501	chr1A	36566200	C	T
XLOC_000501	chr1A	36567424	T	C
XLOC_000501	chr1A	36567577	A	G
XLOC_000501	chr1A	36567643	A	G
XLOC_000501	chr1A	36568416	G	A
XLOC_000501	chr1A	36569350	G	A
XLOC_000501	chr1A	36569624	A	G
XLOC_000501	chr1A	36569647	A	C
XLOC_000501	chr1A	36569717	C	T
XLOC_000501	chr1A	36569738	C	A
XLOC_000501	chr1A	36569790	T	C
XLOC_000501	chr1A	36569882	C	T
XLOC_000503	chr1A	36602552	G	T
XLOC_000503	chr1A	36602723	G	C
XLOC_000503	chr1A	36603127	A	T
XLOC_000503	chr1A	36604636	G	A
XLOC_000503	chr1A	36604757	C	T
XLOC_000503	chr1A	36605885	G	T
XLOC_000503	chr1A	36605940	C	G
XLOC_000503	chr1A	36606212	T	C
XLOC_000503	chr1A	36607308	C	A
XLOC_000503	chr1A	36607805	C	T
XLOC_000503	chr1A	36608141	G	A
XLOC_000503	chr1A	36608267	G	A
XLOC_000503	chr1A	36608403	A	T
XLOC_000503	chr1A	36608569	G	A
XLOC_000503	chr1A	36608660	A	T
XLOC_000503	chr1A	36608750	C	T
XLOC_000503	chr1A	36608910	T	C
XLOC_000503	chr1A	36608975	C	T
XLOC_000503	chr1A	36609118	G	A
XLOC_000503	chr1A	36609386	G	A
XLOC_000503	chr1A	36609391	C	T
XLOC_000503	chr1A	36609512	A	T
XLOC_000503	chr1A	36609667	C	A
XLOC_000503	chr1A	36609966	C	A
XLOC_000503	chr1A	36610127	A	T
XLOC_000503	chr1A	36610178	T	C
XLOC_000506	chr1A	36636604	A	G
XLOC_000506	chr1A	36637243	T	A
XLOC_000506	chr1A	36637816	A	G
XLOC_000506	chr1A	36637957	T	G
XLOC_000506	chr1A	36637966	G	C
XLOC_000506	chr1A	36638064	C	T
XLOC_000506	chr1A	36638456	G	T
XLOC_000506	chr1A	36638465	G	A
XLOC_000506	chr1A	36638491	A	G
XLOC_000506	chr1A	36638541	C	T
XLOC_000506	chr1A	36638544	A	C
XLOC_000506	chr1A	36638825	A	T
XLOC_000506	chr1A	36638950	T	C
XLOC_000506	chr1A	36639003	C	T
XLOC_000507	chr1A	36756628	A	G
XLOC_000507	chr1A	36756981	G	A
XLOC_000507	chr1A	36757168	G	A
XLOC_000507	chr1A	36757234	C	G
XLOC_000507	chr1A	36757339	G	C
XLOC_000507	chr1A	36757373	A	T
XLOC_000507	chr1A	36757675	G	A
XLOC_000507	chr1A	36758061	C	T
XLOC_000507	chr1A	36758158	G	T
XLOC_000507	chr1A	36761799	A	T
XLOC_000507	chr1A	36764294	G	C
XLOC_000507	chr1A	36764341	C	G
XLOC_000507	chr1A	36764437	G	A
XLOC_000507	chr1A	36764477	T	C
XLOC_000507	chr1A	36764549	A	G
XLOC_000507	chr1A	36764735	A	C
XLOC_004069	chr1A	36773419	G	C
XLOC_004069	chr1A	36773548	T	G
XLOC_004069	chr1A	36773701	C	A
XLOC_004069	chr1A	36773792	G	C
XLOC_004078	chr1A	38718101	C	T
XLOC_004078	chr1A	38718126	G	C
XLOC_004078	chr1A	38718514	C	T
XLOC_004079	chr1A	38728975	C	T
XLOC_004079	chr1A	38731185	A	G
XLOC_000523	chr1A	39404158	G	A
XLOC_000523	chr1A	39405685	G	A
XLOC_000523	chr1A	39406020	A	G
XLOC_000523	chr1A	39406278	G	A
XLOC_000523	chr1A	39406285	C	T
XLOC_000523	chr1A	39406391	C	T
XLOC_000523	chr1A	39406457	C	T
XLOC_000523	chr1A	39406470	A	G
XLOC_000523	chr1A	39406626	C	T
XLOC_000523	chr1A	39406757	G	A
XLOC_000523	chr1A	39407110	G	A
XLOC_000523	chr1A	39407147	G	A
XLOC_000523	chr1A	39407292	T	C
XLOC_000523	chr1A	39407390	C	T
XLOC_000523	chr1A	39407460	G	A
XLOC_000523	chr1A	39407715	T	G
XLOC_000523	chr1A	39407818	A	C
XLOC_000523	chr1A	39407928	C	G
XLOC_000523	chr1A	39408018	C	G
XLOC_000523	chr1A	39408088	C	G
XLOC_000523	chr1A	39408173	G	T
XLOC_000523	chr1A	39408542	A	C
XLOC_000523	chr1A	39408695	C	T
XLOC_004090	chr1A	39884792	G	A
XLOC_004090	chr1A	39885084	A	C
XLOC_004090	chr1A	39885131	C	G
XLOC_004090	chr1A	39885221	T	C
XLOC_004090	chr1A	39885521	C	T
XLOC_004090	chr1A	39885972	G	A
XLOC_004090	chr1A	39886251	A	G
XLOC_004090	chr1A	39886348	T	C
XLOC_004090	chr1A	39887120	T	C
XLOC_004090	chr1A	39888220	G	T
XLOC_004090	chr1A	39888321	T	A
XLOC_004090	chr1A	39888391	A	G
XLOC_004090	chr1A	39888648	T	G
XLOC_004100	chr1A	41018138	C	T
XLOC_004100	chr1A	41018149	A	G
XLOC_004100	chr1A	41018194	T	C
XLOC_004100	chr1A	41018216	G	A
XLOC_004100	chr1A	41018232	C	T
XLOC_004100	chr1A	41018253	G	A
XLOC_004100	chr1A	41018307	C	T
XLOC_004100	chr1A	41018322	G	T
XLOC_004100	chr1A	41018339	T	A
XLOC_004100	chr1A	41018370	A	G
XLOC_004100	chr1A	41018482	T	C
XLOC_004100	chr1A	41018650	G	T
XLOC_004100	chr1A	41018887	G	C
XLOC_004100	chr1A	41019013	G	A
XLOC_004100	chr1A	41019072	C	T
XLOC_004100	chr1A	41019320	T	G
XLOC_004100	chr1A	41019374	G	A
XLOC_004100	chr1A	41019380	C	A
XLOC_004100	chr1A	41019587	C	A
XLOC_004100	chr1A	41019701	C	T
XLOC_004100	chr1A	41019739	C	T
XLOC_004100	chr1A	41019930	G	C
[truncated: 123,470 more rows]

## Sheet: AxZ-ZxA
Gene	Chrom	Pos	Ref	ALT
TraesCS1A02G000100	chr1A	42073	A	T
TraesCS1A02G000100	chr1A	42386	T	G
TraesCS1A02G000100	chr1A	42429	A	G
TraesCS1A02G000100	chr1A	42458	G	A
TraesCS1A02G000100	chr1A	46145	T	A
TraesCS1A02G000100	chr1A	46738	A	T
TraesCS1A02G000100	chr1A	47138	T	C
TraesCS1A02G000100	chr1A	47410	C	T
TraesCS1A02G000100	chr1A	55876	T	A
TraesCS1A02G000100	chr1A	58850	A	G
TraesCS1A02G000100	chr1A	59168	T	C
TraesCS1A02G000100	chr1A	63570	C	T
TraesCS1A02G000100	chr1A	63611	C	T
TraesCS1A02G000100	chr1A	63663	C	T
TraesCS1A02G000100	chr1A	63673	C	T
TraesCS1A02G000100	chr1A	63682	C	T
TraesCS1A02G000100	chr1A	63703	G	A
TraesCS1A02G000100	chr1A	63727	C	T
TraesCS1A02G000100	chr1A	63947	C	T
TraesCS1A02G000100	chr1A	64033	G	A
TraesCS1A02G000100	chr1A	64195	C	T
TraesCS1A02G000100	chr1A	64266	G	T
TraesCS1A02G000100	chr1A	64433	G	A
TraesCS1A02G000100	chr1A	64512	C	T
TraesCS1A02G000100	chr1A	64525	G	A
TraesCS1A02G000100	chr1A	64644	G	A
TraesCS1A02G000100	chr1A	64671	T	C
TraesCS1A02G000100	chr1A	64687	C	T
TraesCS1A02G000100	chr1A	64704	C	T
TraesCS1A02G000100	chr1A	64713	C	T
TraesCS1A02G000100	chr1A	64885	C	T
TraesCS1A02G000100	chr1A	64978	G	A
TraesCS1A02G000100	chr1A	65659	G	A
TraesCS1A02G000100	chr1A	65668	G	T
TraesCS1A02G000100	chr1A	65724	G	T
TraesCS1A02G000100	chr1A	66078	C	T
TraesCS1A02G000100	chr1A	66309	C	T
TraesCS1A02G000100	chr1A	66339	C	T
TraesCS1A02G000100	chr1A	66857	A	G
TraesCS1A02G000100	chr1A	67838	A	G
XLOC_003668	chr1A	3019896	T	C
XLOC_003668	chr1A	3019998	T	A
XLOC_003668	chr1A	3020019	T	C
XLOC_003668	chr1A	3020038	G	C
XLOC_003668	chr1A	3020769	A	C
XLOC_003668	chr1A	3020778	T	C
XLOC_003668	chr1A	3020874	T	C
XLOC_003668	chr1A	3020897	A	G
XLOC_003668	chr1A	3020925	T	C
XLOC_003668	chr1A	3020980	G	A
XLOC_003668	chr1A	3020999	G	C
XLOC_003668	chr1A	3021000	G	A
XLOC_000098	chr1A	3074223	G	T
XLOC_000098	chr1A	3074270	G	A
XLOC_000098	chr1A	3074275	T	A
XLOC_000098	chr1A	3074301	C	T
XLOC_000098	chr1A	3074321	T	C
XLOC_000098	chr1A	3074372	G	C
XLOC_000098	chr1A	3074387	A	G
XLOC_000098	chr1A	3074421	G	A
XLOC_000098	chr1A	3074482	G	T
XLOC_000098	chr1A	3074578	A	T
XLOC_003673	chr1A	3256047	T	C
XLOC_003673	chr1A	3256255	T	C
XLOC_003673	chr1A	3256268	T	A
XLOC_003673	chr1A	3256331	A	G
XLOC_003673	chr1A	3256363	T	G
XLOC_003673	chr1A	3256598	G	C
XLOC_003673	chr1A	3256608	G	T
XLOC_003673	chr1A	3256686	G	A
XLOC_003673	chr1A	3257855	T	C
XLOC_003673	chr1A	3260003	G	A
XLOC_003673	chr1A	3260299	G	A
XLOC_003673	chr1A	3260303	A	G
XLOC_000103	chr1A	3375193	T	C
XLOC_000103	chr1A	3375477	A	G
XLOC_000103	chr1A	3375559	A	T
XLOC_000103	chr1A	3375611	T	G
XLOC_000103	chr1A	3375825	G	A
XLOC_000103	chr1A	3375834	T	C
XLOC_000103	chr1A	3375942	T	C
XLOC_000103	chr1A	3376347	T	A
XLOC_000103	chr1A	3376455	T	C
XLOC_000103	chr1A	3376659	T	C
XLOC_000103	chr1A	3376785	A	G
XLOC_000103	chr1A	3378535	C	T
XLOC_000103	chr1A	3378647	G	T
XLOC_000103	chr1A	3378732	T	C
XLOC_000103	chr1A	3380661	T	A
XLOC_000103	chr1A	3382879	T	G
XLOC_000103	chr1A	3383123	A	G
XLOC_000103	chr1A	3383148	G	C
XLOC_000103	chr1A	3383264	G	C
XLOC_000103	chr1A	3383576	C	G
XLOC_000103	chr1A	3383739	C	T
XLOC_000103	chr1A	3383820	T	C
XLOC_003674	chr1A	3385727	A	C
XLOC_003674	chr1A	3385934	A	G
XLOC_003674	chr1A	3386405	G	T
XLOC_003674	chr1A	3386966	T	C
XLOC_003674	chr1A	3387187	A	G
XLOC_003674	chr1A	3387914	A	G
XLOC_003674	chr1A	3387935	A	G
XLOC_003674	chr1A	3388531	T	C
XLOC_003674	chr1A	3388635	C	T
XLOC_003674	chr1A	3388716	G	A
XLOC_003674	chr1A	3388782	G	A
XLOC_003674	chr1A	3390251	A	G
XLOC_003674	chr1A	3391737	G	C
XLOC_003674	chr1A	3392639	G	C
XLOC_000109	chr1A	3776400	C	T
XLOC_000109	chr1A	3776444	T	C
XLOC_000109	chr1A	3776550	G	C
XLOC_000109	chr1A	3776585	C	T
XLOC_000109	chr1A	3776612	T	C
XLOC_000109	chr1A	3776615	T	C
XLOC_000109	chr1A	3776630	C	T
XLOC_000109	chr1A	3776720	A	C
XLOC_000109	chr1A	3776724	G	A
XLOC_000109	chr1A	3776768	C	T
XLOC_000109	chr1A	3776825	G	C
XLOC_000109	chr1A	3776843	A	G
XLOC_000109	chr1A	3776947	T	C
XLOC_000109	chr1A	3776951	G	A
XLOC_000109	chr1A	3776977	C	T
XLOC_000109	chr1A	3777016	C	T
XLOC_000109	chr1A	3777227	G	A
XLOC_003686	chr1A	3845804	G	A
XLOC_003686	chr1A	3845844	G	A
XLOC_003686	chr1A	3845855	C	T
XLOC_003686	chr1A	3845858	G	A
XLOC_003686	chr1A	3845927	T	C
XLOC_003686	chr1A	3845936	G	T
XLOC_003686	chr1A	3845957	A	G
XLOC_003686	chr1A	3845960	T	A
XLOC_003686	chr1A	3846058	T	C
XLOC_003686	chr1A	3846059	G	A
XLOC_003686	chr1A	3846133	T	G
XLOC_003686	chr1A	3846256	G	A
XLOC_003686	chr1A	3846286	G	A
XLOC_003686	chr1A	3846331	G	A
XLOC_003686	chr1A	3846876	G	T
XLOC_003686	chr1A	3846961	G	A
XLOC_003686	chr1A	3847036	G	A
TraesCS1A02G007344	chr1A	3910718	T	A
TraesCS1A02G007344	chr1A	3910835	C	T
TraesCS1A02G007344	chr1A	3910953	C	T
TraesCS1A02G007344	chr1A	3911004	G	T
TraesCS1A02G007344	chr1A	3911096	A	T
TraesCS1A02G007344	chr1A	3911193	A	G
TraesCS1A02G007344	chr1A	3911208	A	G
XLOC_000115	chr1A	4033404	G	C
XLOC_000115	chr1A	4033458	C	A
XLOC_000115	chr1A	4033605	G	A
XLOC_000115	chr1A	4033632	C	T
XLOC_000115	chr1A	4033815	A	G
XLOC_000115	chr1A	4033943	C	A
XLOC_000115	chr1A	4033972	G	A
XLOC_000115	chr1A	4034002	C	T
XLOC_000115	chr1A	4034003	A	G
XLOC_000115	chr1A	4034029	G	A
XLOC_000115	chr1A	4034037	T	A
XLOC_000115	chr1A	4034124	G	A
XLOC_000115	chr1A	4034166	C	T
XLOC_000116	chr1A	4041389	G	C
XLOC_000116	chr1A	4041443	C	A
XLOC_000116	chr1A	4041590	G	A
XLOC_000116	chr1A	4041617	C	T
XLOC_000116	chr1A	4041933	A	G
XLOC_000116	chr1A	4041957	G	A
XLOC_000116	chr1A	4042014	G	A
XLOC_000116	chr1A	4042109	G	A
XLOC_000116	chr1A	4042151	C	T
XLOC_000117	chr1A	4046467	C	G
XLOC_000117	chr1A	4046599	A	T
XLOC_000117	chr1A	4046795	A	G
XLOC_000117	chr1A	4047273	T	C
XLOC_000117	chr1A	4047336	G	A
XLOC_000117	chr1A	4047339	C	T
XLOC_000117	chr1A	4047382	C	T
XLOC_000117	chr1A	4047556	G	A
XLOC_000117	chr1A	4047651	T	C
XLOC_000117	chr1A	4047752	A	T
XLOC_000117	chr1A	4047776	G	A
XLOC_000117	chr1A	4047793	C	A
XLOC_000117	chr1A	4047817	T	A
XLOC_000117	chr1A	4048195	T	C
XLOC_000117	chr1A	4048413	A	G
XLOC_000117	chr1A	4048440	T	A
XLOC_000117	chr1A	4048494	C	A
XLOC_000117	chr1A	4048546	T	C
XLOC_000117	chr1A	4048568	A	G
XLOC_000117	chr1A	4048663	T	C
XLOC_000118	chr1A	4053266	A	T
XLOC_000118	chr1A	4053299	A	G
XLOC_000118	chr1A	4053456	T	C
XLOC_000118	chr1A	4053465	A	C
XLOC_000118	chr1A	4053469	C	G
XLOC_000118	chr1A	4053566	G	A
XLOC_000118	chr1A	4053577	G	A
XLOC_000118	chr1A	4053622	A	G
XLOC_000123	chr1A	4095850	T	C
XLOC_000123	chr1A	4095947	G	A
XLOC_000123	chr1A	4095964	C	T
XLOC_000123	chr1A	4096082	C	T
XLOC_000123	chr1A	4096138	C	T
XLOC_000123	chr1A	4096143	G	A
XLOC_000123	chr1A	4096153	T	C
XLOC_000123	chr1A	4096635	G	T
XLOC_000123	chr1A	4096645	A	G
XLOC_000123	chr1A	4096659	G	A
XLOC_003689	chr1A	4202253	C	G
XLOC_003689	chr1A	4202297	G	C
XLOC_003689	chr1A	4202338	C	T
XLOC_003689	chr1A	4202380	T	C
XLOC_003689	chr1A	4202398	T	C
XLOC_003689	chr1A	4202462	T	G
XLOC_003689	chr1A	4202612	T	C
XLOC_003689	chr1A	4202708	T	A
XLOC_003689	chr1A	4203412	T	G
XLOC_003689	chr1A	4203569	A	C
XLOC_003689	chr1A	4203574	G	A
XLOC_003689	chr1A	4203580	G	T
XLOC_003689	chr1A	4203583	C	T
XLOC_000125	chr1A	4204575	G	A
XLOC_000125	chr1A	4204636	C	T
XLOC_000125	chr1A	4204686	A	G
XLOC_000125	chr1A	4204732	G	A
XLOC_000125	chr1A	4204771	G	C
XLOC_000125	chr1A	4204792	G	A
XLOC_000125	chr1A	4205411	A	T
XLOC_000125	chr1A	4205609	G	A
XLOC_000125	chr1A	4205642	C	G
XLOC_000125	chr1A	4205722	C	T
XLOC_000125	chr1A	4205738	C	T
XLOC_000125	chr1A	4205815	G	A
XLOC_000125	chr1A	4206159	A	G
XLOC_000125	chr1A	4206289	A	G
XLOC_000125	chr1A	4206471	C	T
XLOC_000125	chr1A	4206499	T	C
XLOC_000125	chr1A	4206704	T	C
XLOC_000125	chr1A	4206744	C	T
XLOC_000125	chr1A	4206812	G	A
XLOC_000125	chr1A	4207114	G	A
XLOC_000125	chr1A	4207184	A	G
XLOC_000125	chr1A	4207249	G	A
XLOC_000125	chr1A	4207252	G	T
XLOC_000125	chr1A	4207326	T	C
XLOC_000125	chr1A	4207407	T	C
XLOC_000125	chr1A	4207500	C	G
XLOC_000138	chr1A	5491278	T	C
XLOC_000138	chr1A	5491282	G	A
XLOC_000138	chr1A	5491493	C	G
XLOC_000138	chr1A	5491723	G	A
XLOC_000138	chr1A	5492035	G	A
XLOC_000138	chr1A	5492044	G	A
XLOC_000138	chr1A	5493701	T	C
XLOC_000138	chr1A	5494223	T	A
XLOC_000138	chr1A	5494389	A	G
XLOC_000138	chr1A	5494414	C	T
XLOC_000138	chr1A	5494477	T	G
XLOC_000138	chr1A	5494712	A	G
XLOC_000138	chr1A	5494917	A	G
XLOC_000138	chr1A	5495006	G	C
XLOC_000138	chr1A	5495101	A	G
XLOC_000138	chr1A	5495257	T	G
XLOC_000146	chr1A	6333264	C	T
XLOC_000146	chr1A	6336002	C	G
XLOC_000146	chr1A	6336427	G	A
XLOC_000146	chr1A	6336458	T	C
XLOC_000146	chr1A	6336527	C	T
XLOC_000146	chr1A	6336578	A	G
XLOC_000146	chr1A	6336661	C	G
XLOC_003749	chr1A	8263921	C	G
XLOC_003749	chr1A	8264161	C	T
XLOC_003749	chr1A	8264237	T	G
XLOC_003749	chr1A	8264243	G	A
XLOC_003749	chr1A	8264392	A	G
XLOC_003749	chr1A	8264460	A	G
XLOC_003749	chr1A	8264574	G	A
XLOC_003749	chr1A	8264577	T	G
XLOC_003749	chr1A	8264583	T	C
XLOC_003749	chr1A	8264784	C	G
XLOC_003749	chr1A	8265467	T	G
XLOC_003749	chr1A	8265796	C	G
XLOC_003749	chr1A	8265810	G	A
XLOC_003749	chr1A	8265818	C	G
XLOC_003749	chr1A	8266067	C	G
XLOC_003752	chr1A	8626774	T	C
XLOC_003752	chr1A	8626850	C	T
XLOC_003752	chr1A	8626939	C	G
XLOC_003752	chr1A	8628855	G	C
XLOC_003752	chr1A	8629523	T	C
XLOC_003752	chr1A	8629614	T	C
XLOC_003752	chr1A	8630015	T	C
XLOC_003752	chr1A	8631101	T	C
XLOC_003752	chr1A	8631548	C	T
XLOC_003752	chr1A	8631739	C	T
XLOC_003752	chr1A	8631979	A	C
XLOC_003752	chr1A	8632126	A	G
XLOC_003752	chr1A	8633338	T	C
XLOC_003752	chr1A	8633367	A	C
XLOC_003755	chr1A	9104861	C	T
XLOC_003755	chr1A	9105099	A	G
XLOC_003755	chr1A	9105495	T	C
XLOC_003755	chr1A	9105665	G	C
XLOC_003755	chr1A	9105866	G	A
XLOC_003755	chr1A	9105877	A	T
XLOC_003755	chr1A	9105965	C	T
XLOC_003755	chr1A	9106751	T	A
XLOC_003755	chr1A	9107143	C	T
XLOC_003755	chr1A	9107677	G	A
XLOC_003755	chr1A	9107738	T	C
XLOC_003755	chr1A	9107999	A	G
XLOC_003755	chr1A	9109276	G	A
XLOC_003755	chr1A	9109482	G	A
XLOC_003755	chr1A	9109483	T	A
XLOC_003755	chr1A	9109484	G	T
XLOC_003755	chr1A	9110343	T	C
XLOC_003755	chr1A	9110391	A	G
XLOC_000186	chr1A	9119812	C	T
XLOC_000186	chr1A	9120283	T	G
XLOC_000186	chr1A	9120543	G	A
XLOC_000186	chr1A	9120723	C	T
XLOC_000186	chr1A	9120958	A	G
XLOC_000186	chr1A	9121125	C	T
XLOC_000186	chr1A	9121344	T	C
XLOC_000186	chr1A	9121369	T	C
XLOC_000186	chr1A	9121402	T	C
XLOC_000186	chr1A	9122559	A	G
XLOC_000186	chr1A	9122998	C	A
XLOC_000186	chr1A	9123116	G	A
XLOC_003767	chr1A	9579566	T	A
XLOC_003767	chr1A	9579687	A	G
XLOC_003767	chr1A	9579689	G	A
XLOC_003767	chr1A	9579746	C	A
XLOC_003767	chr1A	9579751	C	G
XLOC_003767	chr1A	9579783	G	A
XLOC_003767	chr1A	9579826	A	G
XLOC_003767	chr1A	9579907	G	A
XLOC_003767	chr1A	9579959	G	C
XLOC_003767	chr1A	9580013	C	A
XLOC_003767	chr1A	9580019	T	C
XLOC_003767	chr1A	9580048	G	A
XLOC_003767	chr1A	9580078	T	C
XLOC_003767	chr1A	9580410	C	T
XLOC_003767	chr1A	9582202	G	A
XLOC_003767	chr1A	9582369	C	T
XLOC_003767	chr1A	9582474	A	G
XLOC_003767	chr1A	9582710	A	G
XLOC_003767	chr1A	9582713	A	G
XLOC_003767	chr1A	9582806	T	G
XLOC_003768	chr1A	9586641	C	G
XLOC_003768	chr1A	9586723	A	T
XLOC_003768	chr1A	9586733	G	C
XLOC_003768	chr1A	9586779	A	G
XLOC_003768	chr1A	9586795	C	T
XLOC_003768	chr1A	9586864	C	T
XLOC_003768	chr1A	9587011	T	C
XLOC_003768	chr1A	9587059	C	A
XLOC_003768	chr1A	9587136	A	G
XLOC_003768	chr1A	9587166	G	T
XLOC_003768	chr1A	9587767	T	C
XLOC_003768	chr1A	9587775	A	T
XLOC_003768	chr1A	9589005	A	G
XLOC_003768	chr1A	9589286	A	G
XLOC_003768	chr1A	9589311	A	G
XLOC_003770	chr1A	9642248	C	G
XLOC_003770	chr1A	9642399	A	G
XLOC_003770	chr1A	9642477	G	T
XLOC_003770	chr1A	9642530	A	C
XLOC_003770	chr1A	9642548	T	C
XLOC_003770	chr1A	9642761	A	G
XLOC_003770	chr1A	9642852	C	T
XLOC_003770	chr1A	9642866	C	T
XLOC_003770	chr1A	9642869	C	T
XLOC_003770	chr1A	9643004	A	G
XLOC_003770	chr1A	9643491	C	T
XLOC_003770	chr1A	9643530	C	A
XLOC_003770	chr1A	9643557	G	A
XLOC_003770	chr1A	9643671	C	T
XLOC_003770	chr1A	9643770	A	G
XLOC_003770	chr1A	9643808	T	C
XLOC_003770	chr1A	9643864	C	T
XLOC_000212	chr1A	10065795	G	T
XLOC_000212	chr1A	10066400	G	A
XLOC_000212	chr1A	10066455	C	G
XLOC_000212	chr1A	10067353	C	T
XLOC_000212	chr1A	10067404	A	T
XLOC_000212	chr1A	10067419	C	T
XLOC_000212	chr1A	10067446	T	C
XLOC_000212	chr1A	10067503	T	C
XLOC_000212	chr1A	10067512	T	C
XLOC_000212	chr1A	10067584	T	C
XLOC_000212	chr1A	10068813	A	C
XLOC_000212	chr1A	10068932	C	T
XLOC_000212	chr1A	10069131	A	T
XLOC_000212	chr1A	10069200	T	C
XLOC_000212	chr1A	10069287	T	C
XLOC_003779	chr1A	10069622	A	G
XLOC_003779	chr1A	10069658	C	T
XLOC_003779	chr1A	10069836	C	T
XLOC_003779	chr1A	10069891	A	C
XLOC_003779	chr1A	10070129	C	T
XLOC_003779	chr1A	10071620	A	G
XLOC_003779	chr1A	10072024	T	G
XLOC_003794	chr1A	10969969	G	A
XLOC_003794	chr1A	10970067	A	C
XLOC_003794	chr1A	10971234	G	A
XLOC_003794	chr1A	10972117	G	A
XLOC_000235	chr1A	11564995	A	C
XLOC_000235	chr1A	11566455	A	T
XLOC_000235	chr1A	11566520	T	C
XLOC_000235	chr1A	11566556	G	C
XLOC_000235	chr1A	11567283	A	G
XLOC_000235	chr1A	11567345	A	G
XLOC_000235	chr1A	11568693	G	A
XLOC_000235	chr1A	11568728	C	T
XLOC_000235	chr1A	11570008	C	T
XLOC_000235	chr1A	11571060	C	T
XLOC_000235	chr1A	11571218	A	G
XLOC_000235	chr1A	11571225	G	T
XLOC_000235	chr1A	11571319	A	C
XLOC_000235	chr1A	11571548	C	G
XLOC_000235	chr1A	11571576	G	A
XLOC_000235	chr1A	11571606	A	G
XLOC_000235	chr1A	11571678	A	T
XLOC_000235	chr1A	11571726	C	T
XLOC_000235	chr1A	11571774	T	C
XLOC_000235	chr1A	11571881	T	C
XLOC_000235	chr1A	11571978	T	C
XLOC_000235	chr1A	11572039	G	A
XLOC_003804	chr1A	11643719	T	C
XLOC_003804	chr1A	11643797	T	G
XLOC_003804	chr1A	11643848	C	T
XLOC_003804	chr1A	11643959	T	A
XLOC_003807	chr1A	11819383	G	A
XLOC_003807	chr1A	11819413	A	G
XLOC_003807	chr1A	11819530	C	G
XLOC_003807	chr1A	11819683	A	G
XLOC_003807	chr1A	11819715	G	T
XLOC_003807	chr1A	11819939	A	G
XLOC_003807	chr1A	11821630	T	C
XLOC_003807	chr1A	11821939	G	C
XLOC_003807	chr1A	11822115	C	T
XLOC_003807	chr1A	11822174	C	T
XLOC_003807	chr1A	11822571	G	T
XLOC_003807	chr1A	11825020	G	A
XLOC_003807	chr1A	11825107	A	G
XLOC_000242	chr1A	11894562	T	C
XLOC_000242	chr1A	11894594	T	C
XLOC_000242	chr1A	11894910	G	A
XLOC_000242	chr1A	11895352	G	T
XLOC_000242	chr1A	11895374	C	T
XLOC_000242	chr1A	11895796	C	G
XLOC_003813	chr1A	12142394	G	C
XLOC_003813	chr1A	12143271	A	G
XLOC_000252	chr1A	12364275	G	A
XLOC_000252	chr1A	12368522	T	A
XLOC_000252	chr1A	12368815	A	G
XLOC_000252	chr1A	12369136	C	G
XLOC_000252	chr1A	12369428	G	C
XLOC_000252	chr1A	12369432	G	A
XLOC_000253	chr1A	12372072	C	G
XLOC_000253	chr1A	12372254	C	A
XLOC_000253	chr1A	12372300	C	T
XLOC_000253	chr1A	12372379	C	A
XLOC_000253	chr1A	12372382	C	A
XLOC_000253	chr1A	12372384	T	C
XLOC_000253	chr1A	12372480	A	C
XLOC_003824	chr1A	12585102	A	G
XLOC_003824	chr1A	12585149	G	A
XLOC_003824	chr1A	12585370	G	C
XLOC_003824	chr1A	12585383	C	T
XLOC_003824	chr1A	12585450	C	T
XLOC_003824	chr1A	12585568	T	A
XLOC_003824	chr1A	12585610	C	T
XLOC_003824	chr1A	12585617	A	G
XLOC_003824	chr1A	12586002	C	T
XLOC_003824	chr1A	12586732	A	T
XLOC_003824	chr1A	12586999	T	A
XLOC_003824	chr1A	12587001	C	T
XLOC_003824	chr1A	12587172	T	C
XLOC_003824	chr1A	12587244	A	G
XLOC_003824	chr1A	12587315	C	T
XLOC_003824	chr1A	12587345	A	G
XLOC_003824	chr1A	12587813	C	A
XLOC_003824	chr1A	12587929	A	T
XLOC_003824	chr1A	12588216	G	C
XLOC_003824	chr1A	12588287	T	C
XLOC_003824	chr1A	12588358	T	C
XLOC_003824	chr1A	12588684	G	A
XLOC_003824	chr1A	12588812	A	G
XLOC_003824	chr1A	12588946	A	C
XLOC_003824	chr1A	12589075	G	C
XLOC_003824	chr1A	12589126	C	T
XLOC_003824	chr1A	12590321	G	A
XLOC_003824	chr1A	12591018	C	T
TraesCS1A02G027200	chr1A	12915199	G	C
TraesCS1A02G027200	chr1A	12915714	C	T
TraesCS1A02G027200	chr1A	12915736	C	A
TraesCS1A02G027200	chr1A	12916172	T	C
TraesCS1A02G027200	chr1A	12916297	C	T
TraesCS1A02G027200	chr1A	12916500	G	A
TraesCS1A02G027200	chr1A	12916557	T	G
TraesCS1A02G027200	chr1A	12916777	A	G
TraesCS1A02G027200	chr1A	12916870	A	G
TraesCS1A02G027200	chr1A	12916898	G	A
TraesCS1A02G027200	chr1A	12916934	T	C
XLOC_003830	chr1A	13004138	A	G
XLOC_003830	chr1A	13004147	T	C
XLOC_003830	chr1A	13004158	C	G
XLOC_003830	chr1A	13007768	C	A
XLOC_003830	chr1A	13007925	T	A
XLOC_003830	chr1A	13007980	G	A
XLOC_003830	chr1A	13008301	C	T
XLOC_003830	chr1A	13008331	G	T
XLOC_003830	chr1A	13008341	G	C
XLOC_003830	chr1A	13008373	C	T
XLOC_003830	chr1A	13008849	G	C
XLOC_003830	chr1A	13008863	T	C
XLOC_003830	chr1A	13008899	C	T
XLOC_000267	chr1A	13212504	G	A
XLOC_000267	chr1A	13212569	A	G
XLOC_000267	chr1A	13212588	G	A
XLOC_000267	chr1A	13212635	G	C
XLOC_000267	chr1A	13212695	G	A
XLOC_000267	chr1A	13213279	G	T
XLOC_000267	chr1A	13213328	C	G
XLOC_000267	chr1A	13213396	G	A
XLOC_000267	chr1A	13213432	A	G
XLOC_000267	chr1A	13213446	C	G
XLOC_000267	chr1A	13213722	G	A
XLOC_000267	chr1A	13213798	A	G
XLOC_000267	chr1A	13213804	C	G
XLOC_000267	chr1A	13213826	G	A
XLOC_000267	chr1A	13213872	C	T
XLOC_000267	chr1A	13213897	G	A
XLOC_000267	chr1A	13213922	G	A
XLOC_000267	chr1A	13213954	C	G
XLOC_000267	chr1A	13213959	A	G
XLOC_000267	chr1A	13214036	A	G
XLOC_000267	chr1A	13214059	C	T
XLOC_000267	chr1A	13214134	A	G
XLOC_000267	chr1A	13214198	C	T
XLOC_000267	chr1A	13214243	G	A
XLOC_000267	chr1A	13214297	G	C
XLOC_000267	chr1A	13214325	G	C
XLOC_000267	chr1A	13214370	A	T
XLOC_000267	chr1A	13214376	G	C
XLOC_000267	chr1A	13214411	G	C
XLOC_000267	chr1A	13214434	C	T
XLOC_000267	chr1A	13214442	G	T
XLOC_000267	chr1A	13214525	T	C
XLOC_000267	chr1A	13214535	G	T
XLOC_000267	chr1A	13214557	G	A
XLOC_000271	chr1A	13272875	T	C
XLOC_000271	chr1A	13272934	C	T
XLOC_000271	chr1A	13273464	C	T
XLOC_000271	chr1A	13273530	C	A
XLOC_000271	chr1A	13273568	C	T
XLOC_000271	chr1A	13273603	A	G
XLOC_000271	chr1A	13273613	A	C
XLOC_000271	chr1A	13273681	T	C
XLOC_000271	chr1A	13273718	G	A
XLOC_000271	chr1A	13273915	A	G
XLOC_000271	chr1A	13273960	A	T
XLOC_000271	chr1A	13274116	T	A
XLOC_000271	chr1A	13274134	A	G
XLOC_000274	chr1A	13415859	A	G
XLOC_000274	chr1A	13415964	A	G
XLOC_000274	chr1A	13416023	C	A
XLOC_000274	chr1A	13416323	A	C
XLOC_000274	chr1A	13416347	C	T
XLOC_000274	chr1A	13416691	C	A
XLOC_000274	chr1A	13416919	C	A
XLOC_000274	chr1A	13417101	G	A
XLOC_000274	chr1A	13417200	T	G
XLOC_000274	chr1A	13417303	T	C
XLOC_000274	chr1A	13418496	A	G
XLOC_000274	chr1A	13418528	C	T
XLOC_000274	chr1A	13418594	T	A
XLOC_000274	chr1A	13418600	G	C
XLOC_000275	chr1A	13456555	C	T
XLOC_000275	chr1A	13456804	A	G
XLOC_000275	chr1A	13457622	G	T
XLOC_000275	chr1A	13457952	T	C
XLOC_000275	chr1A	13457963	A	G
XLOC_000278	chr1A	13569665	T	C
XLOC_000278	chr1A	13569779	A	G
XLOC_000278	chr1A	13570068	C	G
XLOC_000278	chr1A	13570126	A	G
XLOC_000278	chr1A	13570133	C	A
XLOC_000278	chr1A	13570187	C	T
XLOC_000278	chr1A	13570229	C	T
XLOC_000278	chr1A	13570238	G	A
XLOC_000278	chr1A	13570286	A	G
XLOC_000278	chr1A	13570288	T	A
XLOC_000278	chr1A	13570507	G	A
XLOC_000278	chr1A	13570686	G	T
XLOC_000278	chr1A	13570921	G	A
XLOC_000278	chr1A	13571830	C	T
XLOC_000278	chr1A	13572065	T	C
XLOC_000278	chr1A	13572158	T	C
XLOC_000278	chr1A	13572205	C	A
XLOC_000278	chr1A	13573282	A	G
XLOC_000278	chr1A	13573317	T	C
XLOC_000278	chr1A	13573517	G	A
XLOC_000278	chr1A	13574854	A	T
XLOC_000278	chr1A	13575034	G	A
XLOC_000278	chr1A	13575099	T	G
XLOC_000278	chr1A	13575325	T	C
XLOC_000281	chr1A	13666243	A	G
XLOC_000281	chr1A	13666342	A	G
XLOC_000281	chr1A	13666430	C	T
XLOC_000281	chr1A	13666460	G	A
XLOC_000281	chr1A	13666480	C	A
XLOC_000281	chr1A	13666582	T	A
XLOC_000281	chr1A	13666648	C	T
XLOC_000281	chr1A	13666750	A	C
XLOC_000281	chr1A	13666755	A	T
XLOC_000281	chr1A	13666898	C	T
XLOC_000281	chr1A	13666971	G	C
XLOC_000281	chr1A	13666988	T	G
XLOC_000281	chr1A	13667889	A	G
XLOC_000281	chr1A	13668140	G	C
XLOC_000281	chr1A	13668321	G	A
XLOC_000281	chr1A	13668324	G	C
XLOC_000281	chr1A	13668380	A	G
XLOC_000281	chr1A	13668385	G	C
XLOC_003836	chr1A	13669851	A	G
XLOC_003836	chr1A	13670114	A	T
XLOC_003836	chr1A	13670136	C	T
XLOC_003836	chr1A	13670334	G	C
XLOC_003836	chr1A	13670408	C	T
XLOC_003836	chr1A	13671696	A	G
XLOC_003836	chr1A	13672049	T	G
XLOC_003836	chr1A	13672438	C	T
XLOC_003836	chr1A	13672530	C	T
XLOC_003836	chr1A	13673571	A	G
XLOC_003836	chr1A	13673640	C	G
XLOC_003836	chr1A	13673955	A	G
XLOC_003836	chr1A	13674501	A	G
XLOC_003836	chr1A	13674507	C	T
XLOC_003836	chr1A	13675200	C	A
XLOC_000282	chr1A	13761998	G	A
XLOC_000282	chr1A	13763020	T	C
XLOC_000282	chr1A	13763387	T	C
XLOC_000282	chr1A	13763948	G	A
XLOC_000282	chr1A	13764007	C	T
XLOC_000282	chr1A	13764832	G	C
XLOC_000282	chr1A	13765304	G	A
XLOC_000282	chr1A	13765511	G	A
XLOC_000282	chr1A	13767694	C	T
XLOC_000282	chr1A	13767739	A	C
XLOC_000282	chr1A	13768044	T	C
XLOC_000282	chr1A	13768065	A	G
XLOC_000282	chr1A	13768586	A	G
XLOC_000282	chr1A	13768667	A	G
XLOC_007337	chr1A	13781418	C	T
XLOC_007337	chr1A	13781538	G	A
XLOC_007337	chr1A	13781591	A	G
XLOC_007337	chr1A	13781596	T	C
XLOC_007337	chr1A	13781680	T	A
XLOC_007337	chr1A	13781693	G	A
XLOC_007337	chr1A	13781724	C	T
XLOC_007337	chr1A	13781775	G	A
XLOC_007337	chr1A	13781778	G	T
XLOC_000291	chr1A	14081892	A	G
XLOC_000291	chr1A	14082235	T	C
XLOC_000291	chr1A	14082353	T	C
XLOC_000291	chr1A	14082388	G	A
XLOC_000291	chr1A	14082494	T	C
XLOC_000291	chr1A	14082500	T	C
XLOC_000291	chr1A	14082712	C	T
XLOC_000291	chr1A	14082783	C	G
XLOC_000291	chr1A	14084270	T	C
XLOC_000291	chr1A	14085313	G	A
XLOC_000291	chr1A	14085329	A	G
XLOC_000291	chr1A	14085333	G	A
XLOC_000291	chr1A	14085415	A	T
XLOC_000291	chr1A	14085476	A	C
XLOC_000291	chr1A	14085509	T	G
XLOC_000291	chr1A	14085552	C	T
XLOC_000293	chr1A	14140546	A	G
XLOC_000293	chr1A	14140851	T	C
XLOC_000293	chr1A	14140994	A	G
XLOC_000293	chr1A	14141258	T	A
XLOC_000293	chr1A	14141705	C	T
XLOC_000293	chr1A	14141706	C	T
XLOC_000293	chr1A	14141714	A	T
XLOC_000293	chr1A	14142232	T	C
XLOC_000293	chr1A	14142342	A	G
XLOC_000293	chr1A	14142347	C	G
XLOC_000293	chr1A	14142423	C	T
XLOC_000293	chr1A	14142725	T	C
XLOC_000293	chr1A	14142734	T	C
XLOC_000293	chr1A	14142872	T	A
XLOC_000293	chr1A	14142887	A	G
XLOC_000293	chr1A	14142902	C	T
XLOC_000293	chr1A	14143015	G	T
XLOC_000293	chr1A	14143091	C	T
XLOC_000293	chr1A	14143271	G	A
XLOC_000293	chr1A	14143316	C	T
XLOC_000293	chr1A	14143473	C	T
XLOC_000293	chr1A	14143607	G	C
XLOC_003847	chr1A	14143622	T	C
XLOC_003847	chr1A	14143678	A	G
XLOC_003847	chr1A	14143732	A	G
XLOC_003847	chr1A	14143769	G	A
XLOC_003847	chr1A	14143791	T	G
XLOC_003847	chr1A	14143969	C	A
XLOC_003847	chr1A	14144020	T	C
XLOC_003847	chr1A	14144066	G	A
XLOC_003847	chr1A	14144113	A	G
XLOC_003847	chr1A	14144158	A	C
XLOC_003847	chr1A	14144241	G	C
XLOC_003847	chr1A	14144274	G	A
XLOC_003847	chr1A	14144310	G	A
XLOC_003847	chr1A	14144553	T	G
XLOC_003847	chr1A	14144749	G	C
XLOC_003847	chr1A	14144784	T	A
XLOC_003847	chr1A	14144892	C	T
XLOC_003847	chr1A	14145244	A	C
XLOC_003847	chr1A	14145637	G	A
XLOC_003847	chr1A	14145668	G	C
XLOC_003847	chr1A	14145676	G	C
XLOC_003847	chr1A	14145682	G	A
XLOC_000294	chr1A	14160473	C	T
XLOC_000294	chr1A	14161681	G	A
XLOC_000294	chr1A	14162726	T	A
XLOC_000294	chr1A	14163051	T	C
XLOC_000294	chr1A	14163119	C	T
XLOC_000294	chr1A	14163135	A	G
XLOC_000294	chr1A	14163250	G	A
XLOC_000313	chr1A	15187213	T	C
XLOC_000313	chr1A	15187409	T	C
XLOC_000313	chr1A	15187948	C	T
XLOC_000313	chr1A	15187958	G	C
XLOC_000313	chr1A	15187975	C	T
XLOC_000313	chr1A	15188249	C	T
XLOC_000313	chr1A	15188250	G	C
XLOC_000313	chr1A	15188298	A	G
XLOC_000313	chr1A	15188305	C	T
XLOC_000313	chr1A	15188344	T	C
XLOC_000314	chr1A	15193627	G	C
XLOC_000314	chr1A	15195094	G	A
XLOC_000314	chr1A	15195562	C	T
XLOC_000314	chr1A	15195615	C	T
XLOC_000314	chr1A	15195628	T	C
XLOC_000314	chr1A	15195796	A	T
XLOC_000314	chr1A	15195847	G	A
XLOC_000324	chr1A	16388629	G	A
XLOC_000324	chr1A	16388646	T	G
XLOC_000324	chr1A	16388805	G	T
XLOC_000324	chr1A	16388833	T	C
XLOC_000324	chr1A	16389296	T	C
XLOC_000324	chr1A	16389301	C	T
XLOC_000324	chr1A	16389616	G	A
XLOC_000324	chr1A	16389674	G	A
XLOC_000324	chr1A	16389917	G	A
XLOC_000324	chr1A	16389969	T	C
XLOC_000324	chr1A	16389980	T	G
XLOC_000324	chr1A	16390016	T	A
XLOC_000324	chr1A	16390098	T	C
XLOC_000324	chr1A	16390156	C	T
XLOC_000324	chr1A	16390174	A	G
XLOC_000324	chr1A	16390683	G	C
XLOC_000324	chr1A	16390721	C	T
XLOC_000324	chr1A	16390756	A	G
XLOC_000324	chr1A	16390808	G	A
XLOC_000324	chr1A	16390851	C	A
XLOC_000324	chr1A	16390970	T	A
XLOC_000324	chr1A	16390985	G	A
XLOC_000324	chr1A	16391093	C	T
XLOC_000324	chr1A	16391176	A	G
XLOC_000324	chr1A	16391198	C	T
XLOC_000324	chr1A	16391203	A	T
XLOC_000325	chr1A	16407129	A	C
XLOC_000325	chr1A	16407164	G	C
XLOC_000325	chr1A	16407399	T	G
XLOC_000325	chr1A	16407512	G	A
XLOC_000325	chr1A	16407517	C	T
XLOC_000325	chr1A	16407651	T	C
XLOC_000325	chr1A	16408153	G	T
XLOC_000325	chr1A	16408300	A	G
XLOC_000325	chr1A	16408303	A	G
XLOC_000325	chr1A	16408304	G	A
XLOC_000325	chr1A	16408346	A	C
XLOC_000325	chr1A	16408605	G	A
XLOC_000325	chr1A	16408671	C	G
XLOC_000325	chr1A	16408753	T	C
XLOC_000325	chr1A	16408795	C	T
XLOC_000325	chr1A	16409096	G	A
XLOC_000325	chr1A	16409365	T	C
XLOC_000325	chr1A	16409379	G	A
XLOC_000325	chr1A	16409493	A	T
XLOC_000325	chr1A	16409536	T	C
XLOC_000325	chr1A	16409573	T	C
XLOC_000325	chr1A	16409579	T	C
XLOC_000325	chr1A	16409666	T	C
XLOC_000325	chr1A	16409696	T	A
XLOC_000325	chr1A	16409729	G	C
XLOC_000325	chr1A	16409765	C	T
XLOC_000325	chr1A	16409795	C	T
XLOC_000325	chr1A	16409826	G	A
XLOC_000325	chr1A	16409958	T	C
XLOC_000325	chr1A	16409996	A	T
XLOC_000325	chr1A	16410052	A	C
XLOC_000325	chr1A	16410134	A	C
XLOC_000327	chr1A	16433393	T	C
XLOC_000327	chr1A	16433418	A	G
XLOC_000327	chr1A	16433532	T	G
XLOC_000327	chr1A	16434062	T	C
XLOC_000327	chr1A	16434089	A	G
XLOC_000327	chr1A	16434183	A	G
XLOC_000327	chr1A	16434255	T	C
XLOC_000327	chr1A	16434398	A	C
XLOC_000327	chr1A	16434408	C	T
XLOC_000327	chr1A	16434515	T	G
XLOC_000327	chr1A	16434765	T	C
XLOC_000327	chr1A	16434783	C	T
XLOC_000327	chr1A	16434809	G	A
XLOC_000327	chr1A	16435130	T	C
XLOC_000327	chr1A	16435138	A	T
XLOC_000327	chr1A	16435168	G	T
XLOC_000327	chr1A	16435219	T	G
XLOC_000327	chr1A	16435300	C	G
XLOC_000327	chr1A	16435326	T	C
XLOC_000327	chr1A	16435368	G	A
XLOC_000327	chr1A	16435391	T	C
XLOC_000327	chr1A	16435421	C	A
XLOC_000327	chr1A	16435433	T	C
XLOC_000327	chr1A	16435436	G	A
XLOC_000327	chr1A	16435478	G	A
XLOC_000327	chr1A	16435501	G	T
XLOC_000327	chr1A	16435516	T	C
XLOC_000327	chr1A	16435581	G	A
XLOC_000327	chr1A	16435907	G	A
XLOC_000327	chr1A	16435925	A	G
XLOC_000327	chr1A	16436076	A	G
XLOC_000327	chr1A	16436085	A	T
XLOC_000327	chr1A	16436352	T	G
XLOC_000327	chr1A	16436829	T	C
XLOC_000327	chr1A	16436841	A	G
XLOC_000327	chr1A	16437062	G	A
XLOC_000327	chr1A	16437088	G	T
XLOC_003884	chr1A	18290221	A	G
XLOC_003884	chr1A	18290280	C	T
XLOC_003884	chr1A	18290480	G	A
XLOC_003884	chr1A	18292128	G	C
XLOC_003884	chr1A	18292337	G	A
XLOC_003884	chr1A	18292362	C	T
XLOC_003884	chr1A	18292724	C	G
XLOC_003884	chr1A	18292928	G	A
XLOC_003884	chr1A	18293082	C	G
XLOC_003884	chr1A	18293187	A	G
XLOC_003884	chr1A	18293730	G	T
XLOC_003897	chr1A	19930067	T	C
XLOC_003897	chr1A	19930493	C	T
XLOC_003897	chr1A	19930566	G	A
XLOC_003897	chr1A	19930783	C	T
XLOC_003897	chr1A	19930785	C	T
XLOC_003897	chr1A	19930803	T	G
XLOC_003897	chr1A	19930878	A	G
XLOC_003897	chr1A	19930965	A	G
XLOC_003897	chr1A	19931014	C	G
XLOC_003897	chr1A	19931104	T	C
XLOC_003897	chr1A	19931317	T	C
XLOC_003897	chr1A	19931348	A	G
XLOC_003897	chr1A	19931416	T	C
XLOC_003897	chr1A	19931615	C	T
XLOC_000341	chr1A	20091835	G	A
XLOC_000341	chr1A	20092320	G	A
XLOC_000341	chr1A	20092382	T	G
XLOC_000341	chr1A	20092394	G	A
XLOC_000341	chr1A	20092406	T	A
XLOC_000341	chr1A	20092555	G	C
XLOC_000341	chr1A	20092630	G	C
XLOC_000341	chr1A	20092778	T	C
XLOC_000341	chr1A	20092863	G	A
XLOC_000341	chr1A	20092905	T	C
XLOC_000341	chr1A	20092932	A	T
XLOC_000341	chr1A	20093076	T	C
XLOC_000341	chr1A	20093106	A	G
XLOC_000341	chr1A	20093544	A	C
XLOC_000341	chr1A	20093579	C	G
XLOC_000341	chr1A	20093961	T	C
XLOC_000341	chr1A	20094061	A	G
XLOC_000341	chr1A	20094066	A	G
XLOC_000341	chr1A	20094107	A	G
XLOC_000341	chr1A	20094117	A	T
XLOC_000341	chr1A	20094316	A	C
XLOC_000341	chr1A	20094363	T	C
XLOC_000341	chr1A	20094393	A	G
XLOC_000341	chr1A	20094465	T	G
XLOC_000341	chr1A	20094497	C	T
XLOC_000341	chr1A	20094506	T	C
XLOC_000341	chr1A	20094594	G	C
XLOC_000351	chr1A	20976627	A	T
XLOC_000351	chr1A	20976677	A	G
XLOC_000351	chr1A	20976939	T	C
XLOC_000351	chr1A	20976942	C	T
XLOC_000351	chr1A	20977207	G	T
XLOC_000351	chr1A	20977279	G	C
XLOC_000351	chr1A	20977330	T	C
XLOC_000351	chr1A	20977423	C	T
XLOC_000351	chr1A	20977438	T	C
XLOC_000351	chr1A	20977602	G	C
XLOC_000351	chr1A	20977707	C	T
XLOC_000351	chr1A	20977713	T	C
XLOC_000351	chr1A	20977802	C	T
XLOC_000351	chr1A	20977987	A	T
XLOC_000351	chr1A	20978004	T	C
XLOC_003915	chr1A	20978309	T	C
XLOC_003915	chr1A	20978782	C	G
XLOC_003915	chr1A	20978783	T	C
XLOC_003915	chr1A	20978818	A	G
XLOC_003915	chr1A	20978933	T	C
XLOC_003915	chr1A	20979156	G	A
XLOC_003915	chr1A	20979200	A	G
XLOC_003915	chr1A	20979392	A	G
XLOC_003915	chr1A	20979837	A	G
XLOC_003915	chr1A	20979896	T	C
XLOC_003915	chr1A	20979956	A	G
XLOC_003915	chr1A	20979958	A	G
XLOC_003915	chr1A	20980003	A	G
XLOC_003915	chr1A	20980084	C	T
XLOC_003915	chr1A	20980096	A	G
XLOC_003915	chr1A	20980097	A	G
XLOC_003915	chr1A	20980162	C	A
XLOC_003915	chr1A	20980323	A	G
XLOC_000352	chr1A	20998104	T	C
XLOC_000352	chr1A	20998154	C	G
XLOC_000352	chr1A	20998218	G	C
XLOC_000352	chr1A	20998233	G	C
XLOC_000352	chr1A	20998344	A	C
XLOC_000352	chr1A	20998452	G	C
XLOC_000352	chr1A	20998491	C	G
XLOC_000352	chr1A	20998731	G	A
XLOC_000352	chr1A	20998838	G	C
XLOC_000353	chr1A	21022804	A	C
XLOC_000353	chr1A	21022944	G	T
XLOC_000353	chr1A	21023003	A	C
XLOC_000353	chr1A	21023006	C	T
XLOC_000353	chr1A	21023013	C	A
XLOC_000353	chr1A	21023025	C	T
XLOC_000353	chr1A	21023077	A	G
XLOC_000353	chr1A	21023388	G	T
XLOC_000353	chr1A	21023500	G	A
XLOC_000353	chr1A	21023517	A	G
XLOC_000354	chr1A	21036800	C	T
XLOC_000354	chr1A	21036946	T	C
XLOC_000354	chr1A	21037911	T	C
XLOC_000354	chr1A	21037931	A	G
XLOC_000354	chr1A	21038166	T	C
XLOC_000354	chr1A	21038714	G	T
XLOC_000354	chr1A	21039167	T	C
XLOC_000354	chr1A	21040025	C	A
XLOC_000354	chr1A	21040106	T	C
XLOC_000354	chr1A	21040519	G	A
XLOC_000354	chr1A	21040550	A	G
XLOC_000354	chr1A	21040556	T	C
XLOC_000354	chr1A	21040602	A	G
XLOC_000354	chr1A	21040753	A	T
XLOC_000354	chr1A	21042342	T	C
XLOC_000354	chr1A	21042475	T	C
XLOC_000354	chr1A	21042986	C	G
XLOC_000354	chr1A	21043054	G	A
XLOC_000354	chr1A	21043069	T	C
XLOC_000354	chr1A	21043072	C	T
XLOC_000354	chr1A	21043073	A	C
XLOC_000354	chr1A	21043435	A	T
XLOC_000354	chr1A	21044576	A	G
XLOC_000354	chr1A	21045449	C	T
XLOC_000354	chr1A	21045560	C	T
XLOC_000354	chr1A	21045583	T	C
XLOC_000354	chr1A	21045604	C	T
XLOC_000354	chr1A	21046288	A	T
XLOC_000354	chr1A	21046504	G	A
XLOC_000354	chr1A	21047156	C	T
XLOC_000354	chr1A	21047359	T	C
XLOC_000354	chr1A	21047402	T	C
XLOC_000354	chr1A	21047764	A	C
XLOC_000354	chr1A	21047930	G	C
XLOC_000354	chr1A	21047990	G	A
XLOC_000354	chr1A	21048540	G	A
XLOC_000354	chr1A	21048576	A	G
XLOC_000354	chr1A	21048641	G	A
XLOC_000354	chr1A	21048663	T	C
XLOC_000354	chr1A	21048679	G	A
XLOC_000354	chr1A	21048700	A	G
XLOC_000354	chr1A	21049767	A	C
XLOC_000354	chr1A	21049853	C	T
XLOC_000354	chr1A	21050283	A	C
XLOC_000361	chr1A	21618346	T	C
XLOC_000361	chr1A	21619806	A	T
XLOC_000361	chr1A	21619811	A	T
XLOC_000361	chr1A	21619958	A	G
XLOC_000361	chr1A	21620250	C	T
XLOC_000361	chr1A	21621268	G	A
XLOC_000361	chr1A	21621277	A	G
XLOC_000361	chr1A	21621429	A	G
XLOC_000361	chr1A	21622552	A	G
XLOC_000361	chr1A	21622990	G	A
XLOC_000361	chr1A	21624404	G	C
XLOC_000361	chr1A	21624754	C	T
XLOC_000361	chr1A	21624792	T	G
XLOC_000361	chr1A	21624825	C	A
XLOC_000361	chr1A	21624934	T	C
XLOC_000361	chr1A	21625017	A	G
XLOC_000361	chr1A	21626036	T	C
XLOC_000361	chr1A	21626319	A	G
XLOC_000361	chr1A	21626429	A	T
XLOC_000361	chr1A	21626499	A	G
XLOC_000361	chr1A	21626727	G	T
XLOC_000361	chr1A	21626746	A	C
XLOC_000361	chr1A	21626816	T	C
XLOC_000366	chr1A	22292345	G	C
XLOC_000366	chr1A	22292388	A	G
XLOC_000366	chr1A	22292669	G	C
XLOC_000366	chr1A	22293137	T	C
XLOC_000366	chr1A	22293384	A	G
XLOC_003934	chr1A	22294865	T	G
XLOC_003934	chr1A	22294875	G	A
XLOC_003934	chr1A	22294889	G	A
XLOC_003934	chr1A	22294979	C	A
XLOC_003934	chr1A	22295223	A	C
XLOC_003934	chr1A	22295290	A	G
XLOC_003934	chr1A	22295771	G	A
XLOC_003934	chr1A	22295887	C	T
XLOC_003934	chr1A	22296222	C	T
XLOC_003934	chr1A	22296328	A	T
XLOC_003934	chr1A	22296638	G	A
XLOC_003934	chr1A	22296798	G	A
XLOC_003934	chr1A	22296826	A	G
XLOC_003934	chr1A	22296973	T	C
XLOC_003934	chr1A	22297261	A	G
XLOC_003934	chr1A	22297496	C	T
XLOC_003934	chr1A	22297930	A	G
XLOC_003934	chr1A	22298612	T	A
XLOC_003934	chr1A	22299685	T	C
XLOC_003934	chr1A	22299695	T	A
XLOC_003934	chr1A	22299951	C	G
XLOC_003934	chr1A	22299965	T	C
XLOC_003934	chr1A	22300198	A	T
XLOC_003934	chr1A	22300280	A	T
XLOC_003934	chr1A	22300283	G	A
XLOC_003934	chr1A	22300654	C	T
XLOC_003934	chr1A	22300806	C	G
XLOC_003934	chr1A	22300851	C	T
XLOC_003934	chr1A	22301010	C	T
XLOC_003946	chr1A	22789379	T	C
XLOC_003946	chr1A	22789415	C	T
XLOC_003946	chr1A	22789645	G	A
XLOC_003946	chr1A	22789646	C	T
XLOC_003946	chr1A	22789707	T	C
XLOC_003946	chr1A	22789716	G	A
XLOC_003946	chr1A	22789744	G	A
XLOC_003946	chr1A	22789802	G	A
XLOC_003946	chr1A	22790227	C	A
XLOC_003946	chr1A	22790228	A	G
XLOC_003946	chr1A	22791003	T	C
XLOC_003947	chr1A	22816591	G	A
XLOC_003947	chr1A	22817030	G	T
XLOC_003947	chr1A	22817191	T	C
XLOC_003947	chr1A	22817192	C	T
XLOC_003947	chr1A	22817252	G	T
XLOC_003947	chr1A	22817513	G	A
XLOC_003947	chr1A	22817598	C	T
XLOC_003947	chr1A	22817983	G	A
XLOC_003947	chr1A	22817991	G	T
XLOC_003947	chr1A	22817997	T	C
XLOC_003947	chr1A	22818572	C	T
XLOC_003952	chr1A	23129907	A	G
XLOC_003952	chr1A	23129926	T	C
XLOC_003952	chr1A	23129946	T	A
XLOC_003952	chr1A	23130735	C	T
XLOC_003952	chr1A	23130893	C	T
XLOC_003952	chr1A	23131262	C	T
XLOC_003952	chr1A	23131668	A	G
XLOC_003952	chr1A	23131762	C	G
XLOC_003952	chr1A	23132424	A	G
XLOC_003952	chr1A	23133273	C	T
XLOC_000391	chr1A	24133086	A	T
XLOC_000391	chr1A	24133091	G	C
XLOC_000391	chr1A	24133295	G	A
XLOC_000391	chr1A	24133342	G	A
XLOC_000391	chr1A	24133777	A	C
XLOC_000391	chr1A	24133893	A	G
XLOC_000391	chr1A	24134004	C	A
XLOC_000391	chr1A	24136684	C	T
XLOC_000391	chr1A	24136693	T	C
XLOC_000391	chr1A	24137468	A	G
XLOC_000391	chr1A	24137736	T	G
XLOC_000391	chr1A	24137793	T	G
XLOC_000391	chr1A	24138192	G	C
XLOC_000391	chr1A	24138705	A	T
XLOC_000391	chr1A	24139192	G	A
XLOC_000391	chr1A	24139415	C	T
XLOC_000391	chr1A	24139425	T	C
XLOC_000391	chr1A	24139479	G	T
XLOC_000391	chr1A	24139627	T	C
XLOC_000391	chr1A	24139866	A	G
XLOC_000391	chr1A	24139959	C	T
XLOC_000391	chr1A	24140095	G	C
XLOC_000393	chr1A	24317322	C	T
XLOC_000393	chr1A	24318422	C	G
XLOC_000393	chr1A	24318740	T	C
XLOC_000393	chr1A	24318906	G	A
XLOC_000393	chr1A	24319736	C	T
XLOC_000393	chr1A	24319952	G	A
XLOC_000393	chr1A	24320467	A	G
XLOC_000393	chr1A	24321295	C	T
XLOC_000393	chr1A	24321355	G	A
XLOC_000393	chr1A	24321480	G	A
XLOC_000398	chr1A	24767094	G	A
XLOC_000398	chr1A	24767678	T	A
XLOC_000398	chr1A	24767687	C	T
XLOC_000398	chr1A	24767936	T	C
XLOC_000398	chr1A	24768014	C	T
XLOC_000398	chr1A	24768662	T	C
XLOC_000398	chr1A	24768672	C	T
XLOC_000398	chr1A	24768724	A	G
XLOC_000398	chr1A	24768820	A	G
XLOC_000398	chr1A	24768925	G	A
XLOC_000398	chr1A	24768935	C	A
XLOC_000398	chr1A	24770068	G	C
XLOC_000398	chr1A	24771014	A	G
XLOC_000398	chr1A	24772613	A	C
XLOC_000398	chr1A	24772976	T	A
XLOC_000398	chr1A	24775415	A	G
XLOC_000398	chr1A	24776047	T	C
XLOC_000398	chr1A	24776147	T	G
XLOC_000398	chr1A	24776213	A	G
XLOC_000398	chr1A	24776239	T	C
XLOC_003967	chr1A	24943617	T	G
XLOC_003967	chr1A	24943668	C	T
XLOC_003967	chr1A	24943785	C	T
XLOC_003967	chr1A	24943920	C	G
XLOC_003967	chr1A	24944044	C	T
XLOC_003967	chr1A	24944403	A	G
XLOC_003967	chr1A	24944578	G	T
XLOC_003967	chr1A	24944708	A	G
XLOC_003967	chr1A	24945105	G	T
XLOC_007431	chr1A	25288265	T	G
XLOC_007431	chr1A	25288414	T	C
XLOC_007431	chr1A	25288980	G	A
XLOC_007431	chr1A	25289042	A	G
XLOC_007431	chr1A	25289206	T	A
XLOC_007431	chr1A	25289301	C	T
XLOC_007431	chr1A	25289518	A	G
XLOC_007431	chr1A	25289557	C	G
XLOC_007431	chr1A	25289599	G	C
XLOC_007431	chr1A	25289728	C	T
XLOC_000402	chr1A	25541205	T	G
XLOC_000402	chr1A	25543187	T	C
XLOC_000402	chr1A	25543322	T	C
XLOC_000402	chr1A	25543529	C	T
XLOC_000402	chr1A	25544603	T	C
XLOC_000402	chr1A	25544648	T	C
XLOC_000402	chr1A	25544909	C	G
XLOC_000402	chr1A	25545236	T	A
XLOC_000402	chr1A	25545248	T	A
XLOC_000402	chr1A	25545567	G	T
XLOC_000402	chr1A	25545972	C	A
XLOC_000402	chr1A	25546058	A	G
XLOC_000402	chr1A	25546165	G	A
XLOC_000402	chr1A	25546173	A	T
XLOC_000404	chr1A	25702851	A	G
XLOC_000404	chr1A	25702854	A	G
XLOC_000404	chr1A	25704303	C	T
XLOC_000404	chr1A	25705676	A	G
XLOC_000404	chr1A	25705800	G	A
XLOC_000404	chr1A	25706841	G	A
XLOC_000404	chr1A	25707101	A	G
XLOC_000404	chr1A	25707810	T	C
XLOC_000404	chr1A	25708007	G	T
XLOC_000404	chr1A	25708489	A	T
XLOC_000404	chr1A	25708710	G	A
XLOC_000404	chr1A	25708973	T	C
XLOC_000404	chr1A	25709005	C	G
XLOC_000404	chr1A	25709079	G	T
XLOC_000404	chr1A	25709324	G	A
XLOC_003978	chr1A	26958846	G	T
XLOC_003978	chr1A	26958877	C	A
XLOC_003978	chr1A	26960753	T	C
XLOC_003978	chr1A	26961620	G	A
XLOC_003979	chr1A	26965404	G	A
XLOC_003979	chr1A	26965719	A	G
XLOC_003979	chr1A	26965769	A	T
XLOC_003979	chr1A	26965811	A	T
XLOC_003979	chr1A	26966104	G	A
XLOC_003979	chr1A	26966284	C	T
XLOC_003979	chr1A	26966407	C	T
XLOC_003979	chr1A	26966895	T	C
XLOC_003979	chr1A	26967510	A	C
XLOC_003979	chr1A	26967924	A	G
XLOC_003979	chr1A	26967935	A	G
XLOC_003979	chr1A	26969038	T	C
XLOC_003979	chr1A	26969276	A	G
XLOC_003979	chr1A	26969597	A	T
XLOC_003979	chr1A	26971060	C	T
XLOC_003981	chr1A	27136422	C	T
XLOC_003981	chr1A	27136563	G	A
XLOC_003981	chr1A	27136626	C	T
XLOC_003981	chr1A	27137260	T	C
XLOC_000412	chr1A	27249417	A	G
XLOC_000412	chr1A	27249631	C	G
XLOC_000412	chr1A	27249650	C	T
XLOC_000412	chr1A	27251466	T	C
XLOC_000412	chr1A	27251892	A	G
XLOC_000412	chr1A	27252113	C	T
XLOC_000412	chr1A	27252213	G	A
XLOC_000412	chr1A	27253077	T	A
XLOC_000412	chr1A	27253355	C	G
XLOC_000412	chr1A	27253448	C	T
XLOC_000412	chr1A	27253450	G	A
XLOC_000412	chr1A	27253549	A	G
XLOC_000412	chr1A	27253730	G	T
XLOC_000412	chr1A	27253944	C	G
XLOC_000413	chr1A	27258447	T	C
XLOC_000413	chr1A	27258555	C	G
XLOC_000413	chr1A	27260017	G	A
XLOC_000413	chr1A	27260171	C	T
XLOC_000413	chr1A	27260207	C	T
XLOC_000413	chr1A	27260399	C	T
XLOC_000413	chr1A	27260568	G	A
XLOC_000413	chr1A	27260640	T	G
XLOC_000413	chr1A	27260698	T	G
XLOC_000413	chr1A	27260763	G	T
XLOC_000413	chr1A	27260838	C	T
XLOC_000413	chr1A	27260906	T	G
XLOC_000421	chr1A	27753633	A	G
XLOC_000421	chr1A	27755268	C	A
XLOC_000421	chr1A	27756190	G	A
XLOC_000421	chr1A	27756246	G	T
XLOC_000421	chr1A	27756313	T	C
XLOC_000421	chr1A	27756563	C	T
XLOC_000421	chr1A	27756621	T	C
XLOC_000421	chr1A	27756636	T	C
XLOC_000421	chr1A	27756661	C	T
XLOC_000421	chr1A	27757101	G	C
XLOC_000423	chr1A	28611790	G	A
XLOC_000423	chr1A	28613637	C	G
XLOC_000423	chr1A	28613895	A	G
XLOC_000423	chr1A	28613922	C	T
XLOC_000423	chr1A	28614097	C	T
XLOC_000423	chr1A	28614804	A	G
XLOC_000423	chr1A	28614849	A	G
XLOC_000423	chr1A	28616692	A	G
XLOC_000423	chr1A	28616849	T	C
XLOC_000423	chr1A	28617175	A	C
XLOC_000423	chr1A	28617780	T	C
XLOC_000423	chr1A	28617947	T	G
XLOC_000423	chr1A	28618007	C	T
XLOC_000423	chr1A	28618087	T	C
XLOC_000423	chr1A	28618117	A	C
XLOC_000423	chr1A	28618119	A	C
XLOC_000423	chr1A	28618223	T	A
XLOC_000423	chr1A	28618334	A	G
XLOC_000423	chr1A	28619587	C	T
XLOC_000423	chr1A	28619698	A	G
XLOC_000423	chr1A	28620198	C	G
XLOC_000423	chr1A	28620342	T	A
XLOC_000423	chr1A	28620553	A	G
XLOC_000423	chr1A	28621857	A	G
XLOC_000423	chr1A	28622947	C	T
XLOC_000423	chr1A	28623351	C	T
XLOC_000423	chr1A	28623533	T	G
XLOC_000423	chr1A	28623557	G	C
XLOC_000423	chr1A	28623752	C	T
XLOC_000423	chr1A	28624389	G	A
XLOC_000423	chr1A	28624778	C	G
XLOC_000423	chr1A	28625551	C	T
XLOC_000423	chr1A	28626659	T	C
XLOC_000423	chr1A	28626828	C	G
XLOC_000423	chr1A	28626869	G	C
XLOC_000423	chr1A	28626883	G	A
XLOC_000423	chr1A	28626937	T	C
XLOC_000423	chr1A	28627051	C	G
XLOC_000423	chr1A	28627064	G	A
XLOC_000423	chr1A	28627096	A	T
XLOC_003995	chr1A	28757277	C	T
XLOC_003995	chr1A	28757419	T	G
XLOC_003995	chr1A	28757441	A	G
XLOC_003995	chr1A	28757527	G	A
XLOC_003995	chr1A	28757899	T	G
XLOC_000431	chr1A	29189776	A	G
XLOC_000431	chr1A	29189913	A	G
XLOC_000431	chr1A	29190998	T	C
XLOC_000431	chr1A	29191070	C	G
XLOC_000431	chr1A	29191135	A	G
XLOC_000431	chr1A	29191259	G	A
XLOC_000431	chr1A	29191283	T	C
XLOC_000431	chr1A	29191352	A	G
XLOC_000431	chr1A	29191415	C	G
XLOC_000431	chr1A	29191424	C	T
XLOC_000431	chr1A	29191797	C	T
XLOC_000431	chr1A	29191853	C	G
XLOC_000431	chr1A	29192062	A	C
XLOC_000434	chr1A	29280537	A	G
XLOC_000434	chr1A	29280540	G	T
XLOC_000434	chr1A	29280549	G	A
XLOC_000434	chr1A	29280638	C	T
XLOC_000435	chr1A	29611386	G	T
XLOC_000435	chr1A	29611921	A	G
XLOC_000442	chr1A	29993482	T	C
XLOC_000442	chr1A	29993534	G	A
XLOC_000442	chr1A	29993614	A	G
XLOC_000442	chr1A	29993622	C	A
XLOC_000442	chr1A	29993935	C	T
XLOC_000442	chr1A	29993965	C	T
XLOC_000442	chr1A	29994192	C	T
XLOC_000442	chr1A	29994370	G	A
XLOC_000442	chr1A	29995866	A	G
XLOC_000442	chr1A	29995948	T	G
XLOC_000442	chr1A	29996116	C	T
XLOC_000442	chr1A	29996369	C	T
XLOC_000442	chr1A	29996409	C	G
XLOC_004004	chr1A	30129980	T	C
XLOC_004004	chr1A	30130405	G	A
XLOC_004004	chr1A	30130896	T	A
XLOC_004004	chr1A	30131329	A	G
XLOC_004004	chr1A	30131566	C	A
XLOC_004004	chr1A	30131824	T	A
XLOC_000448	chr1A	30180502	C	T
XLOC_000448	chr1A	30180530	G	T
XLOC_000448	chr1A	30180670	A	T
XLOC_000448	chr1A	30180724	C	T
XLOC_000448	chr1A	30180836	A	T
XLOC_000448	chr1A	30190584	A	G
XLOC_000448	chr1A	30192503	T	C
XLOC_000448	chr1A	30192663	T	G
XLOC_000448	chr1A	30192724	G	A
XLOC_000448	chr1A	30193271	G	A
XLOC_000448	chr1A	30193325	G	A
XLOC_000448	chr1A	30193344	G	A
XLOC_000448	chr1A	30193391	C	G
XLOC_000448	chr1A	30193548	A	C
XLOC_000448	chr1A	30193549	T	G
XLOC_000448	chr1A	30193568	C	T
XLOC_000448	chr1A	30193607	G	A
XLOC_000448	chr1A	30193649	T	C
XLOC_000448	chr1A	30193744	A	C
XLOC_004011	chr1A	30636768	T	C
XLOC_004011	chr1A	30637312	C	T
XLOC_004011	chr1A	30637350	C	A
XLOC_004011	chr1A	30637469	G	A
XLOC_004011	chr1A	30637487	A	T
XLOC_004011	chr1A	30637530	A	T
XLOC_004011	chr1A	30637827	C	T
XLOC_004011	chr1A	30637912	T	C
XLOC_004011	chr1A	30638174	T	C
XLOC_004015	chr1A	30793839	G	T
XLOC_004015	chr1A	30794004	G	A
XLOC_004015	chr1A	30794013	G	A
XLOC_004015	chr1A	30794870	T	C
XLOC_004015	chr1A	30795531	G	A
XLOC_004015	chr1A	30795856	C	T
XLOC_004015	chr1A	30796260	T	C
XLOC_004015	chr1A	30797007	C	T
XLOC_004015	chr1A	30803889	T	C
XLOC_004015	chr1A	30804229	T	C
XLOC_004015	chr1A	30804389	G	A
XLOC_000457	chr1A	31779285	T	C
XLOC_000457	chr1A	31779796	T	G
XLOC_000457	chr1A	31779804	C	A
XLOC_000457	chr1A	31779875	G	A
XLOC_000457	chr1A	31780026	T	C
XLOC_000457	chr1A	31780027	G	A
XLOC_000457	chr1A	31780051	C	T
XLOC_000457	chr1A	31781591	C	T
XLOC_000457	chr1A	31781725	A	G
XLOC_000457	chr1A	31781750	C	T
XLOC_000457	chr1A	31781908	T	G
XLOC_000457	chr1A	31781921	T	C
XLOC_000457	chr1A	31782019	A	T
XLOC_000457	chr1A	31782064	C	G
XLOC_000460	chr1A	32085064	C	A
XLOC_000460	chr1A	32087536	C	T
XLOC_000460	chr1A	32087613	T	C
XLOC_000460	chr1A	32088279	G	A
XLOC_000460	chr1A	32088842	G	A
XLOC_000460	chr1A	32088911	T	A
XLOC_000460	chr1A	32089045	T	G
XLOC_000463	chr1A	32186870	C	T
XLOC_000463	chr1A	32187226	A	G
XLOC_000463	chr1A	32187294	T	C
XLOC_000463	chr1A	32187779	G	C
XLOC_000465	chr1A	32260097	C	A
XLOC_000465	chr1A	32260184	C	T
XLOC_000465	chr1A	32260206	T	C
XLOC_000465	chr1A	32261619	C	G
XLOC_000465	chr1A	32262103	G	T
XLOC_000465	chr1A	32262127	G	T
XLOC_000465	chr1A	32262268	C	T
XLOC_000465	chr1A	32262322	G	C
TraesCS1A02G050700	chr1A	32302455	C	T
TraesCS1A02G050700	chr1A	32302707	T	C
TraesCS1A02G050800	chr1A	32451425	A	T
TraesCS1A02G050800	chr1A	32451596	C	G
TraesCS1A02G050800	chr1A	32451690	A	G
TraesCS1A02G050800	chr1A	32451961	G	T
TraesCS1A02G050900	chr1A	32454242	T	G
TraesCS1A02G050900	chr1A	32454327	A	G
TraesCS1A02G050900	chr1A	32454578	C	G
TraesCS1A02G050900	chr1A	32454726	A	G
TraesCS1A02G050900	chr1A	32454735	T	C
TraesCS1A02G050900	chr1A	32454822	G	A
TraesCS1A02G050900	chr1A	32454905	T	C
TraesCS1A02G050900	chr1A	32455041	C	G
TraesCS1A02G050900	chr1A	32455164	G	A
XLOC_004023	chr1A	32527536	G	T
XLOC_004023	chr1A	32527771	G	C
XLOC_004023	chr1A	32529780	T	C
XLOC_004023	chr1A	32530035	T	C
XLOC_004023	chr1A	32530246	T	C
XLOC_004023	chr1A	32531358	C	G
XLOC_004023	chr1A	32532638	A	G
XLOC_000473	chr1A	32545047	C	T
XLOC_000473	chr1A	32545548	T	C
XLOC_000473	chr1A	32545753	C	G
XLOC_000473	chr1A	32546271	T	C
XLOC_000473	chr1A	32546343	A	G
XLOC_000473	chr1A	32546385	G	A
XLOC_000473	chr1A	32546477	T	C
XLOC_000473	chr1A	32546492	A	C
XLOC_000473	chr1A	32546672	T	A
XLOC_000473	chr1A	32546744	C	T
XLOC_000473	chr1A	32546749	A	G
XLOC_000473	chr1A	32546755	T	C
XLOC_000473	chr1A	32546763	T	G
XLOC_000473	chr1A	32546814	C	T
XLOC_000473	chr1A	32546822	T	A
XLOC_000473	chr1A	32546870	C	A
XLOC_000473	chr1A	32546885	A	C
XLOC_000473	chr1A	32546972	G	T
XLOC_000473	chr1A	32547014	C	T
XLOC_000473	chr1A	32547023	C	T
XLOC_000473	chr1A	32548928	A	G
XLOC_000473	chr1A	32549469	T	C
XLOC_000473	chr1A	32550514	G	A
XLOC_000473	chr1A	32550658	A	G
XLOC_000473	chr1A	32550771	A	G
XLOC_000473	chr1A	32551033	T	A
XLOC_000473	chr1A	32551101	G	A
XLOC_000473	chr1A	32551167	C	T
XLOC_000473	chr1A	32551671	G	A
XLOC_000473	chr1A	32553096	C	A
XLOC_000473	chr1A	32553176	C	T
XLOC_000473	chr1A	32553299	T	C
XLOC_000473	chr1A	32553827	C	T
XLOC_000477	chr1A	32892108	G	A
XLOC_000477	chr1A	32892646	T	C
XLOC_000477	chr1A	32892820	C	T
XLOC_000477	chr1A	32892931	C	T
XLOC_000477	chr1A	32893190	G	A
XLOC_000477	chr1A	32893506	C	T
XLOC_000477	chr1A	32893932	G	A
XLOC_000477	chr1A	32894086	C	T
XLOC_000477	chr1A	32894232	G	T
XLOC_000477	chr1A	32894448	A	T
XLOC_000479	chr1A	33019391	G	T
XLOC_000479	chr1A	33021166	C	T
XLOC_000479	chr1A	33021365	G	A
XLOC_000479	chr1A	33021578	T	G
XLOC_000479	chr1A	33021751	T	C
XLOC_000479	chr1A	33021753	T	A
XLOC_000479	chr1A	33021849	A	G
XLOC_000479	chr1A	33021863	G	C
XLOC_000479	chr1A	33021990	T	C
XLOC_000479	chr1A	33022137	C	T
XLOC_000479	chr1A	33022222	G	C
XLOC_000479	chr1A	33022252	T	C
XLOC_000479	chr1A	33022268	T	G
XLOC_000479	chr1A	33022434	A	G
XLOC_000479	chr1A	33022531	C	T
XLOC_004030	chr1A	33205046	A	T
XLOC_004030	chr1A	33205072	A	T
XLOC_004030	chr1A	33205091	A	T
XLOC_004030	chr1A	33205172	G	A
XLOC_004030	chr1A	33205346	G	A
XLOC_004030	chr1A	33205495	T	G
XLOC_004030	chr1A	33205612	C	G
XLOC_004030	chr1A	33205654	G	A
XLOC_004030	chr1A	33205781	A	G
XLOC_004030	chr1A	33205856	G	A
XLOC_004030	chr1A	33205893	G	A
XLOC_004030	chr1A	33206089	T	C
XLOC_004030	chr1A	33206093	G	T
XLOC_004030	chr1A	33206146	G	T
XLOC_004030	chr1A	33206240	C	T
XLOC_004030	chr1A	33208289	A	G
XLOC_004030	chr1A	33208562	A	C
XLOC_004030	chr1A	33208745	T	G
XLOC_004030	chr1A	33209020	A	T
XLOC_004030	chr1A	33209099	T	C
XLOC_004030	chr1A	33209104	G	A
XLOC_004030	chr1A	33209188	T	G
XLOC_004030	chr1A	33209245	C	T
XLOC_004030	chr1A	33209259	C	T
XLOC_004030	chr1A	33209275	A	T
XLOC_004030	chr1A	33209285	C	T
XLOC_004030	chr1A	33209291	T	C
XLOC_000483	chr1A	33371093	C	A
XLOC_000483	chr1A	33371185	G	C
XLOC_000483	chr1A	33371260	C	T
XLOC_000483	chr1A	33371501	T	A
XLOC_000483	chr1A	33371750	A	G
XLOC_000483	chr1A	33371885	A	G
XLOC_000483	chr1A	33371930	A	T
XLOC_000483	chr1A	33372173	T	C
XLOC_000483	chr1A	33372421	T	C
XLOC_000483	chr1A	33372474	T	G
XLOC_000483	chr1A	33372509	T	C
XLOC_000483	chr1A	33372771	T	G
XLOC_000483	chr1A	33372945	A	C
XLOC_000483	chr1A	33373162	C	T
XLOC_000483	chr1A	33373164	G	C
XLOC_000483	chr1A	33373337	G	A
XLOC_000483	chr1A	33373479	A	C
XLOC_000483	chr1A	33373568	A	G
XLOC_004034	chr1A	33375488	A	G
XLOC_004034	chr1A	33375555	G	T
XLOC_004034	chr1A	33375691	T	G
XLOC_004034	chr1A	33375982	G	A
XLOC_004034	chr1A	33375989	A	G
XLOC_004034	chr1A	33376506	T	A
XLOC_004034	chr1A	33376569	C	T
XLOC_004034	chr1A	33376646	G	A
XLOC_004034	chr1A	33376777	C	T
XLOC_004034	chr1A	33377166	G	A
XLOC_004084	chr1A	39348566	C	T
XLOC_004084	chr1A	39348770	A	G
XLOC_004084	chr1A	39348844	T	C
XLOC_004084	chr1A	39356713	A	G
XLOC_004084	chr1A	39357563	G	C
XLOC_000523	chr1A	39404158	G	A
XLOC_000523	chr1A	39405685	G	A
XLOC_000523	chr1A	39406020	A	G
XLOC_000523	chr1A	39406278	G	A
XLOC_000523	chr1A	39406285	C	T
XLOC_000523	chr1A	39406391	C	T
XLOC_000523	chr1A	39406457	C	T
XLOC_000523	chr1A	39406470	A	G
XLOC_000523	chr1A	39406626	C	T
XLOC_000523	chr1A	39406757	G	A
XLOC_000523	chr1A	39407110	G	A
XLOC_000523	chr1A	39407147	G	A
XLOC_000523	chr1A	39407292	T	C
XLOC_000523	chr1A	39407390	C	T
XLOC_000523	chr1A	39407460	G	A
XLOC_000523	chr1A	39407715	T	G
XLOC_000523	chr1A	39407818	A	C
XLOC_000523	chr1A	39407928	C	G
XLOC_000523	chr1A	39408018	C	G
XLOC_000523	chr1A	39408088	C	G
XLOC_000523	chr1A	39408173	G	T
XLOC_000523	chr1A	39408542	A	C
XLOC_000523	chr1A	39408695	C	T
XLOC_004090	chr1A	39884792	G	A
XLOC_004090	chr1A	39885084	A	C
XLOC_004090	chr1A	39885131	C	G
XLOC_004090	chr1A	39885221	T	C
XLOC_004090	chr1A	39885521	C	T
XLOC_004090	chr1A	39885972	G	A
XLOC_004090	chr1A	39886251	A	G
XLOC_004090	chr1A	39886348	T	C
XLOC_004090	chr1A	39887120	T	C
XLOC_004090	chr1A	39888220	G	T
XLOC_004090	chr1A	39888321	T	A
XLOC_004090	chr1A	39888391	A	G
XLOC_004090	chr1A	39888648	T	G
XLOC_004093	chr1A	40148148	G	A
XLOC_004093	chr1A	40148272	T	C
XLOC_004093	chr1A	40148359	A	T
XLOC_004093	chr1A	40148986	T	C
XLOC_004093	chr1A	40149700	C	T
XLOC_004093	chr1A	40149727	A	G
XLOC_004093	chr1A	40149732	T	C
XLOC_004093	chr1A	40149866	A	T
XLOC_004093	chr1A	40149925	A	G
XLOC_004093	chr1A	40150084	A	G
XLOC_004093	chr1A	40150363	T	G
XLOC_004093	chr1A	40150576	G	A
XLOC_004093	chr1A	40150599	T	C
XLOC_004093	chr1A	40151334	T	C
XLOC_004100	chr1A	41018138	C	T
XLOC_004100	chr1A	41018149	A	G
XLOC_004100	chr1A	41018194	T	C
XLOC_004100	chr1A	41018216	G	A
XLOC_004100	chr1A	41018232	C	T
XLOC_004100	chr1A	41018253	G	A
XLOC_004100	chr1A	41018307	C	T
XLOC_004100	chr1A	41018322	G	T
XLOC_004100	chr1A	41018339	T	A
XLOC_004100	chr1A	41018370	A	G
XLOC_004100	chr1A	41018482	T	C
XLOC_004100	chr1A	41018650	G	T
XLOC_004100	chr1A	41018887	G	C
XLOC_004100	chr1A	41019013	G	A
XLOC_004100	chr1A	41019072	C	T
XLOC_004100	chr1A	41019320	T	G
XLOC_004100	chr1A	41019374	G	A
XLOC_004100	chr1A	41019380	C	A
XLOC_004100	chr1A	41019587	C	A
XLOC_004100	chr1A	41019701	C	T
XLOC_004100	chr1A	41019739	C	T
XLOC_004100	chr1A	41019930	G	C
XLOC_004100	chr1A	41019951	G	A
XLOC_004100	chr1A	41020011	C	T
XLOC_004100	chr1A	41020036	G	A
XLOC_004100	chr1A	41020038	G	A
XLOC_004100	chr1A	41020044	C	A
XLOC_004100	chr1A	41020067	G	A
XLOC_004100	chr1A	41020110	C	G
XLOC_004100	chr1A	41020173	C	T
XLOC_004100	chr1A	41020211	A	T
XLOC_004100	chr1A	41020281	G	A
XLOC_004100	chr1A	41020338	G	A
XLOC_004100	chr1A	41020358	C	T
XLOC_004100	chr1A	41020860	G	A
XLOC_004101	chr1A	41051702	G	A
XLOC_004101	chr1A	41051703	G	A
XLOC_004101	chr1A	41051714	G	A
XLOC_004101	chr1A	41051768	C	A
XLOC_004101	chr1A	41051828	A	G
XLOC_004101	chr1A	41051851	C	T
XLOC_004101	chr1A	41051913	G	A
XLOC_004101	chr1A	41051932	G	A
XLOC_004101	chr1A	41052001	G	T
XLOC_004101	chr1A	41052037	T	C
XLOC_004101	chr1A	41052095	T	A
XLOC_004101	chr1A	41052101	C	T
XLOC_004101	chr1A	41052176	C	T
XLOC_004101	chr1A	41052198	C	T
XLOC_004101	chr1A	41052214	G	T
XLOC_004101	chr1A	41052221	C	T
XLOC_004101	chr1A	41052452	C	T
XLOC_004101	chr1A	41052453	T	C
XLOC_004101	chr1A	41052455	G	A
XLOC_004101	chr1A	41052508	G	A
XLOC_004101	chr1A	41052577	C	T
XLOC_004101	chr1A	41052672	T	C
XLOC_004101	chr1A	41052673	G	A
XLOC_004101	chr1A	41052973	T	C
XLOC_004101	chr1A	41053221	T	C
XLOC_004101	chr1A	41053284	C	T
XLOC_004101	chr1A	41053316	C	T
XLOC_004101	chr1A	41053336	C	T
XLOC_004101	chr1A	41053347	C	A
XLOC_004101	chr1A	41053369	C	T
XLOC_004101	chr1A	41053389	A	G
XLOC_004101	chr1A	41053502	G	A
XLOC_004101	chr1A	41053519	A	G
XLOC_004101	chr1A	41053561	G	A
XLOC_004101	chr1A	41053602	T	C
XLOC_004101	chr1A	41053614	G	C
XLOC_004101	chr1A	41053626	G	A
XLOC_004101	chr1A	41053663	T	C
XLOC_004101	chr1A	41053683	C	G
XLOC_004101	chr1A	41053690	G	A
XLOC_004101	chr1A	41053708	T	A
XLOC_004101	chr1A	41053716	A	G
XLOC_004101	chr1A	41053774	A	T
XLOC_004101	chr1A	41053808	A	C
XLOC_004101	chr1A	41053900	C	T
XLOC_004101	chr1A	41053910	A	G
XLOC_004101	chr1A	41053928	C	T
XLOC_004101	chr1A	41053996	C	T
XLOC_004101	chr1A	41054005	C	T
XLOC_004101	chr1A	41054009	G	A
XLOC_004101	chr1A	41054010	A	T
XLOC_004101	chr1A	41054033	T	C
XLOC_004101	chr1A	41054044	G	A
XLOC_004101	chr1A	41054066	C	A
XLOC_004101	chr1A	41054088	C	T
XLOC_004101	chr1A	41054260	A	G
XLOC_004101	chr1A	41054345	T	C
XLOC_004101	chr1A	41054346	T	G
XLOC_004101	chr1A	41054480	C	T
XLOC_004104	chr1A	41357350	T	C
XLOC_004104	chr1A	41357460	C	T
XLOC_004104	chr1A	41357751	A	G
XLOC_004104	chr1A	41357921	T	C
XLOC_004104	chr1A	41357987	A	G
XLOC_004104	chr1A	41358126	C	A
XLOC_004104	chr1A	41358135	C	G
XLOC_004104	chr1A	41358137	C	T
XLOC_004104	chr1A	41358381	T	C
XLOC_004104	chr1A	41358493	T	C
XLOC_004104	chr1A	41358532	C	A
XLOC_004104	chr1A	41358667	A	G
XLOC_004104	chr1A	41358686	C	T
XLOC_004104	chr1A	41359094	C	T
XLOC_004104	chr1A	41359517	C	A
XLOC_004104	chr1A	41359613	A	G
XLOC_004104	chr1A	41360620	A	G
XLOC_004104	chr1A	41360941	T	C
XLOC_004104	chr1A	41362267	G	A
XLOC_004108	chr1A	41709014	T	A
XLOC_004108	chr1A	41709423	A	G
XLOC_004108	chr1A	41710286	A	C
XLOC_004108	chr1A	41710319	G	C
XLOC_004108	chr1A	41710320	C	A
XLOC_004108	chr1A	41710496	A	T
XLOC_004108	chr1A	41711274	T	C
XLOC_000552	chr1A	42546274	G	A
XLOC_000552	chr1A	42546773	C	G
XLOC_000552	chr1A	42548653	G	A
XLOC_000552	chr1A	42548869	C	T
XLOC_000552	chr1A	42548960	G	C
XLOC_000552	chr1A	42549123	T	C
XLOC_000552	chr1A	42549297	C	T
XLOC_000552	chr1A	42550087	G	A
XLOC_000554	chr1A	42670749	T	C
XLOC_000554	chr1A	42670767	C	T
XLOC_000554	chr1A	42670825	C	T
XLOC_000554	chr1A	42670893	C	T
XLOC_000554	chr1A	42671095	G	C
XLOC_000554	chr1A	42671173	G	T
XLOC_000554	chr1A	42671183	C	A
XLOC_000554	chr1A	42671188	C	T
XLOC_000554	chr1A	42671241	T	C
XLOC_000554	chr1A	42671297	T	C
XLOC_000554	chr1A	42671341	C	T
XLOC_000554	chr1A	42671342	G	A
XLOC_000554	chr1A	42671346	T	G
XLOC_000554	chr1A	42671389	C	T
XLOC_000554	chr1A	42671580	G	A
XLOC_000554	chr1A	42671794	C	T
XLOC_000554	chr1A	42671797	C	T
XLOC_000554	chr1A	42671822	T	C
XLOC_000554	chr1A	42672065	C	T
XLOC_000554	chr1A	42672090	A	C
XLOC_000554	chr1A	42673269	C	G
XLOC_000554	chr1A	42673272	T	C
XLOC_000554	chr1A	42673294	A	C
XLOC_000554	chr1A	42673317	C	T
XLOC_000554	chr1A	42673405	C	T
XLOC_000554	chr1A	42673422	C	T
XLOC_000554	chr1A	42673427	T	C
XLOC_000554	chr1A	42673577	C	T
XLOC_000554	chr1A	42673582	G	C
XLOC_000554	chr1A	42673596	T	C
XLOC_000554	chr1A	42673602	G	A
XLOC_000556	chr1A	42686142	A	G
XLOC_000556	chr1A	42686144	T	C
XLOC_000556	chr1A	42686189	G	A
XLOC_000556	chr1A	42686220	G	A
XLOC_000556	chr1A	42686246	C	T
XLOC_000556	chr1A	42686333	C	T
XLOC_000556	chr1A	42686338	G	C
XLOC_000556	chr1A	42686341	A	G
XLOC_000556	chr1A	42686377	G	A
XLOC_000556	chr1A	42686396	G	T
XLOC_000556	chr1A	42686420	G	A
XLOC_000556	chr1A	42686452	A	C
XLOC_000556	chr1A	42686465	T	C
XLOC_000556	chr1A	42686609	C	T
XLOC_000556	chr1A	42686662	T	C
XLOC_000556	chr1A	42686668	A	G
XLOC_000556	chr1A	42686687	C	T
XLOC_000556	chr1A	42686718	T	C
XLOC_000556	chr1A	42686762	C	T
XLOC_000556	chr1A	42686767	T	G
XLOC_000556	chr1A	42686810	C	T
XLOC_000556	chr1A	42688370	C	G
XLOC_000556	chr1A	42688562	C	T
XLOC_000556	chr1A	42688693	T	C
XLOC_000556	chr1A	42688771	A	T
XLOC_000556	chr1A	42688821	G	A
XLOC_000556	chr1A	42688826	C	T
XLOC_000556	chr1A	42688839	G	A
XLOC_000556	chr1A	42688843	C	T
XLOC_000556	chr1A	42688885	G	A
XLOC_000556	chr1A	42688892	T	C
XLOC_000556	chr1A	42688899	T	C
XLOC_000556	chr1A	42688935	G	A
XLOC_000556	chr1A	42689016	T	C
XLOC_000556	chr1A	42689142	T	C
XLOC_000556	chr1A	42689162	T	C
XLOC_000556	chr1A	42692248	T	C
XLOC_000556	chr1A	42692305	G	C
XLOC_000556	chr1A	42692411	G	T
XLOC_000556	chr1A	42692486	T	C
XLOC_000556	chr1A	42692508	T	G
XLOC_000556	chr1A	42693268	T	C
XLOC_000556	chr1A	42693348	C	T
XLOC_000556	chr1A	42693451	G	A
XLOC_000556	chr1A	42693532	A	G
XLOC_000556	chr1A	42693684	G	A
XLOC_000556	chr1A	42693716	C	T
XLOC_000556	chr1A	42693717	G	A
XLOC_000556	chr1A	42693754	G	A
XLOC_000556	chr1A	42694693	G	A
XLOC_000556	chr1A	42694943	G	A
XLOC_000556	chr1A	42695010	A	G
XLOC_000556	chr1A	42695044	C	T
XLOC_000556	chr1A	42695500	A	G
XLOC_000556	chr1A	42695554	A	C
XLOC_000556	chr1A	42695594	T	A
XLOC_000556	chr1A	42695671	G	A
XLOC_000556	chr1A	42695674	T	C
XLOC_000556	chr1A	42695717	T	G
XLOC_000556	chr1A	42695759	C	T
XLOC_000556	chr1A	42695811	G	T
XLOC_000556	chr1A	42695820	A	C
XLOC_000556	chr1A	42695905	C	G
XLOC_000556	chr1A	42696030	G	A
XLOC_000556	chr1A	42696125	C	T
XLOC_000556	chr1A	42696159	C	T
XLOC_000556	chr1A	42696168	G	C
XLOC_000556	chr1A	42696268	G	T
XLOC_000556	chr1A	42696468	A	G
XLOC_000556	chr1A	42696471	T	C
XLOC_000556	chr1A	42696776	A	G
XLOC_000556	chr1A	42696834	A	C
XLOC_000556	chr1A	42697973	T	G
XLOC_000556	chr1A	42697988	T	C
XLOC_000556	chr1A	42698134	G	A
XLOC_000556	chr1A	42698187	T	C
XLOC_000556	chr1A	42698189	C	G
XLOC_000556	chr1A	42698194	T	C
XLOC_000556	chr1A	42698225	A	C
XLOC_000556	chr1A	42698296	G	T
XLOC_000556	chr1A	42698306	C	A
XLOC_000556	chr1A	42698318	G	A
XLOC_000556	chr1A	42700082	C	A
XLOC_000556	chr1A	42700105	A	G
XLOC_000558	chr1A	42721266	G	C
XLOC_000558	chr1A	42721351	T	C
XLOC_000558	chr1A	42721391	A	G
XLOC_000558	chr1A	42721506	A	G
XLOC_000558	chr1A	42721583	G	A
XLOC_000558	chr1A	42721590	G	T
XLOC_000558	chr1A	42721676	G	A
XLOC_000558	chr1A	42721681	C	T
XLOC_000558	chr1A	42721690	C	T
XLOC_000558	chr1A	42721734	C	G
XLOC_000558	chr1A	42721772	C	T
XLOC_000558	chr1A	42721831	A	G
XLOC_004125	chr1A	43270737	A	C
XLOC_004125	chr1A	43270784	C	T
XLOC_004125	chr1A	43270967	T	C
XLOC_004125	chr1A	43270991	G	C
XLOC_004125	chr1A	43271017	T	C
XLOC_004125	chr1A	43271087	A	G
XLOC_004125	chr1A	43271101	A	C
XLOC_004125	chr1A	43271238	C	G
XLOC_004125	chr1A	43271243	G	T
XLOC_004125	chr1A	43271282	G	T
XLOC_004125	chr1A	43271355	T	C
XLOC_004125	chr1A	43271375	T	C
TraesCS1A02G063200	chr1A	43391545	T	G
TraesCS1A02G063200	chr1A	43391657	C	G
TraesCS1A02G063200	chr1A	43391658	T	G
TraesCS1A02G063200	chr1A	43391700	T	C
TraesCS1A02G063200	chr1A	43391867	C	T
TraesCS1A02G063200	chr1A	43391910	T	C
TraesCS1A02G063200	chr1A	43391938	T	A
XLOC_004129	chr1A	44363535	C	G
XLOC_004129	chr1A	44363586	A	G
XLOC_004129	chr1A	44363976	G	T
XLOC_004129	chr1A	44363991	A	C
XLOC_004129	chr1A	44364075	G	A
XLOC_004129	chr1A	44364199	C	A
XLOC_004129	chr1A	44364501	A	T
XLOC_004129	chr1A	44364817	T	C
XLOC_004129	chr1A	44364834	A	G
XLOC_004129	chr1A	44365031	G	A
XLOC_004129	chr1A	44365084	T	C
XLOC_004129	chr1A	44365143	T	C
XLOC_004129	chr1A	44366087	C	T
XLOC_004129	chr1A	44366419	G	A
XLOC_004129	chr1A	44366757	A	G
XLOC_004129	chr1A	44367177	T	G
XLOC_004129	chr1A	44367207	A	G
XLOC_004129	chr1A	44367215	T	G
XLOC_004129	chr1A	44367300	T	C
XLOC_000578	chr1A	45794054	C	A
XLOC_000578	chr1A	45794124	T	C
XLOC_000578	chr1A	45794194	T	C
XLOC_000578	chr1A	45796168	T	C
XLOC_000578	chr1A	45796268	A	G
XLOC_000578	chr1A	45796805	G	A
XLOC_000578	chr1A	45796984	T	C
XLOC_000578	chr1A	45797333	T	C
XLOC_000578	chr1A	45797676	C	G
XLOC_004146	chr1A	46286596	C	T
XLOC_004146	chr1A	46289460	C	T
XLOC_004146	chr1A	46289500	T	C
XLOC_004146	chr1A	46289550	G	C
XLOC_004146	chr1A	46289594	C	T
XLOC_004146	chr1A	46289623	G	T
XLOC_004146	chr1A	46289644	C	T
XLOC_004146	chr1A	46290019	G	A
XLOC_004146	chr1A	46290226	G	A
XLOC_004146	chr1A	46290695	A	T
XLOC_004146	chr1A	46290717	C	T
XLOC_004146	chr1A	46290960	C	T
XLOC_004146	chr1A	46291057	T	A
XLOC_004146	chr1A	46291091	G	C
XLOC_004146	chr1A	46291268	G	T
XLOC_004146	chr1A	46291299	A	G
XLOC_004146	chr1A	46294642	C	T
XLOC_004146	chr1A	46295236	A	G
XLOC_004146	chr1A	46296213	T	C
XLOC_000607	chr1A	49347016	G	A
XLOC_000607	chr1A	49347774	T	C
XLOC_000607	chr1A	49349031	T	C
XLOC_000607	chr1A	49349472	C	T
XLOC_000607	chr1A	49349502	A	T
XLOC_000607	chr1A	49349631	A	T
XLOC_004170	chr1A	49365414	A	G
XLOC_004170	chr1A	49365890	G	C
XLOC_004170	chr1A	49366016	G	T
XLOC_004170	chr1A	49366983	A	G
XLOC_004170	chr1A	49367117	G	A
XLOC_004175	chr1A	49525617	C	A
XLOC_004175	chr1A	49525667	A	T
XLOC_004175	chr1A	49525888	A	G
XLOC_004175	chr1A	49526230	T	A
XLOC_004175	chr1A	49526355	G	A
XLOC_004175	chr1A	49526365	T	G
XLOC_004175	chr1A	49526525	C	G
XLOC_004175	chr1A	49526586	T	C
XLOC_004175	chr1A	49527188	G	A
XLOC_004175	chr1A	49527263	C	T
XLOC_004175	chr1A	49529497	T	C
XLOC_004175	chr1A	49530413	A	G
XLOC_004175	chr1A	49533671	G	A
XLOC_004175	chr1A	49534326	T	C
XLOC_004175	chr1A	49535709	C	T
XLOC_004175	chr1A	49536071	T	C
XLOC_004175	chr1A	49536139	T	C
XLOC_004175	chr1A	49536900	T	C
XLOC_004175	chr1A	49536923	T	C
XLOC_004175	chr1A	49537054	A	G
XLOC_004175	chr1A	49537114	T	C
XLOC_004175	chr1A	49537534	G	A
XLOC_004175	chr1A	49538107	A	G
XLOC_004175	chr1A	49538155	A	G
XLOC_000613	chr1A	49995319	C	T
XLOC_000613	chr1A	49995322	G	C
XLOC_000613	chr1A	49995892	C	T
XLOC_000613	chr1A	49995936	T	C
XLOC_000613	chr1A	49996026	A	G
XLOC_000613	chr1A	49996253	T	C
XLOC_000613	chr1A	49996351	G	A
XLOC_000613	chr1A	49996699	G	A
XLOC_000613	chr1A	49996960	G	A
XLOC_000613	chr1A	49997423	G	C
XLOC_000613	chr1A	49997460	A	G
XLOC_000613	chr1A	49997573	T	A
XLOC_000613	chr1A	49997806	A	G
XLOC_000613	chr1A	49997905	T	C
XLOC_000613	chr1A	49998109	C	T
XLOC_000613	chr1A	49998126	T	C
XLOC_000613	chr1A	49998300	A	T
XLOC_000613	chr1A	49998344	A	G
XLOC_000613	chr1A	49998648	T	C
XLOC_000613	chr1A	49998989	C	T
XLOC_000613	chr1A	49999088	A	G
XLOC_000613	chr1A	49999132	T	C
XLOC_000613	chr1A	49999165	C	A
XLOC_000613	chr1A	49999380	G	C
XLOC_000619	chr1A	50520236	T	G
XLOC_000619	chr1A	50520263	C	T
XLOC_000619	chr1A	50521294	T	A
XLOC_000619	chr1A	50521333	A	G
XLOC_000619	chr1A	50521619	T	C
XLOC_004190	chr1A	50842553	C	G
XLOC_004190	chr1A	50842655	C	T
XLOC_004190	chr1A	50842698	G	A
XLOC_004190	chr1A	50842805	G	A
XLOC_004190	chr1A	50842824	A	G
XLOC_004190	chr1A	50842905	T	C
XLOC_004190	chr1A	50843027	T	C
XLOC_004190	chr1A	50843115	C	A
XLOC_004190	chr1A	50843460	A	G
XLOC_004190	chr1A	50843525	G	C
XLOC_004190	chr1A	50843880	C	T
XLOC_004190	chr1A	50844451	C	T
XLOC_000627	chr1A	51700511	G	A
XLOC_000627	chr1A	51700545	G	C
XLOC_000627	chr1A	51700561	T	C
XLOC_000627	chr1A	51703135	A	C
XLOC_000627	chr1A	51704758	A	G
XLOC_000627	chr1A	51706390	T	G
XLOC_000627	chr1A	51706722	G	A
XLOC_000627	chr1A	51706987	C	T
XLOC_000627	chr1A	51707055	T	C
XLOC_000627	chr1A	51707057	C	A
XLOC_004193	chr1A	52236048	A	G
XLOC_004193	chr1A	52236447	T	C
XLOC_004193	chr1A	52236453	C	T
XLOC_004193	chr1A	52236832	C	T
[truncated: 114,449 more rows]

## Sheet: CxS-SxC
Gene	Chrom	Pos	Ref	ALT
TraesCS1A02G001100	chr1A	269517	C	G
TraesCS1A02G001100	chr1A	269519	A	G
TraesCS1A02G001100	chr1A	269537	C	G
TraesCS1A02G001100	chr1A	269545	C	A
TraesCS1A02G001100	chr1A	270111	C	T
TraesCS1A02G001100	chr1A	270115	C	T
TraesCS1A02G001100	chr1A	270143	A	T
TraesCS1A02G001100	chr1A	270183	C	A
TraesCS1A02G001100	chr1A	273655	G	A
TraesCS1A02G001100	chr1A	273729	C	T
TraesCS1A02G001100	chr1A	273736	G	A
TraesCS1A02G001100	chr1A	273888	T	C
TraesCS1A02G001100	chr1A	273910	A	G
TraesCS1A02G001100	chr1A	277782	G	A
TraesCS1A02G001100	chr1A	278116	A	T
TraesCS1A02G001100	chr1A	278127	A	T
TraesCS1A02G001100	chr1A	278439	T	C
TraesCS1A02G001100	chr1A	278536	T	C
TraesCS1A02G001100	chr1A	279958	C	T
TraesCS1A02G001100	chr1A	281841	T	C
TraesCS1A02G001100	chr1A	281843	C	G
TraesCS1A02G001100	chr1A	282248	G	C
TraesCS1A02G001100	chr1A	282886	C	T
TraesCS1A02G001100	chr1A	282899	T	C
TraesCS1A02G001100	chr1A	282912	A	G
TraesCS1A02G001100	chr1A	283095	C	T
TraesCS1A02G001100	chr1A	283193	G	C
TraesCS1A02G001100	chr1A	288515	G	A
XLOC_000075	chr1A	1189312	C	T
XLOC_003639	chr1A	1232447	A	T
XLOC_003639	chr1A	1232758	T	A
XLOC_003639	chr1A	1232815	C	T
XLOC_003639	chr1A	1232964	G	A
XLOC_003639	chr1A	1238290	T	C
XLOC_003640	chr1A	1336856	T	C
XLOC_003640	chr1A	1336994	G	A
XLOC_003640	chr1A	1337356	A	G
XLOC_003640	chr1A	1337460	T	C
XLOC_003640	chr1A	1338148	T	C
XLOC_003640	chr1A	1339270	G	A
XLOC_003640	chr1A	1339271	G	T
XLOC_003640	chr1A	1339530	A	G
XLOC_003640	chr1A	1339768	G	A
XLOC_003640	chr1A	1339829	A	G
XLOC_003640	chr1A	1342267	T	A
XLOC_003640	chr1A	1342351	A	C
XLOC_003640	chr1A	1342676	A	G
XLOC_003640	chr1A	1342725	A	G
XLOC_003640	chr1A	1342981	A	C
XLOC_003640	chr1A	1343140	G	C
XLOC_003640	chr1A	1343201	A	T
XLOC_003640	chr1A	1343300	C	T
XLOC_003640	chr1A	1343729	C	T
XLOC_003640	chr1A	1343732	T	G
XLOC_003640	chr1A	1345071	C	G
XLOC_003640	chr1A	1345492	T	C
XLOC_003640	chr1A	1345536	G	A
XLOC_003640	chr1A	1346094	T	C
XLOC_003640	chr1A	1347012	T	C
XLOC_003640	chr1A	1347574	A	G
XLOC_003640	chr1A	1347664	C	G
XLOC_003640	chr1A	1348155	G	C
XLOC_000104	chr1A	3447111	A	G
XLOC_000104	chr1A	3447489	G	C
XLOC_000104	chr1A	3448670	T	C
XLOC_000104	chr1A	3449006	T	C
XLOC_000104	chr1A	3449238	G	A
XLOC_000104	chr1A	3449262	T	C
XLOC_000104	chr1A	3449397	G	T
XLOC_000104	chr1A	3449696	G	A
XLOC_000104	chr1A	3449870	A	G
XLOC_000104	chr1A	3449899	G	T
XLOC_000104	chr1A	3449953	T	C
XLOC_000123	chr1A	4095850	T	C
XLOC_000123	chr1A	4095947	G	A
XLOC_000123	chr1A	4095964	C	T
XLOC_000123	chr1A	4096082	C	T
XLOC_000123	chr1A	4096138	C	T
XLOC_000123	chr1A	4096143	G	A
XLOC_000123	chr1A	4096153	T	C
XLOC_000123	chr1A	4096635	G	T
XLOC_000123	chr1A	4096645	A	G
XLOC_000123	chr1A	4096659	G	A
XLOC_000125	chr1A	4204575	G	A
XLOC_000125	chr1A	4204636	C	T
XLOC_000125	chr1A	4204686	A	G
XLOC_000125	chr1A	4204732	G	A
XLOC_000125	chr1A	4204771	G	C
XLOC_000125	chr1A	4204792	G	A
XLOC_000125	chr1A	4205411	A	T
XLOC_000125	chr1A	4205609	G	A
XLOC_000125	chr1A	4205642	C	G
XLOC_000125	chr1A	4205722	C	T
XLOC_000125	chr1A	4205738	C	T
XLOC_000125	chr1A	4205815	G	A
XLOC_000125	chr1A	4206159	A	G
XLOC_000125	chr1A	4206289	A	G
XLOC_000125	chr1A	4206471	C	T
XLOC_000125	chr1A	4206499	T	C
XLOC_000125	chr1A	4206704	T	C
XLOC_000125	chr1A	4206744	C	T
XLOC_000125	chr1A	4206812	G	A
XLOC_000125	chr1A	4207114	G	A
XLOC_000125	chr1A	4207184	A	G
XLOC_000125	chr1A	4207249	G	A
XLOC_000125	chr1A	4207252	G	T
XLOC_000125	chr1A	4207326	T	C
XLOC_000125	chr1A	4207407	T	C
XLOC_000125	chr1A	4207500	C	G
XLOC_003741	chr1A	7685210	G	T
XLOC_003741	chr1A	7685260	C	T
XLOC_003741	chr1A	7685330	C	G
XLOC_003741	chr1A	7685382	G	A
XLOC_003741	chr1A	7685435	C	G
XLOC_003741	chr1A	7685511	A	G
XLOC_000253	chr1A	12372072	C	G
XLOC_000253	chr1A	12372254	C	A
XLOC_000253	chr1A	12372300	C	T
XLOC_000253	chr1A	12372379	C	A
XLOC_000253	chr1A	12372382	C	A
XLOC_000253	chr1A	12372384	T	C
XLOC_000253	chr1A	12372480	A	C
XLOC_003824	chr1A	12585102	A	G
XLOC_003824	chr1A	12585149	G	A
XLOC_003824	chr1A	12585370	G	C
XLOC_003824	chr1A	12585383	C	T
XLOC_003824	chr1A	12585450	C	T
XLOC_003824	chr1A	12585568	T	A
XLOC_003824	chr1A	12585610	C	T
XLOC_003824	chr1A	12585617	A	G
XLOC_003824	chr1A	12586002	C	T
XLOC_003824	chr1A	12586732	A	T
XLOC_003824	chr1A	12586999	T	A
XLOC_003824	chr1A	12587001	C	T
XLOC_003824	chr1A	12587172	T	C
XLOC_003824	chr1A	12587244	A	G
XLOC_003824	chr1A	12587315	C	T
XLOC_003824	chr1A	12587345	A	G
XLOC_003824	chr1A	12587813	C	A
XLOC_003824	chr1A	12587929	A	T
XLOC_003824	chr1A	12588216	G	C
XLOC_003824	chr1A	12588287	T	C
XLOC_003824	chr1A	12588358	T	C
XLOC_003824	chr1A	12588684	G	A
XLOC_003824	chr1A	12588812	A	G
XLOC_003824	chr1A	12588946	A	C
XLOC_003824	chr1A	12589075	G	C
XLOC_003824	chr1A	12589126	C	T
XLOC_003824	chr1A	12590321	G	A
XLOC_003824	chr1A	12591018	C	T
XLOC_003830	chr1A	13004138	A	G
XLOC_003830	chr1A	13004147	T	C
XLOC_003830	chr1A	13004158	C	G
XLOC_003830	chr1A	13007768	C	A
XLOC_003830	chr1A	13007925	T	A
XLOC_003830	chr1A	13007980	G	A
XLOC_003830	chr1A	13008301	C	T
XLOC_003830	chr1A	13008331	G	T
XLOC_003830	chr1A	13008341	G	C
XLOC_003830	chr1A	13008373	C	T
XLOC_003830	chr1A	13008849	G	C
XLOC_003830	chr1A	13008863	T	C
XLOC_003830	chr1A	13008899	C	T
XLOC_000267	chr1A	13212504	G	A
XLOC_000267	chr1A	13212569	A	G
XLOC_000267	chr1A	13212588	G	A
XLOC_000267	chr1A	13212635	G	C
XLOC_000267	chr1A	13212695	G	A
XLOC_000267	chr1A	13213279	G	T
XLOC_000267	chr1A	13213328	C	G
XLOC_000267	chr1A	13213396	G	A
XLOC_000267	chr1A	13213432	A	G
XLOC_000267	chr1A	13213446	C	G
XLOC_000267	chr1A	13213722	G	A
XLOC_000267	chr1A	13213798	A	G
XLOC_000267	chr1A	13213804	C	G
XLOC_000267	chr1A	13213826	G	A
XLOC_000267	chr1A	13213872	C	T
XLOC_000267	chr1A	13213897	G	A
XLOC_000267	chr1A	13213922	G	A
XLOC_000267	chr1A	13213954	C	G
XLOC_000267	chr1A	13213959	A	G
XLOC_000267	chr1A	13214036	A	G
XLOC_000267	chr1A	13214059	C	T
XLOC_000267	chr1A	13214134	A	G
XLOC_000267	chr1A	13214198	C	T
XLOC_000267	chr1A	13214243	G	A
XLOC_000267	chr1A	13214297	G	C
XLOC_000267	chr1A	13214325	G	C
XLOC_000267	chr1A	13214370	A	T
XLOC_000267	chr1A	13214376	G	C
XLOC_000267	chr1A	13214411	G	C
XLOC_000267	chr1A	13214434	C	T
XLOC_000267	chr1A	13214442	G	T
XLOC_000267	chr1A	13214525	T	C
XLOC_000267	chr1A	13214535	G	T
XLOC_000267	chr1A	13214557	G	A
XLOC_000269	chr1A	13229121	C	T
XLOC_000269	chr1A	13229170	G	T
XLOC_000269	chr1A	13229940	T	G
XLOC_000269	chr1A	13229941	G	A
XLOC_000269	chr1A	13229977	A	G
XLOC_000269	chr1A	13230410	A	G
XLOC_000269	chr1A	13230464	T	C
XLOC_000269	chr1A	13230566	C	G
XLOC_000269	chr1A	13230982	A	T
XLOC_000269	chr1A	13230988	G	C
XLOC_000269	chr1A	13231023	G	C
XLOC_000269	chr1A	13231046	C	T
XLOC_000269	chr1A	13232658	G	C
XLOC_000269	chr1A	13233485	G	A
XLOC_000269	chr1A	13233650	G	A
XLOC_000269	chr1A	13233660	C	A
XLOC_000269	chr1A	13233857	C	G
XLOC_000269	chr1A	13233932	A	T
XLOC_003836	chr1A	13669851	A	G
XLOC_003836	chr1A	13670114	A	T
XLOC_003836	chr1A	13670136	C	T
XLOC_003836	chr1A	13670334	G	C
XLOC_003836	chr1A	13670408	C	T
XLOC_003836	chr1A	13671696	A	G
XLOC_003836	chr1A	13672049	T	G
XLOC_003836	chr1A	13672438	C	T
XLOC_003836	chr1A	13672530	C	T
XLOC_003836	chr1A	13673571	A	G
XLOC_003836	chr1A	13673640	C	G
XLOC_003836	chr1A	13673955	A	G
XLOC_003836	chr1A	13674501	A	G
XLOC_003836	chr1A	13674507	C	T
XLOC_003836	chr1A	13675200	C	A
XLOC_000282	chr1A	13761998	G	A
XLOC_000282	chr1A	13763020	T	C
XLOC_000282	chr1A	13763387	T	C
XLOC_000282	chr1A	13763948	G	A
XLOC_000282	chr1A	13764007	C	T
XLOC_000282	chr1A	13764832	G	C
XLOC_000282	chr1A	13765304	G	A
XLOC_000282	chr1A	13765511	G	A
XLOC_000282	chr1A	13767694	C	T
XLOC_000282	chr1A	13767739	A	C
XLOC_000282	chr1A	13768044	T	C
XLOC_000282	chr1A	13768065	A	G
XLOC_000282	chr1A	13768586	A	G
XLOC_000282	chr1A	13768667	A	G
XLOC_007337	chr1A	13781418	C	T
XLOC_007337	chr1A	13781538	G	A
XLOC_007337	chr1A	13781591	A	G
XLOC_007337	chr1A	13781596	T	C
XLOC_007337	chr1A	13781680	T	A
XLOC_007337	chr1A	13781693	G	A
XLOC_007337	chr1A	13781724	C	T
XLOC_007337	chr1A	13781775	G	A
XLOC_007337	chr1A	13781778	G	T
XLOC_000286	chr1A	13973270	C	T
XLOC_000286	chr1A	13973335	C	T
XLOC_000286	chr1A	13973482	G	A
XLOC_000286	chr1A	13973530	G	A
XLOC_000286	chr1A	13974417	C	T
XLOC_000286	chr1A	13974594	A	G
XLOC_000286	chr1A	13974816	T	C
XLOC_000286	chr1A	13974840	T	C
XLOC_000286	chr1A	13975286	G	A
XLOC_000286	chr1A	13975921	T	C
XLOC_000286	chr1A	13975988	G	A
XLOC_000286	chr1A	13976049	T	C
XLOC_000286	chr1A	13976647	A	G
XLOC_000286	chr1A	13976657	T	C
XLOC_000288	chr1A	14046203	A	G
XLOC_000288	chr1A	14046273	T	C
XLOC_000288	chr1A	14047394	G	A
XLOC_000288	chr1A	14047421	C	T
XLOC_000288	chr1A	14047442	A	G
XLOC_000288	chr1A	14047710	C	A
XLOC_000288	chr1A	14047755	A	G
XLOC_000288	chr1A	14047896	T	A
XLOC_000288	chr1A	14051157	G	A
XLOC_000288	chr1A	14051167	G	A
XLOC_000288	chr1A	14051219	G	A
XLOC_000288	chr1A	14051222	T	G
XLOC_000288	chr1A	14051237	G	A
XLOC_000288	chr1A	14051269	C	A
XLOC_000288	chr1A	14052420	T	G
XLOC_000288	chr1A	14052660	C	T
XLOC_000288	chr1A	14055195	A	C
XLOC_000288	chr1A	14055374	G	A
XLOC_000288	chr1A	14056064	C	G
XLOC_000288	chr1A	14056065	A	G
XLOC_000288	chr1A	14056208	C	T
XLOC_000288	chr1A	14056321	A	G
XLOC_000291	chr1A	14081892	A	G
XLOC_000291	chr1A	14082235	T	C
XLOC_000291	chr1A	14082353	T	C
XLOC_000291	chr1A	14082388	G	A
XLOC_000291	chr1A	14082494	T	C
XLOC_000291	chr1A	14082500	T	C
XLOC_000291	chr1A	14082712	C	T
XLOC_000291	chr1A	14082783	C	G
XLOC_000291	chr1A	14084270	T	C
XLOC_000291	chr1A	14085313	G	A
XLOC_000291	chr1A	14085329	A	G
XLOC_000291	chr1A	14085333	G	A
XLOC_000291	chr1A	14085415	A	T
XLOC_000291	chr1A	14085476	A	C
XLOC_000291	chr1A	14085509	T	G
XLOC_000291	chr1A	14085552	C	T
XLOC_000293	chr1A	14140546	A	G
XLOC_000293	chr1A	14140851	T	C
XLOC_000293	chr1A	14140994	A	G
XLOC_000293	chr1A	14141258	T	A
XLOC_000293	chr1A	14141705	C	T
XLOC_000293	chr1A	14141706	C	T
XLOC_000293	chr1A	14141714	A	T
XLOC_000293	chr1A	14142232	T	C
XLOC_000293	chr1A	14142342	A	G
XLOC_000293	chr1A	14142347	C	G
XLOC_000293	chr1A	14142423	C	T
XLOC_000293	chr1A	14142725	T	C
XLOC_000293	chr1A	14142734	T	C
XLOC_000293	chr1A	14142872	T	A
XLOC_000293	chr1A	14142887	A	G
XLOC_000293	chr1A	14142902	C	T
XLOC_000293	chr1A	14143015	G	T
XLOC_000293	chr1A	14143091	C	T
XLOC_000293	chr1A	14143271	G	A
XLOC_000293	chr1A	14143316	C	T
XLOC_000293	chr1A	14143473	C	T
XLOC_000293	chr1A	14143607	G	C
XLOC_003847	chr1A	14143622	T	C
XLOC_003847	chr1A	14143678	A	G
XLOC_003847	chr1A	14143732	A	G
XLOC_003847	chr1A	14143769	G	A
XLOC_003847	chr1A	14143791	T	G
XLOC_003847	chr1A	14143969	C	A
XLOC_003847	chr1A	14144020	T	C
XLOC_003847	chr1A	14144066	G	A
XLOC_003847	chr1A	14144113	A	G
XLOC_003847	chr1A	14144158	A	C
XLOC_003847	chr1A	14144241	G	C
XLOC_003847	chr1A	14144274	G	A
XLOC_003847	chr1A	14144310	G	A
XLOC_003847	chr1A	14144553	T	G
XLOC_003847	chr1A	14144749	G	C
XLOC_003847	chr1A	14144784	T	A
XLOC_003847	chr1A	14144892	C	T
XLOC_003847	chr1A	14145244	A	C
XLOC_003847	chr1A	14145637	G	A
XLOC_003847	chr1A	14145668	G	C
XLOC_003847	chr1A	14145676	G	C
XLOC_003847	chr1A	14145682	G	A
XLOC_000294	chr1A	14160473	C	T
XLOC_000294	chr1A	14161681	G	A
XLOC_000294	chr1A	14162726	T	A
XLOC_000294	chr1A	14163051	T	C
XLOC_000294	chr1A	14163119	C	T
XLOC_000294	chr1A	14163135	A	G
XLOC_000294	chr1A	14163250	G	A
XLOC_000303	chr1A	14504473	A	C
XLOC_000303	chr1A	14505798	A	G
XLOC_000303	chr1A	14505873	A	G
XLOC_000303	chr1A	14505960	A	G
XLOC_000303	chr1A	14505987	C	T
XLOC_000303	chr1A	14506041	T	A
XLOC_000303	chr1A	14506292	C	T
XLOC_000303	chr1A	14506331	T	C
XLOC_000303	chr1A	14506472	T	A
XLOC_000303	chr1A	14506475	G	A
XLOC_000303	chr1A	14506535	A	T
XLOC_000303	chr1A	14506553	G	A
XLOC_000303	chr1A	14507347	T	C
XLOC_000303	chr1A	14507406	G	A
XLOC_000303	chr1A	14507478	T	C
XLOC_000303	chr1A	14507501	T	C
XLOC_000303	chr1A	14507542	T	C
XLOC_000303	chr1A	14507543	G	A
XLOC_000303	chr1A	14507637	T	C
XLOC_000303	chr1A	14507716	A	C
XLOC_000303	chr1A	14507756	C	G
XLOC_000303	chr1A	14507758	C	T
XLOC_000314	chr1A	15193627	G	C
XLOC_000314	chr1A	15195094	G	A
XLOC_000314	chr1A	15195562	C	T
XLOC_000314	chr1A	15195615	C	T
XLOC_000314	chr1A	15195628	T	C
XLOC_000314	chr1A	15195796	A	T
XLOC_000314	chr1A	15195847	G	A
XLOC_000317	chr1A	15431336	T	A
XLOC_000317	chr1A	15431372	G	C
XLOC_000317	chr1A	15431462	G	A
XLOC_000317	chr1A	15432707	G	A
XLOC_000317	chr1A	15432923	A	G
XLOC_000317	chr1A	15434093	T	A
XLOC_000317	chr1A	15434174	A	G
XLOC_000317	chr1A	15434862	A	G
XLOC_000317	chr1A	15435073	A	G
XLOC_000317	chr1A	15435195	C	T
XLOC_000317	chr1A	15435498	T	G
XLOC_000317	chr1A	15435513	A	T
XLOC_000317	chr1A	15435665	A	G
XLOC_000317	chr1A	15435704	C	T
XLOC_000317	chr1A	15436084	C	T
XLOC_000317	chr1A	15436634	C	T
XLOC_000317	chr1A	15437092	T	C
XLOC_000317	chr1A	15437216	T	A
XLOC_000317	chr1A	15437274	G	C
XLOC_000317	chr1A	15437509	T	C
XLOC_000317	chr1A	15437584	T	A
XLOC_003865	chr1A	15438185	G	A
XLOC_003865	chr1A	15438213	G	A
XLOC_003865	chr1A	15438257	C	G
XLOC_003865	chr1A	15438291	T	G
XLOC_003865	chr1A	15438327	G	A
XLOC_003865	chr1A	15438341	T	C
XLOC_003865	chr1A	15438395	C	A
XLOC_003865	chr1A	15438412	G	A
XLOC_003865	chr1A	15438484	C	T
XLOC_003865	chr1A	15438673	C	T
XLOC_003865	chr1A	15438750	C	T
XLOC_003865	chr1A	15438899	G	A
XLOC_003865	chr1A	15439457	G	A
XLOC_003865	chr1A	15439754	C	T
XLOC_003865	chr1A	15439881	C	A
XLOC_003865	chr1A	15440823	G	C
XLOC_003865	chr1A	15440829	G	A
XLOC_003865	chr1A	15441021	G	C
XLOC_003865	chr1A	15441234	G	A
XLOC_003865	chr1A	15441295	T	G
XLOC_003865	chr1A	15441399	G	C
XLOC_000319	chr1A	16038818	G	A
XLOC_000319	chr1A	16038912	C	A
XLOC_000319	chr1A	16038922	T	C
XLOC_000319	chr1A	16038997	C	A
XLOC_000319	chr1A	16039060	G	A
XLOC_000319	chr1A	16039074	G	A
XLOC_000319	chr1A	16039099	A	G
XLOC_000319	chr1A	16039126	G	T
XLOC_000319	chr1A	16039157	T	C
XLOC_000319	chr1A	16039400	T	C
XLOC_000319	chr1A	16039938	C	T
XLOC_000324	chr1A	16388629	G	A
XLOC_000324	chr1A	16388646	T	G
XLOC_000324	chr1A	16388805	G	T
XLOC_000324	chr1A	16388833	T	C
XLOC_000324	chr1A	16389296	T	C
XLOC_000324	chr1A	16389301	C	T
XLOC_000324	chr1A	16389616	G	A
XLOC_000324	chr1A	16389674	G	A
XLOC_000324	chr1A	16389917	G	A
XLOC_000324	chr1A	16389969	T	C
XLOC_000324	chr1A	16389980	T	G
XLOC_000324	chr1A	16390016	T	A
XLOC_000324	chr1A	16390098	T	C
XLOC_000324	chr1A	16390156	C	T
XLOC_000324	chr1A	16390174	A	G
XLOC_000324	chr1A	16390683	G	C
XLOC_000324	chr1A	16390721	C	T
XLOC_000324	chr1A	16390756	A	G
XLOC_000324	chr1A	16390808	G	A
XLOC_000324	chr1A	16390851	C	A
XLOC_000324	chr1A	16390970	T	A
XLOC_000324	chr1A	16390985	G	A
XLOC_000324	chr1A	16391093	C	T
XLOC_000324	chr1A	16391176	A	G
XLOC_000324	chr1A	16391198	C	T
XLOC_000324	chr1A	16391203	A	T
XLOC_000325	chr1A	16407129	A	C
XLOC_000325	chr1A	16407164	G	C
XLOC_000325	chr1A	16407399	T	G
XLOC_000325	chr1A	16407512	G	A
XLOC_000325	chr1A	16407517	C	T
XLOC_000325	chr1A	16407651	T	C
XLOC_000325	chr1A	16408153	G	T
XLOC_000325	chr1A	16408300	A	G
XLOC_000325	chr1A	16408303	A	G
XLOC_000325	chr1A	16408304	G	A
XLOC_000325	chr1A	16408346	A	C
XLOC_000325	chr1A	16408605	G	A
XLOC_000325	chr1A	16408671	C	G
XLOC_000325	chr1A	16408753	T	C
XLOC_000325	chr1A	16408795	C	T
XLOC_000325	chr1A	16409096	G	A
XLOC_000325	chr1A	16409365	T	C
XLOC_000325	chr1A	16409379	G	A
XLOC_000325	chr1A	16409493	A	T
XLOC_000325	chr1A	16409536	T	C
XLOC_000325	chr1A	16409573	T	C
XLOC_000325	chr1A	16409579	T	C
XLOC_000325	chr1A	16409666	T	C
XLOC_000325	chr1A	16409696	T	A
XLOC_000325	chr1A	16409729	G	C
XLOC_000325	chr1A	16409765	C	T
XLOC_000325	chr1A	16409795	C	T
XLOC_000325	chr1A	16409826	G	A
XLOC_000325	chr1A	16409958	T	C
XLOC_000325	chr1A	16409996	A	T
XLOC_000325	chr1A	16410052	A	C
XLOC_000325	chr1A	16410134	A	C
XLOC_000327	chr1A	16433393	T	C
XLOC_000327	chr1A	16433418	A	G
XLOC_000327	chr1A	16433532	T	G
XLOC_000327	chr1A	16434062	T	C
XLOC_000327	chr1A	16434089	A	G
XLOC_000327	chr1A	16434183	A	G
XLOC_000327	chr1A	16434255	T	C
XLOC_000327	chr1A	16434398	A	C
XLOC_000327	chr1A	16434408	C	T
XLOC_000327	chr1A	16434515	T	G
XLOC_000327	chr1A	16434765	T	C
XLOC_000327	chr1A	16434783	C	T
XLOC_000327	chr1A	16434809	G	A
XLOC_000327	chr1A	16435130	T	C
XLOC_000327	chr1A	16435138	A	T
XLOC_000327	chr1A	16435168	G	T
XLOC_000327	chr1A	16435219	T	G
XLOC_000327	chr1A	16435300	C	G
XLOC_000327	chr1A	16435326	T	C
XLOC_000327	chr1A	16435368	G	A
XLOC_000327	chr1A	16435391	T	C
XLOC_000327	chr1A	16435421	C	A
XLOC_000327	chr1A	16435433	T	C
XLOC_000327	chr1A	16435436	G	A
XLOC_000327	chr1A	16435478	G	A
XLOC_000327	chr1A	16435501	G	T
XLOC_000327	chr1A	16435516	T	C
XLOC_000327	chr1A	16435581	G	A
XLOC_000327	chr1A	16435907	G	A
XLOC_000327	chr1A	16435925	A	G
XLOC_000327	chr1A	16436076	A	G
XLOC_000327	chr1A	16436085	A	T
XLOC_000327	chr1A	16436352	T	G
XLOC_000327	chr1A	16436829	T	C
XLOC_000327	chr1A	16436841	A	G
XLOC_000327	chr1A	16437062	G	A
XLOC_000327	chr1A	16437088	G	T
XLOC_000330	chr1A	16913831	T	C
XLOC_000330	chr1A	16913897	C	T
XLOC_000330	chr1A	16914097	C	G
XLOC_000330	chr1A	16914205	T	C
XLOC_000330	chr1A	16914815	G	C
XLOC_000330	chr1A	16915136	T	C
XLOC_000330	chr1A	16915344	A	C
XLOC_000330	chr1A	16915658	T	A
XLOC_000330	chr1A	16915733	G	T
XLOC_000330	chr1A	16915785	C	T
XLOC_000330	chr1A	16915924	C	T
XLOC_000330	chr1A	16916213	T	C
XLOC_000330	chr1A	16917031	T	C
XLOC_000330	chr1A	16917227	G	A
XLOC_000330	chr1A	16917342	C	T
XLOC_000330	chr1A	16917400	T	A
XLOC_000330	chr1A	16917994	G	C
XLOC_000330	chr1A	16918364	A	G
XLOC_000330	chr1A	16918569	T	C
XLOC_000330	chr1A	16918697	G	A
XLOC_000330	chr1A	16918900	A	G
XLOC_000330	chr1A	16918930	C	T
XLOC_000330	chr1A	16918935	G	C
XLOC_000330	chr1A	16919223	C	T
XLOC_000330	chr1A	16919272	C	T
XLOC_003876	chr1A	16931765	T	A
XLOC_003876	chr1A	16931793	T	G
XLOC_003876	chr1A	16931908	G	C
XLOC_003876	chr1A	16932058	A	C
XLOC_003876	chr1A	16932071	C	T
XLOC_003876	chr1A	16932159	T	C
XLOC_003876	chr1A	16932160	G	A
XLOC_003876	chr1A	16932205	A	G
XLOC_003876	chr1A	16932365	G	C
XLOC_003876	chr1A	16932429	G	C
XLOC_003876	chr1A	16932597	A	G
XLOC_003876	chr1A	16932707	T	C
XLOC_003876	chr1A	16932760	T	C
XLOC_003876	chr1A	16932764	G	A
XLOC_003876	chr1A	16932880	T	C
XLOC_003876	chr1A	16933019	G	C
XLOC_003876	chr1A	16933195	C	T
XLOC_003876	chr1A	16933262	A	G
XLOC_003876	chr1A	16933433	G	C
XLOC_003876	chr1A	16933436	C	T
XLOC_003876	chr1A	16934008	A	G
XLOC_003876	chr1A	16934011	T	A
XLOC_003884	chr1A	18290221	A	G
XLOC_003884	chr1A	18290280	C	T
XLOC_003884	chr1A	18290480	G	A
XLOC_003884	chr1A	18292128	G	C
XLOC_003884	chr1A	18292337	G	A
XLOC_003884	chr1A	18292362	C	T
XLOC_003884	chr1A	18292724	C	G
XLOC_003884	chr1A	18292928	G	A
XLOC_003884	chr1A	18293082	C	G
XLOC_003884	chr1A	18293187	A	G
XLOC_003884	chr1A	18293730	G	T
XLOC_003885	chr1A	18460514	A	G
XLOC_003885	chr1A	18460596	C	T
XLOC_003885	chr1A	18460696	A	C
XLOC_003885	chr1A	18460873	C	T
XLOC_003885	chr1A	18461151	T	C
XLOC_003885	chr1A	18461833	C	T
XLOC_003885	chr1A	18461948	A	T
XLOC_003886	chr1A	18485831	C	A
XLOC_003886	chr1A	18485930	C	A
XLOC_003886	chr1A	18486199	T	C
XLOC_003886	chr1A	18486314	C	T
XLOC_003886	chr1A	18486366	A	G
XLOC_003886	chr1A	18486439	G	C
XLOC_003886	chr1A	18486532	T	C
XLOC_003886	chr1A	18486646	T	C
XLOC_003886	chr1A	18486661	G	A
XLOC_003886	chr1A	18489524	G	T
XLOC_000337	chr1A	19641627	C	G
XLOC_000337	chr1A	19641726	T	C
XLOC_000337	chr1A	19641776	C	A
XLOC_000337	chr1A	19641852	C	A
XLOC_000337	chr1A	19641875	T	C
XLOC_000337	chr1A	19641884	G	T
XLOC_000337	chr1A	19642095	C	G
XLOC_003897	chr1A	19930067	T	C
XLOC_003897	chr1A	19930493	C	T
XLOC_003897	chr1A	19930566	G	A
XLOC_003897	chr1A	19930783	C	T
XLOC_003897	chr1A	19930785	C	T
XLOC_003897	chr1A	19930803	T	G
XLOC_003897	chr1A	19930878	A	G
XLOC_003897	chr1A	19930965	A	G
XLOC_003897	chr1A	19931014	C	G
XLOC_003897	chr1A	19931104	T	C
XLOC_003897	chr1A	19931317	T	C
XLOC_003897	chr1A	19931348	A	G
XLOC_003897	chr1A	19931416	T	C
XLOC_003897	chr1A	19931615	C	T
XLOC_000341	chr1A	20091835	G	A
XLOC_000341	chr1A	20092320	G	A
XLOC_000341	chr1A	20092382	T	G
XLOC_000341	chr1A	20092394	G	A
XLOC_000341	chr1A	20092406	T	A
XLOC_000341	chr1A	20092555	G	C
XLOC_000341	chr1A	20092630	G	C
XLOC_000341	chr1A	20092778	T	C
XLOC_000341	chr1A	20092863	G	A
XLOC_000341	chr1A	20092905	T	C
XLOC_000341	chr1A	20092932	A	T
XLOC_000341	chr1A	20093076	T	C
XLOC_000341	chr1A	20093106	A	G
XLOC_000341	chr1A	20093544	A	C
XLOC_000341	chr1A	20093579	C	G
XLOC_000341	chr1A	20093961	T	C
XLOC_000341	chr1A	20094061	A	G
XLOC_000341	chr1A	20094066	A	G
XLOC_000341	chr1A	20094107	A	G
XLOC_000341	chr1A	20094117	A	T
XLOC_000341	chr1A	20094316	A	C
XLOC_000341	chr1A	20094363	T	C
XLOC_000341	chr1A	20094393	A	G
XLOC_000341	chr1A	20094465	T	G
XLOC_000341	chr1A	20094497	C	T
XLOC_000341	chr1A	20094506	T	C
XLOC_000341	chr1A	20094594	G	C
XLOC_000342	chr1A	20157106	G	C
XLOC_000342	chr1A	20157275	G	A
XLOC_000342	chr1A	20157591	C	A
XLOC_000342	chr1A	20157649	C	A
XLOC_000342	chr1A	20157851	T	G
XLOC_000342	chr1A	20158187	G	T
XLOC_000342	chr1A	20158214	T	C
XLOC_000342	chr1A	20158221	A	G
XLOC_000342	chr1A	20158433	A	G
XLOC_000342	chr1A	20158529	A	G
XLOC_000343	chr1A	20180502	A	T
XLOC_000343	chr1A	20181355	C	T
XLOC_000343	chr1A	20181383	G	A
XLOC_000343	chr1A	20181419	C	T
XLOC_000343	chr1A	20181831	C	T
XLOC_000343	chr1A	20182001	C	T
XLOC_000343	chr1A	20182647	C	T
XLOC_000343	chr1A	20182904	C	T
XLOC_000343	chr1A	20182909	G	T
XLOC_000343	chr1A	20183051	C	T
XLOC_000343	chr1A	20183100	A	G
XLOC_000343	chr1A	20183153	A	G
XLOC_000343	chr1A	20183221	C	G
XLOC_000343	chr1A	20183266	G	A
XLOC_000343	chr1A	20183329	A	G
XLOC_000343	chr1A	20183405	C	T
XLOC_000343	chr1A	20183615	G	C
XLOC_000343	chr1A	20183826	A	C
XLOC_000343	chr1A	20183888	T	C
XLOC_000343	chr1A	20183909	C	G
XLOC_000343	chr1A	20183920	G	A
XLOC_003901	chr1A	20236236	G	A
XLOC_003901	chr1A	20236241	C	A
XLOC_003901	chr1A	20236519	C	A
XLOC_003901	chr1A	20236524	A	G
XLOC_003901	chr1A	20236585	A	C
XLOC_003901	chr1A	20236732	A	G
XLOC_003901	chr1A	20236771	G	A
XLOC_003901	chr1A	20236820	T	G
XLOC_003901	chr1A	20237107	T	C
XLOC_003901	chr1A	20237114	C	T
XLOC_003901	chr1A	20237115	C	A
XLOC_003901	chr1A	20237126	T	C
XLOC_003901	chr1A	20237445	C	G
XLOC_003901	chr1A	20237500	C	T
XLOC_003901	chr1A	20237549	G	C
XLOC_003901	chr1A	20237917	A	T
XLOC_003901	chr1A	20238144	A	G
XLOC_003901	chr1A	20238204	C	T
XLOC_003902	chr1A	20244319	C	G
XLOC_003902	chr1A	20244412	G	A
XLOC_003902	chr1A	20244468	T	C
XLOC_003902	chr1A	20244542	A	G
XLOC_003902	chr1A	20244617	C	A
XLOC_003902	chr1A	20244686	T	C
XLOC_003902	chr1A	20244736	T	C
XLOC_003902	chr1A	20244776	C	T
XLOC_003902	chr1A	20244814	C	T
XLOC_003902	chr1A	20244832	C	A
XLOC_003902	chr1A	20244925	G	T
XLOC_003902	chr1A	20245060	T	C
XLOC_003902	chr1A	20245166	G	T
XLOC_003902	chr1A	20245215	C	T
XLOC_003902	chr1A	20245270	G	A
XLOC_003902	chr1A	20245372	A	G
XLOC_003902	chr1A	20245426	G	A
XLOC_003902	chr1A	20245513	A	G
XLOC_003902	chr1A	20245696	A	G
XLOC_003902	chr1A	20246089	C	A
XLOC_003907	chr1A	20416114	G	A
XLOC_003907	chr1A	20416133	G	A
XLOC_003907	chr1A	20416461	C	T
XLOC_003907	chr1A	20416476	A	G
XLOC_003907	chr1A	20416557	G	C
XLOC_003907	chr1A	20416563	G	A
XLOC_003907	chr1A	20416662	A	G
XLOC_003907	chr1A	20416671	A	G
XLOC_003907	chr1A	20416685	T	C
XLOC_003907	chr1A	20416761	T	C
XLOC_003907	chr1A	20416794	G	A
XLOC_003907	chr1A	20416940	C	T
XLOC_003907	chr1A	20417004	C	G
XLOC_003907	chr1A	20417013	A	G
XLOC_003907	chr1A	20417331	C	T
XLOC_003907	chr1A	20417342	C	T
XLOC_003907	chr1A	20418198	G	T
XLOC_003907	chr1A	20418528	C	T
XLOC_003907	chr1A	20418553	T	C
XLOC_003907	chr1A	20418832	G	A
XLOC_003909	chr1A	20879571	C	T
XLOC_003909	chr1A	20879666	C	T
XLOC_003909	chr1A	20879814	G	C
XLOC_003909	chr1A	20879856	G	C
XLOC_003909	chr1A	20879865	G	C
XLOC_003909	chr1A	20879879	G	C
XLOC_003909	chr1A	20879925	G	T
XLOC_003909	chr1A	20879967	C	G
XLOC_003909	chr1A	20880054	T	C
XLOC_000354	chr1A	21036800	C	T
XLOC_000354	chr1A	21036946	T	C
XLOC_000354	chr1A	21037911	T	C
XLOC_000354	chr1A	21037931	A	G
XLOC_000354	chr1A	21038166	T	C
XLOC_000354	chr1A	21038714	G	T
XLOC_000354	chr1A	21039167	T	C
XLOC_000354	chr1A	21040025	C	A
XLOC_000354	chr1A	21040106	T	C
XLOC_000354	chr1A	21040519	G	A
XLOC_000354	chr1A	21040550	A	G
XLOC_000354	chr1A	21040556	T	C
XLOC_000354	chr1A	21040602	A	G
XLOC_000354	chr1A	21040753	A	T
XLOC_000354	chr1A	21042342	T	C
XLOC_000354	chr1A	21042475	T	C
XLOC_000354	chr1A	21042986	C	G
XLOC_000354	chr1A	21043054	G	A
XLOC_000354	chr1A	21043069	T	C
XLOC_000354	chr1A	21043072	C	T
XLOC_000354	chr1A	21043073	A	C
XLOC_000354	chr1A	21043435	A	T
XLOC_000354	chr1A	21044576	A	G
XLOC_000354	chr1A	21045449	C	T
XLOC_000354	chr1A	21045560	C	T
XLOC_000354	chr1A	21045583	T	C
XLOC_000354	chr1A	21045604	C	T
XLOC_000354	chr1A	21046288	A	T
XLOC_000354	chr1A	21046504	G	A
XLOC_000354	chr1A	21047156	C	T
XLOC_000354	chr1A	21047359	T	C
XLOC_000354	chr1A	21047402	T	C
XLOC_000354	chr1A	21047764	A	C
XLOC_000354	chr1A	21047930	G	C
XLOC_000354	chr1A	21047990	G	A
XLOC_000354	chr1A	21048540	G	A
XLOC_000354	chr1A	21048576	A	G
XLOC_000354	chr1A	21048641	G	A
XLOC_000354	chr1A	21048663	T	C
XLOC_000354	chr1A	21048679	G	A
XLOC_000354	chr1A	21048700	A	G
XLOC_000354	chr1A	21049767	A	C
XLOC_000354	chr1A	21049853	C	T
XLOC_000354	chr1A	21050283	A	C
XLOC_000413	chr1A	27258447	T	C
XLOC_000413	chr1A	27258555	C	G
XLOC_000413	chr1A	27260017	G	A
XLOC_000413	chr1A	27260171	C	T
XLOC_000413	chr1A	27260207	C	T
XLOC_000413	chr1A	27260399	C	T
XLOC_000413	chr1A	27260568	G	A
XLOC_000413	chr1A	27260640	T	G
XLOC_000413	chr1A	27260698	T	G
XLOC_000413	chr1A	27260763	G	T
XLOC_000413	chr1A	27260838	C	T
XLOC_000413	chr1A	27260906	T	G
TraesCS1A02G050800	chr1A	32451425	A	T
TraesCS1A02G050800	chr1A	32451596	C	G
TraesCS1A02G050800	chr1A	32451690	A	G
TraesCS1A02G050800	chr1A	32451961	G	T
TraesCS1A02G050900	chr1A	32454242	T	G
TraesCS1A02G050900	chr1A	32454327	A	G
TraesCS1A02G050900	chr1A	32454578	C	G
TraesCS1A02G050900	chr1A	32454726	A	G
TraesCS1A02G050900	chr1A	32454735	T	C
TraesCS1A02G050900	chr1A	32454822	G	A
TraesCS1A02G050900	chr1A	32454905	T	C
TraesCS1A02G050900	chr1A	32455041	C	G
TraesCS1A02G050900	chr1A	32455164	G	A
XLOC_004023	chr1A	32527536	G	T
XLOC_004023	chr1A	32527771	G	C
XLOC_004023	chr1A	32529780	T	C
XLOC_004023	chr1A	32530035	T	C
XLOC_004023	chr1A	32530246	T	C
XLOC_004023	chr1A	32531358	C	G
XLOC_004023	chr1A	32532638	A	G
XLOC_000477	chr1A	32892108	G	A
XLOC_000477	chr1A	32892646	T	C
XLOC_000477	chr1A	32892820	C	T
XLOC_000477	chr1A	32892931	C	T
XLOC_000477	chr1A	32893190	G	A
XLOC_000477	chr1A	32893506	C	T
XLOC_000477	chr1A	32893932	G	A
XLOC_000477	chr1A	32894086	C	T
XLOC_000477	chr1A	32894232	G	T
XLOC_000477	chr1A	32894448	A	T
XLOC_000479	chr1A	33019391	G	T
XLOC_000479	chr1A	33021166	C	T
XLOC_000479	chr1A	33021365	G	A
XLOC_000479	chr1A	33021578	T	G
XLOC_000479	chr1A	33021751	T	C
XLOC_000479	chr1A	33021753	T	A
XLOC_000479	chr1A	33021849	A	G
XLOC_000479	chr1A	33021863	G	C
XLOC_000479	chr1A	33021990	T	C
XLOC_000479	chr1A	33022137	C	T
XLOC_000479	chr1A	33022222	G	C
XLOC_000479	chr1A	33022252	T	C
XLOC_000479	chr1A	33022268	T	G
XLOC_000479	chr1A	33022434	A	G
XLOC_000479	chr1A	33022531	C	T
XLOC_004030	chr1A	33205046	A	T
XLOC_004030	chr1A	33205072	A	T
XLOC_004030	chr1A	33205091	A	T
XLOC_004030	chr1A	33205172	G	A
XLOC_004030	chr1A	33205346	G	A
XLOC_004030	chr1A	33205495	T	G
XLOC_004030	chr1A	33205612	C	G
XLOC_004030	chr1A	33205654	G	A
XLOC_004030	chr1A	33205781	A	G
XLOC_004030	chr1A	33205856	G	A
XLOC_004030	chr1A	33205893	G	A
XLOC_004030	chr1A	33206089	T	C
XLOC_004030	chr1A	33206093	G	T
XLOC_004030	chr1A	33206146	G	T
XLOC_004030	chr1A	33206240	C	T
XLOC_004030	chr1A	33208289	A	G
XLOC_004030	chr1A	33208562	A	C
XLOC_004030	chr1A	33208745	T	G
XLOC_004030	chr1A	33209020	A	T
XLOC_004030	chr1A	33209099	T	C
XLOC_004030	chr1A	33209104	G	A
XLOC_004030	chr1A	33209188	T	G
XLOC_004030	chr1A	33209245	C	T
XLOC_004030	chr1A	33209259	C	T
XLOC_004030	chr1A	33209275	A	T
XLOC_004030	chr1A	33209285	C	T
XLOC_004030	chr1A	33209291	T	C
XLOC_000483	chr1A	33371093	C	A
XLOC_000483	chr1A	33371185	G	C
XLOC_000483	chr1A	33371260	C	T
XLOC_000483	chr1A	33371501	T	A
XLOC_000483	chr1A	33371750	A	G
XLOC_000483	chr1A	33371885	A	G
XLOC_000483	chr1A	33371930	A	T
XLOC_000483	chr1A	33372173	T	C
XLOC_000483	chr1A	33372421	T	C
XLOC_000483	chr1A	33372474	T	G
XLOC_000483	chr1A	33372509	T	C
XLOC_000483	chr1A	33372771	T	G
XLOC_000483	chr1A	33372945	A	C
XLOC_000483	chr1A	33373162	C	T
XLOC_000483	chr1A	33373164	G	C
XLOC_000483	chr1A	33373337	G	A
XLOC_000483	chr1A	33373479	A	C
XLOC_000483	chr1A	33373568	A	G
XLOC_004033	chr1A	33373656	C	T
XLOC_004033	chr1A	33374037	A	G
XLOC_004033	chr1A	33374199	G	A
XLOC_004033	chr1A	33374325	G	A
XLOC_004033	chr1A	33374347	A	G
XLOC_004033	chr1A	33374430	G	T
XLOC_004033	chr1A	33374827	T	C
XLOC_004034	chr1A	33375488	A	G
XLOC_004034	chr1A	33375555	G	T
XLOC_004034	chr1A	33375691	T	G
XLOC_004034	chr1A	33375982	G	A
XLOC_004034	chr1A	33375989	A	G
XLOC_004034	chr1A	33376506	T	A
XLOC_004034	chr1A	33376569	C	T
XLOC_004034	chr1A	33376646	G	A
XLOC_004034	chr1A	33376777	C	T
XLOC_004034	chr1A	33377166	G	A
XLOC_004035	chr1A	33397728	T	C
XLOC_004035	chr1A	33397771	C	T
XLOC_004035	chr1A	33398415	G	A
XLOC_004035	chr1A	33398807	G	C
XLOC_004038	chr1A	34147575	C	T
XLOC_004038	chr1A	34147621	G	A
XLOC_004038	chr1A	34147682	C	T
XLOC_004038	chr1A	34148358	G	A
XLOC_000484	chr1A	34160574	T	C
XLOC_000484	chr1A	34160616	A	C
XLOC_000484	chr1A	34162699	A	T
XLOC_000484	chr1A	34162954	A	G
XLOC_000484	chr1A	34166069	A	T
XLOC_000484	chr1A	34173061	T	C
XLOC_000484	chr1A	34173064	T	C
XLOC_000490	chr1A	35141781	A	C
XLOC_000490	chr1A	35148701	T	C
XLOC_000490	chr1A	35148977	G	T
XLOC_000490	chr1A	35149151	C	G
XLOC_004053	chr1A	35542806	T	C
XLOC_004053	chr1A	35542828	C	T
XLOC_000496	chr1A	35933689	A	G
XLOC_000496	chr1A	35933865	T	G
XLOC_000496	chr1A	35933940	C	T
XLOC_000496	chr1A	35934078	C	G
XLOC_000496	chr1A	35934687	T	C
XLOC_000496	chr1A	35934711	A	G
XLOC_000496	chr1A	35934851	C	G
XLOC_000496	chr1A	35935212	T	C
XLOC_000496	chr1A	35935224	G	A
XLOC_000496	chr1A	35935347	C	T
XLOC_000496	chr1A	35935566	A	G
XLOC_000496	chr1A	35935792	T	A
XLOC_000496	chr1A	35936250	C	A
XLOC_000496	chr1A	35936283	G	T
XLOC_000496	chr1A	35936324	C	A
XLOC_000496	chr1A	35936395	A	C
XLOC_000496	chr1A	35936489	A	T
XLOC_000496	chr1A	35937283	C	T
XLOC_000496	chr1A	35937359	A	G
XLOC_004056	chr1A	35937730	T	C
XLOC_004056	chr1A	35938001	T	C
XLOC_004056	chr1A	35938095	C	T
XLOC_004056	chr1A	35938163	A	G
XLOC_004056	chr1A	35938338	C	T
XLOC_004056	chr1A	35938365	C	T
XLOC_004056	chr1A	35938471	C	T
XLOC_004056	chr1A	35938673	G	C
XLOC_004056	chr1A	35938964	A	C
XLOC_004056	chr1A	35938973	T	C
XLOC_004056	chr1A	35939230	C	T
XLOC_004056	chr1A	35941050	T	C
XLOC_004061	chr1A	36267606	G	C
XLOC_004061	chr1A	36267701	G	T
XLOC_004061	chr1A	36268490	C	T
XLOC_004061	chr1A	36269170	G	T
XLOC_004061	chr1A	36270623	T	C
XLOC_004061	chr1A	36271005	A	G
XLOC_000498	chr1A	36271516	C	T
XLOC_000498	chr1A	36272897	G	T
XLOC_000498	chr1A	36276931	T	G
XLOC_000498	chr1A	36277326	C	T
XLOC_000498	chr1A	36277586	T	C
XLOC_000498	chr1A	36277587	G	A
XLOC_000498	chr1A	36278149	T	A
XLOC_004063	chr1A	36278626	G	A
XLOC_004063	chr1A	36278798	C	T
XLOC_004063	chr1A	36279369	A	G
XLOC_004063	chr1A	36279838	A	G
XLOC_004063	chr1A	36280249	T	G
XLOC_004063	chr1A	36280276	A	T
XLOC_000501	chr1A	36564086	G	A
XLOC_000501	chr1A	36565290	T	G
XLOC_000501	chr1A	36566200	C	T
XLOC_000501	chr1A	36567424	T	C
XLOC_000501	chr1A	36567577	A	G
XLOC_000501	chr1A	36567643	A	G
XLOC_000501	chr1A	36568416	G	A
XLOC_000501	chr1A	36569350	G	A
XLOC_000501	chr1A	36569624	A	G
XLOC_000501	chr1A	36569647	A	C
XLOC_000501	chr1A	36569717	C	T
XLOC_000501	chr1A	36569738	C	A
XLOC_000501	chr1A	36569790	T	C
XLOC_000501	chr1A	36569882	C	T
XLOC_004069	chr1A	36773419	G	C
XLOC_004069	chr1A	36773548	T	G
XLOC_004069	chr1A	36773701	C	A
XLOC_004069	chr1A	36773792	G	C
TraesCS1A02G062000	chr1A	42505121	G	A
TraesCS1A02G062000	chr1A	42505124	A	T
TraesCS1A02G062000	chr1A	42505233	A	C
TraesCS1A02G062000	chr1A	42505245	T	G
XLOC_000554	chr1A	42670749	T	C
XLOC_000554	chr1A	42670767	C	T
XLOC_000554	chr1A	42670825	C	T
XLOC_000554	chr1A	42670893	C	T
XLOC_000554	chr1A	42671095	G	C
XLOC_000554	chr1A	42671173	G	T
XLOC_000554	chr1A	42671183	C	A
XLOC_000554	chr1A	42671188	C	T
XLOC_000554	chr1A	42671241	T	C
XLOC_000554	chr1A	42671297	T	C
XLOC_000554	chr1A	42671341	C	T
XLOC_000554	chr1A	42671342	G	A
XLOC_000554	chr1A	42671346	T	G
XLOC_000554	chr1A	42671389	C	T
XLOC_000554	chr1A	42671580	G	A
XLOC_000554	chr1A	42671794	C	T
XLOC_000554	chr1A	42671797	C	T
XLOC_000554	chr1A	42671822	T	C
XLOC_000554	chr1A	42672065	C	T
XLOC_000554	chr1A	42672090	A	C
XLOC_000554	chr1A	42673269	C	G
XLOC_000554	chr1A	42673272	T	C
XLOC_000554	chr1A	42673294	A	C
XLOC_000554	chr1A	42673317	C	T
XLOC_000554	chr1A	42673405	C	T
XLOC_000554	chr1A	42673422	C	T
XLOC_000554	chr1A	42673427	T	C
XLOC_000554	chr1A	42673577	C	T
XLOC_000554	chr1A	42673582	G	C
XLOC_000554	chr1A	42673596	T	C
XLOC_000554	chr1A	42673602	G	A
XLOC_000556	chr1A	42686142	A	G
XLOC_000556	chr1A	42686144	T	C
XLOC_000556	chr1A	42686189	G	A
XLOC_000556	chr1A	42686220	G	A
XLOC_000556	chr1A	42686246	C	T
XLOC_000556	chr1A	42686333	C	T
XLOC_000556	chr1A	42686338	G	C
XLOC_000556	chr1A	42686341	A	G
XLOC_000556	chr1A	42686377	G	A
XLOC_000556	chr1A	42686396	G	T
XLOC_000556	chr1A	42686420	G	A
XLOC_000556	chr1A	42686452	A	C
XLOC_000556	chr1A	42686465	T	C
XLOC_000556	chr1A	42686609	C	T
XLOC_000556	chr1A	42686662	T	C
XLOC_000556	chr1A	42686668	A	G
XLOC_000556	chr1A	42686687	C	T
XLOC_000556	chr1A	42686718	T	C
XLOC_000556	chr1A	42686762	C	T
XLOC_000556	chr1A	42686767	T	G
XLOC_000556	chr1A	42686810	C	T
XLOC_000556	chr1A	42688370	C	G
XLOC_000556	chr1A	42688562	C	T
XLOC_000556	chr1A	42688693	T	C
XLOC_000556	chr1A	42688771	A	T
XLOC_000556	chr1A	42688821	G	A
XLOC_000556	chr1A	42688826	C	T
XLOC_000556	chr1A	42688839	G	A
XLOC_000556	chr1A	42688843	C	T
XLOC_000556	chr1A	42688885	G	A
XLOC_000556	chr1A	42688892	T	C
XLOC_000556	chr1A	42688899	T	C
XLOC_000556	chr1A	42688935	G	A
XLOC_000556	chr1A	42689016	T	C
XLOC_000556	chr1A	42689142	T	C
XLOC_000556	chr1A	42689162	T	C
XLOC_000556	chr1A	42692248	T	C
XLOC_000556	chr1A	42692305	G	C
XLOC_000556	chr1A	42692411	G	T
XLOC_000556	chr1A	42692486	T	C
XLOC_000556	chr1A	42692508	T	G
XLOC_000556	chr1A	42693268	T	C
XLOC_000556	chr1A	42693348	C	T
XLOC_000556	chr1A	42693451	G	A
XLOC_000556	chr1A	42693532	A	G
XLOC_000556	chr1A	42693684	G	A
XLOC_000556	chr1A	42693716	C	T
XLOC_000556	chr1A	42693717	G	A
XLOC_000556	chr1A	42693754	G	A
XLOC_000556	chr1A	42694693	G	A
XLOC_000556	chr1A	42694943	G	A
XLOC_000556	chr1A	42695010	A	G
XLOC_000556	chr1A	42695044	C	T
XLOC_000556	chr1A	42695500	A	G
XLOC_000556	chr1A	42695554	A	C
XLOC_000556	chr1A	42695594	T	A
XLOC_000556	chr1A	42695671	G	A
XLOC_000556	chr1A	42695674	T	C
XLOC_000556	chr1A	42695717	T	G
XLOC_000556	chr1A	42695759	C	T
XLOC_000556	chr1A	42695811	G	T
XLOC_000556	chr1A	42695820	A	C
XLOC_000556	chr1A	42695905	C	G
XLOC_000556	chr1A	42696030	G	A
XLOC_000556	chr1A	42696125	C	T
XLOC_000556	chr1A	42696159	C	T
XLOC_000556	chr1A	42696168	G	C
XLOC_000556	chr1A	42696268	G	T
XLOC_000556	chr1A	42696468	A	G
XLOC_000556	chr1A	42696471	T	C
XLOC_000556	chr1A	42696776	A	G
XLOC_000556	chr1A	42696834	A	C
XLOC_000556	chr1A	42697973	T	G
XLOC_000556	chr1A	42697988	T	C
XLOC_000556	chr1A	42698134	G	A
XLOC_000556	chr1A	42698187	T	C
XLOC_000556	chr1A	42698189	C	G
XLOC_000556	chr1A	42698194	T	C
XLOC_000556	chr1A	42698225	A	C
XLOC_000556	chr1A	42698296	G	T
XLOC_000556	chr1A	42698306	C	A
XLOC_000556	chr1A	42698318	G	A
XLOC_000556	chr1A	42700082	C	A
XLOC_000556	chr1A	42700105	A	G
XLOC_000558	chr1A	42721266	G	C
XLOC_000558	chr1A	42721351	T	C
XLOC_000558	chr1A	42721391	A	G
XLOC_000558	chr1A	42721506	A	G
XLOC_000558	chr1A	42721583	G	A
XLOC_000558	chr1A	42721590	G	T
XLOC_000558	chr1A	42721676	G	A
XLOC_000558	chr1A	42721681	C	T
XLOC_000558	chr1A	42721690	C	T
XLOC_000558	chr1A	42721734	C	G
XLOC_000558	chr1A	42721772	C	T
XLOC_000558	chr1A	42721831	A	G
XLOC_004125	chr1A	43270737	A	C
XLOC_004125	chr1A	43270784	C	T
XLOC_004125	chr1A	43270967	T	C
XLOC_004125	chr1A	43270991	G	C
XLOC_004125	chr1A	43271017	T	C
XLOC_004125	chr1A	43271087	A	G
XLOC_004125	chr1A	43271101	A	C
XLOC_004125	chr1A	43271238	C	G
XLOC_004125	chr1A	43271243	G	T
XLOC_004125	chr1A	43271282	G	T
XLOC_004125	chr1A	43271355	T	C
XLOC_004125	chr1A	43271375	T	C
TraesCS1A02G063200	chr1A	43391545	T	G
TraesCS1A02G063200	chr1A	43391657	C	G
TraesCS1A02G063200	chr1A	43391658	T	G
TraesCS1A02G063200	chr1A	43391700	T	C
TraesCS1A02G063200	chr1A	43391867	C	T
TraesCS1A02G063200	chr1A	43391910	T	C
TraesCS1A02G063200	chr1A	43391938	T	A
XLOC_004129	chr1A	44363535	C	G
XLOC_004129	chr1A	44363586	A	G
XLOC_004129	chr1A	44363976	G	T
XLOC_004129	chr1A	44363991	A	C
XLOC_004129	chr1A	44364075	G	A
XLOC_004129	chr1A	44364199	C	A
XLOC_004129	chr1A	44364501	A	T
XLOC_004129	chr1A	44364817	T	C
XLOC_004129	chr1A	44364834	A	G
XLOC_004129	chr1A	44365031	G	A
XLOC_004129	chr1A	44365084	T	C
XLOC_004129	chr1A	44365143	T	C
XLOC_004129	chr1A	44366087	C	T
XLOC_004129	chr1A	44366419	G	A
XLOC_004129	chr1A	44366757	A	G
XLOC_004129	chr1A	44367177	T	G
XLOC_004129	chr1A	44367207	A	G
XLOC_004129	chr1A	44367215	T	G
XLOC_004129	chr1A	44367300	T	C
XLOC_004131	chr1A	44406442	G	A
XLOC_004131	chr1A	44406933	A	G
XLOC_000566	chr1A	44411059	T	C
XLOC_000566	chr1A	44411432	G	A
XLOC_000568	chr1A	44980395	C	T
XLOC_000568	chr1A	44980981	C	T
XLOC_000568	chr1A	44981301	C	T
XLOC_000568	chr1A	44981544	G	A
XLOC_000568	chr1A	44981576	T	C
XLOC_000572	chr1A	45546589	C	T
XLOC_000572	chr1A	45546724	C	T
XLOC_000572	chr1A	45546943	A	G
XLOC_000572	chr1A	45546952	G	A
XLOC_000592	chr1A	47805392	C	T
XLOC_000594	chr1A	48589775	A	T
XLOC_000594	chr1A	48590985	G	A
XLOC_000594	chr1A	48591162	C	T
XLOC_004190	chr1A	50842553	C	G
XLOC_004190	chr1A	50842655	C	T
XLOC_004190	chr1A	50842698	G	A
XLOC_004190	chr1A	50842805	G	A
XLOC_004190	chr1A	50842824	A	G
XLOC_004190	chr1A	50842905	T	C
XLOC_004190	chr1A	50843027	T	C
XLOC_004190	chr1A	50843115	C	A
XLOC_004190	chr1A	50843460	A	G
XLOC_004190	chr1A	50843525	G	C
XLOC_004190	chr1A	50843880	C	T
XLOC_004190	chr1A	50844451	C	T
XLOC_004224	chr1A	57303145	C	A
XLOC_004224	chr1A	57304651	A	G
XLOC_004224	chr1A	57304784	A	C
XLOC_004224	chr1A	57305446	G	A
XLOC_004253	chr1A	59507702	C	G
XLOC_004253	chr1A	59507990	C	T
XLOC_000696	chr1A	60353383	C	G
XLOC_000696	chr1A	60353518	G	A
XLOC_000696	chr1A	60353702	G	T
XLOC_004366	chr1A	79697824	T	A
XLOC_004366	chr1A	79698047	C	T
XLOC_001261	chr1A	223443941	C	T
XLOC_001261	chr1A	223444074	T	C
XLOC_001261	chr1A	223444180	C	A
XLOC_001261	chr1A	223444226	G	T
XLOC_001261	chr1A	223444232	A	G
XLOC_001261	chr1A	223444344	T	C
XLOC_001261	chr1A	223444363	C	G
XLOC_001261	chr1A	223444431	A	G
XLOC_001261	chr1A	223444441	C	T
XLOC_001261	chr1A	223444483	C	G
XLOC_001261	chr1A	223444599	A	T
XLOC_001261	chr1A	223444644	G	T
XLOC_001261	chr1A	223445584	A	G
XLOC_001261	chr1A	223445890	G	A
XLOC_001261	chr1A	223446086	G	A
XLOC_001261	chr1A	223446386	A	C
XLOC_001261	chr1A	223446452	A	G
XLOC_001261	chr1A	223448060	G	C
XLOC_001261	chr1A	223448102	A	T
XLOC_001261	chr1A	223448463	C	T
XLOC_001261	chr1A	223449266	G	T
XLOC_001261	chr1A	223449939	G	C
XLOC_001278	chr1A	227257844	T	A
XLOC_001278	chr1A	227265569	T	A
XLOC_001278	chr1A	227265735	A	C
XLOC_001278	chr1A	227268538	A	T
XLOC_001289	chr1A	234210229	A	C
XLOC_001289	chr1A	234210281	C	T
XLOC_001289	chr1A	234210365	C	T
XLOC_001289	chr1A	234210442	G	T
XLOC_001289	chr1A	234210595	G	A
XLOC_001289	chr1A	234210647	G	A
XLOC_001289	chr1A	234210671	C	A
XLOC_001289	chr1A	234211253	C	T
XLOC_001289	chr1A	234211255	C	G
XLOC_001289	chr1A	234212190	C	T
XLOC_001289	chr1A	234212226	G	A
XLOC_001289	chr1A	234212260	G	A
XLOC_001289	chr1A	234212296	A	T
XLOC_001289	chr1A	234212402	G	A
XLOC_001289	chr1A	234212444	T	G
XLOC_001289	chr1A	234212448	A	G
XLOC_001289	chr1A	234212520	C	T
XLOC_001289	chr1A	234212541	T	G
XLOC_001289	chr1A	234212558	C	A
XLOC_001289	chr1A	234213056	A	G
XLOC_001289	chr1A	234213243	C	G
XLOC_001289	chr1A	234214500	T	C
XLOC_001289	chr1A	234215986	C	T
XLOC_001289	chr1A	234216728	T	C
XLOC_001289	chr1A	234226056	G	T
XLOC_001289	chr1A	234226980	G	T
XLOC_001289	chr1A	234227001	C	T
XLOC_001289	chr1A	234230905	T	C
XLOC_001289	chr1A	234232029	G	A
XLOC_001289	chr1A	234232385	G	C
XLOC_001289	chr1A	234232527	T	C
XLOC_001289	chr1A	234232734	C	T
XLOC_001289	chr1A	234232744	G	A
XLOC_001289	chr1A	234234241	T	C
XLOC_001289	chr1A	234234242	A	G
XLOC_001289	chr1A	234234384	T	C
XLOC_001289	chr1A	234238596	A	C
XLOC_001289	chr1A	234241259	C	T
XLOC_001289	chr1A	234251194	C	G
XLOC_001289	chr1A	234252721	T	C
XLOC_001289	chr1A	234252766	T	C
XLOC_001289	chr1A	234252838	A	C
XLOC_001289	chr1A	234252869	C	A
XLOC_001289	chr1A	234252910	A	T
XLOC_001289	chr1A	234253053	C	T
XLOC_001289	chr1A	234256710	T	C
XLOC_001289	chr1A	234257385	C	T
XLOC_001289	chr1A	234257667	G	C
XLOC_001289	chr1A	234257673	A	G
XLOC_001289	chr1A	234257943	G	A
XLOC_001289	chr1A	234258016	C	T
XLOC_001289	chr1A	234258090	A	G
XLOC_001419	chr1A	265024994	T	C
XLOC_001419	chr1A	265025203	G	A
XLOC_001419	chr1A	265025369	G	A
XLOC_001419	chr1A	265026547	T	C
XLOC_001419	chr1A	265028805	G	A
XLOC_001419	chr1A	265029780	G	A
XLOC_005001	chr1A	272201399	A	G
XLOC_005001	chr1A	272201509	C	T
XLOC_005001	chr1A	272201510	A	G
XLOC_005001	chr1A	272201556	T	A
XLOC_005001	chr1A	272201754	G	T
XLOC_005001	chr1A	272201893	A	G
XLOC_005001	chr1A	272201928	C	T
XLOC_005001	chr1A	272201973	C	A
XLOC_005001	chr1A	272202042	C	G
XLOC_005001	chr1A	272202276	C	T
XLOC_005001	chr1A	272202325	C	T
XLOC_005001	chr1A	272202373	T	C
XLOC_005001	chr1A	272202409	T	C
XLOC_005001	chr1A	272202436	A	T
XLOC_001469	chr1A	279824936	G	C
XLOC_001469	chr1A	279825384	G	A
XLOC_001469	chr1A	279825442	C	T
XLOC_001469	chr1A	279825654	T	A
XLOC_001469	chr1A	279825697	C	T
XLOC_001469	chr1A	279825867	G	A
XLOC_001469	chr1A	279825938	A	G
XLOC_001469	chr1A	279826124	A	C
XLOC_001469	chr1A	279826189	A	G
XLOC_001469	chr1A	279826239	C	T
XLOC_001469	chr1A	279826289	C	A
XLOC_001469	chr1A	279826470	T	C
XLOC_001469	chr1A	279826480	A	G
XLOC_001469	chr1A	279826625	G	A
XLOC_001469	chr1A	279826643	G	C
XLOC_001469	chr1A	279826752	T	C
XLOC_001469	chr1A	279826796	G	A
XLOC_001469	chr1A	279826806	T	C
XLOC_001469	chr1A	279826966	A	G
XLOC_001469	chr1A	279827017	T	C
XLOC_001469	chr1A	279827291	T	C
XLOC_001469	chr1A	279830653	A	T
XLOC_001469	chr1A	279830656	G	A
XLOC_001469	chr1A	279830814	C	A
XLOC_001469	chr1A	279830945	A	G
XLOC_001469	chr1A	279830959	T	C
XLOC_001469	chr1A	279831159	T	C
XLOC_001469	chr1A	279831333	T	C
XLOC_001469	chr1A	279832181	A	T
XLOC_001469	chr1A	279832247	G	A
XLOC_001469	chr1A	279832316	T	C
XLOC_001469	chr1A	279832345	C	T
XLOC_001469	chr1A	279836757	A	T
XLOC_001469	chr1A	279836860	T	C
XLOC_001469	chr1A	279836947	A	G
XLOC_001469	chr1A	279837040	C	T
XLOC_001469	chr1A	279837162	T	C
XLOC_001469	chr1A	279837312	C	G
XLOC_001469	chr1A	279837418	C	T
XLOC_001469	chr1A	279837911	A	G
XLOC_001469	chr1A	279837980	T	C
XLOC_001469	chr1A	279838079	T	A
XLOC_001469	chr1A	279838398	C	T
XLOC_001469	chr1A	279838405	A	C
XLOC_001469	chr1A	279838433	T	C
XLOC_001469	chr1A	279838467	G	A
XLOC_001469	chr1A	279838513	C	T
XLOC_001469	chr1A	279838716	C	T
XLOC_001469	chr1A	279838866	C	T
XLOC_001469	chr1A	279838947	A	T
XLOC_001469	chr1A	279839057	T	C
XLOC_001469	chr1A	279839178	G	A
XLOC_001469	chr1A	279839270	C	T
XLOC_001469	chr1A	279839279	C	T
XLOC_001469	chr1A	279839307	A	C
XLOC_001469	chr1A	279839308	A	T
XLOC_001469	chr1A	279839378	T	C
XLOC_001469	chr1A	279839419	G	A
XLOC_001469	chr1A	279839520	G	A
XLOC_001469	chr1A	279839589	A	G
XLOC_001469	chr1A	279839635	T	G
XLOC_001469	chr1A	279839776	T	C
XLOC_001469	chr1A	279839826	G	T
XLOC_001469	chr1A	279840904	A	G
XLOC_001469	chr1A	279841008	A	T
XLOC_001469	chr1A	279841052	T	C
XLOC_001469	chr1A	279841078	G	T
XLOC_001469	chr1A	279841152	T	C
XLOC_001469	chr1A	279841167	C	A
XLOC_001469	chr1A	279841287	T	C
XLOC_001469	chr1A	279841425	G	A
XLOC_001469	chr1A	279841429	T	C
XLOC_001469	chr1A	279841515	A	G
XLOC_001469	chr1A	279841535	T	C
XLOC_001469	chr1A	279841586	G	A
XLOC_001469	chr1A	279841668	T	G
XLOC_001469	chr1A	279841762	C	G
XLOC_001469	chr1A	279841965	T	G
XLOC_005044	chr1A	287543305	A	T
XLOC_005044	chr1A	287543338	T	C
XLOC_005044	chr1A	287543356	T	C
XLOC_001530	chr1A	294038146	C	T
XLOC_001530	chr1A	294038438	T	G
XLOC_001530	chr1A	294039314	C	T
XLOC_001530	chr1A	294039668	A	G
XLOC_001530	chr1A	294039678	A	G
XLOC_001530	chr1A	294039737	C	T
XLOC_001530	chr1A	294040130	C	T
XLOC_001530	chr1A	294040173	G	C
XLOC_001530	chr1A	294040723	C	T
XLOC_001530	chr1A	294040744	G	A
XLOC_001530	chr1A	294040771	G	A
XLOC_001530	chr1A	294040849	T	C
XLOC_001530	chr1A	294040888	T	C
XLOC_001530	chr1A	294040954	G	A
XLOC_001530	chr1A	294041681	T	C
XLOC_001530	chr1A	294041787	G	A
XLOC_001530	chr1A	294041951	G	A
XLOC_001530	chr1A	294042059	A	G
XLOC_001530	chr1A	294042337	A	G
XLOC_001530	chr1A	294042385	C	T
XLOC_001530	chr1A	294042441	G	C
XLOC_005251	chr1A	331517038	A	G
XLOC_005251	chr1A	331518632	G	C
XLOC_005273	chr1A	337007544	T	A
XLOC_005273	chr1A	337009643	C	T
XLOC_005273	chr1A	337014637	G	C
XLOC_005273	chr1A	337016160	T	C
XLOC_005273	chr1A	337016703	A	G
XLOC_002322	chr1A	464116061	T	C
XLOC_002322	chr1A	464116106	G	C
XLOC_002322	chr1A	464116441	A	G
XLOC_002322	chr1A	464118508	G	A
XLOC_002371	chr1A	473415420	C	G
XLOC_002371	chr1A	473415516	C	G
XLOC_002371	chr1A	473415609	A	T
XLOC_002371	chr1A	473415763	G	C
XLOC_002371	chr1A	473415836	C	T
XLOC_002371	chr1A	473415853	G	A
XLOC_002371	chr1A	473415888	C	G
XLOC_002371	chr1A	473416291	C	A
XLOC_002371	chr1A	473416295	G	T
XLOC_002371	chr1A	473416298	G	A
XLOC_002371	chr1A	473416349	G	A
XLOC_002371	chr1A	473416491	A	T
XLOC_002371	chr1A	473416543	C	T
XLOC_002371	chr1A	473416739	C	A
XLOC_002371	chr1A	473416818	A	G
XLOC_002371	chr1A	473417848	G	A
XLOC_002371	chr1A	473417982	G	A
XLOC_002371	chr1A	473418857	T	C
XLOC_002371	chr1A	473418872	A	G
XLOC_002371	chr1A	473418992	G	A
XLOC_002371	chr1A	473419123	G	A
TraesCS1A02G284200	chr1A	481757128	T	C
TraesCS1A02G284200	chr1A	481757546	C	T
TraesCS1A02G284200	chr1A	481757962	C	T
TraesCS1A02G284200	chr1A	481758257	T	G
XLOC_002422	chr1A	481930133	A	T
XLOC_002422	chr1A	481931100	T	G
XLOC_002422	chr1A	481931118	G	A
XLOC_002422	chr1A	481931140	C	T
XLOC_002426	chr1A	482277229	G	T
XLOC_002426	chr1A	482277511	T	C
XLOC_002426	chr1A	482277662	T	G
XLOC_002426	chr1A	482277879	A	T
XLOC_002426	chr1A	482277961	A	C
XLOC_002426	chr1A	482278168	A	G
XLOC_002426	chr1A	482278271	G	A
XLOC_002426	chr1A	482278315	A	G
XLOC_002426	chr1A	482278410	C	T
XLOC_002426	chr1A	482278610	G	A
XLOC_002426	chr1A	482278753	C	A
XLOC_002426	chr1A	482278821	T	C
XLOC_002426	chr1A	482278982	T	G
XLOC_002426	chr1A	482279061	T	C
XLOC_002426	chr1A	482279127	C	T
XLOC_002426	chr1A	482279151	C	T
XLOC_006002	chr1A	482335916	G	A
XLOC_006002	chr1A	482335926	G	A
XLOC_006002	chr1A	482337230	C	T
XLOC_006002	chr1A	482337353	C	G
XLOC_006002	chr1A	482337470	A	G
XLOC_006002	chr1A	482337514	C	T
XLOC_006002	chr1A	482337539	G	T
XLOC_006002	chr1A	482337612	T	C
XLOC_006002	chr1A	482337904	T	C
XLOC_006002	chr1A	482338276	C	G
XLOC_006002	chr1A	482338796	G	A
XLOC_002428	chr1A	482759142	G	A
XLOC_002428	chr1A	482759416	G	C
XLOC_002428	chr1A	482759437	A	T
XLOC_002428	chr1A	482759523	C	G
XLOC_002428	chr1A	482759799	T	C
XLOC_002428	chr1A	482759871	T	C
XLOC_002428	chr1A	482760091	C	T
XLOC_002428	chr1A	482760766	C	A
XLOC_002428	chr1A	482761180	A	C
XLOC_002428	chr1A	482761218	G	A
XLOC_002428	chr1A	482761282	T	C
XLOC_002428	chr1A	482761366	A	C
XLOC_002428	chr1A	482761389	C	T
XLOC_002428	chr1A	482761524	C	A
XLOC_002428	chr1A	482761756	C	T
XLOC_002428	chr1A	482761826	T	G
XLOC_006004	chr1A	482768065	G	C
XLOC_006004	chr1A	482768067	G	C
XLOC_006004	chr1A	482768359	C	T
XLOC_006004	chr1A	482770252	G	C
XLOC_006004	chr1A	482770836	C	G
XLOC_006004	chr1A	482771047	C	T
XLOC_006005	chr1A	482772421	T	C
XLOC_006005	chr1A	482772556	G	T
XLOC_006005	chr1A	482772577	G	T
XLOC_006005	chr1A	482774525	T	C
XLOC_006005	chr1A	482777246	A	G
XLOC_006005	chr1A	482777278	C	T
XLOC_006005	chr1A	482777392	G	A
XLOC_006005	chr1A	482777650	G	T
XLOC_006005	chr1A	482778087	C	T
XLOC_006005	chr1A	482778670	G	A
XLOC_006005	chr1A	482778903	A	C
XLOC_006005	chr1A	482779163	G	A
XLOC_006005	chr1A	482779195	G	A
XLOC_006005	chr1A	482779374	A	G
XLOC_006006	chr1A	482780984	C	T
XLOC_006012	chr1A	482966397	G	A
XLOC_006012	chr1A	482966418	G	A
XLOC_006012	chr1A	482966477	G	A
XLOC_006012	chr1A	482966563	A	C
XLOC_006012	chr1A	482967589	T	C
XLOC_006012	chr1A	482968256	A	G
XLOC_006012	chr1A	482969215	G	T
XLOC_006012	chr1A	482969240	G	T
XLOC_002445	chr1A	485355341	T	C
XLOC_002445	chr1A	485356137	G	A
XLOC_002445	chr1A	485356187	C	T
XLOC_002445	chr1A	485356270	A	C
XLOC_002445	chr1A	485356290	A	G
XLOC_002445	chr1A	485356332	A	G
XLOC_002445	chr1A	485356417	C	T
XLOC_002445	chr1A	485357401	A	G
XLOC_002445	chr1A	485357853	G	A
XLOC_002505	chr1A	493218086	A	C
XLOC_002505	chr1A	493218170	G	C
XLOC_002505	chr1A	493218450	A	C
XLOC_002505	chr1A	493218495	T	C
XLOC_002505	chr1A	493218509	G	A
XLOC_002505	chr1A	493219403	C	T
XLOC_002505	chr1A	493219508	A	T
XLOC_002729	chr1A	520763918	G	T
XLOC_002729	chr1A	520763950	A	T
XLOC_006535	chr1A	539329513	A	C
XLOC_006535	chr1A	539330200	G	A
XLOC_006535	chr1A	539331392	C	T
XLOC_006535	chr1A	539331608	C	T
XLOC_006535	chr1A	539331861	T	C
XLOC_006535	chr1A	539331900	A	G
XLOC_006535	chr1A	539332312	C	A
XLOC_006696	chr1A	551655083	A	C
XLOC_006696	chr1A	551655306	C	G
XLOC_006696	chr1A	551655450	A	G
XLOC_006696	chr1A	551655455	T	C
XLOC_006696	chr1A	551655854	T	C
XLOC_006696	chr1A	551655894	A	G
XLOC_006696	chr1A	551655945	G	T
XLOC_006696	chr1A	551656075	A	G
XLOC_006696	chr1A	551656113	A	G
XLOC_006696	chr1A	551656357	G	C
XLOC_006696	chr1A	551656442	C	T
XLOC_006696	chr1A	551656447	C	T
XLOC_009710	chr1A	552844351	T	C
XLOC_009710	chr1A	552844495	G	A
XLOC_009710	chr1A	552844784	C	T
XLOC_003191	chr1A	557154926	C	T
XLOC_003191	chr1A	557155040	T	C
XLOC_003191	chr1A	557155109	G	A
XLOC_003191	chr1A	557155142	C	A
XLOC_003191	chr1A	557155189	C	T
XLOC_003191	chr1A	557155202	T	A
XLOC_006769	chr1A	557932801	G	C
XLOC_006769	chr1A	557933845	A	C
XLOC_006769	chr1A	557934186	A	C
XLOC_006769	chr1A	557934897	A	G
XLOC_006769	chr1A	557934978	A	G
XLOC_006769	chr1A	557935696	G	T
XLOC_006769	chr1A	557935744	A	G
XLOC_006784	chr1A	558507253	C	T
XLOC_003236	chr1A	561281696	G	C
XLOC_003236	chr1A	561282037	G	A
XLOC_003236	chr1A	561282063	G	T
XLOC_003236	chr1A	561282083	A	G
XLOC_006837	chr1A	563594907	A	G
XLOC_003270	chr1A	563775202	C	A
XLOC_003270	chr1A	563775223	C	T
XLOC_003270	chr1A	563775297	G	A
XLOC_003270	chr1A	563775344	A	G
XLOC_003280	chr1A	564277021	C	T
XLOC_003280	chr1A	564277088	T	G
XLOC_003280	chr1A	564277441	C	G
XLOC_003280	chr1A	564277704	G	C
XLOC_003280	chr1A	564277708	C	G
XLOC_003280	chr1A	564278024	T	C
XLOC_003280	chr1A	564278179	T	C
XLOC_003280	chr1A	564278185	T	C
XLOC_003280	chr1A	564278354	G	A
XLOC_003280	chr1A	564278680	C	T
XLOC_003280	chr1A	564278703	C	A
XLOC_003280	chr1A	564278727	C	T
XLOC_003280	chr1A	564279191	C	T
XLOC_003280	chr1A	564279524	C	T
XLOC_003281	chr1A	564300728	G	T
XLOC_003281	chr1A	564302528	T	C
XLOC_003281	chr1A	564304316	A	G
XLOC_003281	chr1A	564305011	T	C
XLOC_003281	chr1A	564305079	T	A
XLOC_003281	chr1A	564307818	G	A
XLOC_003281	chr1A	564308722	C	T
XLOC_003281	chr1A	564309539	C	T
XLOC_003281	chr1A	564309689	G	A
XLOC_003281	chr1A	564310004	G	A
XLOC_006854	chr1A	564392485	A	T
XLOC_006854	chr1A	564392648	G	A
XLOC_006854	chr1A	564393271	A	G
XLOC_006854	chr1A	564393444	A	G
XLOC_006854	chr1A	564394016	A	G
XLOC_006854	chr1A	564395333	A	G
XLOC_003283	chr1A	564573880	C	A
XLOC_003283	chr1A	564574268	G	C
TraesCS1A02G401500	chr1A	565010163	A	G
TraesCS1A02G401500	chr1A	565010170	T	G
TraesCS1A02G401500	chr1A	565010280	G	A
TraesCS1A02G401500	chr1A	565010284	A	C
TraesCS1A02G401500	chr1A	565010296	C	A
TraesCS1A02G401500	chr1A	565010320	C	T
TraesCS1A02G401500	chr1A	565010384	G	A
TraesCS1A02G401600	chr1A	565021722	T	C
TraesCS1A02G401600	chr1A	565022175	G	A
TraesCS1A02G401700	chr1A	565086245	C	A
TraesCS1A02G401700	chr1A	565086349	G	A
XLOC_003292	chr1A	565291922	T	C
XLOC_003292	chr1A	565294454	G	C
XLOC_003292	chr1A	565294538	C	T
XLOC_003292	chr1A	565294670	A	C
XLOC_003292	chr1A	565295141	T	C
XLOC_006919	chr1A	570271303	C	T
XLOC_006919	chr1A	570272286	T	C
XLOC_006919	chr1A	570272331	G	C
XLOC_006919	chr1A	570272448	G	A
XLOC_006919	chr1A	570272666	A	G
XLOC_006919	chr1A	570272714	G	C
XLOC_006919	chr1A	570273027	C	T
XLOC_006919	chr1A	570273060	C	G
XLOC_006919	chr1A	570273211	A	G
XLOC_006919	chr1A	570273526	T	A
XLOC_006919	chr1A	570273551	G	A
XLOC_006919	chr1A	570273568	G	T
XLOC_006919	chr1A	570273587	T	C
XLOC_006919	chr1A	570273591	T	C
XLOC_006919	chr1A	570273904	T	A
XLOC_006919	chr1A	570273939	A	G
XLOC_006919	chr1A	570273999	G	A
XLOC_006921	chr1A	570422122	A	T
XLOC_006921	chr1A	570422259	T	C
XLOC_006921	chr1A	570422315	C	T
XLOC_006921	chr1A	570422325	C	T
XLOC_006921	chr1A	570422443	A	G
XLOC_006921	chr1A	570422881	T	C
XLOC_006921	chr1A	570422931	G	C
XLOC_006921	chr1A	570422984	C	T
XLOC_006921	chr1A	570422985	A	C
XLOC_006921	chr1A	570423191	T	G
XLOC_006921	chr1A	570423197	C	T
XLOC_003351	chr1A	571344614	C	T
XLOC_003351	chr1A	571344978	T	C
XLOC_003351	chr1A	571345092	G	A
XLOC_003351	chr1A	571346003	G	A
XLOC_003351	chr1A	571347791	T	C
XLOC_003351	chr1A	571347889	T	G
XLOC_003351	chr1A	571347983	A	G
XLOC_003352	chr1A	571348931	G	C
XLOC_003352	chr1A	571348992	A	G
XLOC_003352	chr1A	571351770	A	G
XLOC_003352	chr1A	571356086	G	A
XLOC_003352	chr1A	571356171	G	C
XLOC_003352	chr1A	571356308	T	G
XLOC_003352	chr1A	571356738	T	G
XLOC_003352	chr1A	571357123	A	G
XLOC_003352	chr1A	571357154	T	C
XLOC_003352	chr1A	571358564	T	C
XLOC_003352	chr1A	571358602	C	T
XLOC_006935	chr1A	571579724	T	A
XLOC_006935	chr1A	571580085	G	A
XLOC_006935	chr1A	571580152	T	C
XLOC_006935	chr1A	571584308	T	C
XLOC_006935	chr1A	571584642	T	C
XLOC_006935	chr1A	571584735	T	C
XLOC_007039	chr1A	579843113	A	G
XLOC_007039	chr1A	579843193	C	A
XLOC_007039	chr1A	579843316	A	T
XLOC_007039	chr1A	579843321	G	A
XLOC_007039	chr1A	579843364	C	G
XLOC_007039	chr1A	579843423	C	G
XLOC_007039	chr1A	579843477	G	A
XLOC_007039	chr1A	579843525	G	A
XLOC_007039	chr1A	579843549	G	A
XLOC_007040	chr1A	579864216	G	C
XLOC_007040	chr1A	579864365	G	A
XLOC_007040	chr1A	579864780	G	A
XLOC_007040	chr1A	579865832	T	C
XLOC_007040	chr1A	579865844	A	G
XLOC_007040	chr1A	579866156	A	T
XLOC_007040	chr1A	579866242	A	T
XLOC_007040	chr1A	579867157	G	A
XLOC_007040	chr1A	579867234	A	C
XLOC_007040	chr1A	579868224	G	A
XLOC_007040	chr1A	579869128	G	C
XLOC_003448	chr1A	580183156	C	T
XLOC_003448	chr1A	580183215	T	C
XLOC_003448	chr1A	580183254	T	C
XLOC_003448	chr1A	580183426	T	C
XLOC_003448	chr1A	580185784	C	T
XLOC_003448	chr1A	580185800	G	C
XLOC_003448	chr1A	580186038	T	C
XLOC_003448	chr1A	580187905	T	C
XLOC_003448	chr1A	580187940	C	T
XLOC_003448	chr1A	580188280	T	C
XLOC_003448	chr1A	580188565	T	C
XLOC_003449	chr1A	580422490	G	T
XLOC_003449	chr1A	580422752	C	G
XLOC_003449	chr1A	580424107	T	C
XLOC_003449	chr1A	580424830	C	G
XLOC_003454	chr1A	580492758	G	A
XLOC_003454	chr1A	580492775	T	C
XLOC_003454	chr1A	580492910	A	G
XLOC_003454	chr1A	580493496	G	A
XLOC_003454	chr1A	580494560	A	G
XLOC_003454	chr1A	580494751	G	C
XLOC_003454	chr1A	580494827	C	G
XLOC_003454	chr1A	580494856	C	A
XLOC_003454	chr1A	580495812	C	T
XLOC_003454	chr1A	580495813	A	G
XLOC_003454	chr1A	580495866	C	T
XLOC_003454	chr1A	580495924	C	T
XLOC_003454	chr1A	580496165	A	G
XLOC_003454	chr1A	580496510	A	G
XLOC_003454	chr1A	580496544	A	T
XLOC_003454	chr1A	580496832	A	C
XLOC_003454	chr1A	580496846	T	C
XLOC_003454	chr1A	580496867	A	G
XLOC_003454	chr1A	580497009	T	C
XLOC_003454	chr1A	580497045	A	G
XLOC_007052	chr1A	580941271	C	T
XLOC_007052	chr1A	580941344	G	A
XLOC_007052	chr1A	580941399	T	C
XLOC_007052	chr1A	580941495	C	A
XLOC_007052	chr1A	580941552	A	T
XLOC_007052	chr1A	580941562	T	C
XLOC_007052	chr1A	580941588	G	T
XLOC_007052	chr1A	580941648	A	G
XLOC_007052	chr1A	580942086	C	T
XLOC_007052	chr1A	580942229	A	G
XLOC_007052	chr1A	580942399	C	G
XLOC_007052	chr1A	580942499	A	G
XLOC_007052	chr1A	580942549	A	G
XLOC_007052	chr1A	580942550	C	T
XLOC_003458	chr1A	580989006	C	G
XLOC_003458	chr1A	580989267	C	T
XLOC_003458	chr1A	580989759	C	T
XLOC_003458	chr1A	580990073	T	C
TraesCS1A02G426400	chr1A	581206206	T	C
TraesCS1A02G426400	chr1A	581206266	G	A
TraesCS1A02G426400	chr1A	581206305	T	C
TraesCS1A02G426600	chr1A	581256586	G	A
XLOC_003464	chr1A	581581263	T	C
XLOC_003464	chr1A	581581891	T	C
XLOC_003464	chr1A	581582449	A	C
XLOC_003464	chr1A	581582451	G	A
XLOC_003464	chr1A	581582452	A	C
XLOC_003464	chr1A	581582643	C	G
XLOC_003464	chr1A	581584450	A	G
XLOC_003464	chr1A	581584570	C	T
XLOC_003464	chr1A	581585016	C	T
XLOC_003464	chr1A	581585033	A	T
XLOC_003464	chr1A	581585512	T	C
XLOC_003464	chr1A	581585605	G	A
XLOC_003464	chr1A	581585620	A	G
XLOC_003464	chr1A	581585693	C	T
XLOC_003464	chr1A	581585880	G	A
XLOC_003464	chr1A	581585907	C	T
XLOC_003464	chr1A	581586043	G	C
XLOC_007066	chr1A	581867950	G	A
XLOC_007066	chr1A	581868813	G	A
XLOC_007066	chr1A	581869484	T	C
XLOC_007066	chr1A	581870296	T	C
XLOC_007067	chr1A	581871064	G	A
XLOC_007067	chr1A	581871168	A	G
XLOC_007067	chr1A	581871245	T	C
XLOC_007067	chr1A	581871473	C	A
XLOC_007067	chr1A	581871530	A	C
XLOC_007067	chr1A	581873162	C	T
XLOC_007067	chr1A	581873170	T	C
XLOC_003471	chr1A	581915341	G	A
XLOC_003471	chr1A	581915525	T	C
XLOC_003471	chr1A	581915541	G	A
XLOC_003471	chr1A	581916286	G	A
XLOC_003471	chr1A	581916456	C	T
XLOC_003471	chr1A	581916594	G	A
XLOC_003471	chr1A	581916726	G	T
XLOC_003485	chr1A	582861974	T	C
XLOC_003485	chr1A	582862737	G	C
XLOC_003485	chr1A	582862966	G	A
XLOC_003485	chr1A	582863581	C	T
XLOC_007088	chr1A	582865308	C	G
XLOC_007088	chr1A	582866643	G	A
XLOC_007088	chr1A	582866778	G	A
XLOC_007088	chr1A	582866801	C	G
XLOC_007088	chr1A	582866805	A	G
XLOC_007088	chr1A	582867126	C	T
XLOC_007088	chr1A	582867275	T	C
XLOC_007088	chr1A	582867888	G	A
XLOC_003489	chr1A	583290045	T	C
XLOC_003489	chr1A	583290929	C	A
XLOC_003489	chr1A	583290950	T	C
XLOC_003489	chr1A	583291126	C	T
XLOC_003489	chr1A	583291151	C	T
XLOC_003489	chr1A	583291639	G	A
XLOC_003489	chr1A	583291889	G	A
XLOC_003489	chr1A	583293567	G	C
XLOC_003489	chr1A	583294068	G	C
XLOC_003489	chr1A	583294657	G	A
XLOC_003489	chr1A	583294903	C	T
XLOC_003489	chr1A	583295026	A	T
XLOC_007095	chr1A	583363314	C	T
XLOC_007095	chr1A	583363808	A	G
XLOC_007095	chr1A	583364667	A	G
XLOC_007099	chr1A	583659803	T	C
XLOC_007099	chr1A	583659925	G	A
XLOC_007099	chr1A	583659998	G	A
XLOC_007099	chr1A	583659999	A	G
XLOC_007099	chr1A	583660309	C	T
XLOC_007099	chr1A	583660327	A	G
XLOC_007099	chr1A	583660353	A	G
XLOC_007099	chr1A	583661977	T	G
XLOC_007099	chr1A	583663786	C	T
XLOC_007103	chr1A	583989172	G	A
XLOC_007103	chr1A	583989297	A	G
XLOC_007103	chr1A	583989335	T	C
XLOC_007103	chr1A	583989362	A	G
XLOC_007103	chr1A	583989475	T	C
XLOC_007103	chr1A	583989511	G	C
XLOC_007103	chr1A	583989566	C	T
XLOC_007103	chr1A	583989759	T	C
XLOC_007103	chr1A	583989936	A	G
XLOC_003499	chr1A	584506403	C	G
XLOC_003499	chr1A	584507023	C	A
XLOC_003499	chr1A	584508928	G	A
XLOC_003499	chr1A	584508940	A	G
XLOC_003499	chr1A	584509315	A	G
XLOC_003499	chr1A	584509360	C	T
XLOC_003499	chr1A	584509387	C	A
XLOC_003499	chr1A	584509670	T	C
XLOC_003499	chr1A	584509702	G	C
XLOC_007114	chr1A	584676061	G	C
XLOC_007114	chr1A	584676523	T	C
XLOC_007114	chr1A	584676592	A	G
XLOC_007115	chr1A	584679466	T	A
XLOC_007115	chr1A	584679526	T	A
XLOC_007115	chr1A	584679697	T	C
XLOC_007115	chr1A	584679809	A	G
XLOC_007115	chr1A	584679815	G	A
XLOC_007115	chr1A	584679901	T	C
XLOC_007115	chr1A	584680077	T	A
XLOC_007115	chr1A	584680107	A	G
XLOC_007115	chr1A	584680184	A	G
XLOC_007115	chr1A	584680212	G	A
XLOC_007115	chr1A	584680468	C	T
XLOC_007115	chr1A	584680501	C	A
XLOC_007115	chr1A	584680516	C	A
XLOC_007115	chr1A	584680579	A	G
XLOC_007115	chr1A	584680851	A	G
XLOC_007115	chr1A	584682596	A	G
XLOC_007115	chr1A	584682597	A	T
XLOC_007115	chr1A	584682891	A	G
XLOC_007115	chr1A	584682968	G	A
XLOC_007115	chr1A	584683085	A	G
XLOC_007115	chr1A	584683328	A	G
XLOC_007115	chr1A	584683385	C	G
XLOC_007115	chr1A	584683412	A	G
XLOC_007115	chr1A	584684557	G	A
XLOC_007115	chr1A	584684739	A	G
XLOC_003512	chr1A	585304615	C	T
XLOC_003512	chr1A	585304646	A	G
XLOC_003512	chr1A	585305135	G	A
XLOC_003512	chr1A	585305174	G	C
XLOC_003512	chr1A	585305349	C	T
XLOC_003519	chr1A	585743158	G	A
XLOC_003519	chr1A	585743258	T	A
XLOC_003519	chr1A	585743283	C	T
XLOC_003519	chr1A	585743322	T	C
XLOC_003519	chr1A	585743346	C	T
XLOC_003519	chr1A	585743347	G	T
XLOC_003519	chr1A	585743360	G	C
XLOC_003519	chr1A	585743457	C	T
XLOC_003519	chr1A	585743482	C	A
XLOC_003519	chr1A	585743505	T	C
XLOC_003519	chr1A	585743568	G	A
XLOC_003519	chr1A	585743652	A	C
XLOC_003519	chr1A	585743664	G	T
XLOC_007140	chr1A	586717533	T	C
XLOC_007140	chr1A	586717556	G	T
XLOC_007140	chr1A	586717629	G	T
XLOC_007140	chr1A	586717679	C	T
XLOC_007140	chr1A	586717813	T	C
XLOC_007140	chr1A	586717923	A	G
XLOC_007140	chr1A	586717960	C	A
XLOC_007140	chr1A	586718032	G	T
XLOC_007140	chr1A	586718120	C	T
XLOC_007140	chr1A	586718201	A	T
XLOC_007140	chr1A	586718292	G	A
XLOC_007140	chr1A	586718426	C	G
XLOC_007140	chr1A	586718766	G	A
XLOC_007140	chr1A	586719400	A	G
XLOC_007140	chr1A	586719868	T	C
XLOC_007140	chr1A	586719922	C	T
XLOC_007140	chr1A	586719952	T	G
XLOC_007140	chr1A	586719991	A	T
XLOC_007140	chr1A	586720211	C	G
XLOC_007140	chr1A	586720536	G	A
XLOC_007145	chr1A	586921344	C	G
XLOC_007145	chr1A	586921640	G	A
XLOC_007145	chr1A	586922821	C	A
XLOC_007145	chr1A	586923290	T	C
XLOC_007145	chr1A	586924068	G	A
XLOC_007145	chr1A	586925648	T	C
XLOC_007146	chr1A	586952167	G	A
XLOC_007146	chr1A	586952964	G	C
XLOC_007146	chr1A	586953013	A	G
XLOC_007146	chr1A	586953042	A	C
XLOC_007146	chr1A	586953117	T	C
XLOC_007146	chr1A	586953339	A	G
XLOC_007146	chr1A	586953792	A	G
XLOC_007148	chr1A	586993772	C	T
XLOC_007148	chr1A	586994408	A	G
XLOC_007148	chr1A	586998905	T	G
XLOC_007149	chr1A	587359531	C	G
XLOC_007149	chr1A	587359666	C	G
XLOC_007149	chr1A	587359669	T	A
XLOC_007149	chr1A	587359723	A	T
XLOC_007149	chr1A	587359843	T	G
XLOC_007149	chr1A	587359854	G	A
XLOC_007149	chr1A	587359898	G	T
XLOC_007149	chr1A	587360393	G	A
XLOC_007149	chr1A	587361077	G	C
XLOC_007149	chr1A	587361144	G	C
XLOC_007153	chr1A	587839385	G	A
XLOC_007153	chr1A	587839782	G	A
XLOC_007153	chr1A	587839792	G	A
XLOC_007153	chr1A	587839840	C	T
XLOC_007153	chr1A	587840195	C	A
XLOC_007153	chr1A	587840472	T	C
XLOC_007153	chr1A	587840879	A	G
XLOC_007158	chr1A	588118066	T	G
XLOC_007158	chr1A	588118171	T	A
XLOC_007158	chr1A	588118381	T	C
XLOC_007158	chr1A	588118390	G	A
XLOC_007158	chr1A	588118392	G	A
XLOC_007158	chr1A	588118551	A	G
XLOC_007158	chr1A	588120132	T	C
XLOC_007160	chr1A	588297073	T	C
XLOC_007160	chr1A	588297288	A	T
XLOC_007160	chr1A	588297953	A	G
XLOC_007160	chr1A	588298031	C	A
XLOC_007160	chr1A	588298354	C	A
XLOC_007160	chr1A	588298627	A	C
XLOC_007160	chr1A	588298834	C	T
XLOC_007160	chr1A	588298861	C	T
XLOC_007160	chr1A	588298927	T	C
XLOC_007160	chr1A	588299083	T	C
XLOC_007160	chr1A	588300108	T	C
XLOC_007160	chr1A	588300757	G	A
XLOC_007160	chr1A	588301389	G	A
XLOC_007160	chr1A	588301424	C	A
XLOC_007160	chr1A	588301640	G	A
XLOC_007160	chr1A	588301655	T	C
XLOC_007160	chr1A	588302191	C	T
XLOC_007160	chr1A	588302333	C	T
XLOC_007160	chr1A	588302528	C	T
XLOC_007160	chr1A	588302588	A	G
XLOC_007160	chr1A	588302795	G	T
XLOC_007160	chr1A	588302866	T	C
XLOC_007160	chr1A	588303287	G	C
XLOC_007160	chr1A	588303319	G	A
XLOC_007164	chr1A	588491437	G	A
XLOC_007164	chr1A	588491726	C	G
XLOC_007164	chr1A	588492313	A	G
XLOC_007164	chr1A	588492575	A	G
XLOC_007164	chr1A	588492621	T	C
XLOC_007164	chr1A	588492683	T	A
XLOC_007164	chr1A	588493024	C	T
XLOC_003539	chr1A	588902625	G	C
XLOC_003539	chr1A	588902814	G	T
XLOC_003539	chr1A	588902820	A	T
XLOC_003539	chr1A	588902957	T	C
XLOC_003539	chr1A	588902972	T	C
XLOC_003539	chr1A	588903447	C	T
[truncated: 52,010 more rows]
