# Supplementary material for: Asymmetric gene expression in grain development of reciprocal crosses between tetraploid and hexaploid wheats
Source: Commun Biol. 2022 Dec 23;5:1412. doi: 10.1038/s42003-022-04374-w (PMC9789062; doi:10.1038/s42003-022-04374-w)
Supplement: Supplementary file 18 — Supplementary Data 15 [file 42003_2022_4374_MOESM18_ESM.xlsx]

## Sheet: Supplementary Data 15
Supplementary Data 15 Imprinting genes identified in this study.
ID	Chromosome	Start	End	IWGSC RefSeq 1.1 id	reciprocal	stage	AxB_A_counts	AxB_B_counts	BxA_A_counts	BxA_B_counts	imprinting_padj	M_in_AxB	M_in_BxA	F_in_AxB	F_in_BxA	Judge	Reference	TGACv1_id from Yang et al., 2018
XLOC_078194	chr3B	13960570	13967682	TraesCS3B02G030600	AxC-CxA	E1	17	7	6	55	1.28386e-06	0.708333	0.901639	0.291667	0.0983607	MEG	this study
TraesCS1A02G050900	chr1A	32454117	32455183	TraesCS1A02G050900	AxC-CxA	E1	70	0	0	37	1.85217e-27	1	1	0	0	MEG	this study
TraesCS2B02G177100	chr2B	152175060	152176107	TraesCS2B02G177100	AxC-CxA	E1	76	0	24	177	9.61803e-45	1	0.880597	0	0.119403	MEG	this study
TraesCSU02G203200	chrUn	302757229	302757862	TraesCSU02G203200	AxC-CxA	E1	119	0	0	31	1.3687e-30	1	1	0	0	MEG	this study
XLOC_006175	chr1A	499807368	499809182	TraesCS1A02G309000	AxC-CxA	E1	135	0	0	442	4.30637e-132	1	1	0	0	MEG	this study
XLOC_006176	chr1A	499926129	499927700	TraesCS1A02G309100	AxC-CxA	E1	62	14	0	48	8.30231e-20	0.815789	1	0.184211	0	MEG	this study
XLOC_012589	chr1B	503351112	503353694	TraesCS1B02G288600	AxC-CxA	E1	27	9	0	22	1.39898e-07	0.75	1	0.25	0	MEG	this study
XLOC_013625	chr1B	645548098	645552814	TraesCS1B02G422700	AxC-CxA	E1	20	0	0	23	4.41369e-11	1	1	0	0	MEG	this study
XLOC_016554	chr1B	486846208	486849061	TraesCS1B02G278500	AxC-CxA	E1	19	3	5	23	3.1788e-05	0.863636	0.821429	0.136364	0.178571	MEG	this study
XLOC_017924	chr1B	668128680	668133816	TraesCS1B02G449700	AxC-CxA	E1	101	0	78	300	7.87669e-52	1	0.793651	0	0.206349	MEG	this study
XLOC_032497	chr2A	564611917	564616144	TraesCS2A02G331700	AxC-CxA	E1	3	17	10	4	0.00959337	0.15	0.285714	0.85	0.714286	PEG	this study
XLOC_033627	chr2A	719526373	719528337	TraesCS2A02G484100	AxC-CxA	E1	14	2	11	33	0.000236773	0.875	0.75	0.125	0.25	MEG	this study
XLOC_038091	chr2A	716548715	716549949	TraesCS2A02G477700	AxC-CxA	E1	82	0	0	76	1.44384e-44	1	1	0	0	MEG	this study
XLOC_044725	chr2B	446080168	446084251	TraesCS2B02G311900	AxC-CxA	E1	50	0	0	42	4.31847e-25	1	1	0	0	MEG	this study
XLOC_045394	chr2B	571345533	571348162	TraesCS2B02G402800	AxC-CxA	E1	136	0	0	12	4.91253e-16	1	1	0	0	MEG	this study
XLOC_048697	chr2B	180615672	180621965	TraesCS2B02G201700	AxC-CxA	E1	36	7	20	57	2.66672e-08	0.837209	0.74026	0.162791	0.25974	MEG	this study
XLOC_049003	chr2B	244569321	244572562	TraesCS2B02G240100	AxC-CxA	E1	71	0	0	84	1.62193e-43	1	1	0	0	MEG	this study
XLOC_051806	chr2B	785289133	785291116	TraesCS2B02G603500	AxC-CxA	E1	19	1	3	91	9.97665e-16	0.95	0.968085	0.05	0.0319149	MEG	this study
XLOC_052528	chr2B	73989300	73990247	-	AxC-CxA	E1	25	0	1	45	1.92739e-16	1	0.978261	0	0.0217391	MEG	this study
XLOC_073038	chr3A	534161096	534162174	TraesCS3A02G299700	AxC-CxA	E1	17	0	0	32	7.34954e-12	1	1	0	0	MEG	this study
XLOC_073359	chr3A	597233445	597234909	TraesCS3A02G348500	AxC-CxA	E1	46	0	0	83	8.01819e-34	1	1	0	0	MEG	this study
XLOC_078285	chr3B	20717764	20722440	TraesCS3B02G041700	AxC-CxA	E1	11	0	1	81	9.15822e-12	1	0.987805	0	0.0121951	MEG	this study
XLOC_079182	chr3B	140486708	140491516	TraesCS3B02G149100	AxC-CxA	E1	59	16	55	172	4.91648e-15	0.786667	0.757709	0.213333	0.242291	MEG	this study
XLOC_079190	chr3B	141285527	141286803	TraesCS3B02G150100	AxC-CxA	E1	2	11	13	1	0.000752592	0.153846	0.0714286	0.846154	0.928571	PEG	this study
XLOC_081815	chr3B	729003095	729004714	TraesCS3B02G481600	AxC-CxA	E1	11	0	5	104	1.48973e-10	1	0.954128	0	0.0458716	MEG	this study
XLOC_082992	chr3B	7481829	7490514	TraesCS3B02G018100	AxC-CxA	E1	0	49	46	0	4.14575e-26	0	0	1	1	PEG	this study
XLOC_083023	chr3B	9097617	9099110	TraesCS3B02G021500	AxC-CxA	E1	29	0	0	15	1.70296e-10	1	1	0	0	MEG	this study
XLOC_086299	chr3B	655478029	655480650	TraesCS3B02G418800	AxC-CxA	E1	18	0	0	161	5.11459e-23	1	1	0	0	MEG	this study
XLOC_086973	chr3B	750361238	750361891	TraesCS3B02G506900	AxC-CxA	E1	25	0	2	47	6.89747e-16	1	0.959184	0	0.0408163	MEG	this study
XLOC_087392	chr3B	791771182	791777013	TraesCS3B02G557600	AxC-CxA	E1	13	74	37	9	4.59034e-12	0.149425	0.195652	0.850575	0.804348	PEG	this study
XLOC_105386	chr4A	739064735	739068799	TraesCS4A02G485400	AxC-CxA	E1	94	4	0	86	8.9351e-46	0.959184	1	0.0408163	0	MEG	this study
XLOC_105856	chr4A	41918849	41920432	TraesCS4A02G050800	AxC-CxA	E1	34	7	0	13	1.50967e-06	0.829268	1	0.170732	0	MEG	this study
XLOC_105919	chr4A	58808486	58810446	TraesCS4A02G061900	AxC-CxA	E1	25	0	0	72	1.08843e-21	1	1	0	0	MEG	this study
XLOC_109123	chr4A	707303998	707305576	TraesCS4A02G437600	AxC-CxA	E1	29	0	0	13	1.37634e-09	1	1	0	0	MEG	this study
XLOC_113302	chr4B	19735451	19738202	TraesCS4B02G026100	AxC-CxA	E1	249	98	3	23	3.61549e-08	0.717579	0.884615	0.282421	0.115385	MEG	this study
XLOC_113453	chr4B	36640830	36645285	-	AxC-CxA	E1	30	8	8	20	0.00061561	0.789474	0.714286	0.210526	0.285714	MEG	this study
XLOC_113949	chr4B	130622726	130627144	TraesCS4B02G114600	AxC-CxA	E1	16	0	0	41	9.09876e-13	1	1	0	0	MEG	this study
XLOC_115700	chr4B	595268490	595269694	-	AxC-CxA	E1	19	0	1	125	7.34015e-21	1	0.992063	0	0.00793651	MEG	this study
XLOC_116226	chr4B	660904503	660911006	TraesCS4B02G381000	AxC-CxA	E1	0	49	91	0	1.28739e-36	0	0	1	1	PEG	this study
XLOC_116227	chr4B	660929823	660944746	TraesCS4B02G381100;TraesCS4B02G381200	AxC-CxA	E1	1	82	41	0	5.9935e-30	0.0120482	0	0.987952	1	PEG	this study
XLOC_116717	chr4B	34722131	34725285	TraesCS4B02G047400	AxC-CxA	E1	64	0	9	32	2.90461e-17	1	0.780488	0	0.219512	MEG	this study
XLOC_116863	chr4B	60203319	60208105	TraesCS4B02G067600	AxC-CxA	E1	57	12	78	210	1.34314e-15	0.826087	0.729167	0.173913	0.270833	MEG	this study
XLOC_131904	chr5A	475644036	475650327	-;TraesCS5A02G262500	AxC-CxA	E1	117	0	22	415	4.27836e-95	1	0.949657	0	0.0503432	MEG	this study
XLOC_132084	chr5A	494862838	494871177	TraesCS5A02G286800	AxC-CxA	E1	142	4	0	445	3.37669e-130	0.972603	1	0.0273973	0	MEG	this study
XLOC_133355	chr5A	637167478	637168439	TraesCS5A02G457500	AxC-CxA	E1	12	0	0	49	2.4927e-11	1	1	0	0	MEG	this study
XLOC_137468	chr5A	623503302	623504625	TraesCS5A02G443400	AxC-CxA	E1	15	0	0	33	3.92443e-11	1	1	0	0	MEG	this study
XLOC_138126	chr5A	692061274	692062973	TraesCS5A02G535400	AxC-CxA	E1	33	0	38	233	1.28253e-22	1	0.859779	0	0.140221	MEG	this study
XLOC_143721	chr5B	465833934	465837387	TraesCS5B02G280000	AxC-CxA	E1	38	0	0	71	4.59869e-28	1	1	0	0	MEG	this study
XLOC_144000	chr5B	504775050	504776542	TraesCS5B02G319700	AxC-CxA	E1	37	0	0	82	1.86876e-29	1	1	0	0	MEG	this study
XLOC_145401	chr5B	670113963	670116476	TraesCS5B02G503800	AxC-CxA	E1	16	4	12	62	3.2785e-06	0.8	0.837838	0.2	0.162162	MEG	this study
XLOC_146375	chr5B	62023577	62033552	TraesCS5B02G055900;TraesCS5B02G056100	AxC-CxA	E1	11	0	5	17	0.000281724	1	0.772727	0	0.227273	MEG	this study
XLOC_164046	chr6A	42123806	42127580	TraesCS6A02G074200	AxC-CxA	E1	1	13	20	0	3.71422e-07	0.0714286	0	0.928571	1	PEG	this study
XLOC_167465	chr6A	39865387	39878021	TraesCS6A02G073000;TraesCS6A02G073100	AxC-CxA	E1	10	151	97	0	2.4861e-57	0.0621118	0	0.937888	1	PEG	this study
XLOC_177432	chr6B	30146912	30151265	TraesCS6B02G050700	AxC-CxA	E1	93	29	3	56	2.37043e-19	0.762295	0.949153	0.237705	0.0508475	MEG	this study
XLOC_178687	chr6B	227270667	227276812	TraesCS6B02G193000	AxC-CxA	E1	14	0	0	17	1.04725e-07	1	1	0	0	MEG	this study
XLOC_192498	chr7A	21351549	21353709	TraesCS7A02G047100	AxC-CxA	E1	67	23	11	32	3.1203e-06	0.744444	0.744186	0.255556	0.255814	MEG	this study
XLOC_194163	chr7A	253427732	253433169	TraesCS7A02G260600	AxC-CxA	E1	38	0	1	42	2.00411e-20	1	0.976744	0	0.0232558	MEG	this study
XLOC_195379	chr7A	575264831	575275599	TraesCS7A02G396700	AxC-CxA	E1	54	352	223	0	1.16007e-115	0.133005	0	0.866995	1	PEG	this study
XLOC_195580	chr7A	610931090	610934407	TraesCS7A02G419400	AxC-CxA	E1	134	1257	2638	0	0	0.0963336	0	0.903666	1	PEG	this study
XLOC_195918	chr7A	654562256	654566159	TraesCS7A02G459400	AxC-CxA	E1	16	0	0	11	1.63072e-06	1	1	0	0	MEG	this study
XLOC_196861	chr7A	4428537	4435570	TraesCS7A02G009800	AxC-CxA	E1	168	0	0	280	8.84632e-125	1	1	0	0	MEG	this study
XLOC_196866	chr7A	4685333	4687935	TraesCS7A02G010300	AxC-CxA	E1	101	13	0	102	3.93326e-45	0.885965	1	0.114035	0	MEG	this study
XLOC_197869	chr7A	92893435	92896377	TraesCS7A02G141400	AxC-CxA	E1	22	0	0	166	4.98121e-27	1	1	0	0	MEG	this study
XLOC_199374	chr7A	444982472	444986352	TraesCS7A02G313100	AxC-CxA	E1	172	62	39	118	1.26681e-19	0.735043	0.751592	0.264957	0.248408	MEG	this study
XLOC_199989	chr7A	567501582	567506688	TraesCS7A02G391400	AxC-CxA	E1	48	0	3	103	1.85726e-34	1	0.971698	0	0.0283019	MEG	this study
XLOC_200174	chr7A	608942104	608947040	TraesCS7A02G417200	AxC-CxA	E1	8	39	113	0	1.54709e-27	0.170213	0	0.829787	1	PEG	this study
XLOC_206190	chr7B	215000979	215006781	TraesCS7B02G158600	AxC-CxA	E1	34	0	1	266	1.01877e-41	1	0.996255	0	0.00374532	MEG	this study
XLOC_207000	chr7B	439416344	439420007	TraesCS7B02G235100	AxC-CxA	E1	131	23	16	130	3.39574e-39	0.850649	0.890411	0.149351	0.109589	MEG	this study
XLOC_208710	chr7B	702648000	702649351	TraesCS7B02G436700	AxC-CxA	E1	13	0	0	23	1.37808e-08	1	1	0	0	MEG	this study
XLOC_210830	chr7B	310411349	310416058	TraesCS7B02G186500	AxC-CxA	E1	38	8	6	17	0.000118362	0.826087	0.73913	0.173913	0.26087	MEG	this study
XLOC_212200	chr7B	611553396	611556185	TraesCS7B02G353600	AxC-CxA	E1	20	6	6	42	1.01241e-06	0.769231	0.875	0.230769	0.125	MEG	this study
XLOC_115459	chr4B	553246900	553254334	-	AxC-CxA	E2	34	0	3	8	2.45058e-05	1	0.727273	0	0.272727	MEG	this study
XLOC_006175	chr1A	499807368	499809182	TraesCS1A02G309000	AxC-CxA	E2	53	0	0	65	2.46688e-32	1	1	0	0	MEG	this study
XLOC_012214	chr1B	432323696	432331011	TraesCS1B02G243300	AxC-CxA	E2	66	14	0	45	1.30075e-19	0.825	1	0.175	0	MEG	this study
XLOC_038091	chr2A	716548715	716549949	TraesCS2A02G477700	AxC-CxA	E2	11	0	0	52	1.34669e-10	1	1	0	0	MEG	this study
XLOC_045394	chr2B	571345533	571348162	TraesCS2B02G402800	AxC-CxA	E2	99	0	0	38	3.04643e-32	1	1	0	0	MEG	this study
XLOC_046629	chr2B	752299262	752299630	TraesCS2B02G557500	AxC-CxA	E2	17	0	0	11	1.93087e-06	1	1	0	0	MEG	this study
XLOC_070242	chr3A	722378697	722379123	TraesCS3A02G496600	AxC-CxA	E2	76	32	16	115	1.88358e-18	0.703704	0.877863	0.296296	0.122137	MEG	this study
XLOC_072659	chr3A	468318690	468319745	-	AxC-CxA	E2	100	16	0	15	1.16501e-09	0.862069	1	0.137931	0	MEG	this study
XLOC_105386	chr4A	739064735	739068799	TraesCS4A02G485400	AxC-CxA	E2	11	0	0	35	5.00909e-09	1	1	0	0	MEG	this study
XLOC_116226	chr4B	660904503	660911006	TraesCS4B02G381000	AxC-CxA	E2	0	97	115	2	7.38671e-57	0	0.017094	1	0.982906	PEG	this study
XLOC_116227	chr4B	660929823	660944746	TraesCS4B02G381100;TraesCS4B02G381200	AxC-CxA	E2	0	63	42	0	7.38748e-28	0	0	1	1	PEG	this study
XLOC_118850	chr4B	555044483	555048281	-	AxC-CxA	E2	11	0	0	54	9.50908e-11	1	1	0	0	MEG	this study
XLOC_131904	chr5A	475644036	475650327	-;TraesCS5A02G262500	AxC-CxA	E2	66	0	8	168	4.2822e-48	1	0.954545	0	0.0454545	MEG	this study
XLOC_132084	chr5A	494862838	494871177	TraesCS5A02G286800	AxC-CxA	E2	18	0	0	226	3.18436e-25	1	1	0	0	MEG	this study
XLOC_132167	chr5A	506649910	506656227	-	AxC-CxA	E2	4	10	91	0	2.41243e-09	0.285714	0	0.714286	1	PEG	this study
XLOC_148738	chr5B	530973053	530974153	TraesCS5B02G349900	AxC-CxA	E2	96	346	14	1	6.1135e-07	0.217195	0.0666667	0.782805	0.933333	PEG	this study
XLOC_167465	chr6A	39865387	39878021	TraesCS6A02G073000;TraesCS6A02G073100	AxC-CxA	E2	3	57	20	0	6.50567e-14	0.05	0	0.95	1	PEG	this study
XLOC_173972	chr6B	116602873	116608197	TraesCS6B02G121900	AxC-CxA	E2	0	111	161	52	5.92222e-44	0	0.244131	1	0.755869	PEG	this study
XLOC_195375	chr7A	574745836	574749366	TraesCS7A02G396300	AxC-CxA	E2	0	80	68	0	3.18608e-41	0	0	1	1	PEG	this study
XLOC_195379	chr7A	575264831	575275599	TraesCS7A02G396700	AxC-CxA	E2	33	146	203	0	1.34941e-70	0.184358	0	0.815642	1	PEG	this study
XLOC_196861	chr7A	4428537	4435570	TraesCS7A02G009800	AxC-CxA	E2	47	9	0	205	1.81927e-40	0.839286	1	0.160714	0	MEG	this study
XLOC_208596	chr7B	690740061	690743456	TraesCS7B02G421600	AxC-CxA	E2	43	9	22	93	5.53347e-13	0.826923	0.808696	0.173077	0.191304	MEG	this study
XLOC_012214	chr1B	432323696	432331011	TraesCS1B02G243300	AxC-CxA	E3	0	11	62	23	8.16705e-05	0	0.270588	1	0.729412	PEG	this study
XLOC_045394	chr2B	571345533	571348162	TraesCS2B02G402800	AxC-CxA	E3	102	2	0	79	1.9547e-47	0.980769	1	0.0192308	0	MEG	this study
XLOC_131904	chr5A	475644036	475650327	-;TraesCS5A02G262500	AxC-CxA	E3	72	14	0	32	4.93073e-16	0.837209	1	0.162791	0	MEG	this study
XLOC_141832	chr5B	68843885	68846782	TraesCS5B02G061400	AxC-CxA	E3	93	0	0	19	1.41285e-19	1	1	0	0	MEG	this study
XLOC_197593	chr7A	63310343	63315412	-	AxC-CxA	E3	55	9	0	41	1.73302e-18	0.859375	1	0.140625	0	MEG	this study
XLOC_015835	chr1B	326781227	326789503	TraesCS1B02G180000	AxC-CxA	E4	13	43	62	0	2.64286e-18	0.232143	0	0.767857	1	PEG	this study
XLOC_045394	chr2B	571345533	571348162	TraesCS2B02G402800	AxC-CxA	E4	88	3	0	24	4.15496e-19	0.967033	1	0.032967	0	MEG	this study
XLOC_115399	chr4B	540718393	540722344	TraesCS4B02G267500	AxC-CxA	E4	17	112	14	0	3.88923e-09	0.131783	0	0.868217	1	PEG	this study
XLOC_148738	chr5B	530973053	530974153	TraesCS5B02G349900	AxC-CxA	E4	31	79	35	10	2.10917e-06	0.281818	0.222222	0.718182	0.777778	PEG	this study
XLOC_195375	chr7A	574745836	574749366	TraesCS7A02G396300	AxC-CxA	E4	0	90	79	0	3.85548e-47	0	0	1	1	PEG	this study
XLOC_195580	chr7A	610931090	610934407	TraesCS7A02G419400	AxC-CxA	E4	195	483	2386	32	0	0.287611	0.0132341	0.712389	0.986766	PEG	this study
XLOC_045394	chr2B	571345533	571348162	TraesCS2B02G402800	AxC-CxA	E5	222	0	0	193	5.90108e-120	1	1	0	0	MEG	this study
XLOC_086322	chr3B	658603886	658607859	TraesCS3B02G421700	AxC-CxA	E5	9	58	16	1	4.12573e-08	0.134328	0.0588235	0.865672	0.941176	PEG	this study
XLOC_149393	chr5B	618195937	618208956	TraesCS5B02G447000	AxC-CxA	E5	21	3	7	85	4.51855e-12	0.875	0.923913	0.125	0.076087	MEG	this study
XLOC_205448	chr7B	72606800	72611632	-	AxC-CxA	E5	14	0	0	25	6.54369e-09	1	1	0	0	MEG	this study
XLOC_209083	chr7B	739390535	739393296	TraesCS7B02G481900	AxC-CxA	E5	0	14	19	0	9.97664e-08	0	0	1	1	PEG	this study
XLOC_012910	chr1B	558284114	558286286	TraesCS1B02G332200	AxC-CxA	E6	200	64	12	65	3.48033e-19	0.757576	0.844156	0.242424	0.155844	MEG	this study
XLOC_016883	chr1B	542926216	542928863	TraesCS1B02G318100	AxC-CxA	E6	34	11	0	41	3.06883e-12	0.755556	1	0.244444	0	MEG	this study
XLOC_016889	chr1B	543465541	543471760	TraesCS1B02G319000	AxC-CxA	E6	19	6	0	14	0.000121195	0.76	1	0.24	0	MEG	this study
XLOC_147837	chr5B	401005406	401012428	TraesCS5B02G225500	AxC-CxA	E6	5	18	19	0	5.8521e-06	0.217391	0	0.782609	1	PEG	this study
XLOC_050077	chr2B	513496438	513501370	TraesCS2B02G360400	AxC-CxA	E8	71	112	120	63	3.45812e-06	0.387978	0.344262	0.612022	0.655738	PEG	this study
XLOC_116453	chr4B	7026806	7030963	-	AxC-CxA	E8	0	36	105	67	4.68541e-12	0	0.389535	1	0.610465	PEG	this study
XLOC_002117	chr1A	428663706	428664650	TraesCS1A02G241100	AxC-CxA	E8	14	0	22	313	2.59088e-14	1	0.934328	0	0.0656716	MEG	this study
XLOC_016272	chr1B	426497490	426502778	TraesCS1B02G238400	AxC-CxA	E8	12	0	3	173	4.11152e-15	1	0.982955	0	0.0170455	MEG	this study
XLOC_017458	chr1B	626862954	626865441	TraesCS1B02G395300	AxC-CxA	E8	81	2	0	68	2.76368e-39	0.975904	1	0.0240964	0	MEG	this study
XLOC_029887	chr2A	4959147	4969523	TraesCS2A02G012700	AxC-CxA	E8	61	0	0	994	5.19463e-98	1	1	0	0	MEG	this study
XLOC_030432	chr2A	46071682	46075963	TraesCS2A02G092500	AxC-CxA	E8	20	0	24	1092	2.8579e-29	1	0.978495	0	0.0215054	MEG	this study
XLOC_042654	chr2B	30538227	30551822	-;TraesCS2B02G064000;TraesCS2B02G064100	AxC-CxA	E8	0	16	1389	4	3.69343e-32	0	0.0028715	1	0.997128	PEG	this study
XLOC_043281	chr2B	107576839	107579334	TraesCS2B02G141100	AxC-CxA	E8	5	14	141	0	6.41974e-15	0.263158	0	0.736842	1	PEG	this study
XLOC_045394	chr2B	571345533	571348162	TraesCS2B02G402800	AxC-CxA	E8	316	0	0	1503	0	1	1	0	0	MEG	this study
XLOC_048136	chr2B	97952386	97956949	TraesCS2B02G130900	AxC-CxA	E8	34	195	393	13	3.42548e-106	0.148472	0.0320197	0.851528	0.96798	PEG	this study
XLOC_069388	chr3A	635094975	635103348	TraesCS3A02G385500	AxC-CxA	E8	47	3	0	188	1.97114e-44	0.94	1	0.06	0	MEG	this study
XLOC_087598	chr3B	811110863	811117157	TraesCS3B02G583700	AxC-CxA	E8	30	0	5	155	2.87743e-28	1	0.96875	0	0.03125	MEG	this study
XLOC_101559	chr4A	3798857	3799913	TraesCS4A02G006100	AxC-CxA	E8	31	0	0	345	6.18841e-44	1	1	0	0	MEG	this study
XLOC_105124	chr4A	717749791	717755354	TraesCS4A02G452800	AxC-CxA	E8	14	0	0	160	2.35959e-19	1	1	0	0	MEG	this study
XLOC_105705	chr4A	22075004	22079477	-	AxC-CxA	E8	26	200	172	50	2.52991e-46	0.115044	0.225225	0.884956	0.774775	PEG	this study
XLOC_107375	chr4A	516890649	516894914	TraesCS4A02G217500	AxC-CxA	E8	22	0	9	130	1.01518e-18	1	0.935252	0	0.0647482	MEG	this study
XLOC_108051	chr4A	599643403	599646498	TraesCS4A02G304200	AxC-CxA	E8	0	63	62	8	1.14315e-27	0	0.114286	1	0.885714	PEG	this study
XLOC_109558	chr4A	742575091	742581168	TraesCS4A02G495800	AxC-CxA	E8	22	0	0	800	1.27335e-41	1	1	0	0	MEG	this study
XLOC_115787	chr4B	611850888	611855378	-;TraesCS4B02G320400	AxC-CxA	E8	64	6	59	465	6.8582e-42	0.914286	0.887405	0.0857143	0.112595	MEG	this study
XLOC_116859	chr4B	59591359	59594978	TraesCS4B02G066700	AxC-CxA	E8	143	15	0	53	1.34999e-34	0.905063	1	0.0949367	0	MEG	this study
XLOC_119677	chr4B	663796110	663801983	TraesCS4B02G384500	AxC-CxA	E8	14	0	0	501	6.61801e-26	1	1	0	0	MEG	this study
XLOC_131904	chr5A	475644036	475650327	-;TraesCS5A02G262500	AxC-CxA	E8	495	86	0	196	8.28607e-113	0.851979	1	0.148021	0	MEG	this study
XLOC_132164	chr5A	506114866	506118016	-	AxC-CxA	E8	102	0	0	410	1.45977e-107	1	1	0	0	MEG	this study
XLOC_132634	chr5A	561264741	561269448	TraesCS5A02G359300	AxC-CxA	E8	7	66	44	0	1.77432e-23	0.0958904	0	0.90411	1	PEG	this study
XLOC_137518	chr5A	631204171	631206622	-	AxC-CxA	E8	24	0	1	757	1.01053e-42	1	0.998681	0	0.00131926	MEG	this study
XLOC_148392	chr5B	487483914	487486589	-	AxC-CxA	E8	32	0	78	1787	2.36185e-40	1	0.958177	0	0.0418231	MEG	this study
XLOC_163616	chr6A	6727564	6740659	TraesCS6A02G013700;TraesCS6A02G013800	AxC-CxA	E8	21	36	368	189	0.000117618	0.368421	0.339318	0.631579	0.660682	PEG	this study
XLOC_166339	chr6A	575293894	575302810	TraesCS6A02G342800	AxC-CxA	E8	5	31	46	29	1.30954e-05	0.138889	0.386667	0.861111	0.613333	PEG	this study
XLOC_167008	chr6A	5472555	5481115	TraesCS6A02G011800	AxC-CxA	E8	23	0	13	1554	1.72595e-40	1	0.991704	0	0.00829611	MEG	this study
XLOC_168734	chr6A	378187473	378204400	TraesCS6A02G209200	AxC-CxA	E8	23	1	0	37	1.561e-14	0.958333	1	0.0416667	0	MEG	this study
XLOC_168837	chr6A	412358052	412385352	TraesCS6A02G221700	AxC-CxA	E8	22	69	191	90	5.41897e-12	0.241758	0.320285	0.758242	0.679715	PEG	this study
XLOC_193396	chr7A	119126788	119130083	TraesCS7A02G163000	AxC-CxA	E8	32	0	4	1235	2.15513e-57	1	0.996772	0	0.00322841	MEG	this study
XLOC_193598	chr7A	146025180	146027044	TraesCS7A02G189200	AxC-CxA	E8	117	0	0	285	6.17931e-102	1	1	0	0	MEG	this study
XLOC_193638	chr7A	154062737	154064285	TraesCS7A02G194700	AxC-CxA	E8	405	24	0	826	3.03933e-299	0.944056	1	0.0559441	0	MEG	this study
XLOC_194947	chr7A	492265933	492268413	TraesCS7A02G336500	AxC-CxA	E8	6	24	78	0	2.92784e-17	0.2	0	0.8	1	PEG	this study
XLOC_198225	chr7A	145032240	145034179	TraesCS7A02G188800	AxC-CxA	E8	24	0	0	35	1.24383e-15	1	1	0	0	MEG	this study
XLOC_198552	chr7A	205484694	205488974	TraesCS7A02G233800	AxC-CxA	E8	10	17	91	8	9.8668e-08	0.37037	0.0808081	0.62963	0.919192	PEG	this study
XLOC_201358	chr7A	736553306	736559137	TraesCS7A02G569600	AxC-CxA	E8	14	0	17	138	4.48203e-11	1	0.890323	0	0.109677	MEG	this study
XLOC_205662	chr7B	107821947	107823591	TraesCS7B02G094000	AxC-CxA	E8	85	0	0	132	3.10622e-60	1	1	0	0	MEG	this study
XLOC_211083	chr7B	377320932	377325081	TraesCS7B02G206300	AxC-CxA	E8	13	0	2	99	5.59737e-14	1	0.980198	0	0.019802	MEG	this study
XLOC_227912	chrUn	51194266	51195226	TraesCSU02G065600	AxC-CxA	E8	22	0	3	853	5.78243e-39	1	0.996495	0	0.00350467	MEG	this study
XLOC_038107	chr2A	717580534	717585442	TraesCS2A02G479400	AxC-CxA	E8	14	39	116	53	6.41936e-07	0.264151	0.313609	0.735849	0.686391	PEG	Yang et al., 2018	TRIAE_CS42_2AL_TGACv1_094384_AA0296920
XLOC_047187	chr2B	3307413	3312813	TraesCS2B02G005200	AxC-CxA	E8	27	2	0	111	4.15468e-25	0.931034	1	0.0689655	0	MEG	Yang et al., 2018	TRIAE_CS42_2BS_TGACv1_147311_AA0481630
XLOC_083091	chr3B	14022297	14023737	TraesCS3B02G030800	AxC-CxA	E8	25	0	0	199	8.71818e-32	1	1	0	0	MEG	Yang et al., 2018	TRIAE_CS42_3B_TGACv1_220627_AA0712570
XLOC_114343	chr4B	243639242	243645048	TraesCS4B02G151500	AxC-CxA	E8	24	0	0	123	2.6259e-26	1	1	0	0	MEG	Yang et al., 2018	TRIAE_CS42_4BS_TGACv1_328514_AA1089170
XLOC_192168	chr7A	1695250	1700497	TraesCS7A02G002800	AxC-CxA	E8	24	0	4	1038	4.78469e-43	1	0.996161	0	0.00383877	MEG	Yang et al., 2018	TRIAE_CS42_7AS_TGACv1_569546_AA1818850
XLOC_205705	chr7B	114939055	114940680	TraesCS7B02G100300	AxC-CxA	E8	167	0	0	101	4.24047e-74	1	1	0	0	MEG	Yang et al., 2018	TRIAE_CS42_7BS_TGACv1_592641_AA1942120
XLOC_207402	chr7B	524031688	524036057	TraesCS7B02G287800	AxC-CxA	E8	25	40	252	112	2.69066e-05	0.384615	0.307692	0.615385	0.692308	PEG	Yang et al., 2018	TRIAE_CS42_7BL_TGACv1_577807_AA1883740
XLOC_233065	chrUn	109110022	109111147	-	AxC-CxA	E9	80	138	94	13	1.76242e-18	0.366972	0.121495	0.633028	0.878505	PEG	this study
XLOC_002117	chr1A	428663706	428664650	TraesCS1A02G241100	AxC-CxA	E9	53	0	10	562	1.6223e-65	1	0.982517	0	0.0174825	MEG	this study
XLOC_012765	chr1B	539562507	539571389	TraesCS1B02G314900	AxC-CxA	E9	94	0	109	969	4.25413e-80	1	0.898887	0	0.101113	MEG	this study
XLOC_014999	chr1B	111367935	111372368	TraesCS1B02G101700	AxC-CxA	E9	0	21	211	0	5.25334e-29	0	0	1	1	PEG	this study
XLOC_015049	chr1B	118509571	118527376	TraesCS1B02G106900	AxC-CxA	E9	5	27	86	48	2.5102e-06	0.15625	0.358209	0.84375	0.641791	PEG	this study
XLOC_015063	chr1B	120404767	120412518	TraesCS1B02G108200	AxC-CxA	E9	29	0	9	206	9.00647e-29	1	0.95814	0	0.0418605	MEG	this study
XLOC_016530	chr1B	481784839	481791233	-	AxC-CxA	E9	18	0	0	66	1.0868e-17	1	1	0	0	MEG	this study
XLOC_017375	chr1B	615125378	615129772	TraesCS1B02G383400	AxC-CxA	E9	38	0	35	629	2.41046e-41	1	0.947289	0	0.0527108	MEG	this study
XLOC_017458	chr1B	626862954	626865441	TraesCS1B02G395300	AxC-CxA	E9	645	7	0	70	5.65328e-88	0.989264	1	0.0107362	0	MEG	this study
XLOC_029887	chr2A	4959147	4969523	TraesCS2A02G012700	AxC-CxA	E9	77	1	0	1589	6.2361e-131	0.987179	1	0.0128205	0	MEG	this study
XLOC_030432	chr2A	46071682	46075963	TraesCS2A02G092500	AxC-CxA	E9	30	0	31	780	4.98946e-37	1	0.961776	0	0.0382244	MEG	this study
XLOC_030944	chr2A	127004308	127009271	-	AxC-CxA	E9	55	0	29	374	1.7623e-48	1	0.92804	0	0.0719603	MEG	this study
XLOC_034103	chr2A	755926719	755931561	TraesCS2A02G548100	AxC-CxA	E9	39	1	0	35	1.4311e-19	0.975	1	0.025	0	MEG	this study
XLOC_035673	chr2A	133704040	133709538	TraesCS2A02G175400	AxC-CxA	E9	5	17	106	18	4.02457e-08	0.227273	0.145161	0.772727	0.854839	PEG	this study
XLOC_042654	chr2B	30538227	30551822	-;TraesCS2B02G064000;TraesCS2B02G064100	AxC-CxA	E9	0	31	267	17	1.11453e-29	0	0.0598592	1	0.940141	PEG	this study
XLOC_043253	chr2B	104572585	104584566	TraesCS2B02G137600	AxC-CxA	E9	152	2	214	1561	7.76477e-118	0.987013	0.879437	0.012987	0.120563	MEG	this study
XLOC_043281	chr2B	107576839	107579334	TraesCS2B02G141100	AxC-CxA	E9	1	24	282	24	4.67181e-21	0.04	0.0784314	0.96	0.921569	PEG	this study
XLOC_045849	chr2B	653603688	653608206	TraesCS2B02G458900	AxC-CxA	E9	42	113	2129	666	3.78633e-34	0.270968	0.238283	0.729032	0.761717	PEG	this study
XLOC_046386	chr2B	723962714	723963618	TraesCS2B02G529200	AxC-CxA	E9	32	0	0	114	1.21896e-31	1	1	0	0	MEG	this study
XLOC_048697	chr2B	180615672	180621965	TraesCS2B02G201700	AxC-CxA	E9	4	36	76	0	1.12445e-24	0.1	0	0.9	1	PEG	this study
XLOC_068305	chr3A	443812487	443821029	TraesCS3A02G237300	AxC-CxA	E9	13	0	0	31	1.19379e-10	1	1	0	0	MEG	this study
XLOC_068839	chr3A	549616077	549619594	-	AxC-CxA	E9	110	6	0	68	2.06911e-42	0.948276	1	0.0517241	0	MEG	this study
XLOC_068878	chr3A	557711552	557715759	TraesCS3A02G317100	AxC-CxA	E9	13	0	0	42	4.85837e-12	1	1	0	0	MEG	this study
XLOC_069388	chr3A	635094975	635103348	TraesCS3A02G385500	AxC-CxA	E9	187	24	0	169	1.67301e-80	0.886256	1	0.113744	0	MEG	this study
XLOC_072956	chr3A	516782237	516786064	-	AxC-CxA	E9	33	0	0	79	7.12084e-28	1	1	0	0	MEG	this study
XLOC_073206	chr3A	571407112	571412238	TraesCS3A02G326200	AxC-CxA	E9	0	21	398	8	3.81182e-28	0	0.0197044	1	0.980296	PEG	this study
XLOC_073845	chr3A	664691550	664697238	TraesCS3A02G423200	AxC-CxA	E9	337	29	0	179	9.5194e-112	0.920765	1	0.079235	0	MEG	this study
XLOC_074526	chr3A	733621787	733627638	TraesCS3A02G515500	AxC-CxA	E9	13	0	1	278	1.2738e-20	1	0.996416	0	0.00358423	MEG	this study
XLOC_081342	chr3B	654474812	654483181	TraesCS3B02G417700	AxC-CxA	E9	116	2	128	997	4.49201e-89	0.983051	0.886222	0.0169492	0.113778	MEG	this study
XLOC_081662	chr3B	705563137	705568516	TraesCS3B02G462600	AxC-CxA	E9	36	0	0	62	2.16162e-26	1	1	0	0	MEG	this study
XLOC_083282	chr3B	28540324	28541735	TraesCS3B02G055300	AxC-CxA	E9	33	0	2	85	2.80679e-26	1	0.977011	0	0.0229885	MEG	this study
XLOC_086162	chr3B	627919281	627925511	TraesCS3B02G397700	AxC-CxA	E9	0	30	49	1	4.19555e-20	0	0.02	1	0.98	PEG	this study
XLOC_086597	chr3B	701413789	701419196	TraesCS3B02G458800	AxC-CxA	E9	99	13	37	323	1.14734e-53	0.883929	0.897222	0.116071	0.102778	MEG	this study
XLOC_086733	chr3B	723505343	723508545	TraesCS3B02G474900	AxC-CxA	E9	106	0	11	90	2.67466e-45	1	0.891089	0	0.108911	MEG	this study
XLOC_087598	chr3B	811110863	811117157	TraesCS3B02G583700	AxC-CxA	E9	54	0	1	131	5.90884e-45	1	0.992424	0	0.00757576	MEG	this study
XLOC_101559	chr4A	3798857	3799913	TraesCS4A02G006100	AxC-CxA	E9	28	0	0	929	6.15018e-53	1	1	0	0	MEG	this study
XLOC_103953	chr4A	596816302	596822270	TraesCS4A02G297700	AxC-CxA	E9	67	3	2	100	6.36783e-40	0.957143	0.980392	0.0428571	0.0196078	MEG	this study
XLOC_105124	chr4A	717749791	717755354	TraesCS4A02G452800	AxC-CxA	E9	19	0	0	95	6.30623e-21	1	1	0	0	MEG	this study
XLOC_105705	chr4A	22075004	22079477	-	AxC-CxA	E9	20	333	1255	205	1.44307e-187	0.0566572	0.140411	0.943343	0.859589	PEG	this study
XLOC_106084	chr4A	88427962	88432958	TraesCS4A02G083900	AxC-CxA	E9	35	4	0	33	1.78435e-15	0.897436	1	0.102564	0	MEG	this study
XLOC_107375	chr4A	516890649	516894914	TraesCS4A02G217500	AxC-CxA	E9	48	0	2	139	1.66218e-41	1	0.985816	0	0.0141844	MEG	this study
XLOC_108051	chr4A	599643403	599646498	TraesCS4A02G304200	AxC-CxA	E9	0	40	302	4	1.09548e-46	0	0.0130719	1	0.986928	PEG	this study
XLOC_109558	chr4A	742575091	742581168	TraesCS4A02G495800	AxC-CxA	E9	58	0	0	472	3.39647e-77	1	1	0	0	MEG	this study
XLOC_113752	chr4B	87816101	87819926	-	AxC-CxA	E9	16	0	0	42	1.02013e-13	1	1	0	0	MEG	this study
XLOC_114504	chr4B	310123825	310127374	-	AxC-CxA	E9	23	0	8	810	3.96596e-37	1	0.99022	0	0.00977995	MEG	this study
XLOC_115509	chr4B	565526893	565530861	TraesCS4B02G282300	AxC-CxA	E9	9	17	137	41	7.51331e-05	0.346154	0.230337	0.653846	0.769663	PEG	this study
XLOC_115736	chr4B	602629763	602636414	-	AxC-CxA	E9	14	0	0	192	7.00536e-21	1	1	0	0	MEG	this study
XLOC_115787	chr4B	611850888	611855378	-;TraesCS4B02G320400	AxC-CxA	E9	232	32	20	797	5.4442e-171	0.878788	0.97552	0.121212	0.0244798	MEG	this study
XLOC_116454	chr4B	7031544	7035040	TraesCS4B02G010300	AxC-CxA	E9	1	11	204	37	1.80744e-07	0.0833333	0.153527	0.916667	0.846473	PEG	this study
XLOC_117036	chr4B	87687908	87693862	TraesCS4B02G087400	AxC-CxA	E9	7	31	119	59	1.82522e-07	0.184211	0.331461	0.815789	0.668539	PEG	this study
XLOC_119677	chr4B	663796110	663801983	TraesCS4B02G384500	AxC-CxA	E9	69	0	0	370	1.47197e-80	1	1	0	0	MEG	this study
XLOC_129758	chr5A	4691105	4697598	TraesCS5A02G007400	AxC-CxA	E9	13	0	0	24	1.56386e-09	1	1	0	0	MEG	this study
XLOC_131877	chr5A	473233247	473240068	-	AxC-CxA	E9	0	25	198	0	2.71213e-32	0	0	1	1	PEG	this study
XLOC_132164	chr5A	506114866	506118016	-	AxC-CxA	E9	152	0	0	536	5.98769e-155	1	1	0	0	MEG	this study
XLOC_132953	chr5A	594570844	594577495	TraesCS5A02G401700	AxC-CxA	E9	42	0	28	810	8.82036e-52	1	0.966587	0	0.0334129	MEG	this study
XLOC_133706	chr5A	673714931	673720683	TraesCS5A02G509900	AxC-CxA	E9	50	0	0	783	7.67795e-80	1	1	0	0	MEG	this study
XLOC_136245	chr5A	482120429	482128078	TraesCS5A02G272500	AxC-CxA	E9	8	24	168	57	3.03689e-07	0.25	0.253333	0.75	0.746667	PEG	this study
XLOC_136797	chr5A	553372484	553374219	-	AxC-CxA	E9	36	0	0	644	4.65092e-59	1	1	0	0	MEG	this study
XLOC_137518	chr5A	631204171	631206622	-	AxC-CxA	E9	185	0	3	775	1.44721e-195	1	0.996144	0	0.00385604	MEG	this study
XLOC_141418	chr5B	15252629	15260212	TraesCS5B02G016400	AxC-CxA	E9	24	0	0	90	5.35953e-24	1	1	0	0	MEG	this study
XLOC_147408	chr5B	314298937	314308298	TraesCS5B02G169900	AxC-CxA	E9	16	27	206	84	0.000102755	0.372093	0.289655	0.627907	0.710345	PEG	this study
XLOC_166501	chr6A	592222495	592223238	TraesCS6A02G362200	AxC-CxA	E9	54	0	1	27	9.61849e-20	1	0.964286	0	0.0357143	MEG	this study
XLOC_168734	chr6A	378187473	378204400	TraesCS6A02G209200	AxC-CxA	E9	41	0	0	43	8.90953e-24	1	1	0	0	MEG	this study
XLOC_177008	chr6B	718638430	718646487	TraesCS6B02G470500	AxC-CxA	E9	3	12	99	27	3.35459e-05	0.2	0.214286	0.8	0.785714	PEG	this study
XLOC_178311	chr6B	152190189	152197074	TraesCS6B02G151200	AxC-CxA	E9	0	14	61	0	1.55981e-14	0	0	1	1	PEG	this study
XLOC_180944	chr6B	708935860	708946639	TraesCS6B02G449900	AxC-CxA	E9	14	22	30	9	0.00211116	0.388889	0.230769	0.611111	0.769231	PEG	this study
XLOC_181071	chr6B	717406975	717420586	TraesCS6B02G467500;TraesCS6B02G467600	AxC-CxA	E9	0	31	1240	29	1.25352e-44	0	0.0228526	1	0.977147	PEG	this study
XLOC_192355	chr7A	12176298	12180683	TraesCS7A02G029900	AxC-CxA	E9	7	20	143	57	3.52788e-05	0.259259	0.285	0.740741	0.715	PEG	this study
XLOC_193396	chr7A	119126788	119130083	TraesCS7A02G163000	AxC-CxA	E9	45	0	3	838	7.66393e-71	1	0.996433	0	0.00356718	MEG	this study
XLOC_193459	chr7A	126576805	126586202	TraesCS7A02G170600	AxC-CxA	E9	30	0	3	240	1.58327e-35	1	0.987654	0	0.0123457	MEG	this study
XLOC_193598	chr7A	146025180	146027044	TraesCS7A02G189200	AxC-CxA	E9	598	3	0	363	4.63844e-267	0.995008	1	0.00499168	0	MEG	this study
XLOC_193638	chr7A	154062737	154064285	TraesCS7A02G194700	AxC-CxA	E9	2027	117	5	6863	0	0.945429	0.999272	0.0545709	0.000728014	MEG	this study
XLOC_194947	chr7A	492265933	492268413	TraesCS7A02G336500	AxC-CxA	E9	3	39	100	0	1.73885e-30	0.0714286	0	0.928571	1	PEG	this study
XLOC_194958	chr7A	494130301	494136375	TraesCS7A02G337900	AxC-CxA	E9	20	0	6	294	1.33359e-25	1	0.98	0	0.02	MEG	this study
XLOC_195037	chr7A	514017729	514024709	TraesCS7A02G350800	AxC-CxA	E9	38	0	0	1191	1.94334e-71	1	1	0	0	MEG	this study
XLOC_198158	chr7A	133054595	133059505	TraesCS7A02G178700	AxC-CxA	E9	18	0	0	36	8.47261e-14	1	1	0	0	MEG	this study
XLOC_198225	chr7A	145032240	145034179	TraesCS7A02G188800	AxC-CxA	E9	117	0	0	127	4.41877e-71	1	1	0	0	MEG	this study
XLOC_201358	chr7A	736553306	736559137	TraesCS7A02G569600	AxC-CxA	E9	11	0	11	86	1.0332e-08	1	0.886598	0	0.113402	MEG	this study
XLOC_205104	chr7B	21666724	21669633	TraesCS7B02G022400	AxC-CxA	E9	72	3	0	78	3.36931e-39	0.96	1	0.04	0	MEG	this study
XLOC_205662	chr7B	107821947	107823591	TraesCS7B02G094000	AxC-CxA	E9	138	0	14	878	4.96051e-154	1	0.984305	0	0.0156951	MEG	this study
XLOC_206712	chr7B	373172210	373176540	TraesCS7B02G203600	AxC-CxA	E9	34	0	47	314	8.38831e-26	1	0.869806	0	0.130194	MEG	this study
XLOC_208116	chr7B	634223407	634232655	-	AxC-CxA	E9	14	0	0	44	7.34986e-13	1	1	0	0	MEG	this study
XLOC_211083	chr7B	377320932	377325081	TraesCS7B02G206300	AxC-CxA	E9	23	0	0	76	6.93471e-22	1	1	0	0	MEG	this study
XLOC_211721	chr7B	522813695	522814655	TraesCS7B02G287200	AxC-CxA	E9	8	144	713	212	9.40244e-67	0.0526316	0.229189	0.947368	0.770811	PEG	this study
XLOC_227479	chrUn	11740231	11748282	TraesCSU02G007800	AxC-CxA	E9	0	16	41	9	1.18703e-08	0	0.18	1	0.82	PEG	this study
XLOC_227912	chrUn	51194266	51195226	TraesCSU02G065600	AxC-CxA	E9	40	0	5	319	1.13862e-46	1	0.984568	0	0.0154321	MEG	this study
XLOC_230305	chrUn	41978076	41983766	TraesCSU02G053000	AxC-CxA	E9	32	0	0	47	1.00266e-21	1	1	0	0	MEG	this study
XLOC_230543	chrUn	71300620	71302995	TraesCSU02G079200	AxC-CxA	E9	23	0	40	1134	9.9346e-31	1	0.965928	0	0.0340716	MEG	this study
XLOC_007213	chr1A	592323531	592332214	TraesCS1A02G444400	AxC-CxA	E9	129	0	1	50	1.50122e-42	1	0.980392	0	0.0196078	MEG	Yang et al., 2018	TRIAE_CS42_1AL_TGACv1_000492_AA0013430
XLOC_016721	chr1B	518182218	518186449	TraesCS1B02G297900	AxC-CxA	E9	671	7	0	88	5.07766e-106	0.989676	1	0.0103245	0	MEG	Yang et al., 2018	TRIAE_CS42_1BL_TGACv1_033076_AA0136810
XLOC_034170	chr2A	761532323	761540940	TraesCS2A02G558100	AxC-CxA	E9	1	43	48	6	9.8618e-19	0.0227273	0.111111	0.977273	0.888889	PEG	Yang et al., 2018	TRIAE_CS42_2AL_TGACv1_093390_AA0279130
XLOC_047187	chr2B	3307413	3312813	TraesCS2B02G005200	AxC-CxA	E9	20	0	0	69	2.87614e-19	1	1	0	0	MEG	Yang et al., 2018	TRIAE_CS42_2BS_TGACv1_147311_AA0481630
XLOC_083091	chr3B	14022297	14023737	TraesCS3B02G030800	AxC-CxA	E9	51	0	4	185	2.25277e-46	1	0.978836	0	0.021164	MEG	Yang et al., 2018	TRIAE_CS42_3B_TGACv1_220627_AA0712570
XLOC_083272	chr3B	28454847	28456101	TraesCS3B02G055000	AxC-CxA	E9	13	0	1	24	1.2797e-08	1	0.96	0	0.04	MEG	Yang et al., 2018	TRIAE_CS42_3B_TGACv1_732097_AA2173790
XLOC_108478	chr4A	635724274	635726390	TraesCS4A02G361700	AxC-CxA	E9	11	0	4	194	1.85585e-14	1	0.979798	0	0.020202	MEG	Yang et al., 2018	TRIAE_CS42_4AL_TGACv1_289491_AA0971830
XLOC_114343	chr4B	243639242	243645048	TraesCS4B02G151500	AxC-CxA	E9	67	0	0	264	3.58506e-70	1	1	0	0	MEG	Yang et al., 2018	TRIAE_CS42_4BS_TGACv1_328514_AA1089170
XLOC_116248	chr4B	662765456	662771020	TraesCS4B02G383600	AxC-CxA	E9	11	0	1	113	5.39982e-14	1	0.991228	0	0.00877193	MEG	Yang et al., 2018	TRIAE_CS42_4BL_TGACv1_320464_AA1040240
XLOC_117337	chr4B	143312969	143315845	TraesCS4B02G121500	AxC-CxA	E9	13	0	0	40	8.15808e-12	1	1	0	0	MEG	Yang et al., 2018	TRIAE_CS42_4BS_TGACv1_329466_AA1101720
XLOC_135411	chr5A	334262255	334266168	TraesCS5A02G155900	AxC-CxA	E9	37	0	0	57	8.52164e-26	1	1	0	0	MEG	Yang et al., 2018	TRIAE_CS42_5AL_TGACv1_375624_AA1224720
XLOC_142899	chr5B	323857716	323870446	TraesCS5B02G177400	AxC-CxA	E9	184	7	108	653	2.89439e-106	0.963351	0.858081	0.0366492	0.141919	MEG	Yang et al., 2018	TRIAE_CS42_5BL_TGACv1_410079_AA1366740
XLOC_144554	chr5B	570067132	570071487	TraesCS5B02G390500	AxC-CxA	E9	5	8	71	14	0.00239979	0.384615	0.164706	0.615385	0.835294	PEG	Yang et al., 2018	TRIAE_CS42_5BL_TGACv1_405381_AA1326110
XLOC_163566	chr6A	3013965	3017799	TraesCS6A02G007700	AxC-CxA	E9	11	0	0	109	7.72011e-15	1	1	0	0	MEG	Yang et al., 2018	TRIAE_CS42_6AS_TGACv1_487181_AA1568730
XLOC_166709	chr6A	604955783	604959565	TraesCS6A02G389500	AxC-CxA	E9	24	0	0	384	7.52916e-38	1	1	0	0	MEG	Yang et al., 2018	TRIAE_CS42_6AL_TGACv1_471280_AA1506340
XLOC_192168	chr7A	1695250	1700497	TraesCS7A02G002800	AxC-CxA	E9	101	0	14	625	6.64158e-108	1	0.978091	0	0.0219092	MEG	Yang et al., 2018	TRIAE_CS42_7AS_TGACv1_569546_AA1818850
XLOC_193213	chr7A	91018061	91021049	TraesCS7A02G138900	AxC-CxA	E9	20	0	0	76	5.5175e-20	1	1	0	0	MEG	Yang et al., 2018	TRIAE_CS42_7AS_TGACv1_570254_AA1832920
XLOC_194660	chr7A	426796313	426800672	TraesCS7A02G303400	AxC-CxA	E9	127	0	54	437	4.70489e-87	1	0.89002	0	0.10998	MEG	Yang et al., 2018	TRIAE_CS42_7AL_TGACv1_556621_AA1767320
XLOC_205705	chr7B	114939055	114940680	TraesCS7B02G100300	AxC-CxA	E9	2099	13	1	276	0	0.993845	0.99639	0.0061553	0.00361011	MEG	Yang et al., 2018	TRIAE_CS42_7BS_TGACv1_592641_AA1942120
XLOC_207402	chr7B	524031688	524036057	TraesCS7B02G287800	AxC-CxA	E9	7	22	196	71	1.00174e-06	0.241379	0.265918	0.758621	0.734082	PEG	Yang et al., 2018	TRIAE_CS42_7BL_TGACv1_577807_AA1883740
XLOC_212932	chr7B	701185893	701191043	TraesCS7B02G433800	AxC-CxA	E9	17	0	32	293	2.65586e-15	1	0.901538	0	0.0984615	MEG	Yang et al., 2018	TRIAE_CS42_7BL_TGACv1_577494_AA1876920
XLOC_173456	chr6B	42773212	42779173	TraesCS6B02G064600	AxS-SxA	E1	26	5	6	26	4.26357e-06	0.83871	0.8125	0.16129	0.1875	MEG	this study
TraesCS1A02G050800	chr1A	32451297	32452090	TraesCS1A02G050800	AxS-SxA	E1	35	0	0	34	1.42231e-18	1	1	0	0	MEG	this study
TraesCS2B02G177100	chr2B	152175060	152176107	TraesCS2B02G177100	AxS-SxA	E1	30	5	69	250	3.06011e-12	0.857143	0.783699	0.142857	0.216301	MEG	this study
TraesCS6A02G109600	chr6A	79023243	79023608	TraesCS6A02G109600	AxS-SxA	E1	31	0	2	20	4.72079e-11	1	0.909091	0	0.0909091	MEG	this study
TraesCSU02G203200	chrUn	302757229	302757862	TraesCSU02G203200	AxS-SxA	E1	20	0	1	237	9.19438e-27	1	0.995798	0	0.00420168	MEG	this study
XLOC_002791	chr1A	527396737	527397330	-	AxS-SxA	E1	11	0	2	40	3.01301e-08	1	0.952381	0	0.047619	MEG	this study
XLOC_003499	chr1A	584506329	584509987	TraesCS1A02G433000	AxS-SxA	E1	86	16	0	19	2.48168e-11	0.843137	1	0.156863	0	MEG	this study
XLOC_003934	chr1A	22294835	22301515	TraesCS1A02G040600	AxS-SxA	E1	17	0	19	47	9.52641e-07	1	0.712121	0	0.287879	MEG	this study
XLOC_006175	chr1A	499807368	499809182	TraesCS1A02G309000	AxS-SxA	E1	70	0	0	1337	7.00891e-117	1	1	0	0	MEG	this study
XLOC_013723	chr1B	657271989	657273125	TraesCS1B02G432700	AxS-SxA	E1	47	0	0	72	4.86317e-32	1	1	0	0	MEG	this study
XLOC_014234	chr1B	8702545	8703253	-	AxS-SxA	E1	121	32	10	28	5.23625e-08	0.79085	0.736842	0.20915	0.263158	MEG	this study
XLOC_017924	chr1B	668128680	668133816	TraesCS1B02G449700	AxS-SxA	E1	20	0	43	194	2.06645e-12	1	0.818565	0	0.181435	MEG	this study
XLOC_032196	chr2A	504334128	504344701	TraesCS2A02G293400	AxS-SxA	E1	18	3	0	128	1.48308e-18	0.857143	1	0.142857	0	MEG	this study
XLOC_036549	chr2A	408772893	408773920	TraesCS2A02G259900	AxS-SxA	E1	25	0	2	98	2.87918e-22	1	0.98	0	0.02	MEG	this study
XLOC_037933	chr2A	699911701	699913465	TraesCS2A02G450500	AxS-SxA	E1	26	1	0	40	6.80731e-16	0.962963	1	0.037037	0	MEG	this study
XLOC_038091	chr2A	716548715	716549949	TraesCS2A02G477700	AxS-SxA	E1	20	0	3	204	8.89138e-24	1	0.985507	0	0.0144928	MEG	this study
XLOC_045394	chr2B	571345533	571348162	TraesCS2B02G402800	AxS-SxA	E1	148	0	4	98	9.96775e-63	1	0.960784	0	0.0392157	MEG	this study
XLOC_046518	chr2B	741498621	741499766	-	AxS-SxA	E1	14	0	0	119	2.40529e-17	1	1	0	0	MEG	this study
XLOC_048697	chr2B	180615672	180621965	TraesCS2B02G201700	AxS-SxA	E1	13	5	13	53	0.000606201	0.722222	0.80303	0.277778	0.19697	MEG	this study
XLOC_049003	chr2B	244569321	244572562	TraesCS2B02G240100	AxS-SxA	E1	43	0	0	102	1.66025e-35	1	1	0	0	MEG	this study
XLOC_049696	chr2B	442514208	442525323	TraesCS2B02G309500	AxS-SxA	E1	41	0	20	58	2.72757e-15	1	0.74359	0	0.25641	MEG	this study
XLOC_051072	chr2B	696080269	696081296	TraesCS2B02G501000	AxS-SxA	E1	70	0	10	825	2.43377e-91	1	0.988024	0	0.011976	MEG	this study
XLOC_051084	chr2B	697398239	697398802	TraesCS2B02G502800	AxS-SxA	E1	137	40	17	40	5.01204e-09	0.774011	0.701754	0.225989	0.298246	MEG	this study
XLOC_069426	chr3A	638291558	638293185	TraesCS3A02G390000	AxS-SxA	E1	11	0	0	155	1.37096e-15	1	1	0	0	MEG	this study
XLOC_070761	chr3A	14924426	14932925	TraesCS3A02G028000	AxS-SxA	E1	2	14	70	2	8.46153e-11	0.125	0.0277778	0.875	0.972222	PEG	this study
XLOC_071021	chr3A	36770136	36770853	TraesCS3A02G061500	AxS-SxA	E1	13	0	0	28	1.94308e-09	1	1	0	0	MEG	this study
XLOC_073038	chr3A	534161096	534162174	TraesCS3A02G299700	AxS-SxA	E1	11	0	0	75	1.9412e-12	1	1	0	0	MEG	this study
XLOC_073359	chr3A	597233445	597234909	TraesCS3A02G348500	AxS-SxA	E1	23	0	0	73	1.11401e-20	1	1	0	0	MEG	this study
XLOC_078285	chr3B	20717764	20722440	TraesCS3B02G041700	AxS-SxA	E1	20	0	13	108	3.27125e-14	1	0.892562	0	0.107438	MEG	this study
XLOC_082992	chr3B	7481829	7490514	TraesCS3B02G018100	AxS-SxA	E1	0	58	90	0	3.86772e-40	0	0	1	1	PEG	this study
XLOC_087392	chr3B	791771182	791777013	TraesCS3B02G557600	AxS-SxA	E1	5	53	58	13	5.6348e-16	0.0862069	0.183099	0.913793	0.816901	PEG	this study
XLOC_105386	chr4A	739064735	739068799	TraesCS4A02G485400	AxS-SxA	E1	42	0	0	97	2.79624e-34	1	1	0	0	MEG	this study
XLOC_105856	chr4A	41918849	41920432	TraesCS4A02G050800	AxS-SxA	E1	15	3	1	35	4.07274e-08	0.833333	0.972222	0.166667	0.0277778	MEG	this study
XLOC_107191	chr4A	477886222	477888741	TraesCS4A02G195700	AxS-SxA	E1	16	5	9	30	0.00101868	0.761905	0.769231	0.238095	0.230769	MEG	this study
XLOC_109558	chr4A	742575091	742581168	TraesCS4A02G495800	AxS-SxA	E1	12	0	2	10	0.000716966	1	0.833333	0	0.166667	MEG	this study
XLOC_115700	chr4B	595268490	595269694	-	AxS-SxA	E1	13	0	2	111	3.35323e-14	1	0.982301	0	0.0176991	MEG	this study
XLOC_116226	chr4B	660904503	660911006	TraesCS4B02G381000	AxS-SxA	E1	0	37	200	8	4.02067e-34	0	0.0384615	1	0.961538	PEG	this study
XLOC_116227	chr4B	660929823	660944746	TraesCS4B02G381100;TraesCS4B02G381200	AxS-SxA	E1	0	42	43	0	3.36058e-23	0	0	1	1	PEG	this study
XLOC_131904	chr5A	475644036	475650327	-;TraesCS5A02G262500	AxS-SxA	E1	100	0	22	417	7.40965e-85	1	0.949886	0	0.0501139	MEG	this study
XLOC_132084	chr5A	494862838	494871177	TraesCS5A02G286800	AxS-SxA	E1	80	0	2	1045	1.08492e-117	1	0.99809	0	0.00191022	MEG	this study
XLOC_132167	chr5A	506649910	506656227	-	AxS-SxA	E1	0	20	241	5	9.68136e-24	0	0.0203252	1	0.979675	PEG	this study
XLOC_138126	chr5A	692061274	692062973	TraesCS5A02G535400	AxS-SxA	E1	14	0	1	342	3.21328e-22	1	0.997085	0	0.00291545	MEG	this study
XLOC_143721	chr5B	465833934	465837387	TraesCS5B02G280000	AxS-SxA	E1	14	3	0	147	6.89487e-16	0.823529	1	0.176471	0	MEG	this study
XLOC_143853	chr5B	480760480	480770027	TraesCS5B02G298300	AxS-SxA	E1	2	60	31	0	1.11467e-20	0.0322581	0	0.967742	1	PEG	this study
XLOC_144000	chr5B	504775050	504776542	TraesCS5B02G319700	AxS-SxA	E1	34	0	2	175	6.31719e-35	1	0.988701	0	0.0112994	MEG	this study
XLOC_173966	chr6B	116186195	116188719	TraesCS6B02G121300	AxS-SxA	E1	21	5	1	114	1.87936e-17	0.807692	0.991304	0.192308	0.00869565	MEG	this study
XLOC_192149	chr7A	289316	290626	TraesCS7A02G000400	AxS-SxA	E1	8	3	0	51	1.09854e-06	0.727273	1	0.272727	0	MEG	this study
XLOC_192263	chr7A	6863811	6867469	TraesCS7A02G016100	AxS-SxA	E1	14	0	0	70	1.82626e-14	1	1	0	0	MEG	this study
XLOC_193451	chr7A	125712948	125715936	TraesCS7A02G169100	AxS-SxA	E1	131	13	48	163	1.43273e-37	0.909722	0.772512	0.0902778	0.227488	MEG	this study
XLOC_194987	chr7A	501921436	501921789	TraesCS7A02G341900	AxS-SxA	E1	55	0	9	71	1.26793e-26	1	0.8875	0	0.1125	MEG	this study
XLOC_196074	chr7A	673305442	673307075	-	AxS-SxA	E1	9	81	320	18	8.43908e-56	0.1	0.0532544	0.9	0.946746	PEG	this study
XLOC_196861	chr7A	4428537	4435570	TraesCS7A02G009800	AxS-SxA	E1	20	2	0	80	2.06604e-17	0.909091	1	0.0909091	0	MEG	this study
XLOC_196866	chr7A	4685333	4687935	TraesCS7A02G010300	AxS-SxA	E1	37	0	0	76	1.7837e-28	1	1	0	0	MEG	this study
XLOC_198350	chr7A	169303706	169305022	TraesCS7A02G206700	AxS-SxA	E1	24	0	0	35	2.8596e-15	1	1	0	0	MEG	this study
XLOC_199989	chr7A	567501582	567506688	TraesCS7A02G391400	AxS-SxA	E1	23	4	3	195	2.97706e-22	0.851852	0.984848	0.148148	0.0151515	MEG	this study
XLOC_200360	chr7A	637328962	637336965	TraesCS7A02G443000	AxS-SxA	E1	13	3	7	32	0.00022969	0.8125	0.820513	0.1875	0.179487	MEG	this study
XLOC_200750	chr7A	681011336	681015619	TraesCS7A02G492400	AxS-SxA	E1	23	0	0	113	1.87158e-24	1	1	0	0	MEG	this study
XLOC_206190	chr7B	215000979	215006781	TraesCS7B02G158600	AxS-SxA	E1	36	0	0	477	1.8759e-53	1	1	0	0	MEG	this study
XLOC_207340	chr7B	511061961	511065265	TraesCS7B02G278800	AxS-SxA	E1	59	16	61	347	2.20032e-25	0.786667	0.85049	0.213333	0.14951	MEG	this study
XLOC_210443	chr7B	191209154	191213827	-	AxS-SxA	E1	44	4	22	59	7.4849e-12	0.916667	0.728395	0.0833333	0.271605	MEG	this study
XLOC_144005	chr5B	506204868	506210698	TraesCS5B02G320600	AxS-SxA	E2	15	5	6	22	0.0048727	0.75	0.785714	0.25	0.214286	MEG	this study
TraesCS1A02G050800	chr1A	32451297	32452090	TraesCS1A02G050800	AxS-SxA	E2	42	4	0	14	1.07345e-08	0.913043	1	0.0869565	0	MEG	this study
TraesCS6B02G023800	chr6B	14461084	14461676	TraesCS6B02G023800	AxS-SxA	E2	528	170	20	55	7.53807e-15	0.756447	0.733333	0.243553	0.266667	MEG	this study
TraesCSU02G091800	chrUn	81566287	81566709	TraesCSU02G091800	AxS-SxA	E2	70	11	12	40	1.5961e-11	0.864198	0.769231	0.135802	0.230769	MEG	this study
XLOC_006175	chr1A	499807368	499809182	TraesCS1A02G309000	AxS-SxA	E2	84	4	0	20	4.69634e-16	0.954545	1	0.0454545	0	MEG	this study
XLOC_013512	chr1B	636261651	636265064	TraesCS1B02G408600	AxS-SxA	E2	55	155	101	0	7.1633e-39	0.261905	0	0.738095	1	PEG	this study
XLOC_017431	chr1B	623769003	623772223	TraesCS1B02G390100	AxS-SxA	E2	3	15	14	0	4.54755e-05	0.166667	0	0.833333	1	PEG	this study
XLOC_017504	chr1B	631228160	631232363	TraesCS1B02G401000	AxS-SxA	E2	136	347	194	1	1.46458e-74	0.281573	0.00512821	0.718427	0.994872	PEG	this study
XLOC_033906	chr2A	744444635	744448340	TraesCS2A02G521600	AxS-SxA	E2	34	4	0	21	1.80212e-10	0.894737	1	0.105263	0	MEG	this study
XLOC_045394	chr2B	571345533	571348162	TraesCS2B02G402800	AxS-SxA	E2	103	0	0	23	2.47357e-23	1	1	0	0	MEG	this study
XLOC_046629	chr2B	752299262	752299630	TraesCS2B02G557500	AxS-SxA	E2	43	0	0	16	8.46929e-13	1	1	0	0	MEG	this study
XLOC_047037	chr2B	790623664	790624261	TraesCS2B02G611300	AxS-SxA	E2	1909	522	37	153	2.30516e-58	0.785274	0.805263	0.214726	0.194737	MEG	this study
XLOC_049003	chr2B	244569321	244572562	TraesCS2B02G240100	AxS-SxA	E2	48	2	0	57	4.72922e-26	0.96	1	0.04	0	MEG	this study
XLOC_051072	chr2B	696080269	696081296	TraesCS2B02G501000	AxS-SxA	E2	35	0	0	34	2.66482e-18	1	1	0	0	MEG	this study
XLOC_070761	chr3A	14924426	14932925	TraesCS3A02G028000	AxS-SxA	E2	0	16	63	2	4.41069e-13	0	0.0307692	1	0.969231	PEG	this study
XLOC_116226	chr4B	660904503	660911006	TraesCS4B02G381000	AxS-SxA	E2	0	38	97	3	2.46281e-28	0	0.03	1	0.97	PEG	this study
XLOC_116227	chr4B	660929823	660944746	TraesCS4B02G381100;TraesCS4B02G381200	AxS-SxA	E2	11	67	67	0	1.4236e-27	0.141026	0	0.858974	1	PEG	this study
XLOC_116728	chr4B	37090328	37090942	TraesCS4B02G048700	AxS-SxA	E2	250	86	10	73	1.20487e-23	0.744048	0.879518	0.255952	0.120482	MEG	this study
XLOC_131904	chr5A	475644036	475650327	-;TraesCS5A02G262500	AxS-SxA	E2	76	0	10	80	5.84072e-34	1	0.888889	0	0.111111	MEG	this study
XLOC_132084	chr5A	494862838	494871177	TraesCS5A02G286800	AxS-SxA	E2	47	0	0	105	1.04748e-37	1	1	0	0	MEG	this study
XLOC_134154	chr5A	4790243	4790864	TraesCS5A02G007600	AxS-SxA	E2	36	9	2	15	3.98559e-05	0.8	0.882353	0.2	0.117647	MEG	this study
XLOC_135491	chr5A	354314588	354325732	TraesCS5A02G165700;TraesCS5A02G165800	AxS-SxA	E2	39	0	0	15	1.00572e-11	1	1	0	0	MEG	this study
XLOC_138126	chr5A	692061274	692062973	TraesCS5A02G535400	AxS-SxA	E2	41	0	0	17	4.76803e-13	1	1	0	0	MEG	this study
XLOC_173956	chr6B	115059798	115063178	-	AxS-SxA	E2	0	34	81	0	1.74922e-27	0	0	1	1	PEG	this study
XLOC_194987	chr7A	501921436	501921789	TraesCS7A02G341900	AxS-SxA	E2	183	14	7	57	1.86963e-33	0.928934	0.890625	0.071066	0.109375	MEG	this study
XLOC_197490	chr7A	54188328	54193386	TraesCS7A02G089200	AxS-SxA	E2	27	6	0	30	2.95009e-10	0.818182	1	0.181818	0	MEG	this study
XLOC_198350	chr7A	169303706	169305022	TraesCS7A02G206700	AxS-SxA	E2	24	0	0	15	2.55607e-09	1	1	0	0	MEG	this study
XLOC_199989	chr7A	567501582	567506688	TraesCS7A02G391400	AxS-SxA	E2	23	5	1	25	9.9123e-08	0.821429	0.961538	0.178571	0.0384615	MEG	this study
XLOC_200360	chr7A	637328962	637336965	TraesCS7A02G443000	AxS-SxA	E2	26	0	4	55	6.92806e-16	1	0.932203	0	0.0677966	MEG	this study
XLOC_206190	chr7B	215000979	215006781	TraesCS7B02G158600	AxS-SxA	E2	41	0	0	37	6.98926e-21	1	1	0	0	MEG	this study
XLOC_206262	chr7B	232736735	232748904	TraesCS7B02G167500	AxS-SxA	E2	10	2	0	20	3.30262e-05	0.833333	1	0.166667	0	MEG	this study
XLOC_210451	chr7B	193952390	193954563	-	AxS-SxA	E2	18	0	0	31	7.62955e-12	1	1	0	0	MEG	this study
TraesCS5B02G006100	chr5B	7304012	7304699	TraesCS5B02G006100	AxS-SxA	E3	20	0	76	182	1.20158e-08	1	0.705426	0	0.294574	MEG	this study
TraesCS5A02G007000	chr5A	4073230	4073873	TraesCS5A02G007000	AxS-SxA	E3	76	32	257	760	5.54272e-18	0.703704	0.747296	0.296296	0.252704	MEG	this study
XLOC_013308	chr1B	614451314	614456398	TraesCS1B02G382000	AxS-SxA	E3	28	136	63	6	3.46528e-25	0.170732	0.0869565	0.829268	0.913043	PEG	this study
XLOC_013342	chr1B	620786153	620786614	TraesCS1B02G386500	AxS-SxA	E3	0	55	165	0	2.31421e-50	0	0	1	1	PEG	this study
XLOC_013512	chr1B	636261651	636265064	TraesCS1B02G408600	AxS-SxA	E3	44	214	198	0	5.20921e-83	0.170543	0	0.829457	1	PEG	this study
XLOC_017375	chr1B	615125378	615129772	TraesCS1B02G383400	AxS-SxA	E3	20	75	93	0	1.22261e-31	0.210526	0	0.789474	1	PEG	this study
XLOC_045394	chr2B	571345533	571348162	TraesCS2B02G402800	AxS-SxA	E3	57	13	0	15	1.43952e-07	0.814286	1	0.185714	0	MEG	this study
XLOC_047037	chr2B	790623664	790624261	TraesCS2B02G611300	AxS-SxA	E3	720	183	276	707	6.57985e-114	0.797342	0.719227	0.202658	0.280773	MEG	this study
XLOC_051077	chr2B	697141935	697142588	TraesCS2B02G501700	AxS-SxA	E3	70	28	4	66	7.93575e-17	0.714286	0.942857	0.285714	0.0571429	MEG	this study
XLOC_052002	chr2B	800187361	800190562	TraesCS2B02G629100	AxS-SxA	E3	88	12	279	793	1.60824e-32	0.88	0.739739	0.12	0.260261	MEG	this study
XLOC_116226	chr4B	660904503	660911006	TraesCS4B02G381000	AxS-SxA	E3	0	13	81	7	9.34665e-10	0	0.0795455	1	0.920455	PEG	this study
XLOC_116227	chr4B	660929823	660944746	TraesCS4B02G381100;TraesCS4B02G381200	AxS-SxA	E3	1	24	49	10	4.38964e-10	0.04	0.169492	0.96	0.830508	PEG	this study
XLOC_173956	chr6B	115059798	115063178	-	AxS-SxA	E3	25	0	0	19	7.67293e-11	1	1	0	0	MEG	this study
XLOC_194987	chr7A	501921436	501921789	TraesCS7A02G341900	AxS-SxA	E3	29	2	46	201	1.30679e-14	0.935484	0.813765	0.0645161	0.186235	MEG	this study
XLOC_045394	chr2B	571345533	571348162	TraesCS2B02G402800	AxS-SxA	E4	319	9	5	103	8.57685e-79	0.972561	0.953704	0.027439	0.0462963	MEG	this study
XLOC_013106	chr1B	585827399	585828751	-	AxS-SxA	E6	35	0	0	199	1.91137e-39	1	1	0	0	MEG	this study
XLOC_016712	chr1B	515916405	515924274	TraesCS1B02G296800	AxS-SxA	E6	8	3	2	24	0.00435848	0.727273	0.923077	0.272727	0.0769231	MEG	this study
XLOC_016889	chr1B	543465541	543471760	TraesCS1B02G319000	AxS-SxA	E6	23	6	0	13	5.95083e-05	0.793103	1	0.206897	0	MEG	this study
XLOC_208217	chr7B	647751403	647754270	TraesCS7B02G382000	AxS-SxA	E7	23	7	24	73	2.7088e-05	0.766667	0.752577	0.233333	0.247423	MEG	this study
XLOC_012214	chr1B	432323696	432331011	TraesCS1B02G243300	AxS-SxA	E7	0	40	275	80	2.53032e-21	0	0.225352	1	0.774648	PEG	this study
XLOC_013308	chr1B	614451314	614456398	TraesCS1B02G382000	AxS-SxA	E7	162	467	82	24	1.263e-21	0.257552	0.226415	0.742448	0.773585	PEG	this study
XLOC_013369	chr1B	623727376	623731845	TraesCS1B02G390000	AxS-SxA	E7	110	445	207	34	2.67891e-68	0.198198	0.141079	0.801802	0.858921	PEG	this study
XLOC_017375	chr1B	615125378	615129772	TraesCS1B02G383400	AxS-SxA	E7	0	15	23	0	6.62561e-09	0	0	1	1	PEG	this study
XLOC_017431	chr1B	623769003	623772223	TraesCS1B02G390100	AxS-SxA	E7	0	85	28	0	1.34523e-24	0	0	1	1	PEG	this study
XLOC_083398	chr3B	42629297	42632619	TraesCS3B02G070700	AxS-SxA	E7	49	13	12	31	1.33256e-05	0.790323	0.72093	0.209677	0.27907	MEG	this study
XLOC_146138	chr5B	26950806	26952377	TraesCS5B02G028000	AxS-SxA	E7	973	157	0	85	2.91328e-63	0.861062	1	0.138938	0	MEG	this study
XLOC_146239	chr5B	44655124	44658418	TraesCS5B02G039700	AxS-SxA	E7	732	218	0	159	7.49102e-84	0.770526	1	0.229474	0	MEG	this study
XLOC_209083	chr7B	739390535	739393296	TraesCS7B02G481900	AxS-SxA	E7	0	33	77	19	2.47859e-15	0	0.197917	1	0.802083	PEG	this study
XLOC_014145	chr1B	4222340	4225375	TraesCS1B02G007700	AxS-SxA	E8	0	35	73	44	7.04572e-12	0	0.376068	1	0.623932	PEG	this study
XLOC_000648	chr1A	54349175	54355343	TraesCS1A02G072000	AxS-SxA	E8	2	16	174	45	3.27796e-08	0.111111	0.205479	0.888889	0.794521	PEG	this study
XLOC_000794	chr1A	82517368	82528133	TraesCS1A02G091100	AxS-SxA	E8	13	49	156	40	8.44289e-16	0.209677	0.204082	0.790323	0.795918	PEG	this study
XLOC_006033	chr1A	485359525	485363435	TraesCS1A02G288500	AxS-SxA	E8	44	0	141	2292	5.82438e-51	1	0.942047	0	0.0579531	MEG	this study
XLOC_012763	chr1B	539445524	539449881	TraesCS1B02G314400	AxS-SxA	E8	40	0	2	83	2.04476e-29	1	0.976471	0	0.0235294	MEG	this study
XLOC_012765	chr1B	539562507	539571389	TraesCS1B02G314900	AxS-SxA	E8	263	21	31	522	2.84134e-150	0.926056	0.943942	0.0739437	0.0560579	MEG	this study
XLOC_013342	chr1B	620786153	620786614	TraesCS1B02G386500	AxS-SxA	E8	0	43	28	0	2.54291e-19	0	0	1	1	PEG	this study
XLOC_013346	chr1B	621267538	621270868	TraesCS1B02G387000	AxS-SxA	E8	25	71	432	1	1.33197e-63	0.260417	0.00230947	0.739583	0.997691	PEG	this study
XLOC_013674	chr1B	652452379	652457246	TraesCS1B02G426200	AxS-SxA	E8	445	1393	1506	612	2.11137e-195	0.242111	0.288952	0.757889	0.711048	PEG	this study
XLOC_014999	chr1B	111367935	111372368	TraesCS1B02G101700	AxS-SxA	E8	3	95	164	0	4.87725e-67	0.0306122	0	0.969388	1	PEG	this study
XLOC_015049	chr1B	118509571	118527376	TraesCS1B02G106900	AxS-SxA	E8	9	83	103	40	2.77663e-21	0.0978261	0.27972	0.902174	0.72028	PEG	this study
XLOC_015063	chr1B	120404767	120412518	TraesCS1B02G108200	AxS-SxA	E8	136	5	35	326	7.49804e-80	0.964539	0.903047	0.035461	0.0969529	MEG	this study
XLOC_017030	chr1B	562888940	562898423	TraesCS1B02G336000	AxS-SxA	E8	0	51	250	0	2.39424e-57	0	0	1	1	PEG	this study
XLOC_017458	chr1B	626862954	626865441	TraesCS1B02G395300	AxS-SxA	E8	471	33	0	33	3.16992e-33	0.934524	1	0.0654762	0	MEG	this study
XLOC_029887	chr2A	4959147	4969523	TraesCS2A02G012700	AxS-SxA	E8	483	4	0	1254	0	0.991786	1	0.00821355	0	MEG	this study
XLOC_035262	chr2A	70229642	70235175	TraesCS2A02G120000	AxS-SxA	E8	0	257	448	187	5.96521e-100	0	0.294488	1	0.705512	PEG	this study
XLOC_035673	chr2A	133704040	133709538	TraesCS2A02G175400	AxS-SxA	E8	4	125	84	0	1.56066e-53	0.0310078	0	0.968992	1	PEG	this study
XLOC_037079	chr2A	555337545	555343591	-	AxS-SxA	E8	0	22	12	5	5.19447e-06	0	0.294118	1	0.705882	PEG	this study
XLOC_042654	chr2B	30538227	30551822	-;TraesCS2B02G064000;TraesCS2B02G064100	AxS-SxA	E8	0	32	25	0	9.24589e-16	0	0	1	1	PEG	this study
XLOC_046917	chr2B	779353745	779356803	TraesCS2B02G595400	AxS-SxA	E8	8	28	28	16	0.000613746	0.222222	0.363636	0.777778	0.636364	PEG	this study
XLOC_048697	chr2B	180615672	180621965	TraesCS2B02G201700	AxS-SxA	E8	26	214	78	0	1.94319e-50	0.108333	0	0.891667	1	PEG	this study
XLOC_049470	chr2B	390806013	390812471	TraesCS2B02G282300	AxS-SxA	E8	5	52	62	0	3.85294e-27	0.0877193	0	0.912281	1	PEG	this study
XLOC_050128	chr2B	525074171	525084387	TraesCS2B02G368000	AxS-SxA	E8	2	19	20	7	2.3336e-05	0.0952381	0.259259	0.904762	0.740741	PEG	this study
XLOC_051976	chr2B	798134612	798139436	TraesCS2B02G625300	AxS-SxA	E8	7	51	130	38	7.25253e-18	0.12069	0.22619	0.87931	0.77381	PEG	this study
XLOC_067177	chr3A	80088387	80093822	TraesCS3A02G112600	AxS-SxA	E8	1	11	41	13	5.98049e-05	0.0833333	0.240741	0.916667	0.759259	PEG	this study
XLOC_068217	chr3A	422326357	422332914	TraesCS3A02G225200	AxS-SxA	E8	249	35	9	661	7.66326e-174	0.876761	0.986567	0.123239	0.0134328	MEG	this study
XLOC_068839	chr3A	549616077	549619594	-	AxS-SxA	E8	439	7	0	81	6.75664e-86	0.984305	1	0.0156951	0	MEG	this study
XLOC_068878	chr3A	557711552	557715759	TraesCS3A02G317100	AxS-SxA	E8	83	0	0	52	3.0985e-37	1	1	0	0	MEG	this study
XLOC_069388	chr3A	635094975	635103348	TraesCS3A02G385500	AxS-SxA	E8	264	12	0	64	9.3244e-56	0.956522	1	0.0434783	0	MEG	this study
XLOC_070379	chr3A	732698012	732701445	TraesCS3A02G513600	AxS-SxA	E8	6	10	20	0	8.35792e-05	0.375	0	0.625	1	PEG	this study
XLOC_071171	chr3A	52347273	52351700	TraesCS3A02G080700	AxS-SxA	E8	139	0	3	125	3.14016e-72	1	0.976562	0	0.0234375	MEG	this study
XLOC_071350	chr3A	69646134	69654510	TraesCS3A02G105800	AxS-SxA	E8	0	27	75	25	1.16068e-12	0	0.25	1	0.75	PEG	this study
XLOC_081241	chr3B	639139550	639151199	TraesCS3B02G404300	AxS-SxA	E8	69	0	0	37	3.82036e-28	1	1	0	0	MEG	this study
XLOC_081342	chr3B	654474812	654483181	TraesCS3B02G417700	AxS-SxA	E8	122	0	64	516	2.03534e-87	1	0.889655	0	0.110345	MEG	this study
XLOC_081662	chr3B	705563137	705568516	TraesCS3B02G462600	AxS-SxA	E8	205	6	0	42	2.20403e-40	0.971564	1	0.028436	0	MEG	this study
XLOC_081758	chr3B	723028055	723031234	TraesCS3B02G473700	AxS-SxA	E8	0	41	14	1	1.68295e-11	0	0.0666667	1	0.933333	PEG	this study
XLOC_082105	chr3B	760131208	760137531	TraesCS3B02G517100	AxS-SxA	E8	13	0	1	107	1.29967e-15	1	0.990741	0	0.00925926	MEG	this study
XLOC_086162	chr3B	627919281	627925511	TraesCS3B02G397700	AxS-SxA	E8	0	63	89	1	2.8844e-41	0	0.0111111	1	0.988889	PEG	this study
XLOC_101910	chr4A	47635500	47648796	TraesCS4A02G056800	AxS-SxA	E8	28	0	0	16	1.56981e-11	1	1	0	0	MEG	this study
XLOC_103953	chr4A	596816302	596822270	TraesCS4A02G297700	AxS-SxA	E8	130	4	0	108	3.54204e-63	0.970149	1	0.0298507	0	MEG	this study
XLOC_104937	chr4A	699883173	699886112	TraesCS4A02G428700	AxS-SxA	E8	6	12	38	9	0.00136737	0.333333	0.191489	0.666667	0.808511	PEG	this study
XLOC_109307	chr4A	725660297	725664552	TraesCS4A02G460000	AxS-SxA	E8	126	315	946	201	4.93488e-89	0.285714	0.17524	0.714286	0.82476	PEG	this study
XLOC_113301	chr4B	19719798	19728947	TraesCS4B02G026000	AxS-SxA	E8	0	22	33	0	6.52863e-15	0	0	1	1	PEG	this study
XLOC_114101	chr4B	169932873	169936241	-	AxS-SxA	E8	12	0	0	44	1.18335e-11	1	1	0	0	MEG	this study
XLOC_116454	chr4B	7031544	7035040	TraesCS4B02G010300	AxS-SxA	E8	5	91	146	39	4.32632e-34	0.0520833	0.210811	0.947917	0.789189	PEG	this study
XLOC_116770	chr4B	43108656	43112888	TraesCS4B02G054400	AxS-SxA	E8	39	0	6	187	7.07707e-37	1	0.968912	0	0.0310881	MEG	this study
XLOC_132084	chr5A	494862838	494871177	TraesCS5A02G286800	AxS-SxA	E8	17	0	2	12	2.23307e-06	1	0.857143	0	0.142857	MEG	this study
XLOC_132164	chr5A	506114866	506118016	-	AxS-SxA	E8	649	0	0	501	0	1	1	0	0	MEG	this study
XLOC_132953	chr5A	594570844	594577495	TraesCS5A02G401700	AxS-SxA	E8	53	0	70	756	1.76493e-49	1	0.915254	0	0.0847458	MEG	this study
XLOC_144368	chr5B	545398632	545403599	TraesCS5B02G366500	AxS-SxA	E8	20	85	92	25	1.95946e-18	0.190476	0.213675	0.809524	0.786325	PEG	this study
XLOC_147334	chr5B	297124041	297130621	-	AxS-SxA	E8	14	0	0	48	2.61535e-13	1	1	0	0	MEG	this study
XLOC_147408	chr5B	314298937	314308298	TraesCS5B02G169900	AxS-SxA	E8	19	52	185	65	5.53687e-12	0.267606	0.26	0.732394	0.74	PEG	this study
XLOC_149301	chr5B	605825270	605829619	TraesCS5B02G431100	AxS-SxA	E8	87	200	221	61	3.07744e-30	0.303136	0.216312	0.696864	0.783688	PEG	this study
XLOC_149636	chr5B	650131949	650136503	TraesCS5B02G478300;TraesCS5B02G478400	AxS-SxA	E8	26	161	149	45	1.09229e-35	0.139037	0.231959	0.860963	0.768041	PEG	this study
XLOC_164051	chr6A	43274544	43276950	TraesCS6A02G074700	AxS-SxA	E8	1	12	29	4	1.90161e-06	0.0769231	0.121212	0.923077	0.878788	PEG	this study
XLOC_167664	chr6A	67126127	67137086	TraesCS6A02G099600	AxS-SxA	E8	23	0	0	33	2.78577e-15	1	1	0	0	MEG	this study
XLOC_168734	chr6A	378187473	378204400	TraesCS6A02G209200	AxS-SxA	E8	240	0	0	57	6.89959e-61	1	1	0	0	MEG	this study
XLOC_170186	chr6A	611563385	611569384	TraesCS6A02G406000	AxS-SxA	E8	29	64	332	187	2.35711e-08	0.311828	0.360308	0.688172	0.639692	PEG	this study
XLOC_173301	chr6B	25243118	25261826	TraesCS6B02G040500;TraesCS6B02G040800	AxS-SxA	E8	86	0	53	968	9.66469e-90	1	0.94809	0	0.0519099	MEG	this study
XLOC_174519	chr6B	204920054	204923091	TraesCS6B02G183300	AxS-SxA	E8	28	77	128	23	2.5903e-20	0.266667	0.152318	0.733333	0.847682	PEG	this study
XLOC_177295	chr6B	18941839	18944334	TraesCS6B02G032500	AxS-SxA	E8	32	0	0	224	4.96049e-40	1	1	0	0	MEG	this study
XLOC_178099	chr6B	121431289	121433796	TraesCS6B02G125900	AxS-SxA	E8	89	0	0	44	7.12727e-35	1	1	0	0	MEG	this study
XLOC_179347	chr6B	439068043	439073728	TraesCS6B02G246700	AxS-SxA	E8	30	60	168	91	1.05253e-06	0.333333	0.351351	0.666667	0.648649	PEG	this study
XLOC_180944	chr6B	708935860	708946639	TraesCS6B02G449900	AxS-SxA	E8	11	22	29	0	4.40843e-08	0.333333	0	0.666667	1	PEG	this study
XLOC_193431	chr7A	122488150	122495106	TraesCS7A02G167300	AxS-SxA	E8	3	79	182	91	9.88417e-26	0.0365854	0.333333	0.963415	0.666667	PEG	this study
XLOC_193459	chr7A	126576805	126586202	TraesCS7A02G170600	AxS-SxA	E8	36	0	1	94	3.41102e-30	1	0.989474	0	0.0105263	MEG	this study
XLOC_193638	chr7A	154062737	154064285	TraesCS7A02G194700	AxS-SxA	E8	1524	74	6	6998	0	0.953692	0.999143	0.0463079	0.000856653	MEG	this study
XLOC_193908	chr7A	199670409	199674456	TraesCS7A02G229400	AxS-SxA	E8	1551	172	236	1782	0	0.900174	0.883053	0.0998259	0.116947	MEG	this study
XLOC_194958	chr7A	494130301	494136375	TraesCS7A02G337900	AxS-SxA	E8	49	0	12	215	7.82322e-42	1	0.947137	0	0.0528634	MEG	this study
XLOC_198552	chr7A	205484694	205488974	TraesCS7A02G233800	AxS-SxA	E8	0	43	78	26	2.76151e-18	0	0.25	1	0.75	PEG	this study
XLOC_200059	chr7A	581430847	581436916	TraesCS7A02G402400	AxS-SxA	E8	62	2	0	83	2.81052e-38	0.96875	1	0.03125	0	MEG	this study
XLOC_201358	chr7A	736553306	736559137	TraesCS7A02G569600	AxS-SxA	E8	27	2	2	116	1.01174e-23	0.931034	0.983051	0.0689655	0.0169492	MEG	this study
XLOC_205104	chr7B	21666724	21669633	TraesCS7B02G022400	AxS-SxA	E8	136	6	0	38	1.05783e-31	0.957746	1	0.0422535	0	MEG	this study
XLOC_205334	chr7B	57911969	57914861	TraesCS7B02G054700	AxS-SxA	E8	21	0	0	14	2.23052e-09	1	1	0	0	MEG	this study
XLOC_206712	chr7B	373172210	373176540	TraesCS7B02G203600	AxS-SxA	E8	65	0	39	338	2.97594e-49	1	0.896552	0	0.103448	MEG	this study
XLOC_210027	chr7B	105835324	105840784	TraesCS7B02G092400	AxS-SxA	E8	1	28	96	29	5.87727e-13	0.0344828	0.232	0.965517	0.768	PEG	this study
XLOC_210220	chr7B	138877164	138887015	TraesCS7B02G119800	AxS-SxA	E8	15	161	144	26	1.46667e-49	0.0852273	0.152941	0.914773	0.847059	PEG	this study
XLOC_210778	chr7B	284950672	284968213	TraesCS7B02G182600	AxS-SxA	E8	1	26	88	51	1.17739e-08	0.037037	0.366906	0.962963	0.633094	PEG	this study
XLOC_211721	chr7B	522813695	522814655	TraesCS7B02G287200	AxS-SxA	E8	98	171	765	194	1.53592e-38	0.364312	0.202294	0.635688	0.797706	PEG	this study
XLOC_212919	chr7B	699839550	699846128	TraesCS7B02G431600	AxS-SxA	E8	257	33	41	243	1.4474e-76	0.886207	0.855634	0.113793	0.144366	MEG	this study
XLOC_227479	chrUn	11740231	11748282	TraesCSU02G007800	AxS-SxA	E8	0	14	36	12	1.20314e-06	0	0.25	1	0.75	PEG	this study
XLOC_006331	chr1A	516563414	516574801	TraesCS1A02G325900	AxS-SxA	E8	3	29	15	5	6.04288e-06	0.09375	0.25	0.90625	0.75	PEG	Yang et al., 2018	TRIAE_CS42_1AL_TGACv1_000533_AA0014130
XLOC_007115	chr1A	584679367	584684832	TraesCS1A02G433500	AxS-SxA	E8	2	10	21	0	2.4534e-06	0.166667	0	0.833333	1	PEG	Yang et al., 2018	TRIAE_CS42_1AL_TGACv1_000879_AA0020900
XLOC_012167	chr1B	426443170	426451867	TraesCS1B02G238200	AxS-SxA	E8	27	104	108	0	6.16711e-41	0.206107	0	0.793893	1	PEG	Yang et al., 2018	TRIAE_CS42_1BL_TGACv1_031681_AA0118680
XLOC_016721	chr1B	518182218	518186449	TraesCS1B02G297900	AxS-SxA	E8	793	37	0	70	1.58805e-75	0.955422	1	0.0445783	0	MEG	Yang et al., 2018	TRIAE_CS42_1BL_TGACv1_033076_AA0136810
XLOC_047905	chr2B	65882338	65883681	TraesCS2B02G105300	AxS-SxA	E8	12	2	0	40	1.40872e-09	0.857143	1	0.142857	0	MEG	Yang et al., 2018	TRIAE_CS42_2BS_TGACv1_146985_AA0476180
XLOC_069284	chr3A	622270919	622279466	TraesCS3A02G371800	AxS-SxA	E8	166	8	0	242	1.57893e-105	0.954023	1	0.045977	0	MEG	Yang et al., 2018	TRIAE_CS42_3AL_TGACv1_193561_AA0613050
XLOC_114343	chr4B	243639242	243645048	TraesCS4B02G151500	AxS-SxA	E8	27	0	0	53	8.35174e-21	1	1	0	0	MEG	Yang et al., 2018	TRIAE_CS42_4BS_TGACv1_328514_AA1089170
XLOC_117284	chr4B	131706608	131713472	TraesCS4B02G115100	AxS-SxA	E8	2	50	55	10	3.48495e-19	0.0384615	0.153846	0.961538	0.846154	PEG	Yang et al., 2018	TRIAE_CS42_4BS_TGACv1_329926_AA1104610
XLOC_131365	chr5A	396683663	396689880	TraesCS5A02G193300	AxS-SxA	E8	1	31	47	3	4.82379e-17	0.03125	0.06	0.96875	0.94	PEG	Yang et al., 2018	TRIAE_CS42_5AL_TGACv1_379212_AA1255830
XLOC_170183	chr6A	611483013	611493239	TraesCS6A02G405500	AxS-SxA	E8	6	23	49	12	3.4738e-07	0.206897	0.196721	0.793103	0.803279	PEG	Yang et al., 2018	TRIAE_CS42_6AL_TGACv1_471030_AA1501300
XLOC_177125	chr6B	7937459	7944132	TraesCS6B02G012700	AxS-SxA	E8	4	32	37	18	3.78931e-07	0.111111	0.327273	0.888889	0.672727	PEG	Yang et al., 2018	TRIAE_CS42_6BS_TGACv1_513184_AA1633380
XLOC_200927	chr7A	699295655	699301825	TraesCS7A02G511900	AxS-SxA	E8	826	2060	4660	2050	4.66695e-301	0.286209	0.305514	0.713791	0.694486	PEG	Yang et al., 2018	TRIAE_CS42_7AL_TGACv1_557114_AA1776770
XLOC_205705	chr7B	114939055	114940680	TraesCS7B02G100300	AxS-SxA	E8	590	2	0	81	2.77598e-101	0.996622	1	0.00337838	0	MEG	Yang et al., 2018	TRIAE_CS42_7BS_TGACv1_592641_AA1942120
XLOC_207402	chr7B	524031688	524036057	TraesCS7B02G287800	AxS-SxA	E8	12	77	148	45	3.33115e-23	0.134831	0.233161	0.865169	0.766839	PEG	Yang et al., 2018	TRIAE_CS42_7BL_TGACv1_577807_AA1883740
XLOC_212932	chr7B	701185893	701191043	TraesCS7B02G433800	AxS-SxA	E8	116	0	22	180	4.83051e-63	1	0.891089	0	0.108911	MEG	Yang et al., 2018	TRIAE_CS42_7BL_TGACv1_577494_AA1876920
XLOC_014145	chr1B	4222340	4225375	TraesCS1B02G007700	AxS-SxA	E9	37	117	114	55	2.07093e-14	0.24026	0.325444	0.75974	0.674556	PEG	this study
XLOC_000794	chr1A	82517368	82528133	TraesCS1A02G091100	AxS-SxA	E9	11	42	192	47	2.59238e-15	0.207547	0.196653	0.792453	0.803347	PEG	this study
XLOC_002117	chr1A	428663706	428664650	TraesCS1A02G241100	AxS-SxA	E9	125	0	0	429	9.16153e-126	1	1	0	0	MEG	this study
XLOC_006033	chr1A	485359525	485363435	TraesCS1A02G288500	AxS-SxA	E9	67	2	149	2382	1.0119e-72	0.971014	0.94113	0.0289855	0.05887	MEG	this study
XLOC_006301	chr1A	513640477	513646823	-	AxS-SxA	E9	42	0	0	111	2.68327e-37	1	1	0	0	MEG	this study
XLOC_010337	chr1B	28626101	28626916	TraesCS1B02G048900	AxS-SxA	E9	10	18	51	23	0.00555597	0.357143	0.310811	0.642857	0.689189	PEG	this study
XLOC_012391	chr1B	465934442	465936928	TraesCS1B02G265000	AxS-SxA	E9	40	0	0	55	1.44431e-26	1	1	0	0	MEG	this study
XLOC_012765	chr1B	539562507	539571389	TraesCS1B02G314900	AxS-SxA	E9	228	33	42	584	2.8129e-126	0.873563	0.932907	0.126437	0.0670927	MEG	this study
XLOC_013674	chr1B	652452379	652457246	TraesCS1B02G426200	AxS-SxA	E9	543	1956	1542	637	5.75985e-256	0.217287	0.292336	0.782713	0.707664	PEG	this study
XLOC_014054	chr1B	683306173	683317738	TraesCS1B02G474500	AxS-SxA	E9	77	10	0	20	9.36164e-14	0.885057	1	0.114943	0	MEG	this study
XLOC_014080	chr1B	687128835	687135910	TraesCS1B02G479200	AxS-SxA	E9	254	3	0	62	1.75582e-61	0.988327	1	0.0116732	0	MEG	this study
XLOC_014503	chr1B	30435009	30438608	-	AxS-SxA	E9	34	0	2	66	6.28855e-24	1	0.970588	0	0.0294118	MEG	this study
XLOC_014999	chr1B	111367935	111372368	TraesCS1B02G101700	AxS-SxA	E9	0	57	186	0	1.79987e-55	0	0	1	1	PEG	this study
XLOC_015049	chr1B	118509571	118527376	TraesCS1B02G106900	AxS-SxA	E9	18	35	75	39	0.000431413	0.339623	0.342105	0.660377	0.657895	PEG	this study
XLOC_015063	chr1B	120404767	120412518	TraesCS1B02G108200	AxS-SxA	E9	86	4	9	215	1.62016e-59	0.955556	0.959821	0.0444444	0.0401786	MEG	this study
XLOC_015968	chr1B	356297380	356300117	-	AxS-SxA	E9	82	0	0	20	1.34386e-20	1	1	0	0	MEG	this study
XLOC_016272	chr1B	426497490	426502778	TraesCS1B02G238400	AxS-SxA	E9	37	0	0	65	1.75549e-27	1	1	0	0	MEG	this study
XLOC_016530	chr1B	481784839	481791233	-	AxS-SxA	E9	67	0	0	33	4.79484e-26	1	1	0	0	MEG	this study
XLOC_017153	chr1B	582092413	582099238	TraesCS1B02G351600	AxS-SxA	E9	54	90	216	31	1.2857e-23	0.375	0.125506	0.625	0.874494	PEG	this study
XLOC_017458	chr1B	626862954	626865441	TraesCS1B02G395300	AxS-SxA	E9	880	9	0	53	4.96563e-76	0.989876	1	0.0101237	0	MEG	this study
XLOC_017784	chr1B	655781234	655786592	TraesCS1B02G431400	AxS-SxA	E9	189	26	0	60	6.36652e-39	0.87907	1	0.12093	0	MEG	this study
XLOC_029887	chr2A	4959147	4969523	TraesCS2A02G012700	AxS-SxA	E9	239	0	5	1288	7.16259e-275	1	0.996133	0	0.00386698	MEG	this study
XLOC_030432	chr2A	46071682	46075963	TraesCS2A02G092500	AxS-SxA	E9	175	0	1	388	1.34693e-146	1	0.997429	0	0.00257069	MEG	this study
XLOC_035262	chr2A	70229642	70235175	TraesCS2A02G120000	AxS-SxA	E9	0	179	532	250	5.10861e-73	0	0.319693	1	0.680307	PEG	this study
XLOC_035673	chr2A	133704040	133709538	TraesCS2A02G175400	AxS-SxA	E9	12	85	84	12	1.04927e-26	0.123711	0.125	0.876289	0.875	PEG	this study
XLOC_042654	chr2B	30538227	30551822	-;TraesCS2B02G064000;TraesCS2B02G064100	AxS-SxA	E9	0	70	196	0	2.02668e-64	0	0	1	1	PEG	this study
XLOC_048697	chr2B	180615672	180621965	TraesCS2B02G201700	AxS-SxA	E9	4	88	78	0	8.63403e-43	0.0434783	0	0.956522	1	PEG	this study
XLOC_049470	chr2B	390806013	390812471	TraesCS2B02G282300	AxS-SxA	E9	1	15	59	0	5.30261e-14	0.0625	0	0.9375	1	PEG	this study
XLOC_050373	chr2B	572588733	572593589	TraesCS2B02G404600	AxS-SxA	E9	28	0	4	46	2.59968e-16	1	0.92	0	0.08	MEG	this study
XLOC_068839	chr3A	549616077	549619594	-	AxS-SxA	E9	233	4	0	74	9.17155e-66	0.983122	1	0.0168776	0	MEG	this study
XLOC_068878	chr3A	557711552	557715759	TraesCS3A02G317100	AxS-SxA	E9	61	0	0	42	1.13271e-28	1	1	0	0	MEG	this study
XLOC_068908	chr3A	564932610	564943167	TraesCS3A02G321300	AxS-SxA	E9	37	0	2	14	2.67104e-10	1	0.875	0	0.125	MEG	this study
XLOC_069285	chr3A	622708130	622720581	TraesCS3A02G371900;TraesCS3A02G372000	AxS-SxA	E9	185	8	41	351	2.2492e-97	0.958549	0.895408	0.0414508	0.104592	MEG	this study
XLOC_069388	chr3A	635094975	635103348	TraesCS3A02G385500	AxS-SxA	E9	448	13	0	81	1.95527e-81	0.9718	1	0.0281996	0	MEG	this study
XLOC_071171	chr3A	52347273	52351700	TraesCS3A02G080700	AxS-SxA	E9	44	0	15	237	1.27842e-38	1	0.940476	0	0.0595238	MEG	this study
XLOC_072956	chr3A	516782237	516786064	-	AxS-SxA	E9	64	0	0	40	1.57285e-28	1	1	0	0	MEG	this study
XLOC_074526	chr3A	733621787	733627638	TraesCS3A02G515500	AxS-SxA	E9	80	0	3	210	1.96941e-67	1	0.985915	0	0.0140845	MEG	this study
XLOC_079513	chr3B	206187182	206190972	TraesCS3B02G192300	AxS-SxA	E9	0	44	120	70	7.80901e-16	0	0.368421	1	0.631579	PEG	this study
XLOC_080850	chr3B	562784064	562784886	-	AxS-SxA	E9	16	0	0	78	2.03815e-17	1	1	0	0	MEG	this study
XLOC_081241	chr3B	639139550	639151199	TraesCS3B02G404300	AxS-SxA	E9	64	4	0	42	4.86328e-25	0.941176	1	0.0588235	0	MEG	this study
XLOC_081342	chr3B	654474812	654483181	TraesCS3B02G417700	AxS-SxA	E9	140	0	60	645	3.03106e-110	1	0.914894	0	0.0851064	MEG	this study
XLOC_081580	chr3B	692112718	692127635	TraesCS3B02G451600;TraesCS3B02G451700	AxS-SxA	E9	39	0	0	64	4.01581e-28	1	1	0	0	MEG	this study
XLOC_081662	chr3B	705563137	705568516	TraesCS3B02G462600	AxS-SxA	E9	212	1	0	34	1.17076e-39	0.995305	1	0.00469484	0	MEG	this study
XLOC_083094	chr3B	14104350	14112657	-;TraesCS3B02G031000	AxS-SxA	E9	141	19	0	413	7.24607e-112	0.88125	1	0.11875	0	MEG	this study
XLOC_083282	chr3B	28540324	28541735	TraesCS3B02G055300	AxS-SxA	E9	57	6	0	126	1.47443e-40	0.904762	1	0.0952381	0	MEG	this study
XLOC_083403	chr3B	42867357	42869219	TraesCS3B02G071000	AxS-SxA	E9	0	148	98	0	1.33772e-69	0	0	1	1	PEG	this study
XLOC_086162	chr3B	627919281	627925511	TraesCS3B02G397700	AxS-SxA	E9	0	54	73	2	3.27069e-33	0	0.0266667	1	0.973333	PEG	this study
XLOC_087598	chr3B	811110863	811117157	TraesCS3B02G583700	AxS-SxA	E9	153	0	2	118	6.37638e-75	1	0.983333	0	0.0166667	MEG	this study
XLOC_101559	chr4A	3798857	3799913	TraesCS4A02G006100	AxS-SxA	E9	183	0	0	855	6.61076e-207	1	1	0	0	MEG	this study
XLOC_103953	chr4A	596816302	596822270	TraesCS4A02G297700	AxS-SxA	E9	215	17	2	102	1.71471e-63	0.926724	0.980769	0.0732759	0.0192308	MEG	this study
XLOC_104365	chr4A	629924758	629936936	-;TraesCS4A02G356600	AxS-SxA	E9	51	0	0	100	3.99565e-40	1	1	0	0	MEG	this study
XLOC_105124	chr4A	717749791	717755354	TraesCS4A02G452800	AxS-SxA	E9	53	0	0	65	1.4102e-33	1	1	0	0	MEG	this study
XLOC_105705	chr4A	22075004	22079477	-	AxS-SxA	E9	12	186	43	0	1.0929e-35	0.0606061	0	0.939394	1	PEG	this study
XLOC_107375	chr4A	516890649	516894914	TraesCS4A02G217500	AxS-SxA	E9	38	0	4	119	1.63237e-31	1	0.96748	0	0.0325203	MEG	this study
XLOC_109405	chr4A	733637457	733640450	TraesCS4A02G473800	AxS-SxA	E9	10	17	174	33	1.9252e-06	0.37037	0.15942	0.62963	0.84058	PEG	this study
XLOC_109558	chr4A	742575091	742581168	TraesCS4A02G495800	AxS-SxA	E9	213	0	0	95	2.67253e-80	1	1	0	0	MEG	this study
XLOC_113301	chr4B	19719798	19728947	TraesCS4B02G026000	AxS-SxA	E9	3	16	29	0	2.08996e-09	0.157895	0	0.842105	1	PEG	this study
XLOC_114504	chr4B	310123825	310127374	-	AxS-SxA	E9	80	0	12	462	2.04559e-82	1	0.974684	0	0.0253165	MEG	this study
XLOC_115509	chr4B	565526893	565530861	TraesCS4B02G282300	AxS-SxA	E9	14	33	34	0	4.33965e-11	0.297872	0	0.702128	1	PEG	this study
XLOC_115736	chr4B	602629763	602636414	-	AxS-SxA	E9	18	0	0	32	3.91337e-13	1	1	0	0	MEG	this study
XLOC_115905	chr4B	626514033	626519110	-	AxS-SxA	E9	66	0	0	99	2.55626e-46	1	1	0	0	MEG	this study
XLOC_116454	chr4B	7031544	7035040	TraesCS4B02G010300	AxS-SxA	E9	9	81	201	46	7.66843e-33	0.1	0.186235	0.9	0.813765	PEG	this study
XLOC_116662	chr4B	27835168	27837853	TraesCS4B02G038800	AxS-SxA	E9	138	330	97	39	3.51128e-17	0.294872	0.286765	0.705128	0.713235	PEG	this study
XLOC_116770	chr4B	43108656	43112888	TraesCS4B02G054400	AxS-SxA	E9	28	0	8	237	3.95973e-30	1	0.967347	0	0.0326531	MEG	this study
XLOC_119677	chr4B	663796110	663801983	TraesCS4B02G384500	AxS-SxA	E9	158	0	0	387	1.08125e-139	1	1	0	0	MEG	this study
XLOC_131877	chr5A	473233247	473240068	-	AxS-SxA	E9	1	30	199	0	1.67647e-35	0.0322581	0	0.967742	1	PEG	this study
XLOC_132164	chr5A	506114866	506118016	-	AxS-SxA	E9	471	0	0	501	5.80898e-289	1	1	0	0	MEG	this study
XLOC_132842	chr5A	584547646	584552859	TraesCS5A02G387400	AxS-SxA	E9	126	0	0	70	1.82688e-53	1	1	0	0	MEG	this study
XLOC_132953	chr5A	594570844	594577495	TraesCS5A02G401700	AxS-SxA	E9	38	0	63	661	7.60864e-36	1	0.912983	0	0.0870166	MEG	this study
XLOC_133706	chr5A	673714931	673720683	TraesCS5A02G509900	AxS-SxA	E9	83	0	0	664	1.3907e-110	1	1	0	0	MEG	this study
XLOC_137518	chr5A	631204171	631206622	-	AxS-SxA	E9	476	0	0	853	0	1	1	0	0	MEG	this study
XLOC_141418	chr5B	15252629	15260212	TraesCS5B02G016400	AxS-SxA	E9	58	0	0	186	4.32673e-56	1	1	0	0	MEG	this study
XLOC_141908	chr5B	82454351	82463342	TraesCS5B02G071300	AxS-SxA	E9	86	3	56	820	2.12199e-78	0.966292	0.936073	0.0337079	0.0639269	MEG	this study
XLOC_144368	chr5B	545398632	545403599	TraesCS5B02G366500	AxS-SxA	E9	16	48	118	39	6.15607e-11	0.25	0.248408	0.75	0.751592	PEG	this study
XLOC_147343	chr5B	299598264	299599857	-	AxS-SxA	E9	43	0	0	122	2.55813e-39	1	1	0	0	MEG	this study
XLOC_147408	chr5B	314298937	314308298	TraesCS5B02G169900	AxS-SxA	E9	22	61	152	60	1.12851e-11	0.26506	0.283019	0.73494	0.716981	PEG	this study
XLOC_148392	chr5B	487483914	487486589	-	AxS-SxA	E9	63	0	64	626	6.53397e-55	1	0.907246	0	0.0927536	MEG	this study
XLOC_149301	chr5B	605825270	605829619	TraesCS5B02G431100	AxS-SxA	E9	78	186	220	53	1.7008e-32	0.295455	0.194139	0.704545	0.805861	PEG	this study
XLOC_149636	chr5B	650131949	650136503	TraesCS5B02G478300;TraesCS5B02G478400	AxS-SxA	E9	60	179	148	57	1.51394e-22	0.251046	0.278049	0.748954	0.721951	PEG	this study
XLOC_150066	chr5B	693692850	693711968	-;TraesCS5B02G538100	AxS-SxA	E9	114	16	4	38	7.50061e-20	0.876923	0.904762	0.123077	0.0952381	MEG	this study
XLOC_164325	chr6A	76625320	76630756	TraesCS6A02G107800	AxS-SxA	E9	18	32	100	63	0.00355399	0.36	0.386503	0.64	0.613497	PEG	this study
XLOC_166501	chr6A	592222495	592223238	TraesCS6A02G362200	AxS-SxA	E9	745	18	9	441	1.22983e-291	0.976409	0.98	0.0235911	0.02	MEG	this study
XLOC_168734	chr6A	378187473	378204400	TraesCS6A02G209200	AxS-SxA	E9	78	0	0	42	4.21841e-32	1	1	0	0	MEG	this study
XLOC_173301	chr6B	25243118	25261826	TraesCS6B02G040500;TraesCS6B02G040800	AxS-SxA	E9	80	0	39	1060	5.80795e-93	1	0.964513	0	0.0354868	MEG	this study
XLOC_173438	chr6B	40645266	40654550	TraesCS6B02G061300	AxS-SxA	E9	22	0	0	48	1.10513e-17	1	1	0	0	MEG	this study
XLOC_178099	chr6B	121431289	121433796	TraesCS6B02G125900	AxS-SxA	E9	111	0	0	221	1.86275e-89	1	1	0	0	MEG	this study
XLOC_178311	chr6B	152190189	152197074	TraesCS6B02G151200	AxS-SxA	E9	0	21	48	0	3.42923e-17	0	0	1	1	PEG	this study
XLOC_181071	chr6B	717406975	717420586	TraesCS6B02G467500;TraesCS6B02G467600	AxS-SxA	E9	31	56	2011	12	1.17152e-73	0.356322	0.00593178	0.643678	0.994068	PEG	this study
XLOC_193431	chr7A	122488150	122495106	TraesCS7A02G167300	AxS-SxA	E9	13	49	186	78	6.38888e-12	0.209677	0.295455	0.790323	0.704545	PEG	this study
XLOC_193459	chr7A	126576805	126586202	TraesCS7A02G170600	AxS-SxA	E9	35	0	4	72	1.17598e-23	1	0.947368	0	0.0526316	MEG	this study
XLOC_193598	chr7A	146025180	146027044	TraesCS7A02G189200	AxS-SxA	E9	1225	3	0	269	3.58198e-296	0.997557	1	0.002443	0	MEG	this study
XLOC_193638	chr7A	154062737	154064285	TraesCS7A02G194700	AxS-SxA	E9	3978	220	17	7534	0	0.947594	0.997749	0.0524059	0.00225136	MEG	this study
XLOC_193662	chr7A	157393154	157394420	-	AxS-SxA	E9	35	0	0	132	1.54654e-35	1	1	0	0	MEG	this study
XLOC_194947	chr7A	492265933	492268413	TraesCS7A02G336500	AxS-SxA	E9	1	76	82	0	5.07379e-44	0.012987	0	0.987013	1	PEG	this study
XLOC_194958	chr7A	494130301	494136375	TraesCS7A02G337900	AxS-SxA	E9	51	0	14	262	8.99548e-46	1	0.949275	0	0.0507246	MEG	this study
XLOC_195037	chr7A	514017729	514024709	TraesCS7A02G350800	AxS-SxA	E9	61	0	0	1166	7.20756e-103	1	1	0	0	MEG	this study
XLOC_196861	chr7A	4428537	4435570	TraesCS7A02G009800	AxS-SxA	E9	85	4	0	30	4.62271e-23	0.955056	1	0.0449438	0	MEG	this study
XLOC_196911	chr7A	7934094	7934984	TraesCS7A02G019300	AxS-SxA	E9	36	0	2	922	8.52046e-62	1	0.997835	0	0.0021645	MEG	this study
XLOC_198225	chr7A	145032240	145034179	TraesCS7A02G188800	AxS-SxA	E9	260	0	0	212	3.25868e-138	1	1	0	0	MEG	this study
XLOC_198254	chr7A	150904499	150910871	TraesCS7A02G193100	AxS-SxA	E9	38	5	44	360	1.3351e-25	0.883721	0.891089	0.116279	0.108911	MEG	this study
XLOC_198552	chr7A	205484694	205488974	TraesCS7A02G233800	AxS-SxA	E9	0	32	88	29	4.8328e-15	0	0.247863	1	0.752137	PEG	this study
XLOC_200059	chr7A	581430847	581436916	TraesCS7A02G402400	AxS-SxA	E9	58	0	9	161	1.28678e-43	1	0.947059	0	0.0529412	MEG	this study
XLOC_200162	chr7A	606634671	606640176	-	AxS-SxA	E9	36	1	1	21	6.32598e-13	0.972973	0.954545	0.027027	0.0454545	MEG	this study
XLOC_201358	chr7A	736553306	736559137	TraesCS7A02G569600	AxS-SxA	E9	34	5	11	118	9.54551e-20	0.871795	0.914729	0.128205	0.0852713	MEG	this study
XLOC_205104	chr7B	21666724	21669633	TraesCS7B02G022400	AxS-SxA	E9	197	9	0	69	5.68129e-54	0.956311	1	0.0436893	0	MEG	this study
XLOC_205662	chr7B	107821947	107823591	TraesCS7B02G094000	AxS-SxA	E9	256	0	4	543	6.17875e-207	1	0.992687	0	0.00731261	MEG	this study
XLOC_210027	chr7B	105835324	105840784	TraesCS7B02G092400	AxS-SxA	E9	0	11	49	29	0.00015183	0	0.371795	1	0.628205	PEG	this study
XLOC_210220	chr7B	138877164	138887015	TraesCS7B02G119800	AxS-SxA	E9	0	83	142	32	7.68466e-40	0	0.183908	1	0.816092	PEG	this study
XLOC_211083	chr7B	377320932	377325081	TraesCS7B02G206300	AxS-SxA	E9	51	0	0	58	4.34956e-31	1	1	0	0	MEG	this study
XLOC_211721	chr7B	522813695	522814655	TraesCS7B02G287200	AxS-SxA	E9	55	458	603	145	5.46345e-143	0.107212	0.19385	0.892788	0.80615	PEG	this study
XLOC_227479	chrUn	11740231	11748282	TraesCSU02G007800	AxS-SxA	E9	9	33	28	13	5.77028e-05	0.214286	0.317073	0.785714	0.682927	PEG	this study
XLOC_227912	chrUn	51194266	51195226	TraesCSU02G065600	AxS-SxA	E9	95	0	2	464	1.31412e-104	1	0.995708	0	0.00429185	MEG	this study
XLOC_230271	chrUn	39280524	39284049	-	AxS-SxA	E9	45	2	1	64	1.53251e-26	0.957447	0.984615	0.0425532	0.0153846	MEG	this study
XLOC_230305	chrUn	41978076	41983766	TraesCSU02G053000	AxS-SxA	E9	40	0	0	35	3.93858e-21	1	1	0	0	MEG	this study
XLOC_232830	chrUn	76313814	76315874	-	AxS-SxA	E9	67	0	2	20	5.34055e-17	1	0.909091	0	0.0909091	MEG	this study
XLOC_012167	chr1B	426443170	426451867	TraesCS1B02G238200	AxS-SxA	E9	43	202	134	0	3.24868e-63	0.17551	0	0.82449	1	PEG	Yang et al., 2018	TRIAE_CS42_1BL_TGACv1_031681_AA0118680
XLOC_016721	chr1B	518182218	518186449	TraesCS1B02G297900	AxS-SxA	E9	1242	9	0	76	3.1705e-112	0.992806	1	0.00719424	0	MEG	Yang et al., 2018	TRIAE_CS42_1BL_TGACv1_033076_AA0136810
XLOC_034170	chr2A	761532323	761540940	TraesCS2A02G558100	AxS-SxA	E9	0	72	16	9	1.60052e-11	0	0.36	1	0.64	PEG	Yang et al., 2018	TRIAE_CS42_2AL_TGACv1_093390_AA0279130
XLOC_035020	chr2A	42494117	42495524	TraesCS2A02G089400	AxS-SxA	E9	38	0	15	150	4.18046e-28	1	0.909091	0	0.0909091	MEG	Yang et al., 2018	TRIAE_CS42_2AS_TGACv1_113503_AA0356980
XLOC_046880	chr2B	776218929	776223025	TraesCS2B02G589800	AxS-SxA	E9	0	150	307	0	6.27406e-123	0	0	1	1	PEG	Yang et al., 2018	TRIAE_CS42_2BL_TGACv1_129489_AA0385850
XLOC_047905	chr2B	65882338	65883681	TraesCS2B02G105300	AxS-SxA	E9	28	4	0	33	1.34677e-13	0.875	1	0.125	0	MEG	Yang et al., 2018	TRIAE_CS42_2BS_TGACv1_146985_AA0476180
XLOC_069284	chr3A	622270919	622279466	TraesCS3A02G371800	AxS-SxA	E9	132	6	0	201	4.52773e-86	0.956522	1	0.0434783	0	MEG	Yang et al., 2018	TRIAE_CS42_3AL_TGACv1_193561_AA0613050
XLOC_083091	chr3B	14022297	14023737	TraesCS3B02G030800	AxS-SxA	E9	99	0	0	284	1.34813e-92	1	1	0	0	MEG	Yang et al., 2018	TRIAE_CS42_3B_TGACv1_220627_AA0712570
XLOC_083272	chr3B	28454847	28456101	TraesCS3B02G055000	AxS-SxA	E9	80	0	0	51	2.72904e-36	1	1	0	0	MEG	Yang et al., 2018	TRIAE_CS42_3B_TGACv1_732097_AA2173790
XLOC_104965	chr4A	702503958	702508133	TraesCS4A02G432000	AxS-SxA	E9	169	15	0	99	4.19989e-59	0.918478	1	0.0815217	0	MEG	Yang et al., 2018	TRIAE_CS42_4AL_TGACv1_288801_AA0958430
XLOC_114343	chr4B	243639242	243645048	TraesCS4B02G151500	AxS-SxA	E9	78	0	0	191	3.87166e-68	1	1	0	0	MEG	Yang et al., 2018	TRIAE_CS42_4BS_TGACv1_328514_AA1089170
XLOC_116248	chr4B	662765456	662771020	TraesCS4B02G383600	AxS-SxA	E9	31	0	0	113	5.6611e-31	1	1	0	0	MEG	Yang et al., 2018	TRIAE_CS42_4BL_TGACv1_320464_AA1040240
XLOC_118765	chr4B	537484707	537488475	TraesCS4B02G266100	AxS-SxA	E9	19	0	0	37	1.83029e-14	1	1	0	0	MEG	Yang et al., 2018	TRIAE_CS42_4BL_TGACv1_321671_AA1063890
XLOC_131365	chr5A	396683663	396689880	TraesCS5A02G193300	AxS-SxA	E9	3	27	52	4	4.91365e-14	0.1	0.0714286	0.9	0.928571	PEG	Yang et al., 2018	TRIAE_CS42_5AL_TGACv1_379212_AA1255830
XLOC_163566	chr6A	3013965	3017799	TraesCS6A02G007700	AxS-SxA	E9	70	0	0	116	1.64155e-51	1	1	0	0	MEG	Yang et al., 2018	TRIAE_CS42_6AS_TGACv1_487181_AA1568730
XLOC_166709	chr6A	604955783	604959565	TraesCS6A02G389500	AxS-SxA	E9	67	0	0	265	2.70799e-70	1	1	0	0	MEG	Yang et al., 2018	TRIAE_CS42_6AL_TGACv1_471280_AA1506340
XLOC_167410	chr6A	35560517	35563636	TraesCS6A02G066700	AxS-SxA	E9	41	0	0	144	1.10326e-40	1	1	0	0	MEG	Yang et al., 2018	TRIAE_CS42_6AS_TGACv1_486894_AA1566250
XLOC_192168	chr7A	1695250	1700497	TraesCS7A02G002800	AxS-SxA	E9	179	0	0	401	8.76302e-153	1	1	0	0	MEG	Yang et al., 2018	TRIAE_CS42_7AS_TGACv1_569546_AA1818850
XLOC_193213	chr7A	91018061	91021049	TraesCS7A02G138900	AxS-SxA	E9	45	0	0	80	8.62852e-34	1	1	0	0	MEG	Yang et al., 2018	TRIAE_CS42_7AS_TGACv1_570254_AA1832920
XLOC_200927	chr7A	699295655	699301825	TraesCS7A02G511900	AxS-SxA	E9	1090	1804	5080	1773	3.19892e-248	0.376641	0.258719	0.623359	0.741281	PEG	Yang et al., 2018	TRIAE_CS42_7AL_TGACv1_557114_AA1776770
XLOC_205705	chr7B	114939055	114940680	TraesCS7B02G100300	AxS-SxA	E9	2693	33	0	712	0	0.987894	1	0.0121056	0	MEG	Yang et al., 2018	TRIAE_CS42_7BS_TGACv1_592641_AA1942120
XLOC_207402	chr7B	524031688	524036057	TraesCS7B02G287800	AxS-SxA	E9	16	48	167	59	2.15908e-11	0.25	0.261062	0.75	0.738938	PEG	Yang et al., 2018	TRIAE_CS42_7BL_TGACv1_577807_AA1883740
XLOC_209735	chr7B	59321545	59334014	TraesCS7B02G056500	AxS-SxA	E9	39	0	9	173	8.53805e-34	1	0.950549	0	0.0494505	MEG	Yang et al., 2018	TRIAE_CS42_7BS_TGACv1_591807_AA1921960
XLOC_212932	chr7B	701185893	701191043	TraesCS7B02G433800	AxS-SxA	E9	48	0	20	206	1.66224e-36	1	0.911504	0	0.0884956	MEG	Yang et al., 2018	TRIAE_CS42_7BL_TGACv1_577494_AA1876920
TraesCS1A02G050700	chr1A	32302130	32302932	TraesCS1A02G050700	AxZ-ZxA	E1	24	0	0	40	4.63852e-16	1	1	0	0	MEG	this study
TraesCS1A02G050800	chr1A	32451297	32452090	TraesCS1A02G050800	AxZ-ZxA	E1	127	2	0	34	1.89627e-30	0.984496	1	0.0155039	0	MEG	this study
TraesCS1A02G050900	chr1A	32454117	32455183	TraesCS1A02G050900	AxZ-ZxA	E1	55	0	0	42	6.01429e-26	1	1	0	0	MEG	this study
TraesCS1B02G042200	chr1B	22069090	22069961	TraesCS1B02G042200	AxZ-ZxA	E1	15	0	0	28	4.10753e-10	1	1	0	0	MEG	this study
TraesCS1D02G052900	chr1D	33705560	33706322	TraesCS1D02G052900	AxZ-ZxA	E1	272	0	0	82	3.76935e-79	1	1	0	0	MEG	this study
XLOC_005231	chr1A	327271128	327271956	TraesCS1A02G181100	AxZ-ZxA	E1	22	0	0	36	1.71266e-14	1	1	0	0	MEG	this study
XLOC_005480	chr1A	374689236	374690910	TraesCS1A02G212000	AxZ-ZxA	E1	18	0	0	24	1.91447e-10	1	1	0	0	MEG	this study
XLOC_005877	chr1A	462775833	462778584	TraesCS1A02G267800	AxZ-ZxA	E1	38	16	4	26	1.70913e-05	0.703704	0.866667	0.296296	0.133333	MEG	this study
XLOC_008673	chr1A	303407654	303408586	-	AxZ-ZxA	E1	20	0	0	15	1.42647e-08	1	1	0	0	MEG	this study
XLOC_013022	chr1B	573568384	573570099	TraesCS1B02G345200	AxZ-ZxA	E1	13	0	0	12	5.21996e-06	1	1	0	0	MEG	this study
XLOC_013625	chr1B	645548098	645552814	TraesCS1B02G422700	AxZ-ZxA	E1	36	2	0	39	7.9e-18	0.947368	1	0.0526316	0	MEG	this study
XLOC_013661	chr1B	649426168	649427614	TraesCS1B02G425000	AxZ-ZxA	E1	24	2	0	38	1.21058e-13	0.923077	1	0.0769231	0	MEG	this study
XLOC_016586	chr1B	491036644	491041711	TraesCS1B02G282100	AxZ-ZxA	E1	58	1	0	78	1.38644e-35	0.983051	1	0.0169492	0	MEG	this study
XLOC_016980	chr1B	554686432	554695575	TraesCS1B02G328000	AxZ-ZxA	E1	21	1	3	15	7.42681e-06	0.954545	0.833333	0.0454545	0.166667	MEG	this study
XLOC_022303	chr1D	33711972	33713117	TraesCS1D02G053000	AxZ-ZxA	E1	12	0	0	24	3.49148e-08	1	1	0	0	MEG	this study
XLOC_022468	chr1D	52338417	52345805	TraesCS1D02G071800	AxZ-ZxA	E1	25	8	0	33	1.44342e-09	0.757576	1	0.242424	0	MEG	this study
XLOC_031249	chr2A	191877476	191881655	-	AxZ-ZxA	E1	15	6	10	33	0.0035509	0.714286	0.767442	0.285714	0.232558	MEG	this study
XLOC_032196	chr2A	504334128	504344701	TraesCS2A02G293400	AxZ-ZxA	E1	40	4	0	82	3.87251e-26	0.909091	1	0.0909091	0	MEG	this study
XLOC_034369	chr2A	775208894	775210770	TraesCS2A02G583100	AxZ-ZxA	E1	23	1	6	21	2.11261e-06	0.958333	0.777778	0.0416667	0.222222	MEG	this study
XLOC_038090	chr2A	716543920	716544881	TraesCS2A02G477600	AxZ-ZxA	E1	32	0	0	39	9.25904e-19	1	1	0	0	MEG	this study
XLOC_038091	chr2A	716548715	716549949	TraesCS2A02G477700	AxZ-ZxA	E1	30	0	0	71	6.70344e-24	1	1	0	0	MEG	this study
XLOC_043203	chr2B	97441318	97442363	TraesCS2B02G130300	AxZ-ZxA	E1	12	1	0	20	1.17587e-06	0.923077	1	0.0769231	0	MEG	this study
XLOC_046518	chr2B	741498621	741499766	-	AxZ-ZxA	E1	39	2	0	16	1.80915e-10	0.95122	1	0.0487805	0	MEG	this study
XLOC_049003	chr2B	244569321	244572562	TraesCS2B02G240100	AxZ-ZxA	E1	36	6	0	66	1.42528e-20	0.857143	1	0.142857	0	MEG	this study
XLOC_063284	chr2D	558904382	558905548	TraesCS2D02G449000	AxZ-ZxA	E1	45	0	10	76	2.37139e-23	1	0.883721	0	0.116279	MEG	this study
XLOC_068581	chr3A	503025133	503027394	TraesCS3A02G274200	AxZ-ZxA	E1	53	0	0	101	8.92899e-40	1	1	0	0	MEG	this study
XLOC_068660	chr3A	516790141	516791044	TraesCS3A02G288600	AxZ-ZxA	E1	36	0	0	53	2.37139e-23	1	1	0	0	MEG	this study
XLOC_069793	chr3A	681747810	681749068	TraesCS3A02G438900	AxZ-ZxA	E1	17	0	0	39	9.11292e-13	1	1	0	0	MEG	this study
XLOC_070183	chr3A	716777338	716778424	TraesCS3A02G489100	AxZ-ZxA	E1	50	0	0	56	6.83794e-29	1	1	0	0	MEG	this study
XLOC_071021	chr3A	36770136	36770853	TraesCS3A02G061500	AxZ-ZxA	E1	64	3	0	37	1.02322e-22	0.955224	1	0.0447761	0	MEG	this study
XLOC_079099	chr3B	126920341	126923374	TraesCS3B02G140700	AxZ-ZxA	E1	35	3	22	86	2.19476e-13	0.921053	0.796296	0.0789474	0.203704	MEG	this study
XLOC_080631	chr3B	523148113	523148874	TraesCS3B02G323400	AxZ-ZxA	E1	42	0	0	32	1.67972e-19	1	1	0	0	MEG	this study
XLOC_083617	chr3B	62214576	62217472	TraesCS3B02G093100	AxZ-ZxA	E1	29	2	0	35	1.0168e-14	0.935484	1	0.0645161	0	MEG	this study
XLOC_085099	chr3B	416031810	416034803	TraesCS3B02G258100	AxZ-ZxA	E1	29	0	0	14	7.48743e-10	1	1	0	0	MEG	this study
XLOC_101961	chr4A	60668121	60671280	TraesCS4A02G063800	AxZ-ZxA	E1	65	0	0	84	5.52769e-41	1	1	0	0	MEG	this study
XLOC_102182	chr4A	104702743	104705015	TraesCS4A02G096500	AxZ-ZxA	E1	14	0	0	20	3.162e-08	1	1	0	0	MEG	this study
XLOC_103154	chr4A	465526094	465533887	TraesCS4A02G186500	AxZ-ZxA	E1	37	0	0	47	2.0682e-22	1	1	0	0	MEG	this study
XLOC_116224	chr4B	660874082	660880746	TraesCS4B02G380900	AxZ-ZxA	E1	0	75	26	1	3.55634e-21	0	0.037037	1	0.962963	PEG	this study
XLOC_116226	chr4B	660904503	660911006	TraesCS4B02G381000	AxZ-ZxA	E1	0	72	151	1	1.29067e-55	0	0.00657895	1	0.993421	PEG	this study
XLOC_123491	chr4D	28836685	28841186	TraesCS4D02G052500	AxZ-ZxA	E1	13	4	0	38	6.75712e-08	0.764706	1	0.235294	0	MEG	this study
XLOC_132084	chr5A	494862838	494871177	TraesCS5A02G286800	AxZ-ZxA	E1	240	2	0	68	1.34727e-63	0.991736	1	0.00826446	0	MEG	this study
XLOC_137112	chr5A	588375577	588379139	TraesCS5A02G392000	AxZ-ZxA	E1	20	5	0	18	2.89681e-06	0.8	1	0.2	0	MEG	this study
XLOC_147132	chr5B	257001381	257002890	TraesCS5B02G137300	AxZ-ZxA	E1	23	1	0	13	1.52301e-07	0.958333	1	0.0416667	0	MEG	this study
XLOC_147174	chr5B	267113074	267113823	TraesCS5B02G141400	AxZ-ZxA	E1	33	4	0	18	2.60707e-09	0.891892	1	0.108108	0	MEG	this study
XLOC_156173	chr5D	391729992	391737407	TraesCS5D02G294500	AxZ-ZxA	E1	35	2	0	33	1.33022e-15	0.945946	1	0.0540541	0	MEG	this study
XLOC_175803	chr6B	562558232	562564117	TraesCS6B02G314700	AxZ-ZxA	E1	38	7	0	38	7.38085e-15	0.844444	1	0.155556	0	MEG	this study
XLOC_177331	chr6B	21785427	21789217	TraesCS6B02G037200	AxZ-ZxA	E1	56	16	32	143	1.50468e-16	0.777778	0.817143	0.222222	0.182857	MEG	this study
XLOC_192263	chr7A	6863811	6867469	TraesCS7A02G016100	AxZ-ZxA	E1	88	11	0	68	6.12269e-33	0.888889	1	0.111111	0	MEG	this study
XLOC_194987	chr7A	501921436	501921789	TraesCS7A02G341900	AxZ-ZxA	E1	89	20	0	50	5.30925e-23	0.816514	1	0.183486	0	MEG	this study
XLOC_195644	chr7A	621306491	621314076	TraesCS7A02G428100	AxZ-ZxA	E1	61	4	0	22	6.75286e-15	0.938462	1	0.0615385	0	MEG	this study
XLOC_195951	chr7A	660538581	660545947	TraesCS7A02G464200	AxZ-ZxA	E1	57	0	0	35	9.01997e-24	1	1	0	0	MEG	this study
XLOC_196861	chr7A	4428537	4435570	TraesCS7A02G009800	AxZ-ZxA	E1	113	2	0	210	5.73461e-83	0.982609	1	0.0173913	0	MEG	this study
XLOC_196866	chr7A	4685333	4687935	TraesCS7A02G010300	AxZ-ZxA	E1	27	0	0	64	1.74921e-21	1	1	0	0	MEG	this study
XLOC_197007	chr7A	13100388	13106973	TraesCS7A02G031400	AxZ-ZxA	E1	31	0	3	17	3.93033e-09	1	0.85	0	0.15	MEG	this study
XLOC_197869	chr7A	92893435	92896377	TraesCS7A02G141400	AxZ-ZxA	E1	34	0	0	55	5.18215e-23	1	1	0	0	MEG	this study
XLOC_198136	chr7A	128925160	128927543	TraesCS7A02G175800	AxZ-ZxA	E1	4	28	20	7	5.29269e-05	0.125	0.259259	0.875	0.740741	PEG	this study
XLOC_198350	chr7A	169303706	169305022	TraesCS7A02G206700	AxZ-ZxA	E1	18	0	0	29	1.70729e-11	1	1	0	0	MEG	this study
XLOC_014079	chr1B	686928123	686932475	TraesCS1B02G478700	AxZ-ZxA	E1	20	0	0	50	7.04892e-16	1	1	0	0	MEG	Yang et al., 2018	TRIAE_CS42_1BL_TGACv1_030377_AA0088520
TraesCS1A02G050800	chr1A	32451297	32452090	TraesCS1A02G050800	AxZ-ZxA	E2	139	1	0	35	1.55874e-33	0.992857	1	0.00714286	0	MEG	this study
TraesCS1D02G052900	chr1D	33705560	33706322	TraesCS1D02G052900	AxZ-ZxA	E2	300	0	0	74	3.44e-77	1	1	0	0	MEG	this study
XLOC_005231	chr1A	327271128	327271956	TraesCS1A02G181100	AxZ-ZxA	E2	90	0	0	53	7.30528e-38	1	1	0	0	MEG	this study
XLOC_013661	chr1B	649426168	649427614	TraesCS1B02G425000	AxZ-ZxA	E2	68	6	8	37	9.06036e-15	0.918919	0.822222	0.0810811	0.177778	MEG	this study
XLOC_017458	chr1B	626862954	626865441	TraesCS1B02G395300	AxZ-ZxA	E2	48	4	0	18	2.75935e-11	0.923077	1	0.0769231	0	MEG	this study
XLOC_022468	chr1D	52338417	52345805	TraesCS1D02G071800	AxZ-ZxA	E2	48	9	5	34	1.2908e-10	0.842105	0.871795	0.157895	0.128205	MEG	this study
XLOC_033479	chr2A	709048649	709050165	TraesCS2A02G463200	AxZ-ZxA	E2	80	16	37	94	5.10995e-15	0.833333	0.717557	0.166667	0.282443	MEG	this study
XLOC_034810	chr2A	27632102	27633230	TraesCS2A02G062000	AxZ-ZxA	E2	58	0	0	19	2.56804e-16	1	1	0	0	MEG	this study
XLOC_038090	chr2A	716543920	716544881	TraesCS2A02G477600	AxZ-ZxA	E2	12	0	0	17	8.83731e-07	1	1	0	0	MEG	this study
XLOC_038091	chr2A	716548715	716549949	TraesCS2A02G477700	AxZ-ZxA	E2	31	0	0	40	1.24904e-18	1	1	0	0	MEG	this study
XLOC_049003	chr2B	244569321	244572562	TraesCS2B02G240100	AxZ-ZxA	E2	45	0	0	103	1.92602e-36	1	1	0	0	MEG	this study
XLOC_063284	chr2D	558904382	558905548	TraesCS2D02G449000	AxZ-ZxA	E2	75	0	0	41	7.74542e-30	1	1	0	0	MEG	this study
XLOC_068660	chr3A	516790141	516791044	TraesCS3A02G288600	AxZ-ZxA	E2	39	0	0	73	1.27955e-28	1	1	0	0	MEG	this study
XLOC_068689	chr3A	523157850	523159024	TraesCS3A02G292500	AxZ-ZxA	E2	13	0	0	23	2.61619e-08	1	1	0	0	MEG	this study
XLOC_070183	chr3A	716777338	716778424	TraesCS3A02G489100	AxZ-ZxA	E2	63	0	0	20	1.76734e-17	1	1	0	0	MEG	this study
XLOC_083617	chr3B	62214576	62217472	TraesCS3B02G093100	AxZ-ZxA	E2	37	4	5	31	2.9944e-10	0.902439	0.861111	0.097561	0.138889	MEG	this study
XLOC_095699	chr3D	612763465	612764795	TraesCS3D02G541400	AxZ-ZxA	E2	65	16	0	87	3.14053e-29	0.802469	1	0.197531	0	MEG	this study
XLOC_116041	chr4B	644094035	644097035	TraesCS4B02G352100	AxZ-ZxA	E2	78	20	0	80	1.91052e-29	0.795918	1	0.204082	0	MEG	this study
XLOC_116226	chr4B	660904503	660911006	TraesCS4B02G381000	AxZ-ZxA	E2	0	113	248	8	5.00194e-83	0	0.03125	1	0.96875	PEG	this study
XLOC_129761	chr5A	4865782	4866448	-	AxZ-ZxA	E2	59	21	24	65	6.19326e-08	0.7375	0.730337	0.2625	0.269663	MEG	this study
XLOC_132084	chr5A	494862838	494871177	TraesCS5A02G286800	AxZ-ZxA	E2	411	0	0	92	5.64941e-100	1	1	0	0	MEG	this study
XLOC_149597	chr5B	647404103	647404852	TraesCS5B02G473300	AxZ-ZxA	E2	113	32	5	41	2.28703e-14	0.77931	0.891304	0.22069	0.108696	MEG	this study
XLOC_156173	chr5D	391729992	391737407	TraesCS5D02G294500	AxZ-ZxA	E2	112	0	0	33	7.08357e-31	1	1	0	0	MEG	this study
XLOC_196861	chr7A	4428537	4435570	TraesCS7A02G009800	AxZ-ZxA	E2	91	9	0	180	6.49406e-61	0.91	1	0.09	0	MEG	this study
XLOC_198350	chr7A	169303706	169305022	TraesCS7A02G206700	AxZ-ZxA	E2	35	1	4	20	3.40731e-09	0.972222	0.833333	0.0277778	0.166667	MEG	this study
XLOC_014079	chr1B	686928123	686932475	TraesCS1B02G478700	AxZ-ZxA	E2	32	0	0	22	1.29092e-13	1	1	0	0	MEG	Yang et al., 2018	TRIAE_CS42_1BL_TGACv1_030377_AA0088520
XLOC_118765	chr4B	537484707	537488475	TraesCS4B02G266100	AxZ-ZxA	E2	80	0	0	35	6.46649e-28	1	1	0	0	MEG	Yang et al., 2018	TRIAE_CS42_4BL_TGACv1_321671_AA1063890
TraesCS1A02G050800	chr1A	32451297	32452090	TraesCS1A02G050800	AxZ-ZxA	E3	9	2	0	36	2.00045e-06	0.818182	1	0.181818	0	MEG	this study
TraesCS1D02G052900	chr1D	33705560	33706322	TraesCS1D02G052900	AxZ-ZxA	E3	30	2	0	61	3.5623e-20	0.9375	1	0.0625	0	MEG	this study
TraesCS3B02G061900	chr3B	34012476	34012846	TraesCS3B02G061900	AxZ-ZxA	E3	114	43	15	67	6.85867e-14	0.726115	0.817073	0.273885	0.182927	MEG	this study
XLOC_000627	chr1A	51700021	51707185	TraesCS1A02G069300	AxZ-ZxA	E3	12	0	6	28	1.9662e-05	1	0.823529	0	0.176471	MEG	this study
XLOC_005231	chr1A	327271128	327271956	TraesCS1A02G181100	AxZ-ZxA	E3	40	0	0	37	1.27511e-20	1	1	0	0	MEG	this study
XLOC_013090	chr1B	584145489	584156733	TraesCS1B02G354400	AxZ-ZxA	E3	83	19	10	36	4.73088e-10	0.813725	0.782609	0.186275	0.217391	MEG	this study
XLOC_029887	chr2A	4959147	4969523	TraesCS2A02G012700	AxZ-ZxA	E3	81	2	0	73	3.54827e-40	0.975904	1	0.0240964	0	MEG	this study
XLOC_032457	chr2A	558088616	558093208	TraesCS2A02G326600	AxZ-ZxA	E3	11	2	0	18	3.564e-05	0.846154	1	0.153846	0	MEG	this study
XLOC_034810	chr2A	27632102	27633230	TraesCS2A02G062000	AxZ-ZxA	E3	32	0	0	11	1.03805e-08	1	1	0	0	MEG	this study
XLOC_034819	chr2A	27939396	27940981	TraesCS2A02G063100	AxZ-ZxA	E3	13	0	0	34	4.99108e-10	1	1	0	0	MEG	this study
XLOC_043154	chr2B	90348357	90356192	TraesCS2B02G122800	AxZ-ZxA	E3	0	52	78	3	2.71935e-31	0	0.037037	1	0.962963	PEG	this study
XLOC_045394	chr2B	571345533	571348162	TraesCS2B02G402800	AxZ-ZxA	E3	12	4	0	11	0.00442661	0.75	1	0.25	0	MEG	this study
XLOC_049003	chr2B	244569321	244572562	TraesCS2B02G240100	AxZ-ZxA	E3	11	4	0	85	6.52531e-10	0.733333	1	0.266667	0	MEG	this study
XLOC_068689	chr3A	523157850	523159024	TraesCS3A02G292500	AxZ-ZxA	E3	19	0	0	21	5.251e-10	1	1	0	0	MEG	this study
XLOC_101956	chr4A	59479202	59484932	TraesCS4A02G062900	AxZ-ZxA	E3	25	0	0	26	3.8227e-13	1	1	0	0	MEG	this study
XLOC_109558	chr4A	742575091	742581168	TraesCS4A02G495800	AxZ-ZxA	E3	34	2	0	18	1.44316e-10	0.944444	1	0.0555556	0	MEG	this study
XLOC_116041	chr4B	644094035	644097035	TraesCS4B02G352100	AxZ-ZxA	E3	36	11	0	94	6.66438e-22	0.765957	1	0.234043	0	MEG	this study
XLOC_116226	chr4B	660904503	660911006	TraesCS4B02G381000	AxZ-ZxA	E3	0	125	117	6	3.47791e-61	0	0.0487805	1	0.95122	PEG	this study
XLOC_132084	chr5A	494862838	494871177	TraesCS5A02G286800	AxZ-ZxA	E3	57	4	0	90	9.18792e-35	0.934426	1	0.0655738	0	MEG	this study
XLOC_132863	chr5A	586307028	586309376	TraesCS5A02G391200	AxZ-ZxA	E3	9	2	0	27	1.43736e-05	0.818182	1	0.181818	0	MEG	this study
XLOC_134006	chr5A	702501770	702503426	TraesCS5A02G548500	AxZ-ZxA	E3	43	0	0	15	2.89656e-12	1	1	0	0	MEG	this study
XLOC_145516	chr5B	684031896	684042499	TraesCS5B02G522100;TraesCS5B02G522200	AxZ-ZxA	E3	60	8	0	33	2.73186e-17	0.882353	1	0.117647	0	MEG	this study
XLOC_148602	chr5B	515713063	515715772	TraesCS5B02G331600	AxZ-ZxA	E3	15	0	0	28	4.72095e-10	1	1	0	0	MEG	this study
XLOC_156173	chr5D	391729992	391737407	TraesCS5D02G294500	AxZ-ZxA	E3	21	0	0	27	3.77587e-12	1	1	0	0	MEG	this study
XLOC_175470	chr6B	496413063	496414986	TraesCS6B02G274700	AxZ-ZxA	E3	38	5	4	11	0.000546458	0.883721	0.733333	0.116279	0.266667	MEG	this study
XLOC_175881	chr6B	575314627	575316346	TraesCS6B02G325700	AxZ-ZxA	E3	55	0	3	18	9.58298e-13	1	0.857143	0	0.142857	MEG	this study
XLOC_177678	chr6B	54662322	54663006	TraesCS6B02G078200	AxZ-ZxA	E3	0	70	1718	335	2.2888e-50	0	0.163176	1	0.836824	PEG	this study
XLOC_177684	chr6B	55650744	55651309	TraesCS6B02G079000	AxZ-ZxA	E3	0	44	495	127	2.60285e-26	0	0.20418	1	0.79582	PEG	this study
XLOC_181071	chr6B	717406975	717420586	TraesCS6B02G467500;TraesCS6B02G467600	AxZ-ZxA	E3	0	39	37	0	2.40237e-20	0	0	1	1	PEG	this study
XLOC_192547	chr7A	25859118	25860699	TraesCS7A02G053200	AxZ-ZxA	E3	43	0	0	26	1.82999e-17	1	1	0	0	MEG	this study
XLOC_194987	chr7A	501921436	501921789	TraesCS7A02G341900	AxZ-ZxA	E3	396	123	93	308	4.19486e-57	0.763006	0.76808	0.236994	0.23192	MEG	this study
XLOC_196911	chr7A	7934094	7934984	TraesCS7A02G019300	AxZ-ZxA	E3	20	0	0	26	1.45389e-11	1	1	0	0	MEG	this study
XLOC_217489	chr7D	5387024	5391652	TraesCS7D02G012700	AxZ-ZxA	E3	36	5	0	67	2.22092e-21	0.878049	1	0.121951	0	MEG	Yang et al., 2018	TRIAE_CS42_7DS_TGACv1_621445_AA2015730
XLOC_013090	chr1B	584145489	584156733	TraesCS1B02G354400	AxZ-ZxA	E5	14	47	122	26	1.64121e-13	0.229508	0.175676	0.770492	0.824324	PEG	this study
TraesCS1B02G247400	chr1B	438038739	438039387	TraesCS1B02G247400	AxZ-ZxA	E8	35	5	0	37	8.43416e-16	0.875	1	0.125	0	MEG	this study
TraesCS2B02G430500	chr2B	619391291	619391622	TraesCS2B02G430500	AxZ-ZxA	E8	39	0	0	45	1.02447e-23	1	1	0	0	MEG	this study
XLOC_001670	chr1A	328244901	328253761	TraesCS1A02G181900	AxZ-ZxA	E8	0	25	33	11	7.74678e-10	0	0.25	1	0.75	PEG	this study
XLOC_001673	chr1A	330088950	330089996	-	AxZ-ZxA	E8	43	0	0	28	2.46463e-19	1	1	0	0	MEG	this study
XLOC_001693	chr1A	334381515	334384935	-	AxZ-ZxA	E8	21	0	0	14	2.14743e-09	1	1	0	0	MEG	this study
XLOC_001918	chr1A	382247307	382251513	TraesCS1A02G216200	AxZ-ZxA	E8	0	96	56	6	5.01915e-35	0	0.0967742	1	0.903226	PEG	this study
XLOC_005971	chr1A	477735419	477739255	TraesCS1A02G280400	AxZ-ZxA	E8	13	31	19	4	0.00016817	0.295455	0.173913	0.704545	0.826087	PEG	this study
XLOC_006033	chr1A	485359525	485363435	TraesCS1A02G288500	AxZ-ZxA	E8	31	1	0	36	1.45644e-17	0.96875	1	0.03125	0	MEG	this study
XLOC_006301	chr1A	513640477	513646823	-	AxZ-ZxA	E8	99	0	0	163	3.94394e-73	1	1	0	0	MEG	this study
XLOC_006420	chr1A	529126241	529126690	TraesCS1A02G339100	AxZ-ZxA	E8	15	99	62	2	1.7116e-29	0.131579	0.03125	0.868421	0.96875	PEG	this study
XLOC_010018	chr1B	3653936	3658788	TraesCS1B02G005600	AxZ-ZxA	E8	0	95	165	45	4.03693e-43	0	0.214286	1	0.785714	PEG	this study
XLOC_013661	chr1B	649426168	649427614	TraesCS1B02G425000	AxZ-ZxA	E8	28	0	0	21	1.86326e-13	1	1	0	0	MEG	this study
XLOC_013674	chr1B	652452379	652457246	TraesCS1B02G426200	AxZ-ZxA	E8	308	639	772	273	1.26481e-76	0.325238	0.261244	0.674762	0.738756	PEG	this study
XLOC_014080	chr1B	687128835	687135910	TraesCS1B02G479200	AxZ-ZxA	E8	163	0	0	78	1.06545e-63	1	1	0	0	MEG	this study
XLOC_014109	chr1B	1522754	1534577	TraesCS1B02G002000	AxZ-ZxA	E8	157	16	0	274	4.55681e-101	0.907514	1	0.0924855	0	MEG	this study
XLOC_015063	chr1B	120404767	120412518	TraesCS1B02G108200	AxZ-ZxA	E8	132	7	0	51	1.08982e-37	0.94964	1	0.0503597	0	MEG	this study
XLOC_016530	chr1B	481784839	481791233	-	AxZ-ZxA	E8	127	0	0	21	9.05068e-25	1	1	0	0	MEG	this study
XLOC_016840	chr1B	536705807	536709776	TraesCS1B02G313100	AxZ-ZxA	E8	29	4	0	56	1.92112e-18	0.878788	1	0.121212	0	MEG	this study
XLOC_017375	chr1B	615125378	615129772	TraesCS1B02G383400	AxZ-ZxA	E8	197	26	0	222	2.88569e-96	0.883408	1	0.116592	0	MEG	this study
XLOC_017458	chr1B	626862954	626865441	TraesCS1B02G395300	AxZ-ZxA	E8	827	131	0	74	1.81115e-56	0.863257	1	0.136743	0	MEG	this study
XLOC_029887	chr2A	4959147	4969523	TraesCS2A02G012700	AxZ-ZxA	E8	1408	0	0	166	3.37523e-227	1	1	0	0	MEG	this study
XLOC_030594	chr2A	68504540	68506203	TraesCS2A02G118000	AxZ-ZxA	E8	12	71	188	53	6.28961e-24	0.144578	0.219917	0.855422	0.780083	PEG	this study
XLOC_031876	chr2A	408078418	408084564	TraesCS2A02G259600	AxZ-ZxA	E8	7	28	11	2	0.000179313	0.2	0.153846	0.8	0.846154	PEG	this study
XLOC_032457	chr2A	558088616	558093208	TraesCS2A02G326600	AxZ-ZxA	E8	307	46	0	77	1.80139e-51	0.869688	1	0.130312	0	MEG	this study
XLOC_034964	chr2A	38515025	38516557	TraesCS2A02G083900	AxZ-ZxA	E8	90	0	0	27	6.40054e-26	1	1	0	0	MEG	this study
XLOC_035262	chr2A	70229642	70235175	TraesCS2A02G120000	AxZ-ZxA	E8	2	182	68	5	7.08486e-52	0.0108696	0.0684932	0.98913	0.931507	PEG	this study
XLOC_037083	chr2A	556105611	556110368	TraesCS2A02G325900	AxZ-ZxA	E8	138	4	0	52	1.53733e-41	0.971831	1	0.028169	0	MEG	this study
XLOC_038857	chr2A	777503264	777506181	TraesCS2A02G587800	AxZ-ZxA	E8	0	53	50	13	6.54908e-20	0	0.206349	1	0.793651	PEG	this study
XLOC_042654	chr2B	30538227	30551822	-;TraesCS2B02G064000;TraesCS2B02G064100	AxZ-ZxA	E8	0	99	66	1	1.07198e-44	0	0.0149254	1	0.985075	PEG	this study
XLOC_043154	chr2B	90348357	90356192	TraesCS2B02G122800	AxZ-ZxA	E8	0	58	31	0	1.62494e-23	0	0	1	1	PEG	this study
XLOC_043253	chr2B	104572585	104584566	TraesCS2B02G137600	AxZ-ZxA	E8	30	5	0	57	2.28125e-18	0.857143	1	0.142857	0	MEG	this study
XLOC_043281	chr2B	107576839	107579334	TraesCS2B02G141100	AxZ-ZxA	E8	0	22	26	0	2.63494e-13	0	0	1	1	PEG	this study
XLOC_045130	chr2B	523232974	523235503	TraesCS2B02G367000	AxZ-ZxA	E8	10	28	48	3	6.84707e-11	0.263158	0.0588235	0.736842	0.941176	PEG	this study
XLOC_045336	chr2B	561221967	561229126	TraesCS2B02G395600	AxZ-ZxA	E8	59	2	0	22	3.87713e-17	0.967213	1	0.0327869	0	MEG	this study
XLOC_045447	chr2B	582802764	582810246	TraesCS2B02G409300	AxZ-ZxA	E8	0	49	51	20	1.38297e-16	0	0.28169	1	0.71831	PEG	this study
XLOC_045810	chr2B	647603752	647604436	TraesCS2B02G453800	AxZ-ZxA	E8	12	2	0	18	1.40857e-06	0.857143	1	0.142857	0	MEG	this study
XLOC_045849	chr2B	653603688	653608206	TraesCS2B02G458900	AxZ-ZxA	E8	46	532	224	126	5.91775e-74	0.0795848	0.36	0.920415	0.64	PEG	this study
XLOC_048377	chr2B	134089884	134094837	TraesCS2B02G160700	AxZ-ZxA	E8	26	76	99	23	2.07434e-16	0.254902	0.188525	0.745098	0.811475	PEG	this study
XLOC_048697	chr2B	180615672	180621965	TraesCS2B02G201700	AxZ-ZxA	E8	0	40	15	0	5.9334e-13	0	0	1	1	PEG	this study
XLOC_058322	chr2D	376318012	376326186	TraesCS2D02G293800	AxZ-ZxA	E8	12	0	0	18	4.92306e-08	1	1	0	0	MEG	this study
XLOC_060740	chr2D	28768845	28772088	TraesCS2D02G068600	AxZ-ZxA	E8	23	4	0	26	1.80196e-10	0.851852	1	0.148148	0	MEG	this study
XLOC_066697	chr3A	25871914	25876618	TraesCS3A02G048300	AxZ-ZxA	E8	34	0	0	54	5.19558e-24	1	1	0	0	MEG	this study
XLOC_068839	chr3A	549616077	549619594	-	AxZ-ZxA	E8	271	1	0	63	2.56994e-66	0.996324	1	0.00367647	0	MEG	this study
XLOC_068878	chr3A	557711552	557715759	TraesCS3A02G317100	AxZ-ZxA	E8	54	5	0	55	6.07862e-26	0.915254	1	0.0847458	0	MEG	this study
XLOC_069285	chr3A	622708130	622720581	TraesCS3A02G371900;TraesCS3A02G372000	AxZ-ZxA	E8	167	14	0	216	2.3719e-94	0.922652	1	0.0773481	0	MEG	this study
XLOC_069388	chr3A	635094975	635103348	TraesCS3A02G385500	AxZ-ZxA	E8	319	6	0	145	2.67134e-113	0.981538	1	0.0184615	0	MEG	this study
XLOC_069541	chr3A	650029252	650042178	TraesCS3A02G405900	AxZ-ZxA	E8	45	2	0	58	1.61567e-26	0.957447	1	0.0425532	0	MEG	this study
XLOC_070568	chr3A	749402236	749407849	TraesCS3A02G538200	AxZ-ZxA	E8	82	0	2	50	1.41868e-33	1	0.961538	0	0.0384615	MEG	this study
XLOC_072956	chr3A	516782237	516786064	-	AxZ-ZxA	E8	127	0	0	69	3.80262e-53	1	1	0	0	MEG	this study
XLOC_073206	chr3A	571407112	571412238	TraesCS3A02G326200	AxZ-ZxA	E8	0	105	256	1	3.44169e-90	0	0.00389105	1	0.996109	PEG	this study
XLOC_073845	chr3A	664691550	664697238	TraesCS3A02G423200	AxZ-ZxA	E8	784	26	0	295	4.08152e-237	0.967901	1	0.0320988	0	MEG	this study
XLOC_077586	chr3A	695657559	695658737	-	AxZ-ZxA	E8	34	0	0	19	6.35044e-14	1	1	0	0	MEG	this study
XLOC_079261	chr3B	156623511	156654707	TraesCS3B02G160700	AxZ-ZxA	E8	25	0	0	14	3.57242e-10	1	1	0	0	MEG	this study
XLOC_079513	chr3B	206187182	206190972	TraesCS3B02G192300	AxZ-ZxA	E8	11	46	44	23	8.60608e-07	0.192982	0.343284	0.807018	0.656716	PEG	this study
XLOC_080739	chr3B	548071627	548076974	-	AxZ-ZxA	E8	20	0	0	36	1.01948e-14	1	1	0	0	MEG	this study
XLOC_080952	chr3B	579447077	579453821	TraesCS3B02G367500	AxZ-ZxA	E8	22	45	123	15	2.58736e-15	0.328358	0.108696	0.671642	0.891304	PEG	this study
XLOC_081241	chr3B	639139550	639151199	TraesCS3B02G404300	AxZ-ZxA	E8	129	1	0	65	4.50942e-50	0.992308	1	0.00769231	0	MEG	this study
XLOC_081652	chr3B	705135930	705140427	TraesCS3B02G462000	AxZ-ZxA	E8	71	12	14	119	1.27582e-28	0.855422	0.894737	0.144578	0.105263	MEG	this study
XLOC_081662	chr3B	705563137	705568516	TraesCS3B02G462600	AxZ-ZxA	E8	161	4	0	68	5.31457e-53	0.975758	1	0.0242424	0	MEG	this study
XLOC_081758	chr3B	723028055	723031234	TraesCS3B02G473700	AxZ-ZxA	E8	3	13	19	0	1.3355e-06	0.1875	0	0.8125	1	PEG	this study
XLOC_082723	chr3B	817517358	817524863	TraesCS3B02G594200	AxZ-ZxA	E8	22	102	16	4	2.96415e-07	0.177419	0.2	0.822581	0.8	PEG	this study
XLOC_083094	chr3B	14104350	14112657	-;TraesCS3B02G031000	AxZ-ZxA	E8	195	5	0	97	2.9542e-71	0.975	1	0.025	0	MEG	this study
XLOC_085851	chr3B	565724652	565730080	TraesCS3B02G355500	AxZ-ZxA	E8	0	35	12	3	1.69061e-08	0	0.2	1	0.8	PEG	this study
XLOC_086143	chr3B	623151970	623159758	TraesCS3B02G395500	AxZ-ZxA	E8	29	89	80	39	2.14693e-10	0.245763	0.327731	0.754237	0.672269	PEG	this study
XLOC_086162	chr3B	627919281	627925511	TraesCS3B02G397700	AxZ-ZxA	E8	0	80	71	0	1.8884e-43	0	0	1	1	PEG	this study
XLOC_095943	chr3D	12796034	12798682	TraesCS3D02G035000	AxZ-ZxA	E8	43	0	0	21	2.2117e-16	1	1	0	0	MEG	this study
XLOC_097588	chr3D	375719810	375723439	-;TraesCS3D02G271000	AxZ-ZxA	E8	22	1	0	18	5.0118e-10	0.956522	1	0.0434783	0	MEG	this study
XLOC_099299	chr3D	604122552	604125024	TraesCS3D02G523400	AxZ-ZxA	E8	17	0	0	17	4.17073e-09	1	1	0	0	MEG	this study
XLOC_101919	chr4A	48521628	48529098	TraesCS4A02G057800	AxZ-ZxA	E8	0	41	64	3	1.88212e-25	0	0.0447761	1	0.955224	PEG	this study
XLOC_101956	chr4A	59479202	59484932	TraesCS4A02G062900	AxZ-ZxA	E8	688	0	0	102	2.77628e-129	1	1	0	0	MEG	this study
XLOC_102217	chr4A	114580662	114587845	TraesCS4A02G101900	AxZ-ZxA	E8	0	39	26	0	1.0043e-17	0	0	1	1	PEG	this study
XLOC_103953	chr4A	596816302	596822270	TraesCS4A02G297700	AxZ-ZxA	E8	113	16	0	58	1.10243e-32	0.875969	1	0.124031	0	MEG	this study
XLOC_103983	chr4A	599348476	599355391	TraesCS4A02G303500	AxZ-ZxA	E8	0	15	11	7	0.000383797	0	0.388889	1	0.611111	PEG	this study
XLOC_105895	chr4A	48891384	48903069	TraesCS4A02G058100	AxZ-ZxA	E8	28	46	40	22	0.00571816	0.378378	0.354839	0.621622	0.645161	PEG	this study
XLOC_106084	chr4A	88427962	88432958	TraesCS4A02G083900	AxZ-ZxA	E8	45	0	0	42	1.18501e-24	1	1	0	0	MEG	this study
XLOC_108034	chr4A	598777995	598781666	TraesCS4A02G302300	AxZ-ZxA	E8	0	117	332	0	2.84397e-109	0	0	1	1	PEG	this study
XLOC_109236	chr4A	717222848	717236815	TraesCS4A02G451900	AxZ-ZxA	E8	68	0	0	47	4.37379e-32	1	1	0	0	MEG	this study
XLOC_109307	chr4A	725660297	725664552	TraesCS4A02G460000	AxZ-ZxA	E8	45	131	309	42	9.56454e-46	0.255682	0.119658	0.744318	0.880342	PEG	this study
XLOC_109558	chr4A	742575091	742581168	TraesCS4A02G495800	AxZ-ZxA	E8	314	0	0	81	1.22476e-84	1	1	0	0	MEG	this study
XLOC_113215	chr4B	13077778	13080470	TraesCS4B02G017600	AxZ-ZxA	E8	0	42	647	41	5.99382e-44	0	0.059593	1	0.940407	PEG	this study
XLOC_115787	chr4B	611850888	611855378	-;TraesCS4B02G320400	AxZ-ZxA	E8	127	0	0	44	1.61977e-40	1	1	0	0	MEG	this study
XLOC_118853	chr4B	555213842	555214957	TraesCS4B02G276100	AxZ-ZxA	E8	0	105	2756	2	8.56204e-189	0	0.000725163	1	0.999275	PEG	this study
XLOC_131432	chr5A	408458095	408459714	TraesCS5A02G201900	AxZ-ZxA	E8	2	28	29	2	5.99997e-12	0.0666667	0.0645161	0.933333	0.935484	PEG	this study
XLOC_132164	chr5A	506114866	506118016	-	AxZ-ZxA	E8	616	1	0	38	2.5606e-59	0.998379	1	0.00162075	0	MEG	this study
XLOC_132801	chr5A	578446505	578449968	TraesCS5A02G381000	AxZ-ZxA	E8	67	10	0	114	8.0647e-40	0.87013	1	0.12987	0	MEG	this study
XLOC_132953	chr5A	594570844	594577495	TraesCS5A02G401700	AxZ-ZxA	E8	160	7	0	185	4.98439e-91	0.958084	1	0.0419162	0	MEG	this study
XLOC_133706	chr5A	673714931	673720683	TraesCS5A02G509900	AxZ-ZxA	E8	286	0	0	141	5.7368e-115	1	1	0	0	MEG	this study
XLOC_134068	chr5A	707982771	707984958	TraesCS5A02G556700	AxZ-ZxA	E8	49	6	0	112	1.20086e-34	0.890909	1	0.109091	0	MEG	this study
XLOC_134561	chr5A	64381135	64389530	TraesCS5A02G060800	AxZ-ZxA	E8	296	29	0	104	1.28141e-71	0.910769	1	0.0892308	0	MEG	this study
XLOC_141908	chr5B	82454351	82463342	TraesCS5B02G071300	AxZ-ZxA	E8	274	33	13	89	8.30317e-46	0.892508	0.872549	0.107492	0.127451	MEG	this study
XLOC_142173	chr5B	132588135	132589701	TraesCS5B02G099600	AxZ-ZxA	E8	102	0	0	68	1.01987e-47	1	1	0	0	MEG	this study
XLOC_142293	chr5B	163258855	163286942	TraesCS5B02G111000	AxZ-ZxA	E8	15	0	0	16	1.5139e-08	1	1	0	0	MEG	this study
XLOC_144368	chr5B	545398632	545403599	TraesCS5B02G366500	AxZ-ZxA	E8	10	75	76	10	1.04818e-24	0.117647	0.116279	0.882353	0.883721	PEG	this study
XLOC_144390	chr5B	547897603	547906448	-;TraesCS5B02G369000	AxZ-ZxA	E8	17	0	0	20	3.40729e-10	1	1	0	0	MEG	this study
XLOC_145516	chr5B	684031896	684042499	TraesCS5B02G522100;TraesCS5B02G522200	AxZ-ZxA	E8	411	8	0	129	8.01045e-115	0.980907	1	0.0190931	0	MEG	this study
XLOC_147408	chr5B	314298937	314308298	TraesCS5B02G169900	AxZ-ZxA	E8	12	62	53	30	4.59849e-09	0.162162	0.361446	0.837838	0.638554	PEG	this study
XLOC_147652	chr5B	364795107	364799217	TraesCS5B02G201500	AxZ-ZxA	E8	134	3	0	41	8.15987e-36	0.978102	1	0.0218978	0	MEG	this study
XLOC_148392	chr5B	487483914	487486589	-	AxZ-ZxA	E8	256	0	0	48	1.6268e-55	1	1	0	0	MEG	this study
XLOC_148567	chr5B	510726248	510727911	-	AxZ-ZxA	E8	15	0	0	25	1.40231e-10	1	1	0	0	MEG	this study
XLOC_148602	chr5B	515713063	515715772	TraesCS5B02G331600	AxZ-ZxA	E8	99	0	0	35	9.54307e-32	1	1	0	0	MEG	this study
XLOC_157756	chr5D	550436989	550444681	TraesCS5D02G538200	AxZ-ZxA	E8	0	121	44	25	1.95135e-24	0	0.362319	1	0.637681	PEG	this study
XLOC_160931	chr5D	502361914	502364945	TraesCS5D02G455300	AxZ-ZxA	E8	1028	24	0	35	6.66664e-49	0.977186	1	0.0228137	0	MEG	this study
XLOC_161556	chr5D	559465311	559466992	-	AxZ-ZxA	E8	0	46	22	1	3.51157e-16	0	0.0434783	1	0.956522	PEG	this study
XLOC_163741	chr6A	15737621	15745118	-	AxZ-ZxA	E8	19	0	0	69	1.19663e-18	1	1	0	0	MEG	this study
XLOC_165869	chr6A	501171168	501177323	TraesCS6A02G274300	AxZ-ZxA	E8	44	2	4	46	8.11029e-19	0.956522	0.92	0.0434783	0.08	MEG	this study
XLOC_166339	chr6A	575293894	575302810	TraesCS6A02G342800	AxZ-ZxA	E8	0	71	208	68	7.89695e-34	0	0.246377	1	0.753623	PEG	this study
XLOC_168734	chr6A	378187473	378204400	TraesCS6A02G209200	AxZ-ZxA	E8	130	2	0	28	5.42834e-28	0.984848	1	0.0151515	0	MEG	this study
XLOC_173438	chr6B	40645266	40654550	TraesCS6B02G061300	AxZ-ZxA	E8	17	0	0	13	3.62019e-08	1	1	0	0	MEG	this study
XLOC_174178	chr6B	146136963	146146006	TraesCS6B02G145900	AxZ-ZxA	E8	3	21	21	7	1.85583e-05	0.125	0.25	0.875	0.75	PEG	this study
XLOC_174519	chr6B	204920054	204923091	TraesCS6B02G183300	AxZ-ZxA	E8	28	69	168	42	1.06187e-16	0.28866	0.2	0.71134	0.8	PEG	this study
XLOC_175470	chr6B	496413063	496414986	TraesCS6B02G274700	AxZ-ZxA	E8	55	0	0	17	6.50227e-16	1	1	0	0	MEG	this study
XLOC_177008	chr6B	718638430	718646487	TraesCS6B02G470500	AxZ-ZxA	E8	0	18	23	7	2.73025e-07	0	0.233333	1	0.766667	PEG	this study
XLOC_177463	chr6B	33587061	33589917	-	AxZ-ZxA	E8	21	0	0	43	2.2117e-16	1	1	0	0	MEG	this study
XLOC_178099	chr6B	121431289	121433796	TraesCS6B02G125900	AxZ-ZxA	E8	263	0	0	150	7.23871e-115	1	1	0	0	MEG	this study
XLOC_178311	chr6B	152190189	152197074	TraesCS6B02G151200	AxZ-ZxA	E8	0	41	28	0	6.555e-19	0	0	1	1	PEG	this study
XLOC_178317	chr6B	153955985	153961643	TraesCS6B02G151600	AxZ-ZxA	E8	14	0	0	44	6.89609e-13	1	1	0	0	MEG	this study
XLOC_178727	chr6B	236576234	236582751	-	AxZ-ZxA	E8	0	16	12	3	9.74316e-06	0	0.2	1	0.8	PEG	this study
XLOC_179460	chr6B	469284840	469302923	TraesCS6B02G259600	AxZ-ZxA	E8	44	93	22	10	0.000480199	0.321168	0.3125	0.678832	0.6875	PEG	this study
XLOC_179925	chr6B	564568266	564569006	TraesCS6B02G316800	AxZ-ZxA	E8	0	108	15	0	1.50834e-18	0	0	1	1	PEG	this study
XLOC_181071	chr6B	717406975	717420586	TraesCS6B02G467500;TraesCS6B02G467600	AxZ-ZxA	E8	0	130	195	0	1.64164e-92	0	0	1	1	PEG	this study
XLOC_189530	chr6D	341637788	341644175	-	AxZ-ZxA	E8	26	0	0	19	2.73721e-12	1	1	0	0	MEG	this study
XLOC_190552	chr6D	469904938	469910086	-	AxZ-ZxA	E8	94	0	0	79	8.58348e-50	1	1	0	0	MEG	this study
XLOC_193598	chr7A	146025180	146027044	TraesCS7A02G189200	AxZ-ZxA	E8	1332	1	0	420	0	0.99925	1	0.000750188	0	MEG	this study
XLOC_193638	chr7A	154062737	154064285	TraesCS7A02G194700	AxZ-ZxA	E8	3515	10	0	342	0	0.997163	1	0.00283688	0	MEG	this study
XLOC_193662	chr7A	157393154	157394420	-	AxZ-ZxA	E8	62	0	0	48	4.74402e-31	1	1	0	0	MEG	this study
XLOC_194947	chr7A	492265933	492268413	TraesCS7A02G336500	AxZ-ZxA	E8	0	35	64	1	4.99886e-25	0	0.0153846	1	0.984615	PEG	this study
XLOC_195037	chr7A	514017729	514024709	TraesCS7A02G350800	AxZ-ZxA	E8	1108	0	0	91	3.77634e-137	1	1	0	0	MEG	this study
XLOC_195114	chr7A	534766299	534767403	TraesCS7A02G361100	AxZ-ZxA	E8	58	0	0	35	3.22076e-25	1	1	0	0	MEG	this study
XLOC_196904	chr7A	7586454	7592996	TraesCS7A02G017500	AxZ-ZxA	E8	6	20	26	8	0.000155534	0.230769	0.235294	0.769231	0.764706	PEG	this study
XLOC_196911	chr7A	7934094	7934984	TraesCS7A02G019300	AxZ-ZxA	E8	311	0	0	122	3.14437e-109	1	1	0	0	MEG	this study
XLOC_198225	chr7A	145032240	145034179	TraesCS7A02G188800	AxZ-ZxA	E8	259	0	0	47	6.19007e-55	1	1	0	0	MEG	this study
XLOC_198254	chr7A	150904499	150910871	TraesCS7A02G193100	AxZ-ZxA	E8	511	71	5	70	1.61104e-46	0.878007	0.933333	0.121993	0.0666667	MEG	this study
XLOC_200059	chr7A	581430847	581436916	TraesCS7A02G402400	AxZ-ZxA	E8	150	7	0	75	9.3678e-52	0.955414	1	0.044586	0	MEG	this study
XLOC_200162	chr7A	606634671	606640176	-	AxZ-ZxA	E8	14	0	0	36	6.83823e-12	1	1	0	0	MEG	this study
XLOC_205275	chr7B	46343243	46352071	TraesCS7B02G047100	AxZ-ZxA	E8	305	17	0	135	8.89754e-96	0.947205	1	0.052795	0	MEG	this study
XLOC_205334	chr7B	57911969	57914861	TraesCS7B02G054700	AxZ-ZxA	E8	84	2	0	78	7.24378e-44	0.976744	1	0.0232558	0	MEG	this study
XLOC_205335	chr7B	58242320	58245179	TraesCS7B02G054800	AxZ-ZxA	E8	23	0	0	45	1.24838e-17	1	1	0	0	MEG	this study
XLOC_208116	chr7B	634223407	634232655	-	AxZ-ZxA	E8	85	2	0	132	8.42357e-58	0.977011	1	0.0229885	0	MEG	this study
XLOC_210220	chr7B	138877164	138887015	TraesCS7B02G119800	AxZ-ZxA	E8	12	71	315	54	2.76019e-34	0.144578	0.146341	0.855422	0.853659	PEG	this study
XLOC_210239	chr7B	143054685	143055844	TraesCS7B02G121900	AxZ-ZxA	E8	0	61	284	27	1.5146e-47	0	0.0868167	1	0.913183	PEG	this study
XLOC_211855	chr7B	552115487	552124179	TraesCS7B02G308200	AxZ-ZxA	E8	137	14	4	39	2.06876e-23	0.907285	0.906977	0.0927152	0.0930233	MEG	this study
XLOC_212914	chr7B	699184671	699194847	TraesCS7B02G430900	AxZ-ZxA	E8	36	6	3	26	6.97649e-10	0.857143	0.896552	0.142857	0.103448	MEG	this study
XLOC_217565	chr7D	11602800	11605885	-	AxZ-ZxA	E8	38	0	0	56	5.42018e-26	1	1	0	0	MEG	this study
XLOC_230372	chrUn	48619591	48620987	-	AxZ-ZxA	E8	897	0	0	36	4.15519e-64	1	1	0	0	MEG	this study
TraesCS7A02G120600	chr7A	77599765	77600671	TraesCS7A02G120600	AxZ-ZxA	E8	0	76	207	0	2.98864e-69	0	0	1	1	PEG	Yang et al., 2018	TRIAE_CS42_7AS_TGACv1_569561_AA1819220
XLOC_016721	chr1B	518182218	518186449	TraesCS1B02G297900	AxZ-ZxA	E8	1227	24	0	113	7.12887e-140	0.980815	1	0.0191847	0	MEG	Yang et al., 2018	TRIAE_CS42_1BL_TGACv1_033076_AA0136810
XLOC_018159	chr1B	687078233	687084562	TraesCS1B02G479000	AxZ-ZxA	E8	19	1	0	39	1.06057e-13	0.95	1	0.05	0	MEG	Yang et al., 2018	TRIAE_CS42_1BL_TGACv1_030377_AA0088570
XLOC_021942	chr1D	902958	907848	TraesCS1D02G003300	AxZ-ZxA	E8	21	102	74	11	8.18977e-24	0.170732	0.129412	0.829268	0.870588	PEG	Yang et al., 2018	TRIAE_CS42_1DS_TGACv1_081316_AA0259820
XLOC_034137	chr2A	759461630	759465766	TraesCS2A02G554300	AxZ-ZxA	E8	0	111	42	15	4.62656e-26	0	0.263158	1	0.736842	PEG	Yang et al., 2018	TRIAE_CS42_2AL_TGACv1_094451_AA0297830
XLOC_047187	chr2B	3307413	3312813	TraesCS2B02G005200	AxZ-ZxA	E8	209	1	0	183	5.36159e-113	0.995238	1	0.0047619	0	MEG	Yang et al., 2018	TRIAE_CS42_2BS_TGACv1_147311_AA0481630
XLOC_047905	chr2B	65882338	65883681	TraesCS2B02G105300	AxZ-ZxA	E8	81	11	0	33	5.22202e-20	0.880435	1	0.119565	0	MEG	Yang et al., 2018	TRIAE_CS42_2BS_TGACv1_146985_AA0476180
XLOC_068946	chr3A	571174803	571179963	TraesCS3A02G325800	AxZ-ZxA	E8	0	74	97	0	8.1028e-49	0	0	1	1	PEG	Yang et al., 2018	TRIAE_CS42_3AL_TGACv1_194568_AA0636060
XLOC_069284	chr3A	622270919	622279466	TraesCS3A02G371800	AxZ-ZxA	E8	181	3	0	115	1.01664e-78	0.983696	1	0.0163043	0	MEG	Yang et al., 2018	TRIAE_CS42_3AL_TGACv1_193561_AA0613050
XLOC_069286	chr3A	622816483	622820279	TraesCS3A02G372100	AxZ-ZxA	E8	228	8	0	97	1.82101e-73	0.966102	1	0.0338983	0	MEG	Yang et al., 2018	TRIAE_CS42_3AL_TGACv1_197019_AA0664400
XLOC_080862	chr3B	565265525	565270637	TraesCS3B02G354900	AxZ-ZxA	E8	0	39	63	0	7.21114e-28	0	0	1	1	PEG	Yang et al., 2018	TRIAE_CS42_3B_TGACv1_222277_AA0761050
XLOC_085604	chr3B	523140338	523145732	TraesCS3B02G323300	AxZ-ZxA	E8	144	4	0	282	3.47576e-109	0.972973	1	0.027027	0	MEG	Yang et al., 2018	TRIAE_CS42_3B_TGACv1_222291_AA0761370
XLOC_085813	chr3B	559723309	559727637	TraesCS3B02G349300	AxZ-ZxA	E8	29	3	6	35	1.58909e-10	0.90625	0.853659	0.09375	0.146341	MEG	Yang et al., 2018	TRIAE_CS42_3B_TGACv1_225333_AA0807220
XLOC_098560	chr3D	531051694	531057112	TraesCS3D02G418400	AxZ-ZxA	E8	33	1	0	93	1.86959e-28	0.970588	1	0.0294118	0	MEG	Yang et al., 2018	TRIAE_CS42_3DL_TGACv1_250832_AA0873790
XLOC_117337	chr4B	143312969	143315845	TraesCS4B02G121500	AxZ-ZxA	E8	31	3	0	54	1.24504e-19	0.911765	1	0.0882353	0	MEG	Yang et al., 2018	TRIAE_CS42_4BS_TGACv1_329466_AA1101720
XLOC_118765	chr4B	537484707	537488475	TraesCS4B02G266100	AxZ-ZxA	E8	49	2	0	16	9.3977e-13	0.960784	1	0.0392157	0	MEG	Yang et al., 2018	TRIAE_CS42_4BL_TGACv1_321671_AA1063890
XLOC_131365	chr5A	396683663	396689880	TraesCS5A02G193300	AxZ-ZxA	E8	0	25	22	0	4.792e-13	0	0	1	1	PEG	Yang et al., 2018	TRIAE_CS42_5AL_TGACv1_379212_AA1255830
XLOC_136632	chr5A	536674949	536676487	TraesCS5A02G326000	AxZ-ZxA	E8	170	12	0	50	2.50485e-38	0.934066	1	0.0659341	0	MEG	Yang et al., 2018	TRIAE_CS42_5AL_TGACv1_374076_AA1189620
XLOC_145752	chr5B	702887525	702895593	TraesCS5B02G551800	AxZ-ZxA	E8	0	119	55	28	1.18127e-27	0	0.337349	1	0.662651	PEG	Yang et al., 2018	TRIAE_CS42_5BL_TGACv1_407660_AA1358700
XLOC_149561	chr5B	641400144	641406403	TraesCS5B02G467700	AxZ-ZxA	E8	381	40	0	159	4.19277e-103	0.904988	1	0.0950119	0	MEG	Yang et al., 2018	TRIAE_CS42_5BL_TGACv1_407327_AA1355820
XLOC_161469	chr5D	552442265	552444243	TraesCS5D02G541800	AxZ-ZxA	E8	21	0	0	11	3.38542e-08	1	1	0	0	MEG	Yang et al., 2018	TRIAE_CS42_5DL_TGACv1_433610_AA1417490
XLOC_163566	chr6A	3013965	3017799	TraesCS6A02G007700	AxZ-ZxA	E8	80	0	0	30	1.92937e-26	1	1	0	0	MEG	Yang et al., 2018	TRIAE_CS42_6AS_TGACv1_487181_AA1568730
XLOC_167410	chr6A	35560517	35563636	TraesCS6A02G066700	AxZ-ZxA	E8	32	0	0	90	7.11236e-29	1	1	0	0	MEG	Yang et al., 2018	TRIAE_CS42_6AS_TGACv1_486894_AA1566250
XLOC_173161	chr6B	15105970	15113000	TraesCS6B02G024700	AxZ-ZxA	E8	42	0	0	44	2.23407e-24	1	1	0	0	MEG	Yang et al., 2018	TRIAE_CS42_6BS_TGACv1_514925_AA1665910
XLOC_192168	chr7A	1695250	1700497	TraesCS7A02G002800	AxZ-ZxA	E8	84	0	0	185	2.90487e-70	1	1	0	0	MEG	Yang et al., 2018	TRIAE_CS42_7AS_TGACv1_569546_AA1818850
XLOC_197100	chr7A	18876410	18883563	TraesCS7A02G040700	AxZ-ZxA	E8	3081	178	0	240	3.3608e-254	0.945382	1	0.054618	0	MEG	Yang et al., 2018	TRIAE_CS42_7AS_TGACv1_570465_AA1836050
XLOC_205525	chr7B	85127850	85133586	TraesCS7B02G075600	AxZ-ZxA	E8	97	0	0	77	7.12631e-50	1	1	0	0	MEG	Yang et al., 2018	TRIAE_CS42_7BS_TGACv1_591894_AA1924840
XLOC_205705	chr7B	114939055	114940680	TraesCS7B02G100300	AxZ-ZxA	E8	2686	6	0	428	0	0.997771	1	0.00222883	0	MEG	Yang et al., 2018	TRIAE_CS42_7BS_TGACv1_592641_AA1942120
XLOC_207402	chr7B	524031688	524036057	TraesCS7B02G287800	AxZ-ZxA	E8	27	112	41	3	3.70527e-18	0.194245	0.0681818	0.805755	0.931818	PEG	Yang et al., 2018	TRIAE_CS42_7BL_TGACv1_577807_AA1883740
XLOC_212932	chr7B	701185893	701191043	TraesCS7B02G433800	AxZ-ZxA	E8	423	45	0	68	1.58176e-54	0.903846	1	0.0961538	0	MEG	Yang et al., 2018	TRIAE_CS42_7BL_TGACv1_577494_AA1876920
XLOC_218194	chr7D	72522125	72523125	TraesCS7D02G117600	AxZ-ZxA	E8	0	102	1564	0	8.53737e-164	0	0	1	1	PEG	Yang et al., 2018	TRIAE_CS42_7DS_TGACv1_622780_AA2045220
XLOC_006301	chr1A	513640477	513646823	-	AxZ-ZxA	E9	34	0	0	26	4.32765e-16	1	1	0	0	MEG	this study
XLOC_013674	chr1B	652452379	652457246	TraesCS1B02G426200	AxZ-ZxA	E9	185	493	135	28	3.50322e-37	0.272861	0.171779	0.727139	0.828221	PEG	this study
XLOC_017458	chr1B	626862954	626865441	TraesCS1B02G395300	AxZ-ZxA	E9	1340	40	0	70	8.48503e-89	0.971014	1	0.0289855	0	MEG	this study
XLOC_029887	chr2A	4959147	4969523	TraesCS2A02G012700	AxZ-ZxA	E9	73	0	0	20	3.84006e-19	1	1	0	0	MEG	this study
XLOC_030594	chr2A	68504540	68506203	TraesCS2A02G118000	AxZ-ZxA	E9	24	42	28	14	0.00935768	0.363636	0.333333	0.636364	0.666667	PEG	this study
XLOC_073845	chr3A	664691550	664697238	TraesCS3A02G423200	AxZ-ZxA	E9	614	28	0	122	1.8619e-112	0.956386	1	0.0436137	0	MEG	this study
XLOC_080952	chr3B	579447077	579453821	TraesCS3B02G367500	AxZ-ZxA	E9	16	51	30	7	2.68477e-07	0.238806	0.189189	0.761194	0.810811	PEG	this study
XLOC_086162	chr3B	627919281	627925511	TraesCS3B02G397700	AxZ-ZxA	E9	7	30	24	13	0.000604594	0.189189	0.351351	0.810811	0.648649	PEG	this study
XLOC_101956	chr4A	59479202	59484932	TraesCS4A02G062900	AxZ-ZxA	E9	254	0	0	53	9.77777e-59	1	1	0	0	MEG	this study
XLOC_102217	chr4A	114580662	114587845	TraesCS4A02G101900	AxZ-ZxA	E9	0	22	32	13	6.54253e-08	0	0.288889	1	0.711111	PEG	this study
XLOC_106084	chr4A	88427962	88432958	TraesCS4A02G083900	AxZ-ZxA	E9	106	4	20	159	2.40556e-50	0.963636	0.888268	0.0363636	0.111732	MEG	this study
XLOC_108034	chr4A	598777995	598781666	TraesCS4A02G302300	AxZ-ZxA	E9	0	81	24	0	1.73394e-22	0	0	1	1	PEG	this study
XLOC_109558	chr4A	742575091	742581168	TraesCS4A02G495800	AxZ-ZxA	E9	125	0	0	26	5.44828e-28	1	1	0	0	MEG	this study
XLOC_118853	chr4B	555213842	555214957	TraesCS4B02G276100	AxZ-ZxA	E9	0	112	459	0	9.21491e-120	0	0	1	1	PEG	this study
XLOC_133706	chr5A	673714931	673720683	TraesCS5A02G509900	AxZ-ZxA	E9	30	0	0	15	5.31874e-11	1	1	0	0	MEG	this study
XLOC_145516	chr5B	684031896	684042499	TraesCS5B02G522100;TraesCS5B02G522200	AxZ-ZxA	E9	225	5	0	27	5.18212e-30	0.978261	1	0.0217391	0	MEG	this study
XLOC_148392	chr5B	487483914	487486589	-	AxZ-ZxA	E9	111	0	0	47	2.32078e-39	1	1	0	0	MEG	this study
XLOC_178099	chr6B	121431289	121433796	TraesCS6B02G125900	AxZ-ZxA	E9	54	0	0	63	8.7838e-33	1	1	0	0	MEG	this study
XLOC_181071	chr6B	717406975	717420586	TraesCS6B02G467500;TraesCS6B02G467600	AxZ-ZxA	E9	0	37	27	0	4.03422e-17	0	0	1	1	PEG	this study
XLOC_193598	chr7A	146025180	146027044	TraesCS7A02G189200	AxZ-ZxA	E9	456	1	0	102	2.01495e-110	0.997812	1	0.00218818	0	MEG	this study
XLOC_193638	chr7A	154062737	154064285	TraesCS7A02G194700	AxZ-ZxA	E9	1803	14	0	258	7.94432236014994e-312	0.992295	1	0.00770501	0	MEG	this study
XLOC_195037	chr7A	514017729	514024709	TraesCS7A02G350800	AxZ-ZxA	E9	472	0	0	38	3.44747e-56	1	1	0	0	MEG	this study
XLOC_196911	chr7A	7934094	7934984	TraesCS7A02G019300	AxZ-ZxA	E9	170	0	0	28	8.67484e-33	1	1	0	0	MEG	this study
XLOC_205104	chr7B	21666724	21669633	TraesCS7B02G022400	AxZ-ZxA	E9	41	2	0	25	3.78043e-15	0.953488	1	0.0465116	0	MEG	this study
XLOC_208116	chr7B	634223407	634232655	-	AxZ-ZxA	E9	49	0	0	19	8.88801e-16	1	1	0	0	MEG	this study
XLOC_210220	chr7B	138877164	138887015	TraesCS7B02G119800	AxZ-ZxA	E9	2	62	17	0	3.3811e-14	0.03125	0	0.96875	1	PEG	this study
XLOC_211721	chr7B	522813695	522814655	TraesCS7B02G287200	AxZ-ZxA	E9	29	199	126	42	8.55544e-36	0.127193	0.25	0.872807	0.75	PEG	this study
XLOC_225034	chr7D	631933665	631935693	TraesCS7D02G543500	AxZ-ZxA	E9	366	7	14	105	9.2408e-80	0.981233	0.882353	0.0187668	0.117647	MEG	this study
TraesCS7A02G120600	chr7A	77599765	77600671	TraesCS7A02G120600	AxZ-ZxA	E9	0	66	23	0	3.71149e-20	0	0	1	1	PEG	Yang et al., 2018	TRIAE_CS42_7AS_TGACv1_569561_AA1819220
XLOC_069284	chr3A	622270919	622279466	TraesCS3A02G371800	AxZ-ZxA	E9	81	4	0	17	1.65859e-14	0.952941	1	0.0470588	0	MEG	Yang et al., 2018	TRIAE_CS42_3AL_TGACv1_193561_AA0613050
XLOC_085604	chr3B	523140338	523145732	TraesCS3B02G323300	AxZ-ZxA	E9	40	0	0	27	8.77406e-18	1	1	0	0	MEG	Yang et al., 2018	TRIAE_CS42_3B_TGACv1_222291_AA0761370
XLOC_098560	chr3D	531051694	531057112	TraesCS3D02G418400	AxZ-ZxA	E9	24	1	0	15	5.54067e-09	0.96	1	0.04	0	MEG	Yang et al., 2018	TRIAE_CS42_3DL_TGACv1_250832_AA0873790
XLOC_192168	chr7A	1695250	1700497	TraesCS7A02G002800	AxZ-ZxA	E9	16	0	0	17	1.13565e-08	1	1	0	0	MEG	Yang et al., 2018	TRIAE_CS42_7AS_TGACv1_569546_AA1818850
XLOC_205705	chr7B	114939055	114940680	TraesCS7B02G100300	AxZ-ZxA	E9	1241	4	0	410	0	0.996787	1	0.00321285	0	MEG	Yang et al., 2018	TRIAE_CS42_7BS_TGACv1_592641_AA1942120
XLOC_218194	chr7D	72522125	72523125	TraesCS7D02G117600	AxZ-ZxA	E9	0	141	320	0	3.04749e-120	0	0	1	1	PEG	Yang et al., 2018	TRIAE_CS42_7DS_TGACv1_622780_AA2045220
XLOC_000324	chr1A	16388445	16391357	TraesCS1A02G033500	CxS-SxC	E1	20	6	0	21	1.62918e-07	0.769231	1	0.230769	0	MEG	this study
TraesCS1A02G050800	chr1A	32451297	32452090	TraesCS1A02G050800	CxS-SxC	E1	40	0	4	185	7.64676e-39	1	0.978836	0	0.021164	MEG	this study
TraesCS1A02G050900	chr1A	32454117	32455183	TraesCS1A02G050900	CxS-SxC	E1	64	0	3	198	1.57402e-56	1	0.985075	0	0.0149254	MEG	this study
TraesCS1A02G426400	chr1A	581206186	581206386	TraesCS1A02G426400	CxS-SxC	E1	31	0	5	158	1.40938e-29	1	0.969325	0	0.0306748	MEG	this study
TraesCS1B02G042200	chr1B	22069090	22069961	TraesCS1B02G042200	CxS-SxC	E1	31	0	7	60	7.58541e-18	1	0.895522	0	0.104478	MEG	this study
TraesCS5B02G456700	chr5B	631786460	631787318	TraesCS5B02G456700	CxS-SxC	E1	13	1	0	30	2.23462e-09	0.928571	1	0.0714286	0	MEG	this study
XLOC_003568	chr1A	592308531	592312286	TraesCS1A02G444200	CxS-SxC	E1	122	0	2	30	1.85462e-28	1	0.9375	0	0.0625	MEG	this study
XLOC_013025	chr1B	573937233	573938229	TraesCS1B02G345700	CxS-SxC	E1	24	0	0	40	6.93659e-17	1	1	0	0	MEG	this study
XLOC_013369	chr1B	623727376	623731845	TraesCS1B02G390000	CxS-SxC	E1	87	0	0	31	1.05911e-27	1	1	0	0	MEG	this study
XLOC_013661	chr1B	649426168	649427614	TraesCS1B02G425000	CxS-SxC	E1	185	0	4	28	7.8283e-30	1	0.875	0	0.125	MEG	this study
XLOC_013723	chr1B	657271989	657273125	TraesCS1B02G432700	CxS-SxC	E1	209	0	0	105	4.15302e-84	1	1	0	0	MEG	this study
XLOC_017103	chr1B	573870364	573876241	TraesCS1B02G345500	CxS-SxC	E1	130	5	9	40	9.4662e-25	0.962963	0.816327	0.037037	0.183673	MEG	this study
XLOC_032196	chr2A	504334128	504344701	TraesCS2A02G293400	CxS-SxC	E1	128	7	27	199	1.48059e-58	0.948148	0.880531	0.0518519	0.119469	MEG	this study
XLOC_032603	chr2A	580758183	580761498	TraesCS2A02G343900	CxS-SxC	E1	177	31	34	108	4.61759e-30	0.850962	0.760563	0.149038	0.239437	MEG	this study
XLOC_036549	chr2A	408772893	408773920	TraesCS2A02G259900	CxS-SxC	E1	153	0	3	55	6.87929e-46	1	0.948276	0	0.0517241	MEG	this study
XLOC_036801	chr2A	486493028	486505821	TraesCS2A02G286800	CxS-SxC	E1	5	25	10	2	0.000382355	0.166667	0.166667	0.833333	0.833333	PEG	this study
XLOC_036940	chr2A	527104838	527109738	TraesCS2A02G306400	CxS-SxC	E1	22	6	0	39	1.47975e-11	0.785714	1	0.214286	0	MEG	this study
XLOC_046518	chr2B	741498621	741499766	-	CxS-SxC	E1	136	0	2	99	1.10744e-63	1	0.980198	0	0.019802	MEG	this study
XLOC_051071	chr2B	695992079	695992985	TraesCS2B02G500900	CxS-SxC	E1	515	0	15	59	2.1197e-65	1	0.797297	0	0.202703	MEG	this study
XLOC_051072	chr2B	696080269	696081296	TraesCS2B02G501000	CxS-SxC	E1	1236	28	24	242	9.01921e-215	0.977848	0.909774	0.0221519	0.0902256	MEG	this study
XLOC_051723	chr2B	777519191	777522445	TraesCS2B02G592600	CxS-SxC	E1	103	0	2	29	5.90878e-26	1	0.935484	0	0.0645161	MEG	this study
XLOC_051806	chr2B	785289133	785291116	TraesCS2B02G603500	CxS-SxC	E1	160	0	1	137	2.5656e-84	1	0.992754	0	0.00724638	MEG	this study
XLOC_068965	chr3A	573976442	573985952	TraesCS3A02G328300	CxS-SxC	E1	109	40	12	44	2.60413e-10	0.731544	0.785714	0.268456	0.214286	MEG	this study
XLOC_069426	chr3A	638291558	638293185	TraesCS3A02G390000	CxS-SxC	E1	127	0	0	40	7.23899e-38	1	1	0	0	MEG	this study
XLOC_070117	chr3A	711401772	711407655	TraesCS3A02G480600	CxS-SxC	E1	8	32	47	7	3.33394e-10	0.2	0.12963	0.8	0.87037	PEG	this study
XLOC_081659	chr3B	705453157	705455060	TraesCS3B02G462400	CxS-SxC	E1	27	0	0	30	1.10976e-15	1	1	0	0	MEG	this study
XLOC_082333	chr3B	782660233	782664667	TraesCS3B02G545600	CxS-SxC	E1	12	0	0	24	6.34219e-09	1	1	0	0	MEG	this study
XLOC_086299	chr3B	655478029	655480650	TraesCS3B02G418800	CxS-SxC	E1	72	0	0	59	4.17778e-37	1	1	0	0	MEG	this study
XLOC_086845	chr3B	736671834	736673386	TraesCS3B02G490600	CxS-SxC	E1	70	5	0	37	3.5332e-23	0.933333	1	0.0666667	0	MEG	this study
XLOC_101961	chr4A	60668121	60671280	TraesCS4A02G063800	CxS-SxC	E1	84	0	3	146	1.22316e-58	1	0.979866	0	0.0201342	MEG	this study
XLOC_102014	chr4A	68688963	68691716	TraesCS4A02G071400	CxS-SxC	E1	101	26	11	35	2.92668e-10	0.795276	0.76087	0.204724	0.23913	MEG	this study
XLOC_103790	chr4A	583949084	583953636	TraesCS4A02G272900	CxS-SxC	E1	39	4	8	40	3.3766e-12	0.906977	0.833333	0.0930233	0.166667	MEG	this study
XLOC_104284	chr4A	623315052	623317760	TraesCS4A02G343300	CxS-SxC	E1	40	4	8	33	8.41907e-11	0.909091	0.804878	0.0909091	0.195122	MEG	this study
XLOC_105919	chr4A	58808486	58810446	TraesCS4A02G061900	CxS-SxC	E1	41	0	5	43	9.94682e-19	1	0.895833	0	0.104167	MEG	this study
XLOC_109056	chr4A	702043190	702046461	TraesCS4A02G431300	CxS-SxC	E1	17	4	0	23	6.24052e-08	0.809524	1	0.190476	0	MEG	this study
XLOC_113227	chr4B	13973019	13976807	TraesCS4B02G019000	CxS-SxC	E1	19	0	0	22	4.15172e-11	1	1	0	0	MEG	this study
XLOC_115640	chr4B	583590116	583595514	TraesCS4B02G298200	CxS-SxC	E1	0	33	17	0	1.18922e-12	0	0	1	1	PEG	this study
XLOC_118576	chr4B	500252893	500257371	TraesCS4B02G241500	CxS-SxC	E1	38	0	6	46	3.97231e-18	1	0.884615	0	0.115385	MEG	this study
XLOC_119408	chr4B	642773091	642774990	-	CxS-SxC	E1	0	31	17	0	2.6496e-12	0	0	1	1	PEG	this study
XLOC_131750	chr5A	456971984	456973660	TraesCS5A02G240700	CxS-SxC	E1	80	7	16	54	1.42337e-18	0.91954	0.771429	0.0804598	0.228571	MEG	this study
XLOC_132350	chr5A	535011504	535013194	TraesCS5A02G322500	CxS-SxC	E1	57	0	9	39	3.56217e-19	1	0.8125	0	0.1875	MEG	this study
XLOC_132842	chr5A	584547646	584552859	TraesCS5A02G387400	CxS-SxC	E1	30	0	1	19	7.16965e-12	1	0.95	0	0.05	MEG	this study
XLOC_135380	chr5A	328714250	328728071	TraesCS5A02G151000;TraesCS5A02G151100	CxS-SxC	E1	43	5	11	30	7.45149e-09	0.895833	0.731707	0.104167	0.268293	MEG	this study
XLOC_135491	chr5A	354314588	354325732	TraesCS5A02G165700;TraesCS5A02G165800	CxS-SxC	E1	128	0	0	69	4.44915e-53	1	1	0	0	MEG	this study
XLOC_135529	chr5A	362414928	362421300	TraesCS5A02G169900;TraesCS5A02G170000	CxS-SxC	E1	58	0	5	34	7.40958e-20	1	0.871795	0	0.128205	MEG	this study
XLOC_135688	chr5A	395303048	395304338	TraesCS5A02G191000	CxS-SxC	E1	35	0	1	30	9.59344e-17	1	0.967742	0	0.0322581	MEG	this study
XLOC_136825	chr5A	556685793	556689037	TraesCS5A02G353800	CxS-SxC	E1	195	60	26	73	6.93659e-17	0.764706	0.737374	0.235294	0.262626	MEG	this study
XLOC_137050	chr5A	580947297	580950214	TraesCS5A02G383200	CxS-SxC	E1	58	13	15	58	7.75827e-13	0.816901	0.794521	0.183099	0.205479	MEG	this study
XLOC_137569	chr5A	635904772	635905352	TraesCS5A02G455300	CxS-SxC	E1	53	5	0	117	7.50025e-38	0.913793	1	0.0862069	0	MEG	this study
XLOC_137777	chr5A	657191678	657195889	TraesCS5A02G486100	CxS-SxC	E1	29	78	107	0	1.5873e-32	0.271028	0	0.728972	1	PEG	this study
XLOC_141385	chr5B	11513383	11517438	TraesCS5B02G011700	CxS-SxC	E1	5	19	54	23	0.000125968	0.208333	0.298701	0.791667	0.701299	PEG	this study
XLOC_141900	chr5B	81175681	81181029	-	CxS-SxC	E1	41	13	3	12	0.000491898	0.759259	0.8	0.240741	0.2	MEG	this study
XLOC_143270	chr5B	396160286	396164631	TraesCS5B02G221700	CxS-SxC	E1	205	14	3	71	7.30065e-48	0.936073	0.959459	0.0639269	0.0405405	MEG	this study
XLOC_143837	chr5B	479620554	479624744	TraesCS5B02G296000	CxS-SxC	E1	39	135	166	0	2.58106e-57	0.224138	0	0.775862	1	PEG	this study
XLOC_144963	chr5B	617169622	617173093	TraesCS5B02G444900	CxS-SxC	E1	1	17	30	3	9.9146e-09	0.0555556	0.0909091	0.944444	0.909091	PEG	this study
XLOC_149278	chr5B	604140579	604144434	TraesCS5B02G428500	CxS-SxC	E1	266	64	22	97	4.47256e-32	0.806061	0.815126	0.193939	0.184874	MEG	this study
XLOC_164044	chr6A	41998228	41998990	TraesCS6A02G073900	CxS-SxC	E1	24	0	0	64	9.32458e-21	1	1	0	0	MEG	this study
XLOC_167442	chr6A	37842616	37845616	TraesCS6A02G069800	CxS-SxC	E1	63	0	9	350	9.34932e-64	1	0.97493	0	0.0250696	MEG	this study
XLOC_169049	chr6A	462253617	462255196	TraesCS6A02G249400	CxS-SxC	E1	19	0	0	17	1.02053e-09	1	1	0	0	MEG	this study
XLOC_169145	chr6A	485377002	485378820	TraesCS6A02G262200	CxS-SxC	E1	41	7	10	52	1.36048e-12	0.854167	0.83871	0.145833	0.16129	MEG	this study
XLOC_170539	chr6A	33546739	33547570	-	CxS-SxC	E1	37	0	5	78	1.73193e-24	1	0.939759	0	0.060241	MEG	this study
XLOC_175298	chr6B	451472451	451480667	TraesCS6B02G251600	CxS-SxC	E1	1051	376	125	429	1.00513e-94	0.73651	0.774368	0.26349	0.225632	MEG	this study
XLOC_179480	chr6B	472609416	472614350	TraesCS6B02G262400	CxS-SxC	E1	28	5	6	15	0.000181143	0.848485	0.714286	0.151515	0.285714	MEG	this study
XLOC_192149	chr7A	289316	290626	TraesCS7A02G000400	CxS-SxC	E1	36	2	0	36	7.75326e-18	0.947368	1	0.0526316	0	MEG	this study
XLOC_193368	chr7A	115502958	115504909	TraesCS7A02G159200	CxS-SxC	E1	42	0	0	34	4.98778e-21	1	1	0	0	MEG	this study
XLOC_194163	chr7A	253427732	253433169	TraesCS7A02G260600	CxS-SxC	E1	66	0	6	176	7.14281e-52	1	0.967033	0	0.032967	MEG	this study
XLOC_194178	chr7A	257147511	257152913	TraesCS7A02G261900	CxS-SxC	E1	36	0	3	77	1.86439e-25	1	0.9625	0	0.0375	MEG	this study
XLOC_194427	chr7A	331975207	331976531	-	CxS-SxC	E1	28	0	10	31	3.31886e-10	1	0.756098	0	0.243902	MEG	this study
XLOC_195950	chr7A	660495082	660499083	TraesCS7A02G464100	CxS-SxC	E1	34	0	0	33	1.4229e-18	1	1	0	0	MEG	this study
XLOC_195951	chr7A	660538581	660545947	TraesCS7A02G464200	CxS-SxC	E1	38	0	0	37	6.42444e-21	1	1	0	0	MEG	this study
XLOC_196861	chr7A	4428537	4435570	TraesCS7A02G009800	CxS-SxC	E1	360	7	0	292	2.15557e-179	0.980926	1	0.0190736	0	MEG	this study
XLOC_198339	chr7A	167272836	167280750	TraesCS7A02G205300	CxS-SxC	E1	28	10	6	15	0.00331196	0.736842	0.714286	0.263158	0.285714	MEG	this study
XLOC_201098	chr7A	714594856	714599810	TraesCS7A02G537000	CxS-SxC	E1	38	14	10	65	8.30735e-11	0.730769	0.866667	0.269231	0.133333	MEG	this study
XLOC_205835	chr7B	136309835	136315047	TraesCS7B02G116800	CxS-SxC	E1	356	125	66	168	4.92587e-30	0.740125	0.717949	0.259875	0.282051	MEG	this study
XLOC_207501	chr7B	537457343	537462285	TraesCS7B02G300100	CxS-SxC	E1	59	10	3	11	2.55194e-05	0.855072	0.785714	0.144928	0.214286	MEG	this study
XLOC_208382	chr7B	664106649	664110980	TraesCS7B02G398100	CxS-SxC	E1	51	0	0	28	1.1524e-20	1	1	0	0	MEG	this study
XLOC_208501	chr7B	681220035	681236575	-	CxS-SxC	E1	0	173	84	0	6.84038e-68	0	0	1	1	PEG	this study
XLOC_213206	chr7B	724816138	724818451	TraesCS7B02G467100	CxS-SxC	E1	18	0	1	38	7.41515e-13	1	0.974359	0	0.025641	MEG	this study
XLOC_230631	chrUn	83311850	83314258	TraesCSU02G093800	CxS-SxC	E1	183	62	17	55	9.76333e-14	0.746939	0.763889	0.253061	0.236111	MEG	this study
XLOC_014079	chr1B	686928123	686932475	TraesCS1B02G478700	CxS-SxC	E1	66	0	4	62	1.58285e-31	1	0.939394	0	0.0606061	MEG	Yang et al., 2018	TRIAE_CS42_1BL_TGACv1_030377_AA0088520
TraesCS1A02G050800	chr1A	32451297	32452090	TraesCS1A02G050800	CxS-SxC	E2	37	0	22	182	1.49837e-26	1	0.892157	0	0.107843	MEG	this study
TraesCS1A02G050900	chr1A	32454117	32455183	TraesCS1A02G050900	CxS-SxC	E2	26	0	1	27	1.37472e-12	1	0.964286	0	0.0357143	MEG	this study
TraesCSU02G049400	chrUn	39284666	39285831	TraesCSU02G049400	CxS-SxC	E2	137	0	31	86	1.15931e-39	1	0.735043	0	0.264957	MEG	this study
XLOC_013369	chr1B	623727376	623731845	TraesCS1B02G390000	CxS-SxC	E2	0	74	171	20	2.36543e-45	0	0.104712	1	0.895288	PEG	this study
XLOC_013512	chr1B	636261651	636265064	TraesCS1B02G408600	CxS-SxC	E2	0	316	446	152	1.47494e-125	0	0.254181	1	0.745819	PEG	this study
XLOC_013723	chr1B	657271989	657273125	TraesCS1B02G432700	CxS-SxC	E2	69	0	0	94	1.40372e-45	1	1	0	0	MEG	this study
XLOC_017431	chr1B	623769003	623772223	TraesCS1B02G390100	CxS-SxC	E2	4	23	151	33	2.92851e-10	0.148148	0.179348	0.851852	0.820652	PEG	this study
XLOC_017632	chr1B	640555005	640558102	TraesCS1B02G415400	CxS-SxC	E2	0	68	280	15	4.97914e-57	0	0.0508475	1	0.949153	PEG	this study
XLOC_017633	chr1B	640559079	640563856	TraesCS1B02G415500	CxS-SxC	E2	0	59	186	51	7.8407e-30	0	0.21519	1	0.78481	PEG	this study
XLOC_032196	chr2A	504334128	504344701	TraesCS2A02G293400	CxS-SxC	E2	156	26	37	102	7.83911e-26	0.857143	0.733813	0.142857	0.266187	MEG	this study
XLOC_036549	chr2A	408772893	408773920	TraesCS2A02G259900	CxS-SxC	E2	60	19	14	72	2.05939e-13	0.759494	0.837209	0.240506	0.162791	MEG	this study
XLOC_046518	chr2B	741498621	741499766	-	CxS-SxC	E2	75	0	0	54	1.32305e-35	1	1	0	0	MEG	this study
XLOC_051757	chr2B	779854385	779858004	TraesCS2B02G596500	CxS-SxC	E2	14	0	2	12	8.34364e-05	1	0.857143	0	0.142857	MEG	this study
XLOC_051806	chr2B	785289133	785291116	TraesCS2B02G603500	CxS-SxC	E2	42	1	5	56	2.08188e-20	0.976744	0.918033	0.0232558	0.0819672	MEG	this study
XLOC_070761	chr3A	14924426	14932925	TraesCS3A02G028000	CxS-SxC	E2	4	94	9	3	6.70786e-07	0.0408163	0.25	0.959184	0.75	PEG	this study
XLOC_081659	chr3B	705453157	705455060	TraesCS3B02G462400	CxS-SxC	E2	35	0	0	24	3.01855e-15	1	1	0	0	MEG	this study
XLOC_081954	chr3B	742157169	742158238	TraesCS3B02G498700	CxS-SxC	E2	12	0	1	37	3.27291e-09	1	0.973684	0	0.0263158	MEG	this study
XLOC_082333	chr3B	782660233	782664667	TraesCS3B02G545600	CxS-SxC	E2	15	2	0	34	1.39246e-09	0.882353	1	0.117647	0	MEG	this study
XLOC_101961	chr4A	60668121	60671280	TraesCS4A02G063800	CxS-SxC	E2	37	0	0	21	1.79062e-14	1	1	0	0	MEG	this study
XLOC_104284	chr4A	623315052	623317760	TraesCS4A02G343300	CxS-SxC	E2	20	3	3	15	0.0001013	0.869565	0.833333	0.130435	0.166667	MEG	this study
XLOC_131973	chr5A	482118145	482120100	TraesCS5A02G272400	CxS-SxC	E2	75	30	0	21	7.69782e-09	0.714286	1	0.285714	0	MEG	this study
XLOC_135529	chr5A	362414928	362421300	TraesCS5A02G169900;TraesCS5A02G170000	CxS-SxC	E2	21	1	0	31	3.15507e-12	0.954545	1	0.0454545	0	MEG	this study
XLOC_136797	chr5A	553372484	553374219	-	CxS-SxC	E2	23	0	0	16	8.96284e-10	1	1	0	0	MEG	this study
XLOC_137569	chr5A	635904772	635905352	TraesCS5A02G455300	CxS-SxC	E2	47	16	10	66	5.60902e-12	0.746032	0.868421	0.253968	0.131579	MEG	this study
XLOC_194163	chr7A	253427732	253433169	TraesCS7A02G260600	CxS-SxC	E2	45	0	2	25	1.53636e-15	1	0.925926	0	0.0740741	MEG	this study
XLOC_196861	chr7A	4428537	4435570	TraesCS7A02G009800	CxS-SxC	E2	287	24	34	290	6.41225e-106	0.92283	0.895062	0.0771704	0.104938	MEG	this study
XLOC_208501	chr7B	681220035	681236575	-	CxS-SxC	E2	0	38	17	0	7.5172e-13	0	0	1	1	PEG	this study
XLOC_014079	chr1B	686928123	686932475	TraesCS1B02G478700	CxS-SxC	E2	60	0	10	44	2.32623e-20	1	0.814815	0	0.185185	MEG	Yang et al., 2018	TRIAE_CS42_1BL_TGACv1_030377_AA0088520
XLOC_046880	chr2B	776218929	776223025	TraesCS2B02G589800	CxS-SxC	E2	3	13	23	8	0.00355147	0.1875	0.258065	0.8125	0.741935	PEG	Yang et al., 2018	TRIAE_CS42_2BL_TGACv1_129489_AA0385850
XLOC_068946	chr3A	571174803	571179963	TraesCS3A02G325800	CxS-SxC	E2	19	2	3	15	5.21448e-05	0.904762	0.833333	0.0952381	0.166667	MEG	Yang et al., 2018	TRIAE_CS42_3AL_TGACv1_194568_AA0636060
TraesCS1A02G050800	chr1A	32451297	32452090	TraesCS1A02G050800	CxS-SxC	E3	15	0	0	31	9.48098e-11	1	1	0	0	MEG	this study
XLOC_013369	chr1B	623727376	623731845	TraesCS1B02G390000	CxS-SxC	E3	267	59	0	137	4.59181e-68	0.819018	1	0.180982	0	MEG	this study
XLOC_013512	chr1B	636261651	636265064	TraesCS1B02G408600	CxS-SxC	E3	348	110	0	239	5.89225e-98	0.759825	1	0.240175	0	MEG	this study
XLOC_051072	chr2B	696080269	696081296	TraesCS2B02G501000	CxS-SxC	E3	35	0	0	20	1.19551e-13	1	1	0	0	MEG	this study
XLOC_051077	chr2B	697141935	697142588	TraesCS2B02G501700	CxS-SxC	E3	179	35	71	206	2.25351e-37	0.836449	0.743682	0.163551	0.256318	MEG	this study
XLOC_116041	chr4B	644094035	644097035	TraesCS4B02G352100	CxS-SxC	E3	154	0	8	73	5.63556e-50	1	0.901235	0	0.0987654	MEG	this study
XLOC_118682	chr4B	520521791	520524180	TraesCS4B02G255800	CxS-SxC	E3	26	4	2	13	5.93343e-05	0.866667	0.866667	0.133333	0.133333	MEG	this study
XLOC_132350	chr5A	535011504	535013194	TraesCS5A02G322500	CxS-SxC	E3	14	0	2	14	2.01848e-05	1	0.875	0	0.125	MEG	this study
XLOC_133335	chr5A	635245024	635246377	TraesCS5A02G453600	CxS-SxC	E3	17	4	0	20	1.43493e-06	0.809524	1	0.190476	0	MEG	this study
XLOC_196861	chr7A	4428537	4435570	TraesCS7A02G009800	CxS-SxC	E3	39	5	0	48	5.74599e-19	0.886364	1	0.113636	0	MEG	this study
XLOC_200712	chr7A	677692146	677692709	TraesCS7A02G486600	CxS-SxC	E3	48	11	66	172	2.99893e-12	0.813559	0.722689	0.186441	0.277311	MEG	this study
XLOC_046880	chr2B	776218929	776223025	TraesCS2B02G589800	CxS-SxC	E3	0	24	18	0	1.34767e-10	0	0	1	1	PEG	Yang et al., 2018	TRIAE_CS42_2BL_TGACv1_129489_AA0385850
XLOC_051077	chr2B	697141935	697142588	TraesCS2B02G501700	CxS-SxC	E4	29	8	15	51	3.84864e-06	0.783784	0.772727	0.216216	0.227273	MEG	this study
XLOC_195841	chr7A	645031454	645036832	-	CxS-SxC	E5	25	0	4	10	4.37538e-05	1	0.714286	0	0.285714	MEG	this study
XLOC_118850	chr4B	555044483	555048281	-	CxS-SxC	E5	142	0	107	309	2.05074e-61	1	0.742788	0	0.257212	MEG	this study
XLOC_195426	chr7A	580468206	580472560	TraesCS7A02G400200	CxS-SxC	E5	21	0	0	77	9.47498e-20	1	1	0	0	MEG	this study
XLOC_013106	chr1B	585827399	585828751	-	CxS-SxC	E6	0	40	267	0	1.0006e-48	0	0	1	1	PEG	this study
XLOC_115495	chr4B	562877718	562883888	TraesCS4B02G280000	CxS-SxC	E6	352	0	117	309	3.40861e-116	1	0.725352	0	0.274648	MEG	this study
XLOC_118850	chr4B	555044483	555048281	-	CxS-SxC	E6	309	0	43	448	1.06186e-172	1	0.912424	0	0.0875764	MEG	this study
XLOC_012997	chr1B	569972527	569977855	TraesCS1B02G341700	CxS-SxC	E7	205	0	2	18	4.61413e-23	1	0.9	0	0.1	MEG	this study
XLOC_013001	chr1B	570270312	570278293	TraesCS1B02G342100	CxS-SxC	E7	58	0	37	99	8.2673e-23	1	0.727941	0	0.272059	MEG	this study
XLOC_013106	chr1B	585827399	585828751	-	CxS-SxC	E7	618	0	77	185	7.06563e-126	1	0.706107	0	0.293893	MEG	this study
XLOC_017070	chr1B	568968085	568972781	TraesCS1B02G341100	CxS-SxC	E7	375	4	99	564	1.59602e-179	0.989446	0.850679	0.0105541	0.149321	MEG	this study
XLOC_103025	chr4A	433727394	433728548	TraesCS4A02G171200	CxS-SxC	E7	0	226	34	0	1.47735e-41	0	0	1	1	PEG	this study
XLOC_115407	chr4B	543064366	543067540	TraesCS4B02G268500	CxS-SxC	E7	98	0	7	51	3.72769e-32	1	0.87931	0	0.12069	MEG	this study
XLOC_115474	chr4B	556059439	556061917	TraesCS4B02G276300	CxS-SxC	E7	848	1	188	538	3.38363e-254	0.998822	0.741047	0.00117786	0.258953	MEG	this study
XLOC_115562	chr4B	572552476	572555921	-	CxS-SxC	E7	58	0	8	74	2.43749e-29	1	0.902439	0	0.097561	MEG	this study
XLOC_118850	chr4B	555044483	555048281	-	CxS-SxC	E7	263	1	44	190	8.49635e-91	0.996212	0.811966	0.00378788	0.188034	MEG	this study
XLOC_118876	chr4B	561384763	561387089	TraesCS4B02G278500	CxS-SxC	E7	82	0	7	21	1.7897e-15	1	0.75	0	0.25	MEG	this study
XLOC_146290	chr5B	49884700	49890335	TraesCS5B02G044500	CxS-SxC	E7	29	162	35	0	3.432e-22	0.151832	0	0.848168	1	PEG	this study
XLOC_146472	chr5B	78707569	78712955	TraesCS5B02G069000	CxS-SxC	E7	55	0	14	39	1.88065e-16	1	0.735849	0	0.264151	MEG	this study
XLOC_147321	chr5B	293998789	294003644	TraesCS5B02G159400	CxS-SxC	E7	30	0	9	25	2.81504e-09	1	0.735294	0	0.264706	MEG	this study
XLOC_148329	chr5B	478741142	478755026	TraesCS5B02G294400;TraesCS5B02G294500	CxS-SxC	E7	9	99	14	0	1.91196e-11	0.0833333	0	0.916667	1	PEG	this study
XLOC_163716	chr6A	13672236	13681537	TraesCS6A02G027100	CxS-SxC	E8	430	20	11	121	1.34373e-87	0.955556	0.916667	0.0444444	0.0833333	MEG	this study
XLOC_013661	chr1B	649426168	649427614	TraesCS1B02G425000	CxS-SxC	E8	54	0	2	211	2.1884e-53	1	0.99061	0	0.00938967	MEG	this study
XLOC_013674	chr1B	652452379	652457246	TraesCS1B02G426200	CxS-SxC	E8	1036	2239	1334	531	5.23359e-169	0.316336	0.284718	0.683664	0.715282	PEG	this study
XLOC_017375	chr1B	615125378	615129772	TraesCS1B02G383400	CxS-SxC	E8	421	0	57	558	3.2106e-226	1	0.907317	0	0.0926829	MEG	this study
XLOC_017967	chr1B	670714243	670715458	TraesCS1B02G455700	CxS-SxC	E8	30	0	0	22	1.93102e-14	1	1	0	0	MEG	this study
XLOC_030426	chr2A	44834332	44841036	TraesCS2A02G092000	CxS-SxC	E8	14	0	0	15	3.9015e-08	1	1	0	0	MEG	this study
XLOC_031876	chr2A	408078418	408084564	TraesCS2A02G259600	CxS-SxC	E8	6	28	72	26	4.0181e-08	0.176471	0.265306	0.823529	0.734694	PEG	this study
XLOC_036694	chr2A	448569385	448578301	TraesCS2A02G274100	CxS-SxC	E8	0	51	29	6	1.44894e-16	0	0.171429	1	0.828571	PEG	this study
XLOC_036821	chr2A	497437787	497452903	TraesCS2A02G289200	CxS-SxC	E8	60	136	45	25	4.27475e-06	0.306122	0.357143	0.693878	0.642857	PEG	this study
XLOC_046367	chr2B	720800829	720808576	TraesCS2B02G526400	CxS-SxC	E8	0	49	15	2	2.27225e-12	0	0.117647	1	0.882353	PEG	this study
XLOC_073206	chr3A	571407112	571412238	TraesCS3A02G326200	CxS-SxC	E8	0	216	147	12	3.2819e-89	0	0.0754717	1	0.924528	PEG	this study
XLOC_073845	chr3A	664691550	664697238	TraesCS3A02G423200	CxS-SxC	E8	1752	70	0	206	9.18162e-220	0.961581	1	0.0384193	0	MEG	this study
XLOC_073952	chr3A	681175553	681190804	TraesCS3A02G437300	CxS-SxC	E8	110	0	4	34	2.36599e-28	1	0.894737	0	0.105263	MEG	this study
XLOC_081652	chr3B	705135930	705140427	TraesCS3B02G462000	CxS-SxC	E8	688	8	0	311	8.12066e-252	0.988506	1	0.0114943	0	MEG	this study
XLOC_081662	chr3B	705563137	705568516	TraesCS3B02G462600	CxS-SxC	E8	95	0	1	190	6.96193e-75	1	0.994764	0	0.0052356	MEG	this study
XLOC_085778	chr3B	554697269	554701750	TraesCS3B02G345000	CxS-SxC	E8	21	52	71	12	1.78149e-12	0.287671	0.144578	0.712329	0.855422	PEG	this study
XLOC_086709	chr3B	719921608	719932026	TraesCS3B02G471400	CxS-SxC	E8	0	21	13	0	3.622e-09	0	0	1	1	PEG	this study
XLOC_104937	chr4A	699883173	699886112	TraesCS4A02G428700	CxS-SxC	E8	1	44	17	1	1.43372e-12	0.0222222	0.0555556	0.977778	0.944444	PEG	this study
XLOC_113301	chr4B	19719798	19728947	TraesCS4B02G026000	CxS-SxC	E8	0	67	48	2	7.44573e-30	0	0.04	1	0.96	PEG	this study
XLOC_116384	chr4B	235551	237157	TraesCS4B02G000400	CxS-SxC	E8	5	13	23	4	0.000289401	0.277778	0.148148	0.722222	0.851852	PEG	this study
XLOC_116509	chr4B	14110226	14115649	TraesCS4B02G019900	CxS-SxC	E8	0	166	64	2	3.52167e-54	0	0.030303	1	0.969697	PEG	this study
XLOC_116574	chr4B	21936931	21944075	TraesCS4B02G029700	CxS-SxC	E8	0	20	24	0	2.53074e-12	0	0	1	1	PEG	this study
XLOC_116770	chr4B	43108656	43112888	TraesCS4B02G054400	CxS-SxC	E8	601	47	0	39	9.61321e-39	0.927469	1	0.0725309	0	MEG	this study
XLOC_130115	chr5A	45982894	45990567	TraesCS5A02G050100	CxS-SxC	E8	0	11	12	0	1.88953e-06	0	0	1	1	PEG	this study
XLOC_135491	chr5A	354314588	354325732	TraesCS5A02G165700;TraesCS5A02G165800	CxS-SxC	E8	26	3	0	34	5.19726e-14	0.896552	1	0.103448	0	MEG	this study
XLOC_136245	chr5A	482120429	482128078	TraesCS5A02G272500	CxS-SxC	E8	41	135	84	15	7.22069e-23	0.232955	0.151515	0.767045	0.848485	PEG	this study
XLOC_138038	chr5A	685542612	685547555	TraesCS5A02G525000	CxS-SxC	E8	74	123	79	22	7.08973e-11	0.375635	0.217822	0.624365	0.782178	PEG	this study
XLOC_143764	chr5B	471852224	471860110	TraesCS5B02G286100	CxS-SxC	E8	41	0	0	129	3.45504e-39	1	1	0	0	MEG	this study
XLOC_144521	chr5B	563332132	563335126	TraesCS5B02G384600	CxS-SxC	E8	75	0	5	50	1.30991e-29	1	0.909091	0	0.0909091	MEG	this study
XLOC_148167	chr5B	458146612	458154369	TraesCS5B02G272700	CxS-SxC	E8	12	48	57	0	5.83649e-21	0.2	0	0.8	1	PEG	this study
XLOC_149171	chr5B	589370697	589375752	TraesCS5B02G415100	CxS-SxC	E8	27	4	1	24	7.43838e-10	0.870968	0.96	0.129032	0.04	MEG	this study
XLOC_164156	chr6A	55700360	55705460	TraesCS6A02G087000	CxS-SxC	E8	0	67	15	6	7.34093e-12	0	0.285714	1	0.714286	PEG	this study
XLOC_174020	chr6B	123910597	123916120	TraesCS6B02G128400	CxS-SxC	E8	4	33	12	2	2.1716e-06	0.108108	0.142857	0.891892	0.857143	PEG	this study
XLOC_174093	chr6B	133841515	133847326	TraesCS6B02G136400	CxS-SxC	E8	0	49	25	6	1.07617e-14	0	0.193548	1	0.806452	PEG	this study
XLOC_176459	chr6B	674100424	674104683	TraesCS6B02G398500	CxS-SxC	E8	306	8	9	107	5.01244e-78	0.974522	0.922414	0.0254777	0.0775862	MEG	this study
XLOC_179121	chr6B	368471042	368484304	TraesCS6B02G229700	CxS-SxC	E8	17	215	25	15	1.18079e-13	0.0732759	0.375	0.926724	0.625	PEG	this study
XLOC_179347	chr6B	439068043	439073728	TraesCS6B02G246700	CxS-SxC	E8	94	232	114	36	2.10109e-21	0.288344	0.24	0.711656	0.76	PEG	this study
XLOC_193396	chr7A	119126788	119130083	TraesCS7A02G163000	CxS-SxC	E8	34	0	0	56	1.36658e-24	1	1	0	0	MEG	this study
XLOC_193431	chr7A	122488150	122495106	TraesCS7A02G167300	CxS-SxC	E8	0	125	68	5	2.22543e-46	0	0.0684932	1	0.931507	PEG	this study
XLOC_193459	chr7A	126576805	126586202	TraesCS7A02G170600	CxS-SxC	E8	241	4	0	143	2.70781e-101	0.983673	1	0.0163265	0	MEG	this study
XLOC_194750	chr7A	447494783	447500758	TraesCS7A02G313800	CxS-SxC	E8	134	239	99	45	8.27248e-11	0.359249	0.3125	0.640751	0.6875	PEG	this study
XLOC_198047	chr7A	118326623	118331337	TraesCS7A02G162000	CxS-SxC	E8	18	78	39	7	1.58918e-13	0.1875	0.152174	0.8125	0.847826	PEG	this study
XLOC_200954	chr7A	700707647	700712298	TraesCS7A02G514900	CxS-SxC	E8	198	0	7	115	9.13969e-78	1	0.942623	0	0.057377	MEG	this study
XLOC_209173	chr7B	744390501	744405460	TraesCS7B02G492100	CxS-SxC	E8	93	192	73	30	1.12713e-10	0.326316	0.291262	0.673684	0.708738	PEG	this study
XLOC_210220	chr7B	138877164	138887015	TraesCS7B02G119800	CxS-SxC	E8	44	210	235	15	7.48236e-75	0.173228	0.06	0.826772	0.94	PEG	this study
XLOC_212851	chr7B	692604959	692612009	TraesCS7B02G423200	CxS-SxC	E8	3929	7891	2277	983	1.67829e-305	0.332403	0.301534	0.667597	0.698466	PEG	this study
XLOC_007115	chr1A	584679367	584684832	TraesCS1A02G433500	CxS-SxC	E8	0	61	41	10	1.37774e-20	0	0.196078	1	0.803922	PEG	Yang et al., 2018	TRIAE_CS42_1AL_TGACv1_000879_AA0020900
XLOC_014079	chr1B	686928123	686932475	TraesCS1B02G478700	CxS-SxC	E8	61	0	6	361	3.85003e-66	1	0.983651	0	0.0163488	MEG	Yang et al., 2018	TRIAE_CS42_1BL_TGACv1_030377_AA0088520
XLOC_018065	chr1B	678262338	678268692	TraesCS1B02G469400	CxS-SxC	E8	95	202	336	41	1.53163e-54	0.319865	0.108753	0.680135	0.891247	PEG	Yang et al., 2018	TRIAE_CS42_1BL_TGACv1_031537_AA0115800
XLOC_069284	chr3A	622270919	622279466	TraesCS3A02G371800	CxS-SxC	E8	183	0	3	204	1.14219e-108	1	0.985507	0	0.0144928	MEG	Yang et al., 2018	TRIAE_CS42_3AL_TGACv1_193561_AA0613050
XLOC_144554	chr5B	570067132	570071487	TraesCS5B02G390500	CxS-SxC	E8	22	85	91	27	3.73112e-17	0.205607	0.228814	0.794393	0.771186	PEG	Yang et al., 2018	TRIAE_CS42_5BL_TGACv1_405381_AA1326110
XLOC_145752	chr5B	702887525	702895593	TraesCS5B02G551800	CxS-SxC	E8	157	287	148	15	4.3835e-36	0.353604	0.0920245	0.646396	0.907975	PEG	Yang et al., 2018	TRIAE_CS42_5BL_TGACv1_407660_AA1358700
XLOC_177125	chr6B	7937459	7944132	TraesCS6B02G012700	CxS-SxC	E8	0	79	53	6	9.14423e-31	0	0.101695	1	0.898305	PEG	Yang et al., 2018	TRIAE_CS42_6BS_TGACv1_513184_AA1633380
XLOC_196369	chr7A	700670526	700677843	TraesCS7A02G514600	CxS-SxC	E8	0	15	14	0	3.9015e-08	0	0	1	1	PEG	Yang et al., 2018	TRIAE_CS42_7AL_TGACv1_557085_AA1776270
XLOC_013674	chr1B	652452379	652457246	TraesCS1B02G426200	CxS-SxC	E9	561	2219	2242	592	0	0.201799	0.208892	0.798201	0.791108	PEG	this study
XLOC_017375	chr1B	615125378	615129772	TraesCS1B02G383400	CxS-SxC	E9	262	0	32	625	1.25119e-192	1	0.951294	0	0.0487062	MEG	this study
XLOC_017458	chr1B	626862954	626865441	TraesCS1B02G395300	CxS-SxC	E9	410	16	0	36	3.44125e-40	0.962441	1	0.0375587	0	MEG	this study
XLOC_017784	chr1B	655781234	655786592	TraesCS1B02G431400	CxS-SxC	E9	118	0	6	72	9.77632e-46	1	0.923077	0	0.0769231	MEG	this study
XLOC_036556	chr2A	410872410	410874854	TraesCS2A02G260800	CxS-SxC	E9	28	3	0	30	1.53778e-13	0.903226	1	0.0967742	0	MEG	this study
XLOC_036694	chr2A	448569385	448578301	TraesCS2A02G274100	CxS-SxC	E9	17	36	32	8	1.73518e-05	0.320755	0.2	0.679245	0.8	PEG	this study
XLOC_046386	chr2B	723962714	723963618	TraesCS2B02G529200	CxS-SxC	E9	60	0	0	136	1.33315e-50	1	1	0	0	MEG	this study
XLOC_047831	chr2B	55873373	55874651	-	CxS-SxC	E9	39	0	0	34	1.28654e-20	1	1	0	0	MEG	this study
XLOC_069285	chr3A	622708130	622720581	TraesCS3A02G371900;TraesCS3A02G372000	CxS-SxC	E9	500	81	15	121	9.38472e-63	0.860585	0.889706	0.139415	0.110294	MEG	this study
XLOC_070761	chr3A	14924426	14932925	TraesCS3A02G028000	CxS-SxC	E9	0	78	24	0	7.84092e-23	0	0	1	1	PEG	this study
XLOC_073206	chr3A	571407112	571412238	TraesCS3A02G326200	CxS-SxC	E9	0	112	236	1	9.28189e-91	0	0.00421941	1	0.995781	PEG	this study
XLOC_073845	chr3A	664691550	664697238	TraesCS3A02G423200	CxS-SxC	E9	1928	53	0	124	3.10609e-156	0.973246	1	0.0267542	0	MEG	this study
XLOC_073952	chr3A	681175553	681190804	TraesCS3A02G437300	CxS-SxC	E9	37	0	1	59	5.22301e-25	1	0.983333	0	0.0166667	MEG	this study
XLOC_081652	chr3B	705135930	705140427	TraesCS3B02G462000	CxS-SxC	E9	539	0	8	570	3.20080680137665e-315	1	0.986159	0	0.0138408	MEG	this study
XLOC_081662	chr3B	705563137	705568516	TraesCS3B02G462600	CxS-SxC	E9	129	0	0	48	3.57285e-43	1	1	0	0	MEG	this study
XLOC_083403	chr3B	42867357	42869219	TraesCS3B02G071000	CxS-SxC	E9	0	116	144	15	5.65067e-60	0	0.0943396	1	0.90566	PEG	this study
XLOC_086484	chr3B	684134088	684136862	TraesCS3B02G443700	CxS-SxC	E9	164	0	0	78	5.02098e-64	1	1	0	0	MEG	this study
XLOC_086597	chr3B	701413789	701419196	TraesCS3B02G458800	CxS-SxC	E9	239	0	40	545	5.43119e-164	1	0.931624	0	0.0683761	MEG	this study
XLOC_104300	chr4A	624614700	624618179	TraesCS4A02G344900	CxS-SxC	E9	27	0	0	20	5.78445e-13	1	1	0	0	MEG	this study
XLOC_104365	chr4A	629924758	629936936	-;TraesCS4A02G356600	CxS-SxC	E9	22	0	0	20	9.8888e-12	1	1	0	0	MEG	this study
XLOC_104937	chr4A	699883173	699886112	TraesCS4A02G428700	CxS-SxC	E9	5	28	56	11	1.59544e-10	0.151515	0.164179	0.848485	0.835821	PEG	this study
XLOC_105705	chr4A	22075004	22079477	-	CxS-SxC	E9	123	1411	764	176	1.80280206389787e-317	0.0801825	0.187234	0.919817	0.812766	PEG	this study
XLOC_108399	chr4A	627079229	627088127	TraesCS4A02G351100	CxS-SxC	E9	18	0	0	31	4.91788e-13	1	1	0	0	MEG	this study
XLOC_108401	chr4A	627281939	627290843	TraesCS4A02G351300	CxS-SxC	E9	59	0	1	19	1.71265e-16	1	0.95	0	0.05	MEG	this study
XLOC_108403	chr4A	627298472	627302370	TraesCS4A02G351400	CxS-SxC	E9	30	0	0	27	5.1585e-16	1	1	0	0	MEG	this study
XLOC_113301	chr4B	19719798	19728947	TraesCS4B02G026000	CxS-SxC	E9	0	49	38	1	3.63138e-23	0	0.025641	1	0.974359	PEG	this study
XLOC_116662	chr4B	27835168	27837853	TraesCS4B02G038800	CxS-SxC	E9	106	271	558	47	1.647e-99	0.281167	0.077686	0.718833	0.922314	PEG	this study
XLOC_116770	chr4B	43108656	43112888	TraesCS4B02G054400	CxS-SxC	E9	136	6	0	36	1.22116e-30	0.957746	1	0.0422535	0	MEG	this study
XLOC_135498	chr5A	355850240	355853096	TraesCS5A02G166800	CxS-SxC	E9	21	0	0	30	5.43896e-14	1	1	0	0	MEG	this study
XLOC_136245	chr5A	482120429	482128078	TraesCS5A02G272500	CxS-SxC	E9	44	71	77	25	1.10176e-07	0.382609	0.245098	0.617391	0.754902	PEG	this study
XLOC_136797	chr5A	553372484	553374219	-	CxS-SxC	E9	181	0	0	114	3.08405e-83	1	1	0	0	MEG	this study
XLOC_137050	chr5A	580947297	580950214	TraesCS5A02G383200	CxS-SxC	E9	14	27	30	12	0.00164421	0.341463	0.285714	0.658537	0.714286	PEG	this study
XLOC_137518	chr5A	631204171	631206622	-	CxS-SxC	E9	348	0	0	436	1.10264e-230	1	1	0	0	MEG	this study
XLOC_146412	chr5B	68829722	68831205	-	CxS-SxC	E9	29	0	0	14	6.07612e-11	1	1	0	0	MEG	this study
XLOC_166501	chr6A	592222495	592223238	TraesCS6A02G362200	CxS-SxC	E9	132	1	0	266	1.99997e-105	0.992481	1	0.0075188	0	MEG	this study
XLOC_174093	chr6B	133841515	133847326	TraesCS6B02G136400	CxS-SxC	E9	9	37	27	9	1.54843e-06	0.195652	0.25	0.804348	0.75	PEG	this study
XLOC_174822	chr6B	281546406	281549711	-	CxS-SxC	E9	27	0	0	37	9.61789e-18	1	1	0	0	MEG	this study
XLOC_176459	chr6B	674100424	674104683	TraesCS6B02G398500	CxS-SxC	E9	178	13	0	176	2.1492e-88	0.931937	1	0.0680628	0	MEG	this study
XLOC_177157	chr6B	9867458	9875997	TraesCS6B02G016200	CxS-SxC	E9	18	0	0	40	1.45812e-14	1	1	0	0	MEG	this study
XLOC_181071	chr6B	717406975	717420586	TraesCS6B02G467500;TraesCS6B02G467600	CxS-SxC	E9	19	908	266	0	2.51016e-242	0.0204962	0	0.979504	1	PEG	this study
XLOC_193396	chr7A	119126788	119130083	TraesCS7A02G163000	CxS-SxC	E9	233	0	1	113	9.51998e-91	1	0.991228	0	0.00877193	MEG	this study
XLOC_193431	chr7A	122488150	122495106	TraesCS7A02G167300	CxS-SxC	E9	2	112	45	9	3.79232e-28	0.0175439	0.166667	0.982456	0.833333	PEG	this study
XLOC_193459	chr7A	126576805	126586202	TraesCS7A02G170600	CxS-SxC	E9	239	8	3	220	5.089e-118	0.967611	0.986547	0.0323887	0.0134529	MEG	this study
XLOC_193662	chr7A	157393154	157394420	-	CxS-SxC	E9	27	0	0	18	3.08118e-12	1	1	0	0	MEG	this study
XLOC_194750	chr7A	447494783	447500758	TraesCS7A02G313800	CxS-SxC	E9	61	182	246	42	9.06426e-46	0.251029	0.145833	0.748971	0.854167	PEG	this study
XLOC_200059	chr7A	581430847	581436916	TraesCS7A02G402400	CxS-SxC	E9	73	7	0	43	4.13098e-25	0.9125	1	0.0875	0	MEG	this study
XLOC_200954	chr7A	700707647	700712298	TraesCS7A02G514900	CxS-SxC	E9	90	0	3	67	9.40474e-41	1	0.957143	0	0.0428571	MEG	this study
XLOC_201358	chr7A	736553306	736559137	TraesCS7A02G569600	CxS-SxC	E9	133	12	17	162	1.23924e-54	0.917241	0.905028	0.0827586	0.0949721	MEG	this study
XLOC_208116	chr7B	634223407	634232655	-	CxS-SxC	E9	267	9	0	254	1.7968e-140	0.967391	1	0.0326087	0	MEG	this study
XLOC_210220	chr7B	138877164	138887015	TraesCS7B02G119800	CxS-SxC	E9	24	239	85	2	7.43644e-55	0.0912548	0.0229885	0.908745	0.977011	PEG	this study
XLOC_210239	chr7B	143054685	143055844	TraesCS7B02G121900	CxS-SxC	E9	1	45	16	0	3.62428e-13	0.0217391	0	0.978261	1	PEG	this study
XLOC_230271	chrUn	39280524	39284049	-	CxS-SxC	E9	86	0	0	21	1.01699e-21	1	1	0	0	MEG	this study
XLOC_230367	chrUn	48288411	48296554	-	CxS-SxC	E9	2	47	19	0	3.95447e-14	0.0408163	0	0.959184	1	PEG	this study
XLOC_007213	chr1A	592323531	592332214	TraesCS1A02G444400	CxS-SxC	E9	68	0	3	79	2.10897e-38	1	0.963415	0	0.0365854	MEG	Yang et al., 2018	TRIAE_CS42_1AL_TGACv1_000492_AA0013430
XLOC_046880	chr2B	776218929	776223025	TraesCS2B02G589800	CxS-SxC	E9	0	152	370	14	2.5383e-116	0	0.0364583	1	0.963542	PEG	Yang et al., 2018	TRIAE_CS42_2BL_TGACv1_129489_AA0385850
XLOC_068946	chr3A	571174803	571179963	TraesCS3A02G325800	CxS-SxC	E9	0	145	26	0	3.69794e-30	0	0	1	1	PEG	Yang et al., 2018	TRIAE_CS42_3AL_TGACv1_194568_AA0636060
XLOC_069284	chr3A	622270919	622279466	TraesCS3A02G371800	CxS-SxC	E9	156	0	8	260	1.29584e-105	1	0.970149	0	0.0298507	MEG	Yang et al., 2018	TRIAE_CS42_3AL_TGACv1_193561_AA0613050
XLOC_108478	chr4A	635724274	635726390	TraesCS4A02G361700	CxS-SxC	E9	89	0	4	156	5.43275e-62	1	0.975	0	0.025	MEG	Yang et al., 2018	TRIAE_CS42_4AL_TGACv1_289491_AA0971830
XLOC_135411	chr5A	334262255	334266168	TraesCS5A02G155900	CxS-SxC	E9	38	0	0	22	5.13409e-16	1	1	0	0	MEG	Yang et al., 2018	TRIAE_CS42_5AL_TGACv1_375624_AA1224720
XLOC_149479	chr5B	631351265	631354267	TraesCS5B02G456100	CxS-SxC	E9	44	0	0	35	3.16407e-22	1	1	0	0	MEG	Yang et al., 2018	TRIAE_CS42_5BL_TGACv1_405314_AA1324730
XLOC_163566	chr6A	3013965	3017799	TraesCS6A02G007700	CxS-SxC	E9	87	0	0	57	2.89402e-40	1	1	0	0	MEG	Yang et al., 2018	TRIAE_CS42_6AS_TGACv1_487181_AA1568730
XLOC_166973	chr6A	2716213	2719670	TraesCS6A02G006600	CxS-SxC	E9	81	7	0	46	1.00691e-27	0.920455	1	0.0795455	0	MEG	Yang et al., 2018	TRIAE_CS42_6AS_TGACv1_485362_AA1544140
XLOC_194660	chr7A	426796313	426800672	TraesCS7A02G303400	CxS-SxC	E9	477	0	7	379	2.24337e-239	1	0.981865	0	0.0181347	MEG	Yang et al., 2018	TRIAE_CS42_7AL_TGACv1_556621_AA1767320
