# Supplementary material for: Asymmetric gene expression in grain development of reciprocal crosses between tetraploid and hexaploid wheats
Source: Commun Biol. 2022 Dec 23;5:1412. doi: 10.1038/s42003-022-04374-w (PMC9789062; doi:10.1038/s42003-022-04374-w)
Supplement: Supplementary file 19 — Supplementary Data 16 [file 42003_2022_4374_MOESM19_ESM.xlsx]

## Sheet: Supplementary Data 16
Supplementary Data 16. Primers and probes used in this study. The sequence of primers and probes, targeted genes and usages were indicated.
No.	Orientation	Purpose	Target gene	Sequence (5' to 3')	Additional information
DG638	Forward primer	DEG validation	XLOC_061322	CGTGGGGCCGGACAAGGT
DG639	Reverse primer	DEG validation	XLOC_061322	GCTTGGCCGCCGTCAGCA
DG640	Forward primer	DEG validation	XLOC_123260	GTCGTGCCGGGATTCACC
DG641	Reverse primer	DEG validation	XLOC_123260	GCCTTGAGCGACGTAGCC
DG642	Forward primer	DEG validation	XLOC_114665	GGGAGGGAAACAGACGTCAGT
DG643	Reverse primer	DEG validation	XLOC_114665	CACGGGTAAGATTCTTGCCAA
DG647	Forward primer	AS validation	XLOC_068425	TTCGTGCCGCTCGATCCA	Covering transcripts: TCONS_00165839.p1, TCONS_00165840.p1, TCONS_00165841.p1, TCONS_00165843.p1, TCONS_00165844.p1
DG648	Reverse primer	AS validation	XLOC_068425	TACCCCGTCTTCTCCTCGGC	Covering transcripts: TCONS_00165839.p1, TCONS_00165843.p1, TCONS_00165844.p1
DG649	Reverse primer	AS validation	XLOC_068425	CACGACGTACCCCGTCTCG	Covering transcripts: TCONS_00165840.p1, TCONS_00165841.p1
DG651	Forward primer	AS validation	XLOC_131342	CAATGGTGCTGGACGTGCT	Covering transcripts: TCONS_00321813.p1, TCONS_00321816.p1
DG652	Reverse primer	AS validation	XLOC_131342	ATGTGCGGCAGCGGCGTA	Covering transcripts: TCONS_00321813.p1, TCONS_00321814.p1, TCONS_00321815.p1, TCONS_00321816.p1
DG653	Forward primer	AS validation	XLOC_131342	GCCCAATGATCAAGTCGGA	Covering transcripts: TCONS_00321815.p1
DG654	Forward primer	AS validation	XLOC_131342	CGGCCCAATGAAGATCAAGT	Covering transcripts: TCONS_00321814.p1
DG656	Reverse primer	AS validation	XLOC_026726	TACTGCGCCGCGTCGGAA	Covering transcripts: TCONS_00066897.p2, TCONS_00066898.p2, TCONS_00066899.p2
DG658	Forward primer	AS validation	XLOC_026726	CCGAGGGGACCAAGCAGAA	Covering transcripts: TCONS_00066898.p2, TCONS_00066899.p2
DG659	Forward primer	AS validation	XLOC_026726	TGGAGGCCACGAAGCAGAAG	Covering transcripts: TCONS_00066897.p2
DG664	Forward primer	Imprinting validation	XLOC_116226	CAGTATGACCTGCTAAGTGCACAA
DG665	Reverse primer	Imprinting validation	XLOC_116226	GCTCCGTTGTCGCCATGT
DG666	Reverse probe	Imprinting validation	XLOC_116226	FAM-CCACGTGTTCCATCATCAATCTTTCAATC-ZEN/IABkFQ	Target A, PEG, embryo
DG667	Reverse probe	Imprinting validation	XLOC_116226	HEX-CACGTGTTCCATCATCACTCTTTCAATC-ZEN/IABkFQ	Target S, PEG, embryo
DG668	Forward primer	Imprinting validation	XLOC_210220	TGTGAATGAAGGCGTCGGC
DG669	Reverse primer	Imprinting validation	XLOC_210220	AGTCTGATTGCCGAATTGATCG
DG670	Forward probe	Imprinting validation	XLOC_210220	FAM-CTGTCAGCAAAATTGCCTCATTTCAGCAG-ZEN/IABkFQ	Target A, PEG, endosperm
DG671	Forward probe	Imprinting validation	XLOC_210220	HEX-CTGTCAGCAAGATTGCCTCATTTCAGCAG-ZEN/IABkFQ	Target S, PEG, endosperm
DG672	Forward primer	Imprinting validation	XLOC_045394	GCAGTTAAATGGGGGATCAGAAG
DG673	Reverse primer	Imprinting validation	XLOC_045394	GACTCGAAAACTCGCACCATC
DG674	Reverse probe	Imprinting validation	XLOC_045394	FAM-CAATCCCAATCATCAACCAATGGCTG-ZEN/IABkFQ	Target A, MEG, embryo
DG675	Reverse probe	Imprinting validation	XLOC_045394	HEX-CAATCCCAATCGTCGACCAATGGCTG-ZEN/IABkFQ	Target S, MEG, embryo
DG676	Forward primer	Imprinting validation	XLOC_193638	ATGCGTCTTCCAAGGAGGAGTA
DG677	Reverse primer	Imprinting validation	XLOC_193638	GGCCCCGAAGTTATGCATT
DG678	Forward probe	Imprinting validation	XLOC_193638	FAM-CCACTATCGCCGTTGCCTGCAGC-ZEN/IABkFQ	Target A, MEG, endosperm
DG679	Forward probe	Imprinting validation	XLOC_193638	HEX-CCACTATCGTCGTTGCCTGCAGC-ZEN/IABkFQ	Target S, MEG, endosperm
