# Supplementary material for: Asymmetric gene expression in grain development of reciprocal crosses between tetraploid and hexaploid wheats
Source: Commun Biol. 2022 Dec 23;5:1412. doi: 10.1038/s42003-022-04374-w (PMC9789062; doi:10.1038/s42003-022-04374-w)
Supplement: Supplementary file 20 — Supplementary Data 17 [file 42003_2022_4374_MOESM20_ESM.xlsx]

## Sheet: Supplementary Data 17
Supplementary Data 17 Additional Supplementary Data Files. Source data for Figure 2a, Figure 2b, Figure 3b, Figure 3f, Figure 3g, Figure 4a, Figure 4b, Figure 4d, Figure 4f, Figure 4g, Figure 5b, Figure 5d, Figure 6c, Figure 6e, Figure 7a, Figure 7b and Figure 7e were included.

## Sheet: Figure 2a,2b
Source data for Figure 2a				Source data for Figure 2b
sample	subgenome	Number			A	C	S	Z	AxC	CxA	AxS	SxA	CxS	SxC	AxZ	ZxA	subchr	chr
AxC	A	15797		TraesCS1A02G014100	1	1	1	1	1	1	1	1	1	1	1	1	chr1A	A
AxC	B	16451		TraesCS1A02G050600	1	1	1	1	1	1	1	1	1	1	1	1	chr1A	A
AxC	D	12810		TraesCS1A02G050700	1	1	1	1	1	1	1	1	1	1	1	1	chr1A	A
AxC	Un	455		TraesCS1A02G050800	1	1	1	1	1	1	1	1	1	1	1	1	chr1A	A
AxS	A	15594		TraesCS1A02G050900	1	1	1	1	1	1	1	1	1	1	1	1	chr1A	A
AxS	B	16297		TraesCS1A02G082500	1	1	1	1	1	1	1	1	1	1	1	1	chr1A	A
AxS	D	12687		TraesCS1A02G110100	1	1	1	1	1	1	1	1	1	1	1	1	chr1A	A
AxS	Un	451		TraesCS1A02G110600	1	1	1	1	1	1	1	1	1	1	1	1	chr1A	A
AxZ	A	15871		TraesCS1A02G113100	1	1	1	1	1	1	1	1	1	1	1	1	chr1A	A
AxZ	B	16611		TraesCS1A02G115900	1	1	1	1	1	1	1	1	1	1	1	1	chr1A	A
AxZ	D	14876		TraesCS1A02G116600	1	1	1	1	1	1	1	1	1	1	1	1	chr1A	A
AxZ	Un	514		TraesCS1A02G188400	1	1	1	1	1	1	1	1	1	1	1	1	chr1A	A
CxA	A	16889		TraesCS1A02G202900	1	1	1	1	1	1	1	1	1	1	1	1	chr1A	A
CxA	B	17574		TraesCS1A02G224200	1	1	1	1	1	1	1	1	1	1	1	1	chr1A	A
CxA	D	13678		TraesCS1A02G224600	1	1	1	1	1	1	1	1	1	1	1	1	chr1A	A
CxA	Un	503		TraesCS1A02G265600	1	1	1	1	1	1	1	1	1	1	1	1	chr1A	A
CxS	A	18290		TraesCS1A02G265800	1	1	1	1	1	1	1	1	1	1	1	1	chr1A	A
CxS	B	18960		TraesCS1A02G404900	1	1	1	1	1	1	1	1	1	1	1	1	chr1A	A
CxS	Un	363		TraesCS1A02G428800	1	1	1	1	1	1	1	1	1	1	1	1	chr1A	A
SxA	A	14801		TraesCS1B02G016800	1	1	1	1	1	1	1	1	1	1	1	1	chr1B	B
SxA	B	15445		TraesCS1B02G017400	1	1	1	1	1	1	1	1	1	1	1	1	chr1B	B
SxA	D	12392		TraesCS1B02G018100	1	1	1	1	1	1	1	1	1	1	1	1	chr1B	B
SxA	Un	433		TraesCS1B02G042200	1	1	1	1	1	1	1	1	1	1	1	1	chr1B	B
SxC	A	17204		TraesCS1B02G044000	1	1	1	1	1	1	1	1	1	1	1	1	chr1B	B
SxC	B	17789		TraesCS1B02G080300	1	1	1	1	1	1	1	1	1	1	1	1	chr1B	B
SxC	Un	319		TraesCS1B02G133200	1	1	1	1	1	1	1	1	1	1	1	1	chr1B	B
ZxA	A	15688		TraesCS1B02G135800	1	1	1	1	1	1	1	1	1	1	1	1	chr1B	B
ZxA	B	16476		TraesCS1B02G143600	1	1	1	1	1	1	1	1	1	1	1	1	chr1B	B
ZxA	D	14798		TraesCS1B02G188600	1	1	1	1	1	1	1	1	1	1	1	1	chr1B	B
ZxA	Un	517		TraesCS1B02G216800	1	1	1	1	1	1	1	1	1	1	1	1	chr1B	B
				TraesCS1B02G247400	1	1	1	1	1	1	1	1	1	1	1	1	chr1B	B
				TraesCS1B02G253800	1	1	1	1	1	1	1	1	1	1	1	1	chr1B	B
				TraesCS1B02G278700	1	1	1	1	1	1	1	1	1	1	1	1	chr1B	B
				TraesCS1B02G288900	1	1	1	1	1	1	1	1	1	1	1	1	chr1B	B
				TraesCS1B02G296400	1	1	1	1	1	1	1	1	1	1	1	1	chr1B	B
				TraesCS1B02G336900	1	1	1	1	1	1	1	1	1	1	1	1	chr1B	B
				TraesCS1B02G350400	1	1	1	1	1	1	1	1	1	1	1	1	chr1B	B
				TraesCS1B02G407900	1	1	1	1	1	1	1	1	1	1	1	1	chr1B	B
				TraesCS1B02G435200	1	1	1	1	1	1	1	1	1	1	1	1	chr1B	B
				TraesCS1B02G453500	1	1	1	1	1	1	1	1	1	1	1	1	chr1B	B
				TraesCS1B02G470700	1	1	1	1	1	1	1	1	1	1	1	1	chr1B	B
				TraesCS2A02G004400	1	1	1	1	1	1	1	1	1	1	1	1	chr2A	A
				TraesCS2A02G094100	1	1	1	1	1	1	1	1	1	1	1	1	chr2A	A
				TraesCS2A02G121300	1	1	1	1	1	1	1	1	1	1	1	1	chr2A	A
				TraesCS2A02G156700	1	1	1	1	1	1	1	1	1	1	1	1	chr2A	A
				TraesCS2A02G158800	1	1	1	1	1	1	1	1	1	1	1	1	chr2A	A
				TraesCS2A02G174600	1	1	1	1	1	1	1	1	1	1	1	1	chr2A	A
				TraesCS2A02G210600	1	1	1	1	1	1	1	1	1	1	1	1	chr2A	A
				TraesCS2A02G213300	1	1	1	1	1	1	1	1	1	1	1	1	chr2A	A
				TraesCS2A02G263300	1	1	1	1	1	1	1	1	1	1	1	1	chr2A	A
				TraesCS2A02G283600	1	1	1	1	1	1	1	1	1	1	1	1	chr2A	A
				TraesCS2A02G322900	1	1	1	1	1	1	1	1	1	1	1	1	chr2A	A
				TraesCS2A02G375600	1	1	1	1	1	1	1	1	1	1	1	1	chr2A	A
				TraesCS2A02G380700	1	1	1	1	1	1	1	1	1	1	1	1	chr2A	A
				TraesCS2A02G453700	1	1	1	1	1	1	1	1	1	1	1	1	chr2A	A
				TraesCS2A02G461200	1	1	1	1	1	1	1	1	1	1	1	1	chr2A	A
				TraesCS2A02G461300	1	1	1	1	1	1	1	1	1	1	1	1	chr2A	A
				TraesCS2A02G461500	1	1	1	1	1	1	1	1	1	1	1	1	chr2A	A
				TraesCS2A02G513900	1	1	1	1	1	1	1	1	1	1	1	1	chr2A	A
				TraesCS2A02G531800	1	1	1	1	1	1	1	1	1	1	1	1	chr2A	A
				TraesCS2A02G532000	1	1	1	1	1	1	1	1	1	1	1	1	chr2A	A
				TraesCS2A02G532200	1	1	1	1	1	1	1	1	1	1	1	1	chr2A	A
				TraesCS2B02G034400	1	1	1	1	1	1	1	1	1	1	1	1	chr2B	B
				TraesCS2B02G112300	1	1	1	1	1	1	1	1	1	1	1	1	chr2B	B
				TraesCS2B02G122300	1	1	1	1	1	1	1	1	1	1	1	1	chr2B	B
				TraesCS2B02G177100	1	1	1	1	1	1	1	1	1	1	1	1	chr2B	B
				TraesCS2B02G182200	1	1	1	1	1	1	1	1	1	1	1	1	chr2B	B
				TraesCS2B02G184400	1	1	1	1	1	1	1	1	1	1	1	1	chr2B	B
				TraesCS2B02G215800	1	1	1	1	1	1	1	1	1	1	1	1	chr2B	B
				TraesCS2B02G230700	1	1	1	1	1	1	1	1	1	1	1	1	chr2B	B
				TraesCS2B02G321100	1	1	1	1	1	1	1	1	1	1	1	1	chr2B	B
				TraesCS2B02G359700	1	1	1	1	1	1	1	1	1	1	1	1	chr2B	B
				TraesCS2B02G381100	1	1	1	1	1	1	1	1	1	1	1	1	chr2B	B
				TraesCS2B02G396100	1	1	1	1	1	1	1	1	1	1	1	1	chr2B	B
				TraesCS2B02G404500	1	1	1	1	1	1	1	1	1	1	1	1	chr2B	B
				TraesCS2B02G472600	1	1	1	1	1	1	1	1	1	1	1	1	chr2B	B
				TraesCS2B02G482100	1	1	1	1	1	1	1	1	1	1	1	1	chr2B	B
				TraesCS2B02G483000	1	1	1	1	1	1	1	1	1	1	1	1	chr2B	B
				TraesCS2B02G483100	1	1	1	1	1	1	1	1	1	1	1	1	chr2B	B
				TraesCS2B02G513800	1	1	1	1	1	1	1	1	1	1	1	1	chr2B	B
				TraesCS2B02G513900	1	1	1	1	1	1	1	1	1	1	1	1	chr2B	B
				TraesCS2B02G542000	1	1	1	1	1	1	1	1	1	1	1	1	chr2B	B
				TraesCS2B02G547900	1	1	1	1	1	1	1	1	1	1	1	1	chr2B	B
				TraesCS2B02G553700	1	1	1	1	1	1	1	1	1	1	1	1	chr2B	B
				TraesCS2B02G561000	1	1	1	1	1	1	1	1	1	1	1	1	chr2B	B
				TraesCS2B02G594800	1	1	1	1	1	1	1	1	1	1	1	1	chr2B	B
				TraesCS3A02G045100	1	1	1	1	1	1	1	1	1	1	1	1	chr3A	A
				TraesCS3A02G049300	1	1	1	1	1	1	1	1	1	1	1	1	chr3A	A
				TraesCS3A02G050400	1	1	1	1	1	1	1	1	1	1	1	1	chr3A	A
				TraesCS3A02G066200	1	1	1	1	1	1	1	1	1	1	1	1	chr3A	A
				TraesCS3A02G066300	1	1	1	1	1	1	1	1	1	1	1	1	chr3A	A
				TraesCS3A02G066400	1	1	1	1	1	1	1	1	1	1	1	1	chr3A	A
				TraesCS3A02G066900	1	1	1	1	1	1	1	1	1	1	1	1	chr3A	A
				TraesCS3A02G068100	1	1	1	1	1	1	1	1	1	1	1	1	chr3A	A
				TraesCS3A02G074600	1	1	1	1	1	1	1	1	1	1	1	1	chr3A	A
				TraesCS3A02G075800	1	1	1	1	1	1	1	1	1	1	1	1	chr3A	A
				TraesCS3A02G121900	1	1	1	1	1	1	1	1	1	1	1	1	chr3A	A
				TraesCS3A02G135600	1	1	1	1	1	1	1	1	1	1	1	1	chr3A	A
				TraesCS3A02G161400	1	1	1	1	1	1	1	1	1	1	1	1	chr3A	A
				TraesCS3A02G207800	1	1	1	1	1	1	1	1	1	1	1	1	chr3A	A
				TraesCS3A02G232000	1	1	1	1	1	1	1	1	1	1	1	1	chr3A	A
				TraesCS3A02G240900	1	1	1	1	1	1	1	1	1	1	1	1	chr3A	A
				TraesCS3A02G281300	1	1	1	1	1	1	1	1	1	1	1	1	chr3A	A
				TraesCS3A02G353900	1	1	1	1	1	1	1	1	1	1	1	1	chr3A	A
				TraesCS3A02G361000	1	1	1	1	1	1	1	1	1	1	1	1	chr3A	A
				TraesCS3A02G378100	1	1	1	1	1	1	1	1	1	1	1	1	chr3A	A
				TraesCS3A02G436600	1	1	1	1	1	1	1	1	1	1	1	1	chr3A	A
				TraesCS3A02G441800	1	1	1	1	1	1	1	1	1	1	1	1	chr3A	A
				TraesCS3A02G530600	1	1	1	1	1	1	1	1	1	1	1	1	chr3A	A
				TraesCS3A02G530800	1	1	1	1	1	1	1	1	1	1	1	1	chr3A	A
				TraesCS3A02G531500	1	1	1	1	1	1	1	1	1	1	1	1	chr3A	A
				TraesCS3B02G059200	1	1	1	1	1	1	1	1	1	1	1	1	chr3B	B
				TraesCS3B02G061900	1	1	1	1	1	1	1	1	1	1	1	1	chr3B	B
				TraesCS3B02G081200	1	1	1	1	1	1	1	1	1	1	1	1	chr3B	B
				TraesCS3B02G105900	1	1	1	1	1	1	1	1	1	1	1	1	chr3B	B
				TraesCS3B02G217500	1	1	1	1	1	1	1	1	1	1	1	1	chr3B	B
				TraesCS3B02G234900	1	1	1	1	1	1	1	1	1	1	1	1	chr3B	B
				TraesCS3B02G261300	1	1	1	1	1	1	1	1	1	1	1	1	chr3B	B
				TraesCS3B02G262800	1	1	1	1	1	1	1	1	1	1	1	1	chr3B	B
				TraesCS3B02G269100	1	1	1	1	1	1	1	1	1	1	1	1	chr3B	B
				TraesCS3B02G407900	1	1	1	1	1	1	1	1	1	1	1	1	chr3B	B
				TraesCS3B02G436300	1	1	1	1	1	1	1	1	1	1	1	1	chr3B	B
				TraesCS3B02G450100	1	1	1	1	1	1	1	1	1	1	1	1	chr3B	B
				TraesCS3B02G475700	1	1	1	1	1	1	1	1	1	1	1	1	chr3B	B
				TraesCS3B02G523500	1	1	1	1	1	1	1	1	1	1	1	1	chr3B	B
				TraesCS4A02G015700	1	1	1	1	1	1	1	1	1	1	1	1	chr4A	A
				TraesCS4A02G016000	1	1	1	1	1	1	1	1	1	1	1	1	chr4A	A
				TraesCS4A02G028600	1	1	1	1	1	1	1	1	1	1	1	1	chr4A	A
				TraesCS4A02G049100	1	1	1	1	1	1	1	1	1	1	1	1	chr4A	A
				TraesCS4A02G098800	1	1	1	1	1	1	1	1	1	1	1	1	chr4A	A
				TraesCS4A02G100200	1	1	1	1	1	1	1	1	1	1	1	1	chr4A	A
				TraesCS4A02G107100	1	1	1	1	1	1	1	1	1	1	1	1	chr4A	A
				TraesCS4A02G167400	1	1	1	1	1	1	1	1	1	1	1	1	chr4A	A
				TraesCS4A02G172500	1	1	1	1	1	1	1	1	1	1	1	1	chr4A	A
				TraesCS4A02G202000	1	1	1	1	1	1	1	1	1	1	1	1	chr4A	A
				TraesCS4A02G224600	1	1	1	1	1	1	1	1	1	1	1	1	chr4A	A
				TraesCS4A02G250200	1	1	1	1	1	1	1	1	1	1	1	1	chr4A	A
				TraesCS4A02G308500	1	1	1	1	1	1	1	1	1	1	1	1	chr4A	A
				TraesCS4A02G311600	1	1	1	1	1	1	1	1	1	1	1	1	chr4A	A
				TraesCS4B02G030600	1	1	1	1	1	1	1	1	1	1	1	1	chr4B	B
				TraesCS4B02G065500	1	1	1	1	1	1	1	1	1	1	1	1	chr4B	B
				TraesCS4B02G077900	1	1	1	1	1	1	1	1	1	1	1	1	chr4B	B
				TraesCS4B02G125000	1	1	1	1	1	1	1	1	1	1	1	1	chr4B	B
				TraesCS4B02G142200	1	1	1	1	1	1	1	1	1	1	1	1	chr4B	B
				TraesCS4B02G197300	1	1	1	1	1	1	1	1	1	1	1	1	chr4B	B
				TraesCS4B02G202900	1	1	1	1	1	1	1	1	1	1	1	1	chr4B	B
				TraesCS4B02G205500	1	1	1	1	1	1	1	1	1	1	1	1	chr4B	B
				TraesCS4B02G248900	1	1	1	1	1	1	1	1	1	1	1	1	chr4B	B
				TraesCS4B02G255700	1	1	1	1	1	1	1	1	1	1	1	1	chr4B	B
				TraesCS4B02G288300	1	1	1	1	1	1	1	1	1	1	1	1	chr4B	B
				TraesCS4B02G312200	1	1	1	1	1	1	1	1	1	1	1	1	chr4B	B
				TraesCS4B02G326600	1	1	1	1	1	1	1	1	1	1	1	1	chr4B	B
				TraesCS4B02G331700	1	1	1	1	1	1	1	1	1	1	1	1	chr4B	B
				TraesCS4B02G393300	1	1	1	1	1	1	1	1	1	1	1	1	chr4B	B
				TraesCS5A02G007000	1	1	1	1	1	1	1	1	1	1	1	1	chr5A	A
				TraesCS5A02G046400	1	1	1	1	1	1	1	1	1	1	1	1	chr5A	A
				TraesCS5A02G079300	1	1	1	1	1	1	1	1	1	1	1	1	chr5A	A
				TraesCS5A02G083700	1	1	1	1	1	1	1	1	1	1	1	1	chr5A	A
				TraesCS5A02G088200	1	1	1	1	1	1	1	1	1	1	1	1	chr5A	A
				TraesCS5A02G097500	1	1	1	1	1	1	1	1	1	1	1	1	chr5A	A
				TraesCS5A02G135600	1	1	1	1	1	1	1	1	1	1	1	1	chr5A	A
				TraesCS5A02G147700	1	1	1	1	1	1	1	1	1	1	1	1	chr5A	A
				TraesCS5A02G148900	1	1	1	1	1	1	1	1	1	1	1	1	chr5A	A
				TraesCS5A02G198300	1	1	1	1	1	1	1	1	1	1	1	1	chr5A	A
				TraesCS5A02G199800	1	1	1	1	1	1	1	1	1	1	1	1	chr5A	A
				TraesCS5A02G211600	1	1	1	1	1	1	1	1	1	1	1	1	chr5A	A
				TraesCS5A02G240600	1	1	1	1	1	1	1	1	1	1	1	1	chr5A	A
				TraesCS5A02G250800	1	1	1	1	1	1	1	1	1	1	1	1	chr5A	A
				TraesCS5A02G321600	1	1	1	1	1	1	1	1	1	1	1	1	chr5A	A
				TraesCS5A02G329000	1	1	1	1	1	1	1	1	1	1	1	1	chr5A	A
				TraesCS5A02G329100	1	1	1	1	1	1	1	1	1	1	1	1	chr5A	A
				TraesCS5A02G360000	1	1	1	1	1	1	1	1	1	1	1	1	chr5A	A
				TraesCS5A02G416000	1	1	1	1	1	1	1	1	1	1	1	1	chr5A	A
				TraesCS5A02G476600	1	1	1	1	1	1	1	1	1	1	1	1	chr5A	A
				TraesCS5A02G525800	1	1	1	1	1	1	1	1	1	1	1	1	chr5A	A
				TraesCS5A02G554300	1	1	1	1	1	1	1	1	1	1	1	1	chr5A	A
				TraesCS5B02G006100	1	1	1	1	1	1	1	1	1	1	1	1	chr5B	B
				TraesCS5B02G033300	1	1	1	1	1	1	1	1	1	1	1	1	chr5B	B
				TraesCS5B02G086700	1	1	1	1	1	1	1	1	1	1	1	1	chr5B	B
				TraesCS5B02G089500	1	1	1	1	1	1	1	1	1	1	1	1	chr5B	B
				TraesCS5B02G094200	1	1	1	1	1	1	1	1	1	1	1	1	chr5B	B
				TraesCS5B02G107700	1	1	1	1	1	1	1	1	1	1	1	1	chr5B	B
				TraesCS5B02G117000	1	1	1	1	1	1	1	1	1	1	1	1	chr5B	B
				TraesCS5B02G132000	1	1	1	1	1	1	1	1	1	1	1	1	chr5B	B
				TraesCS5B02G146000	1	1	1	1	1	1	1	1	1	1	1	1	chr5B	B
				TraesCS5B02G157600	1	1	1	1	1	1	1	1	1	1	1	1	chr5B	B
				TraesCS5B02G176700	1	1	1	1	1	1	1	1	1	1	1	1	chr5B	B
				TraesCS5B02G322200	1	1	1	1	1	1	1	1	1	1	1	1	chr5B	B
				TraesCS5B02G329100	1	1	1	1	1	1	1	1	1	1	1	1	chr5B	B
				TraesCS5B02G381300	1	1	1	1	1	1	1	1	1	1	1	1	chr5B	B
				TraesCS5B02G408300	1	1	1	1	1	1	1	1	1	1	1	1	chr5B	B
				TraesCS5B02G418400	1	1	1	1	1	1	1	1	1	1	1	1	chr5B	B
				TraesCS5B02G456700	1	1	1	1	1	1	1	1	1	1	1	1	chr5B	B
				TraesCS5B02G464900	1	1	1	1	1	1	1	1	1	1	1	1	chr5B	B
				TraesCS5B02G531100	1	1	1	1	1	1	1	1	1	1	1	1	chr5B	B
				TraesCS6A02G016300	1	1	1	1	1	1	1	1	1	1	1	1	chr6A	A
				TraesCS6A02G034800	1	1	1	1	1	1	1	1	1	1	1	1	chr6A	A
				TraesCS6A02G063900	1	1	1	1	1	1	1	1	1	1	1	1	chr6A	A
				TraesCS6A02G087200	1	1	1	1	1	1	1	1	1	1	1	1	chr6A	A
				TraesCS6A02G087700	1	1	1	1	1	1	1	1	1	1	1	1	chr6A	A
				TraesCS6A02G109600	1	1	1	1	1	1	1	1	1	1	1	1	chr6A	A
				TraesCS6A02G109900	1	1	1	1	1	1	1	1	1	1	1	1	chr6A	A
				TraesCS6A02G167700	1	1	1	1	1	1	1	1	1	1	1	1	chr6A	A
				TraesCS6A02G179000	1	1	1	1	1	1	1	1	1	1	1	1	chr6A	A
				TraesCS6A02G259500	1	1	1	1	1	1	1	1	1	1	1	1	chr6A	A
				TraesCS6A02G263400	1	1	1	1	1	1	1	1	1	1	1	1	chr6A	A
				TraesCS6A02G284100	1	1	1	1	1	1	1	1	1	1	1	1	chr6A	A
				TraesCS6A02G296200	1	1	1	1	1	1	1	1	1	1	1	1	chr6A	A
				TraesCS6A02G310400	1	1	1	1	1	1	1	1	1	1	1	1	chr6A	A
				TraesCS6A02G317100	1	1	1	1	1	1	1	1	1	1	1	1	chr6A	A
				TraesCS6A02G360400	1	1	1	1	1	1	1	1	1	1	1	1	chr6A	A
				TraesCS6A02G362300	1	1	1	1	1	1	1	1	1	1	1	1	chr6A	A
				TraesCS6B02G023800	1	1	1	1	1	1	1	1	1	1	1	1	chr6B	B
				TraesCS6B02G041500	1	1	1	1	1	1	1	1	1	1	1	1	chr6B	B
				TraesCS6B02G085700	1	1	1	1	1	1	1	1	1	1	1	1	chr6B	B
				TraesCS6B02G091800	1	1	1	1	1	1	1	1	1	1	1	1	chr6B	B
				TraesCS6B02G093900	1	1	1	1	1	1	1	1	1	1	1	1	chr6B	B
				TraesCS6B02G115500	1	1	1	1	1	1	1	1	1	1	1	1	chr6B	B
				TraesCS6B02G324900	1	1	1	1	1	1	1	1	1	1	1	1	chr6B	B
				TraesCS6B02G334600	1	1	1	1	1	1	1	1	1	1	1	1	chr6B	B
				TraesCS6B02G386700	1	1	1	1	1	1	1	1	1	1	1	1	chr6B	B
				TraesCS6B02G388500	1	1	1	1	1	1	1	1	1	1	1	1	chr6B	B
				TraesCS6B02G393300	1	1	1	1	1	1	1	1	1	1	1	1	chr6B	B
				TraesCS6B02G408400	1	1	1	1	1	1	1	1	1	1	1	1	chr6B	B
				TraesCS6B02G418700	1	1	1	1	1	1	1	1	1	1	1	1	chr6B	B
				TraesCS7A02G145700	1	1	1	1	1	1	1	1	1	1	1	1	chr7A	A
				TraesCS7A02G162800	1	1	1	1	1	1	1	1	1	1	1	1	chr7A	A
				TraesCS7A02G183500	1	1	1	1	1	1	1	1	1	1	1	1	chr7A	A
				TraesCS7A02G226900	1	1	1	1	1	1	1	1	1	1	1	1	chr7A	A
				TraesCS7A02G236000	1	1	1	1	1	1	1	1	1	1	1	1	chr7A	A
				TraesCS7A02G302100	1	1	1	1	1	1	1	1	1	1	1	1	chr7A	A
				TraesCS7A02G343600	1	1	1	1	1	1	1	1	1	1	1	1	chr7A	A
				TraesCS7A02G439800	1	1	1	1	1	1	1	1	1	1	1	1	chr7A	A
				TraesCS7A02G445500	1	1	1	1	1	1	1	1	1	1	1	1	chr7A	A
				TraesCS7A02G506500	1	1	1	1	1	1	1	1	1	1	1	1	chr7A	A
				TraesCS7B02G034200	1	1	1	1	1	1	1	1	1	1	1	1	chr7B	B
				TraesCS7B02G088400	1	1	1	1	1	1	1	1	1	1	1	1	chr7B	B
				TraesCS7B02G103600	1	1	1	1	1	1	1	1	1	1	1	1	chr7B	B
				TraesCS7B02G174900	1	1	1	1	1	1	1	1	1	1	1	1	chr7B	B
				TraesCS7B02G192700	1	1	1	1	1	1	1	1	1	1	1	1	chr7B	B
				TraesCS7B02G243000	1	1	1	1	1	1	1	1	1	1	1	1	chr7B	B
				TraesCS7B02G244000	1	1	1	1	1	1	1	1	1	1	1	1	chr7B	B
				TraesCS7B02G247000	1	1	1	1	1	1	1	1	1	1	1	1	chr7B	B
				TraesCS7B02G294000	1	1	1	1	1	1	1	1	1	1	1	1	chr7B	B
				TraesCS7B02G310800	1	1	1	1	1	1	1	1	1	1	1	1	chr7B	B
				TraesCS7B02G394500	1	1	1	1	1	1	1	1	1	1	1	1	chr7B	B
				TraesCS7B02G394800	1	1	1	1	1	1	1	1	1	1	1	1	chr7B	B
				TraesCS7B02G412400	1	1	1	1	1	1	1	1	1	1	1	1	chr7B	B
				TraesCS7B02G414100	1	1	1	1	1	1	1	1	1	1	1	1	chr7B	B
				TraesCSU02G049400	1	1	1	1	1	1	1	1	1	1	1	1	chrUn	n
				TraesCSU02G071300	1	1	1	1	1	1	1	1	1	1	1	1	chrUn	n
				TraesCSU02G197200	1	1	1	1	1	1	1	1	1	1	1	1	chrUn	n
				TraesCSU02G203200	1	1	1	1	1	1	1	1	1	1	1	1	chrUn	n
				TraesCSU02G262700	1	1	1	1	1	1	1	1	1	1	1	1	chrUn	n
				XLOC_000103	1	1	1	1	1	1	1	1	1	1	1	1	chr1A	A
				XLOC_000212	1	1	1	1	1	1	1	1	1	1	1	1	chr1A	A
				XLOC_000235	1	1	1	1	1	1	1	1	1	1	1	1	chr1A	A
				XLOC_000242	1	1	1	1	1	1	1	1	1	1	1	1	chr1A	A
				XLOC_000244	1	1	1	1	1	1	1	1	1	1	1	1	chr1A	A
				XLOC_000269	1	1	1	1	1	1	1	1	1	1	1	1	chr1A	A
				XLOC_000286	1	1	1	1	1	1	1	1	1	1	1	1	chr1A	A
				XLOC_000314	1	1	1	1	1	1	1	1	1	1	1	1	chr1A	A
				XLOC_000319	1	1	1	1	1	1	1	1	1	1	1	1	chr1A	A
				XLOC_000324	1	1	1	1	1	1	1	1	1	1	1	1	chr1A	A
				XLOC_000325	1	1	1	1	1	1	1	1	1	1	1	1	chr1A	A
				XLOC_000330	1	1	1	1	1	1	1	1	1	1	1	1	chr1A	A
				XLOC_000352	1	1	1	1	1	1	1	1	1	1	1	1	chr1A	A
				XLOC_000353	1	1	1	1	1	1	1	1	1	1	1	1	chr1A	A
				XLOC_000387	1	1	1	1	1	1	1	1	1	1	1	1	chr1A	A
				XLOC_000389	1	1	1	1	1	1	1	1	1	1	1	1	chr1A	A
				XLOC_000390	1	1	1	1	1	1	1	1	1	1	1	1	chr1A	A
				XLOC_000392	1	1	1	1	1	1	1	1	1	1	1	1	chr1A	A
				XLOC_000413	1	1	1	1	1	1	1	1	1	1	1	1	chr1A	A
				XLOC_000434	1	1	1	1	1	1	1	1	1	1	1	1	chr1A	A
				XLOC_000442	1	1	1	1	1	1	1	1	1	1	1	1	chr1A	A
				XLOC_000460	1	1	1	1	1	1	1	1	1	1	1	1	chr1A	A
				XLOC_000463	1	1	1	1	1	1	1	1	1	1	1	1	chr1A	A
				XLOC_000464	1	1	1	1	1	1	1	1	1	1	1	1	chr1A	A
				XLOC_000483	1	1	1	1	1	1	1	1	1	1	1	1	chr1A	A
				XLOC_000523	1	1	1	1	1	1	1	1	1	1	1	1	chr1A	A
				XLOC_000532	1	1	1	1	1	1	1	1	1	1	1	1	chr1A	A
				XLOC_000534	1	1	1	1	1	1	1	1	1	1	1	1	chr1A	A
				XLOC_000535	1	1	1	1	1	1	1	1	1	1	1	1	chr1A	A
				XLOC_000541	1	1	1	1	1	1	1	1	1	1	1	1	chr1A	A
				XLOC_000553	1	1	1	1	1	1	1	1	1	1	1	1	chr1A	A
				XLOC_000592	1	1	1	1	1	1	1	1	1	1	1	1	chr1A	A
				XLOC_000598	1	1	1	1	1	1	1	1	1	1	1	1	chr1A	A
				XLOC_000626	1	1	1	1	1	1	1	1	1	1	1	1	chr1A	A
				XLOC_000638	1	1	1	1	1	1	1	1	1	1	1	1	chr1A	A
				XLOC_000644	1	1	1	1	1	1	1	1	1	1	1	1	chr1A	A
				XLOC_000656	1	1	1	1	1	1	1	1	1	1	1	1	chr1A	A
				XLOC_000658	1	1	1	1	1	1	1	1	1	1	1	1	chr1A	A
				XLOC_000688	1	1	1	1	1	1	1	1	1	1	1	1	chr1A	A
				XLOC_000690	1	1	1	1	1	1	1	1	1	1	1	1	chr1A	A
				XLOC_000709	1	1	1	1	1	1	1	1	1	1	1	1	chr1A	A
				XLOC_000711	1	1	1	1	1	1	1	1	1	1	1	1	chr1A	A
				XLOC_000717	1	1	1	1	1	1	1	1	1	1	1	1	chr1A	A
				XLOC_000720	1	1	1	1	1	1	1	1	1	1	1	1	chr1A	A
				XLOC_000726	1	1	1	1	1	1	1	1	1	1	1	1	chr1A	A
				XLOC_000731	1	1	1	1	1	1	1	1	1	1	1	1	chr1A	A
				XLOC_000773	1	1	1	1	1	1	1	1	1	1	1	1	chr1A	A
				XLOC_000783	1	1	1	1	1	1	1	1	1	1	1	1	chr1A	A
				XLOC_000792	1	1	1	1	1	1	1	1	1	1	1	1	chr1A	A
				XLOC_000794	1	1	1	1	1	1	1	1	1	1	1	1	chr1A	A
				XLOC_000810	1	1	1	1	1	1	1	1	1	1	1	1	chr1A	A
				XLOC_000820	1	1	1	1	1	1	1	1	1	1	1	1	chr1A	A
				XLOC_000824	1	1	1	1	1	1	1	1	1	1	1	1	chr1A	A
				XLOC_000828	1	1	1	1	1	1	1	1	1	1	1	1	chr1A	A
				XLOC_000841	1	1	1	1	1	1	1	1	1	1	1	1	chr1A	A
				XLOC_000842	1	1	1	1	1	1	1	1	1	1	1	1	chr1A	A
				XLOC_000854	1	1	1	1	1	1	1	1	1	1	1	1	chr1A	A
				XLOC_000857	1	1	1	1	1	1	1	1	1	1	1	1	chr1A	A
				XLOC_000863	1	1	1	1	1	1	1	1	1	1	1	1	chr1A	A
				XLOC_000877	1	1	1	1	1	1	1	1	1	1	1	1	chr1A	A
				XLOC_000878	1	1	1	1	1	1	1	1	1	1	1	1	chr1A	A
				XLOC_000902	1	1	1	1	1	1	1	1	1	1	1	1	chr1A	A
				XLOC_000909	1	1	1	1	1	1	1	1	1	1	1	1	chr1A	A
				XLOC_000910	1	1	1	1	1	1	1	1	1	1	1	1	chr1A	A
				XLOC_000914	1	1	1	1	1	1	1	1	1	1	1	1	chr1A	A
				XLOC_000921	1	1	1	1	1	1	1	1	1	1	1	1	chr1A	A
				XLOC_000960	1	1	1	1	1	1	1	1	1	1	1	1	chr1A	A
				XLOC_000966	1	1	1	1	1	1	1	1	1	1	1	1	chr1A	A
				XLOC_000987	1	1	1	1	1	1	1	1	1	1	1	1	chr1A	A
				XLOC_000990	1	1	1	1	1	1	1	1	1	1	1	1	chr1A	A
				XLOC_001009	1	1	1	1	1	1	1	1	1	1	1	1	chr1A	A
				XLOC_001033	1	1	1	1	1	1	1	1	1	1	1	1	chr1A	A
				XLOC_001037	1	1	1	1	1	1	1	1	1	1	1	1	chr1A	A
				XLOC_001059	1	1	1	1	1	1	1	1	1	1	1	1	chr1A	A
				XLOC_001062	1	1	1	1	1	1	1	1	1	1	1	1	chr1A	A
				XLOC_001082	1	1	1	1	1	1	1	1	1	1	1	1	chr1A	A
				XLOC_001083	1	1	1	1	1	1	1	1	1	1	1	1	chr1A	A
				XLOC_001087	1	1	1	1	1	1	1	1	1	1	1	1	chr1A	A
				XLOC_001089	1	1	1	1	1	1	1	1	1	1	1	1	chr1A	A
				XLOC_001096	1	1	1	1	1	1	1	1	1	1	1	1	chr1A	A
				XLOC_001109	1	1	1	1	1	1	1	1	1	1	1	1	chr1A	A
				XLOC_001137	1	1	1	1	1	1	1	1	1	1	1	1	chr1A	A
				XLOC_001177	1	1	1	1	1	1	1	1	1	1	1	1	chr1A	A
				XLOC_001238	1	1	1	1	1	1	1	1	1	1	1	1	chr1A	A
				XLOC_001245	1	1	1	1	1	1	1	1	1	1	1	1	chr1A	A
				XLOC_001259	1	1	1	1	1	1	1	1	1	1	1	1	chr1A	A
				XLOC_001289	1	1	1	1	1	1	1	1	1	1	1	1	chr1A	A
				XLOC_001297	1	1	1	1	1	1	1	1	1	1	1	1	chr1A	A
				XLOC_001306	1	1	1	1	1	1	1	1	1	1	1	1	chr1A	A
				XLOC_001314	1	1	1	1	1	1	1	1	1	1	1	1	chr1A	A
				XLOC_001318	1	1	1	1	1	1	1	1	1	1	1	1	chr1A	A
				XLOC_001326	1	1	1	1	1	1	1	1	1	1	1	1	chr1A	A
				XLOC_001331	1	1	1	1	1	1	1	1	1	1	1	1	chr1A	A
				XLOC_001332	1	1	1	1	1	1	1	1	1	1	1	1	chr1A	A
				XLOC_001340	1	1	1	1	1	1	1	1	1	1	1	1	chr1A	A
				XLOC_001342	1	1	1	1	1	1	1	1	1	1	1	1	chr1A	A
				XLOC_001343	1	1	1	1	1	1	1	1	1	1	1	1	chr1A	A
				XLOC_001352	1	1	1	1	1	1	1	1	1	1	1	1	chr1A	A
				XLOC_001364	1	1	1	1	1	1	1	1	1	1	1	1	chr1A	A
				XLOC_001377	1	1	1	1	1	1	1	1	1	1	1	1	chr1A	A
				XLOC_001391	1	1	1	1	1	1	1	1	1	1	1	1	chr1A	A
				XLOC_001425	1	1	1	1	1	1	1	1	1	1	1	1	chr1A	A
				XLOC_001447	1	1	1	1	1	1	1	1	1	1	1	1	chr1A	A
				XLOC_001452	1	1	1	1	1	1	1	1	1	1	1	1	chr1A	A
				XLOC_001454	1	1	1	1	1	1	1	1	1	1	1	1	chr1A	A
				XLOC_001457	1	1	1	1	1	1	1	1	1	1	1	1	chr1A	A
				XLOC_001472	1	1	1	1	1	1	1	1	1	1	1	1	chr1A	A
				XLOC_001475	1	1	1	1	1	1	1	1	1	1	1	1	chr1A	A
				XLOC_001479	1	1	1	1	1	1	1	1	1	1	1	1	chr1A	A
				XLOC_001503	1	1	1	1	1	1	1	1	1	1	1	1	chr1A	A
				XLOC_001510	1	1	1	1	1	1	1	1	1	1	1	1	chr1A	A
				XLOC_001515	1	1	1	1	1	1	1	1	1	1	1	1	chr1A	A
				XLOC_001518	1	1	1	1	1	1	1	1	1	1	1	1	chr1A	A
				XLOC_001530	1	1	1	1	1	1	1	1	1	1	1	1	chr1A	A
				XLOC_001548	1	1	1	1	1	1	1	1	1	1	1	1	chr1A	A
				XLOC_001559	1	1	1	1	1	1	1	1	1	1	1	1	chr1A	A
				XLOC_001561	1	1	1	1	1	1	1	1	1	1	1	1	chr1A	A
				XLOC_001566	1	1	1	1	1	1	1	1	1	1	1	1	chr1A	A
				XLOC_001575	1	1	1	1	1	1	1	1	1	1	1	1	chr1A	A
				XLOC_001602	1	1	1	1	1	1	1	1	1	1	1	1	chr1A	A
				XLOC_001613	1	1	1	1	1	1	1	1	1	1	1	1	chr1A	A
				XLOC_001619	1	1	1	1	1	1	1	1	1	1	1	1	chr1A	A
				XLOC_001632	1	1	1	1	1	1	1	1	1	1	1	1	chr1A	A
				XLOC_001633	1	1	1	1	1	1	1	1	1	1	1	1	chr1A	A
				XLOC_001643	1	1	1	1	1	1	1	1	1	1	1	1	chr1A	A
				XLOC_001647	1	1	1	1	1	1	1	1	1	1	1	1	chr1A	A
				XLOC_001670	1	1	1	1	1	1	1	1	1	1	1	1	chr1A	A
				XLOC_001733	1	1	1	1	1	1	1	1	1	1	1	1	chr1A	A
				XLOC_001742	1	1	1	1	1	1	1	1	1	1	1	1	chr1A	A
				XLOC_001745	1	1	1	1	1	1	1	1	1	1	1	1	chr1A	A
				XLOC_001774	1	1	1	1	1	1	1	1	1	1	1	1	chr1A	A
				XLOC_001786	1	1	1	1	1	1	1	1	1	1	1	1	chr1A	A
				XLOC_001787	1	1	1	1	1	1	1	1	1	1	1	1	chr1A	A
				XLOC_001789	1	1	1	1	1	1	1	1	1	1	1	1	chr1A	A
				XLOC_001794	1	1	1	1	1	1	1	1	1	1	1	1	chr1A	A
				XLOC_001807	1	1	1	1	1	1	1	1	1	1	1	1	chr1A	A
				XLOC_001813	1	1	1	1	1	1	1	1	1	1	1	1	chr1A	A
				XLOC_001833	1	1	1	1	1	1	1	1	1	1	1	1	chr1A	A
				XLOC_001836	1	1	1	1	1	1	1	1	1	1	1	1	chr1A	A
				XLOC_001838	1	1	1	1	1	1	1	1	1	1	1	1	chr1A	A
				XLOC_001839	1	1	1	1	1	1	1	1	1	1	1	1	chr1A	A
				XLOC_001845	1	1	1	1	1	1	1	1	1	1	1	1	chr1A	A
				XLOC_001848	1	1	1	1	1	1	1	1	1	1	1	1	chr1A	A
				XLOC_001849	1	1	1	1	1	1	1	1	1	1	1	1	chr1A	A
				XLOC_001866	1	1	1	1	1	1	1	1	1	1	1	1	chr1A	A
				XLOC_001876	1	1	1	1	1	1	1	1	1	1	1	1	chr1A	A
				XLOC_001881	1	1	1	1	1	1	1	1	1	1	1	1	chr1A	A
				XLOC_001887	1	1	1	1	1	1	1	1	1	1	1	1	chr1A	A
				XLOC_001899	1	1	1	1	1	1	1	1	1	1	1	1	chr1A	A
				XLOC_001913	1	1	1	1	1	1	1	1	1	1	1	1	chr1A	A
				XLOC_001914	1	1	1	1	1	1	1	1	1	1	1	1	chr1A	A
				XLOC_001931	1	1	1	1	1	1	1	1	1	1	1	1	chr1A	A
				XLOC_001932	1	1	1	1	1	1	1	1	1	1	1	1	chr1A	A
				XLOC_001942	1	1	1	1	1	1	1	1	1	1	1	1	chr1A	A
				XLOC_001947	1	1	1	1	1	1	1	1	1	1	1	1	chr1A	A
				XLOC_001957	1	1	1	1	1	1	1	1	1	1	1	1	chr1A	A
				XLOC_001974	1	1	1	1	1	1	1	1	1	1	1	1	chr1A	A
				XLOC_001981	1	1	1	1	1	1	1	1	1	1	1	1	chr1A	A
				XLOC_002004	1	1	1	1	1	1	1	1	1	1	1	1	chr1A	A
				XLOC_002011	1	1	1	1	1	1	1	1	1	1	1	1	chr1A	A
				XLOC_002012	1	1	1	1	1	1	1	1	1	1	1	1	chr1A	A
				XLOC_002016	1	1	1	1	1	1	1	1	1	1	1	1	chr1A	A
				XLOC_002022	1	1	1	1	1	1	1	1	1	1	1	1	chr1A	A
				XLOC_002025	1	1	1	1	1	1	1	1	1	1	1	1	chr1A	A
				XLOC_002036	1	1	1	1	1	1	1	1	1	1	1	1	chr1A	A
				XLOC_002038	1	1	1	1	1	1	1	1	1	1	1	1	chr1A	A
				XLOC_002045	1	1	1	1	1	1	1	1	1	1	1	1	chr1A	A
				XLOC_002055	1	1	1	1	1	1	1	1	1	1	1	1	chr1A	A
				XLOC_002072	1	1	1	1	1	1	1	1	1	1	1	1	chr1A	A
				XLOC_002073	1	1	1	1	1	1	1	1	1	1	1	1	chr1A	A
				XLOC_002080	1	1	1	1	1	1	1	1	1	1	1	1	chr1A	A
				XLOC_002083	1	1	1	1	1	1	1	1	1	1	1	1	chr1A	A
				XLOC_002087	1	1	1	1	1	1	1	1	1	1	1	1	chr1A	A
				XLOC_002093	1	1	1	1	1	1	1	1	1	1	1	1	chr1A	A
				XLOC_002115	1	1	1	1	1	1	1	1	1	1	1	1	chr1A	A
				XLOC_002120	1	1	1	1	1	1	1	1	1	1	1	1	chr1A	A
				XLOC_002129	1	1	1	1	1	1	1	1	1	1	1	1	chr1A	A
				XLOC_002132	1	1	1	1	1	1	1	1	1	1	1	1	chr1A	A
				XLOC_002133	1	1	1	1	1	1	1	1	1	1	1	1	chr1A	A
				XLOC_002136	1	1	1	1	1	1	1	1	1	1	1	1	chr1A	A
				XLOC_002141	1	1	1	1	1	1	1	1	1	1	1	1	chr1A	A
				XLOC_002142	1	1	1	1	1	1	1	1	1	1	1	1	chr1A	A
				XLOC_002155	1	1	1	1	1	1	1	1	1	1	1	1	chr1A	A
				XLOC_002166	1	1	1	1	1	1	1	1	1	1	1	1	chr1A	A
				XLOC_002177	1	1	1	1	1	1	1	1	1	1	1	1	chr1A	A
				XLOC_002188	1	1	1	1	1	1	1	1	1	1	1	1	chr1A	A
				XLOC_002189	1	1	1	1	1	1	1	1	1	1	1	1	chr1A	A
				XLOC_002219	1	1	1	1	1	1	1	1	1	1	1	1	chr1A	A
				XLOC_002238	1	1	1	1	1	1	1	1	1	1	1	1	chr1A	A
				XLOC_002240	1	1	1	1	1	1	1	1	1	1	1	1	chr1A	A
				XLOC_002244	1	1	1	1	1	1	1	1	1	1	1	1	chr1A	A
				XLOC_002255	1	1	1	1	1	1	1	1	1	1	1	1	chr1A	A
				XLOC_002262	1	1	1	1	1	1	1	1	1	1	1	1	chr1A	A
				XLOC_002268	1	1	1	1	1	1	1	1	1	1	1	1	chr1A	A
				XLOC_002269	1	1	1	1	1	1	1	1	1	1	1	1	chr1A	A
				XLOC_002272	1	1	1	1	1	1	1	1	1	1	1	1	chr1A	A
				XLOC_002276	1	1	1	1	1	1	1	1	1	1	1	1	chr1A	A
				XLOC_002278	1	1	1	1	1	1	1	1	1	1	1	1	chr1A	A
				XLOC_002286	1	1	1	1	1	1	1	1	1	1	1	1	chr1A	A
				XLOC_002301	1	1	1	1	1	1	1	1	1	1	1	1	chr1A	A
				XLOC_002303	1	1	1	1	1	1	1	1	1	1	1	1	chr1A	A
				XLOC_002307	1	1	1	1	1	1	1	1	1	1	1	1	chr1A	A
				XLOC_002322	1	1	1	1	1	1	1	1	1	1	1	1	chr1A	A
				XLOC_002325	1	1	1	1	1	1	1	1	1	1	1	1	chr1A	A
				XLOC_002336	1	1	1	1	1	1	1	1	1	1	1	1	chr1A	A
				XLOC_002352	1	1	1	1	1	1	1	1	1	1	1	1	chr1A	A
				XLOC_002355	1	1	1	1	1	1	1	1	1	1	1	1	chr1A	A
				XLOC_002357	1	1	1	1	1	1	1	1	1	1	1	1	chr1A	A
				XLOC_002369	1	1	1	1	1	1	1	1	1	1	1	1	chr1A	A
				XLOC_002370	1	1	1	1	1	1	1	1	1	1	1	1	chr1A	A
				XLOC_002373	1	1	1	1	1	1	1	1	1	1	1	1	chr1A	A
				XLOC_002378	1	1	1	1	1	1	1	1	1	1	1	1	chr1A	A
				XLOC_002379	1	1	1	1	1	1	1	1	1	1	1	1	chr1A	A
				XLOC_002389	1	1	1	1	1	1	1	1	1	1	1	1	chr1A	A
				XLOC_002392	1	1	1	1	1	1	1	1	1	1	1	1	chr1A	A
				XLOC_002394	1	1	1	1	1	1	1	1	1	1	1	1	chr1A	A
				XLOC_002395	1	1	1	1	1	1	1	1	1	1	1	1	chr1A	A
				XLOC_002398	1	1	1	1	1	1	1	1	1	1	1	1	chr1A	A
				XLOC_002400	1	1	1	1	1	1	1	1	1	1	1	1	chr1A	A
				XLOC_002415	1	1	1	1	1	1	1	1	1	1	1	1	chr1A	A
				XLOC_002420	1	1	1	1	1	1	1	1	1	1	1	1	chr1A	A
				XLOC_002421	1	1	1	1	1	1	1	1	1	1	1	1	chr1A	A
				XLOC_002434	1	1	1	1	1	1	1	1	1	1	1	1	chr1A	A
				XLOC_002435	1	1	1	1	1	1	1	1	1	1	1	1	chr1A	A
				XLOC_002446	1	1	1	1	1	1	1	1	1	1	1	1	chr1A	A
				XLOC_002460	1	1	1	1	1	1	1	1	1	1	1	1	chr1A	A
				XLOC_002461	1	1	1	1	1	1	1	1	1	1	1	1	chr1A	A
				XLOC_002462	1	1	1	1	1	1	1	1	1	1	1	1	chr1A	A
				XLOC_002467	1	1	1	1	1	1	1	1	1	1	1	1	chr1A	A
				XLOC_002479	1	1	1	1	1	1	1	1	1	1	1	1	chr1A	A
				XLOC_002480	1	1	1	1	1	1	1	1	1	1	1	1	chr1A	A
				XLOC_002486	1	1	1	1	1	1	1	1	1	1	1	1	chr1A	A
				XLOC_002488	1	1	1	1	1	1	1	1	1	1	1	1	chr1A	A
				XLOC_002489	1	1	1	1	1	1	1	1	1	1	1	1	chr1A	A
				XLOC_002500	1	1	1	1	1	1	1	1	1	1	1	1	chr1A	A
				XLOC_002505	1	1	1	1	1	1	1	1	1	1	1	1	chr1A	A
				XLOC_002513	1	1	1	1	1	1	1	1	1	1	1	1	chr1A	A
				XLOC_002514	1	1	1	1	1	1	1	1	1	1	1	1	chr1A	A
				XLOC_002519	1	1	1	1	1	1	1	1	1	1	1	1	chr1A	A
				XLOC_002553	1	1	1	1	1	1	1	1	1	1	1	1	chr1A	A
				XLOC_002556	1	1	1	1	1	1	1	1	1	1	1	1	chr1A	A
				XLOC_002565	1	1	1	1	1	1	1	1	1	1	1	1	chr1A	A
				XLOC_002577	1	1	1	1	1	1	1	1	1	1	1	1	chr1A	A
				XLOC_002578	1	1	1	1	1	1	1	1	1	1	1	1	chr1A	A
				XLOC_002581	1	1	1	1	1	1	1	1	1	1	1	1	chr1A	A
				XLOC_002602	1	1	1	1	1	1	1	1	1	1	1	1	chr1A	A
				XLOC_002605	1	1	1	1	1	1	1	1	1	1	1	1	chr1A	A
				XLOC_002611	1	1	1	1	1	1	1	1	1	1	1	1	chr1A	A
				XLOC_002616	1	1	1	1	1	1	1	1	1	1	1	1	chr1A	A
				XLOC_002643	1	1	1	1	1	1	1	1	1	1	1	1	chr1A	A
				XLOC_002653	1	1	1	1	1	1	1	1	1	1	1	1	chr1A	A
				XLOC_002675	1	1	1	1	1	1	1	1	1	1	1	1	chr1A	A
				XLOC_002678	1	1	1	1	1	1	1	1	1	1	1	1	chr1A	A
				XLOC_002683	1	1	1	1	1	1	1	1	1	1	1	1	chr1A	A
				XLOC_002685	1	1	1	1	1	1	1	1	1	1	1	1	chr1A	A
				XLOC_002700	1	1	1	1	1	1	1	1	1	1	1	1	chr1A	A
				XLOC_002701	1	1	1	1	1	1	1	1	1	1	1	1	chr1A	A
				XLOC_002702	1	1	1	1	1	1	1	1	1	1	1	1	chr1A	A
				XLOC_002713	1	1	1	1	1	1	1	1	1	1	1	1	chr1A	A
				XLOC_002720	1	1	1	1	1	1	1	1	1	1	1	1	chr1A	A
				XLOC_002722	1	1	1	1	1	1	1	1	1	1	1	1	chr1A	A
				XLOC_002724	1	1	1	1	1	1	1	1	1	1	1	1	chr1A	A
				XLOC_002726	1	1	1	1	1	1	1	1	1	1	1	1	chr1A	A
				XLOC_002734	1	1	1	1	1	1	1	1	1	1	1	1	chr1A	A
				XLOC_002736	1	1	1	1	1	1	1	1	1	1	1	1	chr1A	A
				XLOC_002745	1	1	1	1	1	1	1	1	1	1	1	1	chr1A	A
				XLOC_002754	1	1	1	1	1	1	1	1	1	1	1	1	chr1A	A
				XLOC_002755	1	1	1	1	1	1	1	1	1	1	1	1	chr1A	A
				XLOC_002758	1	1	1	1	1	1	1	1	1	1	1	1	chr1A	A
				XLOC_002785	1	1	1	1	1	1	1	1	1	1	1	1	chr1A	A
				XLOC_002791	1	1	1	1	1	1	1	1	1	1	1	1	chr1A	A
				XLOC_002804	1	1	1	1	1	1	1	1	1	1	1	1	chr1A	A
				XLOC_002820	1	1	1	1	1	1	1	1	1	1	1	1	chr1A	A
				XLOC_002823	1	1	1	1	1	1	1	1	1	1	1	1	chr1A	A
				XLOC_002829	1	1	1	1	1	1	1	1	1	1	1	1	chr1A	A
				XLOC_002832	1	1	1	1	1	1	1	1	1	1	1	1	chr1A	A
				XLOC_002838	1	1	1	1	1	1	1	1	1	1	1	1	chr1A	A
				XLOC_002842	1	1	1	1	1	1	1	1	1	1	1	1	chr1A	A
				XLOC_002852	1	1	1	1	1	1	1	1	1	1	1	1	chr1A	A
				XLOC_002863	1	1	1	1	1	1	1	1	1	1	1	1	chr1A	A
				XLOC_002869	1	1	1	1	1	1	1	1	1	1	1	1	chr1A	A
				XLOC_002887	1	1	1	1	1	1	1	1	1	1	1	1	chr1A	A
				XLOC_002889	1	1	1	1	1	1	1	1	1	1	1	1	chr1A	A
				XLOC_002917	1	1	1	1	1	1	1	1	1	1	1	1	chr1A	A
				XLOC_002939	1	1	1	1	1	1	1	1	1	1	1	1	chr1A	A
				XLOC_002940	1	1	1	1	1	1	1	1	1	1	1	1	chr1A	A
				XLOC_002956	1	1	1	1	1	1	1	1	1	1	1	1	chr1A	A
				XLOC_002958	1	1	1	1	1	1	1	1	1	1	1	1	chr1A	A
				XLOC_002959	1	1	1	1	1	1	1	1	1	1	1	1	chr1A	A
				XLOC_002964	1	1	1	1	1	1	1	1	1	1	1	1	chr1A	A
				XLOC_002971	1	1	1	1	1	1	1	1	1	1	1	1	chr1A	A
				XLOC_002972	1	1	1	1	1	1	1	1	1	1	1	1	chr1A	A
				XLOC_002974	1	1	1	1	1	1	1	1	1	1	1	1	chr1A	A
				XLOC_002979	1	1	1	1	1	1	1	1	1	1	1	1	chr1A	A
				XLOC_002988	1	1	1	1	1	1	1	1	1	1	1	1	chr1A	A
				XLOC_002989	1	1	1	1	1	1	1	1	1	1	1	1	chr1A	A
				XLOC_002994	1	1	1	1	1	1	1	1	1	1	1	1	chr1A	A
				XLOC_002995	1	1	1	1	1	1	1	1	1	1	1	1	chr1A	A
				XLOC_002997	1	1	1	1	1	1	1	1	1	1	1	1	chr1A	A
				XLOC_003000	1	1	1	1	1	1	1	1	1	1	1	1	chr1A	A
				XLOC_003004	1	1	1	1	1	1	1	1	1	1	1	1	chr1A	A
				XLOC_003015	1	1	1	1	1	1	1	1	1	1	1	1	chr1A	A
				XLOC_003022	1	1	1	1	1	1	1	1	1	1	1	1	chr1A	A
				XLOC_003023	1	1	1	1	1	1	1	1	1	1	1	1	chr1A	A
				XLOC_003029	1	1	1	1	1	1	1	1	1	1	1	1	chr1A	A
				XLOC_003051	1	1	1	1	1	1	1	1	1	1	1	1	chr1A	A
				XLOC_003055	1	1	1	1	1	1	1	1	1	1	1	1	chr1A	A
				XLOC_003057	1	1	1	1	1	1	1	1	1	1	1	1	chr1A	A
				XLOC_003062	1	1	1	1	1	1	1	1	1	1	1	1	chr1A	A
				XLOC_003078	1	1	1	1	1	1	1	1	1	1	1	1	chr1A	A
				XLOC_003085	1	1	1	1	1	1	1	1	1	1	1	1	chr1A	A
				XLOC_003117	1	1	1	1	1	1	1	1	1	1	1	1	chr1A	A
				XLOC_003121	1	1	1	1	1	1	1	1	1	1	1	1	chr1A	A
				XLOC_003125	1	1	1	1	1	1	1	1	1	1	1	1	chr1A	A
				XLOC_003129	1	1	1	1	1	1	1	1	1	1	1	1	chr1A	A
				XLOC_003143	1	1	1	1	1	1	1	1	1	1	1	1	chr1A	A
				XLOC_003159	1	1	1	1	1	1	1	1	1	1	1	1	chr1A	A
				XLOC_003181	1	1	1	1	1	1	1	1	1	1	1	1	chr1A	A
				XLOC_003225	1	1	1	1	1	1	1	1	1	1	1	1	chr1A	A
				XLOC_003246	1	1	1	1	1	1	1	1	1	1	1	1	chr1A	A
				XLOC_003249	1	1	1	1	1	1	1	1	1	1	1	1	chr1A	A
				XLOC_003252	1	1	1	1	1	1	1	1	1	1	1	1	chr1A	A
				XLOC_003265	1	1	1	1	1	1	1	1	1	1	1	1	chr1A	A
				XLOC_003274	1	1	1	1	1	1	1	1	1	1	1	1	chr1A	A
				XLOC_003275	1	1	1	1	1	1	1	1	1	1	1	1	chr1A	A
				XLOC_003280	1	1	1	1	1	1	1	1	1	1	1	1	chr1A	A
				XLOC_003283	1	1	1	1	1	1	1	1	1	1	1	1	chr1A	A
				XLOC_003292	1	1	1	1	1	1	1	1	1	1	1	1	chr1A	A
				XLOC_003295	1	1	1	1	1	1	1	1	1	1	1	1	chr1A	A
				XLOC_003307	1	1	1	1	1	1	1	1	1	1	1	1	chr1A	A
				XLOC_003325	1	1	1	1	1	1	1	1	1	1	1	1	chr1A	A
				XLOC_003335	1	1	1	1	1	1	1	1	1	1	1	1	chr1A	A
				XLOC_003346	1	1	1	1	1	1	1	1	1	1	1	1	chr1A	A
				XLOC_003349	1	1	1	1	1	1	1	1	1	1	1	1	chr1A	A
				XLOC_003351	1	1	1	1	1	1	1	1	1	1	1	1	chr1A	A
				XLOC_003371	1	1	1	1	1	1	1	1	1	1	1	1	chr1A	A
				XLOC_003392	1	1	1	1	1	1	1	1	1	1	1	1	chr1A	A
				XLOC_003393	1	1	1	1	1	1	1	1	1	1	1	1	chr1A	A
				XLOC_003402	1	1	1	1	1	1	1	1	1	1	1	1	chr1A	A
				XLOC_003416	1	1	1	1	1	1	1	1	1	1	1	1	chr1A	A
				XLOC_003420	1	1	1	1	1	1	1	1	1	1	1	1	chr1A	A
				XLOC_003449	1	1	1	1	1	1	1	1	1	1	1	1	chr1A	A
				XLOC_003462	1	1	1	1	1	1	1	1	1	1	1	1	chr1A	A
				XLOC_003471	1	1	1	1	1	1	1	1	1	1	1	1	chr1A	A
				XLOC_003476	1	1	1	1	1	1	1	1	1	1	1	1	chr1A	A
				XLOC_003485	1	1	1	1	1	1	1	1	1	1	1	1	chr1A	A
				XLOC_003532	1	1	1	1	1	1	1	1	1	1	1	1	chr1A	A
				XLOC_003540	1	1	1	1	1	1	1	1	1	1	1	1	chr1A	A
				XLOC_003541	1	1	1	1	1	1	1	1	1	1	1	1	chr1A	A
				XLOC_003566	1	1	1	1	1	1	1	1	1	1	1	1	chr1A	A
				XLOC_003567	1	1	1	1	1	1	1	1	1	1	1	1	chr1A	A
				XLOC_003568	1	1	1	1	1	1	1	1	1	1	1	1	chr1A	A
				XLOC_003576	1	1	1	1	1	1	1	1	1	1	1	1	chr1A	A
				XLOC_003579	1	1	1	1	1	1	1	1	1	1	1	1	chr1A	A
				XLOC_003639	1	1	1	1	1	1	1	1	1	1	1	1	chr1A	A
				XLOC_003724	1	1	1	1	1	1	1	1	1	1	1	1	chr1A	A
				XLOC_003733	1	1	1	1	1	1	1	1	1	1	1	1	chr1A	A
				XLOC_003768	1	1	1	1	1	1	1	1	1	1	1	1	chr1A	A
				XLOC_003807	1	1	1	1	1	1	1	1	1	1	1	1	chr1A	A
				XLOC_003830	1	1	1	1	1	1	1	1	1	1	1	1	chr1A	A
				XLOC_003847	1	1	1	1	1	1	1	1	1	1	1	1	chr1A	A
				XLOC_003884	1	1	1	1	1	1	1	1	1	1	1	1	chr1A	A
				XLOC_003885	1	1	1	1	1	1	1	1	1	1	1	1	chr1A	A
				XLOC_003901	1	1	1	1	1	1	1	1	1	1	1	1	chr1A	A
				XLOC_003902	1	1	1	1	1	1	1	1	1	1	1	1	chr1A	A
				XLOC_003907	1	1	1	1	1	1	1	1	1	1	1	1	chr1A	A
				XLOC_003909	1	1	1	1	1	1	1	1	1	1	1	1	chr1A	A
				XLOC_003917	1	1	1	1	1	1	1	1	1	1	1	1	chr1A	A
				XLOC_003934	1	1	1	1	1	1	1	1	1	1	1	1	chr1A	A
				XLOC_003952	1	1	1	1	1	1	1	1	1	1	1	1	chr1A	A
				XLOC_004034	1	1	1	1	1	1	1	1	1	1	1	1	chr1A	A
				XLOC_004041	1	1	1	1	1	1	1	1	1	1	1	1	chr1A	A
				XLOC_004053	1	1	1	1	1	1	1	1	1	1	1	1	chr1A	A
				XLOC_004056	1	1	1	1	1	1	1	1	1	1	1	1	chr1A	A
				XLOC_004061	1	1	1	1	1	1	1	1	1	1	1	1	chr1A	A
				XLOC_004069	1	1	1	1	1	1	1	1	1	1	1	1	chr1A	A
				XLOC_004090	1	1	1	1	1	1	1	1	1	1	1	1	chr1A	A
				XLOC_004101	1	1	1	1	1	1	1	1	1	1	1	1	chr1A	A
				XLOC_004131	1	1	1	1	1	1	1	1	1	1	1	1	chr1A	A
				XLOC_004158	1	1	1	1	1	1	1	1	1	1	1	1	chr1A	A
				XLOC_004165	1	1	1	1	1	1	1	1	1	1	1	1	chr1A	A
				XLOC_004167	1	1	1	1	1	1	1	1	1	1	1	1	chr1A	A
				XLOC_004174	1	1	1	1	1	1	1	1	1	1	1	1	chr1A	A
				XLOC_004202	1	1	1	1	1	1	1	1	1	1	1	1	chr1A	A
				XLOC_004237	1	1	1	1	1	1	1	1	1	1	1	1	chr1A	A
				XLOC_004245	1	1	1	1	1	1	1	1	1	1	1	1	chr1A	A
				XLOC_004246	1	1	1	1	1	1	1	1	1	1	1	1	chr1A	A
				XLOC_004247	1	1	1	1	1	1	1	1	1	1	1	1	chr1A	A
				XLOC_004272	1	1	1	1	1	1	1	1	1	1	1	1	chr1A	A
				XLOC_004281	1	1	1	1	1	1	1	1	1	1	1	1	chr1A	A
				XLOC_004298	1	1	1	1	1	1	1	1	1	1	1	1	chr1A	A
				XLOC_004302	1	1	1	1	1	1	1	1	1	1	1	1	chr1A	A
				XLOC_004306	1	1	1	1	1	1	1	1	1	1	1	1	chr1A	A
				XLOC_004312	1	1	1	1	1	1	1	1	1	1	1	1	chr1A	A
				XLOC_004337	1	1	1	1	1	1	1	1	1	1	1	1	chr1A	A
				XLOC_004340	1	1	1	1	1	1	1	1	1	1	1	1	chr1A	A
				XLOC_004342	1	1	1	1	1	1	1	1	1	1	1	1	chr1A	A
				XLOC_004355	1	1	1	1	1	1	1	1	1	1	1	1	chr1A	A
				XLOC_004357	1	1	1	1	1	1	1	1	1	1	1	1	chr1A	A
				XLOC_004379	1	1	1	1	1	1	1	1	1	1	1	1	chr1A	A
				XLOC_004388	1	1	1	1	1	1	1	1	1	1	1	1	chr1A	A
				XLOC_004411	1	1	1	1	1	1	1	1	1	1	1	1	chr1A	A
				XLOC_004428	1	1	1	1	1	1	1	1	1	1	1	1	chr1A	A
				XLOC_004429	1	1	1	1	1	1	1	1	1	1	1	1	chr1A	A
				XLOC_004435	1	1	1	1	1	1	1	1	1	1	1	1	chr1A	A
				XLOC_004451	1	1	1	1	1	1	1	1	1	1	1	1	chr1A	A
				XLOC_004456	1	1	1	1	1	1	1	1	1	1	1	1	chr1A	A
				XLOC_004468	1	1	1	1	1	1	1	1	1	1	1	1	chr1A	A
				XLOC_004483	1	1	1	1	1	1	1	1	1	1	1	1	chr1A	A
				XLOC_004509	1	1	1	1	1	1	1	1	1	1	1	1	chr1A	A
				XLOC_004524	1	1	1	1	1	1	1	1	1	1	1	1	chr1A	A
				XLOC_004529	1	1	1	1	1	1	1	1	1	1	1	1	chr1A	A
				XLOC_004542	1	1	1	1	1	1	1	1	1	1	1	1	chr1A	A
				XLOC_004548	1	1	1	1	1	1	1	1	1	1	1	1	chr1A	A
				XLOC_004577	1	1	1	1	1	1	1	1	1	1	1	1	chr1A	A
				XLOC_004586	1	1	1	1	1	1	1	1	1	1	1	1	chr1A	A
				XLOC_004592	1	1	1	1	1	1	1	1	1	1	1	1	chr1A	A
				XLOC_004602	1	1	1	1	1	1	1	1	1	1	1	1	chr1A	A
				XLOC_004603	1	1	1	1	1	1	1	1	1	1	1	1	chr1A	A
				XLOC_004606	1	1	1	1	1	1	1	1	1	1	1	1	chr1A	A
				XLOC_004608	1	1	1	1	1	1	1	1	1	1	1	1	chr1A	A
				XLOC_004609	1	1	1	1	1	1	1	1	1	1	1	1	chr1A	A
				XLOC_004625	1	1	1	1	1	1	1	1	1	1	1	1	chr1A	A
				XLOC_004630	1	1	1	1	1	1	1	1	1	1	1	1	chr1A	A
				XLOC_004633	1	1	1	1	1	1	1	1	1	1	1	1	chr1A	A
				XLOC_004639	1	1	1	1	1	1	1	1	1	1	1	1	chr1A	A
				XLOC_004647	1	1	1	1	1	1	1	1	1	1	1	1	chr1A	A
				XLOC_004650	1	1	1	1	1	1	1	1	1	1	1	1	chr1A	A
				XLOC_004661	1	1	1	1	1	1	1	1	1	1	1	1	chr1A	A
				XLOC_004662	1	1	1	1	1	1	1	1	1	1	1	1	chr1A	A
				XLOC_004671	1	1	1	1	1	1	1	1	1	1	1	1	chr1A	A
				XLOC_004672	1	1	1	1	1	1	1	1	1	1	1	1	chr1A	A
				XLOC_004690	1	1	1	1	1	1	1	1	1	1	1	1	chr1A	A
				XLOC_004694	1	1	1	1	1	1	1	1	1	1	1	1	chr1A	A
				XLOC_004696	1	1	1	1	1	1	1	1	1	1	1	1	chr1A	A
				XLOC_004704	1	1	1	1	1	1	1	1	1	1	1	1	chr1A	A
				XLOC_004708	1	1	1	1	1	1	1	1	1	1	1	1	chr1A	A
				XLOC_004728	1	1	1	1	1	1	1	1	1	1	1	1	chr1A	A
				XLOC_004743	1	1	1	1	1	1	1	1	1	1	1	1	chr1A	A
				XLOC_004746	1	1	1	1	1	1	1	1	1	1	1	1	chr1A	A
				XLOC_004750	1	1	1	1	1	1	1	1	1	1	1	1	chr1A	A
				XLOC_004757	1	1	1	1	1	1	1	1	1	1	1	1	chr1A	A
				XLOC_004769	1	1	1	1	1	1	1	1	1	1	1	1	chr1A	A
				XLOC_004783	1	1	1	1	1	1	1	1	1	1	1	1	chr1A	A
				XLOC_004789	1	1	1	1	1	1	1	1	1	1	1	1	chr1A	A
				XLOC_004791	1	1	1	1	1	1	1	1	1	1	1	1	chr1A	A
				XLOC_004806	1	1	1	1	1	1	1	1	1	1	1	1	chr1A	A
				XLOC_004881	1	1	1	1	1	1	1	1	1	1	1	1	chr1A	A
				XLOC_004882	1	1	1	1	1	1	1	1	1	1	1	1	chr1A	A
				XLOC_004885	1	1	1	1	1	1	1	1	1	1	1	1	chr1A	A
				XLOC_004887	1	1	1	1	1	1	1	1	1	1	1	1	chr1A	A
				XLOC_004891	1	1	1	1	1	1	1	1	1	1	1	1	chr1A	A
				XLOC_004902	1	1	1	1	1	1	1	1	1	1	1	1	chr1A	A
				XLOC_004906	1	1	1	1	1	1	1	1	1	1	1	1	chr1A	A
				XLOC_004942	1	1	1	1	1	1	1	1	1	1	1	1	chr1A	A
				XLOC_004958	1	1	1	1	1	1	1	1	1	1	1	1	chr1A	A
				XLOC_004961	1	1	1	1	1	1	1	1	1	1	1	1	chr1A	A
				XLOC_004972	1	1	1	1	1	1	1	1	1	1	1	1	chr1A	A
				XLOC_004974	1	1	1	1	1	1	1	1	1	1	1	1	chr1A	A
				XLOC_004990	1	1	1	1	1	1	1	1	1	1	1	1	chr1A	A
				XLOC_004999	1	1	1	1	1	1	1	1	1	1	1	1	chr1A	A
				XLOC_005024	1	1	1	1	1	1	1	1	1	1	1	1	chr1A	A
				XLOC_005037	1	1	1	1	1	1	1	1	1	1	1	1	chr1A	A
				XLOC_005039	1	1	1	1	1	1	1	1	1	1	1	1	chr1A	A
				XLOC_005063	1	1	1	1	1	1	1	1	1	1	1	1	chr1A	A
				XLOC_005084	1	1	1	1	1	1	1	1	1	1	1	1	chr1A	A
				XLOC_005088	1	1	1	1	1	1	1	1	1	1	1	1	chr1A	A
				XLOC_005093	1	1	1	1	1	1	1	1	1	1	1	1	chr1A	A
				XLOC_005094	1	1	1	1	1	1	1	1	1	1	1	1	chr1A	A
				XLOC_005096	1	1	1	1	1	1	1	1	1	1	1	1	chr1A	A
				XLOC_005103	1	1	1	1	1	1	1	1	1	1	1	1	chr1A	A
				XLOC_005109	1	1	1	1	1	1	1	1	1	1	1	1	chr1A	A
				XLOC_005115	1	1	1	1	1	1	1	1	1	1	1	1	chr1A	A
				XLOC_005120	1	1	1	1	1	1	1	1	1	1	1	1	chr1A	A
				XLOC_005132	1	1	1	1	1	1	1	1	1	1	1	1	chr1A	A
				XLOC_005135	1	1	1	1	1	1	1	1	1	1	1	1	chr1A	A
				XLOC_005137	1	1	1	1	1	1	1	1	1	1	1	1	chr1A	A
				XLOC_005147	1	1	1	1	1	1	1	1	1	1	1	1	chr1A	A
				XLOC_005156	1	1	1	1	1	1	1	1	1	1	1	1	chr1A	A
				XLOC_005167	1	1	1	1	1	1	1	1	1	1	1	1	chr1A	A
				XLOC_005180	1	1	1	1	1	1	1	1	1	1	1	1	chr1A	A
				XLOC_005192	1	1	1	1	1	1	1	1	1	1	1	1	chr1A	A
				XLOC_005213	1	1	1	1	1	1	1	1	1	1	1	1	chr1A	A
				XLOC_005221	1	1	1	1	1	1	1	1	1	1	1	1	chr1A	A
				XLOC_005230	1	1	1	1	1	1	1	1	1	1	1	1	chr1A	A
				XLOC_005231	1	1	1	1	1	1	1	1	1	1	1	1	chr1A	A
				XLOC_005233	1	1	1	1	1	1	1	1	1	1	1	1	chr1A	A
				XLOC_005250	1	1	1	1	1	1	1	1	1	1	1	1	chr1A	A
				XLOC_005251	1	1	1	1	1	1	1	1	1	1	1	1	chr1A	A
				XLOC_005256	1	1	1	1	1	1	1	1	1	1	1	1	chr1A	A
				XLOC_005291	1	1	1	1	1	1	1	1	1	1	1	1	chr1A	A
				XLOC_005296	1	1	1	1	1	1	1	1	1	1	1	1	chr1A	A
				XLOC_005312	1	1	1	1	1	1	1	1	1	1	1	1	chr1A	A
				XLOC_005317	1	1	1	1	1	1	1	1	1	1	1	1	chr1A	A
				XLOC_005318	1	1	1	1	1	1	1	1	1	1	1	1	chr1A	A
				XLOC_005322	1	1	1	1	1	1	1	1	1	1	1	1	chr1A	A
				XLOC_005325	1	1	1	1	1	1	1	1	1	1	1	1	chr1A	A
				XLOC_005327	1	1	1	1	1	1	1	1	1	1	1	1	chr1A	A
				XLOC_005328	1	1	1	1	1	1	1	1	1	1	1	1	chr1A	A
				XLOC_005333	1	1	1	1	1	1	1	1	1	1	1	1	chr1A	A
				XLOC_005336	1	1	1	1	1	1	1	1	1	1	1	1	chr1A	A
				XLOC_005341	1	1	1	1	1	1	1	1	1	1	1	1	chr1A	A
				XLOC_005343	1	1	1	1	1	1	1	1	1	1	1	1	chr1A	A
				XLOC_005351	1	1	1	1	1	1	1	1	1	1	1	1	chr1A	A
				XLOC_005362	1	1	1	1	1	1	1	1	1	1	1	1	chr1A	A
				XLOC_005374	1	1	1	1	1	1	1	1	1	1	1	1	chr1A	A
				XLOC_005375	1	1	1	1	1	1	1	1	1	1	1	1	chr1A	A
				XLOC_005377	1	1	1	1	1	1	1	1	1	1	1	1	chr1A	A
				XLOC_005383	1	1	1	1	1	1	1	1	1	1	1	1	chr1A	A
				XLOC_005408	1	1	1	1	1	1	1	1	1	1	1	1	chr1A	A
				XLOC_005421	1	1	1	1	1	1	1	1	1	1	1	1	chr1A	A
				XLOC_005430	1	1	1	1	1	1	1	1	1	1	1	1	chr1A	A
				XLOC_005437	1	1	1	1	1	1	1	1	1	1	1	1	chr1A	A
				XLOC_005439	1	1	1	1	1	1	1	1	1	1	1	1	chr1A	A
				XLOC_005448	1	1	1	1	1	1	1	1	1	1	1	1	chr1A	A
				XLOC_005452	1	1	1	1	1	1	1	1	1	1	1	1	chr1A	A
				XLOC_005471	1	1	1	1	1	1	1	1	1	1	1	1	chr1A	A
				XLOC_005483	1	1	1	1	1	1	1	1	1	1	1	1	chr1A	A
				XLOC_005526	1	1	1	1	1	1	1	1	1	1	1	1	chr1A	A
				XLOC_005536	1	1	1	1	1	1	1	1	1	1	1	1	chr1A	A
				XLOC_005539	1	1	1	1	1	1	1	1	1	1	1	1	chr1A	A
				XLOC_005548	1	1	1	1	1	1	1	1	1	1	1	1	chr1A	A
				XLOC_005553	1	1	1	1	1	1	1	1	1	1	1	1	chr1A	A
				XLOC_005557	1	1	1	1	1	1	1	1	1	1	1	1	chr1A	A
				XLOC_005564	1	1	1	1	1	1	1	1	1	1	1	1	chr1A	A
				XLOC_005575	1	1	1	1	1	1	1	1	1	1	1	1	chr1A	A
				XLOC_005576	1	1	1	1	1	1	1	1	1	1	1	1	chr1A	A
				XLOC_005584	1	1	1	1	1	1	1	1	1	1	1	1	chr1A	A
				XLOC_005585	1	1	1	1	1	1	1	1	1	1	1	1	chr1A	A
				XLOC_005588	1	1	1	1	1	1	1	1	1	1	1	1	chr1A	A
				XLOC_005590	1	1	1	1	1	1	1	1	1	1	1	1	chr1A	A
				XLOC_005591	1	1	1	1	1	1	1	1	1	1	1	1	chr1A	A
				XLOC_005598	1	1	1	1	1	1	1	1	1	1	1	1	chr1A	A
				XLOC_005600	1	1	1	1	1	1	1	1	1	1	1	1	chr1A	A
				XLOC_005603	1	1	1	1	1	1	1	1	1	1	1	1	chr1A	A
				XLOC_005605	1	1	1	1	1	1	1	1	1	1	1	1	chr1A	A
				XLOC_005650	1	1	1	1	1	1	1	1	1	1	1	1	chr1A	A
				XLOC_005655	1	1	1	1	1	1	1	1	1	1	1	1	chr1A	A
				XLOC_005659	1	1	1	1	1	1	1	1	1	1	1	1	chr1A	A
				XLOC_005663	1	1	1	1	1	1	1	1	1	1	1	1	chr1A	A
				XLOC_005677	1	1	1	1	1	1	1	1	1	1	1	1	chr1A	A
				XLOC_005700	1	1	1	1	1	1	1	1	1	1	1	1	chr1A	A
				XLOC_005705	1	1	1	1	1	1	1	1	1	1	1	1	chr1A	A
				XLOC_005707	1	1	1	1	1	1	1	1	1	1	1	1	chr1A	A
				XLOC_005713	1	1	1	1	1	1	1	1	1	1	1	1	chr1A	A
				XLOC_005721	1	1	1	1	1	1	1	1	1	1	1	1	chr1A	A
				XLOC_005730	1	1	1	1	1	1	1	1	1	1	1	1	chr1A	A
				XLOC_005731	1	1	1	1	1	1	1	1	1	1	1	1	chr1A	A
				XLOC_005739	1	1	1	1	1	1	1	1	1	1	1	1	chr1A	A
				XLOC_005746	1	1	1	1	1	1	1	1	1	1	1	1	chr1A	A
				XLOC_005763	1	1	1	1	1	1	1	1	1	1	1	1	chr1A	A
				XLOC_005771	1	1	1	1	1	1	1	1	1	1	1	1	chr1A	A
				XLOC_005772	1	1	1	1	1	1	1	1	1	1	1	1	chr1A	A
				XLOC_005777	1	1	1	1	1	1	1	1	1	1	1	1	chr1A	A
				XLOC_005782	1	1	1	1	1	1	1	1	1	1	1	1	chr1A	A
				XLOC_005785	1	1	1	1	1	1	1	1	1	1	1	1	chr1A	A
				XLOC_005791	1	1	1	1	1	1	1	1	1	1	1	1	chr1A	A
				XLOC_005793	1	1	1	1	1	1	1	1	1	1	1	1	chr1A	A
				XLOC_005802	1	1	1	1	1	1	1	1	1	1	1	1	chr1A	A
				XLOC_005815	1	1	1	1	1	1	1	1	1	1	1	1	chr1A	A
				XLOC_005821	1	1	1	1	1	1	1	1	1	1	1	1	chr1A	A
				XLOC_005827	1	1	1	1	1	1	1	1	1	1	1	1	chr1A	A
				XLOC_005837	1	1	1	1	1	1	1	1	1	1	1	1	chr1A	A
				XLOC_005855	1	1	1	1	1	1	1	1	1	1	1	1	chr1A	A
				XLOC_005865	1	1	1	1	1	1	1	1	1	1	1	1	chr1A	A
				XLOC_005877	1	1	1	1	1	1	1	1	1	1	1	1	chr1A	A
				XLOC_005886	1	1	1	1	1	1	1	1	1	1	1	1	chr1A	A
				XLOC_005889	1	1	1	1	1	1	1	1	1	1	1	1	chr1A	A
				XLOC_005890	1	1	1	1	1	1	1	1	1	1	1	1	chr1A	A
				XLOC_005896	1	1	1	1	1	1	1	1	1	1	1	1	chr1A	A
				XLOC_005907	1	1	1	1	1	1	1	1	1	1	1	1	chr1A	A
				XLOC_005921	1	1	1	1	1	1	1	1	1	1	1	1	chr1A	A
				XLOC_005924	1	1	1	1	1	1	1	1	1	1	1	1	chr1A	A
				XLOC_005925	1	1	1	1	1	1	1	1	1	1	1	1	chr1A	A
				XLOC_005929	1	1	1	1	1	1	1	1	1	1	1	1	chr1A	A
				XLOC_005949	1	1	1	1	1	1	1	1	1	1	1	1	chr1A	A
				XLOC_005952	1	1	1	1	1	1	1	1	1	1	1	1	chr1A	A
				XLOC_005964	1	1	1	1	1	1	1	1	1	1	1	1	chr1A	A
				XLOC_005969	1	1	1	1	1	1	1	1	1	1	1	1	chr1A	A
				XLOC_005972	1	1	1	1	1	1	1	1	1	1	1	1	chr1A	A
				XLOC_005975	1	1	1	1	1	1	1	1	1	1	1	1	chr1A	A
				XLOC_005976	1	1	1	1	1	1	1	1	1	1	1	1	chr1A	A
				XLOC_005992	1	1	1	1	1	1	1	1	1	1	1	1	chr1A	A
				XLOC_005993	1	1	1	1	1	1	1	1	1	1	1	1	chr1A	A
				XLOC_005998	1	1	1	1	1	1	1	1	1	1	1	1	chr1A	A
				XLOC_006006	1	1	1	1	1	1	1	1	1	1	1	1	chr1A	A
				XLOC_006014	1	1	1	1	1	1	1	1	1	1	1	1	chr1A	A
				XLOC_006020	1	1	1	1	1	1	1	1	1	1	1	1	chr1A	A
				XLOC_006026	1	1	1	1	1	1	1	1	1	1	1	1	chr1A	A
				XLOC_006027	1	1	1	1	1	1	1	1	1	1	1	1	chr1A	A
				XLOC_006032	1	1	1	1	1	1	1	1	1	1	1	1	chr1A	A
				XLOC_006034	1	1	1	1	1	1	1	1	1	1	1	1	chr1A	A
				XLOC_006052	1	1	1	1	1	1	1	1	1	1	1	1	chr1A	A
				XLOC_006056	1	1	1	1	1	1	1	1	1	1	1	1	chr1A	A
				XLOC_006069	1	1	1	1	1	1	1	1	1	1	1	1	chr1A	A
				XLOC_006078	1	1	1	1	1	1	1	1	1	1	1	1	chr1A	A
				XLOC_006079	1	1	1	1	1	1	1	1	1	1	1	1	chr1A	A
				XLOC_006082	1	1	1	1	1	1	1	1	1	1	1	1	chr1A	A
				XLOC_006085	1	1	1	1	1	1	1	1	1	1	1	1	chr1A	A
				XLOC_006086	1	1	1	1	1	1	1	1	1	1	1	1	chr1A	A
				XLOC_006100	1	1	1	1	1	1	1	1	1	1	1	1	chr1A	A
				XLOC_006105	1	1	1	1	1	1	1	1	1	1	1	1	chr1A	A
				XLOC_006118	1	1	1	1	1	1	1	1	1	1	1	1	chr1A	A
				XLOC_006119	1	1	1	1	1	1	1	1	1	1	1	1	chr1A	A
				XLOC_006123	1	1	1	1	1	1	1	1	1	1	1	1	chr1A	A
				XLOC_006125	1	1	1	1	1	1	1	1	1	1	1	1	chr1A	A
				XLOC_006144	1	1	1	1	1	1	1	1	1	1	1	1	chr1A	A
				XLOC_006148	1	1	1	1	1	1	1	1	1	1	1	1	chr1A	A
				XLOC_006151	1	1	1	1	1	1	1	1	1	1	1	1	chr1A	A
				XLOC_006154	1	1	1	1	1	1	1	1	1	1	1	1	chr1A	A
				XLOC_006160	1	1	1	1	1	1	1	1	1	1	1	1	chr1A	A
				XLOC_006166	1	1	1	1	1	1	1	1	1	1	1	1	chr1A	A
				XLOC_006174	1	1	1	1	1	1	1	1	1	1	1	1	chr1A	A
				XLOC_006175	1	1	1	1	1	1	1	1	1	1	1	1	chr1A	A
				XLOC_006176	1	1	1	1	1	1	1	1	1	1	1	1	chr1A	A
				XLOC_006223	1	1	1	1	1	1	1	1	1	1	1	1	chr1A	A
				XLOC_006228	1	1	1	1	1	1	1	1	1	1	1	1	chr1A	A
				XLOC_006240	1	1	1	1	1	1	1	1	1	1	1	1	chr1A	A
				XLOC_006249	1	1	1	1	1	1	1	1	1	1	1	1	chr1A	A
				XLOC_006280	1	1	1	1	1	1	1	1	1	1	1	1	chr1A	A
				XLOC_006282	1	1	1	1	1	1	1	1	1	1	1	1	chr1A	A
				XLOC_006291	1	1	1	1	1	1	1	1	1	1	1	1	chr1A	A
				XLOC_006314	1	1	1	1	1	1	1	1	1	1	1	1	chr1A	A
				XLOC_006335	1	1	1	1	1	1	1	1	1	1	1	1	chr1A	A
				XLOC_006339	1	1	1	1	1	1	1	1	1	1	1	1	chr1A	A
				XLOC_006345	1	1	1	1	1	1	1	1	1	1	1	1	chr1A	A
				XLOC_006369	1	1	1	1	1	1	1	1	1	1	1	1	chr1A	A
				XLOC_006397	1	1	1	1	1	1	1	1	1	1	1	1	chr1A	A
				XLOC_006407	1	1	1	1	1	1	1	1	1	1	1	1	chr1A	A
				XLOC_006420	1	1	1	1	1	1	1	1	1	1	1	1	chr1A	A
				XLOC_006422	1	1	1	1	1	1	1	1	1	1	1	1	chr1A	A
				XLOC_006428	1	1	1	1	1	1	1	1	1	1	1	1	chr1A	A
				XLOC_006444	1	1	1	1	1	1	1	1	1	1	1	1	chr1A	A
				XLOC_006464	1	1	1	1	1	1	1	1	1	1	1	1	chr1A	A
				XLOC_006471	1	1	1	1	1	1	1	1	1	1	1	1	chr1A	A
				XLOC_006475	1	1	1	1	1	1	1	1	1	1	1	1	chr1A	A
				XLOC_006484	1	1	1	1	1	1	1	1	1	1	1	1	chr1A	A
				XLOC_006495	1	1	1	1	1	1	1	1	1	1	1	1	chr1A	A
				XLOC_006497	1	1	1	1	1	1	1	1	1	1	1	1	chr1A	A
				XLOC_006500	1	1	1	1	1	1	1	1	1	1	1	1	chr1A	A
				XLOC_006504	1	1	1	1	1	1	1	1	1	1	1	1	chr1A	A
				XLOC_006508	1	1	1	1	1	1	1	1	1	1	1	1	chr1A	A
				XLOC_006512	1	1	1	1	1	1	1	1	1	1	1	1	chr1A	A
				XLOC_006513	1	1	1	1	1	1	1	1	1	1	1	1	chr1A	A
				XLOC_006532	1	1	1	1	1	1	1	1	1	1	1	1	chr1A	A
				XLOC_006534	1	1	1	1	1	1	1	1	1	1	1	1	chr1A	A
				XLOC_006547	1	1	1	1	1	1	1	1	1	1	1	1	chr1A	A
				XLOC_006550	1	1	1	1	1	1	1	1	1	1	1	1	chr1A	A
				XLOC_006552	1	1	1	1	1	1	1	1	1	1	1	1	chr1A	A
				XLOC_006560	1	1	1	1	1	1	1	1	1	1	1	1	chr1A	A
				XLOC_006561	1	1	1	1	1	1	1	1	1	1	1	1	chr1A	A
				XLOC_006563	1	1	1	1	1	1	1	1	1	1	1	1	chr1A	A
				XLOC_006567	1	1	1	1	1	1	1	1	1	1	1	1	chr1A	A
				XLOC_006580	1	1	1	1	1	1	1	1	1	1	1	1	chr1A	A
				XLOC_006587	1	1	1	1	1	1	1	1	1	1	1	1	chr1A	A
				XLOC_006590	1	1	1	1	1	1	1	1	1	1	1	1	chr1A	A
				XLOC_006594	1	1	1	1	1	1	1	1	1	1	1	1	chr1A	A
				XLOC_006602	1	1	1	1	1	1	1	1	1	1	1	1	chr1A	A
				XLOC_006618	1	1	1	1	1	1	1	1	1	1	1	1	chr1A	A
				XLOC_006645	1	1	1	1	1	1	1	1	1	1	1	1	chr1A	A
				XLOC_006666	1	1	1	1	1	1	1	1	1	1	1	1	chr1A	A
				XLOC_006671	1	1	1	1	1	1	1	1	1	1	1	1	chr1A	A
				XLOC_006676	1	1	1	1	1	1	1	1	1	1	1	1	chr1A	A
				XLOC_006677	1	1	1	1	1	1	1	1	1	1	1	1	chr1A	A
				XLOC_006684	1	1	1	1	1	1	1	1	1	1	1	1	chr1A	A
				XLOC_006685	1	1	1	1	1	1	1	1	1	1	1	1	chr1A	A
				XLOC_006690	1	1	1	1	1	1	1	1	1	1	1	1	chr1A	A
				XLOC_006696	1	1	1	1	1	1	1	1	1	1	1	1	chr1A	A
				XLOC_006703	1	1	1	1	1	1	1	1	1	1	1	1	chr1A	A
				XLOC_006741	1	1	1	1	1	1	1	1	1	1	1	1	chr1A	A
				XLOC_006747	1	1	1	1	1	1	1	1	1	1	1	1	chr1A	A
				XLOC_006749	1	1	1	1	1	1	1	1	1	1	1	1	chr1A	A
				XLOC_006753	1	1	1	1	1	1	1	1	1	1	1	1	chr1A	A
				XLOC_006756	1	1	1	1	1	1	1	1	1	1	1	1	chr1A	A
				XLOC_006757	1	1	1	1	1	1	1	1	1	1	1	1	chr1A	A
				XLOC_006770	1	1	1	1	1	1	1	1	1	1	1	1	chr1A	A
				XLOC_006788	1	1	1	1	1	1	1	1	1	1	1	1	chr1A	A
				XLOC_006808	1	1	1	1	1	1	1	1	1	1	1	1	chr1A	A
				XLOC_006810	1	1	1	1	1	1	1	1	1	1	1	1	chr1A	A
				XLOC_006815	1	1	1	1	1	1	1	1	1	1	1	1	chr1A	A
				XLOC_006816	1	1	1	1	1	1	1	1	1	1	1	1	chr1A	A
				XLOC_006818	1	1	1	1	1	1	1	1	1	1	1	1	chr1A	A
				XLOC_006821	1	1	1	1	1	1	1	1	1	1	1	1	chr1A	A
				XLOC_006829	1	1	1	1	1	1	1	1	1	1	1	1	chr1A	A
				XLOC_006854	1	1	1	1	1	1	1	1	1	1	1	1	chr1A	A
				XLOC_006916	1	1	1	1	1	1	1	1	1	1	1	1	chr1A	A
				XLOC_006919	1	1	1	1	1	1	1	1	1	1	1	1	chr1A	A
				XLOC_006931	1	1	1	1	1	1	1	1	1	1	1	1	chr1A	A
				XLOC_006940	1	1	1	1	1	1	1	1	1	1	1	1	chr1A	A
				XLOC_006957	1	1	1	1	1	1	1	1	1	1	1	1	chr1A	A
				XLOC_006967	1	1	1	1	1	1	1	1	1	1	1	1	chr1A	A
				XLOC_006972	1	1	1	1	1	1	1	1	1	1	1	1	chr1A	A
				XLOC_006974	1	1	1	1	1	1	1	1	1	1	1	1	chr1A	A
				XLOC_006976	1	1	1	1	1	1	1	1	1	1	1	1	chr1A	A
				XLOC_006980	1	1	1	1	1	1	1	1	1	1	1	1	chr1A	A
				XLOC_006992	1	1	1	1	1	1	1	1	1	1	1	1	chr1A	A
				XLOC_006999	1	1	1	1	1	1	1	1	1	1	1	1	chr1A	A
				XLOC_007001	1	1	1	1	1	1	1	1	1	1	1	1	chr1A	A
				XLOC_007009	1	1	1	1	1	1	1	1	1	1	1	1	chr1A	A
				XLOC_007014	1	1	1	1	1	1	1	1	1	1	1	1	chr1A	A
				XLOC_007034	1	1	1	1	1	1	1	1	1	1	1	1	chr1A	A
				XLOC_007038	1	1	1	1	1	1	1	1	1	1	1	1	chr1A	A
				XLOC_007065	1	1	1	1	1	1	1	1	1	1	1	1	chr1A	A
				XLOC_007072	1	1	1	1	1	1	1	1	1	1	1	1	chr1A	A
				XLOC_007082	1	1	1	1	1	1	1	1	1	1	1	1	chr1A	A
				XLOC_007099	1	1	1	1	1	1	1	1	1	1	1	1	chr1A	A
				XLOC_007123	1	1	1	1	1	1	1	1	1	1	1	1	chr1A	A
				XLOC_007149	1	1	1	1	1	1	1	1	1	1	1	1	chr1A	A
				XLOC_007157	1	1	1	1	1	1	1	1	1	1	1	1	chr1A	A
				XLOC_007158	1	1	1	1	1	1	1	1	1	1	1	1	chr1A	A
				XLOC_007173	1	1	1	1	1	1	1	1	1	1	1	1	chr1A	A
				XLOC_007182	1	1	1	1	1	1	1	1	1	1	1	1	chr1A	A
				XLOC_007216	1	1	1	1	1	1	1	1	1	1	1	1	chr1A	A
				XLOC_007217	1	1	1	1	1	1	1	1	1	1	1	1	chr1A	A
				XLOC_007218	1	1	1	1	1	1	1	1	1	1	1	1	chr1A	A
				XLOC_007431	1	1	1	1	1	1	1	1	1	1	1	1	chr1A	A
				XLOC_007717	1	1	1	1	1	1	1	1	1	1	1	1	chr1A	A
				XLOC_007793	1	1	1	1	1	1	1	1	1	1	1	1	chr1A	A
				XLOC_007929	1	1	1	1	1	1	1	1	1	1	1	1	chr1A	A
				XLOC_008617	1	1	1	1	1	1	1	1	1	1	1	1	chr1A	A
				XLOC_008707	1	1	1	1	1	1	1	1	1	1	1	1	chr1A	A
				XLOC_008745	1	1	1	1	1	1	1	1	1	1	1	1	chr1A	A
				XLOC_009990	1	1	1	1	1	1	1	1	1	1	1	1	chr1B	B
				XLOC_009993	1	1	1	1	1	1	1	1	1	1	1	1	chr1B	B
				XLOC_009997	1	1	1	1	1	1	1	1	1	1	1	1	chr1B	B
				XLOC_010040	1	1	1	1	1	1	1	1	1	1	1	1	chr1B	B
				XLOC_010082	1	1	1	1	1	1	1	1	1	1	1	1	chr1B	B
				XLOC_010094	1	1	1	1	1	1	1	1	1	1	1	1	chr1B	B
				XLOC_010106	1	1	1	1	1	1	1	1	1	1	1	1	chr1B	B
				XLOC_010140	1	1	1	1	1	1	1	1	1	1	1	1	chr1B	B
				XLOC_010141	1	1	1	1	1	1	1	1	1	1	1	1	chr1B	B
				XLOC_010198	1	1	1	1	1	1	1	1	1	1	1	1	chr1B	B
				XLOC_010239	1	1	1	1	1	1	1	1	1	1	1	1	chr1B	B
				XLOC_010241	1	1	1	1	1	1	1	1	1	1	1	1	chr1B	B
				XLOC_010259	1	1	1	1	1	1	1	1	1	1	1	1	chr1B	B
				XLOC_010269	1	1	1	1	1	1	1	1	1	1	1	1	chr1B	B
				XLOC_010273	1	1	1	1	1	1	1	1	1	1	1	1	chr1B	B
				XLOC_010337	1	1	1	1	1	1	1	1	1	1	1	1	chr1B	B
				XLOC_010339	1	1	1	1	1	1	1	1	1	1	1	1	chr1B	B
				XLOC_010359	1	1	1	1	1	1	1	1	1	1	1	1	chr1B	B
				XLOC_010384	1	1	1	1	1	1	1	1	1	1	1	1	chr1B	B
				XLOC_010398	1	1	1	1	1	1	1	1	1	1	1	1	chr1B	B
				XLOC_010405	1	1	1	1	1	1	1	1	1	1	1	1	chr1B	B
				XLOC_010408	1	1	1	1	1	1	1	1	1	1	1	1	chr1B	B
				XLOC_010410	1	1	1	1	1	1	1	1	1	1	1	1	chr1B	B
				XLOC_010411	1	1	1	1	1	1	1	1	1	1	1	1	chr1B	B
				XLOC_010414	1	1	1	1	1	1	1	1	1	1	1	1	chr1B	B
				XLOC_010439	1	1	1	1	1	1	1	1	1	1	1	1	chr1B	B
				XLOC_010465	1	1	1	1	1	1	1	1	1	1	1	1	chr1B	B
				XLOC_010469	1	1	1	1	1	1	1	1	1	1	1	1	chr1B	B
				XLOC_010513	1	1	1	1	1	1	1	1	1	1	1	1	chr1B	B
				XLOC_010537	1	1	1	1	1	1	1	1	1	1	1	1	chr1B	B
				XLOC_010565	1	1	1	1	1	1	1	1	1	1	1	1	chr1B	B
				XLOC_010581	1	1	1	1	1	1	1	1	1	1	1	1	chr1B	B
				XLOC_010588	1	1	1	1	1	1	1	1	1	1	1	1	chr1B	B
				XLOC_010604	1	1	1	1	1	1	1	1	1	1	1	1	chr1B	B
				XLOC_010613	1	1	1	1	1	1	1	1	1	1	1	1	chr1B	B
				XLOC_010647	1	1	1	1	1	1	1	1	1	1	1	1	chr1B	B
				XLOC_010679	1	1	1	1	1	1	1	1	1	1	1	1	chr1B	B
				XLOC_010684	1	1	1	1	1	1	1	1	1	1	1	1	chr1B	B
				XLOC_010685	1	1	1	1	1	1	1	1	1	1	1	1	chr1B	B
				XLOC_010694	1	1	1	1	1	1	1	1	1	1	1	1	chr1B	B
				XLOC_010708	1	1	1	1	1	1	1	1	1	1	1	1	chr1B	B
				XLOC_010740	1	1	1	1	1	1	1	1	1	1	1	1	chr1B	B
				XLOC_010741	1	1	1	1	1	1	1	1	1	1	1	1	chr1B	B
				XLOC_010747	1	1	1	1	1	1	1	1	1	1	1	1	chr1B	B
				XLOC_010749	1	1	1	1	1	1	1	1	1	1	1	1	chr1B	B
				XLOC_010758	1	1	1	1	1	1	1	1	1	1	1	1	chr1B	B
				XLOC_010765	1	1	1	1	1	1	1	1	1	1	1	1	chr1B	B
				XLOC_010772	1	1	1	1	1	1	1	1	1	1	1	1	chr1B	B
				XLOC_010827	1	1	1	1	1	1	1	1	1	1	1	1	chr1B	B
				XLOC_010834	1	1	1	1	1	1	1	1	1	1	1	1	chr1B	B
				XLOC_010859	1	1	1	1	1	1	1	1	1	1	1	1	chr1B	B
				XLOC_010865	1	1	1	1	1	1	1	1	1	1	1	1	chr1B	B
				XLOC_010869	1	1	1	1	1	1	1	1	1	1	1	1	chr1B	B
				XLOC_010876	1	1	1	1	1	1	1	1	1	1	1	1	chr1B	B
				XLOC_010901	1	1	1	1	1	1	1	1	1	1	1	1	chr1B	B
				XLOC_010918	1	1	1	1	1	1	1	1	1	1	1	1	chr1B	B
				XLOC_010965	1	1	1	1	1	1	1	1	1	1	1	1	chr1B	B
				XLOC_011015	1	1	1	1	1	1	1	1	1	1	1	1	chr1B	B
				XLOC_011023	1	1	1	1	1	1	1	1	1	1	1	1	chr1B	B
				XLOC_011030	1	1	1	1	1	1	1	1	1	1	1	1	chr1B	B
				XLOC_011064	1	1	1	1	1	1	1	1	1	1	1	1	chr1B	B
				XLOC_011067	1	1	1	1	1	1	1	1	1	1	1	1	chr1B	B
				XLOC_011078	1	1	1	1	1	1	1	1	1	1	1	1	chr1B	B
				XLOC_011079	1	1	1	1	1	1	1	1	1	1	1	1	chr1B	B
				XLOC_011087	1	1	1	1	1	1	1	1	1	1	1	1	chr1B	B
				XLOC_011102	1	1	1	1	1	1	1	1	1	1	1	1	chr1B	B
				XLOC_011103	1	1	1	1	1	1	1	1	1	1	1	1	chr1B	B
				XLOC_011128	1	1	1	1	1	1	1	1	1	1	1	1	chr1B	B
				XLOC_011141	1	1	1	1	1	1	1	1	1	1	1	1	chr1B	B
				XLOC_011156	1	1	1	1	1	1	1	1	1	1	1	1	chr1B	B
				XLOC_011162	1	1	1	1	1	1	1	1	1	1	1	1	chr1B	B
				XLOC_011181	1	1	1	1	1	1	1	1	1	1	1	1	chr1B	B
				XLOC_011183	1	1	1	1	1	1	1	1	1	1	1	1	chr1B	B
				XLOC_011186	1	1	1	1	1	1	1	1	1	1	1	1	chr1B	B
				XLOC_011189	1	1	1	1	1	1	1	1	1	1	1	1	chr1B	B
				XLOC_011191	1	1	1	1	1	1	1	1	1	1	1	1	chr1B	B
				XLOC_011217	1	1	1	1	1	1	1	1	1	1	1	1	chr1B	B
				XLOC_011244	1	1	1	1	1	1	1	1	1	1	1	1	chr1B	B
				XLOC_011254	1	1	1	1	1	1	1	1	1	1	1	1	chr1B	B
				XLOC_011264	1	1	1	1	1	1	1	1	1	1	1	1	chr1B	B
				XLOC_011266	1	1	1	1	1	1	1	1	1	1	1	1	chr1B	B
				XLOC_011267	1	1	1	1	1	1	1	1	1	1	1	1	chr1B	B
				XLOC_011273	1	1	1	1	1	1	1	1	1	1	1	1	chr1B	B
				XLOC_011281	1	1	1	1	1	1	1	1	1	1	1	1	chr1B	B
				XLOC_011295	1	1	1	1	1	1	1	1	1	1	1	1	chr1B	B
				XLOC_011304	1	1	1	1	1	1	1	1	1	1	1	1	chr1B	B
				XLOC_011338	1	1	1	1	1	1	1	1	1	1	1	1	chr1B	B
				XLOC_011352	1	1	1	1	1	1	1	1	1	1	1	1	chr1B	B
				XLOC_011353	1	1	1	1	1	1	1	1	1	1	1	1	chr1B	B
				XLOC_011403	1	1	1	1	1	1	1	1	1	1	1	1	chr1B	B
				XLOC_011408	1	1	1	1	1	1	1	1	1	1	1	1	chr1B	B
				XLOC_011433	1	1	1	1	1	1	1	1	1	1	1	1	chr1B	B
				XLOC_011456	1	1	1	1	1	1	1	1	1	1	1	1	chr1B	B
				XLOC_011457	1	1	1	1	1	1	1	1	1	1	1	1	chr1B	B
				XLOC_011464	1	1	1	1	1	1	1	1	1	1	1	1	chr1B	B
				XLOC_011465	1	1	1	1	1	1	1	1	1	1	1	1	chr1B	B
				XLOC_011479	1	1	1	1	1	1	1	1	1	1	1	1	chr1B	B
				XLOC_011484	1	1	1	1	1	1	1	1	1	1	1	1	chr1B	B
				XLOC_011488	1	1	1	1	1	1	1	1	1	1	1	1	chr1B	B
				XLOC_011496	1	1	1	1	1	1	1	1	1	1	1	1	chr1B	B
				XLOC_011509	1	1	1	1	1	1	1	1	1	1	1	1	chr1B	B
				XLOC_011510	1	1	1	1	1	1	1	1	1	1	1	1	chr1B	B
				XLOC_011511	1	1	1	1	1	1	1	1	1	1	1	1	chr1B	B
				XLOC_011544	1	1	1	1	1	1	1	1	1	1	1	1	chr1B	B
				XLOC_011558	1	1	1	1	1	1	1	1	1	1	1	1	chr1B	B
				XLOC_011559	1	1	1	1	1	1	1	1	1	1	1	1	chr1B	B
				XLOC_011572	1	1	1	1	1	1	1	1	1	1	1	1	chr1B	B
				XLOC_011590	1	1	1	1	1	1	1	1	1	1	1	1	chr1B	B
				XLOC_011601	1	1	1	1	1	1	1	1	1	1	1	1	chr1B	B
				XLOC_011631	1	1	1	1	1	1	1	1	1	1	1	1	chr1B	B
				XLOC_011633	1	1	1	1	1	1	1	1	1	1	1	1	chr1B	B
				XLOC_011648	1	1	1	1	1	1	1	1	1	1	1	1	chr1B	B
				XLOC_011650	1	1	1	1	1	1	1	1	1	1	1	1	chr1B	B
				XLOC_011651	1	1	1	1	1	1	1	1	1	1	1	1	chr1B	B
				XLOC_011652	1	1	1	1	1	1	1	1	1	1	1	1	chr1B	B
				XLOC_011657	1	1	1	1	1	1	1	1	1	1	1	1	chr1B	B
				XLOC_011659	1	1	1	1	1	1	1	1	1	1	1	1	chr1B	B
				XLOC_011660	1	1	1	1	1	1	1	1	1	1	1	1	chr1B	B
				XLOC_011670	1	1	1	1	1	1	1	1	1	1	1	1	chr1B	B
				XLOC_011673	1	1	1	1	1	1	1	1	1	1	1	1	chr1B	B
				XLOC_011700	1	1	1	1	1	1	1	1	1	1	1	1	chr1B	B
				XLOC_011701	1	1	1	1	1	1	1	1	1	1	1	1	chr1B	B
				XLOC_011705	1	1	1	1	1	1	1	1	1	1	1	1	chr1B	B
				XLOC_011707	1	1	1	1	1	1	1	1	1	1	1	1	chr1B	B
				XLOC_011712	1	1	1	1	1	1	1	1	1	1	1	1	chr1B	B
				XLOC_011714	1	1	1	1	1	1	1	1	1	1	1	1	chr1B	B
				XLOC_011723	1	1	1	1	1	1	1	1	1	1	1	1	chr1B	B
				XLOC_011724	1	1	1	1	1	1	1	1	1	1	1	1	chr1B	B
				XLOC_011749	1	1	1	1	1	1	1	1	1	1	1	1	chr1B	B
				XLOC_011751	1	1	1	1	1	1	1	1	1	1	1	1	chr1B	B
				XLOC_011755	1	1	1	1	1	1	1	1	1	1	1	1	chr1B	B
				XLOC_011757	1	1	1	1	1	1	1	1	1	1	1	1	chr1B	B
				XLOC_011767	1	1	1	1	1	1	1	1	1	1	1	1	chr1B	B
				XLOC_011770	1	1	1	1	1	1	1	1	1	1	1	1	chr1B	B
				XLOC_011771	1	1	1	1	1	1	1	1	1	1	1	1	chr1B	B
				XLOC_011773	1	1	1	1	1	1	1	1	1	1	1	1	chr1B	B
				XLOC_011778	1	1	1	1	1	1	1	1	1	1	1	1	chr1B	B
				XLOC_011779	1	1	1	1	1	1	1	1	1	1	1	1	chr1B	B
				XLOC_011800	1	1	1	1	1	1	1	1	1	1	1	1	chr1B	B
				XLOC_011806	1	1	1	1	1	1	1	1	1	1	1	1	chr1B	B
				XLOC_011854	1	1	1	1	1	1	1	1	1	1	1	1	chr1B	B
				XLOC_011857	1	1	1	1	1	1	1	1	1	1	1	1	chr1B	B
				XLOC_011858	1	1	1	1	1	1	1	1	1	1	1	1	chr1B	B
				XLOC_011871	1	1	1	1	1	1	1	1	1	1	1	1	chr1B	B
				XLOC_011874	1	1	1	1	1	1	1	1	1	1	1	1	chr1B	B
				XLOC_011875	1	1	1	1	1	1	1	1	1	1	1	1	chr1B	B
				XLOC_011886	1	1	1	1	1	1	1	1	1	1	1	1	chr1B	B
				XLOC_011899	1	1	1	1	1	1	1	1	1	1	1	1	chr1B	B
				XLOC_011901	1	1	1	1	1	1	1	1	1	1	1	1	chr1B	B
				XLOC_011906	1	1	1	1	1	1	1	1	1	1	1	1	chr1B	B
				XLOC_011915	1	1	1	1	1	1	1	1	1	1	1	1	chr1B	B
				XLOC_011925	1	1	1	1	1	1	1	1	1	1	1	1	chr1B	B
				XLOC_011943	1	1	1	1	1	1	1	1	1	1	1	1	chr1B	B
				XLOC_011946	1	1	1	1	1	1	1	1	1	1	1	1	chr1B	B
				XLOC_011965	1	1	1	1	1	1	1	1	1	1	1	1	chr1B	B
				XLOC_011967	1	1	1	1	1	1	1	1	1	1	1	1	chr1B	B
				XLOC_011980	1	1	1	1	1	1	1	1	1	1	1	1	chr1B	B
				XLOC_011989	1	1	1	1	1	1	1	1	1	1	1	1	chr1B	B
				XLOC_011991	1	1	1	1	1	1	1	1	1	1	1	1	chr1B	B
				XLOC_011993	1	1	1	1	1	1	1	1	1	1	1	1	chr1B	B
				XLOC_012000	1	1	1	1	1	1	1	1	1	1	1	1	chr1B	B
				XLOC_012009	1	1	1	1	1	1	1	1	1	1	1	1	chr1B	B
				XLOC_012012	1	1	1	1	1	1	1	1	1	1	1	1	chr1B	B
				XLOC_012015	1	1	1	1	1	1	1	1	1	1	1	1	chr1B	B
				XLOC_012035	1	1	1	1	1	1	1	1	1	1	1	1	chr1B	B
				XLOC_012036	1	1	1	1	1	1	1	1	1	1	1	1	chr1B	B
				XLOC_012038	1	1	1	1	1	1	1	1	1	1	1	1	chr1B	B
				XLOC_012040	1	1	1	1	1	1	1	1	1	1	1	1	chr1B	B
				XLOC_012043	1	1	1	1	1	1	1	1	1	1	1	1	chr1B	B
				XLOC_012048	1	1	1	1	1	1	1	1	1	1	1	1	chr1B	B
				XLOC_012057	1	1	1	1	1	1	1	1	1	1	1	1	chr1B	B
				XLOC_012070	1	1	1	1	1	1	1	1	1	1	1	1	chr1B	B
				XLOC_012084	1	1	1	1	1	1	1	1	1	1	1	1	chr1B	B
				XLOC_012085	1	1	1	1	1	1	1	1	1	1	1	1	chr1B	B
				XLOC_012090	1	1	1	1	1	1	1	1	1	1	1	1	chr1B	B
				XLOC_012095	1	1	1	1	1	1	1	1	1	1	1	1	chr1B	B
				XLOC_012096	1	1	1	1	1	1	1	1	1	1	1	1	chr1B	B
				XLOC_012103	1	1	1	1	1	1	1	1	1	1	1	1	chr1B	B
				XLOC_012107	1	1	1	1	1	1	1	1	1	1	1	1	chr1B	B
				XLOC_012119	1	1	1	1	1	1	1	1	1	1	1	1	chr1B	B
				XLOC_012121	1	1	1	1	1	1	1	1	1	1	1	1	chr1B	B
				XLOC_012129	1	1	1	1	1	1	1	1	1	1	1	1	chr1B	B
				XLOC_012154	1	1	1	1	1	1	1	1	1	1	1	1	chr1B	B
				XLOC_012156	1	1	1	1	1	1	1	1	1	1	1	1	chr1B	B
				XLOC_012160	1	1	1	1	1	1	1	1	1	1	1	1	chr1B	B
				XLOC_012161	1	1	1	1	1	1	1	1	1	1	1	1	chr1B	B
				XLOC_012162	1	1	1	1	1	1	1	1	1	1	1	1	chr1B	B
				XLOC_012189	1	1	1	1	1	1	1	1	1	1	1	1	chr1B	B
				XLOC_012210	1	1	1	1	1	1	1	1	1	1	1	1	chr1B	B
				XLOC_012214	1	1	1	1	1	1	1	1	1	1	1	1	chr1B	B
				XLOC_012219	1	1	1	1	1	1	1	1	1	1	1	1	chr1B	B
				XLOC_012224	1	1	1	1	1	1	1	1	1	1	1	1	chr1B	B
				XLOC_012232	1	1	1	1	1	1	1	1	1	1	1	1	chr1B	B
				XLOC_012233	1	1	1	1	1	1	1	1	1	1	1	1	chr1B	B
				XLOC_012234	1	1	1	1	1	1	1	1	1	1	1	1	chr1B	B
				XLOC_012237	1	1	1	1	1	1	1	1	1	1	1	1	chr1B	B
				XLOC_012255	1	1	1	1	1	1	1	1	1	1	1	1	chr1B	B
				XLOC_012259	1	1	1	1	1	1	1	1	1	1	1	1	chr1B	B
				XLOC_012266	1	1	1	1	1	1	1	1	1	1	1	1	chr1B	B
				XLOC_012268	1	1	1	1	1	1	1	1	1	1	1	1	chr1B	B
				XLOC_012281	1	1	1	1	1	1	1	1	1	1	1	1	chr1B	B
				XLOC_012289	1	1	1	1	1	1	1	1	1	1	1	1	chr1B	B
				XLOC_012290	1	1	1	1	1	1	1	1	1	1	1	1	chr1B	B
				XLOC_012291	1	1	1	1	1	1	1	1	1	1	1	1	chr1B	B
				XLOC_012294	1	1	1	1	1	1	1	1	1	1	1	1	chr1B	B
				XLOC_012305	1	1	1	1	1	1	1	1	1	1	1	1	chr1B	B
				XLOC_012308	1	1	1	1	1	1	1	1	1	1	1	1	chr1B	B
				XLOC_012320	1	1	1	1	1	1	1	1	1	1	1	1	chr1B	B
				XLOC_012321	1	1	1	1	1	1	1	1	1	1	1	1	chr1B	B
				XLOC_012343	1	1	1	1	1	1	1	1	1	1	1	1	chr1B	B
				XLOC_012348	1	1	1	1	1	1	1	1	1	1	1	1	chr1B	B
				XLOC_012355	1	1	1	1	1	1	1	1	1	1	1	1	chr1B	B
				XLOC_012363	1	1	1	1	1	1	1	1	1	1	1	1	chr1B	B
				XLOC_012366	1	1	1	1	1	1	1	1	1	1	1	1	chr1B	B
				XLOC_012379	1	1	1	1	1	1	1	1	1	1	1	1	chr1B	B
				XLOC_012380	1	1	1	1	1	1	1	1	1	1	1	1	chr1B	B
				XLOC_012390	1	1	1	1	1	1	1	1	1	1	1	1	chr1B	B
				XLOC_012403	1	1	1	1	1	1	1	1	1	1	1	1	chr1B	B
				XLOC_012406	1	1	1	1	1	1	1	1	1	1	1	1	chr1B	B
				XLOC_012423	1	1	1	1	1	1	1	1	1	1	1	1	chr1B	B
				XLOC_012426	1	1	1	1	1	1	1	1	1	1	1	1	chr1B	B
				XLOC_012437	1	1	1	1	1	1	1	1	1	1	1	1	chr1B	B
				XLOC_012451	1	1	1	1	1	1	1	1	1	1	1	1	chr1B	B
				XLOC_012452	1	1	1	1	1	1	1	1	1	1	1	1	chr1B	B
				XLOC_012454	1	1	1	1	1	1	1	1	1	1	1	1	chr1B	B
				XLOC_012459	1	1	1	1	1	1	1	1	1	1	1	1	chr1B	B
				XLOC_012462	1	1	1	1	1	1	1	1	1	1	1	1	chr1B	B
				XLOC_012464	1	1	1	1	1	1	1	1	1	1	1	1	chr1B	B
				XLOC_012466	1	1	1	1	1	1	1	1	1	1	1	1	chr1B	B
				XLOC_012470	1	1	1	1	1	1	1	1	1	1	1	1	chr1B	B
				XLOC_012480	1	1	1	1	1	1	1	1	1	1	1	1	chr1B	B
				XLOC_012486	1	1	1	1	1	1	1	1	1	1	1	1	chr1B	B
				XLOC_012489	1	1	1	1	1	1	1	1	1	1	1	1	chr1B	B
				XLOC_012494	1	1	1	1	1	1	1	1	1	1	1	1	chr1B	B
				XLOC_012527	1	1	1	1	1	1	1	1	1	1	1	1	chr1B	B
				XLOC_012538	1	1	1	1	1	1	1	1	1	1	1	1	chr1B	B
				XLOC_012539	1	1	1	1	1	1	1	1	1	1	1	1	chr1B	B
				XLOC_012541	1	1	1	1	1	1	1	1	1	1	1	1	chr1B	B
				XLOC_012582	1	1	1	1	1	1	1	1	1	1	1	1	chr1B	B
				XLOC_012589	1	1	1	1	1	1	1	1	1	1	1	1	chr1B	B
				XLOC_012594	1	1	1	1	1	1	1	1	1	1	1	1	chr1B	B
				XLOC_012597	1	1	1	1	1	1	1	1	1	1	1	1	chr1B	B
				XLOC_012598	1	1	1	1	1	1	1	1	1	1	1	1	chr1B	B
				XLOC_012599	1	1	1	1	1	1	1	1	1	1	1	1	chr1B	B
				XLOC_012604	1	1	1	1	1	1	1	1	1	1	1	1	chr1B	B
				XLOC_012649	1	1	1	1	1	1	1	1	1	1	1	1	chr1B	B
				XLOC_012665	1	1	1	1	1	1	1	1	1	1	1	1	chr1B	B
				XLOC_012666	1	1	1	1	1	1	1	1	1	1	1	1	chr1B	B
				XLOC_012670	1	1	1	1	1	1	1	1	1	1	1	1	chr1B	B
				XLOC_012672	1	1	1	1	1	1	1	1	1	1	1	1	chr1B	B
				XLOC_012694	1	1	1	1	1	1	1	1	1	1	1	1	chr1B	B
				XLOC_012697	1	1	1	1	1	1	1	1	1	1	1	1	chr1B	B
				XLOC_012707	1	1	1	1	1	1	1	1	1	1	1	1	chr1B	B
				XLOC_012713	1	1	1	1	1	1	1	1	1	1	1	1	chr1B	B
				XLOC_012717	1	1	1	1	1	1	1	1	1	1	1	1	chr1B	B
				XLOC_012725	1	1	1	1	1	1	1	1	1	1	1	1	chr1B	B
				XLOC_012726	1	1	1	1	1	1	1	1	1	1	1	1	chr1B	B
				XLOC_012734	1	1	1	1	1	1	1	1	1	1	1	1	chr1B	B
				XLOC_012772	1	1	1	1	1	1	1	1	1	1	1	1	chr1B	B
				XLOC_012774	1	1	1	1	1	1	1	1	1	1	1	1	chr1B	B
				XLOC_012777	1	1	1	1	1	1	1	1	1	1	1	1	chr1B	B
				XLOC_012787	1	1	1	1	1	1	1	1	1	1	1	1	chr1B	B
				XLOC_012790	1	1	1	1	1	1	1	1	1	1	1	1	chr1B	B
				XLOC_012805	1	1	1	1	1	1	1	1	1	1	1	1	chr1B	B
				XLOC_012806	1	1	1	1	1	1	1	1	1	1	1	1	chr1B	B
				XLOC_012811	1	1	1	1	1	1	1	1	1	1	1	1	chr1B	B
				XLOC_012846	1	1	1	1	1	1	1	1	1	1	1	1	chr1B	B
				XLOC_012861	1	1	1	1	1	1	1	1	1	1	1	1	chr1B	B
				XLOC_012868	1	1	1	1	1	1	1	1	1	1	1	1	chr1B	B
				XLOC_012910	1	1	1	1	1	1	1	1	1	1	1	1	chr1B	B
				XLOC_012921	1	1	1	1	1	1	1	1	1	1	1	1	chr1B	B
				XLOC_012926	1	1	1	1	1	1	1	1	1	1	1	1	chr1B	B
				XLOC_012973	1	1	1	1	1	1	1	1	1	1	1	1	chr1B	B
				XLOC_012990	1	1	1	1	1	1	1	1	1	1	1	1	chr1B	B
				XLOC_012997	1	1	1	1	1	1	1	1	1	1	1	1	chr1B	B
				XLOC_013003	1	1	1	1	1	1	1	1	1	1	1	1	chr1B	B
				XLOC_013010	1	1	1	1	1	1	1	1	1	1	1	1	chr1B	B
				XLOC_013022	1	1	1	1	1	1	1	1	1	1	1	1	chr1B	B
				XLOC_013032	1	1	1	1	1	1	1	1	1	1	1	1	chr1B	B
				XLOC_013034	1	1	1	1	1	1	1	1	1	1	1	1	chr1B	B
				XLOC_013039	1	1	1	1	1	1	1	1	1	1	1	1	chr1B	B
				XLOC_013040	1	1	1	1	1	1	1	1	1	1	1	1	chr1B	B
				XLOC_013042	1	1	1	1	1	1	1	1	1	1	1	1	chr1B	B
				XLOC_013051	1	1	1	1	1	1	1	1	1	1	1	1	chr1B	B
				XLOC_013072	1	1	1	1	1	1	1	1	1	1	1	1	chr1B	B
				XLOC_013085	1	1	1	1	1	1	1	1	1	1	1	1	chr1B	B
				XLOC_013088	1	1	1	1	1	1	1	1	1	1	1	1	chr1B	B
				XLOC_013090	1	1	1	1	1	1	1	1	1	1	1	1	chr1B	B
				XLOC_013100	1	1	1	1	1	1	1	1	1	1	1	1	chr1B	B
				XLOC_013106	1	1	1	1	1	1	1	1	1	1	1	1	chr1B	B
				XLOC_013110	1	1	1	1	1	1	1	1	1	1	1	1	chr1B	B
				XLOC_013117	1	1	1	1	1	1	1	1	1	1	1	1	chr1B	B
				XLOC_013124	1	1	1	1	1	1	1	1	1	1	1	1	chr1B	B
				XLOC_013131	1	1	1	1	1	1	1	1	1	1	1	1	chr1B	B
				XLOC_013148	1	1	1	1	1	1	1	1	1	1	1	1	chr1B	B
				XLOC_013151	1	1	1	1	1	1	1	1	1	1	1	1	chr1B	B
				XLOC_013159	1	1	1	1	1	1	1	1	1	1	1	1	chr1B	B
				XLOC_013165	1	1	1	1	1	1	1	1	1	1	1	1	chr1B	B
				XLOC_013166	1	1	1	1	1	1	1	1	1	1	1	1	chr1B	B
				XLOC_013183	1	1	1	1	1	1	1	1	1	1	1	1	chr1B	B
				XLOC_013189	1	1	1	1	1	1	1	1	1	1	1	1	chr1B	B
				XLOC_013195	1	1	1	1	1	1	1	1	1	1	1	1	chr1B	B
				XLOC_013204	1	1	1	1	1	1	1	1	1	1	1	1	chr1B	B
				XLOC_013205	1	1	1	1	1	1	1	1	1	1	1	1	chr1B	B
				XLOC_013222	1	1	1	1	1	1	1	1	1	1	1	1	chr1B	B
				XLOC_013227	1	1	1	1	1	1	1	1	1	1	1	1	chr1B	B
				XLOC_013256	1	1	1	1	1	1	1	1	1	1	1	1	chr1B	B
				XLOC_013262	1	1	1	1	1	1	1	1	1	1	1	1	chr1B	B
				XLOC_013274	1	1	1	1	1	1	1	1	1	1	1	1	chr1B	B
				XLOC_013275	1	1	1	1	1	1	1	1	1	1	1	1	chr1B	B
				XLOC_013276	1	1	1	1	1	1	1	1	1	1	1	1	chr1B	B
				XLOC_013277	1	1	1	1	1	1	1	1	1	1	1	1	chr1B	B
				XLOC_013280	1	1	1	1	1	1	1	1	1	1	1	1	chr1B	B
				XLOC_013293	1	1	1	1	1	1	1	1	1	1	1	1	chr1B	B
				XLOC_013297	1	1	1	1	1	1	1	1	1	1	1	1	chr1B	B
				XLOC_013301	1	1	1	1	1	1	1	1	1	1	1	1	chr1B	B
				XLOC_013303	1	1	1	1	1	1	1	1	1	1	1	1	chr1B	B
				XLOC_013304	1	1	1	1	1	1	1	1	1	1	1	1	chr1B	B
				XLOC_013307	1	1	1	1	1	1	1	1	1	1	1	1	chr1B	B
				XLOC_013310	1	1	1	1	1	1	1	1	1	1	1	1	chr1B	B
				XLOC_013328	1	1	1	1	1	1	1	1	1	1	1	1	chr1B	B
				XLOC_013341	1	1	1	1	1	1	1	1	1	1	1	1	chr1B	B
				XLOC_013342	1	1	1	1	1	1	1	1	1	1	1	1	chr1B	B
				XLOC_013343	1	1	1	1	1	1	1	1	1	1	1	1	chr1B	B
				XLOC_013344	1	1	1	1	1	1	1	1	1	1	1	1	chr1B	B
				XLOC_013350	1	1	1	1	1	1	1	1	1	1	1	1	chr1B	B
				XLOC_013380	1	1	1	1	1	1	1	1	1	1	1	1	chr1B	B
				XLOC_013382	1	1	1	1	1	1	1	1	1	1	1	1	chr1B	B
				XLOC_013384	1	1	1	1	1	1	1	1	1	1	1	1	chr1B	B
				XLOC_013391	1	1	1	1	1	1	1	1	1	1	1	1	chr1B	B
				XLOC_013424	1	1	1	1	1	1	1	1	1	1	1	1	chr1B	B
				XLOC_013429	1	1	1	1	1	1	1	1	1	1	1	1	chr1B	B
				XLOC_013439	1	1	1	1	1	1	1	1	1	1	1	1	chr1B	B
				XLOC_013462	1	1	1	1	1	1	1	1	1	1	1	1	chr1B	B
				XLOC_013464	1	1	1	1	1	1	1	1	1	1	1	1	chr1B	B
				XLOC_013473	1	1	1	1	1	1	1	1	1	1	1	1	chr1B	B
				XLOC_013504	1	1	1	1	1	1	1	1	1	1	1	1	chr1B	B
				XLOC_013519	1	1	1	1	1	1	1	1	1	1	1	1	chr1B	B
				XLOC_013524	1	1	1	1	1	1	1	1	1	1	1	1	chr1B	B
				XLOC_013531	1	1	1	1	1	1	1	1	1	1	1	1	chr1B	B
				XLOC_013559	1	1	1	1	1	1	1	1	1	1	1	1	chr1B	B
				XLOC_013588	1	1	1	1	1	1	1	1	1	1	1	1	chr1B	B
				XLOC_013589	1	1	1	1	1	1	1	1	1	1	1	1	chr1B	B
				XLOC_013659	1	1	1	1	1	1	1	1	1	1	1	1	chr1B	B
				XLOC_013661	1	1	1	1	1	1	1	1	1	1	1	1	chr1B	B
				XLOC_013683	1	1	1	1	1	1	1	1	1	1	1	1	chr1B	B
				XLOC_013684	1	1	1	1	1	1	1	1	1	1	1	1	chr1B	B
				XLOC_013685	1	1	1	1	1	1	1	1	1	1	1	1	chr1B	B
				XLOC_013704	1	1	1	1	1	1	1	1	1	1	1	1	chr1B	B
				XLOC_013706	1	1	1	1	1	1	1	1	1	1	1	1	chr1B	B
				XLOC_013714	1	1	1	1	1	1	1	1	1	1	1	1	chr1B	B
				XLOC_013721	1	1	1	1	1	1	1	1	1	1	1	1	chr1B	B
				XLOC_013733	1	1	1	1	1	1	1	1	1	1	1	1	chr1B	B
				XLOC_013758	1	1	1	1	1	1	1	1	1	1	1	1	chr1B	B
				XLOC_013763	1	1	1	1	1	1	1	1	1	1	1	1	chr1B	B
				XLOC_013765	1	1	1	1	1	1	1	1	1	1	1	1	chr1B	B
				XLOC_013776	1	1	1	1	1	1	1	1	1	1	1	1	chr1B	B
				XLOC_013815	1	1	1	1	1	1	1	1	1	1	1	1	chr1B	B
				XLOC_013822	1	1	1	1	1	1	1	1	1	1	1	1	chr1B	B
				XLOC_013859	1	1	1	1	1	1	1	1	1	1	1	1	chr1B	B
				XLOC_013861	1	1	1	1	1	1	1	1	1	1	1	1	chr1B	B
				XLOC_013863	1	1	1	1	1	1	1	1	1	1	1	1	chr1B	B
				XLOC_013869	1	1	1	1	1	1	1	1	1	1	1	1	chr1B	B
				XLOC_013904	1	1	1	1	1	1	1	1	1	1	1	1	chr1B	B
				XLOC_013915	1	1	1	1	1	1	1	1	1	1	1	1	chr1B	B
				XLOC_013921	1	1	1	1	1	1	1	1	1	1	1	1	chr1B	B
				XLOC_013944	1	1	1	1	1	1	1	1	1	1	1	1	chr1B	B
				XLOC_013945	1	1	1	1	1	1	1	1	1	1	1	1	chr1B	B
				XLOC_013947	1	1	1	1	1	1	1	1	1	1	1	1	chr1B	B
				XLOC_013967	1	1	1	1	1	1	1	1	1	1	1	1	chr1B	B
				XLOC_013970	1	1	1	1	1	1	1	1	1	1	1	1	chr1B	B
				XLOC_013977	1	1	1	1	1	1	1	1	1	1	1	1	chr1B	B
				XLOC_014040	1	1	1	1	1	1	1	1	1	1	1	1	chr1B	B
				XLOC_014047	1	1	1	1	1	1	1	1	1	1	1	1	chr1B	B
				XLOC_014053	1	1	1	1	1	1	1	1	1	1	1	1	chr1B	B
				XLOC_014063	1	1	1	1	1	1	1	1	1	1	1	1	chr1B	B
				XLOC_014070	1	1	1	1	1	1	1	1	1	1	1	1	chr1B	B
				XLOC_014072	1	1	1	1	1	1	1	1	1	1	1	1	chr1B	B
				XLOC_014078	1	1	1	1	1	1	1	1	1	1	1	1	chr1B	B
				XLOC_014079	1	1	1	1	1	1	1	1	1	1	1	1	chr1B	B
				XLOC_014086	1	1	1	1	1	1	1	1	1	1	1	1	chr1B	B
				XLOC_014089	1	1	1	1	1	1	1	1	1	1	1	1	chr1B	B
				XLOC_014107	1	1	1	1	1	1	1	1	1	1	1	1	chr1B	B
				XLOC_014234	1	1	1	1	1	1	1	1	1	1	1	1	chr1B	B
				XLOC_014272	1	1	1	1	1	1	1	1	1	1	1	1	chr1B	B
				XLOC_014349	1	1	1	1	1	1	1	1	1	1	1	1	chr1B	B
				XLOC_014356	1	1	1	1	1	1	1	1	1	1	1	1	chr1B	B
				XLOC_014371	1	1	1	1	1	1	1	1	1	1	1	1	chr1B	B
				XLOC_014427	1	1	1	1	1	1	1	1	1	1	1	1	chr1B	B
				XLOC_014453	1	1	1	1	1	1	1	1	1	1	1	1	chr1B	B
				XLOC_014458	1	1	1	1	1	1	1	1	1	1	1	1	chr1B	B
				XLOC_014481	1	1	1	1	1	1	1	1	1	1	1	1	chr1B	B
				XLOC_014483	1	1	1	1	1	1	1	1	1	1	1	1	chr1B	B
				XLOC_014484	1	1	1	1	1	1	1	1	1	1	1	1	chr1B	B
				XLOC_014498	1	1	1	1	1	1	1	1	1	1	1	1	chr1B	B
				XLOC_014534	1	1	1	1	1	1	1	1	1	1	1	1	chr1B	B
				XLOC_014573	1	1	1	1	1	1	1	1	1	1	1	1	chr1B	B
				XLOC_014574	1	1	1	1	1	1	1	1	1	1	1	1	chr1B	B
				XLOC_014575	1	1	1	1	1	1	1	1	1	1	1	1	chr1B	B
				XLOC_014579	1	1	1	1	1	1	1	1	1	1	1	1	chr1B	B
				XLOC_014589	1	1	1	1	1	1	1	1	1	1	1	1	chr1B	B
				XLOC_014590	1	1	1	1	1	1	1	1	1	1	1	1	chr1B	B
				XLOC_014604	1	1	1	1	1	1	1	1	1	1	1	1	chr1B	B
				XLOC_014649	1	1	1	1	1	1	1	1	1	1	1	1	chr1B	B
				XLOC_014653	1	1	1	1	1	1	1	1	1	1	1	1	chr1B	B
				XLOC_014670	1	1	1	1	1	1	1	1	1	1	1	1	chr1B	B
				XLOC_014678	1	1	1	1	1	1	1	1	1	1	1	1	chr1B	B
				XLOC_014736	1	1	1	1	1	1	1	1	1	1	1	1	chr1B	B
				XLOC_014739	1	1	1	1	1	1	1	1	1	1	1	1	chr1B	B
				XLOC_014761	1	1	1	1	1	1	1	1	1	1	1	1	chr1B	B
				XLOC_014776	1	1	1	1	1	1	1	1	1	1	1	1	chr1B	B
				XLOC_014795	1	1	1	1	1	1	1	1	1	1	1	1	chr1B	B
				XLOC_014860	1	1	1	1	1	1	1	1	1	1	1	1	chr1B	B
				XLOC_014862	1	1	1	1	1	1	1	1	1	1	1	1	chr1B	B
				XLOC_014871	1	1	1	1	1	1	1	1	1	1	1	1	chr1B	B
				XLOC_014876	1	1	1	1	1	1	1	1	1	1	1	1	chr1B	B
				XLOC_014918	1	1	1	1	1	1	1	1	1	1	1	1	chr1B	B
				XLOC_014944	1	1	1	1	1	1	1	1	1	1	1	1	chr1B	B
				XLOC_014945	1	1	1	1	1	1	1	1	1	1	1	1	chr1B	B
				XLOC_014959	1	1	1	1	1	1	1	1	1	1	1	1	chr1B	B
				XLOC_014965	1	1	1	1	1	1	1	1	1	1	1	1	chr1B	B
				XLOC_014975	1	1	1	1	1	1	1	1	1	1	1	1	chr1B	B
				XLOC_014992	1	1	1	1	1	1	1	1	1	1	1	1	chr1B	B
				XLOC_015003	1	1	1	1	1	1	1	1	1	1	1	1	chr1B	B
				XLOC_015014	1	1	1	1	1	1	1	1	1	1	1	1	chr1B	B
				XLOC_015036	1	1	1	1	1	1	1	1	1	1	1	1	chr1B	B
				XLOC_015063	1	1	1	1	1	1	1	1	1	1	1	1	chr1B	B
				XLOC_015082	1	1	1	1	1	1	1	1	1	1	1	1	chr1B	B
				XLOC_015101	1	1	1	1	1	1	1	1	1	1	1	1	chr1B	B
				XLOC_015103	1	1	1	1	1	1	1	1	1	1	1	1	chr1B	B
				XLOC_015109	1	1	1	1	1	1	1	1	1	1	1	1	chr1B	B
				XLOC_015116	1	1	1	1	1	1	1	1	1	1	1	1	chr1B	B
				XLOC_015138	1	1	1	1	1	1	1	1	1	1	1	1	chr1B	B
				XLOC_015161	1	1	1	1	1	1	1	1	1	1	1	1	chr1B	B
				XLOC_015168	1	1	1	1	1	1	1	1	1	1	1	1	chr1B	B
				XLOC_015185	1	1	1	1	1	1	1	1	1	1	1	1	chr1B	B
				XLOC_015210	1	1	1	1	1	1	1	1	1	1	1	1	chr1B	B
				XLOC_015211	1	1	1	1	1	1	1	1	1	1	1	1	chr1B	B
				XLOC_015212	1	1	1	1	1	1	1	1	1	1	1	1	chr1B	B
				XLOC_015217	1	1	1	1	1	1	1	1	1	1	1	1	chr1B	B
				XLOC_015233	1	1	1	1	1	1	1	1	1	1	1	1	chr1B	B
				XLOC_015237	1	1	1	1	1	1	1	1	1	1	1	1	chr1B	B
				XLOC_015246	1	1	1	1	1	1	1	1	1	1	1	1	chr1B	B
				XLOC_015247	1	1	1	1	1	1	1	1	1	1	1	1	chr1B	B
				XLOC_015248	1	1	1	1	1	1	1	1	1	1	1	1	chr1B	B
				XLOC_015256	1	1	1	1	1	1	1	1	1	1	1	1	chr1B	B
				XLOC_015272	1	1	1	1	1	1	1	1	1	1	1	1	chr1B	B
				XLOC_015294	1	1	1	1	1	1	1	1	1	1	1	1	chr1B	B
				XLOC_015336	1	1	1	1	1	1	1	1	1	1	1	1	chr1B	B
				XLOC_015340	1	1	1	1	1	1	1	1	1	1	1	1	chr1B	B
				XLOC_015341	1	1	1	1	1	1	1	1	1	1	1	1	chr1B	B
				XLOC_015345	1	1	1	1	1	1	1	1	1	1	1	1	chr1B	B
				XLOC_015352	1	1	1	1	1	1	1	1	1	1	1	1	chr1B	B
				XLOC_015362	1	1	1	1	1	1	1	1	1	1	1	1	chr1B	B
				XLOC_015365	1	1	1	1	1	1	1	1	1	1	1	1	chr1B	B
				XLOC_015368	1	1	1	1	1	1	1	1	1	1	1	1	chr1B	B
				XLOC_015379	1	1	1	1	1	1	1	1	1	1	1	1	chr1B	B
				XLOC_015380	1	1	1	1	1	1	1	1	1	1	1	1	chr1B	B
				XLOC_015386	1	1	1	1	1	1	1	1	1	1	1	1	chr1B	B
				XLOC_015394	1	1	1	1	1	1	1	1	1	1	1	1	chr1B	B
				XLOC_015399	1	1	1	1	1	1	1	1	1	1	1	1	chr1B	B
				XLOC_015405	1	1	1	1	1	1	1	1	1	1	1	1	chr1B	B
				XLOC_015406	1	1	1	1	1	1	1	1	1	1	1	1	chr1B	B
				XLOC_015411	1	1	1	1	1	1	1	1	1	1	1	1	chr1B	B
				XLOC_015427	1	1	1	1	1	1	1	1	1	1	1	1	chr1B	B
				XLOC_015428	1	1	1	1	1	1	1	1	1	1	1	1	chr1B	B
				XLOC_015440	1	1	1	1	1	1	1	1	1	1	1	1	chr1B	B
				XLOC_015446	1	1	1	1	1	1	1	1	1	1	1	1	chr1B	B
				XLOC_015447	1	1	1	1	1	1	1	1	1	1	1	1	chr1B	B
				XLOC_015462	1	1	1	1	1	1	1	1	1	1	1	1	chr1B	B
				XLOC_015486	1	1	1	1	1	1	1	1	1	1	1	1	chr1B	B
				XLOC_015518	1	1	1	1	1	1	1	1	1	1	1	1	chr1B	B
				XLOC_015543	1	1	1	1	1	1	1	1	1	1	1	1	chr1B	B
				XLOC_015591	1	1	1	1	1	1	1	1	1	1	1	1	chr1B	B
				XLOC_015623	1	1	1	1	1	1	1	1	1	1	1	1	chr1B	B
				XLOC_015626	1	1	1	1	1	1	1	1	1	1	1	1	chr1B	B
				XLOC_015672	1	1	1	1	1	1	1	1	1	1	1	1	chr1B	B
				XLOC_015685	1	1	1	1	1	1	1	1	1	1	1	1	chr1B	B
				XLOC_015693	1	1	1	1	1	1	1	1	1	1	1	1	chr1B	B
				XLOC_015695	1	1	1	1	1	1	1	1	1	1	1	1	chr1B	B
				XLOC_015733	1	1	1	1	1	1	1	1	1	1	1	1	chr1B	B
				XLOC_015782	1	1	1	1	1	1	1	1	1	1	1	1	chr1B	B
				XLOC_015827	1	1	1	1	1	1	1	1	1	1	1	1	chr1B	B
				XLOC_015842	1	1	1	1	1	1	1	1	1	1	1	1	chr1B	B
				XLOC_015845	1	1	1	1	1	1	1	1	1	1	1	1	chr1B	B
				XLOC_015846	1	1	1	1	1	1	1	1	1	1	1	1	chr1B	B
				XLOC_015849	1	1	1	1	1	1	1	1	1	1	1	1	chr1B	B
				XLOC_015852	1	1	1	1	1	1	1	1	1	1	1	1	chr1B	B
				XLOC_015878	1	1	1	1	1	1	1	1	1	1	1	1	chr1B	B
				XLOC_015880	1	1	1	1	1	1	1	1	1	1	1	1	chr1B	B
				XLOC_015887	1	1	1	1	1	1	1	1	1	1	1	1	chr1B	B
				XLOC_015889	1	1	1	1	1	1	1	1	1	1	1	1	chr1B	B
				XLOC_015903	1	1	1	1	1	1	1	1	1	1	1	1	chr1B	B
				XLOC_015912	1	1	1	1	1	1	1	1	1	1	1	1	chr1B	B
				XLOC_015934	1	1	1	1	1	1	1	1	1	1	1	1	chr1B	B
				XLOC_015943	1	1	1	1	1	1	1	1	1	1	1	1	chr1B	B
				XLOC_015944	1	1	1	1	1	1	1	1	1	1	1	1	chr1B	B
				XLOC_015952	1	1	1	1	1	1	1	1	1	1	1	1	chr1B	B
				XLOC_015955	1	1	1	1	1	1	1	1	1	1	1	1	chr1B	B
				XLOC_015956	1	1	1	1	1	1	1	1	1	1	1	1	chr1B	B
				XLOC_015966	1	1	1	1	1	1	1	1	1	1	1	1	chr1B	B
				XLOC_015978	1	1	1	1	1	1	1	1	1	1	1	1	chr1B	B
				XLOC_015993	1	1	1	1	1	1	1	1	1	1	1	1	chr1B	B
				XLOC_015998	1	1	1	1	1	1	1	1	1	1	1	1	chr1B	B
				XLOC_016009	1	1	1	1	1	1	1	1	1	1	1	1	chr1B	B
				XLOC_016014	1	1	1	1	1	1	1	1	1	1	1	1	chr1B	B
				XLOC_016018	1	1	1	1	1	1	1	1	1	1	1	1	chr1B	B
				XLOC_016021	1	1	1	1	1	1	1	1	1	1	1	1	chr1B	B
				XLOC_016027	1	1	1	1	1	1	1	1	1	1	1	1	chr1B	B
				XLOC_016028	1	1	1	1	1	1	1	1	1	1	1	1	chr1B	B
				XLOC_016030	1	1	1	1	1	1	1	1	1	1	1	1	chr1B	B
				XLOC_016032	1	1	1	1	1	1	1	1	1	1	1	1	chr1B	B
				XLOC_016039	1	1	1	1	1	1	1	1	1	1	1	1	chr1B	B
				XLOC_016040	1	1	1	1	1	1	1	1	1	1	1	1	chr1B	B
				XLOC_016041	1	1	1	1	1	1	1	1	1	1	1	1	chr1B	B
				XLOC_016043	1	1	1	1	1	1	1	1	1	1	1	1	chr1B	B
				XLOC_016045	1	1	1	1	1	1	1	1	1	1	1	1	chr1B	B
				XLOC_016049	1	1	1	1	1	1	1	1	1	1	1	1	chr1B	B
				XLOC_016052	1	1	1	1	1	1	1	1	1	1	1	1	chr1B	B
				XLOC_016054	1	1	1	1	1	1	1	1	1	1	1	1	chr1B	B
				XLOC_016055	1	1	1	1	1	1	1	1	1	1	1	1	chr1B	B
				XLOC_016060	1	1	1	1	1	1	1	1	1	1	1	1	chr1B	B
				XLOC_016063	1	1	1	1	1	1	1	1	1	1	1	1	chr1B	B
				XLOC_016079	1	1	1	1	1	1	1	1	1	1	1	1	chr1B	B
				XLOC_016109	1	1	1	1	1	1	1	1	1	1	1	1	chr1B	B
				XLOC_016114	1	1	1	1	1	1	1	1	1	1	1	1	chr1B	B
				XLOC_016128	1	1	1	1	1	1	1	1	1	1	1	1	chr1B	B
				XLOC_016132	1	1	1	1	1	1	1	1	1	1	1	1	chr1B	B
				XLOC_016142	1	1	1	1	1	1	1	1	1	1	1	1	chr1B	B
				XLOC_016149	1	1	1	1	1	1	1	1	1	1	1	1	chr1B	B
				XLOC_016164	1	1	1	1	1	1	1	1	1	1	1	1	chr1B	B
				XLOC_016167	1	1	1	1	1	1	1	1	1	1	1	1	chr1B	B
				XLOC_016177	1	1	1	1	1	1	1	1	1	1	1	1	chr1B	B
				XLOC_016179	1	1	1	1	1	1	1	1	1	1	1	1	chr1B	B
				XLOC_016187	1	1	1	1	1	1	1	1	1	1	1	1	chr1B	B
				XLOC_016193	1	1	1	1	1	1	1	1	1	1	1	1	chr1B	B
				XLOC_016204	1	1	1	1	1	1	1	1	1	1	1	1	chr1B	B
				XLOC_016207	1	1	1	1	1	1	1	1	1	1	1	1	chr1B	B
				XLOC_016211	1	1	1	1	1	1	1	1	1	1	1	1	chr1B	B
				XLOC_016214	1	1	1	1	1	1	1	1	1	1	1	1	chr1B	B
				XLOC_016218	1	1	1	1	1	1	1	1	1	1	1	1	chr1B	B
				XLOC_016223	1	1	1	1	1	1	1	1	1	1	1	1	chr1B	B
				XLOC_016230	1	1	1	1	1	1	1	1	1	1	1	1	chr1B	B
				XLOC_016232	1	1	1	1	1	1	1	1	1	1	1	1	chr1B	B
				XLOC_016234	1	1	1	1	1	1	1	1	1	1	1	1	chr1B	B
				XLOC_016237	1	1	1	1	1	1	1	1	1	1	1	1	chr1B	B
				XLOC_016243	1	1	1	1	1	1	1	1	1	1	1	1	chr1B	B
				XLOC_016248	1	1	1	1	1	1	1	1	1	1	1	1	chr1B	B
				XLOC_016254	1	1	1	1	1	1	1	1	1	1	1	1	chr1B	B
				XLOC_016258	1	1	1	1	1	1	1	1	1	1	1	1	chr1B	B
				XLOC_016286	1	1	1	1	1	1	1	1	1	1	1	1	chr1B	B
				XLOC_016289	1	1	1	1	1	1	1	1	1	1	1	1	chr1B	B
				XLOC_016295	1	1	1	1	1	1	1	1	1	1	1	1	chr1B	B
				XLOC_016303	1	1	1	1	1	1	1	1	1	1	1	1	chr1B	B
				XLOC_016308	1	1	1	1	1	1	1	1	1	1	1	1	chr1B	B
				XLOC_016312	1	1	1	1	1	1	1	1	1	1	1	1	chr1B	B
				XLOC_016314	1	1	1	1	1	1	1	1	1	1	1	1	chr1B	B
				XLOC_016324	1	1	1	1	1	1	1	1	1	1	1	1	chr1B	B
				XLOC_016331	1	1	1	1	1	1	1	1	1	1	1	1	chr1B	B
				XLOC_016340	1	1	1	1	1	1	1	1	1	1	1	1	chr1B	B
				XLOC_016362	1	1	1	1	1	1	1	1	1	1	1	1	chr1B	B
				XLOC_016371	1	1	1	1	1	1	1	1	1	1	1	1	chr1B	B
				XLOC_016393	1	1	1	1	1	1	1	1	1	1	1	1	chr1B	B
				XLOC_016394	1	1	1	1	1	1	1	1	1	1	1	1	chr1B	B
				XLOC_016399	1	1	1	1	1	1	1	1	1	1	1	1	chr1B	B
				XLOC_016424	1	1	1	1	1	1	1	1	1	1	1	1	chr1B	B
				XLOC_016457	1	1	1	1	1	1	1	1	1	1	1	1	chr1B	B
				XLOC_016461	1	1	1	1	1	1	1	1	1	1	1	1	chr1B	B
				XLOC_016469	1	1	1	1	1	1	1	1	1	1	1	1	chr1B	B
				XLOC_016491	1	1	1	1	1	1	1	1	1	1	1	1	chr1B	B
				XLOC_016495	1	1	1	1	1	1	1	1	1	1	1	1	chr1B	B
				XLOC_016502	1	1	1	1	1	1	1	1	1	1	1	1	chr1B	B
				XLOC_016504	1	1	1	1	1	1	1	1	1	1	1	1	chr1B	B
				XLOC_016506	1	1	1	1	1	1	1	1	1	1	1	1	chr1B	B
				XLOC_016515	1	1	1	1	1	1	1	1	1	1	1	1	chr1B	B
				XLOC_016528	1	1	1	1	1	1	1	1	1	1	1	1	chr1B	B
				XLOC_016532	1	1	1	1	1	1	1	1	1	1	1	1	chr1B	B
				XLOC_016540	1	1	1	1	1	1	1	1	1	1	1	1	chr1B	B
				XLOC_016543	1	1	1	1	1	1	1	1	1	1	1	1	chr1B	B
				XLOC_016554	1	1	1	1	1	1	1	1	1	1	1	1	chr1B	B
				XLOC_016564	1	1	1	1	1	1	1	1	1	1	1	1	chr1B	B
				XLOC_016566	1	1	1	1	1	1	1	1	1	1	1	1	chr1B	B
				XLOC_016567	1	1	1	1	1	1	1	1	1	1	1	1	chr1B	B
				XLOC_016575	1	1	1	1	1	1	1	1	1	1	1	1	chr1B	B
				XLOC_016586	1	1	1	1	1	1	1	1	1	1	1	1	chr1B	B
				XLOC_016587	1	1	1	1	1	1	1	1	1	1	1	1	chr1B	B
				XLOC_016596	1	1	1	1	1	1	1	1	1	1	1	1	chr1B	B
				XLOC_016599	1	1	1	1	1	1	1	1	1	1	1	1	chr1B	B
				XLOC_016602	1	1	1	1	1	1	1	1	1	1	1	1	chr1B	B
				XLOC_016626	1	1	1	1	1	1	1	1	1	1	1	1	chr1B	B
				XLOC_016627	1	1	1	1	1	1	1	1	1	1	1	1	chr1B	B
				XLOC_016629	1	1	1	1	1	1	1	1	1	1	1	1	chr1B	B
				XLOC_016632	1	1	1	1	1	1	1	1	1	1	1	1	chr1B	B
				XLOC_016633	1	1	1	1	1	1	1	1	1	1	1	1	chr1B	B
				XLOC_016634	1	1	1	1	1	1	1	1	1	1	1	1	chr1B	B
				XLOC_016639	1	1	1	1	1	1	1	1	1	1	1	1	chr1B	B
				XLOC_016640	1	1	1	1	1	1	1	1	1	1	1	1	chr1B	B
				XLOC_016650	1	1	1	1	1	1	1	1	1	1	1	1	chr1B	B
				XLOC_016652	1	1	1	1	1	1	1	1	1	1	1	1	chr1B	B
				XLOC_016656	1	1	1	1	1	1	1	1	1	1	1	1	chr1B	B
				XLOC_016663	1	1	1	1	1	1	1	1	1	1	1	1	chr1B	B
				XLOC_016665	1	1	1	1	1	1	1	1	1	1	1	1	chr1B	B
				XLOC_016668	1	1	1	1	1	1	1	1	1	1	1	1	chr1B	B
				XLOC_016676	1	1	1	1	1	1	1	1	1	1	1	1	chr1B	B
				XLOC_016684	1	1	1	1	1	1	1	1	1	1	1	1	chr1B	B
				XLOC_016687	1	1	1	1	1	1	1	1	1	1	1	1	chr1B	B
				XLOC_016688	1	1	1	1	1	1	1	1	1	1	1	1	chr1B	B
				XLOC_016690	1	1	1	1	1	1	1	1	1	1	1	1	chr1B	B
				XLOC_016692	1	1	1	1	1	1	1	1	1	1	1	1	chr1B	B
				XLOC_016701	1	1	1	1	1	1	1	1	1	1	1	1	chr1B	B
				XLOC_016706	1	1	1	1	1	1	1	1	1	1	1	1	chr1B	B
				XLOC_016714	1	1	1	1	1	1	1	1	1	1	1	1	chr1B	B
				XLOC_016740	1	1	1	1	1	1	1	1	1	1	1	1	chr1B	B
				XLOC_016747	1	1	1	1	1	1	1	1	1	1	1	1	chr1B	B
				XLOC_016752	1	1	1	1	1	1	1	1	1	1	1	1	chr1B	B
				XLOC_016756	1	1	1	1	1	1	1	1	1	1	1	1	chr1B	B
				XLOC_016759	1	1	1	1	1	1	1	1	1	1	1	1	chr1B	B
				XLOC_016773	1	1	1	1	1	1	1	1	1	1	1	1	chr1B	B
				XLOC_016778	1	1	1	1	1	1	1	1	1	1	1	1	chr1B	B
				XLOC_016780	1	1	1	1	1	1	1	1	1	1	1	1	chr1B	B
				XLOC_016798	1	1	1	1	1	1	1	1	1	1	1	1	chr1B	B
				XLOC_016805	1	1	1	1	1	1	1	1	1	1	1	1	chr1B	B
				XLOC_016809	1	1	1	1	1	1	1	1	1	1	1	1	chr1B	B
				XLOC_016812	1	1	1	1	1	1	1	1	1	1	1	1	chr1B	B
				XLOC_016831	1	1	1	1	1	1	1	1	1	1	1	1	chr1B	B
				XLOC_016836	1	1	1	1	1	1	1	1	1	1	1	1	chr1B	B
				XLOC_016838	1	1	1	1	1	1	1	1	1	1	1	1	chr1B	B
				XLOC_016840	1	1	1	1	1	1	1	1	1	1	1	1	chr1B	B
				XLOC_016853	1	1	1	1	1	1	1	1	1	1	1	1	chr1B	B
				XLOC_016868	1	1	1	1	1	1	1	1	1	1	1	1	chr1B	B
				XLOC_016869	1	1	1	1	1	1	1	1	1	1	1	1	chr1B	B
				XLOC_016872	1	1	1	1	1	1	1	1	1	1	1	1	chr1B	B
				XLOC_016877	1	1	1	1	1	1	1	1	1	1	1	1	chr1B	B
				XLOC_016883	1	1	1	1	1	1	1	1	1	1	1	1	chr1B	B
				XLOC_016902	1	1	1	1	1	1	1	1	1	1	1	1	chr1B	B
				XLOC_016913	1	1	1	1	1	1	1	1	1	1	1	1	chr1B	B
				XLOC_016924	1	1	1	1	1	1	1	1	1	1	1	1	chr1B	B
				XLOC_016937	1	1	1	1	1	1	1	1	1	1	1	1	chr1B	B
				XLOC_016941	1	1	1	1	1	1	1	1	1	1	1	1	chr1B	B
				XLOC_016956	1	1	1	1	1	1	1	1	1	1	1	1	chr1B	B
				XLOC_016966	1	1	1	1	1	1	1	1	1	1	1	1	chr1B	B
				XLOC_016984	1	1	1	1	1	1	1	1	1	1	1	1	chr1B	B
				XLOC_017005	1	1	1	1	1	1	1	1	1	1	1	1	chr1B	B
				XLOC_017006	1	1	1	1	1	1	1	1	1	1	1	1	chr1B	B
				XLOC_017010	1	1	1	1	1	1	1	1	1	1	1	1	chr1B	B
				XLOC_017021	1	1	1	1	1	1	1	1	1	1	1	1	chr1B	B
				XLOC_017035	1	1	1	1	1	1	1	1	1	1	1	1	chr1B	B
				XLOC_017037	1	1	1	1	1	1	1	1	1	1	1	1	chr1B	B
				XLOC_017062	1	1	1	1	1	1	1	1	1	1	1	1	chr1B	B
				XLOC_017063	1	1	1	1	1	1	1	1	1	1	1	1	chr1B	B
				XLOC_017072	1	1	1	1	1	1	1	1	1	1	1	1	chr1B	B
				XLOC_017099	1	1	1	1	1	1	1	1	1	1	1	1	chr1B	B
				XLOC_017104	1	1	1	1	1	1	1	1	1	1	1	1	chr1B	B
				XLOC_017145	1	1	1	1	1	1	1	1	1	1	1	1	chr1B	B
				XLOC_017153	1	1	1	1	1	1	1	1	1	1	1	1	chr1B	B
				XLOC_017160	1	1	1	1	1	1	1	1	1	1	1	1	chr1B	B
				XLOC_017182	1	1	1	1	1	1	1	1	1	1	1	1	chr1B	B
				XLOC_017196	1	1	1	1	1	1	1	1	1	1	1	1	chr1B	B
				XLOC_017210	1	1	1	1	1	1	1	1	1	1	1	1	chr1B	B
				XLOC_017225	1	1	1	1	1	1	1	1	1	1	1	1	chr1B	B
				XLOC_017227	1	1	1	1	1	1	1	1	1	1	1	1	chr1B	B
				XLOC_017228	1	1	1	1	1	1	1	1	1	1	1	1	chr1B	B
				XLOC_017236	1	1	1	1	1	1	1	1	1	1	1	1	chr1B	B
				XLOC_017239	1	1	1	1	1	1	1	1	1	1	1	1	chr1B	B
				XLOC_017271	1	1	1	1	1	1	1	1	1	1	1	1	chr1B	B
				XLOC_017304	1	1	1	1	1	1	1	1	1	1	1	1	chr1B	B
				XLOC_017319	1	1	1	1	1	1	1	1	1	1	1	1	chr1B	B
				XLOC_017335	1	1	1	1	1	1	1	1	1	1	1	1	chr1B	B
				XLOC_017336	1	1	1	1	1	1	1	1	1	1	1	1	chr1B	B
				XLOC_017337	1	1	1	1	1	1	1	1	1	1	1	1	chr1B	B
				XLOC_017338	1	1	1	1	1	1	1	1	1	1	1	1	chr1B	B
				XLOC_017339	1	1	1	1	1	1	1	1	1	1	1	1	chr1B	B
				XLOC_017340	1	1	1	1	1	1	1	1	1	1	1	1	chr1B	B
				XLOC_017344	1	1	1	1	1	1	1	1	1	1	1	1	chr1B	B
				XLOC_017346	1	1	1	1	1	1	1	1	1	1	1	1	chr1B	B
				XLOC_017348	1	1	1	1	1	1	1	1	1	1	1	1	chr1B	B
				XLOC_017353	1	1	1	1	1	1	1	1	1	1	1	1	chr1B	B
				XLOC_017354	1	1	1	1	1	1	1	1	1	1	1	1	chr1B	B
				XLOC_017355	1	1	1	1	1	1	1	1	1	1	1	1	chr1B	B
				XLOC_017356	1	1	1	1	1	1	1	1	1	1	1	1	chr1B	B
				XLOC_017369	1	1	1	1	1	1	1	1	1	1	1	1	chr1B	B
				XLOC_017370	1	1	1	1	1	1	1	1	1	1	1	1	chr1B	B
				XLOC_017381	1	1	1	1	1	1	1	1	1	1	1	1	chr1B	B
				XLOC_017396	1	1	1	1	1	1	1	1	1	1	1	1	chr1B	B
				XLOC_017397	1	1	1	1	1	1	1	1	1	1	1	1	chr1B	B
				XLOC_017402	1	1	1	1	1	1	1	1	1	1	1	1	chr1B	B
				XLOC_017417	1	1	1	1	1	1	1	1	1	1	1	1	chr1B	B
				XLOC_017443	1	1	1	1	1	1	1	1	1	1	1	1	chr1B	B
				XLOC_017453	1	1	1	1	1	1	1	1	1	1	1	1	chr1B	B
				XLOC_017465	1	1	1	1	1	1	1	1	1	1	1	1	chr1B	B
				XLOC_017484	1	1	1	1	1	1	1	1	1	1	1	1	chr1B	B
				XLOC_017485	1	1	1	1	1	1	1	1	1	1	1	1	chr1B	B
				XLOC_017506	1	1	1	1	1	1	1	1	1	1	1	1	chr1B	B
				XLOC_017511	1	1	1	1	1	1	1	1	1	1	1	1	chr1B	B
				XLOC_017517	1	1	1	1	1	1	1	1	1	1	1	1	chr1B	B
				XLOC_017528	1	1	1	1	1	1	1	1	1	1	1	1	chr1B	B
				XLOC_017616	1	1	1	1	1	1	1	1	1	1	1	1	chr1B	B
				XLOC_017623	1	1	1	1	1	1	1	1	1	1	1	1	chr1B	B
				XLOC_017628	1	1	1	1	1	1	1	1	1	1	1	1	chr1B	B
				XLOC_017632	1	1	1	1	1	1	1	1	1	1	1	1	chr1B	B
				XLOC_017633	1	1	1	1	1	1	1	1	1	1	1	1	chr1B	B
				XLOC_017651	1	1	1	1	1	1	1	1	1	1	1	1	chr1B	B
				XLOC_017681	1	1	1	1	1	1	1	1	1	1	1	1	chr1B	B
				XLOC_017701	1	1	1	1	1	1	1	1	1	1	1	1	chr1B	B
				XLOC_017710	1	1	1	1	1	1	1	1	1	1	1	1	chr1B	B
				XLOC_017721	1	1	1	1	1	1	1	1	1	1	1	1	chr1B	B
				XLOC_017732	1	1	1	1	1	1	1	1	1	1	1	1	chr1B	B
				XLOC_017742	1	1	1	1	1	1	1	1	1	1	1	1	chr1B	B
				XLOC_017748	1	1	1	1	1	1	1	1	1	1	1	1	chr1B	B
				XLOC_017755	1	1	1	1	1	1	1	1	1	1	1	1	chr1B	B
				XLOC_017793	1	1	1	1	1	1	1	1	1	1	1	1	chr1B	B
				XLOC_017795	1	1	1	1	1	1	1	1	1	1	1	1	chr1B	B
				XLOC_017850	1	1	1	1	1	1	1	1	1	1	1	1	chr1B	B
				XLOC_017862	1	1	1	1	1	1	1	1	1	1	1	1	chr1B	B
				XLOC_017887	1	1	1	1	1	1	1	1	1	1	1	1	chr1B	B
				XLOC_017893	1	1	1	1	1	1	1	1	1	1	1	1	chr1B	B
				XLOC_017895	1	1	1	1	1	1	1	1	1	1	1	1	chr1B	B
				XLOC_017898	1	1	1	1	1	1	1	1	1	1	1	1	chr1B	B
				XLOC_017917	1	1	1	1	1	1	1	1	1	1	1	1	chr1B	B
				XLOC_017924	1	1	1	1	1	1	1	1	1	1	1	1	chr1B	B
				XLOC_017937	1	1	1	1	1	1	1	1	1	1	1	1	chr1B	B
				XLOC_017969	1	1	1	1	1	1	1	1	1	1	1	1	chr1B	B
				XLOC_018008	1	1	1	1	1	1	1	1	1	1	1	1	chr1B	B
				XLOC_018039	1	1	1	1	1	1	1	1	1	1	1	1	chr1B	B
				XLOC_018046	1	1	1	1	1	1	1	1	1	1	1	1	chr1B	B
				XLOC_018064	1	1	1	1	1	1	1	1	1	1	1	1	chr1B	B
				XLOC_018111	1	1	1	1	1	1	1	1	1	1	1	1	chr1B	B
				XLOC_018126	1	1	1	1	1	1	1	1	1	1	1	1	chr1B	B
				XLOC_018139	1	1	1	1	1	1	1	1	1	1	1	1	chr1B	B
				XLOC_018153	1	1	1	1	1	1	1	1	1	1	1	1	chr1B	B
				XLOC_018162	1	1	1	1	1	1	1	1	1	1	1	1	chr1B	B
				XLOC_018165	1	1	1	1	1	1	1	1	1	1	1	1	chr1B	B
				XLOC_018167	1	1	1	1	1	1	1	1	1	1	1	1	chr1B	B
				XLOC_018623	1	1	1	1	1	1	1	1	1	1	1	1	chr1B	B
				XLOC_019161	1	1	1	1	1	1	1	1	1	1	1	1	chr1B	B
				XLOC_019769	1	1	1	1	1	1	1	1	1	1	1	1	chr1B	B
				XLOC_020108	1	1	1	1	1	1	1	1	1	1	1	1	chr1B	B
				XLOC_020554	1	1	1	1	1	1	1	1	1	1	1	1	chr1B	B
				XLOC_020741	1	1	1	1	1	1	1	1	1	1	1	1	chr1B	B
				XLOC_020857	1	1	1	1	1	1	1	1	1	1	1	1	chr1B	B
				XLOC_021073	1	1	1	1	1	1	1	1	1	1	1	1	chr1B	B
				XLOC_021126	1	1	1	1	1	1	1	1	1	1	1	1	chr1B	B
				XLOC_021201	1	1	1	1	1	1	1	1	1	1	1	1	chr1B	B
				XLOC_021348	1	1	1	1	1	1	1	1	1	1	1	1	chr1B	B
				XLOC_021482	1	1	1	1	1	1	1	1	1	1	1	1	chr1B	B
				XLOC_021628	1	1	1	1	1	1	1	1	1	1	1	1	chr1B	B
				XLOC_021680	1	1	1	1	1	1	1	1	1	1	1	1	chr1B	B
				XLOC_021750	1	1	1	1	1	1	1	1	1	1	1	1	chr1B	B
				XLOC_029784	1	1	1	1	1	1	1	1	1	1	1	1	chr2A	A
				XLOC_029785	1	1	1	1	1	1	1	1	1	1	1	1	chr2A	A
				XLOC_029888	1	1	1	1	1	1	1	1	1	1	1	1	chr2A	A
				XLOC_029892	1	1	1	1	1	1	1	1	1	1	1	1	chr2A	A
				XLOC_029893	1	1	1	1	1	1	1	1	1	1	1	1	chr2A	A
				XLOC_029928	1	1	1	1	1	1	1	1	1	1	1	1	chr2A	A
				XLOC_030012	1	1	1	1	1	1	1	1	1	1	1	1	chr2A	A
				XLOC_030187	1	1	1	1	1	1	1	1	1	1	1	1	chr2A	A
				XLOC_030190	1	1	1	1	1	1	1	1	1	1	1	1	chr2A	A
				XLOC_030198	1	1	1	1	1	1	1	1	1	1	1	1	chr2A	A
				XLOC_030209	1	1	1	1	1	1	1	1	1	1	1	1	chr2A	A
				XLOC_030210	1	1	1	1	1	1	1	1	1	1	1	1	chr2A	A
				XLOC_030237	1	1	1	1	1	1	1	1	1	1	1	1	chr2A	A
				XLOC_030250	1	1	1	1	1	1	1	1	1	1	1	1	chr2A	A
				XLOC_030338	1	1	1	1	1	1	1	1	1	1	1	1	chr2A	A
				XLOC_030339	1	1	1	1	1	1	1	1	1	1	1	1	chr2A	A
				XLOC_030344	1	1	1	1	1	1	1	1	1	1	1	1	chr2A	A
				XLOC_030345	1	1	1	1	1	1	1	1	1	1	1	1	chr2A	A
				XLOC_030399	1	1	1	1	1	1	1	1	1	1	1	1	chr2A	A
				XLOC_030403	1	1	1	1	1	1	1	1	1	1	1	1	chr2A	A
				XLOC_030404	1	1	1	1	1	1	1	1	1	1	1	1	chr2A	A
				XLOC_030416	1	1	1	1	1	1	1	1	1	1	1	1	chr2A	A
				XLOC_030418	1	1	1	1	1	1	1	1	1	1	1	1	chr2A	A
				XLOC_030426	1	1	1	1	1	1	1	1	1	1	1	1	chr2A	A
				XLOC_030452	1	1	1	1	1	1	1	1	1	1	1	1	chr2A	A
				XLOC_030454	1	1	1	1	1	1	1	1	1	1	1	1	chr2A	A
				XLOC_030456	1	1	1	1	1	1	1	1	1	1	1	1	chr2A	A
				XLOC_030472	1	1	1	1	1	1	1	1	1	1	1	1	chr2A	A
				XLOC_030473	1	1	1	1	1	1	1	1	1	1	1	1	chr2A	A
				XLOC_030482	1	1	1	1	1	1	1	1	1	1	1	1	chr2A	A
				XLOC_030484	1	1	1	1	1	1	1	1	1	1	1	1	chr2A	A
				XLOC_030486	1	1	1	1	1	1	1	1	1	1	1	1	chr2A	A
				XLOC_030499	1	1	1	1	1	1	1	1	1	1	1	1	chr2A	A
				XLOC_030500	1	1	1	1	1	1	1	1	1	1	1	1	chr2A	A
				XLOC_030508	1	1	1	1	1	1	1	1	1	1	1	1	chr2A	A
				XLOC_030537	1	1	1	1	1	1	1	1	1	1	1	1	chr2A	A
				XLOC_030551	1	1	1	1	1	1	1	1	1	1	1	1	chr2A	A
				XLOC_030560	1	1	1	1	1	1	1	1	1	1	1	1	chr2A	A
				XLOC_030578	1	1	1	1	1	1	1	1	1	1	1	1	chr2A	A
				XLOC_030581	1	1	1	1	1	1	1	1	1	1	1	1	chr2A	A
				XLOC_030586	1	1	1	1	1	1	1	1	1	1	1	1	chr2A	A
				XLOC_030588	1	1	1	1	1	1	1	1	1	1	1	1	chr2A	A
				XLOC_030589	1	1	1	1	1	1	1	1	1	1	1	1	chr2A	A
				XLOC_030590	1	1	1	1	1	1	1	1	1	1	1	1	chr2A	A
				XLOC_030611	1	1	1	1	1	1	1	1	1	1	1	1	chr2A	A
				XLOC_030612	1	1	1	1	1	1	1	1	1	1	1	1	chr2A	A
				XLOC_030613	1	1	1	1	1	1	1	1	1	1	1	1	chr2A	A
				XLOC_030617	1	1	1	1	1	1	1	1	1	1	1	1	chr2A	A
				XLOC_030642	1	1	1	1	1	1	1	1	1	1	1	1	chr2A	A
				XLOC_030652	1	1	1	1	1	1	1	1	1	1	1	1	chr2A	A
				XLOC_030656	1	1	1	1	1	1	1	1	1	1	1	1	chr2A	A
				XLOC_030675	1	1	1	1	1	1	1	1	1	1	1	1	chr2A	A
				XLOC_030681	1	1	1	1	1	1	1	1	1	1	1	1	chr2A	A
				XLOC_030690	1	1	1	1	1	1	1	1	1	1	1	1	chr2A	A
				XLOC_030691	1	1	1	1	1	1	1	1	1	1	1	1	chr2A	A
				XLOC_030694	1	1	1	1	1	1	1	1	1	1	1	1	chr2A	A
				XLOC_030700	1	1	1	1	1	1	1	1	1	1	1	1	chr2A	A
				XLOC_030730	1	1	1	1	1	1	1	1	1	1	1	1	chr2A	A
				XLOC_030735	1	1	1	1	1	1	1	1	1	1	1	1	chr2A	A
				XLOC_030751	1	1	1	1	1	1	1	1	1	1	1	1	chr2A	A
				XLOC_030772	1	1	1	1	1	1	1	1	1	1	1	1	chr2A	A
				XLOC_030790	1	1	1	1	1	1	1	1	1	1	1	1	chr2A	A
				XLOC_030791	1	1	1	1	1	1	1	1	1	1	1	1	chr2A	A
				XLOC_030809	1	1	1	1	1	1	1	1	1	1	1	1	chr2A	A
				XLOC_030816	1	1	1	1	1	1	1	1	1	1	1	1	chr2A	A
				XLOC_030827	1	1	1	1	1	1	1	1	1	1	1	1	chr2A	A
				XLOC_030845	1	1	1	1	1	1	1	1	1	1	1	1	chr2A	A
				XLOC_030847	1	1	1	1	1	1	1	1	1	1	1	1	chr2A	A
				XLOC_030858	1	1	1	1	1	1	1	1	1	1	1	1	chr2A	A
				XLOC_030868	1	1	1	1	1	1	1	1	1	1	1	1	chr2A	A
				XLOC_030877	1	1	1	1	1	1	1	1	1	1	1	1	chr2A	A
				XLOC_030898	1	1	1	1	1	1	1	1	1	1	1	1	chr2A	A
				XLOC_030899	1	1	1	1	1	1	1	1	1	1	1	1	chr2A	A
				XLOC_030924	1	1	1	1	1	1	1	1	1	1	1	1	chr2A	A
				XLOC_030945	1	1	1	1	1	1	1	1	1	1	1	1	chr2A	A
				XLOC_030946	1	1	1	1	1	1	1	1	1	1	1	1	chr2A	A
				XLOC_030947	1	1	1	1	1	1	1	1	1	1	1	1	chr2A	A
				XLOC_030951	1	1	1	1	1	1	1	1	1	1	1	1	chr2A	A
				XLOC_030953	1	1	1	1	1	1	1	1	1	1	1	1	chr2A	A
				XLOC_030955	1	1	1	1	1	1	1	1	1	1	1	1	chr2A	A
				XLOC_030963	1	1	1	1	1	1	1	1	1	1	1	1	chr2A	A
				XLOC_030970	1	1	1	1	1	1	1	1	1	1	1	1	chr2A	A
				XLOC_030972	1	1	1	1	1	1	1	1	1	1	1	1	chr2A	A
				XLOC_031024	1	1	1	1	1	1	1	1	1	1	1	1	chr2A	A
				XLOC_031033	1	1	1	1	1	1	1	1	1	1	1	1	chr2A	A
				XLOC_031034	1	1	1	1	1	1	1	1	1	1	1	1	chr2A	A
				XLOC_031041	1	1	1	1	1	1	1	1	1	1	1	1	chr2A	A
				XLOC_031043	1	1	1	1	1	1	1	1	1	1	1	1	chr2A	A
				XLOC_031045	1	1	1	1	1	1	1	1	1	1	1	1	chr2A	A
				XLOC_031049	1	1	1	1	1	1	1	1	1	1	1	1	chr2A	A
				XLOC_031052	1	1	1	1	1	1	1	1	1	1	1	1	chr2A	A
				XLOC_031053	1	1	1	1	1	1	1	1	1	1	1	1	chr2A	A
				XLOC_031055	1	1	1	1	1	1	1	1	1	1	1	1	chr2A	A
				XLOC_031063	1	1	1	1	1	1	1	1	1	1	1	1	chr2A	A
				XLOC_031064	1	1	1	1	1	1	1	1	1	1	1	1	chr2A	A
				XLOC_031087	1	1	1	1	1	1	1	1	1	1	1	1	chr2A	A
				XLOC_031093	1	1	1	1	1	1	1	1	1	1	1	1	chr2A	A
				XLOC_031097	1	1	1	1	1	1	1	1	1	1	1	1	chr2A	A
				XLOC_031099	1	1	1	1	1	1	1	1	1	1	1	1	chr2A	A
				XLOC_031104	1	1	1	1	1	1	1	1	1	1	1	1	chr2A	A
				XLOC_031106	1	1	1	1	1	1	1	1	1	1	1	1	chr2A	A
				XLOC_031145	1	1	1	1	1	1	1	1	1	1	1	1	chr2A	A
				XLOC_031148	1	1	1	1	1	1	1	1	1	1	1	1	chr2A	A
				XLOC_031153	1	1	1	1	1	1	1	1	1	1	1	1	chr2A	A
				XLOC_031167	1	1	1	1	1	1	1	1	1	1	1	1	chr2A	A
				XLOC_031172	1	1	1	1	1	1	1	1	1	1	1	1	chr2A	A
				XLOC_031184	1	1	1	1	1	1	1	1	1	1	1	1	chr2A	A
				XLOC_031187	1	1	1	1	1	1	1	1	1	1	1	1	chr2A	A
				XLOC_031190	1	1	1	1	1	1	1	1	1	1	1	1	chr2A	A
				XLOC_031209	1	1	1	1	1	1	1	1	1	1	1	1	chr2A	A
				XLOC_031211	1	1	1	1	1	1	1	1	1	1	1	1	chr2A	A
				XLOC_031214	1	1	1	1	1	1	1	1	1	1	1	1	chr2A	A
				XLOC_031222	1	1	1	1	1	1	1	1	1	1	1	1	chr2A	A
				XLOC_031225	1	1	1	1	1	1	1	1	1	1	1	1	chr2A	A
				XLOC_031238	1	1	1	1	1	1	1	1	1	1	1	1	chr2A	A
				XLOC_031240	1	1	1	1	1	1	1	1	1	1	1	1	chr2A	A
				XLOC_031245	1	1	1	1	1	1	1	1	1	1	1	1	chr2A	A
				XLOC_031249	1	1	1	1	1	1	1	1	1	1	1	1	chr2A	A
				XLOC_031260	1	1	1	1	1	1	1	1	1	1	1	1	chr2A	A
				XLOC_031263	1	1	1	1	1	1	1	1	1	1	1	1	chr2A	A
				XLOC_031290	1	1	1	1	1	1	1	1	1	1	1	1	chr2A	A
				XLOC_031291	1	1	1	1	1	1	1	1	1	1	1	1	chr2A	A
				XLOC_031300	1	1	1	1	1	1	1	1	1	1	1	1	chr2A	A
				XLOC_031318	1	1	1	1	1	1	1	1	1	1	1	1	chr2A	A
				XLOC_031329	1	1	1	1	1	1	1	1	1	1	1	1	chr2A	A
				XLOC_031333	1	1	1	1	1	1	1	1	1	1	1	1	chr2A	A
				XLOC_031349	1	1	1	1	1	1	1	1	1	1	1	1	chr2A	A
				XLOC_031355	1	1	1	1	1	1	1	1	1	1	1	1	chr2A	A
				XLOC_031356	1	1	1	1	1	1	1	1	1	1	1	1	chr2A	A
				XLOC_031379	1	1	1	1	1	1	1	1	1	1	1	1	chr2A	A
				XLOC_031380	1	1	1	1	1	1	1	1	1	1	1	1	chr2A	A
				XLOC_031388	1	1	1	1	1	1	1	1	1	1	1	1	chr2A	A
				XLOC_031397	1	1	1	1	1	1	1	1	1	1	1	1	chr2A	A
				XLOC_031413	1	1	1	1	1	1	1	1	1	1	1	1	chr2A	A
				XLOC_031444	1	1	1	1	1	1	1	1	1	1	1	1	chr2A	A
				XLOC_031451	1	1	1	1	1	1	1	1	1	1	1	1	chr2A	A
				XLOC_031482	1	1	1	1	1	1	1	1	1	1	1	1	chr2A	A
				XLOC_031558	1	1	1	1	1	1	1	1	1	1	1	1	chr2A	A
				XLOC_031610	1	1	1	1	1	1	1	1	1	1	1	1	chr2A	A
				XLOC_031622	1	1	1	1	1	1	1	1	1	1	1	1	chr2A	A
				XLOC_031640	1	1	1	1	1	1	1	1	1	1	1	1	chr2A	A
				XLOC_031653	1	1	1	1	1	1	1	1	1	1	1	1	chr2A	A
				XLOC_031676	1	1	1	1	1	1	1	1	1	1	1	1	chr2A	A
				XLOC_031682	1	1	1	1	1	1	1	1	1	1	1	1	chr2A	A
				XLOC_031699	1	1	1	1	1	1	1	1	1	1	1	1	chr2A	A
				XLOC_031707	1	1	1	1	1	1	1	1	1	1	1	1	chr2A	A
				XLOC_031721	1	1	1	1	1	1	1	1	1	1	1	1	chr2A	A
				XLOC_031735	1	1	1	1	1	1	1	1	1	1	1	1	chr2A	A
				XLOC_031771	1	1	1	1	1	1	1	1	1	1	1	1	chr2A	A
				XLOC_031778	1	1	1	1	1	1	1	1	1	1	1	1	chr2A	A
				XLOC_031795	1	1	1	1	1	1	1	1	1	1	1	1	chr2A	A
				XLOC_031811	1	1	1	1	1	1	1	1	1	1	1	1	chr2A	A
				XLOC_031876	1	1	1	1	1	1	1	1	1	1	1	1	chr2A	A
				XLOC_031885	1	1	1	1	1	1	1	1	1	1	1	1	chr2A	A
				XLOC_031895	1	1	1	1	1	1	1	1	1	1	1	1	chr2A	A
				XLOC_031926	1	1	1	1	1	1	1	1	1	1	1	1	chr2A	A
				XLOC_031932	1	1	1	1	1	1	1	1	1	1	1	1	chr2A	A
				XLOC_031943	1	1	1	1	1	1	1	1	1	1	1	1	chr2A	A
				XLOC_031947	1	1	1	1	1	1	1	1	1	1	1	1	chr2A	A
				XLOC_031961	1	1	1	1	1	1	1	1	1	1	1	1	chr2A	A
				XLOC_031966	1	1	1	1	1	1	1	1	1	1	1	1	chr2A	A
				XLOC_031973	1	1	1	1	1	1	1	1	1	1	1	1	chr2A	A
				XLOC_031976	1	1	1	1	1	1	1	1	1	1	1	1	chr2A	A
				XLOC_031988	1	1	1	1	1	1	1	1	1	1	1	1	chr2A	A
				XLOC_031990	1	1	1	1	1	1	1	1	1	1	1	1	chr2A	A
				XLOC_032002	1	1	1	1	1	1	1	1	1	1	1	1	chr2A	A
				XLOC_032021	1	1	1	1	1	1	1	1	1	1	1	1	chr2A	A
				XLOC_032030	1	1	1	1	1	1	1	1	1	1	1	1	chr2A	A
				XLOC_032044	1	1	1	1	1	1	1	1	1	1	1	1	chr2A	A
				XLOC_032061	1	1	1	1	1	1	1	1	1	1	1	1	chr2A	A
				XLOC_032065	1	1	1	1	1	1	1	1	1	1	1	1	chr2A	A
				XLOC_032066	1	1	1	1	1	1	1	1	1	1	1	1	chr2A	A
				XLOC_032068	1	1	1	1	1	1	1	1	1	1	1	1	chr2A	A
				XLOC_032079	1	1	1	1	1	1	1	1	1	1	1	1	chr2A	A
				XLOC_032080	1	1	1	1	1	1	1	1	1	1	1	1	chr2A	A
				XLOC_032084	1	1	1	1	1	1	1	1	1	1	1	1	chr2A	A
				XLOC_032091	1	1	1	1	1	1	1	1	1	1	1	1	chr2A	A
				XLOC_032098	1	1	1	1	1	1	1	1	1	1	1	1	chr2A	A
				XLOC_032100	1	1	1	1	1	1	1	1	1	1	1	1	chr2A	A
				XLOC_032120	1	1	1	1	1	1	1	1	1	1	1	1	chr2A	A
				XLOC_032121	1	1	1	1	1	1	1	1	1	1	1	1	chr2A	A
				XLOC_032128	1	1	1	1	1	1	1	1	1	1	1	1	chr2A	A
				XLOC_032147	1	1	1	1	1	1	1	1	1	1	1	1	chr2A	A
				XLOC_032168	1	1	1	1	1	1	1	1	1	1	1	1	chr2A	A
				XLOC_032196	1	1	1	1	1	1	1	1	1	1	1	1	chr2A	A
				XLOC_032204	1	1	1	1	1	1	1	1	1	1	1	1	chr2A	A
				XLOC_032212	1	1	1	1	1	1	1	1	1	1	1	1	chr2A	A
				XLOC_032213	1	1	1	1	1	1	1	1	1	1	1	1	chr2A	A
				XLOC_032216	1	1	1	1	1	1	1	1	1	1	1	1	chr2A	A
				XLOC_032218	1	1	1	1	1	1	1	1	1	1	1	1	chr2A	A
				XLOC_032225	1	1	1	1	1	1	1	1	1	1	1	1	chr2A	A
				XLOC_032233	1	1	1	1	1	1	1	1	1	1	1	1	chr2A	A
				XLOC_032235	1	1	1	1	1	1	1	1	1	1	1	1	chr2A	A
				XLOC_032240	1	1	1	1	1	1	1	1	1	1	1	1	chr2A	A
				XLOC_032242	1	1	1	1	1	1	1	1	1	1	1	1	chr2A	A
				XLOC_032256	1	1	1	1	1	1	1	1	1	1	1	1	chr2A	A
				XLOC_032264	1	1	1	1	1	1	1	1	1	1	1	1	chr2A	A
				XLOC_032276	1	1	1	1	1	1	1	1	1	1	1	1	chr2A	A
				XLOC_032277	1	1	1	1	1	1	1	1	1	1	1	1	chr2A	A
				XLOC_032279	1	1	1	1	1	1	1	1	1	1	1	1	chr2A	A
				XLOC_032281	1	1	1	1	1	1	1	1	1	1	1	1	chr2A	A
				XLOC_032284	1	1	1	1	1	1	1	1	1	1	1	1	chr2A	A
				XLOC_032285	1	1	1	1	1	1	1	1	1	1	1	1	chr2A	A
				XLOC_032287	1	1	1	1	1	1	1	1	1	1	1	1	chr2A	A
				XLOC_032301	1	1	1	1	1	1	1	1	1	1	1	1	chr2A	A
				XLOC_032314	1	1	1	1	1	1	1	1	1	1	1	1	chr2A	A
				XLOC_032317	1	1	1	1	1	1	1	1	1	1	1	1	chr2A	A
				XLOC_032330	1	1	1	1	1	1	1	1	1	1	1	1	chr2A	A
				XLOC_032334	1	1	1	1	1	1	1	1	1	1	1	1	chr2A	A
				XLOC_032354	1	1	1	1	1	1	1	1	1	1	1	1	chr2A	A
				XLOC_032356	1	1	1	1	1	1	1	1	1	1	1	1	chr2A	A
				XLOC_032361	1	1	1	1	1	1	1	1	1	1	1	1	chr2A	A
				XLOC_032364	1	1	1	1	1	1	1	1	1	1	1	1	chr2A	A
				XLOC_032366	1	1	1	1	1	1	1	1	1	1	1	1	chr2A	A
				XLOC_032377	1	1	1	1	1	1	1	1	1	1	1	1	chr2A	A
				XLOC_032387	1	1	1	1	1	1	1	1	1	1	1	1	chr2A	A
				XLOC_032398	1	1	1	1	1	1	1	1	1	1	1	1	chr2A	A
				XLOC_032413	1	1	1	1	1	1	1	1	1	1	1	1	chr2A	A
				XLOC_032425	1	1	1	1	1	1	1	1	1	1	1	1	chr2A	A
				XLOC_032430	1	1	1	1	1	1	1	1	1	1	1	1	chr2A	A
				XLOC_032437	1	1	1	1	1	1	1	1	1	1	1	1	chr2A	A
				XLOC_032440	1	1	1	1	1	1	1	1	1	1	1	1	chr2A	A
				XLOC_032446	1	1	1	1	1	1	1	1	1	1	1	1	chr2A	A
				XLOC_032462	1	1	1	1	1	1	1	1	1	1	1	1	chr2A	A
				XLOC_032465	1	1	1	1	1	1	1	1	1	1	1	1	chr2A	A
				XLOC_032476	1	1	1	1	1	1	1	1	1	1	1	1	chr2A	A
				XLOC_032480	1	1	1	1	1	1	1	1	1	1	1	1	chr2A	A
				XLOC_032497	1	1	1	1	1	1	1	1	1	1	1	1	chr2A	A
				XLOC_032521	1	1	1	1	1	1	1	1	1	1	1	1	chr2A	A
				XLOC_032522	1	1	1	1	1	1	1	1	1	1	1	1	chr2A	A
				XLOC_032527	1	1	1	1	1	1	1	1	1	1	1	1	chr2A	A
				XLOC_032536	1	1	1	1	1	1	1	1	1	1	1	1	chr2A	A
				XLOC_032539	1	1	1	1	1	1	1	1	1	1	1	1	chr2A	A
				XLOC_032540	1	1	1	1	1	1	1	1	1	1	1	1	chr2A	A
				XLOC_032548	1	1	1	1	1	1	1	1	1	1	1	1	chr2A	A
				XLOC_032569	1	1	1	1	1	1	1	1	1	1	1	1	chr2A	A
				XLOC_032583	1	1	1	1	1	1	1	1	1	1	1	1	chr2A	A
				XLOC_032595	1	1	1	1	1	1	1	1	1	1	1	1	chr2A	A
				XLOC_032599	1	1	1	1	1	1	1	1	1	1	1	1	chr2A	A
				XLOC_032603	1	1	1	1	1	1	1	1	1	1	1	1	chr2A	A
				XLOC_032629	1	1	1	1	1	1	1	1	1	1	1	1	chr2A	A
				XLOC_032630	1	1	1	1	1	1	1	1	1	1	1	1	chr2A	A
				XLOC_032631	1	1	1	1	1	1	1	1	1	1	1	1	chr2A	A
				XLOC_032635	1	1	1	1	1	1	1	1	1	1	1	1	chr2A	A
				XLOC_032639	1	1	1	1	1	1	1	1	1	1	1	1	chr2A	A
				XLOC_032644	1	1	1	1	1	1	1	1	1	1	1	1	chr2A	A
				XLOC_032646	1	1	1	1	1	1	1	1	1	1	1	1	chr2A	A
				XLOC_032660	1	1	1	1	1	1	1	1	1	1	1	1	chr2A	A
				XLOC_032667	1	1	1	1	1	1	1	1	1	1	1	1	chr2A	A
				XLOC_032669	1	1	1	1	1	1	1	1	1	1	1	1	chr2A	A
				XLOC_032672	1	1	1	1	1	1	1	1	1	1	1	1	chr2A	A
				XLOC_032682	1	1	1	1	1	1	1	1	1	1	1	1	chr2A	A
				XLOC_032685	1	1	1	1	1	1	1	1	1	1	1	1	chr2A	A
				XLOC_032692	1	1	1	1	1	1	1	1	1	1	1	1	chr2A	A
				XLOC_032699	1	1	1	1	1	1	1	1	1	1	1	1	chr2A	A
				XLOC_032701	1	1	1	1	1	1	1	1	1	1	1	1	chr2A	A
				XLOC_032713	1	1	1	1	1	1	1	1	1	1	1	1	chr2A	A
				XLOC_032714	1	1	1	1	1	1	1	1	1	1	1	1	chr2A	A
				XLOC_032715	1	1	1	1	1	1	1	1	1	1	1	1	chr2A	A
				XLOC_032725	1	1	1	1	1	1	1	1	1	1	1	1	chr2A	A
				XLOC_032749	1	1	1	1	1	1	1	1	1	1	1	1	chr2A	A
				XLOC_032750	1	1	1	1	1	1	1	1	1	1	1	1	chr2A	A
				XLOC_032754	1	1	1	1	1	1	1	1	1	1	1	1	chr2A	A
				XLOC_032756	1	1	1	1	1	1	1	1	1	1	1	1	chr2A	A
				XLOC_032758	1	1	1	1	1	1	1	1	1	1	1	1	chr2A	A
				XLOC_032771	1	1	1	1	1	1	1	1	1	1	1	1	chr2A	A
				XLOC_032776	1	1	1	1	1	1	1	1	1	1	1	1	chr2A	A
				XLOC_032791	1	1	1	1	1	1	1	1	1	1	1	1	chr2A	A
				XLOC_032799	1	1	1	1	1	1	1	1	1	1	1	1	chr2A	A
				XLOC_032803	1	1	1	1	1	1	1	1	1	1	1	1	chr2A	A
				XLOC_032814	1	1	1	1	1	1	1	1	1	1	1	1	chr2A	A
				XLOC_032818	1	1	1	1	1	1	1	1	1	1	1	1	chr2A	A
				XLOC_032834	1	1	1	1	1	1	1	1	1	1	1	1	chr2A	A
				XLOC_032842	1	1	1	1	1	1	1	1	1	1	1	1	chr2A	A
[truncated: 65,621 more rows]

## Sheet: Figure 3b,3f,3g
Source data for Figure 3b						Source data for Figure 3f and 3g
sample	subgenome	Number				Cluster	ID	Description	GeneRatio	BgRatio	pvalue	p.adjust	qvalue	geneID	Count
AxCvsCxA	A	15818				1	GO:0006414	translational elongation	20/1040	76/40616	3.45036e-15	6.48668e-13	4.68523e-13	XLOC_023903/XLOC_030933/XLOC_043684/XLOC_061141/XLOC_057430/XLOC_124556/XLOC_137269/XLOC_137275/XLOC_149190/XLOC_149191/XLOC_160744/XLOC_160746/XLOC_199785/XLOC_195576/XLOC_211189/XLOC_211559/XLOC_207655/XLOC_223484/XLOC_219907/XLOC_220260	20
AxCvsCxA	B	16530				1	GO:0000398	mRNA splicing, via spliceosome	28/1040	188/40616	7.22994e-14	6.79614e-12	4.90875e-12	TraesCS1B02G283200/XLOC_023880/TraesCS1D02G348600/TraesCS1D02G376100/XLOC_033686/XLOC_044628/XLOC_058227/XLOC_059632/XLOC_084568/XLOC_105275/XLOC_119785/XLOC_148672/XLOC_160301/XLOC_165214/XLOC_186039/XLOC_186364/TraesCS7A02G304400/XLOC_199832/XLOC_200777/XLOC_208407/XLOC_221396/XLOC_222183/TraesCS7D02G299900/XLOC_223544/XLOC_224650/XLOC_230166/XLOC_230419/XLOC_230497	28
AxCvsCxA	D	12958				1	GO:0043248	proteasome assembly	11/1040	22/40616	1.60507e-12	1.00585e-10	7.26506e-11	TraesCS3A02G186600/TraesCS3B02G216100/TraesCS3D02G190500/XLOC_119191/XLOC_127843/XLOC_130957/XLOC_142574/XLOC_159033/XLOC_166545/XLOC_176497/XLOC_187487	11
AxCvsCxA	U	468				1	GO:0006886	intracellular protein transport	34/1040	416/40616	3.85511e-09	1.8119e-07	1.30871e-07	XLOC_027545/TraesCS2A02G382100/XLOC_058854/XLOC_072644/XLOC_073345/XLOC_070513/XLOC_083983/XLOC_097279/XLOC_093841/XLOC_106898/XLOC_103129/XLOC_108270/XLOC_117471/XLOC_126456/XLOC_126580/XLOC_128116/XLOC_135395/XLOC_131082/XLOC_142712/XLOC_145748/XLOC_159061/XLOC_155309/XLOC_157749/XLOC_178563/XLOC_180401/XLOC_199351/XLOC_195307/XLOC_205158/XLOC_206904/XLOC_207418/XLOC_218273/XLOC_219743/XLOC_220…	34
AxSvsSxA	A	13480				1	GO:0000387	spliceosomal snRNP assembly	8/1040	18/40616	6.26925e-09	2.35724e-07	1.7026e-07	TraesCS2B02G198200/XLOC_165214/XLOC_165365/XLOC_186039/XLOC_186364/XLOC_200777/XLOC_208407/XLOC_224650	8
AxSvsSxA	B	14105				1	GO:0019722	calcium-mediated signaling	7/1040	14/40616	2.07481e-08	6.50107e-07	4.69562e-07	XLOC_006173/XLOC_027172/XLOC_056930/XLOC_071984/XLOC_084626/XLOC_080940/XLOC_096969	7
AxSvsSxA	D	10820				1	GO:0006122	mitochondrial electron transport, ubiquinol to cytochrome c	7/1040	15/40616	3.80389e-08	1.02162e-06	7.37897e-07	XLOC_016428/TraesCS1D02G249900/TraesCS4D02G110400/XLOC_133350/XLOC_145130/XLOC_157320/XLOC_179030	7
AxSvsSxA	U	404				1	GO:0051603	proteolysis involved in cellular protein catabolic process	12/1040	69/40616	1.71804e-07	4.03741e-06	2.91616e-06	XLOC_043855/XLOC_097691/XLOC_144073/XLOC_156454/XLOC_174008/XLOC_188423/XLOC_194268/XLOC_196435/XLOC_205166/XLOC_208717/XLOC_218282/XLOC_220963	12
AxZvsZxA	A	7163				1	GO:0006352	DNA-templated transcription, initiation	13/1040	87/40616	3.35549e-07	7.00924e-06	5.06266e-06	XLOC_003673/XLOC_025055/XLOC_069397/XLOC_069398/XLOC_087058/XLOC_131571/XLOC_143243/XLOC_155746/XLOC_167267/XLOC_177535/XLOC_188208/XLOC_210058/XLOC_222630	13
AxZvsZxA	B	7640				1	GO:0006351	transcription, DNA-templated	29/1040	391/40616	4.11542e-07	7.73699e-06	5.58831e-06	TraesCS1A02G235600/TraesCS1D02G236600/XLOC_030557/XLOC_043200/XLOC_050100/XLOC_057020/TraesCS2D02G303100/XLOC_062652/XLOC_072161/XLOC_097024/XLOC_106587/XLOC_107109/XLOC_117897/XLOC_123211/XLOC_126673/XLOC_126748/TraesCS5A02G089100/XLOC_135236/XLOC_146686/XLOC_142537/XLOC_143622/TraesCS5D02G101200/TraesCS5D02G125400/XLOC_156055/TraesCS6D02G236300/XLOC_199291/XLOC_200861/XLOC_211043/XLOC_211056	29
AxZvsZxA	D	6343				1	GO:0045039	protein insertion into mitochondrial inner membrane	8/1040	31/40616	8.40889e-07	1.43716e-05	1.03803e-05	XLOC_104795/XLOC_118760/XLOC_115722/XLOC_127494/XLOC_125282/XLOC_165909/XLOC_179854/XLOC_186913	8
AxZvsZxA	U	241				1	GO:0006406	mRNA export from nucleus	5/1040	15/40616	2.64356e-05	0.000414158	0.00029914	TraesCS3A02G186600/TraesCS3B02G216100/XLOC_086591/TraesCS3D02G190500/XLOC_098556	5
CxSvsSxC	A	12220				1	GO:0006396	RNA processing	19/1040	253/40616	3.30182e-05	0.000469707	0.000339262	XLOC_026056/XLOC_023996/XLOC_036388/XLOC_049051/XLOC_049206/XLOC_061795/XLOC_057937/XLOC_072735/XLOC_073262/XLOC_084568/XLOC_131235/XLOC_150191/XLOC_155434/XLOC_157853/XLOC_165365/XLOC_186009/XLOC_207958/XLOC_219979/XLOC_220484	19
CxSvsSxC	B	12844				1	GO:0006511	ubiquitin-dependent protein catabolic process	27/1040	442/40616	3.49781e-05	0.000469707	0.000339262	XLOC_025757/XLOC_043855/XLOC_050468/XLOC_062990/XLOC_096545/XLOC_097691/XLOC_105267/XLOC_133121/XLOC_144073/XLOC_144824/XLOC_155059/XLOC_156454/XLOC_157092/XLOC_173017/XLOC_174008/XLOC_178535/XLOC_188423/XLOC_192297/XLOC_194268/XLOC_198972/XLOC_196223/XLOC_205166/XLOC_217515/XLOC_218282/XLOC_223204/XLOC_223657/XLOC_220794	27
CxSvsSxC	U	249				1	GO:0006357	regulation of transcription by RNA polymerase II	14/1040	152/40616	3.94747e-05	0.000484482	0.000349934	XLOC_003673/XLOC_025055/XLOC_033721/XLOC_059661/XLOC_092372/XLOC_106587/XLOC_117897/XLOC_126748/XLOC_143982/XLOC_155664/XLOC_156364/XLOC_160240/XLOC_205569/XLOC_218594	14
						1	GO:0006366	transcription by RNA polymerase II	6/1040	26/40616	4.12325e-05	0.000484482	0.000349934	XLOC_000920/XLOC_011126/XLOC_025843/XLOC_143622/XLOC_156055/XLOC_211043	6
						1	GO:0006338	chromatin remodeling	7/1040	39/40616	5.31726e-05	0.000588026	0.000424722	XLOC_002970/XLOC_013272/XLOC_025656/XLOC_022675/XLOC_024451/XLOC_030253/XLOC_056726	7
						1	GO:0007034	vacuolar transport	7/1040	41/40616	7.43397e-05	0.000776436	0.000560808	TraesCS2A02G228200/TraesCS2D02G239000/XLOC_131006/XLOC_144477/XLOC_200988/XLOC_208708/XLOC_224843	7
						1	GO:0030150	protein import into mitochondrial matrix	5/1040	26/40616	0.000458288	0.00397827	0.00287345	XLOC_001453/XLOC_061759/XLOC_074446/TraesCS3B02G315000/XLOC_082540	5
						1	GO:0006165	nucleoside diphosphate phosphorylation	4/1040	15/40616	0.000465543	0.00397827	0.00287345	TraesCS1A02G217200/XLOC_012102/XLOC_018157/XLOC_023543	4
						1	GO:0006183	GTP biosynthetic process	4/1040	15/40616	0.000465543	0.00397827	0.00287345	TraesCS1A02G217200/XLOC_012102/XLOC_018157/XLOC_023543	4
						1	GO:0006228	UTP biosynthetic process	4/1040	15/40616	0.000465543	0.00397827	0.00287345	TraesCS1A02G217200/XLOC_012102/XLOC_018157/XLOC_023543	4
						1	GO:0006367	transcription initiation from RNA polymerase II promoter	8/1040	73/40616	0.000555659	0.00454191	0.00328055	XLOC_003673/XLOC_000243/XLOC_010184/XLOC_025055/XLOC_022078/XLOC_085439/XLOC_097562/XLOC_099343	8
						1	GO:0000956	nuclear-transcribed mRNA catabolic process	4/1040	17/40616	0.000779247	0.0061041	0.0044089	TraesCS1B02G283200/XLOC_023880/XLOC_084568/XLOC_199832	4
						1	GO:0042254	ribosome biogenesis	8/1040	81/40616	0.00111178	0.00836058	0.00603872	XLOC_004078/XLOC_102463/XLOC_126897/XLOC_148384/TraesCS6A02G227800/TraesCS6D02G207200/XLOC_206770/XLOC_219519	8
						1	GO:0006888	endoplasmic reticulum to Golgi vesicle-mediated transport	7/1040	65/40616	0.00135376	0.00978872	0.00707024	XLOC_035348/XLOC_061183/XLOC_148618/XLOC_160252/XLOC_188907/XLOC_186556/XLOC_227548	7
						1	GO:0006452	translational frameshifting	3/1040	10/40616	0.00175556	0.0110015	0.00794621	XLOC_031908/XLOC_049449/XLOC_062094	3
						1	GO:0006825	copper ion transport	3/1040	10/40616	0.00175556	0.0110015	0.00794621	XLOC_147817/XLOC_159556/TraesCS6B02G388500	3
						1	GO:0045901	positive regulation of translational elongation	3/1040	10/40616	0.00175556	0.0110015	0.00794621	XLOC_031908/XLOC_049449/XLOC_062094	3
						1	GO:0045905	positive regulation of translational termination	3/1040	10/40616	0.00175556	0.0110015	0.00794621	XLOC_031908/XLOC_049449/XLOC_062094	3
						1	GO:0006379	mRNA cleavage	3/1040	11/40616	0.00236809	0.0143613	0.0103729	TraesCS5A02G089100/XLOC_146686/TraesCS5D02G101200	3
						1	GO:0043161	proteasome-mediated ubiquitin-dependent protein catabolic process	4/1040	23/40616	0.00256624	0.0150766	0.0108896	XLOC_058061/XLOC_196435/XLOC_208717/XLOC_220963	4
						1	GO:0006487	protein N-linked glycosylation	4/1040	25/40616	0.00352048	0.020056	0.0144862	TraesCS6D02G173800/XLOC_195119/TraesCS7B02G266500/TraesCS7D02G361700	4
						1	GO:0016192	vesicle-mediated transport	16/1040	292/40616	0.00382673	0.0211595	0.0152832	XLOC_027545/XLOC_042835/XLOC_058965/XLOC_070513/XLOC_083983/XLOC_097279/XLOC_135395/XLOC_146289/XLOC_145389/XLOC_158304/XLOC_159061/XLOC_167834/XLOC_192721/XLOC_205158/XLOC_217878/XLOC_218273	16
						1	GO:0006241	CTP biosynthetic process	4/1040	30/40616	0.00689438	0.0370327	0.0267481	TraesCS1A02G217200/XLOC_012102/XLOC_018157/XLOC_023543	4
						1	GO:0000290	deadenylation-dependent decapping of nuclear-transcribed mRNA	3/1040	17/40616	0.00870437	0.0454561	0.0328323	XLOC_130858/XLOC_144074/XLOC_155155	3
						1	GO:0006465	signal peptide processing	4/1040	33/40616	0.00969162	0.0492439	0.0355681	XLOC_070853/XLOC_098108/XLOC_136861/XLOC_148829	4
						2	GO:0048193	Golgi vesicle transport	9/593	33/40616	8.01145e-10	1.27382e-07	8.85477e-08	XLOC_036040/XLOC_049393/XLOC_061288/XLOC_061819/XLOC_108389/XLOC_131185/XLOC_142804/XLOC_145524/XLOC_157645	9
						2	GO:0045039	protein insertion into mitochondrial inner membrane	6/593	31/40616	5.09766e-06	0.000405264	0.000281713	XLOC_070849/XLOC_078300/XLOC_106296/XLOC_114835/XLOC_124529/XLOC_178232	6
						2	GO:0006526	arginine biosynthetic process	5/593	22/40616	1.39858e-05	0.000696699	0.0004843	XLOC_106203/XLOC_103533/XLOC_116981/XLOC_114937/XLOC_126115	5
						2	GO:0009408	response to heat	6/593	38/40616	1.7527e-05	0.000696699	0.0004843	XLOC_130702/XLOC_142393/XLOC_169954/XLOC_198140/XLOC_209939/XLOC_222521	6
						2	GO:0006470	protein dephosphorylation	16/593	322/40616	2.52402e-05	0.000767564	0.00053356	XLOC_005534/XLOC_007063/XLOC_016230/XLOC_018004/XLOC_027977/XLOC_035063/XLOC_037174/XLOC_033748/XLOC_049902/XLOC_062447/XLOC_080124/XLOC_137153/XLOC_141982/XLOC_165145/XLOC_192972/XLOC_197881	16
						2	GO:0043666	regulation of phosphoprotein phosphatase activity	4/593	13/40616	2.89647e-05	0.000767564	0.00053356	XLOC_033484/XLOC_059436/XLOC_137146/XLOC_149097	4
						2	GO:0016226	iron-sulfur cluster assembly	6/593	46/40616	5.38714e-05	0.00122365	0.0008506	XLOC_038625/XLOC_046839/XLOC_195788/XLOC_195789/XLOC_207889/XLOC_224328	6
						2	GO:0016560	protein import into peroxisome matrix, docking	4/593	16/40616	7.12036e-05	0.00141517	0.000983733	XLOC_036440/XLOC_133114/XLOC_144818/XLOC_157086	4
						2	GO:0009086	methionine biosynthetic process	4/593	20/40616	0.00018096	0.00319696	0.00222231	XLOC_051598/XLOC_127327/XLOC_134484/XLOC_141849	4
						2	GO:0046855	inositol phosphate dephosphorylation	4/593	25/40616	0.00044592	0.00634974	0.00441392	XLOC_079647/XLOC_174538/XLOC_188850/XLOC_192933	4
						2	GO:0015937	coenzyme A biosynthetic process	3/593	11/40616	0.00046819	0.00634974	0.00441392	XLOC_079562/XLOC_193431/XLOC_218547	3
						2	GO:0000398	mRNA splicing, via spliceosome	10/593	188/40616	0.000479225	0.00634974	0.00441392	XLOC_003255/XLOC_017089/XLOC_013672/XLOC_027334/XLOC_024711/XLOC_037266/XLOC_050150/XLOC_058693/XLOC_166128/XLOC_187110	10
						2	GO:0008652	cellular amino acid biosynthetic process	4/593	27/40616	0.000604523	0.00701293	0.00487493	XLOC_103533/XLOC_116981/XLOC_126115/XLOC_164102	4
						2	GO:0042274	ribosomal small subunit biogenesis	3/593	12/40616	0.000617491	0.00701293	0.00487493	XLOC_030818/XLOC_043552/XLOC_057318	3
						2	GO:0071586	CAAX-box protein processing	4/593	31/40616	0.00103498	0.0109708	0.00762616	XLOC_002008/XLOC_012192/XLOC_147740/XLOC_174135	4
						2	GO:0000902	cell morphogenesis	3/593	15/40616	0.00123609	0.0122836	0.00853877	XLOC_103708/XLOC_116763/XLOC_125949	3
						2	GO:0016192	vesicle-mediated transport	12/593	292/40616	0.00134461	0.0125761	0.00874207	XLOC_051660/XLOC_068054/XLOC_072389/XLOC_079993/XLOC_080093/XLOC_093777/XLOC_116735/XLOC_116191/XLOC_133304/XLOC_141650/XLOC_168784/XLOC_175239	12
						2	GO:0006357	regulation of transcription by RNA polymerase II	8/593	152/40616	0.0018434	0.0162834	0.0113191	XLOC_012958/XLOC_024201/XLOC_137098/XLOC_146237/XLOC_147433/XLOC_159216/XLOC_177070/XLOC_185081	8
						2	GO:0006488	dolichol-linked oligosaccharide biosynthetic process	3/593	18/40616	0.0021458	0.017957	0.0124825	XLOC_030655/XLOC_037552/XLOC_037593	3
						2	GO:0000184	nuclear-transcribed mRNA catabolic process, nonsense-mediated decay	3/593	19/40616	0.00252068	0.0190852	0.0132668	XLOC_168837/XLOC_179460/XLOC_189352	3
						2	GO:0090481	pyrimidine nucleotide-sugar transmembrane transport	3/593	19/40616	0.00252068	0.0190852	0.0132668	XLOC_165450/XLOC_179340/XLOC_211643	3
						2	GO:0006413	translational initiation	6/593	96/40616	0.00288906	0.0202799	0.0140973	XLOC_106114/XLOC_117003/XLOC_115023/XLOC_124674/XLOC_163523/XLOC_177088	6
						2	GO:0010468	regulation of gene expression	3/593	20/40616	0.00293358	0.0202799	0.0140973	XLOC_030794/XLOC_036553/XLOC_044483	3
						2	GO:0006072	glycerol-3-phosphate metabolic process	3/593	21/40616	0.00338568	0.0224301	0.0155919	XLOC_033865/XLOC_042820/XLOC_059784	3
						2	GO:0006457	protein folding	11/593	288/40616	0.00367084	0.0233465	0.016229	XLOC_106904/XLOC_114607/XLOC_130417/XLOC_130702/XLOC_137652/XLOC_142393/XLOC_169954/XLOC_173081/XLOC_198140/XLOC_209939/XLOC_222521	11
						2	GO:0046854	phosphatidylinositol phosphorylation	3/593	22/40616	0.00387811	0.0237161	0.0164859	XLOC_174538/XLOC_188850/XLOC_192933	3
						2	GO:0002098	tRNA wobble uridine modification	3/593	24/40616	0.00498805	0.0287607	0.0199925	XLOC_102239/XLOC_127452/XLOC_130265	3
						2	GO:0006334	nucleosome assembly	5/593	76/40616	0.00514548	0.0287607	0.0199925	XLOC_018169/XLOC_018170/XLOC_018171/XLOC_037210/XLOC_146278	5
						2	GO:0015031	protein transport	8/593	181/40616	0.00534106	0.0287607	0.0199925	XLOC_005750/XLOC_006307/XLOC_016417/XLOC_027284/XLOC_043971/XLOC_061690/XLOC_108274/XLOC_165819	8
						2	GO:0006487	protein N-linked glycosylation	3/593	25/40616	0.00560743	0.0287607	0.0199925	XLOC_030655/XLOC_032451/XLOC_134425	3
						2	GO:0009742	brassinosteroid mediated signaling pathway	3/593	25/40616	0.00560743	0.0287607	0.0199925	XLOC_000769/XLOC_010931/XLOC_022592	3
						2	GO:0030163	protein catabolic process	4/593	50/40616	0.00609276	0.0302734	0.0210441	XLOC_195198/XLOC_205375/XLOC_211454/XLOC_218451	4
						2	GO:0007010	cytoskeleton organization	3/593	29/40616	0.00853304	0.040254	0.0279819	XLOC_103708/XLOC_116763/XLOC_125949	3
						2	GO:0006886	intracellular protein transport	13/593	416/40616	0.00881768	0.040254	0.0279819	XLOC_001433/XLOC_015761/XLOC_035005/XLOC_034215/XLOC_051660/XLOC_051968/XLOC_068054/XLOC_079993/XLOC_103365/XLOC_116735/XLOC_116191/TraesCS5A02G233800/XLOC_146013	13
						2	GO:0032784	regulation of DNA-templated transcription, elongation	2/593	10/40616	0.00886094	0.040254	0.0279819	XLOC_012958/XLOC_024201	2

## Sheet: Figure 4abd,4f,4g
Source data for Figure 4a,4b and 4d						Source data for Figure 4f						Source data for Figure 4g
subgenome	AS	Number	sample	stage		cross	subgenome	up_down	Number			sample	up_down	Number
A	A3	1474	AxC	E1		AxCvsCxA	A	down	3723			AxCvsCxA_E1	down	174
A	A5	798	AxC	E1		AxCvsCxA	A	up	1500			AxCvsCxA_E1	up	233
A	AF	365	AxC	E1		AxCvsCxA	B	down	3736			AxCvsCxA_E2	down	129
A	AL	127	AxC	E1		AxCvsCxA	B	up	1426			AxCvsCxA_E2	up	198
A	MX	10	AxC	E1		AxCvsCxA	D	down	2801			AxCvsCxA_E3	down	112
A	RI	798	AxC	E1		AxCvsCxA	D	up	1081			AxCvsCxA_E3	up	179
A	SE	719	AxC	E1		AxCvsCxA	Un	down	105			AxCvsCxA_E4	down	130
B	A3	1554	AxC	E1		AxCvsCxA	Un	up	39			AxCvsCxA_E4	up	154
B	A5	931	AxC	E1		AxSvsSxA	A	down	4553			AxCvsCxA_E5	down	160
B	AF	373	AxC	E1		AxSvsSxA	A	up	1684			AxCvsCxA_E5	up	128
B	AL	133	AxC	E1		AxSvsSxA	B	down	4431			AxCvsCxA_E6	down	81
B	MX	21	AxC	E1		AxSvsSxA	B	up	1642			AxCvsCxA_E6	up	144
B	RI	946	AxC	E1		AxSvsSxA	D	down	3195			AxCvsCxA_E7	down	128
B	SE	783	AxC	E1		AxSvsSxA	D	up	1211			AxCvsCxA_E7	up	293
D	A3	925	AxC	E1		AxSvsSxA	Un	down	145			AxSvsSxA_E1	down	106
D	A5	539	AxC	E1		AxSvsSxA	Un	up	31			AxSvsSxA_E1	up	183
D	AF	259	AxC	E1		AxZvsZxA	A	down	1269			AxSvsSxA_E2	down	125
D	AL	74	AxC	E1		AxZvsZxA	A	up	2171			AxSvsSxA_E2	up	158
D	MX	5	AxC	E1		AxZvsZxA	B	down	1288			AxSvsSxA_E3	down	100
D	RI	501	AxC	E1		AxZvsZxA	B	up	2167			AxSvsSxA_E3	up	210
D	SE	410	AxC	E1		AxZvsZxA	D	down	1151			AxSvsSxA_E4	down	88
A	A3	1386	AxC	E2		AxZvsZxA	D	up	2010			AxSvsSxA_E4	up	161
A	A5	764	AxC	E2		AxZvsZxA	Un	down	34			AxSvsSxA_E5	down	78
A	AF	377	AxC	E2		AxZvsZxA	Un	up	71			AxSvsSxA_E5	up	117
A	AL	112	AxC	E2		CxSvsSxC	A	down	3149			AxSvsSxA_E6	down	60
A	MX	15	AxC	E2		CxSvsSxC	A	up	2656			AxSvsSxA_E6	up	141
A	RI	804	AxC	E2		CxSvsSxC	B	down	3311			AxSvsSxA_E7	down	121
A	SE	653	AxC	E2		CxSvsSxC	B	up	2718			AxSvsSxA_E7	up	212
B	A3	1531	AxC	E2		CxSvsSxC	Un	down	67			AxZvsZxA_E1	down	39
B	A5	929	AxC	E2		CxSvsSxC	Un	up	59			AxZvsZxA_E1	up	17
B	AF	385	AxC	E2								AxZvsZxA_E2	down	3
B	AL	126	AxC	E2								AxZvsZxA_E2	up	4
B	MX	18	AxC	E2								AxZvsZxA_E3	down	5
B	RI	988	AxC	E2								AxZvsZxA_E3	up	3
B	SE	712	AxC	E2								AxZvsZxA_E4	down	32
D	A3	835	AxC	E2								AxZvsZxA_E4	up	32
D	A5	500	AxC	E2								AxZvsZxA_E5	down	40
D	AF	243	AxC	E2								AxZvsZxA_E5	up	26
D	AL	61	AxC	E2								AxZvsZxA_E6	down	82
D	MX	6	AxC	E2								AxZvsZxA_E6	up	57
D	RI	504	AxC	E2								AxZvsZxA_E7	down	74
D	SE	369	AxC	E2								AxZvsZxA_E7	up	87
A	A3	1347	AxC	E3								CxSvsSxC_E1	down	58
A	A5	741	AxC	E3								CxSvsSxC_E1	up	118
A	AF	420	AxC	E3								CxSvsSxC_E2	down	11
A	AL	135	AxC	E3								CxSvsSxC_E2	up	14
A	MX	17	AxC	E3								CxSvsSxC_E3	down	36
A	RI	823	AxC	E3								CxSvsSxC_E3	up	87
A	SE	605	AxC	E3								CxSvsSxC_E4	down	23
B	A3	1560	AxC	E3								CxSvsSxC_E4	up	81
B	A5	886	AxC	E3								CxSvsSxC_E5	down	3
B	AF	466	AxC	E3								CxSvsSxC_E5	up	7
B	AL	111	AxC	E3								CxSvsSxC_E6	down	32
B	MX	18	AxC	E3								CxSvsSxC_E6	up	66
B	RI	995	AxC	E3								CxSvsSxC_E7	down	96
B	SE	728	AxC	E3								CxSvsSxC_E7	up	43
D	A3	837	AxC	E3
D	A5	475	AxC	E3
D	AF	293	AxC	E3
D	AL	64	AxC	E3
D	MX	4	AxC	E3
D	RI	501	AxC	E3
D	SE	320	AxC	E3
A	A3	1656	AxC	E4
A	A5	916	AxC	E4
A	AF	558	AxC	E4
A	AL	161	AxC	E4
A	MX	21	AxC	E4
A	RI	1017	AxC	E4
A	SE	731	AxC	E4
B	A3	1769	AxC	E4
B	A5	1107	AxC	E4
B	AF	563	AxC	E4
B	AL	165	AxC	E4
B	MX	22	AxC	E4
B	RI	1221	AxC	E4
B	SE	815	AxC	E4
D	A3	1032	AxC	E4
D	A5	599	AxC	E4
D	AF	376	AxC	E4
D	AL	77	AxC	E4
D	MX	9	AxC	E4
D	RI	608	AxC	E4
D	SE	402	AxC	E4
A	A3	1927	AxC	E5
A	A5	1048	AxC	E5
A	AF	588	AxC	E5
A	AL	170	AxC	E5
A	MX	25	AxC	E5
A	RI	1232	AxC	E5
A	SE	861	AxC	E5
B	A3	2105	AxC	E5
B	A5	1312	AxC	E5
B	AF	598	AxC	E5
B	AL	167	AxC	E5
B	MX	23	AxC	E5
B	RI	1417	AxC	E5
B	SE	1023	AxC	E5
D	A3	1228	AxC	E5
D	A5	706	AxC	E5
D	AF	423	AxC	E5
D	AL	104	AxC	E5
D	MX	8	AxC	E5
D	RI	745	AxC	E5
D	SE	477	AxC	E5
A	A3	1505	AxC	E6
A	A5	828	AxC	E6
A	AF	530	AxC	E6
A	AL	120	AxC	E6
A	MX	23	AxC	E6
A	RI	968	AxC	E6
A	SE	657	AxC	E6
B	A3	1688	AxC	E6
B	A5	1014	AxC	E6
B	AF	509	AxC	E6
B	AL	139	AxC	E6
B	MX	22	AxC	E6
B	RI	1212	AxC	E6
B	SE	716	AxC	E6
D	A3	925	AxC	E6
D	A5	539	AxC	E6
D	AF	328	AxC	E6
D	AL	71	AxC	E6
D	MX	4	AxC	E6
D	RI	605	AxC	E6
D	SE	352	AxC	E6
A	A3	1248	AxC	E7
A	A5	708	AxC	E7
A	AF	345	AxC	E7
A	AL	97	AxC	E7
A	MX	14	AxC	E7
A	RI	820	AxC	E7
A	SE	549	AxC	E7
B	A3	1375	AxC	E7
B	A5	914	AxC	E7
B	AF	375	AxC	E7
B	AL	117	AxC	E7
B	MX	14	AxC	E7
B	RI	1008	AxC	E7
B	SE	634	AxC	E7
D	A3	743	AxC	E7
D	A5	427	AxC	E7
D	AF	253	AxC	E7
D	AL	54	AxC	E7
D	MX	3	AxC	E7
D	RI	467	AxC	E7
D	SE	291	AxC	E7
A	A3	1448	AxS	E1
A	A5	838	AxS	E1
A	AF	453	AxS	E1
A	AL	136	AxS	E1
A	MX	15	AxS	E1
A	RI	830	AxS	E1
A	SE	677	AxS	E1
B	A3	1648	AxS	E1
B	A5	955	AxS	E1
B	AF	482	AxS	E1
B	AL	143	AxS	E1
B	MX	18	AxS	E1
B	RI	1036	AxS	E1
B	SE	711	AxS	E1
D	A3	967	AxS	E1
D	A5	528	AxS	E1
D	AF	293	AxS	E1
D	AL	69	AxS	E1
D	MX	2	AxS	E1
D	RI	520	AxS	E1
D	SE	387	AxS	E1
A	A3	1557	AxS	E2
A	A5	870	AxS	E2
A	AF	420	AxS	E2
A	AL	154	AxS	E2
A	MX	17	AxS	E2
A	RI	905	AxS	E2
A	SE	756	AxS	E2
B	A3	1738	AxS	E2
B	A5	1042	AxS	E2
B	AF	436	AxS	E2
B	AL	138	AxS	E2
B	MX	17	AxS	E2
B	RI	1091	AxS	E2
B	SE	814	AxS	E2
D	A3	1001	AxS	E2
D	A5	615	AxS	E2
D	AF	290	AxS	E2
D	AL	80	AxS	E2
D	MX	5	AxS	E2
D	RI	568	AxS	E2
D	SE	424	AxS	E2
A	A3	1486	AxS	E3
A	A5	776	AxS	E3
A	AF	425	AxS	E3
A	AL	121	AxS	E3
A	MX	17	AxS	E3
A	RI	837	AxS	E3
A	SE	680	AxS	E3
B	A3	1602	AxS	E3
B	A5	949	AxS	E3
B	AF	428	AxS	E3
B	AL	121	AxS	E3
B	MX	17	AxS	E3
B	RI	1072	AxS	E3
B	SE	785	AxS	E3
D	A3	944	AxS	E3
D	A5	530	AxS	E3
D	AF	293	AxS	E3
D	AL	69	AxS	E3
D	MX	4	AxS	E3
D	RI	528	AxS	E3
D	SE	352	AxS	E3
A	A3	1572	AxS	E4
A	A5	863	AxS	E4
A	AF	529	AxS	E4
A	AL	138	AxS	E4
A	MX	15	AxS	E4
A	RI	946	AxS	E4
A	SE	665	AxS	E4
B	A3	1678	AxS	E4
B	A5	1013	AxS	E4
B	AF	558	AxS	E4
B	AL	117	AxS	E4
B	MX	25	AxS	E4
B	RI	1117	AxS	E4
B	SE	771	AxS	E4
D	A3	962	AxS	E4
D	A5	560	AxS	E4
D	AF	343	AxS	E4
D	AL	66	AxS	E4
D	MX	6	AxS	E4
D	RI	573	AxS	E4
D	SE	394	AxS	E4
A	A3	1601	AxS	E5
A	A5	844	AxS	E5
A	AF	542	AxS	E5
A	AL	131	AxS	E5
A	MX	17	AxS	E5
A	RI	983	AxS	E5
A	SE	698	AxS	E5
B	A3	1743	AxS	E5
B	A5	1075	AxS	E5
B	AF	575	AxS	E5
B	AL	122	AxS	E5
B	MX	20	AxS	E5
B	RI	1204	AxS	E5
B	SE	803	AxS	E5
D	A3	1035	AxS	E5
D	A5	575	AxS	E5
D	AF	358	AxS	E5
D	AL	76	AxS	E5
D	MX	2	AxS	E5
D	RI	598	AxS	E5
D	SE	403	AxS	E5
A	A3	1661	AxS	E6
A	A5	951	AxS	E6
A	AF	550	AxS	E6
A	AL	128	AxS	E6
A	MX	22	AxS	E6
A	RI	1070	AxS	E6
A	SE	711	AxS	E6
B	A3	1805	AxS	E6
B	A5	1096	AxS	E6
B	AF	585	AxS	E6
B	AL	152	AxS	E6
B	MX	25	AxS	E6
B	RI	1241	AxS	E6
B	SE	808	AxS	E6
D	A3	1041	AxS	E6
D	A5	566	AxS	E6
D	AF	386	AxS	E6
D	AL	87	AxS	E6
D	MX	7	AxS	E6
D	RI	650	AxS	E6
D	SE	385	AxS	E6
A	A3	1775	AxS	E7
A	A5	1039	AxS	E7
A	AF	491	AxS	E7
A	AL	163	AxS	E7
A	MX	25	AxS	E7
A	RI	1202	AxS	E7
A	SE	824	AxS	E7
B	A3	1957	AxS	E7
B	A5	1277	AxS	E7
B	AF	495	AxS	E7
B	AL	164	AxS	E7
B	MX	31	AxS	E7
B	RI	1452	AxS	E7
B	SE	940	AxS	E7
D	A3	1084	AxS	E7
D	A5	625	AxS	E7
D	AF	330	AxS	E7
D	AL	95	AxS	E7
D	MX	9	AxS	E7
D	RI	737	AxS	E7
D	SE	460	AxS	E7
A	A3	1054	AxZ	E1
A	A5	619	AxZ	E1
A	AF	178	AxZ	E1
A	AL	113	AxZ	E1
A	MX	11	AxZ	E1
A	RI	563	AxZ	E1
A	SE	536	AxZ	E1
B	A3	1235	AxZ	E1
B	A5	658	AxZ	E1
B	AF	164	AxZ	E1
B	AL	118	AxZ	E1
B	MX	15	AxZ	E1
B	RI	669	AxZ	E1
B	SE	572	AxZ	E1
D	A3	996	AxZ	E1
D	A5	540	AxZ	E1
D	AF	149	AxZ	E1
D	AL	79	AxZ	E1
D	MX	5	AxZ	E1
D	RI	436	AxZ	E1
D	SE	430	AxZ	E1
A	A3	1104	AxZ	E2
A	A5	605	AxZ	E2
A	AF	183	AxZ	E2
A	AL	85	AxZ	E2
A	MX	6	AxZ	E2
A	RI	648	AxZ	E2
A	SE	535	AxZ	E2
B	A3	1270	AxZ	E2
B	A5	664	AxZ	E2
B	AF	189	AxZ	E2
B	AL	98	AxZ	E2
B	MX	12	AxZ	E2
B	RI	767	AxZ	E2
B	SE	604	AxZ	E2
D	A3	1030	AxZ	E2
D	A5	558	AxZ	E2
D	AF	156	AxZ	E2
D	AL	69	AxZ	E2
D	MX	6	AxZ	E2
D	RI	483	AxZ	E2
D	SE	473	AxZ	E2
A	A3	1461	AxZ	E3
A	A5	795	AxZ	E3
A	AF	251	AxZ	E3
A	AL	114	AxZ	E3
A	MX	17	AxZ	E3
A	RI	872	AxZ	E3
A	SE	702	AxZ	E3
B	A3	1639	AxZ	E3
B	A5	912	AxZ	E3
B	AF	247	AxZ	E3
B	AL	129	AxZ	E3
B	MX	14	AxZ	E3
B	RI	1063	AxZ	E3
B	SE	818	AxZ	E3
D	A3	1241	AxZ	E3
D	A5	692	AxZ	E3
D	AF	221	AxZ	E3
D	AL	112	AxZ	E3
D	MX	11	AxZ	E3
D	RI	688	AxZ	E3
D	SE	604	AxZ	E3
A	A3	1903	AxZ	E4
A	A5	1075	AxZ	E4
A	AF	637	AxZ	E4
A	AL	159	AxZ	E4
A	MX	32	AxZ	E4
A	RI	1142	AxZ	E4
A	SE	833	AxZ	E4
B	A3	2136	AxZ	E4
B	A5	1303	AxZ	E4
B	AF	629	AxZ	E4
B	AL	168	AxZ	E4
B	MX	27	AxZ	E4
B	RI	1360	AxZ	E4
B	SE	963	AxZ	E4
D	A3	1621	AxZ	E4
D	A5	930	AxZ	E4
D	AF	585	AxZ	E4
D	AL	129	AxZ	E4
D	MX	13	AxZ	E4
D	RI	887	AxZ	E4
D	SE	713	AxZ	E4
A	A3	1961	AxZ	E5
A	A5	1108	AxZ	E5
A	AF	622	AxZ	E5
A	AL	169	AxZ	E5
A	MX	31	AxZ	E5
A	RI	1269	AxZ	E5
A	SE	916	AxZ	E5
B	A3	2160	AxZ	E5
B	A5	1288	AxZ	E5
B	AF	632	AxZ	E5
B	AL	192	AxZ	E5
B	MX	25	AxZ	E5
B	RI	1495	AxZ	E5
B	SE	987	AxZ	E5
D	A3	1713	AxZ	E5
D	A5	936	AxZ	E5
D	AF	554	AxZ	E5
D	AL	141	AxZ	E5
D	MX	11	AxZ	E5
D	RI	979	AxZ	E5
D	SE	717	AxZ	E5
A	A3	1678	AxZ	E6
A	A5	936	AxZ	E6
A	AF	303	AxZ	E6
A	AL	136	AxZ	E6
A	MX	32	AxZ	E6
A	RI	1120	AxZ	E6
A	SE	776	AxZ	E6
B	A3	1899	AxZ	E6
B	A5	1101	AxZ	E6
B	AF	308	AxZ	E6
B	AL	180	AxZ	E6
B	MX	22	AxZ	E6
B	RI	1353	AxZ	E6
B	SE	884	AxZ	E6
D	A3	1407	AxZ	E6
D	A5	800	AxZ	E6
D	AF	263	AxZ	E6
D	AL	117	AxZ	E6
D	MX	11	AxZ	E6
D	RI	862	AxZ	E6
D	SE	620	AxZ	E6
A	A3	1321	AxZ	E7
A	A5	724	AxZ	E7
A	AF	208	AxZ	E7
A	AL	96	AxZ	E7
A	MX	26	AxZ	E7
A	RI	894	AxZ	E7
A	SE	641	AxZ	E7
B	A3	1520	AxZ	E7
B	A5	904	AxZ	E7
B	AF	207	AxZ	E7
B	AL	124	AxZ	E7
B	MX	23	AxZ	E7
B	RI	1079	AxZ	E7
B	SE	737	AxZ	E7
D	A3	1090	AxZ	E7
D	A5	629	AxZ	E7
D	AF	192	AxZ	E7
D	AL	87	AxZ	E7
D	MX	5	AxZ	E7
D	RI	635	AxZ	E7
D	SE	499	AxZ	E7
A	A3	1357	CxA	E1
A	A5	759	CxA	E1
A	AF	203	CxA	E1
A	AL	107	CxA	E1
A	MX	14	CxA	E1
A	RI	785	CxA	E1
A	SE	686	CxA	E1
B	A3	1558	CxA	E1
B	A5	845	CxA	E1
B	AF	211	CxA	E1
B	AL	136	CxA	E1
B	MX	15	CxA	E1
B	RI	895	CxA	E1
B	SE	741	CxA	E1
D	A3	861	CxA	E1
D	A5	505	CxA	E1
D	AF	133	CxA	E1
D	AL	72	CxA	E1
D	MX	8	CxA	E1
D	RI	455	CxA	E1
D	SE	410	CxA	E1
A	A3	1349	CxA	E2
A	A5	701	CxA	E2
A	AF	221	CxA	E2
A	AL	111	CxA	E2
A	MX	16	CxA	E2
A	RI	765	CxA	E2
A	SE	644	CxA	E2
B	A3	1481	CxA	E2
B	A5	847	CxA	E2
B	AF	191	CxA	E2
B	AL	130	CxA	E2
B	MX	19	CxA	E2
B	RI	933	CxA	E2
B	SE	726	CxA	E2
D	A3	892	CxA	E2
D	A5	473	CxA	E2
D	AF	127	CxA	E2
D	AL	57	CxA	E2
D	MX	5	CxA	E2
D	RI	443	CxA	E2
D	SE	383	CxA	E2
A	A3	1323	CxA	E3
A	A5	728	CxA	E3
A	AF	236	CxA	E3
A	AL	118	CxA	E3
A	MX	13	CxA	E3
A	RI	766	CxA	E3
A	SE	667	CxA	E3
B	A3	1483	CxA	E3
B	A5	856	CxA	E3
B	AF	247	CxA	E3
B	AL	114	CxA	E3
B	MX	12	CxA	E3
B	RI	924	CxA	E3
B	SE	729	CxA	E3
D	A3	852	CxA	E3
D	A5	479	CxA	E3
D	AF	143	CxA	E3
D	AL	62	CxA	E3
D	MX	3	CxA	E3
D	RI	433	CxA	E3
D	SE	354	CxA	E3
A	A3	1627	CxA	E4
A	A5	881	CxA	E4
A	AF	315	CxA	E4
A	AL	118	CxA	E4
A	MX	30	CxA	E4
A	RI	980	CxA	E4
A	SE	792	CxA	E4
B	A3	1823	CxA	E4
B	A5	1047	CxA	E4
B	AF	303	CxA	E4
B	AL	138	CxA	E4
B	MX	20	CxA	E4
B	RI	1249	CxA	E4
B	SE	844	CxA	E4
D	A3	1056	CxA	E4
D	A5	568	CxA	E4
D	AF	204	CxA	E4
D	AL	71	CxA	E4
D	MX	6	CxA	E4
D	RI	597	CxA	E4
D	SE	466	CxA	E4
A	A3	1547	CxA	E5
A	A5	858	CxA	E5
A	AF	240	CxA	E5
A	AL	131	CxA	E5
A	MX	21	CxA	E5
A	RI	913	CxA	E5
A	SE	755	CxA	E5
B	A3	1700	CxA	E5
B	A5	962	CxA	E5
B	AF	234	CxA	E5
B	AL	137	CxA	E5
B	MX	19	CxA	E5
B	RI	1070	CxA	E5
B	SE	856	CxA	E5
D	A3	938	CxA	E5
D	A5	524	CxA	E5
D	AF	170	CxA	E5
D	AL	71	CxA	E5
D	MX	4	CxA	E5
D	RI	496	CxA	E5
D	SE	474	CxA	E5
A	A3	1765	CxA	E6
A	A5	916	CxA	E6
A	AF	322	CxA	E6
A	AL	126	CxA	E6
A	MX	33	CxA	E6
A	RI	1124	CxA	E6
A	SE	840	CxA	E6
B	A3	1972	CxA	E6
B	A5	1100	CxA	E6
B	AF	309	CxA	E6
B	AL	150	CxA	E6
B	MX	25	CxA	E6
B	RI	1349	CxA	E6
B	SE	950	CxA	E6
D	A3	1128	CxA	E6
D	A5	632	CxA	E6
D	AF	205	CxA	E6
D	AL	79	CxA	E6
D	MX	2	CxA	E6
D	RI	644	CxA	E6
D	SE	491	CxA	E6
A	A3	1894	CxA	E7
A	A5	1019	CxA	E7
A	AF	369	CxA	E7
A	AL	157	CxA	E7
A	MX	32	CxA	E7
A	RI	1283	CxA	E7
A	SE	895	CxA	E7
B	A3	2099	CxA	E7
B	A5	1236	CxA	E7
B	AF	360	CxA	E7
B	AL	186	CxA	E7
B	MX	28	CxA	E7
B	RI	1531	CxA	E7
B	SE	983	CxA	E7
D	A3	1202	CxA	E7
D	A5	702	CxA	E7
D	AF	234	CxA	E7
D	AL	99	CxA	E7
D	MX	5	CxA	E7
D	RI	763	CxA	E7
D	SE	535	CxA	E7
A	A3	1720	CxS	E1
A	A5	891	CxS	E1
A	AF	397	CxS	E1
A	AL	131	CxS	E1
A	MX	19	CxS	E1
A	RI	852	CxS	E1
A	SE	818	CxS	E1
B	A3	1751	CxS	E1
B	A5	1064	CxS	E1
B	AF	446	CxS	E1
B	AL	157	CxS	E1
B	MX	22	CxS	E1
B	RI	1108	CxS	E1
B	SE	872	CxS	E1
A	A3	1396	CxS	E2
A	A5	763	CxS	E2
A	AF	210	CxS	E2
A	AL	116	CxS	E2
A	MX	20	CxS	E2
A	RI	723	CxS	E2
A	SE	736	CxS	E2
B	A3	1615	CxS	E2
B	A5	934	CxS	E2
B	AF	217	CxS	E2
B	AL	156	CxS	E2
B	MX	24	CxS	E2
B	RI	956	CxS	E2
B	SE	834	CxS	E2
A	A3	1764	CxS	E3
A	A5	1001	CxS	E3
A	AF	472	CxS	E3
A	AL	145	CxS	E3
A	MX	12	CxS	E3
A	RI	1061	CxS	E3
A	SE	870	CxS	E3
B	A3	1983	CxS	E3
B	A5	1212	CxS	E3
B	AF	496	CxS	E3
B	AL	160	CxS	E3
B	MX	26	CxS	E3
B	RI	1292	CxS	E3
B	SE	1000	CxS	E3
A	A3	1744	CxS	E4
A	A5	969	CxS	E4
A	AF	509	CxS	E4
A	AL	156	CxS	E4
A	MX	33	CxS	E4
A	RI	1083	CxS	E4
A	SE	827	CxS	E4
B	A3	1902	CxS	E4
B	A5	1154	CxS	E4
B	AF	524	CxS	E4
B	AL	147	CxS	E4
B	MX	30	CxS	E4
B	RI	1336	CxS	E4
B	SE	997	CxS	E4
A	A3	1903	CxS	E5
A	A5	1083	CxS	E5
A	AF	662	CxS	E5
A	AL	148	CxS	E5
A	MX	30	CxS	E5
A	RI	1190	CxS	E5
A	SE	839	CxS	E5
B	A3	2086	CxS	E5
B	A5	1242	CxS	E5
B	AF	671	CxS	E5
B	AL	170	CxS	E5
B	MX	27	CxS	E5
B	RI	1394	CxS	E5
B	SE	915	CxS	E5
A	A3	1872	CxS	E6
A	A5	1109	CxS	E6
A	AF	567	CxS	E6
A	AL	149	CxS	E6
A	MX	32	CxS	E6
A	RI	1230	CxS	E6
A	SE	878	CxS	E6
B	A3	2115	CxS	E6
B	A5	1309	CxS	E6
B	AF	566	CxS	E6
B	AL	186	CxS	E6
B	MX	29	CxS	E6
B	RI	1515	CxS	E6
B	SE	966	CxS	E6
A	A3	1501	CxS	E7
A	A5	805	CxS	E7
A	AF	245	CxS	E7
A	AL	113	CxS	E7
A	MX	24	CxS	E7
A	RI	950	CxS	E7
A	SE	761	CxS	E7
B	A3	1624	CxS	E7
B	A5	944	CxS	E7
B	AF	228	CxS	E7
B	AL	149	CxS	E7
B	MX	21	CxS	E7
B	RI	1107	CxS	E7
B	SE	804	CxS	E7
A	A3	1725	SxA	E1
A	A5	927	SxA	E1
A	AF	287	SxA	E1
A	AL	167	SxA	E1
A	MX	19	SxA	E1
A	RI	981	SxA	E1
A	SE	898	SxA	E1
B	A3	1950	SxA	E1
B	A5	1110	SxA	E1
B	AF	291	SxA	E1
B	AL	172	SxA	E1
B	MX	30	SxA	E1
B	RI	1211	SxA	E1
B	SE	1041	SxA	E1
D	A3	1139	SxA	E1
D	A5	627	SxA	E1
D	AF	154	SxA	E1
D	AL	94	SxA	E1
D	MX	7	SxA	E1
D	RI	585	SxA	E1
D	SE	522	SxA	E1
A	A3	1163	SxA	E2
A	A5	619	SxA	E2
A	AF	178	SxA	E2
A	AL	100	SxA	E2
A	MX	9	SxA	E2
A	RI	595	SxA	E2
A	SE	599	SxA	E2
B	A3	1293	SxA	E2
B	A5	717	SxA	E2
B	AF	183	SxA	E2
B	AL	104	SxA	E2
B	MX	12	SxA	E2
B	RI	763	SxA	E2
B	SE	660	SxA	E2
D	A3	741	SxA	E2
D	A5	420	SxA	E2
D	AF	106	SxA	E2
D	AL	59	SxA	E2
D	MX	6	SxA	E2
D	RI	356	SxA	E2
D	SE	347	SxA	E2
A	A3	1495	SxA	E3
A	A5	798	SxA	E3
A	AF	235	SxA	E3
A	AL	123	SxA	E3
A	MX	21	SxA	E3
A	RI	892	SxA	E3
A	SE	756	SxA	E3
B	A3	1716	SxA	E3
B	A5	938	SxA	E3
B	AF	232	SxA	E3
B	AL	129	SxA	E3
B	MX	23	SxA	E3
B	RI	1071	SxA	E3
B	SE	846	SxA	E3
D	A3	959	SxA	E3
D	A5	506	SxA	E3
D	AF	154	SxA	E3
D	AL	90	SxA	E3
D	MX	5	SxA	E3
D	RI	508	SxA	E3
D	SE	434	SxA	E3
A	A3	1665	SxA	E4
A	A5	856	SxA	E4
A	AF	281	SxA	E4
A	AL	132	SxA	E4
A	MX	22	SxA	E4
A	RI	1041	SxA	E4
A	SE	793	SxA	E4
B	A3	1846	SxA	E4
B	A5	1056	SxA	E4
B	AF	292	SxA	E4
B	AL	139	SxA	E4
B	MX	20	SxA	E4
B	RI	1317	SxA	E4
B	SE	898	SxA	E4
D	A3	997	SxA	E4
D	A5	559	SxA	E4
D	AF	205	SxA	E4
D	AL	80	SxA	E4
D	MX	7	SxA	E4
D	RI	620	SxA	E4
D	SE	446	SxA	E4
A	A3	1922	SxA	E5
A	A5	1049	SxA	E5
A	AF	364	SxA	E5
A	AL	149	SxA	E5
A	MX	31	SxA	E5
A	RI	1242	SxA	E5
A	SE	893	SxA	E5
B	A3	2153	SxA	E5
B	A5	1235	SxA	E5
B	AF	363	SxA	E5
B	AL	167	SxA	E5
B	MX	31	SxA	E5
B	RI	1529	SxA	E5
B	SE	1042	SxA	E5
D	A3	1291	SxA	E5
D	A5	708	SxA	E5
D	AF	262	SxA	E5
D	AL	99	SxA	E5
D	MX	5	SxA	E5
D	RI	743	SxA	E5
D	SE	546	SxA	E5
A	A3	1936	SxA	E6
A	A5	1034	SxA	E6
A	AF	382	SxA	E6
A	AL	151	SxA	E6
A	MX	33	SxA	E6
A	RI	1261	SxA	E6
A	SE	884	SxA	E6
B	A3	2134	SxA	E6
B	A5	1202	SxA	E6
B	AF	400	SxA	E6
B	AL	157	SxA	E6
B	MX	29	SxA	E6
B	RI	1466	SxA	E6
B	SE	1028	SxA	E6
D	A3	1243	SxA	E6
D	A5	678	SxA	E6
D	AF	264	SxA	E6
D	AL	104	SxA	E6
D	MX	8	SxA	E6
D	RI	770	SxA	E6
D	SE	508	SxA	E6
A	A3	1584	SxA	E7
A	A5	834	SxA	E7
A	AF	277	SxA	E7
A	AL	112	SxA	E7
A	MX	27	SxA	E7
A	RI	1087	SxA	E7
A	SE	767	SxA	E7
B	A3	1760	SxA	E7
B	A5	1038	SxA	E7
B	AF	282	SxA	E7
B	AL	146	SxA	E7
B	MX	18	SxA	E7
B	RI	1272	SxA	E7
B	SE	813	SxA	E7
D	A3	1003	SxA	E7
D	A5	548	SxA	E7
D	AF	184	SxA	E7
D	AL	78	SxA	E7
D	MX	6	SxA	E7
D	RI	618	SxA	E7
D	SE	411	SxA	E7
A	A3	1343	SxC	E1
A	A5	719	SxC	E1
A	AF	208	SxC	E1
A	AL	137	SxC	E1
A	MX	15	SxC	E1
A	RI	657	SxC	E1
A	SE	739	SxC	E1
B	A3	1496	SxC	E1
B	A5	865	SxC	E1
B	AF	225	SxC	E1
B	AL	134	SxC	E1
B	MX	20	SxC	E1
B	RI	788	SxC	E1
B	SE	758	SxC	E1
A	A3	1707	SxC	E2
A	A5	906	SxC	E2
A	AF	279	SxC	E2
A	AL	152	SxC	E2
A	MX	30	SxC	E2
A	RI	969	SxC	E2
A	SE	922	SxC	E2
B	A3	1912	SxC	E2
B	A5	1121	SxC	E2
B	AF	264	SxC	E2
B	AL	199	SxC	E2
B	MX	35	SxC	E2
B	RI	1154	SxC	E2
B	SE	1031	SxC	E2
A	A3	1789	SxC	E3
A	A5	949	SxC	E3
A	AF	292	SxC	E3
A	AL	150	SxC	E3
A	MX	31	SxC	E3
A	RI	1044	SxC	E3
A	SE	909	SxC	E3
B	A3	1922	SxC	E3
B	A5	1182	SxC	E3
B	AF	293	SxC	E3
B	AL	175	SxC	E3
B	MX	24	SxC	E3
B	RI	1304	SxC	E3
B	SE	1024	SxC	E3
A	A3	2087	SxC	E4
A	A5	1172	SxC	E4
A	AF	418	SxC	E4
A	AL	171	SxC	E4
A	MX	46	SxC	E4
A	RI	1269	SxC	E4
A	SE	1070	SxC	E4
B	A3	2355	SxC	E4
B	A5	1388	SxC	E4
B	AF	421	SxC	E4
B	AL	183	SxC	E4
B	MX	42	SxC	E4
B	RI	1532	SxC	E4
B	SE	1216	SxC	E4
A	A3	2244	SxC	E5
A	A5	1295	SxC	E5
A	AF	712	SxC	E5
A	AL	189	SxC	E5
A	MX	35	SxC	E5
A	RI	1392	SxC	E5
A	SE	1037	SxC	E5
B	A3	2426	SxC	E5
B	A5	1451	SxC	E5
B	AF	703	SxC	E5
B	AL	194	SxC	E5
B	MX	36	SxC	E5
B	RI	1612	SxC	E5
B	SE	1185	SxC	E5
A	A3	2427	SxC	E6
A	A5	1423	SxC	E6
A	AF	784	SxC	E6
A	AL	202	SxC	E6
A	MX	48	SxC	E6
A	RI	1496	SxC	E6
A	SE	1159	SxC	E6
B	A3	2644	SxC	E6
B	A5	1675	SxC	E6
B	AF	797	SxC	E6
B	AL	232	SxC	E6
B	MX	41	SxC	E6
B	RI	1813	SxC	E6
B	SE	1318	SxC	E6
A	A3	2355	SxC	E7
A	A5	1457	SxC	E7
A	AF	666	SxC	E7
A	AL	210	SxC	E7
A	MX	60	SxC	E7
A	RI	1580	SxC	E7
A	SE	1166	SxC	E7
B	A3	2688	SxC	E7
B	A5	1734	SxC	E7
B	AF	737	SxC	E7
B	AL	235	SxC	E7
B	MX	45	SxC	E7
B	RI	1965	SxC	E7
B	SE	1317	SxC	E7
A	A3	1240	ZxA	E1
A	A5	682	ZxA	E1
A	AF	189	ZxA	E1
A	AL	99	ZxA	E1
A	MX	13	ZxA	E1
A	RI	658	ZxA	E1
A	SE	601	ZxA	E1
B	A3	1410	ZxA	E1
B	A5	761	ZxA	E1
B	AF	209	ZxA	E1
B	AL	139	ZxA	E1
B	MX	21	ZxA	E1
B	RI	786	ZxA	E1
B	SE	690	ZxA	E1
D	A3	1126	ZxA	E1
D	A5	626	ZxA	E1
D	AF	176	ZxA	E1
D	AL	99	ZxA	E1
D	MX	12	ZxA	E1
D	RI	522	ZxA	E1
D	SE	519	ZxA	E1
A	A3	1166	ZxA	E2
A	A5	644	ZxA	E2
A	AF	167	ZxA	E2
A	AL	91	ZxA	E2
A	MX	11	ZxA	E2
A	RI	681	ZxA	E2
A	SE	562	ZxA	E2
B	A3	1355	ZxA	E2
B	A5	705	ZxA	E2
B	AF	187	ZxA	E2
B	AL	133	ZxA	E2
B	MX	17	ZxA	E2
B	RI	851	ZxA	E2
B	SE	677	ZxA	E2
D	A3	1101	ZxA	E2
D	A5	589	ZxA	E2
D	AF	160	ZxA	E2
D	AL	70	ZxA	E2
D	MX	4	ZxA	E2
D	RI	529	ZxA	E2
D	SE	520	ZxA	E2
A	A3	1666	ZxA	E3
A	A5	911	ZxA	E3
A	AF	291	ZxA	E3
A	AL	125	ZxA	E3
A	MX	24	ZxA	E3
A	RI	1034	ZxA	E3
A	SE	837	ZxA	E3
B	A3	1898	ZxA	E3
B	A5	1073	ZxA	E3
B	AF	284	ZxA	E3
B	AL	157	ZxA	E3
B	MX	23	ZxA	E3
B	RI	1247	ZxA	E3
B	SE	965	ZxA	E3
D	A3	1398	ZxA	E3
D	A5	777	ZxA	E3
D	AF	264	ZxA	E3
D	AL	121	ZxA	E3
D	MX	11	ZxA	E3
D	RI	771	ZxA	E3
D	SE	663	ZxA	E3
A	A3	1875	ZxA	E4
A	A5	1073	ZxA	E4
A	AF	551	ZxA	E4
A	AL	164	ZxA	E4
A	MX	34	ZxA	E4
A	RI	1189	ZxA	E4
A	SE	883	ZxA	E4
B	A3	2144	ZxA	E4
B	A5	1237	ZxA	E4
B	AF	549	ZxA	E4
B	AL	193	ZxA	E4
B	MX	25	ZxA	E4
B	RI	1380	ZxA	E4
B	SE	991	ZxA	E4
D	A3	1565	ZxA	E4
D	A5	925	ZxA	E4
D	AF	497	ZxA	E4
D	AL	121	ZxA	E4
D	MX	8	ZxA	E4
D	RI	920	ZxA	E4
D	SE	690	ZxA	E4
A	A3	1938	ZxA	E5
A	A5	1068	ZxA	E5
A	AF	574	ZxA	E5
A	AL	150	ZxA	E5
A	MX	22	ZxA	E5
A	RI	1258	ZxA	E5
A	SE	883	ZxA	E5
B	A3	2144	ZxA	E5
B	A5	1271	ZxA	E5
B	AF	583	ZxA	E5
B	AL	193	ZxA	E5
B	MX	35	ZxA	E5
B	RI	1481	ZxA	E5
B	SE	981	ZxA	E5
D	A3	1606	ZxA	E5
D	A5	966	ZxA	E5
D	AF	499	ZxA	E5
D	AL	133	ZxA	E5
D	MX	7	ZxA	E5
D	RI	959	ZxA	E5
D	SE	692	ZxA	E5
A	A3	1976	ZxA	E6
A	A5	1100	ZxA	E6
A	AF	562	ZxA	E6
A	AL	152	ZxA	E6
A	MX	24	ZxA	E6
A	RI	1254	ZxA	E6
A	SE	887	ZxA	E6
B	A3	2196	ZxA	E6
B	A5	1318	ZxA	E6
B	AF	548	ZxA	E6
B	AL	200	ZxA	E6
B	MX	31	ZxA	E6
B	RI	1525	ZxA	E6
B	SE	1026	ZxA	E6
D	A3	1615	ZxA	E6
D	A5	957	ZxA	E6
D	AF	498	ZxA	E6
D	AL	121	ZxA	E6
D	MX	13	ZxA	E6
D	RI	953	ZxA	E6
D	SE	691	ZxA	E6
A	A3	1867	ZxA	E7
A	A5	1124	ZxA	E7
A	AF	503	ZxA	E7
A	AL	167	ZxA	E7
A	MX	26	ZxA	E7
A	RI	1273	ZxA	E7
A	SE	880	ZxA	E7
B	A3	2155	ZxA	E7
B	A5	1351	ZxA	E7
B	AF	542	ZxA	E7
B	AL	209	ZxA	E7
B	MX	26	ZxA	E7
B	RI	1548	ZxA	E7
B	SE	1054	ZxA	E7
D	A3	1619	ZxA	E7
D	A5	930	ZxA	E7
D	AF	476	ZxA	E7
D	AL	130	ZxA	E7
D	MX	15	ZxA	E7
D	RI	950	ZxA	E7
D	SE	731	ZxA	E7

## Sheet: Figure 5b,5d
Source data for Figure 5b						Source data for Figure 5d
stage	bias	Number				Triad	stage	UniqKey	AxC	CxA	AxS	SxA	AxZ	ZxA
AxC_E1	A dominant	579				1	E1	1_E1	D suppressed	D suppressed	D suppressed	D suppressed	D suppressed	D suppressed
AxC_E1	A suppressed	562				1	E2	1_E2	D suppressed	D suppressed	D suppressed	D suppressed	D suppressed	D suppressed
AxC_E1	B dominant	608				1	E3	1_E3	D suppressed	D suppressed	D suppressed	D suppressed	D suppressed	D suppressed
AxC_E1	B suppressed	665				1	E4	1_E4	D suppressed	D suppressed	D suppressed	D suppressed	D suppressed	D suppressed
AxC_E1	Balanced	5726				1	E5	1_E5	D suppressed	D suppressed	D suppressed	D suppressed	D suppressed	D suppressed
AxC_E1	D dominant	182				1	E6	1_E6	D suppressed	D suppressed	D suppressed	D suppressed	D suppressed	D suppressed
AxC_E1	D suppressed	2617				1	E7	1_E7	D suppressed	D suppressed	D suppressed	NA	D suppressed	D suppressed
AxC_E2	A dominant	483				2	E4	2_E4	NA	NA	A suppressed	Balanced	NA	NA
AxC_E2	A suppressed	489				5	E4	5_E4	NA	NA	NA	NA	NA	A suppressed
AxC_E2	B dominant	461				5	E7	5_E7	Balanced	Balanced	Balanced	Balanced	Balanced	Balanced
AxC_E2	B suppressed	553				7	E1	7_E1	NA	NA	NA	A dominant	NA	NA
AxC_E2	Balanced	6147				7	E3	7_E3	NA	NA	NA	A dominant	NA	NA
AxC_E2	D dominant	133				7	E7	7_E7	NA	NA	NA	NA	A dominant	NA
AxC_E2	D suppressed	2597				10	E2	10_E2	NA	NA	B dominant	B dominant	B dominant	B dominant
AxC_E3	A dominant	465				10	E3	10_E3	NA	NA	NA	D suppressed	NA	NA
AxC_E3	A suppressed	436				16	E2	16_E2	NA	NA	Balanced	NA	NA	NA
AxC_E3	B dominant	401				16	E3	16_E3	NA	NA	Balanced	Balanced	NA	B suppressed
AxC_E3	B suppressed	560				21	E1	21_E1	Balanced	Balanced	Balanced	Balanced	Balanced	Balanced
AxC_E3	Balanced	5974				21	E2	21_E2	Balanced	Balanced	Balanced	Balanced	Balanced	Balanced
AxC_E3	D dominant	97				21	E3	21_E3	Balanced	Balanced	Balanced	Balanced	Balanced	Balanced
AxC_E3	D suppressed	2558				21	E4	21_E4	Balanced	Balanced	Balanced	Balanced	Balanced	Balanced
AxC_E4	A dominant	491				21	E5	21_E5	Balanced	Balanced	Balanced	Balanced	Balanced	Balanced
AxC_E4	A suppressed	459				21	E6	21_E6	Balanced	Balanced	Balanced	Balanced	Balanced	Balanced
AxC_E4	B dominant	447				21	E7	21_E7	Balanced	Balanced	Balanced	Balanced	B suppressed	Balanced
AxC_E4	B suppressed	604				26	E4	26_E4	NA	NA	NA	NA	NA	Balanced
AxC_E4	Balanced	6492				26	E6	26_E6	Balanced	Balanced	Balanced	Balanced	B suppressed	B suppressed
AxC_E4	D dominant	125				26	E7	26_E7	Balanced	Balanced	Balanced	Balanced	Balanced	B suppressed
AxC_E4	D suppressed	2686				27	E4	27_E4	Balanced	Balanced	Balanced	Balanced	Balanced	B suppressed
AxC_E5	A dominant	503				27	E5	27_E5	Balanced	Balanced	Balanced	Balanced	Balanced	Balanced
AxC_E5	A suppressed	488				27	E6	27_E6	Balanced	Balanced	Balanced	Balanced	B suppressed	Balanced
AxC_E5	B dominant	483				27	E7	27_E7	Balanced	Balanced	Balanced	Balanced	B suppressed	Balanced
AxC_E5	B suppressed	628				28	E4	28_E4	NA	NA	NA	NA	NA	B dominant
AxC_E5	Balanced	6403				28	E7	28_E7	B dominant	B dominant	B dominant	B dominant	B dominant	B dominant
AxC_E5	D dominant	116				31	E2	31_E2	D suppressed	D suppressed	Balanced	D suppressed	D suppressed	D suppressed
AxC_E5	D suppressed	2860				31	E5	31_E5	D suppressed	D suppressed	D suppressed	D suppressed	Balanced	Balanced
AxC_E6	A dominant	513				31	E6	31_E6	D suppressed	D suppressed	D suppressed	D suppressed	D suppressed	Balanced
AxC_E6	A suppressed	466				31	E7	31_E7	D suppressed	D suppressed	D suppressed	D suppressed	D suppressed	Balanced
AxC_E6	B dominant	490				32	E1	32_E1	NA	NA	NA	NA	D suppressed	D suppressed
AxC_E6	B suppressed	564				32	E2	32_E2	NA	NA	NA	NA	D suppressed	D suppressed
AxC_E6	Balanced	6434				32	E3	32_E3	NA	NA	NA	NA	D suppressed	D suppressed
AxC_E6	D dominant	118				32	E5	32_E5	NA	NA	B dominant	B dominant	D suppressed	D suppressed
AxC_E6	D suppressed	2887				32	E7	32_E7	B dominant	B dominant	B dominant	B dominant	D suppressed	D suppressed
AxC_E7	A dominant	537				33	E1	33_E1	NA	NA	NA	B dominant	A suppressed	A suppressed
AxC_E7	A suppressed	459				33	E2	33_E2	A suppressed	A suppressed	NA	A suppressed	A suppressed	A suppressed
AxC_E7	B dominant	471				33	E3	33_E3	A suppressed	A suppressed	B dominant	A suppressed	A suppressed	A suppressed
AxC_E7	B suppressed	539				33	E5	33_E5	Balanced	Balanced	NA	Balanced	NA	Balanced
AxC_E7	Balanced	5258				33	E6	33_E6	D suppressed	D suppressed	Balanced	D suppressed	NA	Balanced
AxC_E7	D dominant	106				33	E7	33_E7	D suppressed	D suppressed	A dominant	D suppressed	Balanced	Balanced
AxC_E7	D suppressed	2529				35	E7	35_E7	D suppressed	D suppressed	NA	D suppressed	NA	B dominant
AxS_E1	A dominant	595				36	E3	36_E3	NA	NA	NA	B dominant	NA	B dominant
AxS_E1	A suppressed	560				40	E1	40_E1	Balanced	Balanced	Balanced	Balanced	Balanced	Balanced
AxS_E1	B dominant	601				40	E2	40_E2	Balanced	Balanced	Balanced	Balanced	Balanced	Balanced
AxS_E1	B suppressed	603				40	E3	40_E3	Balanced	Balanced	Balanced	Balanced	Balanced	Balanced
AxS_E1	Balanced	5812				40	E5	40_E5	Balanced	Balanced	Balanced	D suppressed	Balanced	Balanced
AxS_E1	D dominant	161				40	E6	40_E6	Balanced	Balanced	Balanced	NA	Balanced	Balanced
AxS_E1	D suppressed	2674				49	E5	49_E5	B suppressed	B suppressed	B suppressed	B suppressed	B suppressed	B suppressed
AxS_E2	A dominant	492				60	E2	60_E2	NA	NA	Balanced	NA	NA	NA
AxS_E2	A suppressed	480				61	E3	61_E3	NA	NA	A dominant	NA	B suppressed	Balanced
AxS_E2	B dominant	472				63	E2	63_E2	B suppressed	B suppressed	B suppressed	B suppressed	B suppressed	B suppressed
AxS_E2	B suppressed	592				63	E4	63_E4	B suppressed	B suppressed	Balanced	B suppressed	B suppressed	B suppressed
AxS_E2	Balanced	6435				63	E5	63_E5	B suppressed	B suppressed	B suppressed	B suppressed	B suppressed	B suppressed
AxS_E2	D dominant	137				63	E7	63_E7	B suppressed	B suppressed	B suppressed	B suppressed	B suppressed	B suppressed
AxS_E2	D suppressed	2597				65	E3	65_E3	Balanced	Balanced	Balanced	NA	Balanced	Balanced
AxS_E3	A dominant	425				71	E5	71_E5	B suppressed	B suppressed	Balanced	Balanced	B suppressed	B suppressed
AxS_E3	A suppressed	450				71	E6	71_E6	B suppressed	B suppressed	B suppressed	B suppressed	B suppressed	NA
AxS_E3	B dominant	400				72	E6	72_E6	NA	NA	NA	NA	NA	D suppressed
AxS_E3	B suppressed	589				73	E3	73_E3	Balanced	Balanced	Balanced	Balanced	Balanced	Balanced
AxS_E3	Balanced	6303				73	E4	73_E4	Balanced	Balanced	Balanced	Balanced	Balanced	Balanced
AxS_E3	D dominant	103				73	E5	73_E5	Balanced	Balanced	Balanced	Balanced	Balanced	Balanced
AxS_E3	D suppressed	2557				73	E7	73_E7	Balanced	Balanced	Balanced	Balanced	Balanced	Balanced
AxS_E4	A dominant	443				74	E1	74_E1	B suppressed	B suppressed	B suppressed	B suppressed	Balanced	Balanced
AxS_E4	A suppressed	436				74	E2	74_E2	B suppressed	B suppressed	B suppressed	B suppressed	Balanced	Balanced
AxS_E4	B dominant	417				74	E3	74_E3	B suppressed	B suppressed	B suppressed	B suppressed	Balanced	Balanced
AxS_E4	B suppressed	612				74	E4	74_E4	B suppressed	B suppressed	B suppressed	B suppressed	Balanced	Balanced
AxS_E4	Balanced	6520				74	E5	74_E5	B suppressed	B suppressed	B suppressed	B suppressed	Balanced	Balanced
AxS_E4	D dominant	106				74	E6	74_E6	B suppressed	B suppressed	B suppressed	B suppressed	Balanced	Balanced
AxS_E4	D suppressed	2694				74	E7	74_E7	B suppressed	B suppressed	B suppressed	B suppressed	Balanced	Balanced
AxS_E5	A dominant	515				79	E2	79_E2	D suppressed	D suppressed	D suppressed	D suppressed	D suppressed	D suppressed
AxS_E5	A suppressed	465				79	E3	79_E3	D suppressed	D suppressed	D suppressed	D suppressed	B dominant	D suppressed
AxS_E5	B dominant	458				79	E4	79_E4	D suppressed	D suppressed	D suppressed	B dominant	Balanced	Balanced
AxS_E5	B suppressed	625				79	E5	79_E5	D suppressed	D suppressed	D suppressed	D suppressed	Balanced	Balanced
AxS_E5	Balanced	6586				80	E6	80_E6	Balanced	Balanced	Balanced	Balanced	Balanced	Balanced
AxS_E5	D dominant	110				84	E6	84_E6	NA	NA	B suppressed	NA	B suppressed	NA
AxS_E5	D suppressed	2720				85	E2	85_E2	NA	NA	A dominant	A dominant	A dominant	A dominant
AxS_E6	A dominant	512				85	E3	85_E3	NA	NA	NA	A dominant	NA	NA
AxS_E6	A suppressed	466				91	E5	91_E5	Balanced	Balanced	Balanced	Balanced	Balanced	Balanced
AxS_E6	B dominant	450				91	E6	91_E6	Balanced	Balanced	Balanced	Balanced	Balanced	Balanced
AxS_E6	B suppressed	599				91	E7	91_E7	Balanced	Balanced	Balanced	Balanced	Balanced	Balanced
AxS_E6	Balanced	6640				92	E1	92_E1	Balanced	Balanced	Balanced	Balanced	Balanced	Balanced
AxS_E6	D dominant	116				92	E2	92_E2	Balanced	Balanced	Balanced	Balanced	Balanced	Balanced
AxS_E6	D suppressed	2871				92	E3	92_E3	Balanced	Balanced	Balanced	Balanced	Balanced	Balanced
AxS_E7	A dominant	571				92	E4	92_E4	Balanced	Balanced	Balanced	Balanced	Balanced	Balanced
AxS_E7	A suppressed	486				92	E5	92_E5	Balanced	Balanced	Balanced	Balanced	Balanced	Balanced
AxS_E7	B dominant	532				92	E6	92_E6	Balanced	Balanced	Balanced	Balanced	Balanced	Balanced
AxS_E7	B suppressed	568				95	E3	95_E3	Balanced	Balanced	D suppressed	Balanced	Balanced	Balanced
AxS_E7	Balanced	5610				95	E4	95_E4	Balanced	Balanced	D suppressed	Balanced	Balanced	Balanced
AxS_E7	D dominant	125				95	E5	95_E5	Balanced	Balanced	Balanced	Balanced	Balanced	Balanced
AxS_E7	D suppressed	2700				95	E6	95_E6	Balanced	Balanced	Balanced	A suppressed	A suppressed	Balanced
AxZ_E1	A dominant	401				101	E5	101_E5	NA	NA	NA	NA	NA	Balanced
AxZ_E1	A suppressed	1116				107	E5	107_E5	NA	NA	NA	NA	NA	Balanced
AxZ_E1	B dominant	406				107	E6	107_E6	NA	NA	NA	NA	NA	Balanced
AxZ_E1	B suppressed	1168				109	E1	109_E1	D suppressed	D suppressed	D suppressed	D suppressed	D suppressed	D suppressed
AxZ_E1	Balanced	6518				109	E5	109_E5	D suppressed	D suppressed	D suppressed	D suppressed	Balanced	Balanced
AxZ_E1	D dominant	403				109	E6	109_E6	D suppressed	D suppressed	D suppressed	D suppressed	D suppressed	Balanced
AxZ_E1	D suppressed	844				109	E7	109_E7	D suppressed	D suppressed	D suppressed	D suppressed	D suppressed	Balanced
AxZ_E2	A dominant	297				114	E2	114_E2	Balanced	Balanced	Balanced	Balanced	Balanced	Balanced
AxZ_E2	A suppressed	1000				114	E5	114_E5	D suppressed	D suppressed	D suppressed	D suppressed	Balanced	Balanced
AxZ_E2	B dominant	316				114	E6	114_E6	D suppressed	D suppressed	D suppressed	D suppressed	Balanced	Balanced
AxZ_E2	B suppressed	1123				116	E2	116_E2	D suppressed	D suppressed	Balanced	D suppressed	Balanced	Balanced
AxZ_E2	Balanced	6938				116	E5	116_E5	A dominant	A dominant	A dominant	D suppressed	B suppressed	A dominant
AxZ_E2	D dominant	348				119	E2	119_E2	NA	NA	D suppressed	NA	NA	NA
AxZ_E2	D suppressed	725				127	E5	127_E5	D suppressed	D suppressed	D suppressed	D suppressed	D suppressed	D suppressed
AxZ_E3	A dominant	278				127	E6	127_E6	D suppressed	D suppressed	D suppressed	D suppressed	D suppressed	D suppressed
AxZ_E3	A suppressed	929				127	E7	127_E7	D suppressed	D suppressed	D suppressed	D suppressed	D suppressed	D suppressed
AxZ_E3	B dominant	289				129	E3	129_E3	NA	NA	NA	A dominant	NA	NA
AxZ_E3	B suppressed	1029				131	E3	131_E3	Balanced	Balanced	Balanced	Balanced	Balanced	Balanced
AxZ_E3	Balanced	7494				131	E4	131_E4	Balanced	Balanced	Balanced	Balanced	Balanced	Balanced
AxZ_E3	D dominant	295				131	E5	131_E5	Balanced	Balanced	Balanced	Balanced	Balanced	Balanced
AxZ_E3	D suppressed	714				131	E6	131_E6	Balanced	Balanced	Balanced	Balanced	Balanced	Balanced
AxZ_E4	A dominant	209				131	E7	131_E7	Balanced	Balanced	Balanced	Balanced	Balanced	Balanced
AxZ_E4	A suppressed	775				136	E2	136_E2	NA	NA	NA	B dominant	NA	NA
AxZ_E4	B dominant	263				136	E3	136_E3	NA	NA	NA	B dominant	NA	NA
AxZ_E4	B suppressed	901				136	E4	136_E4	NA	NA	NA	NA	NA	B dominant
AxZ_E4	Balanced	8214				136	E5	136_E5	NA	NA	NA	NA	NA	B dominant
AxZ_E4	D dominant	275				140	E3	140_E3	NA	NA	Balanced	D suppressed	B suppressed	B suppressed
AxZ_E4	D suppressed	572				140	E4	140_E4	NA	NA	NA	B suppressed	NA	NA
AxZ_E5	A dominant	252				142	E1	142_E1	NA	NA	NA	NA	D dominant	NA
AxZ_E5	A suppressed	830				146	E1	146_E1	D suppressed	D suppressed	Balanced	D suppressed	Balanced	Balanced
AxZ_E5	B dominant	278				146	E4	146_E4	Balanced	Balanced	Balanced	Balanced	Balanced	Balanced
AxZ_E5	B suppressed	917				146	E5	146_E5	Balanced	Balanced	Balanced	Balanced	Balanced	Balanced
AxZ_E5	Balanced	8301				146	E6	146_E6	Balanced	Balanced	Balanced	Balanced	Balanced	Balanced
AxZ_E5	D dominant	261				148	E3	148_E3	NA	NA	A suppressed	NA	NA	NA
AxZ_E5	D suppressed	579				158	E7	158_E7	NA	NA	B dominant	NA	NA	NA
AxZ_E6	A dominant	276				159	E2	159_E2	Balanced	Balanced	Balanced	D suppressed	Balanced	Balanced
AxZ_E6	A suppressed	1017				159	E3	159_E3	D suppressed	D suppressed	D suppressed	D suppressed	Balanced	D suppressed
AxZ_E6	B dominant	310				159	E4	159_E4	D suppressed	D suppressed	D suppressed	D suppressed	Balanced	Balanced
AxZ_E6	B suppressed	1128				159	E5	159_E5	D suppressed	D suppressed	D suppressed	D suppressed	Balanced	Balanced
AxZ_E6	Balanced	7445				159	E6	159_E6	D suppressed	D suppressed	Balanced	D suppressed	Balanced	B suppressed
AxZ_E6	D dominant	328				163	E1	163_E1	Balanced	Balanced	Balanced	Balanced	Balanced	Balanced
AxZ_E6	D suppressed	737				163	E2	163_E2	Balanced	Balanced	Balanced	Balanced	Balanced	Balanced
AxZ_E7	A dominant	318				163	E3	163_E3	Balanced	Balanced	Balanced	Balanced	Balanced	Balanced
AxZ_E7	A suppressed	975				163	E4	163_E4	Balanced	Balanced	Balanced	Balanced	Balanced	A suppressed
AxZ_E7	B dominant	373				163	E5	163_E5	Balanced	Balanced	Balanced	Balanced	Balanced	Balanced
AxZ_E7	B suppressed	1040				163	E6	163_E6	Balanced	Balanced	Balanced	Balanced	Balanced	Balanced
AxZ_E7	Balanced	6375				163	E7	163_E7	Balanced	Balanced	Balanced	Balanced	Balanced	Balanced
AxZ_E7	D dominant	358				164	E4	164_E4	NA	NA	NA	NA	Balanced	NA
AxZ_E7	D suppressed	742				164	E5	164_E5	NA	NA	Balanced	NA	NA	NA
CxA_E1	A dominant	896				164	E6	164_E6	NA	NA	NA	NA	NA	Balanced
CxA_E1	A suppressed	602				166	E2	166_E2	D suppressed	D suppressed	D suppressed	D suppressed	Balanced	Balanced
CxA_E1	B dominant	820				166	E3	166_E3	D suppressed	D suppressed	D suppressed	D suppressed	Balanced	Balanced
CxA_E1	B suppressed	678				166	E4	166_E4	D suppressed	D suppressed	D suppressed	D suppressed	Balanced	Balanced
CxA_E1	Balanced	4659				166	E5	166_E5	D suppressed	D suppressed	D suppressed	D suppressed	Balanced	Balanced
CxA_E1	D dominant	202				166	E6	166_E6	D suppressed	D suppressed	D suppressed	D suppressed	Balanced	Balanced
CxA_E1	D suppressed	3558				167	E4	167_E4	NA	NA	NA	NA	NA	A dominant
CxA_E2	A dominant	747				167	E6	167_E6	A dominant	A dominant	A dominant	A dominant	B suppressed	B suppressed
CxA_E2	A suppressed	591				183	E1	183_E1	Balanced	Balanced	Balanced	Balanced	Balanced	Balanced
CxA_E2	B dominant	724				183	E2	183_E2	Balanced	Balanced	Balanced	Balanced	Balanced	Balanced
CxA_E2	B suppressed	702				183	E3	183_E3	Balanced	Balanced	Balanced	Balanced	Balanced	Balanced
CxA_E2	Balanced	5281				183	E4	183_E4	Balanced	Balanced	Balanced	Balanced	Balanced	Balanced
CxA_E2	D dominant	160				183	E5	183_E5	Balanced	Balanced	Balanced	Balanced	Balanced	Balanced
CxA_E2	D suppressed	3185				183	E6	183_E6	Balanced	Balanced	Balanced	Balanced	Balanced	Balanced
CxA_E3	A dominant	682				183	E7	183_E7	Balanced	Balanced	Balanced	Balanced	Balanced	Balanced
CxA_E3	A suppressed	577				184	E1	184_E1	D suppressed	D suppressed	D suppressed	D suppressed	D suppressed	D suppressed
CxA_E3	B dominant	581				184	E2	184_E2	D suppressed	D suppressed	D suppressed	D suppressed	D suppressed	D suppressed
CxA_E3	B suppressed	696				184	E3	184_E3	D suppressed	D suppressed	D suppressed	D suppressed	D suppressed	D suppressed
CxA_E3	Balanced	5901				184	E4	184_E4	D suppressed	D suppressed	D suppressed	D suppressed	D suppressed	D suppressed
CxA_E3	D dominant	135				184	E5	184_E5	D suppressed	D suppressed	D suppressed	D suppressed	D suppressed	D suppressed
CxA_E3	D suppressed	3165				184	E6	184_E6	D suppressed	D suppressed	D suppressed	D suppressed	D suppressed	D suppressed
CxA_E4	A dominant	633				184	E7	184_E7	D suppressed	D suppressed	D suppressed	D suppressed	D suppressed	D suppressed
CxA_E4	A suppressed	606				188	E3	188_E3	Balanced	Balanced	Balanced	D suppressed	D suppressed	Balanced
CxA_E4	B dominant	586				190	E4	190_E4	NA	NA	NA	NA	D dominant	D dominant
CxA_E4	B suppressed	733				190	E6	190_E6	D dominant	D dominant	D dominant	D dominant	D dominant	D dominant
CxA_E4	Balanced	5937				190	E7	190_E7	D dominant	D dominant	D dominant	D dominant	D dominant	D dominant
CxA_E4	D dominant	156				201	E4	201_E4	NA	NA	NA	NA	Balanced	NA
CxA_E4	D suppressed	3018				204	E1	204_E1	D suppressed	D suppressed	D suppressed	D suppressed	Balanced	Balanced
CxA_E5	A dominant	701				204	E4	204_E4	B dominant	B dominant	B dominant	B dominant	Balanced	Balanced
CxA_E5	A suppressed	590				204	E5	204_E5	D suppressed	D suppressed	D suppressed	B dominant	Balanced	Balanced
CxA_E5	B dominant	618				219	E1	219_E1	NA	NA	NA	NA	D suppressed	NA
CxA_E5	B suppressed	750				219	E2	219_E2	NA	NA	A dominant	NA	D suppressed	NA
CxA_E5	Balanced	5697				220	E1	220_E1	Balanced	Balanced	Balanced	Balanced	B suppressed	B suppressed
CxA_E5	D dominant	175				220	E7	220_E7	Balanced	Balanced	Balanced	Balanced	B suppressed	B suppressed
CxA_E5	D suppressed	3113				221	E3	221_E3	NA	NA	B suppressed	B suppressed	B suppressed	Balanced
CxA_E6	A dominant	651				224	E1	224_E1	NA	NA	NA	NA	B dominant	NA
CxA_E6	A suppressed	578				224	E4	224_E4	D suppressed	D suppressed	D suppressed	D suppressed	Balanced	NA
CxA_E6	B dominant	602				224	E5	224_E5	D suppressed	D suppressed	D suppressed	D suppressed	NA	Balanced
CxA_E6	B suppressed	731				228	E1	228_E1	NA	NA	NA	B dominant	NA	NA
CxA_E6	Balanced	5967				228	E4	228_E4	Balanced	Balanced	Balanced	Balanced	Balanced	Balanced
CxA_E6	D dominant	163				228	E6	228_E6	D suppressed	D suppressed	D suppressed	D suppressed	Balanced	D suppressed
CxA_E6	D suppressed	3114				231	E3	231_E3	NA	NA	NA	A suppressed	NA	NA
CxA_E7	A dominant	599				231	E4	231_E4	NA	NA	NA	NA	NA	D dominant
CxA_E7	A suppressed	533				231	E5	231_E5	NA	NA	NA	NA	NA	B suppressed
CxA_E7	B dominant	590				231	E7	231_E7	Balanced	Balanced	Balanced	Balanced	Balanced	Balanced
CxA_E7	B suppressed	655				232	E1	232_E1	Balanced	Balanced	Balanced	Balanced	Balanced	B suppressed
CxA_E7	Balanced	5829				232	E2	232_E2	Balanced	Balanced	Balanced	Balanced	Balanced	Balanced
CxA_E7	D dominant	150				232	E3	232_E3	Balanced	Balanced	Balanced	Balanced	Balanced	Balanced
CxA_E7	D suppressed	3009				232	E4	232_E4	Balanced	Balanced	Balanced	Balanced	Balanced	Balanced
CxS_E1	A dominant	1638				232	E5	232_E5	Balanced	Balanced	Balanced	Balanced	Balanced	Balanced
CxS_E1	B dominant	1478				232	E6	232_E6	Balanced	Balanced	Balanced	Balanced	Balanced	Balanced
CxS_E1	D suppressed	8786				232	E7	232_E7	Balanced	Balanced	Balanced	Balanced	Balanced	Balanced
CxS_E2	A dominant	1754				234	E4	234_E4	NA	NA	Balanced	NA	NA	Balanced
CxS_E2	B dominant	1526				235	E4	235_E4	NA	NA	NA	NA	NA	Balanced
CxS_E2	D suppressed	8424				235	E7	235_E7	Balanced	Balanced	Balanced	Balanced	Balanced	Balanced
CxS_E3	A dominant	1273				249	E2	249_E2	NA	NA	D suppressed	NA	NA	NA
CxS_E3	B dominant	1069				250	E7	250_E7	NA	NA	NA	NA	NA	D dominant
CxS_E3	D suppressed	8797				253	E1	253_E1	NA	NA	Balanced	NA	NA	NA
CxS_E4	A dominant	1322				258	E1	258_E1	Balanced	Balanced	Balanced	Balanced	Balanced	Balanced
CxS_E4	B dominant	1047				258	E2	258_E2	Balanced	Balanced	Balanced	Balanced	Balanced	Balanced
CxS_E4	D suppressed	8903				258	E3	258_E3	Balanced	Balanced	Balanced	Balanced	Balanced	Balanced
CxS_E5	A dominant	1316				258	E4	258_E4	Balanced	Balanced	Balanced	Balanced	D dominant	D dominant
CxS_E5	B dominant	1086				258	E5	258_E5	Balanced	Balanced	Balanced	Balanced	D dominant	D dominant
CxS_E5	D suppressed	9350				258	E6	258_E6	Balanced	Balanced	Balanced	Balanced	Balanced	D dominant
CxS_E6	A dominant	1368				258	E7	258_E7	Balanced	Balanced	Balanced	Balanced	Balanced	Balanced
CxS_E6	B dominant	1125				259	E2	259_E2	B suppressed	B suppressed	B suppressed	B suppressed	B suppressed	B suppressed
CxS_E6	D suppressed	8458				259	E3	259_E3	B suppressed	B suppressed	B suppressed	B suppressed	B suppressed	B suppressed
CxS_E7	A dominant	1689				259	E4	259_E4	B suppressed	B suppressed	B suppressed	B suppressed	B suppressed	Balanced
CxS_E7	B dominant	1387				259	E5	259_E5	B suppressed	B suppressed	B suppressed	B suppressed	B suppressed	Balanced
CxS_E7	D suppressed	8233				259	E6	259_E6	B suppressed	B suppressed	B suppressed	NA	B suppressed	Balanced
SxA_E1	A dominant	785				260	E3	260_E3	NA	NA	NA	A dominant	NA	NA
SxA_E1	A suppressed	555				266	E6	266_E6	B dominant	B dominant	B dominant	B dominant	B dominant	B dominant
SxA_E1	B dominant	766				266	E7	266_E7	B dominant	B dominant	B dominant	B dominant	B dominant	B dominant
SxA_E1	B suppressed	629				267	E5	267_E5	NA	NA	NA	NA	NA	A suppressed
SxA_E1	Balanced	4681				267	E6	267_E6	NA	NA	NA	NA	NA	A suppressed
SxA_E1	D dominant	162				273	E3	273_E3	NA	NA	NA	B dominant	NA	NA
SxA_E1	D suppressed	3674				277	E3	277_E3	NA	NA	NA	A suppressed	NA	NA
SxA_E2	A dominant	677				278	E5	278_E5	NA	NA	NA	NA	Balanced	NA
SxA_E2	A suppressed	571				281	E5	281_E5	Balanced	Balanced	Balanced	D suppressed	Balanced	Balanced
SxA_E2	B dominant	630				282	E4	282_E4	NA	NA	NA	NA	NA	A dominant
SxA_E2	B suppressed	689				284	E1	284_E1	A dominant	A dominant	A dominant	A dominant	A dominant	A dominant
SxA_E2	Balanced	4855				284	E2	284_E2	A dominant	A dominant	A dominant	A dominant	A dominant	A dominant
SxA_E2	D dominant	173				284	E3	284_E3	A dominant	A dominant	A dominant	A dominant	A dominant	A dominant
SxA_E2	D suppressed	2869				284	E4	284_E4	A dominant	A dominant	A dominant	A dominant	A dominant	A dominant
SxA_E3	A dominant	719				284	E5	284_E5	A dominant	A dominant	A dominant	A dominant	A dominant	A dominant
SxA_E3	A suppressed	609				284	E6	284_E6	A dominant	A dominant	A dominant	A dominant	A dominant	D suppressed
SxA_E3	B dominant	658				284	E7	284_E7	A dominant	A dominant	A dominant	A dominant	A dominant	A dominant
SxA_E3	B suppressed	739				286	E4	286_E4	Balanced	Balanced	Balanced	Balanced	Balanced	Balanced
SxA_E3	Balanced	5376				286	E5	286_E5	Balanced	Balanced	Balanced	Balanced	Balanced	Balanced
SxA_E3	D dominant	177				286	E6	286_E6	Balanced	Balanced	Balanced	Balanced	Balanced	Balanced
SxA_E3	D suppressed	3052				287	E1	287_E1	A suppressed	A suppressed	A suppressed	A suppressed	A suppressed	A suppressed
SxA_E4	A dominant	620				287	E2	287_E2	A suppressed	A suppressed	A suppressed	A suppressed	A suppressed	A suppressed
SxA_E4	A suppressed	588				287	E3	287_E3	A suppressed	A suppressed	A suppressed	A suppressed	A suppressed	A suppressed
SxA_E4	B dominant	601				287	E4	287_E4	A suppressed	A suppressed	A suppressed	A suppressed	A suppressed	A suppressed
SxA_E4	B suppressed	730				287	E6	287_E6	B dominant	B dominant	B dominant	B dominant	A suppressed	A suppressed
SxA_E4	Balanced	5949				287	E7	287_E7	B dominant	B dominant	B dominant	B dominant	A suppressed	A suppressed
SxA_E4	D dominant	155				288	E5	288_E5	NA	NA	Balanced	NA	NA	NA
SxA_E4	D suppressed	2998				289	E3	289_E3	NA	NA	NA	D suppressed	A dominant	D suppressed
SxA_E5	A dominant	591				289	E5	289_E5	NA	NA	NA	A dominant	NA	NA
SxA_E5	A suppressed	591				290	E5	290_E5	A dominant	A dominant	A dominant	NA	A dominant	A dominant
SxA_E5	B dominant	580				291	E1	291_E1	NA	NA	NA	NA	NA	Balanced
SxA_E5	B suppressed	745				291	E2	291_E2	NA	NA	NA	NA	NA	Balanced
SxA_E5	Balanced	6099				291	E4	291_E4	Balanced	Balanced	Balanced	Balanced	Balanced	Balanced
SxA_E5	D dominant	156				291	E5	291_E5	Balanced	Balanced	Balanced	Balanced	Balanced	Balanced
SxA_E5	D suppressed	3039				291	E6	291_E6	Balanced	Balanced	Balanced	Balanced	Balanced	Balanced
SxA_E6	A dominant	627				292	E1	292_E1	A suppressed	A suppressed	A suppressed	A suppressed	A suppressed	A suppressed
SxA_E6	A suppressed	558				292	E2	292_E2	A suppressed	A suppressed	A suppressed	A suppressed	A suppressed	A suppressed
SxA_E6	B dominant	572				292	E3	292_E3	A suppressed	A suppressed	A suppressed	A suppressed	A suppressed	A suppressed
SxA_E6	B suppressed	708				292	E5	292_E5	A suppressed	A suppressed	A suppressed	A suppressed	A suppressed	A suppressed
SxA_E6	Balanced	5967				292	E6	292_E6	A suppressed	A suppressed	A suppressed	A suppressed	A suppressed	A suppressed
SxA_E6	D dominant	144				292	E7	292_E7	A suppressed	A suppressed	A suppressed	A suppressed	A suppressed	A suppressed
SxA_E6	D suppressed	3016				293	E1	293_E1	Balanced	Balanced	Balanced	Balanced	Balanced	Balanced
SxA_E7	A dominant	653				293	E2	293_E2	Balanced	Balanced	Balanced	Balanced	Balanced	Balanced
SxA_E7	A suppressed	567				295	E1	295_E1	NA	NA	Balanced	NA	NA	NA
SxA_E7	B dominant	584				296	E6	296_E6	NA	NA	A dominant	NA	NA	NA
SxA_E7	B suppressed	725				297	E1	297_E1	Balanced	Balanced	Balanced	D suppressed	Balanced	NA
SxA_E7	Balanced	5344				297	E3	297_E3	D suppressed	D suppressed	NA	D suppressed	D suppressed	D suppressed
SxA_E7	D dominant	149				297	E4	297_E4	D suppressed	D suppressed	D suppressed	D suppressed	Balanced	Balanced
SxA_E7	D suppressed	2862				297	E5	297_E5	D suppressed	D suppressed	D suppressed	D suppressed	Balanced	Balanced
SxC_E1	A dominant	1837				297	E6	297_E6	D suppressed	D suppressed	Balanced	D suppressed	D suppressed	Balanced
SxC_E1	B dominant	1655				303	E6	303_E6	NA	NA	NA	NA	B suppressed	NA
SxC_E1	D suppressed	8083				303	E7	303_E7	NA	NA	NA	NA	D dominant	NA
SxC_E2	A dominant	1551				304	E1	304_E1	NA	NA	NA	Balanced	Balanced	NA
SxC_E2	B dominant	1379				304	E2	304_E2	NA	NA	Balanced	NA	NA	NA
SxC_E2	D suppressed	8340				311	E1	311_E1	NA	NA	NA	A dominant	NA	NA
SxC_E3	A dominant	1522				311	E3	311_E3	NA	NA	NA	B suppressed	B suppressed	B suppressed
SxC_E3	B dominant	1252				311	E5	311_E5	B suppressed	B suppressed	NA	B suppressed	B suppressed	NA
SxC_E3	D suppressed	8469				311	E6	311_E6	B suppressed	B suppressed	NA	B suppressed	B suppressed	NA
SxC_E4	A dominant	1488				317	E6	317_E6	D suppressed	D suppressed	Balanced	D suppressed	Balanced	Balanced
SxC_E4	B dominant	1183				317	E7	317_E7	Balanced	Balanced	Balanced	NA	NA	Balanced
SxC_E4	D suppressed	8856				323	E4	323_E4	Balanced	Balanced	D suppressed	Balanced	Balanced	Balanced
SxC_E5	A dominant	1303				323	E6	323_E6	Balanced	Balanced	D suppressed	NA	Balanced	Balanced
SxC_E5	B dominant	1026				327	E5	327_E5	Balanced	Balanced	Balanced	Balanced	Balanced	Balanced
SxC_E5	D suppressed	9276				327	E6	327_E6	Balanced	Balanced	Balanced	NA	B suppressed	Balanced
SxC_E6	A dominant	1348				328	E4	328_E4	D suppressed	D suppressed	Balanced	D suppressed	Balanced	Balanced
SxC_E6	B dominant	1075				328	E6	328_E6	D suppressed	D suppressed	Balanced	D suppressed	Balanced	Balanced
SxC_E6	D suppressed	9513				328	E7	328_E7	A dominant	A dominant	B suppressed	A dominant	B suppressed	B suppressed
SxC_E7	A dominant	1358				330	E1	330_E1	D dominant	D dominant	NA	D dominant	D dominant	D dominant
SxC_E7	B dominant	1168				330	E2	330_E2	D dominant	D dominant	D dominant	D dominant	D dominant	D dominant
SxC_E7	D suppressed	8451				330	E4	330_E4	D dominant	D dominant	B suppressed	D dominant	D dominant	D dominant
ZxA_E1	A dominant	413				330	E5	330_E5	D dominant	D dominant	A suppressed	D dominant	D dominant	D dominant
ZxA_E1	A suppressed	1124				330	E6	330_E6	D dominant	D dominant	D dominant	D dominant	D dominant	D dominant
ZxA_E1	B dominant	448				330	E7	330_E7	D dominant	D dominant	A suppressed	D dominant	D dominant	D dominant
ZxA_E1	B suppressed	1103				331	E2	331_E2	D suppressed	D suppressed	D suppressed	D suppressed	Balanced	Balanced
ZxA_E1	Balanced	6420				331	E3	331_E3	Balanced	Balanced	Balanced	D suppressed	Balanced	Balanced
ZxA_E1	D dominant	450				331	E4	331_E4	Balanced	Balanced	Balanced	Balanced	Balanced	Balanced
ZxA_E1	D suppressed	853				331	E5	331_E5	Balanced	Balanced	Balanced	Balanced	A suppressed	Balanced
ZxA_E2	A dominant	354				331	E6	331_E6	Balanced	Balanced	Balanced	Balanced	Balanced	B suppressed
ZxA_E2	A suppressed	1005				331	E7	331_E7	Balanced	Balanced	Balanced	Balanced	Balanced	Balanced
ZxA_E2	B dominant	354				332	E2	332_E2	NA	NA	Balanced	NA	NA	NA
ZxA_E2	B suppressed	1019				332	E6	332_E6	Balanced	Balanced	Balanced	Balanced	Balanced	A suppressed
ZxA_E2	Balanced	6763				333	E6	333_E6	D suppressed	D suppressed	D suppressed	D suppressed	B dominant	D suppressed
ZxA_E2	D dominant	364				333	E7	333_E7	D suppressed	D suppressed	D suppressed	B dominant	B dominant	B dominant
ZxA_E2	D suppressed	762				337	E1	337_E1	Balanced	Balanced	Balanced	Balanced	Balanced	Balanced
ZxA_E3	A dominant	285				337	E2	337_E2	Balanced	Balanced	Balanced	Balanced	Balanced	Balanced
ZxA_E3	A suppressed	1036				337	E3	337_E3	Balanced	Balanced	Balanced	Balanced	Balanced	Balanced
ZxA_E3	B dominant	326				337	E4	337_E4	Balanced	Balanced	Balanced	Balanced	Balanced	Balanced
ZxA_E3	B suppressed	993				337	E5	337_E5	Balanced	Balanced	Balanced	Balanced	Balanced	Balanced
ZxA_E3	Balanced	7271				337	E6	337_E6	Balanced	Balanced	Balanced	Balanced	Balanced	Balanced
ZxA_E3	D dominant	319				337	E7	337_E7	Balanced	Balanced	Balanced	Balanced	Balanced	Balanced
ZxA_E3	D suppressed	687				340	E6	340_E6	NA	NA	Balanced	NA	NA	NA
ZxA_E4	A dominant	275				342	E1	342_E1	Balanced	Balanced	Balanced	Balanced	Balanced	Balanced
ZxA_E4	A suppressed	946				342	E2	342_E2	Balanced	Balanced	Balanced	Balanced	Balanced	Balanced
ZxA_E4	B dominant	320				342	E3	342_E3	Balanced	Balanced	Balanced	Balanced	Balanced	Balanced
ZxA_E4	B suppressed	940				342	E4	342_E4	Balanced	Balanced	Balanced	Balanced	Balanced	Balanced
ZxA_E4	Balanced	8213				342	E5	342_E5	Balanced	Balanced	Balanced	Balanced	Balanced	Balanced
ZxA_E4	D dominant	292				342	E6	342_E6	Balanced	Balanced	Balanced	Balanced	Balanced	Balanced
ZxA_E4	D suppressed	649				342	E7	342_E7	Balanced	Balanced	Balanced	Balanced	Balanced	Balanced
ZxA_E5	A dominant	254				343	E1	343_E1	A dominant	A dominant	A dominant	A dominant	A dominant	A dominant
ZxA_E5	A suppressed	886				343	E3	343_E3	D suppressed	D suppressed	D suppressed	D suppressed	D suppressed	D suppressed
ZxA_E5	B dominant	266				343	E4	343_E4	D suppressed	D suppressed	Balanced	D suppressed	Balanced	D suppressed
ZxA_E5	B suppressed	928				343	E6	343_E6	D suppressed	D suppressed	Balanced	D suppressed	D suppressed	Balanced
ZxA_E5	Balanced	8058				350	E7	350_E7	NA	NA	B dominant	NA	NA	NA
ZxA_E5	D dominant	286				352	E5	352_E5	NA	NA	NA	NA	NA	Balanced
ZxA_E5	D suppressed	591				354	E1	354_E1	D suppressed	D suppressed	Balanced	D suppressed	D suppressed	D suppressed
ZxA_E6	A dominant	258				354	E2	354_E2	D suppressed	D suppressed	Balanced	D suppressed	Balanced	Balanced
ZxA_E6	A suppressed	935				354	E3	354_E3	D suppressed	D suppressed	D suppressed	D suppressed	D suppressed	Balanced
ZxA_E6	B dominant	268				354	E4	354_E4	D suppressed	D suppressed	D suppressed	D suppressed	Balanced	Balanced
ZxA_E6	B suppressed	932				354	E5	354_E5	D suppressed	D suppressed	Balanced	D suppressed	Balanced	Balanced
ZxA_E6	Balanced	7915				354	E6	354_E6	D suppressed	D suppressed	D suppressed	D suppressed	D suppressed	Balanced
ZxA_E6	D dominant	297				355	E5	355_E5	B dominant	B dominant	B dominant	NA	A suppressed	B dominant
ZxA_E6	D suppressed	608				355	E6	355_E6	B dominant	B dominant	B dominant	B dominant	B dominant	B dominant
ZxA_E7	A dominant	261				361	E1	361_E1	Balanced	Balanced	Balanced	D suppressed	Balanced	Balanced
ZxA_E7	A suppressed	905				361	E2	361_E2	Balanced	Balanced	Balanced	D suppressed	Balanced	Balanced
ZxA_E7	B dominant	292				361	E6	361_E6	NA	NA	NA	NA	Balanced	Balanced
ZxA_E7	B suppressed	913				367	E1	367_E1	D dominant	D dominant	B suppressed	D dominant	D dominant	D dominant
ZxA_E7	Balanced	7500				367	E3	367_E3	D dominant	D dominant	B suppressed	D dominant	D dominant	D dominant
ZxA_E7	D dominant	282				367	E4	367_E4	D dominant	D dominant	B suppressed	D dominant	D dominant	D dominant
ZxA_E7	D suppressed	610				367	E5	367_E5	D dominant	D dominant	D dominant	B suppressed	D dominant	D dominant
						367	E6	367_E6	D dominant	D dominant	D dominant	D dominant	D dominant	D dominant
						369	E1	369_E1	NA	NA	NA	Balanced	A suppressed	Balanced
						381	E4	381_E4	Balanced	Balanced	Balanced	Balanced	Balanced	Balanced
						381	E5	381_E5	Balanced	Balanced	Balanced	Balanced	Balanced	Balanced
						381	E6	381_E6	Balanced	Balanced	Balanced	Balanced	Balanced	Balanced
						381	E7	381_E7	Balanced	Balanced	D suppressed	Balanced	Balanced	Balanced
						384	E1	384_E1	Balanced	Balanced	Balanced	Balanced	Balanced	Balanced
						384	E2	384_E2	Balanced	Balanced	Balanced	Balanced	Balanced	Balanced
						384	E4	384_E4	Balanced	Balanced	Balanced	Balanced	Balanced	Balanced
						384	E5	384_E5	Balanced	Balanced	Balanced	Balanced	Balanced	Balanced
						384	E6	384_E6	Balanced	Balanced	Balanced	Balanced	Balanced	Balanced
						389	E2	389_E2	NA	NA	A suppressed	NA	A suppressed	A suppressed
						389	E3	389_E3	NA	NA	NA	NA	B dominant	A suppressed
						392	E1	392_E1	D suppressed	D suppressed	Balanced	D suppressed	Balanced	Balanced
						392	E2	392_E2	D suppressed	D suppressed	Balanced	D suppressed	Balanced	Balanced
						392	E3	392_E3	D suppressed	D suppressed	D suppressed	D suppressed	Balanced	Balanced
						392	E4	392_E4	D suppressed	D suppressed	D suppressed	D suppressed	Balanced	Balanced
						392	E5	392_E5	D suppressed	D suppressed	D suppressed	D suppressed	Balanced	Balanced
						392	E6	392_E6	D suppressed	D suppressed	D suppressed	D suppressed	Balanced	Balanced
						392	E7	392_E7	D suppressed	D suppressed	D suppressed	D suppressed	Balanced	Balanced
						398	E1	398_E1	D suppressed	D suppressed	D suppressed	D suppressed	Balanced	Balanced
						398	E2	398_E2	D suppressed	D suppressed	D suppressed	D suppressed	Balanced	Balanced
						398	E3	398_E3	D suppressed	D suppressed	D suppressed	D suppressed	Balanced	Balanced
						398	E4	398_E4	D suppressed	D suppressed	D suppressed	D suppressed	Balanced	Balanced
						398	E5	398_E5	D suppressed	D suppressed	D suppressed	D suppressed	Balanced	Balanced
						398	E6	398_E6	D suppressed	D suppressed	D suppressed	D suppressed	Balanced	Balanced
						398	E7	398_E7	D suppressed	D suppressed	D suppressed	D suppressed	Balanced	Balanced
						399	E3	399_E3	NA	NA	NA	NA	D dominant	NA
						400	E3	400_E3	D suppressed	D suppressed	D suppressed	D suppressed	Balanced	Balanced
						400	E4	400_E4	D suppressed	D suppressed	D suppressed	D suppressed	Balanced	Balanced
						400	E5	400_E5	D suppressed	D suppressed	D suppressed	D suppressed	Balanced	Balanced
						400	E6	400_E6	D suppressed	D suppressed	D suppressed	D suppressed	Balanced	Balanced
						401	E3	401_E3	Balanced	Balanced	Balanced	Balanced	Balanced	Balanced
						401	E4	401_E4	Balanced	Balanced	Balanced	Balanced	Balanced	Balanced
						401	E5	401_E5	Balanced	Balanced	Balanced	Balanced	Balanced	Balanced
						401	E6	401_E6	Balanced	Balanced	Balanced	Balanced	Balanced	Balanced
						401	E7	401_E7	Balanced	Balanced	Balanced	Balanced	Balanced	Balanced
						408	E5	408_E5	NA	NA	NA	NA	NA	B suppressed
						408	E6	408_E6	NA	NA	NA	NA	B suppressed	B suppressed
						411	E1	411_E1	NA	NA	NA	D suppressed	NA	NA
						411	E7	411_E7	NA	NA	NA	NA	Balanced	NA
						416	E1	416_E1	D suppressed	D suppressed	D suppressed	D suppressed	D suppressed	D suppressed
						416	E2	416_E2	D suppressed	D suppressed	D suppressed	D suppressed	D suppressed	D suppressed
						416	E3	416_E3	D suppressed	D suppressed	D suppressed	D suppressed	D suppressed	D suppressed
						416	E4	416_E4	D suppressed	D suppressed	Balanced	D suppressed	Balanced	Balanced
						416	E6	416_E6	D suppressed	D suppressed	Balanced	D suppressed	D suppressed	Balanced
						416	E7	416_E7	D suppressed	D suppressed	D suppressed	D suppressed	D suppressed	Balanced
						418	E2	418_E2	D dominant	D dominant	D dominant	D dominant	D dominant	D dominant
						418	E4	418_E4	D dominant	D dominant	D dominant	D dominant	D dominant	D dominant
						421	E7	421_E7	NA	NA	NA	NA	NA	Balanced
						424	E1	424_E1	B suppressed	B suppressed	B suppressed	B suppressed	Balanced	Balanced
						424	E2	424_E2	B suppressed	B suppressed	B suppressed	B suppressed	Balanced	Balanced
						424	E3	424_E3	B suppressed	B suppressed	B suppressed	B suppressed	B suppressed	Balanced
						424	E4	424_E4	B suppressed	B suppressed	B suppressed	B suppressed	B suppressed	B suppressed
						424	E5	424_E5	B suppressed	B suppressed	B suppressed	B suppressed	B suppressed	B suppressed
						424	E6	424_E6	B suppressed	B suppressed	A dominant	B suppressed	B suppressed	B suppressed
						424	E7	424_E7	B suppressed	B suppressed	B suppressed	B suppressed	B suppressed	B suppressed
						429	E4	429_E4	Balanced	Balanced	Balanced	Balanced	A suppressed	A suppressed
						429	E5	429_E5	Balanced	Balanced	Balanced	Balanced	Balanced	Balanced
						429	E7	429_E7	Balanced	Balanced	NA	NA	Balanced	A suppressed
						433	E2	433_E2	NA	NA	D dominant	NA	D dominant	NA
						439	E4	439_E4	NA	NA	NA	NA	NA	Balanced
						439	E7	439_E7	D suppressed	D suppressed	D suppressed	D suppressed	D suppressed	D suppressed
						445	E5	445_E5	D suppressed	D suppressed	Balanced	D suppressed	Balanced	Balanced
						449	E4	449_E4	D suppressed	D suppressed	D suppressed	B dominant	Balanced	Balanced
						449	E5	449_E5	D suppressed	D suppressed	D suppressed	D suppressed	Balanced	Balanced
						449	E6	449_E6	D suppressed	D suppressed	D suppressed	B dominant	Balanced	Balanced
						450	E1	450_E1	D suppressed	D suppressed	D suppressed	D suppressed	Balanced	Balanced
						450	E3	450_E3	Balanced	Balanced	D suppressed	Balanced	Balanced	Balanced
						450	E4	450_E4	D suppressed	D suppressed	D suppressed	D suppressed	Balanced	Balanced
						450	E7	450_E7	D suppressed	D suppressed	D suppressed	Balanced	Balanced	Balanced
						455	E4	455_E4	D suppressed	D suppressed	D suppressed	D suppressed	Balanced	Balanced
						455	E6	455_E6	D suppressed	D suppressed	D suppressed	D suppressed	NA	NA
						458	E3	458_E3	NA	NA	NA	B suppressed	NA	NA
						467	E3	467_E3	NA	NA	B suppressed	Balanced	B suppressed	B suppressed
						472	E3	472_E3	Balanced	Balanced	Balanced	Balanced	Balanced	B suppressed
						472	E4	472_E4	Balanced	Balanced	Balanced	Balanced	Balanced	NA
						472	E5	472_E5	Balanced	Balanced	Balanced	Balanced	NA	NA
						475	E4	475_E4	NA	NA	NA	NA	NA	Balanced
						477	E1	477_E1	Balanced	Balanced	Balanced	Balanced	Balanced	Balanced
						477	E2	477_E2	Balanced	Balanced	Balanced	Balanced	Balanced	Balanced
						477	E3	477_E3	Balanced	Balanced	Balanced	Balanced	Balanced	Balanced
						477	E7	477_E7	A suppressed	A suppressed	A suppressed	A suppressed	Balanced	Balanced
						478	E1	478_E1	NA	NA	NA	NA	B suppressed	NA
						478	E2	478_E2	NA	NA	NA	NA	B suppressed	NA
						478	E3	478_E3	NA	NA	NA	NA	Balanced	NA
						479	E1	479_E1	NA	NA	B dominant	NA	NA	NA
						479	E2	479_E2	NA	NA	B dominant	NA	NA	NA
						479	E6	479_E6	Balanced	Balanced	Balanced	Balanced	Balanced	Balanced
						479	E7	479_E7	Balanced	Balanced	Balanced	Balanced	Balanced	Balanced
						481	E6	481_E6	NA	NA	Balanced	NA	NA	Balanced
						484	E1	484_E1	Balanced	Balanced	Balanced	Balanced	Balanced	Balanced
						484	E4	484_E4	Balanced	Balanced	D suppressed	Balanced	Balanced	Balanced
						484	E7	484_E7	Balanced	Balanced	Balanced	Balanced	Balanced	Balanced
						488	E2	488_E2	NA	NA	NA	NA	B suppressed	NA
						488	E5	488_E5	NA	NA	NA	Balanced	NA	B suppressed
						488	E6	488_E6	NA	NA	NA	NA	B suppressed	B suppressed
						488	E7	488_E7	NA	NA	NA	Balanced	B suppressed	B suppressed
						492	E1	492_E1	Balanced	Balanced	Balanced	Balanced	Balanced	Balanced
						492	E2	492_E2	Balanced	Balanced	Balanced	Balanced	Balanced	Balanced
						492	E3	492_E3	Balanced	Balanced	Balanced	Balanced	Balanced	Balanced
						492	E4	492_E4	Balanced	Balanced	Balanced	Balanced	Balanced	Balanced
						492	E5	492_E5	Balanced	Balanced	Balanced	Balanced	Balanced	Balanced
						492	E6	492_E6	Balanced	Balanced	Balanced	Balanced	Balanced	Balanced
						492	E7	492_E7	Balanced	Balanced	Balanced	Balanced	Balanced	Balanced
						500	E5	500_E5	NA	NA	B suppressed	NA	Balanced	NA
						506	E1	506_E1	B dominant	B dominant	B dominant	B dominant	Balanced	Balanced
						506	E3	506_E3	NA	NA	NA	NA	A suppressed	A suppressed
						510	E5	510_E5	NA	NA	NA	A suppressed	NA	NA
						512	E2	512_E2	NA	NA	Balanced	NA	NA	NA
						516	E2	516_E2	Balanced	Balanced	Balanced	Balanced	Balanced	Balanced
						516	E3	516_E3	Balanced	Balanced	Balanced	Balanced	Balanced	Balanced
						516	E4	516_E4	Balanced	Balanced	D suppressed	D suppressed	Balanced	Balanced
						516	E5	516_E5	Balanced	Balanced	Balanced	D suppressed	Balanced	Balanced
						518	E5	518_E5	NA	NA	Balanced	NA	B suppressed	NA
						518	E6	518_E6	NA	NA	NA	NA	NA	Balanced
						523	E7	523_E7	NA	NA	NA	NA	NA	Balanced
						526	E4	526_E4	NA	NA	B suppressed	NA	B suppressed	B suppressed
						526	E6	526_E6	NA	NA	B suppressed	NA	B suppressed	D dominant
						527	E2	527_E2	Balanced	Balanced	Balanced	NA	Balanced	NA
						527	E3	527_E3	Balanced	Balanced	Balanced	NA	Balanced	Balanced
						527	E4	527_E4	Balanced	Balanced	Balanced	NA	Balanced	NA
						528	E5	528_E5	NA	NA	NA	D suppressed	NA	NA
						529	E1	529_E1	Balanced	Balanced	Balanced	Balanced	Balanced	Balanced
						529	E2	529_E2	Balanced	Balanced	Balanced	Balanced	Balanced	Balanced
						529	E3	529_E3	Balanced	Balanced	Balanced	Balanced	Balanced	Balanced
						529	E4	529_E4	Balanced	Balanced	Balanced	Balanced	Balanced	Balanced
						529	E5	529_E5	Balanced	Balanced	Balanced	Balanced	Balanced	Balanced
						529	E6	529_E6	Balanced	Balanced	Balanced	Balanced	Balanced	Balanced
						529	E7	529_E7	Balanced	Balanced	Balanced	Balanced	Balanced	Balanced
						537	E4	537_E4	NA	NA	NA	NA	NA	Balanced
						538	E1	538_E1	NA	NA	NA	NA	B suppressed	NA
						538	E3	538_E3	NA	NA	NA	NA	B suppressed	B suppressed
						540	E4	540_E4	NA	NA	NA	NA	Balanced	Balanced
						540	E5	540_E5	NA	NA	Balanced	D suppressed	NA	Balanced
						540	E6	540_E6	NA	NA	NA	Balanced	Balanced	Balanced
						540	E7	540_E7	NA	NA	NA	NA	NA	Balanced
						543	E6	543_E6	NA	NA	NA	NA	Balanced	NA
						548	E5	548_E5	NA	NA	NA	NA	NA	B suppressed
						548	E6	548_E6	NA	NA	NA	NA	NA	B suppressed
						548	E7	548_E7	NA	NA	NA	NA	NA	B suppressed
						550	E4	550_E4	NA	NA	NA	A suppressed	NA	NA
						550	E5	550_E5	NA	NA	NA	A suppressed	NA	NA
						550	E6	550_E6	NA	NA	NA	A suppressed	NA	NA
						558	E1	558_E1	Balanced	Balanced	Balanced	Balanced	Balanced	Balanced
						558	E2	558_E2	Balanced	Balanced	Balanced	Balanced	Balanced	Balanced
						558	E3	558_E3	Balanced	Balanced	Balanced	Balanced	Balanced	Balanced
						558	E4	558_E4	Balanced	Balanced	Balanced	Balanced	Balanced	Balanced
						558	E5	558_E5	Balanced	Balanced	Balanced	Balanced	Balanced	Balanced
						558	E6	558_E6	Balanced	Balanced	Balanced	Balanced	Balanced	Balanced
						558	E7	558_E7	Balanced	Balanced	Balanced	Balanced	Balanced	Balanced
						564	E1	564_E1	D suppressed	D suppressed	D suppressed	D suppressed	Balanced	Balanced
						564	E2	564_E2	D suppressed	D suppressed	D suppressed	D suppressed	Balanced	Balanced
						564	E5	564_E5	Balanced	Balanced	Balanced	Balanced	Balanced	Balanced
						564	E6	564_E6	Balanced	Balanced	D suppressed	Balanced	Balanced	Balanced
						565	E1	565_E1	A suppressed	A suppressed	A suppressed	A suppressed	A suppressed	A suppressed
						565	E2	565_E2	Balanced	Balanced	A suppressed	A suppressed	A suppressed	Balanced
						565	E4	565_E4	A suppressed	A suppressed	A suppressed	A suppressed	A suppressed	A suppressed
						565	E5	565_E5	A suppressed	A suppressed	A suppressed	A suppressed	A suppressed	A suppressed
						565	E6	565_E6	A suppressed	A suppressed	Balanced	A suppressed	Balanced	Balanced
						572	E2	572_E2	NA	NA	A dominant	NA	NA	NA
						574	E3	574_E3	D suppressed	D suppressed	D suppressed	D suppressed	Balanced	NA
						574	E4	574_E4	NA	NA	Balanced	NA	NA	NA
						576	E1	576_E1	D suppressed	D suppressed	D suppressed	D suppressed	Balanced	Balanced
						576	E2	576_E2	Balanced	Balanced	Balanced	Balanced	Balanced	Balanced
						576	E3	576_E3	Balanced	Balanced	Balanced	Balanced	Balanced	Balanced
						576	E5	576_E5	B dominant	B dominant	B dominant	B dominant	Balanced	B dominant
						576	E6	576_E6	B dominant	B dominant	B dominant	B dominant	B dominant	B dominant
						576	E7	576_E7	B dominant	B dominant	B dominant	B dominant	B dominant	B dominant
						577	E4	577_E4	NA	NA	NA	NA	B dominant	NA
						578	E1	578_E1	Balanced	Balanced	Balanced	Balanced	Balanced	Balanced
						578	E2	578_E2	Balanced	Balanced	Balanced	Balanced	Balanced	Balanced
						578	E4	578_E4	Balanced	Balanced	Balanced	Balanced	Balanced	Balanced
						578	E5	578_E5	Balanced	Balanced	Balanced	Balanced	Balanced	Balanced
						578	E6	578_E6	Balanced	Balanced	Balanced	Balanced	Balanced	Balanced
						578	E7	578_E7	Balanced	Balanced	Balanced	Balanced	Balanced	Balanced
						587	E4	587_E4	NA	NA	NA	D suppressed	NA	NA
						596	E1	596_E1	Balanced	Balanced	Balanced	Balanced	Balanced	A suppressed
						596	E2	596_E2	Balanced	Balanced	Balanced	Balanced	Balanced	Balanced
						596	E3	596_E3	Balanced	Balanced	Balanced	Balanced	Balanced	Balanced
						596	E4	596_E4	Balanced	Balanced	Balanced	Balanced	Balanced	Balanced
						596	E5	596_E5	Balanced	Balanced	Balanced	Balanced	Balanced	NA
						596	E7	596_E7	Balanced	Balanced	Balanced	A suppressed	Balanced	Balanced
						601	E1	601_E1	Balanced	Balanced	NA	Balanced	Balanced	Balanced
						601	E2	601_E2	Balanced	Balanced	Balanced	Balanced	Balanced	Balanced
						601	E3	601_E3	Balanced	Balanced	Balanced	Balanced	Balanced	Balanced
						601	E4	601_E4	Balanced	Balanced	Balanced	Balanced	Balanced	Balanced
						601	E5	601_E5	Balanced	Balanced	Balanced	Balanced	Balanced	Balanced
						601	E6	601_E6	Balanced	Balanced	Balanced	Balanced	Balanced	Balanced
						601	E7	601_E7	Balanced	Balanced	Balanced	Balanced	Balanced	Balanced
						607	E1	607_E1	Balanced	Balanced	Balanced	Balanced	Balanced	Balanced
						607	E2	607_E2	Balanced	Balanced	Balanced	Balanced	Balanced	Balanced
						613	E1	613_E1	Balanced	Balanced	Balanced	Balanced	Balanced	Balanced
						613	E3	613_E3	Balanced	Balanced	Balanced	D suppressed	Balanced	Balanced
						613	E6	613_E6	Balanced	Balanced	Balanced	Balanced	Balanced	Balanced
						613	E7	613_E7	Balanced	Balanced	Balanced	Balanced	Balanced	Balanced
						615	E7	615_E7	NA	NA	Balanced	NA	NA	Balanced
						624	E4	624_E4	Balanced	Balanced	Balanced	Balanced	Balanced	Balanced
						628	E6	628_E6	Balanced	Balanced	NA	Balanced	Balanced	Balanced
						628	E7	628_E7	Balanced	Balanced	Balanced	Balanced	Balanced	Balanced
						629	E4	629_E4	NA	NA	NA	Balanced	NA	NA
						629	E7	629_E7	NA	NA	NA	NA	A suppressed	A suppressed
						630	E1	630_E1	NA	NA	A dominant	A dominant	NA	NA
						630	E2	630_E2	NA	NA	NA	A dominant	NA	NA
						634	E1	634_E1	Balanced	Balanced	Balanced	Balanced	Balanced	Balanced
						634	E2	634_E2	Balanced	Balanced	Balanced	Balanced	Balanced	Balanced
						634	E7	634_E7	Balanced	Balanced	Balanced	Balanced	Balanced	Balanced
						636	E1	636_E1	Balanced	Balanced	D suppressed	Balanced	Balanced	Balanced
						636	E2	636_E2	Balanced	Balanced	D suppressed	Balanced	Balanced	Balanced
						636	E4	636_E4	Balanced	Balanced	Balanced	Balanced	Balanced	Balanced
						636	E5	636_E5	Balanced	Balanced	Balanced	Balanced	Balanced	Balanced
						636	E6	636_E6	Balanced	Balanced	Balanced	Balanced	Balanced	Balanced
						638	E6	638_E6	Balanced	Balanced	Balanced	Balanced	Balanced	Balanced
						639	E1	639_E1	Balanced	Balanced	Balanced	Balanced	Balanced	Balanced
						639	E2	639_E2	Balanced	Balanced	Balanced	Balanced	Balanced	Balanced
						639	E3	639_E3	Balanced	Balanced	Balanced	Balanced	Balanced	Balanced
						639	E4	639_E4	Balanced	Balanced	Balanced	Balanced	Balanced	Balanced
						639	E5	639_E5	Balanced	Balanced	Balanced	Balanced	Balanced	Balanced
						639	E6	639_E6	Balanced	Balanced	Balanced	Balanced	Balanced	Balanced
						639	E7	639_E7	Balanced	Balanced	Balanced	Balanced	Balanced	Balanced
						641	E4	641_E4	NA	NA	NA	D suppressed	NA	NA
						643	E4	643_E4	NA	NA	NA	Balanced	NA	NA
						643	E6	643_E6	NA	NA	NA	Balanced	Balanced	NA
						646	E1	646_E1	Balanced	Balanced	Balanced	Balanced	Balanced	Balanced
						646	E2	646_E2	Balanced	Balanced	Balanced	Balanced	Balanced	Balanced
						646	E3	646_E3	Balanced	Balanced	Balanced	Balanced	Balanced	Balanced
						646	E4	646_E4	Balanced	Balanced	Balanced	Balanced	Balanced	Balanced
						646	E5	646_E5	Balanced	Balanced	Balanced	Balanced	Balanced	Balanced
						646	E6	646_E6	Balanced	Balanced	Balanced	Balanced	Balanced	Balanced
						646	E7	646_E7	Balanced	Balanced	Balanced	Balanced	Balanced	Balanced
						648	E1	648_E1	D suppressed	D suppressed	D suppressed	D suppressed	D suppressed	D suppressed
						648	E2	648_E2	D suppressed	D suppressed	D suppressed	D suppressed	D suppressed	D suppressed
						648	E3	648_E3	D suppressed	D suppressed	D suppressed	D suppressed	D suppressed	D suppressed
						648	E4	648_E4	D suppressed	D suppressed	D suppressed	D suppressed	Balanced	D suppressed
						648	E5	648_E5	D suppressed	D suppressed	D suppressed	D suppressed	Balanced	D suppressed
						648	E6	648_E6	D suppressed	D suppressed	D suppressed	D suppressed	NA	D suppressed
						653	E1	653_E1	D suppressed	D suppressed	D suppressed	D suppressed	NA	NA
						653	E2	653_E2	D suppressed	D suppressed	D suppressed	NA	NA	NA
						653	E4	653_E4	D suppressed	D suppressed	D suppressed	D suppressed	Balanced	Balanced
						653	E5	653_E5	D suppressed	D suppressed	D suppressed	D suppressed	Balanced	Balanced
						653	E6	653_E6	D suppressed	D suppressed	D suppressed	D suppressed	Balanced	Balanced
						653	E7	653_E7	D suppressed	D suppressed	D suppressed	D suppressed	NA	NA
						654	E4	654_E4	NA	NA	NA	NA	NA	D suppressed
						654	E7	654_E7	D suppressed	D suppressed	D suppressed	D suppressed	Balanced	Balanced
						660	E4	660_E4	D suppressed	D suppressed	D suppressed	NA	Balanced	Balanced
						660	E5	660_E5	NA	NA	D suppressed	D suppressed	Balanced	NA
						663	E4	663_E4	NA	NA	NA	Balanced	NA	NA
						666	E1	666_E1	Balanced	Balanced	Balanced	Balanced	Balanced	Balanced
						666	E2	666_E2	Balanced	Balanced	Balanced	Balanced	Balanced	Balanced
						666	E3	666_E3	Balanced	Balanced	Balanced	Balanced	Balanced	Balanced
						666	E4	666_E4	Balanced	Balanced	Balanced	Balanced	Balanced	Balanced
						666	E7	666_E7	D suppressed	D suppressed	Balanced	D suppressed	Balanced	Balanced
						669	E2	669_E2	B suppressed	B suppressed	B suppressed	B suppressed	B suppressed	B suppressed
						669	E3	669_E3	B suppressed	B suppressed	B suppressed	B suppressed	B suppressed	B suppressed
						669	E4	669_E4	B suppressed	B suppressed	B suppressed	B suppressed	B suppressed	B suppressed
						669	E5	669_E5	B suppressed	B suppressed	B suppressed	B suppressed	B suppressed	B suppressed
						669	E6	669_E6	B suppressed	B suppressed	B suppressed	B suppressed	B suppressed	B suppressed
						669	E7	669_E7	B suppressed	B suppressed	Balanced	B suppressed	B suppressed	B suppressed
						671	E1	671_E1	D suppressed	D suppressed	D suppressed	D suppressed	Balanced	Balanced
						671	E2	671_E2	D suppressed	D suppressed	D suppressed	D suppressed	Balanced	Balanced
						671	E3	671_E3	D suppressed	D suppressed	D suppressed	D suppressed	Balanced	Balanced
						671	E4	671_E4	D suppressed	D suppressed	D suppressed	D suppressed	Balanced	Balanced
						671	E6	671_E6	D suppressed	D suppressed	D suppressed	B dominant	A suppressed	Balanced
						672	E5	672_E5	NA	NA	NA	Balanced	NA	NA
						675	E1	675_E1	D suppressed	D suppressed	D suppressed	D suppressed	Balanced	Balanced
						675	E2	675_E2	D suppressed	D suppressed	Balanced	D suppressed	Balanced	Balanced
						675	E3	675_E3	D suppressed	D suppressed	D suppressed	D suppressed	Balanced	Balanced
						675	E4	675_E4	D suppressed	D suppressed	D suppressed	D suppressed	Balanced	Balanced
						675	E5	675_E5	D suppressed	D suppressed	D suppressed	D suppressed	Balanced	Balanced
						675	E6	675_E6	D suppressed	D suppressed	D suppressed	D suppressed	Balanced	Balanced
						679	E1	679_E1	Balanced	Balanced	Balanced	Balanced	Balanced	Balanced
						679	E2	679_E2	Balanced	Balanced	Balanced	Balanced	Balanced	Balanced
						679	E3	679_E3	Balanced	Balanced	Balanced	Balanced	Balanced	Balanced
						679	E4	679_E4	Balanced	Balanced	Balanced	Balanced	Balanced	Balanced
						679	E5	679_E5	Balanced	Balanced	Balanced	Balanced	Balanced	Balanced
						679	E6	679_E6	Balanced	Balanced	Balanced	Balanced	Balanced	Balanced
						679	E7	679_E7	Balanced	Balanced	Balanced	Balanced	Balanced	Balanced
						680	E1	680_E1	Balanced	Balanced	B suppressed	Balanced	Balanced	Balanced
						680	E2	680_E2	Balanced	Balanced	B suppressed	Balanced	B suppressed	Balanced
						680	E3	680_E3	Balanced	Balanced	Balanced	Balanced	B suppressed	B suppressed
						680	E7	680_E7	B suppressed	B suppressed	B suppressed	B suppressed	B suppressed	B suppressed
						681	E3	681_E3	D suppressed	D suppressed	Balanced	D suppressed	Balanced	D suppressed
						681	E4	681_E4	D suppressed	D suppressed	Balanced	D suppressed	Balanced	Balanced
						681	E5	681_E5	D suppressed	D suppressed	Balanced	D suppressed	Balanced	Balanced
						681	E6	681_E6	D suppressed	D suppressed	Balanced	D suppressed	Balanced	Balanced
						687	E1	687_E1	D suppressed	D suppressed	A suppressed	B dominant	A suppressed	A suppressed
						687	E2	687_E2	Balanced	Balanced	Balanced	NA	NA	NA
						692	E5	692_E5	Balanced	Balanced	Balanced	Balanced	Balanced	B suppressed
						692	E6	692_E6	Balanced	Balanced	Balanced	B suppressed	B suppressed	B suppressed
						692	E7	692_E7	Balanced	Balanced	Balanced	Balanced	Balanced	Balanced
						696	E1	696_E1	D suppressed	D suppressed	D suppressed	D suppressed	D suppressed	D suppressed
						696	E2	696_E2	D suppressed	D suppressed	D suppressed	D suppressed	D suppressed	D suppressed
						696	E3	696_E3	D suppressed	D suppressed	D suppressed	NA	D suppressed	D suppressed
						696	E4	696_E4	D suppressed	D suppressed	NA	NA	D suppressed	D suppressed
						696	E5	696_E5	NA	NA	NA	NA	NA	D suppressed
						696	E7	696_E7	B dominant	B dominant	B dominant	B dominant	B dominant	B dominant
						699	E2	699_E2	Balanced	Balanced	Balanced	Balanced	Balanced	Balanced
						699	E3	699_E3	Balanced	Balanced	Balanced	Balanced	Balanced	Balanced
						699	E4	699_E4	Balanced	Balanced	Balanced	Balanced	Balanced	Balanced
						699	E5	699_E5	Balanced	Balanced	Balanced	Balanced	Balanced	Balanced
						699	E6	699_E6	Balanced	Balanced	Balanced	Balanced	Balanced	Balanced
						703	E1	703_E1	Balanced	Balanced	Balanced	Balanced	Balanced	Balanced
						703	E2	703_E2	Balanced	Balanced	Balanced	Balanced	Balanced	Balanced
						703	E3	703_E3	Balanced	Balanced	Balanced	Balanced	Balanced	Balanced
						703	E4	703_E4	Balanced	Balanced	Balanced	Balanced	Balanced	Balanced
						703	E6	703_E6	D suppressed	D suppressed	D suppressed	Balanced	Balanced	Balanced
						703	E7	703_E7	D suppressed	D suppressed	D suppressed	D suppressed	Balanced	Balanced
						708	E4	708_E4	Balanced	Balanced	NA	D suppressed	Balanced	NA
						708	E6	708_E6	NA	NA	NA	Balanced	Balanced	NA
						709	E2	709_E2	Balanced	Balanced	Balanced	Balanced	Balanced	Balanced
						709	E4	709_E4	Balanced	Balanced	Balanced	D suppressed	Balanced	Balanced
						710	E1	710_E1	NA	NA	NA	NA	Balanced	NA
						713	E2	713_E2	NA	NA	D suppressed	NA	NA	NA
						721	E1	721_E1	NA	NA	NA	A suppressed	A suppressed	A suppressed
						721	E6	721_E6	A suppressed	A suppressed	Balanced	A suppressed	A suppressed	A suppressed
						721	E7	721_E7	NA	NA	NA	A suppressed	A suppressed	Balanced
						729	E5	729_E5	NA	NA	A dominant	NA	B suppressed	NA
						731	E1	731_E1	Balanced	Balanced	Balanced	Balanced	Balanced	Balanced
						731	E2	731_E2	Balanced	Balanced	Balanced	Balanced	Balanced	Balanced
						731	E4	731_E4	Balanced	Balanced	Balanced	Balanced	Balanced	Balanced
						731	E6	731_E6	Balanced	Balanced	Balanced	Balanced	Balanced	Balanced
						732	E1	732_E1	Balanced	Balanced	Balanced	Balanced	Balanced	Balanced
						732	E2	732_E2	Balanced	Balanced	Balanced	Balanced	Balanced	Balanced
						732	E3	732_E3	Balanced	Balanced	Balanced	Balanced	Balanced	Balanced
						732	E4	732_E4	Balanced	Balanced	Balanced	Balanced	Balanced	Balanced
						732	E5	732_E5	Balanced	Balanced	Balanced	Balanced	Balanced	Balanced
						732	E6	732_E6	Balanced	Balanced	Balanced	Balanced	Balanced	Balanced
						732	E7	732_E7	Balanced	Balanced	Balanced	Balanced	Balanced	Balanced
						734	E2	734_E2	D suppressed	D suppressed	D suppressed	D suppressed	Balanced	Balanced
						734	E3	734_E3	D suppressed	D suppressed	D suppressed	D suppressed	Balanced	Balanced
						734	E4	734_E4	D suppressed	D suppressed	Balanced	D suppressed	Balanced	Balanced
						734	E5	734_E5	D suppressed	D suppressed	D suppressed	D suppressed	Balanced	Balanced
						734	E6	734_E6	D suppressed	D suppressed	D suppressed	D suppressed	Balanced	Balanced
						734	E7	734_E7	D suppressed	D suppressed	D suppressed	D suppressed	Balanced	Balanced
						735	E2	735_E2	D suppressed	D suppressed	D suppressed	D suppressed	Balanced	Balanced
						735	E3	735_E3	D suppressed	D suppressed	D suppressed	D suppressed	Balanced	Balanced
						735	E4	735_E4	D suppressed	D suppressed	D suppressed	D suppressed	Balanced	Balanced
						735	E5	735_E5	D suppressed	D suppressed	D suppressed	D suppressed	Balanced	Balanced
						735	E6	735_E6	D suppressed	D suppressed	D suppressed	D suppressed	Balanced	Balanced
						735	E7	735_E7	D suppressed	D suppressed	D suppressed	D suppressed	Balanced	Balanced
						736	E3	736_E3	D suppressed	D suppressed	D suppressed	D suppressed	Balanced	Balanced
						736	E4	736_E4	D suppressed	D suppressed	D suppressed	D suppressed	Balanced	Balanced
						736	E6	736_E6	D suppressed	D suppressed	D suppressed	D suppressed	Balanced	Balanced
						736	E7	736_E7	D suppressed	D suppressed	Balanced	D suppressed	Balanced	Balanced
						739	E4	739_E4	NA	NA	Balanced	NA	Balanced	NA
						739	E5	739_E5	NA	NA	NA	D suppressed	Balanced	NA
						740	E4	740_E4	D suppressed	D suppressed	D suppressed	D suppressed	Balanced	Balanced
						740	E5	740_E5	D suppressed	D suppressed	D suppressed	D suppressed	Balanced	Balanced
						740	E6	740_E6	D suppressed	D suppressed	D suppressed	D suppressed	D suppressed	Balanced
						740	E7	740_E7	D suppressed	D suppressed	D suppressed	D suppressed	Balanced	Balanced
						744	E1	744_E1	D suppressed	D suppressed	D suppressed	D suppressed	Balanced	Balanced
						744	E2	744_E2	D suppressed	D suppressed	D suppressed	D suppressed	Balanced	Balanced
						744	E3	744_E3	D suppressed	D suppressed	D suppressed	D suppressed	Balanced	Balanced
						744	E4	744_E4	Balanced	Balanced	D suppressed	Balanced	Balanced	NA
						745	E1	745_E1	Balanced	Balanced	Balanced	Balanced	Balanced	Balanced
						745	E2	745_E2	Balanced	Balanced	Balanced	Balanced	Balanced	Balanced
						745	E6	745_E6	Balanced	Balanced	Balanced	Balanced	Balanced	Balanced
						745	E7	745_E7	Balanced	Balanced	Balanced	Balanced	Balanced	Balanced
						748	E5	748_E5	NA	NA	NA	D suppressed	NA	NA
						750	E1	750_E1	NA	NA	Balanced	NA	NA	NA
						752	E4	752_E4	Balanced	Balanced	NA	Balanced	Balanced	Balanced
						752	E6	752_E6	Balanced	Balanced	Balanced	Balanced	Balanced	Balanced
						752	E7	752_E7	Balanced	Balanced	Balanced	Balanced	Balanced	Balanced
						757	E1	757_E1	D suppressed	D suppressed	Balanced	D suppressed	Balanced	Balanced
						757	E2	757_E2	D suppressed	D suppressed	D suppressed	D suppressed	Balanced	Balanced
						757	E4	757_E4	Balanced	Balanced	Balanced	Balanced	Balanced	Balanced
						757	E5	757_E5	Balanced	Balanced	Balanced	Balanced	Balanced	Balanced
						757	E6	757_E6	Balanced	Balanced	Balanced	Balanced	Balanced	Balanced
						757	E7	757_E7	Balanced	Balanced	Balanced	Balanced	Balanced	Balanced
						763	E5	763_E5	Balanced	Balanced	Balanced	Balanced	Balanced	Balanced
						763	E6	763_E6	Balanced	Balanced	Balanced	Balanced	Balanced	Balanced
						766	E4	766_E4	Balanced	Balanced	Balanced	D suppressed	Balanced	Balanced
						766	E7	766_E7	Balanced	Balanced	Balanced	Balanced	Balanced	Balanced
						771	E2	771_E2	Balanced	Balanced	Balanced	NA	Balanced	Balanced
						771	E3	771_E3	Balanced	Balanced	Balanced	Balanced	Balanced	Balanced
						771	E4	771_E4	Balanced	Balanced	Balanced	Balanced	Balanced	Balanced
						771	E5	771_E5	Balanced	Balanced	Balanced	Balanced	Balanced	Balanced
						771	E6	771_E6	Balanced	Balanced	Balanced	Balanced	Balanced	Balanced
						773	E7	773_E7	NA	NA	NA	Balanced	A suppressed	NA
						774	E6	774_E6	NA	NA	NA	NA	Balanced	NA
						780	E2	780_E2	Balanced	Balanced	Balanced	Balanced	Balanced	Balanced
						780	E3	780_E3	Balanced	Balanced	Balanced	D suppressed	Balanced	Balanced
						780	E5	780_E5	Balanced	Balanced	Balanced	D suppressed	Balanced	NA
						782	E1	782_E1	Balanced	Balanced	Balanced	Balanced	A suppressed	A suppressed
						782	E2	782_E2	Balanced	Balanced	Balanced	NA	A suppressed	A suppressed
						782	E3	782_E3	Balanced	Balanced	Balanced	Balanced	Balanced	Balanced
						782	E4	782_E4	Balanced	Balanced	Balanced	Balanced	Balanced	A suppressed
						782	E5	782_E5	Balanced	Balanced	Balanced	Balanced	Balanced	Balanced
						782	E6	782_E6	Balanced	Balanced	Balanced	Balanced	Balanced	Balanced
						782	E7	782_E7	Balanced	Balanced	Balanced	Balanced	Balanced	Balanced
						783	E1	783_E1	Balanced	Balanced	Balanced	Balanced	Balanced	Balanced
						783	E3	783_E3	D suppressed	D suppressed	D suppressed	D suppressed	Balanced	Balanced
						783	E4	783_E4	D suppressed	D suppressed	D suppressed	D suppressed	Balanced	Balanced
						783	E5	783_E5	D suppressed	D suppressed	D suppressed	D suppressed	Balanced	Balanced
						783	E6	783_E6	D suppressed	D suppressed	D suppressed	D suppressed	Balanced	Balanced
						783	E7	783_E7	D suppressed	D suppressed	D suppressed	D suppressed	Balanced	Balanced
						786	E6	786_E6	NA	NA	Balanced	NA	NA	Balanced
						787	E5	787_E5	NA	NA	NA	A suppressed	NA	NA
						787	E6	787_E6	NA	NA	NA	Balanced	NA	NA
						792	E1	792_E1	A suppressed	A suppressed	A suppressed	A suppressed	A suppressed	A suppressed
						792	E2	792_E2	A suppressed	A suppressed	A suppressed	A suppressed	A suppressed	A suppressed
						792	E3	792_E3	A suppressed	A suppressed	A suppressed	A suppressed	A suppressed	A suppressed
						792	E4	792_E4	A suppressed	A suppressed	A suppressed	A suppressed	A suppressed	A suppressed
						792	E5	792_E5	A suppressed	A suppressed	A suppressed	A suppressed	A suppressed	A suppressed
						792	E6	792_E6	A suppressed	A suppressed	A suppressed	A suppressed	A suppressed	A suppressed
						792	E7	792_E7	A suppressed	A suppressed	A suppressed	A suppressed	A suppressed	A suppressed
						797	E5	797_E5	NA	NA	Balanced	Balanced	NA	NA
						798	E1	798_E1	B suppressed	B suppressed	B suppressed	B suppressed	B suppressed	B suppressed
						798	E2	798_E2	B suppressed	B suppressed	B suppressed	NA	NA	B suppressed
						798	E6	798_E6	B suppressed	B suppressed	B suppressed	B suppressed	B suppressed	NA
						799	E1	799_E1	Balanced	Balanced	Balanced	NA	NA	NA
						799	E2	799_E2	Balanced	Balanced	Balanced	NA	NA	NA
						799	E4	799_E4	Balanced	Balanced	Balanced	NA	Balanced	Balanced
						799	E5	799_E5	NA	NA	NA	NA	Balanced	NA
						800	E1	800_E1	Balanced	Balanced	Balanced	Balanced	Balanced	Balanced
						800	E2	800_E2	Balanced	Balanced	Balanced	NA	NA	NA
						800	E3	800_E3	Balanced	Balanced	Balanced	NA	Balanced	Balanced
						800	E4	800_E4	Balanced	Balanced	Balanced	NA	Balanced	Balanced
						801	E1	801_E1	NA	NA	NA	D suppressed	Balanced	NA
						801	E2	801_E2	D suppressed	D suppressed	D suppressed	D suppressed	Balanced	Balanced
						801	E4	801_E4	Balanced	Balanced	Balanced	Balanced	Balanced	Balanced
						801	E5	801_E5	Balanced	Balanced	Balanced	Balanced	Balanced	Balanced
						803	E2	803_E2	A dominant	A dominant	NA	D suppressed	NA	B suppressed
						806	E1	806_E1	D suppressed	D suppressed	D suppressed	D suppressed	Balanced	Balanced
						806	E2	806_E2	D suppressed	D suppressed	D suppressed	D suppressed	Balanced	Balanced
						806	E3	806_E3	D suppressed	D suppressed	D suppressed	D suppressed	Balanced	Balanced
						806	E4	806_E4	D suppressed	D suppressed	D suppressed	D suppressed	Balanced	Balanced
						806	E5	806_E5	D suppressed	D suppressed	D suppressed	D suppressed	Balanced	Balanced
						806	E6	806_E6	D suppressed	D suppressed	D suppressed	D suppressed	D suppressed	Balanced
						806	E7	806_E7	D suppressed	D suppressed	D suppressed	D suppressed	D suppressed	D suppressed
						811	E2	811_E2	D suppressed	D suppressed	D suppressed	D suppressed	Balanced	Balanced
						811	E3	811_E3	D suppressed	D suppressed	D suppressed	D suppressed	Balanced	Balanced
						815	E1	815_E1	Balanced	Balanced	Balanced	Balanced	Balanced	Balanced
						815	E2	815_E2	Balanced	Balanced	Balanced	Balanced	Balanced	Balanced
						815	E3	815_E3	Balanced	Balanced	Balanced	Balanced	Balanced	Balanced
						815	E4	815_E4	Balanced	Balanced	Balanced	Balanced	Balanced	Balanced
						815	E5	815_E5	Balanced	Balanced	Balanced	Balanced	Balanced	Balanced
						815	E6	815_E6	Balanced	Balanced	Balanced	Balanced	Balanced	Balanced
						815	E7	815_E7	Balanced	Balanced	Balanced	Balanced	Balanced	Balanced
						819	E1	819_E1	Balanced	Balanced	Balanced	Balanced	Balanced	Balanced
						819	E2	819_E2	Balanced	Balanced	Balanced	Balanced	Balanced	Balanced
						819	E3	819_E3	Balanced	Balanced	Balanced	Balanced	Balanced	Balanced
						819	E5	819_E5	Balanced	Balanced	Balanced	Balanced	Balanced	Balanced
						819	E7	819_E7	D suppressed	D suppressed	D suppressed	D suppressed	Balanced	Balanced
						825	E2	825_E2	Balanced	Balanced	Balanced	Balanced	Balanced	Balanced
						825	E4	825_E4	Balanced	Balanced	Balanced	Balanced	Balanced	Balanced
						825	E5	825_E5	D suppressed	D suppressed	Balanced	Balanced	Balanced	Balanced
						825	E6	825_E6	D suppressed	D suppressed	Balanced	Balanced	Balanced	Balanced
						825	E7	825_E7	D suppressed	D suppressed	D suppressed	D suppressed	Balanced	Balanced
						827	E1	827_E1	NA	NA	NA	NA	A suppressed	A suppressed
						827	E2	827_E2	NA	NA	NA	NA	A suppressed	NA
						827	E3	827_E3	A suppressed	A suppressed	Balanced	A suppressed	A suppressed	A suppressed
						827	E5	827_E5	A suppressed	A suppressed	Balanced	A suppressed	A suppressed	A suppressed
						827	E7	827_E7	A suppressed	A suppressed	A suppressed	A suppressed	A suppressed	A suppressed
						836	E1	836_E1	Balanced	Balanced	Balanced	Balanced	Balanced	Balanced
						836	E2	836_E2	Balanced	Balanced	Balanced	Balanced	Balanced	Balanced
						836	E3	836_E3	Balanced	Balanced	Balanced	Balanced	Balanced	Balanced
						836	E4	836_E4	Balanced	Balanced	Balanced	Balanced	Balanced	Balanced
						836	E5	836_E5	Balanced	Balanced	Balanced	Balanced	Balanced	Balanced
						836	E6	836_E6	Balanced	Balanced	Balanced	Balanced	Balanced	Balanced
						836	E7	836_E7	Balanced	Balanced	Balanced	Balanced	Balanced	Balanced
						838	E1	838_E1	Balanced	Balanced	Balanced	Balanced	Balanced	Balanced
						838	E2	838_E2	Balanced	Balanced	Balanced	Balanced	Balanced	Balanced
						838	E4	838_E4	Balanced	Balanced	Balanced	Balanced	Balanced	Balanced
						838	E5	838_E5	Balanced	Balanced	Balanced	Balanced	Balanced	Balanced
						838	E6	838_E6	Balanced	Balanced	Balanced	Balanced	Balanced	Balanced
						839	E4	839_E4	NA	NA	NA	Balanced	NA	NA
						840	E2	840_E2	Balanced	Balanced	Balanced	NA	NA	NA
						840	E3	840_E3	Balanced	Balanced	Balanced	Balanced	Balanced	Balanced
						840	E4	840_E4	Balanced	Balanced	Balanced	Balanced	Balanced	Balanced
						840	E5	840_E5	Balanced	Balanced	Balanced	Balanced	Balanced	NA
						841	E4	841_E4	NA	NA	NA	D suppressed	NA	NA
						841	E5	841_E5	NA	NA	NA	D suppressed	NA	NA
						841	E6	841_E6	NA	NA	NA	D suppressed	NA	NA
						842	E3	842_E3	NA	NA	NA	Balanced	NA	Balanced
						843	E3	843_E3	Balanced	Balanced	Balanced	Balanced	Balanced	Balanced
						843	E4	843_E4	Balanced	Balanced	Balanced	Balanced	Balanced	Balanced
						843	E5	843_E5	Balanced	Balanced	Balanced	Balanced	Balanced	Balanced
						843	E6	843_E6	Balanced	Balanced	Balanced	Balanced	Balanced	Balanced
						843	E7	843_E7	Balanced	Balanced	Balanced	Balanced	Balanced	Balanced
						846	E4	846_E4	NA	NA	NA	NA	NA	Balanced
						846	E5	846_E5	Balanced	Balanced	Balanced	Balanced	Balanced	NA
						846	E6	846_E6	Balanced	Balanced	NA	Balanced	NA	NA
						847	E5	847_E5	NA	NA	NA	NA	NA	Balanced
						847	E6	847_E6	NA	NA	Balanced	NA	NA	Balanced
						848	E1	848_E1	Balanced	Balanced	Balanced	Balanced	Balanced	Balanced
						848	E2	848_E2	NA	NA	Balanced	NA	NA	NA
						850	E1	850_E1	Balanced	Balanced	Balanced	D suppressed	Balanced	Balanced
						850	E3	850_E3	A dominant	A dominant	D suppressed	A dominant	B suppressed	B suppressed
						850	E4	850_E4	A dominant	A dominant	D suppressed	A dominant	Balanced	B suppressed
						851	E2	851_E2	Balanced	Balanced	NA	NA	Balanced	Balanced
						853	E2	853_E2	Balanced	Balanced	D suppressed	Balanced	Balanced	Balanced
						853	E3	853_E3	Balanced	Balanced	Balanced	Balanced	Balanced	Balanced
						853	E4	853_E4	Balanced	Balanced	Balanced	Balanced	Balanced	Balanced
						853	E5	853_E5	Balanced	Balanced	Balanced	D suppressed	Balanced	Balanced
						853	E6	853_E6	Balanced	Balanced	D suppressed	D suppressed	Balanced	Balanced
						860	E1	860_E1	Balanced	Balanced	Balanced	Balanced	A suppressed	A suppressed
						860	E2	860_E2	Balanced	Balanced	Balanced	Balanced	A suppressed	A suppressed
						860	E3	860_E3	Balanced	Balanced	Balanced	Balanced	A suppressed	A suppressed
						860	E4	860_E4	Balanced	Balanced	Balanced	Balanced	A suppressed	A suppressed
						860	E5	860_E5	Balanced	Balanced	Balanced	Balanced	A suppressed	A suppressed
						860	E6	860_E6	Balanced	Balanced	Balanced	Balanced	A suppressed	A suppressed
						860	E7	860_E7	Balanced	Balanced	A suppressed	Balanced	A suppressed	A suppressed
						865	E4	865_E4	NA	NA	NA	Balanced	NA	NA
						865	E5	865_E5	NA	NA	NA	A suppressed	NA	NA
						865	E6	865_E6	NA	NA	NA	B dominant	NA	NA
						866	E2	866_E2	B suppressed	B suppressed	NA	A dominant	B suppressed	B suppressed
						866	E7	866_E7	A dominant	A dominant	A dominant	A dominant	B suppressed	B suppressed
						868	E3	868_E3	A dominant	A dominant	A dominant	A dominant	B suppressed	B suppressed
						868	E5	868_E5	A dominant	A dominant	A dominant	A dominant	B suppressed	B suppressed
						868	E7	868_E7	A dominant	A dominant	D suppressed	D suppressed	Balanced	A dominant
						869	E1	869_E1	Balanced	Balanced	Balanced	Balanced	Balanced	Balanced
						871	E5	871_E5	NA	NA	NA	Balanced	NA	NA
						871	E6	871_E6	NA	NA	NA	Balanced	Balanced	NA
						885	E1	885_E1	NA	NA	NA	Balanced	D dominant	NA
						885	E3	885_E3	NA	NA	NA	B suppressed	NA	NA
						885	E6	885_E6	NA	NA	D suppressed	NA	NA	Balanced
						885	E7	885_E7	NA	NA	Balanced	Balanced	Balanced	NA
						886	E1	886_E1	Balanced	Balanced	Balanced	Balanced	Balanced	Balanced
						886	E2	886_E2	Balanced	Balanced	Balanced	Balanced	Balanced	Balanced
						886	E3	886_E3	Balanced	Balanced	Balanced	Balanced	Balanced	Balanced
						886	E4	886_E4	Balanced	Balanced	Balanced	Balanced	Balanced	Balanced
						886	E5	886_E5	Balanced	Balanced	Balanced	Balanced	Balanced	Balanced
						886	E6	886_E6	Balanced	Balanced	Balanced	Balanced	Balanced	Balanced
						886	E7	886_E7	Balanced	Balanced	Balanced	Balanced	Balanced	Balanced
						887	E1	887_E1	Balanced	Balanced	Balanced	Balanced	Balanced	Balanced
						887	E2	887_E2	Balanced	Balanced	Balanced	NA	Balanced	NA
						887	E3	887_E3	Balanced	Balanced	Balanced	NA	Balanced	Balanced
						887	E4	887_E4	Balanced	Balanced	Balanced	Balanced	Balanced	NA
						893	E4	893_E4	Balanced	Balanced	Balanced	Balanced	Balanced	Balanced
						893	E5	893_E5	Balanced	Balanced	Balanced	Balanced	Balanced	Balanced
						893	E6	893_E6	Balanced	Balanced	Balanced	Balanced	Balanced	NA
						897	E5	897_E5	NA	NA	NA	Balanced	NA	Balanced
						897	E6	897_E6	Balanced	Balanced	NA	Balanced	Balanced	Balanced
						899	E5	899_E5	NA	NA	NA	B suppressed	NA	NA
						899	E6	899_E6	NA	NA	NA	B suppressed	NA	NA
						905	E4	905_E4	NA	NA	NA	NA	NA	B suppressed
						905	E6	905_E6	B suppressed	B suppressed	B suppressed	B suppressed	B suppressed	B suppressed
						905	E7	905_E7	B suppressed	B suppressed	B suppressed	B suppressed	B suppressed	B suppressed
						906	E5	906_E5	NA	NA	NA	D suppressed	NA	NA
						906	E6	906_E6	NA	NA	NA	D suppressed	NA	NA
						910	E6	910_E6	NA	NA	Balanced	NA	NA	NA
						914	E1	914_E1	D suppressed	D suppressed	D suppressed	Balanced	Balanced	Balanced
						914	E2	914_E2	D suppressed	D suppressed	D suppressed	Balanced	Balanced	Balanced
						914	E3	914_E3	D suppressed	D suppressed	D suppressed	D suppressed	Balanced	Balanced
						914	E4	914_E4	Balanced	Balanced	Balanced	Balanced	Balanced	Balanced
						914	E5	914_E5	D suppressed	D suppressed	D suppressed	Balanced	Balanced	Balanced
						914	E7	914_E7	D suppressed	D suppressed	D suppressed	D suppressed	Balanced	Balanced
						919	E3	919_E3	NA	NA	NA	A dominant	NA	NA
						919	E4	919_E4	NA	NA	NA	A dominant	NA	NA
						919	E5	919_E5	NA	NA	NA	A dominant	NA	NA
						926	E4	926_E4	NA	NA	NA	D suppressed	NA	Balanced
						926	E5	926_E5	NA	NA	Balanced	Balanced	Balanced	Balanced
						928	E1	928_E1	D suppressed	D suppressed	Balanced	D suppressed	Balanced	Balanced
						928	E3	928_E3	D suppressed	D suppressed	Balanced	Balanced	Balanced	Balanced
						928	E6	928_E6	Balanced	Balanced	Balanced	D suppressed	Balanced	Balanced
						933	E4	933_E4	NA	NA	NA	Balanced	NA	NA
						933	E5	933_E5	NA	NA	NA	Balanced	NA	NA
						933	E6	933_E6	NA	NA	NA	Balanced	Balanced	NA
						935	E2	935_E2	D suppressed	D suppressed	NA	NA	NA	NA
						935	E6	935_E6	Balanced	Balanced	Balanced	Balanced	NA	NA
						944	E1	944_E1	Balanced	Balanced	Balanced	D suppressed	Balanced	Balanced
						944	E3	944_E3	D suppressed	D suppressed	D suppressed	D suppressed	Balanced	Balanced
						944	E6	944_E6	D suppressed	D suppressed	Balanced	D suppressed	Balanced	NA
						945	E2	945_E2	Balanced	Balanced	NA	D suppressed	NA	Balanced
						945	E3	945_E3	Balanced	Balanced	Balanced	D suppressed	Balanced	Balanced
						945	E5	945_E5	Balanced	Balanced	Balanced	D suppressed	Balanced	Balanced
						945	E6	945_E6	Balanced	Balanced	Balanced	Balanced	Balanced	Balanced
						945	E7	945_E7	Balanced	Balanced	Balanced	Balanced	Balanced	Balanced
						952	E2	952_E2	D suppressed	D suppressed	NA	D suppressed	Balanced	Balanced
						953	E1	953_E1	A suppressed	A suppressed	A suppressed	Balanced	A suppressed	D dominant
						953	E3	953_E3	A suppressed	A suppressed	A suppressed	Balanced	A suppressed	A suppressed
						953	E7	953_E7	A suppressed	A suppressed	A suppressed	NA	A suppressed	A suppressed
						957	E5	957_E5	Balanced	Balanced	Balanced	Balanced	Balanced	Balanced
						957	E6	957_E6	Balanced	Balanced	Balanced	Balanced	Balanced	Balanced
						957	E7	957_E7	Balanced	Balanced	Balanced	Balanced	Balanced	Balanced
						959	E1	959_E1	NA	NA	NA	D suppressed	NA	NA
						959	E2	959_E2	Balanced	Balanced	Balanced	NA	Balanced	Balanced
						959	E4	959_E4	Balanced	Balanced	Balanced	Balanced	Balanced	Balanced
						960	E1	960_E1	D suppressed	D suppressed	Balanced	D suppressed	Balanced	Balanced
						960	E5	960_E5	D suppressed	D suppressed	Balanced	D suppressed	Balanced	Balanced
						960	E7	960_E7	Balanced	Balanced	Balanced	D suppressed	Balanced	Balanced
						962	E1	962_E1	Balanced	Balanced	Balanced	Balanced	Balanced	Balanced
						962	E2	962_E2	Balanced	Balanced	Balanced	Balanced	Balanced	Balanced
						962	E3	962_E3	Balanced	Balanced	Balanced	Balanced	Balanced	Balanced
						962	E4	962_E4	Balanced	Balanced	Balanced	Balanced	Balanced	Balanced
						968	E2	968_E2	Balanced	Balanced	Balanced	Balanced	Balanced	Balanced
						968	E3	968_E3	Balanced	Balanced	Balanced	Balanced	Balanced	Balanced
						968	E4	968_E4	Balanced	Balanced	Balanced	Balanced	Balanced	Balanced
						968	E5	968_E5	Balanced	Balanced	Balanced	Balanced	Balanced	Balanced
						968	E6	968_E6	Balanced	Balanced	Balanced	Balanced	Balanced	Balanced
						968	E7	968_E7	Balanced	Balanced	Balanced	Balanced	Balanced	Balanced
						970	E3	970_E3	Balanced	Balanced	Balanced	Balanced	Balanced	Balanced
						970	E4	970_E4	Balanced	Balanced	Balanced	Balanced	Balanced	Balanced
						970	E5	970_E5	Balanced	Balanced	Balanced	Balanced	Balanced	Balanced
						970	E6	970_E6	Balanced	Balanced	Balanced	Balanced	Balanced	Balanced
						970	E7	970_E7	Balanced	Balanced	Balanced	Balanced	Balanced	Balanced
						972	E1	972_E1	Balanced	Balanced	Balanced	D suppressed	Balanced	Balanced
						972	E2	972_E2	Balanced	Balanced	Balanced	Balanced	Balanced	Balanced
						972	E3	972_E3	Balanced	Balanced	Balanced	D suppressed	Balanced	Balanced
						972	E5	972_E5	D suppressed	D suppressed	D suppressed	Balanced	Balanced	Balanced
						972	E6	972_E6	D suppressed	D suppressed	D suppressed	Balanced	Balanced	Balanced
						974	E4	974_E4	D suppressed	D suppressed	D suppressed	NA	Balanced	Balanced
						974	E5	974_E5	D suppressed	D suppressed	D suppressed	D suppressed	Balanced	NA
						977	E4	977_E4	Balanced	Balanced	Balanced	Balanced	Balanced	Balanced
						977	E6	977_E6	Balanced	Balanced	Balanced	Balanced	Balanced	Balanced
						977	E7	977_E7	Balanced	Balanced	Balanced	Balanced	Balanced	Balanced
						980	E2	980_E2	NA	NA	NA	NA	Balanced	NA
						980	E3	980_E3	Balanced	Balanced	Balanced	NA	Balanced	Balanced
						980	E4	980_E4	Balanced	Balanced	Balanced	Balanced	Balanced	Balanced
						980	E5	980_E5	Balanced	Balanced	Balanced	Balanced	Balanced	Balanced
						980	E6	980_E6	Balanced	Balanced	Balanced	Balanced	Balanced	Balanced
						980	E7	980_E7	Balanced	Balanced	Balanced	Balanced	Balanced	Balanced
						987	E6	987_E6	Balanced	Balanced	Balanced	Balanced	B suppressed	B suppressed
						987	E7	987_E7	B suppressed	B suppressed	B suppressed	B suppressed	B suppressed	B suppressed
						988	E5	988_E5	NA	NA	Balanced	NA	Balanced	NA
						990	E4	990_E4	A suppressed	A suppressed	A suppressed	A suppressed	A suppressed	A suppressed
						991	E4	991_E4	NA	NA	NA	Balanced	NA	NA
						991	E5	991_E5	NA	NA	NA	Balanced	NA	NA
						993	E4	993_E4	Balanced	Balanced	Balanced	Balanced	Balanced	Balanced
						993	E5	993_E5	Balanced	Balanced	Balanced	Balanced	Balanced	Balanced
						993	E6	993_E6	Balanced	Balanced	Balanced	Balanced	Balanced	Balanced
						993	E7	993_E7	Balanced	Balanced	Balanced	Balanced	Balanced	Balanced
						1008	E1	1008_E1	Balanced	Balanced	Balanced	Balanced	Balanced	Balanced
						1008	E2	1008_E2	Balanced	Balanced	Balanced	Balanced	Balanced	Balanced
						1008	E3	1008_E3	Balanced	Balanced	Balanced	Balanced	Balanced	Balanced
						1008	E4	1008_E4	Balanced	Balanced	Balanced	Balanced	Balanced	Balanced
						1008	E5	1008_E5	Balanced	Balanced	Balanced	Balanced	Balanced	NA
						1013	E1	1013_E1	Balanced	Balanced	Balanced	Balanced	Balanced	Balanced
						1013	E2	1013_E2	Balanced	Balanced	Balanced	Balanced	Balanced	Balanced
						1013	E3	1013_E3	Balanced	Balanced	Balanced	Balanced	Balanced	Balanced
						1013	E4	1013_E4	Balanced	Balanced	Balanced	Balanced	Balanced	Balanced
						1013	E5	1013_E5	Balanced	Balanced	Balanced	Balanced	Balanced	Balanced
						1013	E6	1013_E6	Balanced	Balanced	Balanced	Balanced	Balanced	Balanced
						1013	E7	1013_E7	Balanced	Balanced	Balanced	Balanced	Balanced	Balanced
						1017	E4	1017_E4	D suppressed	D suppressed	D suppressed	D suppressed	NA	NA
						1018	E1	1018_E1	NA	NA	NA	A suppressed	D dominant	NA
						1020	E4	1020_E4	Balanced	Balanced	Balanced	Balanced	Balanced	Balanced
						1020	E5	1020_E5	Balanced	Balanced	Balanced	D suppressed	Balanced	Balanced
						1020	E6	1020_E6	Balanced	Balanced	Balanced	Balanced	Balanced	Balanced
						1022	E2	1022_E2	NA	NA	NA	NA	NA	Balanced
						1022	E3	1022_E3	NA	NA	NA	NA	NA	Balanced
						1029	E5	1029_E5	NA	NA	NA	NA	NA	Balanced
						1029	E7	1029_E7	Balanced	Balanced	Balanced	Balanced	Balanced	Balanced
						1031	E1	1031_E1	NA	NA	NA	Balanced	NA	NA
						1032	E3	1032_E3	D suppressed	D suppressed	D suppressed	D suppressed	Balanced	Balanced
						1032	E4	1032_E4	D suppressed	D suppressed	D suppressed	D suppressed	Balanced	Balanced
						1032	E5	1032_E5	D suppressed	D suppressed	D suppressed	D suppressed	Balanced	Balanced
						1032	E6	1032_E6	D suppressed	D suppressed	D suppressed	D suppressed	Balanced	Balanced
						1032	E7	1032_E7	D suppressed	D suppressed	Balanced	D suppressed	Balanced	Balanced
						1034	E4	1034_E4	B dominant	B dominant	B dominant	B dominant	A suppressed	A suppressed
						1034	E5	1034_E5	B dominant	B dominant	B dominant	B dominant	A suppressed	NA
						1035	E1	1035_E1	Balanced	Balanced	Balanced	NA	Balanced	NA
						1036	E7	1036_E7	NA	NA	Balanced	D suppressed	Balanced	NA
						1040	E1	1040_E1	Balanced	Balanced	Balanced	D suppressed	Balanced	Balanced
						1040	E2	1040_E2	Balanced	Balanced	D suppressed	Balanced	Balanced	Balanced
						1040	E4	1040_E4	Balanced	Balanced	Balanced	D suppressed	Balanced	Balanced
						1040	E5	1040_E5	D suppressed	D suppressed	Balanced	D suppressed	Balanced	Balanced
						1040	E6	1040_E6	D suppressed	D suppressed	D suppressed	D suppressed	Balanced	Balanced
						1040	E7	1040_E7	D suppressed	D suppressed	D suppressed	D suppressed	B suppressed	Balanced
						1041	E2	1041_E2	D suppressed	D suppressed	Balanced	D suppressed	D suppressed	D suppressed
						1041	E7	1041_E7	NA	NA	NA	D suppressed	NA	Balanced
						1042	E3	1042_E3	NA	NA	NA	NA	Balanced	NA
						1042	E6	1042_E6	NA	NA	Balanced	NA	NA	NA
						1043	E3	1043_E3	NA	NA	NA	D suppressed	NA	NA
						1043	E7	1043_E7	D suppressed	D suppressed	D suppressed	D suppressed	D suppressed	D suppressed
						1048	E2	1048_E2	NA	NA	Balanced	D suppressed	Balanced	Balanced
						1048	E4	1048_E4	Balanced	Balanced	Balanced	Balanced	Balanced	Balanced
						1048	E6	1048_E6	Balanced	Balanced	Balanced	Balanced	Balanced	Balanced
						1048	E7	1048_E7	Balanced	Balanced	Balanced	Balanced	Balanced	Balanced
						1058	E1	1058_E1	Balanced	Balanced	Balanced	Balanced	Balanced	Balanced
						1058	E3	1058_E3	D suppressed	D suppressed	Balanced	Balanced	Balanced	Balanced
						1058	E4	1058_E4	Balanced	Balanced	Balanced	Balanced	Balanced	Balanced
						1058	E5	1058_E5	Balanced	Balanced	Balanced	Balanced	Balanced	Balanced
						1058	E6	1058_E6	Balanced	Balanced	Balanced	Balanced	Balanced	Balanced
						1058	E7	1058_E7	Balanced	Balanced	Balanced	Balanced	Balanced	Balanced
						1061	E1	1061_E1	NA	NA	Balanced	Balanced	NA	NA
						1062	E7	1062_E7	NA	NA	Balanced	NA	NA	NA
						1063	E1	1063_E1	D suppressed	D suppressed	D suppressed	NA	D suppressed	NA
						1063	E2	1063_E2	D suppressed	D suppressed	D suppressed	D suppressed	NA	NA
						1063	E3	1063_E3	NA	NA	NA	D suppressed	NA	NA
						1063	E5	1063_E5	D suppressed	D suppressed	D suppressed	NA	D suppressed	NA
						1067	E4	1067_E4	NA	NA	NA	NA	NA	B dominant
						1067	E6	1067_E6	B dominant	B dominant	B dominant	B dominant	A suppressed	A suppressed
						1067	E7	1067_E7	A suppressed	A suppressed	A suppressed	A suppressed	A suppressed	Balanced
						1075	E2	1075_E2	Balanced	Balanced	NA	Balanced	Balanced	Balanced
						1075	E3	1075_E3	Balanced	Balanced	Balanced	Balanced	Balanced	Balanced
						1075	E4	1075_E4	Balanced	Balanced	Balanced	Balanced	Balanced	Balanced
						1084	E1	1084_E1	B dominant	B dominant	B dominant	Balanced	A suppressed	B dominant
						1084	E2	1084_E2	B dominant	B dominant	B dominant	B dominant	A suppressed	A suppressed
						1084	E3	1084_E3	B dominant	B dominant	B dominant	A suppressed	Balanced	Balanced
						1084	E4	1084_E4	B dominant	B dominant	B dominant	B dominant	A suppressed	B dominant
						1084	E5	1084_E5	B dominant	B dominant	B dominant	B dominant	B dominant	B dominant
						1084	E6	1084_E6	B dominant	B dominant	B dominant	B dominant	NA	NA
						1085	E2	1085_E2	D suppressed	D suppressed	D suppressed	D suppressed	Balanced	Balanced
						1085	E3	1085_E3	Balanced	Balanced	Balanced	Balanced	Balanced	Balanced
						1085	E4	1085_E4	Balanced	Balanced	Balanced	Balanced	Balanced	Balanced
						1085	E5	1085_E5	Balanced	Balanced	Balanced	Balanced	Balanced	Balanced
						1085	E6	1085_E6	Balanced	Balanced	Balanced	Balanced	Balanced	Balanced
						1085	E7	1085_E7	Balanced	Balanced	Balanced	Balanced	Balanced	Balanced
						1086	E4	1086_E4	NA	NA	NA	Balanced	NA	NA
						1086	E6	1086_E6	Balanced	Balanced	Balanced	Balanced	Balanced	Balanced
						1088	E1	1088_E1	Balanced	Balanced	NA	B suppressed	B suppressed	B suppressed
						1088	E3	1088_E3	Balanced	Balanced	Balanced	B suppressed	Balanced	Balanced
						1088	E4	1088_E4	Balanced	Balanced	Balanced	Balanced	Balanced	Balanced
						1088	E5	1088_E5	Balanced	Balanced	Balanced	Balanced	Balanced	Balanced
						1088	E6	1088_E6	Balanced	Balanced	Balanced	Balanced	Balanced	Balanced
						1088	E7	1088_E7	Balanced	Balanced	Balanced	Balanced	Balanced	Balanced
						1091	E5	1091_E5	NA	NA	NA	NA	NA	Balanced
						1091	E7	1091_E7	D suppressed	D suppressed	D suppressed	NA	NA	NA
						1092	E1	1092_E1	NA	NA	NA	NA	B suppressed	NA
						1096	E1	1096_E1	D suppressed	D suppressed	D suppressed	D suppressed	D suppressed	D suppressed
						1096	E2	1096_E2	D suppressed	D suppressed	D suppressed	D suppressed	D suppressed	D suppressed
						1096	E3	1096_E3	D suppressed	D suppressed	D suppressed	D suppressed	Balanced	Balanced
						1096	E4	1096_E4	D suppressed	D suppressed	D suppressed	D suppressed	Balanced	Balanced
						1096	E5	1096_E5	D suppressed	D suppressed	D suppressed	D suppressed	Balanced	Balanced
						1096	E6	1096_E6	D suppressed	D suppressed	D suppressed	Balanced	Balanced	Balanced
						1096	E7	1096_E7	D suppressed	D suppressed	D suppressed	D suppressed	D suppressed	Balanced
						1098	E1	1098_E1	Balanced	Balanced	Balanced	Balanced	Balanced	Balanced
						1098	E2	1098_E2	Balanced	Balanced	Balanced	Balanced	Balanced	Balanced
						1098	E3	1098_E3	Balanced	Balanced	Balanced	NA	Balanced	Balanced
						1098	E4	1098_E4	Balanced	Balanced	Balanced	Balanced	Balanced	NA
						1099	E1	1099_E1	D suppressed	D suppressed	D suppressed	D suppressed	Balanced	Balanced
						1099	E2	1099_E2	D suppressed	D suppressed	Balanced	D suppressed	Balanced	Balanced
						1099	E4	1099_E4	Balanced	Balanced	Balanced	Balanced	Balanced	Balanced
						1099	E6	1099_E6	Balanced	Balanced	Balanced	Balanced	Balanced	Balanced
						1099	E7	1099_E7	Balanced	Balanced	Balanced	Balanced	Balanced	Balanced
						1101	E5	1101_E5	NA	NA	NA	A suppressed	NA	NA
						1105	E7	1105_E7	NA	NA	D suppressed	D suppressed	D suppressed	D suppressed
						1106	E7	1106_E7	NA	NA	D suppressed	NA	NA	NA
						1111	E3	1111_E3	Balanced	Balanced	Balanced	Balanced	Balanced	Balanced
						1111	E4	1111_E4	Balanced	Balanced	Balanced	Balanced	Balanced	Balanced
						1111	E5	1111_E5	Balanced	Balanced	Balanced	Balanced	Balanced	Balanced
						1111	E6	1111_E6	Balanced	Balanced	Balanced	Balanced	Balanced	Balanced
						1111	E7	1111_E7	Balanced	Balanced	Balanced	Balanced	Balanced	Balanced
						1114	E4	1114_E4	NA	NA	NA	A suppressed	NA	NA
						1114	E6	1114_E6	Balanced	Balanced	Balanced	Balanced	A suppressed	Balanced
						1124	E1	1124_E1	Balanced	Balanced	Balanced	B suppressed	Balanced	Balanced
						1128	E1	1128_E1	NA	NA	NA	Balanced	NA	NA
						1130	E2	1130_E2	Balanced	Balanced	Balanced	Balanced	Balanced	Balanced
						1134	E4	1134_E4	NA	NA	D suppressed	NA	NA	NA
						1134	E5	1134_E5	NA	NA	NA	Balanced	NA	NA
						1135	E5	1135_E5	NA	NA	NA	D suppressed	NA	NA
						1138	E5	1138_E5	NA	NA	NA	NA	NA	Balanced
						1138	E7	1138_E7	D suppressed	D suppressed	D suppressed	D suppressed	D suppressed	Balanced
						1142	E1	1142_E1	Balanced	Balanced	Balanced	D suppressed	Balanced	Balanced
						1142	E2	1142_E2	Balanced	Balanced	Balanced	Balanced	Balanced	Balanced
						1142	E5	1142_E5	D suppressed	D suppressed	Balanced	D suppressed	NA	Balanced
						1148	E1	1148_E1	Balanced	Balanced	Balanced	Balanced	Balanced	Balanced
						1148	E2	1148_E2	Balanced	Balanced	Balanced	Balanced	Balanced	Balanced
						1148	E3	1148_E3	Balanced	Balanced	Balanced	Balanced	Balanced	Balanced
						1148	E4	1148_E4	Balanced	Balanced	Balanced	Balanced	Balanced	Balanced
						1148	E5	1148_E5	Balanced	Balanced	Balanced	Balanced	Balanced	Balanced
						1148	E6	1148_E6	Balanced	Balanced	Balanced	Balanced	Balanced	Balanced
						1148	E7	1148_E7	Balanced	Balanced	D suppressed	Balanced	Balanced	Balanced
						1150	E2	1150_E2	D suppressed	D suppressed	NA	NA	NA	NA
						1150	E5	1150_E5	D suppressed	D suppressed	D suppressed	NA	NA	NA
						1151	E7	1151_E7	Balanced	Balanced	Balanced	Balanced	Balanced	Balanced
						1152	E3	1152_E3	NA	NA	NA	A suppressed	NA	NA
						1154	E1	1154_E1	D suppressed	D suppressed	D suppressed	D suppressed	Balanced	Balanced
						1156	E1	1156_E1	NA	NA	NA	B dominant	NA	B dominant
						1156	E3	1156_E3	NA	NA	NA	NA	NA	B dominant
						1156	E5	1156_E5	NA	NA	NA	B dominant	NA	NA
						1160	E1	1160_E1	NA	NA	NA	A dominant	NA	NA
						1160	E2	1160_E2	NA	NA	NA	A dominant	NA	NA
						1160	E3	1160_E3	NA	NA	NA	A dominant	A dominant	A dominant
						1161	E5	1161_E5	Balanced	Balanced	Balanced	Balanced	Balanced	Balanced
						1161	E6	1161_E6	Balanced	Balanced	Balanced	Balanced	Balanced	Balanced
						1161	E7	1161_E7	Balanced	Balanced	Balanced	Balanced	Balanced	Balanced
						1162	E5	1162_E5	NA	NA	NA	D suppressed	NA	NA
						1171	E3	1171_E3	NA	NA	NA	NA	A suppressed	A suppressed
						1177	E1	1177_E1	Balanced	Balanced	Balanced	Balanced	Balanced	Balanced
						1177	E7	1177_E7	NA	NA	B suppressed	Balanced	B suppressed	Balanced
						1178	E1	1178_E1	Balanced	Balanced	Balanced	Balanced	Balanced	Balanced
						1178	E2	1178_E2	Balanced	Balanced	Balanced	Balanced	Balanced	Balanced
						1178	E5	1178_E5	Balanced	Balanced	Balanced	Balanced	Balanced	Balanced
						1178	E6	1178_E6	Balanced	Balanced	Balanced	D suppressed	Balanced	Balanced
						1179	E3	1179_E3	D suppressed	D suppressed	D suppressed	D suppressed	Balanced	Balanced
						1179	E4	1179_E4	D suppressed	D suppressed	D suppressed	D suppressed	Balanced	Balanced
						1179	E5	1179_E5	D suppressed	D suppressed	D suppressed	D suppressed	Balanced	Balanced
						1179	E6	1179_E6	D suppressed	D suppressed	D suppressed	D suppressed	Balanced	Balanced
						1179	E7	1179_E7	D suppressed	D suppressed	D suppressed	D suppressed	Balanced	Balanced
						1187	E1	1187_E1	Balanced	Balanced	Balanced	Balanced	Balanced	Balanced
						1187	E2	1187_E2	Balanced	Balanced	Balanced	Balanced	Balanced	Balanced
						1187	E3	1187_E3	Balanced	Balanced	Balanced	Balanced	Balanced	Balanced
						1187	E4	1187_E4	Balanced	Balanced	Balanced	Balanced	Balanced	Balanced
						1187	E5	1187_E5	Balanced	Balanced	Balanced	Balanced	Balanced	Balanced
						1187	E6	1187_E6	Balanced	Balanced	Balanced	Balanced	Balanced	Balanced
						1187	E7	1187_E7	Balanced	Balanced	Balanced	Balanced	Balanced	Balanced
						1189	E1	1189_E1	Balanced	Balanced	Balanced	Balanced	Balanced	Balanced
						1189	E2	1189_E2	Balanced	Balanced	Balanced	Balanced	Balanced	Balanced
						1189	E3	1189_E3	Balanced	Balanced	Balanced	Balanced	Balanced	Balanced
						1189	E4	1189_E4	Balanced	Balanced	Balanced	Balanced	Balanced	Balanced
						1189	E5	1189_E5	Balanced	Balanced	Balanced	Balanced	Balanced	Balanced
						1192	E4	1192_E4	D suppressed	D suppressed	D suppressed	NA	Balanced	NA
						1194	E1	1194_E1	Balanced	Balanced	Balanced	Balanced	Balanced	Balanced
						1194	E2	1194_E2	Balanced	Balanced	Balanced	Balanced	Balanced	Balanced
						1194	E3	1194_E3	Balanced	Balanced	Balanced	Balanced	Balanced	Balanced
						1194	E6	1194_E6	Balanced	Balanced	Balanced	D suppressed	Balanced	Balanced
						1198	E1	1198_E1	D suppressed	D suppressed	D suppressed	D suppressed	D suppressed	D suppressed
						1198	E2	1198_E2	D suppressed	D suppressed	D suppressed	D suppressed	D suppressed	D suppressed
						1198	E3	1198_E3	D suppressed	D suppressed	D suppressed	D suppressed	D suppressed	D suppressed
						1198	E4	1198_E4	D suppressed	D suppressed	D suppressed	D suppressed	D suppressed	D suppressed
						1198	E5	1198_E5	D suppressed	D suppressed	D suppressed	D suppressed	D suppressed	D suppressed
						1198	E6	1198_E6	D suppressed	D suppressed	D suppressed	D suppressed	NA	NA
						1201	E1	1201_E1	D suppressed	D suppressed	D suppressed	D suppressed	Balanced	Balanced
						1201	E4	1201_E4	Balanced	Balanced	Balanced	Balanced	Balanced	Balanced
						1201	E7	1201_E7	Balanced	Balanced	Balanced	Balanced	Balanced	Balanced
						1202	E2	1202_E2	Balanced	Balanced	Balanced	D suppressed	Balanced	Balanced
						1202	E3	1202_E3	Balanced	Balanced	Balanced	D suppressed	Balanced	Balanced
						1202	E5	1202_E5	Balanced	Balanced	Balanced	D suppressed	Balanced	Balanced
						1202	E6	1202_E6	Balanced	Balanced	Balanced	D suppressed	Balanced	Balanced
						1205	E2	1205_E2	A suppressed	A suppressed	Balanced	B dominant	A suppressed	A suppressed
						1205	E6	1205_E6	B dominant	B dominant	B dominant	B dominant	A suppressed	A suppressed
						1206	E3	1206_E3	Balanced	Balanced	Balanced	NA	Balanced	Balanced
						1206	E4	1206_E4	Balanced	Balanced	Balanced	Balanced	Balanced	Balanced
						1206	E5	1206_E5	Balanced	Balanced	Balanced	Balanced	Balanced	Balanced
						1206	E6	1206_E6	Balanced	Balanced	Balanced	Balanced	NA	NA
						1209	E1	1209_E1	D suppressed	D suppressed	D suppressed	D suppressed	Balanced	Balanced
						1209	E2	1209_E2	D suppressed	D suppressed	D suppressed	D suppressed	Balanced	Balanced
						1209	E3	1209_E3	D suppressed	D suppressed	D suppressed	D suppressed	Balanced	Balanced
						1209	E4	1209_E4	D suppressed	D suppressed	D suppressed	D suppressed	Balanced	Balanced
						1209	E5	1209_E5	D suppressed	D suppressed	D suppressed	D suppressed	Balanced	Balanced
						1209	E6	1209_E6	D suppressed	D suppressed	D suppressed	D suppressed	Balanced	Balanced
						1209	E7	1209_E7	D suppressed	D suppressed	D suppressed	D suppressed	Balanced	Balanced
						1210	E1	1210_E1	NA	NA	NA	Balanced	NA	NA
						1213	E5	1213_E5	D suppressed	D suppressed	Balanced	D suppressed	Balanced	NA
						1215	E4	1215_E4	Balanced	Balanced	NA	NA	NA	Balanced
						1223	E6	1223_E6	D suppressed	D suppressed	D suppressed	D suppressed	D suppressed	Balanced
						1225	E2	1225_E2	Balanced	Balanced	Balanced	NA	NA	NA
						1225	E3	1225_E3	Balanced	Balanced	Balanced	NA	Balanced	Balanced
						1225	E4	1225_E4	Balanced	Balanced	Balanced	Balanced	Balanced	NA
						1225	E7	1225_E7	NA	NA	NA	NA	NA	Balanced
						1227	E2	1227_E2	Balanced	Balanced	Balanced	D suppressed	Balanced	Balanced
						1227	E4	1227_E4	Balanced	Balanced	Balanced	D suppressed	Balanced	Balanced
						1227	E5	1227_E5	Balanced	Balanced	Balanced	Balanced	Balanced	Balanced
						1227	E6	1227_E6	Balanced	Balanced	Balanced	Balanced	Balanced	Balanced
						1227	E7	1227_E7	Balanced	Balanced	Balanced	D suppressed	Balanced	Balanced
						1228	E4	1228_E4	D suppressed	D suppressed	D suppressed	D suppressed	Balanced	Balanced
						1228	E7	1228_E7	D suppressed	D suppressed	D suppressed	D suppressed	Balanced	Balanced
						1230	E4	1230_E4	Balanced	Balanced	Balanced	Balanced	Balanced	NA
						1230	E5	1230_E5	Balanced	Balanced	Balanced	Balanced	Balanced	NA
						1231	E3	1231_E3	NA	NA	NA	B dominant	NA	NA
						1232	E3	1232_E3	D suppressed	D suppressed	D suppressed	D suppressed	Balanced	Balanced
						1232	E4	1232_E4	D suppressed	D suppressed	D suppressed	D suppressed	Balanced	Balanced
						1232	E5	1232_E5	D suppressed	D suppressed	D suppressed	D suppressed	Balanced	NA
						1232	E6	1232_E6	D suppressed	D suppressed	D suppressed	D suppressed	Balanced	NA
						1233	E1	1233_E1	D suppressed	D suppressed	D suppressed	D suppressed	Balanced	NA
						1233	E2	1233_E2	D suppressed	D suppressed	Balanced	D suppressed	NA	Balanced
						1233	E4	1233_E4	Balanced	Balanced	NA	Balanced	NA	NA
						1236	E1	1236_E1	Balanced	Balanced	NA	NA	NA	NA
						1246	E5	1246_E5	D suppressed	D suppressed	Balanced	D suppressed	Balanced	Balanced
						1248	E3	1248_E3	D suppressed	D suppressed	D suppressed	B dominant	D suppressed	D suppressed
						1248	E4	1248_E4	D suppressed	D suppressed	D suppressed	B dominant	Balanced	Balanced
						1248	E5	1248_E5	B dominant	B dominant	D suppressed	D suppressed	Balanced	D suppressed
						1248	E6	1248_E6	B dominant	B dominant	B dominant	B dominant	D suppressed	NA
						1256	E2	1256_E2	NA	NA	NA	NA	NA	Balanced
						1256	E3	1256_E3	D suppressed	D suppressed	D suppressed	D suppressed	D suppressed	Balanced
						1256	E4	1256_E4	D suppressed	D suppressed	Balanced	D suppressed	Balanced	Balanced
						1256	E5	1256_E5	D suppressed	D suppressed	D suppressed	Balanced	Balanced	Balanced
						1261	E1	1261_E1	Balanced	Balanced	Balanced	Balanced	Balanced	NA
						1261	E2	1261_E2	Balanced	Balanced	Balanced	Balanced	Balanced	Balanced
						1261	E3	1261_E3	Balanced	Balanced	Balanced	Balanced	Balanced	Balanced
						1261	E4	1261_E4	Balanced	Balanced	Balanced	Balanced	Balanced	Balanced
						1261	E5	1261_E5	Balanced	Balanced	Balanced	Balanced	Balanced	Balanced
						1261	E6	1261_E6	Balanced	Balanced	Balanced	Balanced	Balanced	Balanced
						1261	E7	1261_E7	Balanced	Balanced	Balanced	Balanced	Balanced	Balanced
						1262	E1	1262_E1	Balanced	Balanced	Balanced	Balanced	Balanced	Balanced
						1262	E2	1262_E2	Balanced	Balanced	Balanced	Balanced	Balanced	Balanced
						1262	E3	1262_E3	Balanced	Balanced	Balanced	Balanced	Balanced	Balanced
						1262	E4	1262_E4	Balanced	Balanced	Balanced	Balanced	Balanced	Balanced
						1262	E5	1262_E5	Balanced	Balanced	Balanced	Balanced	Balanced	Balanced
						1262	E6	1262_E6	Balanced	Balanced	Balanced	Balanced	Balanced	Balanced
						1262	E7	1262_E7	Balanced	Balanced	Balanced	Balanced	Balanced	Balanced
						1270	E3	1270_E3	Balanced	Balanced	NA	NA	Balanced	NA
						1270	E4	1270_E4	Balanced	Balanced	Balanced	NA	Balanced	Balanced
						1270	E5	1270_E5	NA	NA	Balanced	Balanced	Balanced	NA
						1274	E1	1274_E1	D suppressed	D suppressed	D suppressed	D suppressed	Balanced	Balanced
						1274	E2	1274_E2	D suppressed	D suppressed	D suppressed	D suppressed	Balanced	Balanced
						1274	E3	1274_E3	D suppressed	D suppressed	D suppressed	D suppressed	D suppressed	Balanced
						1274	E4	1274_E4	D suppressed	D suppressed	D suppressed	D suppressed	Balanced	Balanced
						1274	E5	1274_E5	D suppressed	D suppressed	D suppressed	D suppressed	Balanced	Balanced
						1274	E6	1274_E6	D suppressed	D suppressed	D suppressed	D suppressed	D suppressed	Balanced
						1274	E7	1274_E7	D suppressed	D suppressed	D suppressed	D suppressed	D suppressed	Balanced
						1275	E1	1275_E1	Balanced	Balanced	Balanced	Balanced	Balanced	Balanced
						1275	E2	1275_E2	Balanced	Balanced	Balanced	Balanced	Balanced	Balanced
						1275	E3	1275_E3	Balanced	Balanced	Balanced	Balanced	Balanced	Balanced
						1275	E4	1275_E4	Balanced	Balanced	Balanced	Balanced	Balanced	Balanced
						1275	E5	1275_E5	Balanced	Balanced	Balanced	Balanced	Balanced	Balanced
						1275	E6	1275_E6	Balanced	Balanced	Balanced	Balanced	Balanced	Balanced
						1275	E7	1275_E7	Balanced	Balanced	Balanced	Balanced	Balanced	Balanced
						1280	E1	1280_E1	Balanced	Balanced	NA	Balanced	Balanced	Balanced
						1280	E2	1280_E2	Balanced	Balanced	Balanced	Balanced	Balanced	Balanced
						1280	E3	1280_E3	Balanced	Balanced	Balanced	D suppressed	Balanced	Balanced
						1280	E4	1280_E4	Balanced	Balanced	Balanced	Balanced	Balanced	Balanced
						1283	E2	1283_E2	Balanced	Balanced	Balanced	NA	Balanced	NA
						1283	E3	1283_E3	Balanced	Balanced	Balanced	NA	Balanced	NA
						1283	E7	1283_E7	NA	NA	NA	NA	NA	Balanced
						1286	E1	1286_E1	Balanced	Balanced	Balanced	Balanced	Balanced	Balanced
						1286	E2	1286_E2	Balanced	Balanced	Balanced	Balanced	Balanced	Balanced
						1286	E3	1286_E3	Balanced	Balanced	Balanced	Balanced	Balanced	Balanced
						1286	E4	1286_E4	Balanced	Balanced	Balanced	Balanced	Balanced	Balanced
						1286	E5	1286_E5	Balanced	Balanced	Balanced	Balanced	Balanced	B suppressed
						1286	E6	1286_E6	Balanced	Balanced	B suppressed	Balanced	Balanced	B suppressed
						1294	E5	1294_E5	Balanced	Balanced	Balanced	D suppressed	NA	Balanced
						1297	E7	1297_E7	NA	NA	NA	NA	Balanced	Balanced
						1301	E4	1301_E4	NA	NA	NA	NA	NA	B dominant
						1301	E6	1301_E6	A suppressed	A suppressed	A suppressed	A suppressed	A suppressed	A suppressed
						1301	E7	1301_E7	A suppressed	A suppressed	A suppressed	A suppressed	A suppressed	A suppressed
						1306	E6	1306_E6	NA	NA	NA	Balanced	NA	NA
						1307	E1	1307_E1	Balanced	Balanced	Balanced	Balanced	Balanced	Balanced
						1307	E2	1307_E2	Balanced	Balanced	Balanced	Balanced	Balanced	Balanced
						1307	E3	1307_E3	Balanced	Balanced	Balanced	Balanced	Balanced	Balanced
						1307	E4	1307_E4	Balanced	Balanced	Balanced	Balanced	Balanced	Balanced
						1307	E5	1307_E5	Balanced	Balanced	Balanced	Balanced	Balanced	Balanced
						1307	E6	1307_E6	Balanced	Balanced	Balanced	Balanced	B suppressed	NA
						1310	E6	1310_E6	D suppressed	D suppressed	D suppressed	D suppressed	Balanced	Balanced
						1316	E3	1316_E3	Balanced	Balanced	Balanced	D suppressed	Balanced	Balanced
						1316	E4	1316_E4	Balanced	Balanced	Balanced	Balanced	Balanced	Balanced
						1316	E6	1316_E6	Balanced	Balanced	Balanced	Balanced	Balanced	Balanced
						1316	E7	1316_E7	Balanced	Balanced	Balanced	Balanced	Balanced	Balanced
						1318	E1	1318_E1	Balanced	Balanced	Balanced	D suppressed	Balanced	Balanced
						1318	E3	1318_E3	Balanced	Balanced	Balanced	Balanced	Balanced	Balanced
						1318	E4	1318_E4	Balanced	Balanced	Balanced	Balanced	Balanced	Balanced
						1318	E5	1318_E5	Balanced	Balanced	Balanced	Balanced	Balanced	Balanced
						1318	E6	1318_E6	Balanced	Balanced	Balanced	Balanced	Balanced	Balanced
						1321	E2	1321_E2	Balanced	Balanced	Balanced	NA	Balanced	Balanced
						1321	E4	1321_E4	Balanced	Balanced	Balanced	Balanced	Balanced	Balanced
						1321	E6	1321_E6	Balanced	Balanced	Balanced	Balanced	Balanced	Balanced
						1330	E7	1330_E7	D suppressed	D suppressed	D suppressed	D suppressed	Balanced	Balanced
						1331	E1	1331_E1	Balanced	Balanced	Balanced	Balanced	Balanced	Balanced
						1331	E2	1331_E2	Balanced	Balanced	Balanced	D suppressed	NA	NA
						1331	E3	1331_E3	Balanced	Balanced	Balanced	D suppressed	Balanced	Balanced
						1331	E4	1331_E4	Balanced	Balanced	Balanced	Balanced	Balanced	Balanced
						1331	E5	1331_E5	Balanced	Balanced	Balanced	Balanced	Balanced	Balanced
						1331	E6	1331_E6	Balanced	Balanced	Balanced	Balanced	Balanced	Balanced
						1331	E7	1331_E7	Balanced	Balanced	Balanced	Balanced	Balanced	Balanced
						1335	E1	1335_E1	Balanced	Balanced	D suppressed	Balanced	Balanced	Balanced
						1335	E3	1335_E3	Balanced	Balanced	D suppressed	NA	Balanced	NA
						1341	E1	1341_E1	D suppressed	D suppressed	D suppressed	D suppressed	Balanced	Balanced
						1341	E2	1341_E2	Balanced	Balanced	D suppressed	Balanced	Balanced	Balanced
						1341	E3	1341_E3	Balanced	Balanced	Balanced	Balanced	Balanced	Balanced
						1341	E4	1341_E4	Balanced	Balanced	Balanced	Balanced	Balanced	Balanced
						1341	E5	1341_E5	Balanced	Balanced	Balanced	Balanced	Balanced	Balanced
						1341	E6	1341_E6	Balanced	Balanced	Balanced	Balanced	Balanced	Balanced
						1343	E1	1343_E1	Balanced	Balanced	NA	NA	Balanced	NA
						1343	E2	1343_E2	Balanced	Balanced	Balanced	NA	Balanced	NA
						1343	E3	1343_E3	NA	NA	NA	Balanced	NA	Balanced
						1344	E1	1344_E1	NA	NA	Balanced	NA	NA	NA
						1344	E2	1344_E2	NA	NA	Balanced	NA	NA	NA
						1344	E7	1344_E7	NA	NA	Balanced	NA	NA	A suppressed
						1351	E1	1351_E1	Balanced	Balanced	Balanced	Balanced	Balanced	Balanced
						1351	E2	1351_E2	Balanced	Balanced	Balanced	Balanced	Balanced	Balanced
						1351	E3	1351_E3	Balanced	Balanced	Balanced	Balanced	Balanced	Balanced
						1351	E4	1351_E4	Balanced	Balanced	Balanced	Balanced	Balanced	Balanced
						1351	E5	1351_E5	Balanced	Balanced	Balanced	Balanced	Balanced	NA
						1351	E6	1351_E6	Balanced	Balanced	Balanced	Balanced	NA	NA
						1353	E3	1353_E3	NA	NA	NA	B suppressed	NA	NA
						1357	E1	1357_E1	Balanced	Balanced	Balanced	B suppressed	B suppressed	B suppressed
						1357	E2	1357_E2	Balanced	Balanced	Balanced	Balanced	B suppressed	B suppressed
						1357	E5	1357_E5	Balanced	Balanced	Balanced	Balanced	Balanced	B suppressed
						1357	E6	1357_E6	Balanced	Balanced	Balanced	Balanced	Balanced	B suppressed
						1357	E7	1357_E7	Balanced	Balanced	Balanced	Balanced	Balanced	B suppressed
						1366	E3	1366_E3	Balanced	Balanced	Balanced	NA	Balanced	NA
						1366	E4	1366_E4	Balanced	Balanced	Balanced	Balanced	Balanced	Balanced
						1366	E5	1366_E5	Balanced	Balanced	Balanced	Balanced	Balanced	Balanced
						1366	E6	1366_E6	Balanced	Balanced	Balanced	Balanced	A suppressed	A suppressed
						1369	E5	1369_E5	NA	NA	NA	NA	Balanced	NA
						1375	E2	1375_E2	NA	NA	NA	B suppressed	NA	Balanced
						1381	E1	1381_E1	Balanced	Balanced	Balanced	Balanced	Balanced	Balanced
						1381	E2	1381_E2	Balanced	Balanced	Balanced	Balanced	Balanced	Balanced
						1381	E3	1381_E3	Balanced	Balanced	Balanced	Balanced	Balanced	Balanced
						1381	E4	1381_E4	Balanced	Balanced	Balanced	Balanced	Balanced	Balanced
						1381	E5	1381_E5	Balanced	Balanced	Balanced	Balanced	Balanced	Balanced
						1381	E6	1381_E6	Balanced	Balanced	Balanced	Balanced	Balanced	Balanced
						1381	E7	1381_E7	Balanced	Balanced	Balanced	Balanced	Balanced	Balanced
						1382	E4	1382_E4	NA	NA	Balanced	NA	NA	NA
						1382	E6	1382_E6	NA	NA	NA	NA	Balanced	NA
						1385	E5	1385_E5	D suppressed	D suppressed	Balanced	A dominant	Balanced	Balanced
						1385	E6	1385_E6	Balanced	Balanced	Balanced	B suppressed	Balanced	Balanced
						1385	E7	1385_E7	Balanced	Balanced	Balanced	B suppressed	Balanced	Balanced
						1389	E2	1389_E2	Balanced	Balanced	Balanced	NA	NA	NA
						1390	E3	1390_E3	NA	NA	NA	Balanced	NA	Balanced
						1390	E4	1390_E4	NA	NA	NA	Balanced	NA	Balanced
						1397	E6	1397_E6	NA	NA	NA	NA	NA	D suppressed
						1397	E7	1397_E7	NA	NA	NA	NA	NA	A dominant
						1399	E6	1399_E6	NA	NA	B dominant	B dominant	B dominant	NA
						1403	E2	1403_E2	Balanced	Balanced	A suppressed	Balanced	Balanced	Balanced
						1403	E4	1403_E4	D suppressed	D suppressed	Balanced	D suppressed	Balanced	Balanced
						1403	E5	1403_E5	D suppressed	D suppressed	D suppressed	D suppressed	Balanced	Balanced
						1403	E6	1403_E6	D suppressed	D suppressed	Balanced	D suppressed	Balanced	Balanced
						1403	E7	1403_E7	D suppressed	D suppressed	D suppressed	D suppressed	Balanced	Balanced
						1405	E3	1405_E3	NA	NA	NA	NA	Balanced	NA
						1406	E4	1406_E4	Balanced	Balanced	Balanced	NA	Balanced	Balanced
						1406	E5	1406_E5	Balanced	Balanced	Balanced	Balanced	Balanced	NA
						1408	E3	1408_E3	Balanced	Balanced	Balanced	D suppressed	Balanced	Balanced
						1408	E6	1408_E6	Balanced	Balanced	Balanced	Balanced	Balanced	Balanced
						1413	E7	1413_E7	NA	NA	A dominant	NA	NA	NA
						1414	E1	1414_E1	A suppressed	A suppressed	A suppressed	Balanced	NA	D dominant
						1414	E2	1414_E2	Balanced	Balanced	Balanced	Balanced	Balanced	Balanced
						1418	E1	1418_E1	Balanced	Balanced	Balanced	Balanced	Balanced	Balanced
						1418	E2	1418_E2	Balanced	Balanced	Balanced	Balanced	Balanced	Balanced
						1418	E3	1418_E3	Balanced	Balanced	Balanced	Balanced	Balanced	Balanced
						1418	E4	1418_E4	Balanced	Balanced	Balanced	Balanced	Balanced	Balanced
						1418	E5	1418_E5	Balanced	Balanced	Balanced	Balanced	Balanced	Balanced
						1418	E6	1418_E6	Balanced	Balanced	Balanced	Balanced	Balanced	Balanced
						1418	E7	1418_E7	Balanced	Balanced	Balanced	Balanced	Balanced	Balanced
						1420	E4	1420_E4	A suppressed	A suppressed	NA	NA	A suppressed	A suppressed
						1423	E4	1423_E4	D suppressed	D suppressed	NA	D suppressed	NA	NA
						1423	E6	1423_E6	D suppressed	D suppressed	D suppressed	D suppressed	Balanced	NA
						1424	E2	1424_E2	B suppressed	B suppressed	B suppressed	B suppressed	B suppressed	B suppressed
						1424	E4	1424_E4	B suppressed	B suppressed	B suppressed	NA	B suppressed	B suppressed
						1426	E4	1426_E4	Balanced	Balanced	Balanced	NA	Balanced	Balanced
						1426	E6	1426_E6	NA	NA	D suppressed	NA	NA	NA
						1428	E5	1428_E5	NA	NA	Balanced	Balanced	NA	NA
						1428	E6	1428_E6	Balanced	Balanced	Balanced	Balanced	Balanced	B suppressed
						1428	E7	1428_E7	A suppressed	A suppressed	A suppressed	A suppressed	D dominant	D dominant
						1429	E4	1429_E4	B dominant	B dominant	B dominant	B dominant	A suppressed	A suppressed
						1434	E5	1434_E5	NA	NA	NA	NA	NA	A suppressed
						1434	E7	1434_E7	Balanced	Balanced	Balanced	Balanced	Balanced	A suppressed
						1436	E1	1436_E1	D suppressed	D suppressed	Balanced	D suppressed	Balanced	Balanced
						1437	E3	1437_E3	Balanced	Balanced	NA	Balanced	Balanced	Balanced
						1437	E4	1437_E4	Balanced	Balanced	Balanced	Balanced	Balanced	Balanced
						1437	E5	1437_E5	Balanced	Balanced	Balanced	Balanced	Balanced	Balanced
						1437	E6	1437_E6	Balanced	Balanced	Balanced	Balanced	Balanced	Balanced
						1437	E7	1437_E7	Balanced	Balanced	Balanced	Balanced	Balanced	Balanced
						1442	E5	1442_E5	NA	NA	NA	D suppressed	NA	NA
						1444	E1	1444_E1	D suppressed	D suppressed	D suppressed	D suppressed	Balanced	Balanced
						1444	E2	1444_E2	D suppressed	D suppressed	D suppressed	D suppressed	Balanced	Balanced
						1444	E3	1444_E3	D suppressed	D suppressed	D suppressed	D suppressed	Balanced	Balanced
						1447	E5	1447_E5	D suppressed	D suppressed	D suppressed	D suppressed	Balanced	Balanced
						1447	E6	1447_E6	D suppressed	D suppressed	D suppressed	D suppressed	D suppressed	Balanced
						1447	E7	1447_E7	D suppressed	D suppressed	D suppressed	D suppressed	D suppressed	Balanced
						1448	E1	1448_E1	Balanced	Balanced	Balanced	Balanced	Balanced	Balanced
						1448	E2	1448_E2	Balanced	Balanced	Balanced	Balanced	Balanced	Balanced
						1448	E3	1448_E3	Balanced	Balanced	Balanced	Balanced	Balanced	Balanced
						1448	E4	1448_E4	Balanced	Balanced	Balanced	Balanced	Balanced	Balanced
						1448	E5	1448_E5	Balanced	Balanced	Balanced	Balanced	Balanced	Balanced
						1448	E6	1448_E6	Balanced	Balanced	Balanced	Balanced	Balanced	Balanced
						1448	E7	1448_E7	Balanced	Balanced	Balanced	Balanced	Balanced	Balanced
						1450	E1	1450_E1	Balanced	Balanced	Balanced	Balanced	Balanced	Balanced
						1450	E2	1450_E2	Balanced	Balanced	Balanced	Balanced	Balanced	Balanced
						1459	E1	1459_E1	D suppressed	D suppressed	D suppressed	D suppressed	Balanced	Balanced
						1459	E2	1459_E2	Balanced	Balanced	D suppressed	Balanced	Balanced	Balanced
						1459	E3	1459_E3	Balanced	Balanced	Balanced	Balanced	Balanced	Balanced
						1459	E4	1459_E4	Balanced	Balanced	Balanced	Balanced	Balanced	Balanced
						1459	E5	1459_E5	Balanced	Balanced	Balanced	Balanced	Balanced	Balanced
						1459	E6	1459_E6	Balanced	Balanced	Balanced	Balanced	Balanced	Balanced
						1459	E7	1459_E7	Balanced	Balanced	Balanced	Balanced	Balanced	Balanced
						1460	E1	1460_E1	Balanced	Balanced	NA	Balanced	Balanced	Balanced
						1467	E1	1467_E1	Balanced	Balanced	D suppressed	D suppressed	Balanced	Balanced
						1467	E2	1467_E2	Balanced	Balanced	D suppressed	Balanced	Balanced	Balanced
						1467	E3	1467_E3	Balanced	Balanced	Balanced	Balanced	Balanced	Balanced
						1467	E4	1467_E4	Balanced	Balanced	Balanced	Balanced	Balanced	Balanced
						1467	E7	1467_E7	D suppressed	D suppressed	D suppressed	D suppressed	Balanced	Balanced
						1468	E1	1468_E1	Balanced	Balanced	Balanced	Balanced	Balanced	Balanced
						1468	E2	1468_E2	Balanced	Balanced	Balanced	Balanced	Balanced	Balanced
						1468	E3	1468_E3	Balanced	Balanced	Balanced	Balanced	Balanced	Balanced
						1468	E4	1468_E4	Balanced	Balanced	Balanced	Balanced	Balanced	Balanced
						1468	E5	1468_E5	Balanced	Balanced	Balanced	Balanced	Balanced	Balanced
						1468	E6	1468_E6	Balanced	Balanced	Balanced	Balanced	Balanced	Balanced
						1468	E7	1468_E7	Balanced	Balanced	Balanced	NA	NA	Balanced
						1471	E4	1471_E4	NA	NA	B suppressed	A dominant	B suppressed	NA
						1471	E6	1471_E6	A dominant	A dominant	NA	A dominant	B suppressed	NA
						1473	E3	1473_E3	D suppressed	D suppressed	D suppressed	D suppressed	Balanced	Balanced
						1476	E1	1476_E1	D suppressed	D suppressed	D suppressed	D suppressed	Balanced	D suppressed
						1476	E2	1476_E2	D suppressed	D suppressed	D suppressed	D suppressed	Balanced	Balanced
						1479	E5	1479_E5	NA	NA	NA	Balanced	NA	NA
						1484	E2	1484_E2	NA	NA	Balanced	NA	NA	NA
						1484	E7	1484_E7	NA	NA	Balanced	NA	NA	Balanced
						1493	E1	1493_E1	NA	NA	Balanced	NA	NA	NA
						1493	E4	1493_E4	NA	NA	NA	Balanced	NA	NA
						1493	E5	1493_E5	NA	NA	NA	Balanced	NA	Balanced
						1493	E7	1493_E7	D suppressed	D suppressed	D suppressed	D suppressed	NA	Balanced
						1496	E1	1496_E1	NA	NA	B suppressed	NA	NA	NA
						1498	E2	1498_E2	D suppressed	D suppressed	Balanced	D suppressed	Balanced	Balanced
						1498	E3	1498_E3	D suppressed	D suppressed	D suppressed	D suppressed	Balanced	Balanced
						1498	E4	1498_E4	D suppressed	D suppressed	Balanced	D suppressed	Balanced	Balanced
						1498	E5	1498_E5	D suppressed	D suppressed	Balanced	D suppressed	Balanced	Balanced
						1498	E7	1498_E7	D suppressed	D suppressed	Balanced	D suppressed	Balanced	Balanced
						1501	E4	1501_E4	Balanced	Balanced	Balanced	Balanced	Balanced	NA
						1501	E6	1501_E6	Balanced	Balanced	Balanced	Balanced	Balanced	Balanced
						1503	E1	1503_E1	Balanced	Balanced	B dominant	Balanced	A suppressed	A suppressed
						1505	E1	1505_E1	D suppressed	D suppressed	D suppressed	D suppressed	D suppressed	D suppressed
						1505	E3	1505_E3	D suppressed	D suppressed	D suppressed	NA	NA	NA
						1505	E4	1505_E4	D suppressed	D suppressed	D suppressed	NA	D suppressed	D suppressed
						1505	E5	1505_E5	D suppressed	D suppressed	D suppressed	NA	D suppressed	D suppressed
						1507	E5	1507_E5	NA	NA	NA	NA	NA	Balanced
						1507	E6	1507_E6	D suppressed	D suppressed	D suppressed	D suppressed	D suppressed	Balanced
						1514	E2	1514_E2	D suppressed	D suppressed	D suppressed	Balanced	Balanced	Balanced
						1514	E3	1514_E3	D suppressed	D suppressed	D suppressed	D suppressed	Balanced	A suppressed
						1514	E4	1514_E4	D suppressed	D suppressed	D suppressed	Balanced	Balanced	Balanced
						1514	E5	1514_E5	D suppressed	D suppressed	D suppressed	Balanced	NA	NA
						1515	E3	1515_E3	NA	NA	NA	D suppressed	NA	NA
						1518	E1	1518_E1	Balanced	Balanced	Balanced	Balanced	Balanced	Balanced
						1518	E2	1518_E2	Balanced	Balanced	Balanced	Balanced	Balanced	Balanced
						1518	E3	1518_E3	Balanced	Balanced	B suppressed	Balanced	Balanced	Balanced
						1518	E4	1518_E4	Balanced	Balanced	Balanced	Balanced	Balanced	Balanced
						1518	E5	1518_E5	Balanced	Balanced	Balanced	Balanced	Balanced	Balanced
						1518	E6	1518_E6	Balanced	Balanced	B suppressed	Balanced	Balanced	Balanced
						1518	E7	1518_E7	Balanced	Balanced	B suppressed	Balanced	Balanced	Balanced
						1521	E1	1521_E1	Balanced	Balanced	Balanced	Balanced	Balanced	Balanced
						1521	E2	1521_E2	Balanced	Balanced	Balanced	Balanced	Balanced	Balanced
						1521	E3	1521_E3	Balanced	Balanced	Balanced	Balanced	Balanced	Balanced
						1521	E4	1521_E4	Balanced	Balanced	Balanced	Balanced	Balanced	Balanced
						1521	E5	1521_E5	Balanced	Balanced	Balanced	Balanced	Balanced	Balanced
						1521	E6	1521_E6	Balanced	Balanced	Balanced	Balanced	NA	NA
						1522	E4	1522_E4	NA	NA	NA	Balanced	NA	NA
						1523	E3	1523_E3	D suppressed	D suppressed	Balanced	A dominant	Balanced	Balanced
						1523	E4	1523_E4	D suppressed	D suppressed	Balanced	Balanced	Balanced	Balanced
						1523	E5	1523_E5	D suppressed	D suppressed	Balanced	Balanced	Balanced	Balanced
						1524	E4	1524_E4	Balanced	Balanced	Balanced	NA	Balanced	Balanced
						1526	E7	1526_E7	NA	NA	NA	NA	NA	B suppressed
						1531	E4	1531_E4	NA	NA	NA	NA	Balanced	NA
						1536	E1	1536_E1	Balanced	Balanced	Balanced	Balanced	Balanced	Balanced
						1536	E2	1536_E2	Balanced	Balanced	Balanced	D suppressed	Balanced	Balanced
						1536	E3	1536_E3	Balanced	Balanced	Balanced	D suppressed	Balanced	A suppressed
						1536	E4	1536_E4	Balanced	Balanced	Balanced	Balanced	Balanced	Balanced
						1536	E5	1536_E5	Balanced	Balanced	Balanced	A suppressed	Balanced	Balanced
						1536	E6	1536_E6	Balanced	Balanced	Balanced	D suppressed	Balanced	A suppressed
						1536	E7	1536_E7	Balanced	Balanced	Balanced	Balanced	Balanced	Balanced
						1537	E2	1537_E2	Balanced	Balanced	Balanced	Balanced	NA	NA
						1537	E4	1537_E4	Balanced	Balanced	Balanced	Balanced	Balanced	Balanced
						1543	E1	1543_E1	Balanced	Balanced	Balanced	Balanced	Balanced	Balanced
						1543	E2	1543_E2	Balanced	Balanced	Balanced	Balanced	Balanced	Balanced
						1543	E3	1543_E3	Balanced	Balanced	Balanced	Balanced	Balanced	Balanced
						1543	E4	1543_E4	Balanced	Balanced	Balanced	Balanced	Balanced	Balanced
						1543	E5	1543_E5	Balanced	Balanced	Balanced	Balanced	Balanced	Balanced
						1543	E6	1543_E6	Balanced	Balanced	Balanced	Balanced	Balanced	Balanced
						1543	E7	1543_E7	Balanced	Balanced	Balanced	Balanced	Balanced	Balanced
						1551	E1	1551_E1	Balanced	Balanced	Balanced	Balanced	Balanced	Balanced
						1551	E2	1551_E2	Balanced	Balanced	Balanced	Balanced	Balanced	Balanced
						1551	E3	1551_E3	Balanced	Balanced	Balanced	Balanced	Balanced	A suppressed
						1551	E4	1551_E4	Balanced	Balanced	Balanced	Balanced	Balanced	Balanced
						1551	E5	1551_E5	Balanced	Balanced	Balanced	A suppressed	Balanced	Balanced
						1551	E6	1551_E6	Balanced	Balanced	Balanced	Balanced	Balanced	Balanced
						1551	E7	1551_E7	Balanced	Balanced	Balanced	Balanced	Balanced	Balanced
						1554	E3	1554_E3	Balanced	Balanced	Balanced	Balanced	Balanced	Balanced
						1554	E6	1554_E6	Balanced	Balanced	D suppressed	D suppressed	Balanced	Balanced
						1554	E7	1554_E7	D suppressed	D suppressed	D suppressed	D suppressed	Balanced	Balanced
						1558	E4	1558_E4	NA	NA	Balanced	NA	NA	NA
						1560	E2	1560_E2	D suppressed	D suppressed	Balanced	Balanced	Balanced	Balanced
						1560	E3	1560_E3	Balanced	Balanced	Balanced	Balanced	Balanced	A suppressed
						1560	E4	1560_E4	Balanced	Balanced	Balanced	Balanced	Balanced	NA
						1565	E5	1565_E5	D suppressed	D suppressed	Balanced	Balanced	Balanced	Balanced
						1565	E6	1565_E6	D suppressed	D suppressed	Balanced	D suppressed	Balanced	Balanced
						1568	E7	1568_E7	NA	NA	NA	NA	Balanced	NA
						1569	E4	1569_E4	Balanced	Balanced	Balanced	B suppressed	Balanced	Balanced
						1571	E3	1571_E3	NA	NA	NA	NA	NA	B suppressed
						1571	E4	1571_E4	B suppressed	B suppressed	Balanced	Balanced	B suppressed	B suppressed
						1571	E5	1571_E5	B suppressed	B suppressed	Balanced	Balanced	B suppressed	B suppressed
						1571	E6	1571_E6	B suppressed	B suppressed	Balanced	Balanced	B suppressed	B suppressed
						1571	E7	1571_E7	B suppressed	B suppressed	Balanced	Balanced	Balanced	B suppressed
						1572	E4	1572_E4	Balanced	Balanced	Balanced	Balanced	Balanced	Balanced
						1572	E5	1572_E5	Balanced	Balanced	D suppressed	Balanced	Balanced	Balanced
						1573	E1	1573_E1	Balanced	Balanced	NA	NA	NA	NA
						1580	E1	1580_E1	Balanced	Balanced	Balanced	Balanced	Balanced	Balanced
						1580	E2	1580_E2	Balanced	Balanced	Balanced	Balanced	Balanced	Balanced
						1580	E3	1580_E3	Balanced	Balanced	Balanced	Balanced	Balanced	Balanced
						1580	E4	1580_E4	Balanced	Balanced	Balanced	Balanced	Balanced	Balanced
						1580	E5	1580_E5	Balanced	Balanced	Balanced	NA	Balanced	Balanced
						1580	E6	1580_E6	Balanced	Balanced	Balanced	NA	NA	Balanced
						1581	E1	1581_E1	Balanced	Balanced	Balanced	A suppressed	Balanced	A suppressed
						1581	E2	1581_E2	Balanced	Balanced	Balanced	Balanced	Balanced	Balanced
						1581	E4	1581_E4	Balanced	Balanced	Balanced	Balanced	Balanced	Balanced
						1581	E5	1581_E5	Balanced	Balanced	Balanced	A suppressed	Balanced	Balanced
						1581	E6	1581_E6	Balanced	Balanced	Balanced	Balanced	Balanced	A suppressed
						1581	E7	1581_E7	Balanced	Balanced	Balanced	Balanced	Balanced	Balanced
						1582	E1	1582_E1	Balanced	Balanced	Balanced	Balanced	B suppressed	B suppressed
						1582	E2	1582_E2	Balanced	Balanced	Balanced	B suppressed	B suppressed	B suppressed
						1582	E3	1582_E3	Balanced	Balanced	Balanced	Balanced	Balanced	B suppressed
						1585	E6	1585_E6	NA	NA	NA	NA	Balanced	Balanced
						1592	E5	1592_E5	NA	NA	NA	Balanced	NA	Balanced
						1592	E6	1592_E6	Balanced	Balanced	Balanced	Balanced	Balanced	Balanced
						1593	E5	1593_E5	D suppressed	D suppressed	D suppressed	B dominant	Balanced	Balanced
						1593	E7	1593_E7	D suppressed	D suppressed	D suppressed	D suppressed	NA	Balanced
						1597	E3	1597_E3	NA	NA	NA	D suppressed	NA	NA
						1597	E5	1597_E5	D suppressed	D suppressed	Balanced	D suppressed	Balanced	Balanced
						1597	E6	1597_E6	D suppressed	D suppressed	D suppressed	D suppressed	D suppressed	Balanced
						1602	E5	1602_E5	NA	NA	NA	NA	Balanced	NA
						1619	E1	1619_E1	D suppressed	D suppressed	D suppressed	Balanced	NA	NA
						1619	E2	1619_E2	D suppressed	D suppressed	D suppressed	D suppressed	Balanced	Balanced
						1619	E3	1619_E3	D suppressed	D suppressed	D suppressed	D suppressed	Balanced	Balanced
						1619	E4	1619_E4	D suppressed	D suppressed	D suppressed	Balanced	Balanced	Balanced
						1619	E5	1619_E5	D suppressed	D suppressed	D suppressed	Balanced	Balanced	NA
						1623	E2	1623_E2	Balanced	Balanced	Balanced	NA	Balanced	Balanced
						1623	E3	1623_E3	Balanced	Balanced	Balanced	NA	NA	NA
						1623	E5	1623_E5	NA	NA	NA	NA	Balanced	NA
						1623	E7	1623_E7	NA	NA	B suppressed	NA	NA	NA
						1624	E1	1624_E1	Balanced	Balanced	Balanced	Balanced	Balanced	Balanced
						1624	E2	1624_E2	Balanced	Balanced	Balanced	Balanced	Balanced	Balanced
						1624	E3	1624_E3	Balanced	Balanced	Balanced	NA	Balanced	A suppressed
						1624	E4	1624_E4	Balanced	Balanced	Balanced	Balanced	Balanced	Balanced
						1624	E7	1624_E7	NA	NA	NA	NA	NA	Balanced
						1631	E4	1631_E4	NA	NA	NA	NA	NA	A suppressed
						1631	E5	1631_E5	NA	NA	NA	NA	NA	A suppressed
						1633	E3	1633_E3	D suppressed	D suppressed	D suppressed	D suppressed	Balanced	NA
						1633	E5	1633_E5	Balanced	Balanced	D suppressed	Balanced	NA	Balanced
						1633	E6	1633_E6	Balanced	Balanced	Balanced	Balanced	Balanced	Balanced
						1637	E1	1637_E1	Balanced	Balanced	Balanced	A suppressed	Balanced	Balanced
						1637	E2	1637_E2	Balanced	Balanced	Balanced	Balanced	Balanced	Balanced
						1637	E3	1637_E3	Balanced	Balanced	Balanced	Balanced	Balanced	A suppressed
						1637	E4	1637_E4	Balanced	Balanced	Balanced	Balanced	Balanced	Balanced
						1637	E5	1637_E5	Balanced	Balanced	Balanced	Balanced	Balanced	Balanced
						1637	E6	1637_E6	Balanced	Balanced	Balanced	Balanced	Balanced	A suppressed
						1637	E7	1637_E7	Balanced	Balanced	Balanced	Balanced	Balanced	Balanced
						1638	E4	1638_E4	NA	NA	NA	NA	NA	D suppressed
						1638	E6	1638_E6	D suppressed	D suppressed	D suppressed	D suppressed	D suppressed	Balanced
						1638	E7	1638_E7	A dominant	A dominant	D suppressed	D suppressed	D suppressed	Balanced
						1640	E2	1640_E2	Balanced	Balanced	Balanced	Balanced	Balanced	Balanced
						1640	E3	1640_E3	Balanced	Balanced	Balanced	Balanced	Balanced	Balanced
						1640	E6	1640_E6	Balanced	Balanced	Balanced	Balanced	Balanced	Balanced
						1640	E7	1640_E7	Balanced	Balanced	Balanced	Balanced	Balanced	Balanced
						1642	E4	1642_E4	Balanced	Balanced	NA	Balanced	Balanced	Balanced
						1650	E1	1650_E1	NA	NA	NA	A suppressed	NA	NA
						1654	E5	1654_E5	Balanced	Balanced	Balanced	A suppressed	Balanced	Balanced
						1660	E1	1660_E1	D suppressed	D suppressed	D suppressed	Balanced	Balanced	Balanced
						1660	E2	1660_E2	D suppressed	D suppressed	D suppressed	D suppressed	Balanced	Balanced
						1660	E3	1660_E3	D suppressed	D suppressed	D suppressed	D suppressed	Balanced	Balanced
						1660	E4	1660_E4	D suppressed	D suppressed	D suppressed	D suppressed	Balanced	D suppressed
						1660	E5	1660_E5	D suppressed	D suppressed	D suppressed	D suppressed	D suppressed	D suppressed
						1660	E6	1660_E6	D suppressed	D suppressed	D suppressed	D suppressed	Balanced	Balanced
						1661	E6	1661_E6	NA	NA	NA	NA	NA	Balanced
						1664	E1	1664_E1	Balanced	Balanced	Balanced	A suppressed	Balanced	Balanced
						1664	E2	1664_E2	Balanced	Balanced	Balanced	Balanced	Balanced	Balanced
						1664	E3	1664_E3	Balanced	Balanced	Balanced	Balanced	Balanced	A suppressed
						1664	E4	1664_E4	Balanced	Balanced	Balanced	Balanced	Balanced	Balanced
						1664	E5	1664_E5	Balanced	Balanced	Balanced	A suppressed	Balanced	Balanced
						1664	E6	1664_E6	Balanced	Balanced	Balanced	Balanced	Balanced	A suppressed
						1671	E4	1671_E4	NA	NA	NA	B dominant	NA	Balanced
						1672	E5	1672_E5	NA	NA	Balanced	Balanced	NA	NA
						1672	E6	1672_E6	Balanced	Balanced	Balanced	Balanced	Balanced	Balanced
						1674	E2	1674_E2	Balanced	Balanced	A suppressed	A suppressed	Balanced	Balanced
						1674	E6	1674_E6	NA	NA	NA	NA	NA	Balanced
						1675	E2	1675_E2	A suppressed	A suppressed	A suppressed	A suppressed	A suppressed	A suppressed
						1675	E3	1675_E3	A suppressed	A suppressed	A suppressed	A suppressed	A suppressed	Balanced
						1675	E4	1675_E4	A suppressed	A suppressed	A suppressed	A suppressed	Balanced	Balanced
						1675	E5	1675_E5	A suppressed	A suppressed	A suppressed	A suppressed	Balanced	Balanced
						1675	E6	1675_E6	A suppressed	A suppressed	A suppressed	A suppressed	Balanced	Balanced
						1676	E3	1676_E3	NA	NA	NA	NA	Balanced	NA
						1676	E4	1676_E4	NA	NA	NA	Balanced	NA	NA
						1676	E5	1676_E5	NA	NA	NA	Balanced	NA	NA
						1676	E6	1676_E6	Balanced	Balanced	Balanced	Balanced	Balanced	Balanced
						1676	E7	1676_E7	Balanced	Balanced	Balanced	Balanced	Balanced	Balanced
						1681	E1	1681_E1	D suppressed	D suppressed	D suppressed	D suppressed	Balanced	Balanced
						1681	E2	1681_E2	D suppressed	D suppressed	D suppressed	D suppressed	Balanced	Balanced
						1681	E3	1681_E3	D suppressed	D suppressed	D suppressed	D suppressed	Balanced	Balanced
						1681	E4	1681_E4	D suppressed	D suppressed	D suppressed	D suppressed	Balanced	Balanced
						1681	E5	1681_E5	D suppressed	D suppressed	D suppressed	D suppressed	Balanced	Balanced
						1681	E6	1681_E6	D suppressed	D suppressed	D suppressed	D suppressed	Balanced	Balanced
						1681	E7	1681_E7	D suppressed	D suppressed	D suppressed	D suppressed	D suppressed	D suppressed
						1684	E3	1684_E3	Balanced	Balanced	Balanced	Balanced	Balanced	Balanced
						1684	E4	1684_E4	Balanced	Balanced	Balanced	Balanced	Balanced	Balanced
						1684	E6	1684_E6	Balanced	Balanced	Balanced	Balanced	Balanced	Balanced
						1688	E1	1688_E1	D suppressed	D suppressed	D suppressed	D suppressed	D suppressed	D suppressed
						1688	E3	1688_E3	D suppressed	D suppressed	D suppressed	D suppressed	D suppressed	D suppressed
						1688	E4	1688_E4	D suppressed	D suppressed	D suppressed	D suppressed	Balanced	Balanced
						1688	E5	1688_E5	D suppressed	D suppressed	D suppressed	D suppressed	D suppressed	D suppressed
						1688	E6	1688_E6	D suppressed	D suppressed	D suppressed	D suppressed	D suppressed	D suppressed
						1688	E7	1688_E7	D suppressed	D suppressed	D suppressed	D suppressed	D suppressed	Balanced
						1689	E4	1689_E4	NA	NA	NA	NA	NA	B dominant
						1691	E1	1691_E1	Balanced	Balanced	A dominant	A dominant	B suppressed	B suppressed
						1691	E2	1691_E2	Balanced	Balanced	A dominant	A dominant	B suppressed	B suppressed
						1696	E6	1696_E6	B dominant	B dominant	D suppressed	NA	B dominant	A suppressed
						1696	E7	1696_E7	B dominant	B dominant	D suppressed	B dominant	B dominant	A suppressed
						1699	E5	1699_E5	NA	NA	NA	NA	NA	Balanced
						1700	E5	1700_E5	NA	NA	NA	B dominant	A suppressed	A suppressed
						1701	E2	1701_E2	D suppressed	D suppressed	NA	D suppressed	NA	NA
						1705	E3	1705_E3	Balanced	Balanced	Balanced	NA	Balanced	Balanced
						1705	E5	1705_E5	D suppressed	D suppressed	D suppressed	D suppressed	Balanced	D suppressed
						1705	E6	1705_E6	Balanced	Balanced	Balanced	D suppressed	Balanced	D suppressed
						1705	E7	1705_E7	D suppressed	D suppressed	D suppressed	D suppressed	D suppressed	D suppressed
						1706	E1	1706_E1	NA	NA	NA	Balanced	NA	NA
						1706	E3	1706_E3	NA	NA	NA	NA	Balanced	NA
						1707	E3	1707_E3	Balanced	Balanced	NA	D suppressed	Balanced	Balanced
						1707	E4	1707_E4	Balanced	Balanced	Balanced	Balanced	Balanced	Balanced
						1707	E7	1707_E7	Balanced	Balanced	Balanced	Balanced	Balanced	Balanced
						1715	E2	1715_E2	Balanced	Balanced	Balanced	NA	Balanced	Balanced
						1715	E3	1715_E3	NA	NA	Balanced	NA	Balanced	Balanced
						1715	E4	1715_E4	NA	NA	Balanced	D suppressed	NA	NA
						1715	E5	1715_E5	NA	NA	NA	D suppressed	NA	NA
						1722	E4	1722_E4	NA	NA	NA	Balanced	NA	NA
						1722	E5	1722_E5	NA	NA	NA	Balanced	NA	NA
						1723	E3	1723_E3	NA	NA	NA	Balanced	B suppressed	B suppressed
						1723	E4	1723_E4	Balanced	Balanced	Balanced	Balanced	B suppressed	B suppressed
						1723	E5	1723_E5	Balanced	Balanced	Balanced	Balanced	B suppressed	B suppressed
						1723	E6	1723_E6	Balanced	Balanced	B suppressed	Balanced	B suppressed	B suppressed
						1725	E6	1725_E6	NA	NA	NA	NA	Balanced	Balanced
						1736	E4	1736_E4	Balanced	Balanced	NA	Balanced	NA	NA
						1736	E6	1736_E6	Balanced	Balanced	Balanced	Balanced	Balanced	Balanced
						1747	E3	1747_E3	NA	NA	NA	A suppressed	NA	NA
						1747	E5	1747_E5	NA	NA	NA	A suppressed	NA	A suppressed
						1749	E1	1749_E1	Balanced	Balanced	D suppressed	Balanced	Balanced	Balanced
						1749	E2	1749_E2	Balanced	Balanced	D suppressed	Balanced	Balanced	Balanced
						1749	E3	1749_E3	Balanced	Balanced	Balanced	Balanced	Balanced	Balanced
						1749	E4	1749_E4	Balanced	Balanced	Balanced	Balanced	Balanced	Balanced
						1749	E5	1749_E5	Balanced	Balanced	Balanced	Balanced	Balanced	Balanced
						1749	E7	1749_E7	D suppressed	D suppressed	D suppressed	Balanced	Balanced	Balanced
						1753	E4	1753_E4	NA	NA	NA	NA	NA	D dominant
						1755	E3	1755_E3	D suppressed	D suppressed	D suppressed	D suppressed	Balanced	Balanced
						1758	E2	1758_E2	Balanced	Balanced	Balanced	Balanced	Balanced	A suppressed
						1758	E3	1758_E3	Balanced	Balanced	Balanced	Balanced	Balanced	Balanced
						1758	E4	1758_E4	Balanced	Balanced	Balanced	Balanced	Balanced	NA
						1758	E5	1758_E5	Balanced	Balanced	Balanced	Balanced	Balanced	NA
						1758	E6	1758_E6	Balanced	Balanced	Balanced	Balanced	Balanced	NA
						1763	E1	1763_E1	B suppressed	B suppressed	B suppressed	B suppressed	B suppressed	B suppressed
						1763	E2	1763_E2	B suppressed	B suppressed	B suppressed	B suppressed	B suppressed	B suppressed
						1763	E4	1763_E4	Balanced	Balanced	Balanced	Balanced	Balanced	Balanced
						1767	E1	1767_E1	NA	NA	D suppressed	NA	NA	NA
						1769	E3	1769_E3	NA	NA	NA	NA	D dominant	D dominant
						1770	E1	1770_E1	D suppressed	D suppressed	D suppressed	D suppressed	Balanced	Balanced
						1771	E3	1771_E3	D suppressed	D suppressed	NA	D suppressed	Balanced	Balanced
						1771	E4	1771_E4	D suppressed	D suppressed	D suppressed	D suppressed	Balanced	NA
						1771	E5	1771_E5	D suppressed	D suppressed	D suppressed	D suppressed	D suppressed	NA
						1775	E4	1775_E4	D suppressed	D suppressed	D suppressed	D suppressed	Balanced	Balanced
						1775	E7	1775_E7	Balanced	Balanced	D suppressed	Balanced	NA	Balanced
						1782	E4	1782_E4	Balanced	Balanced	Balanced	Balanced	Balanced	A suppressed
						1783	E1	1783_E1	A suppressed	A suppressed	A suppressed	A suppressed	A suppressed	A suppressed
						1783	E3	1783_E3	A suppressed	A suppressed	A suppressed	NA	Balanced	Balanced
						1788	E7	1788_E7	NA	NA	NA	NA	NA	B suppressed
						1790	E1	1790_E1	A dominant	A dominant	A dominant	A dominant	NA	NA
						1790	E2	1790_E2	A dominant	A dominant	A dominant	D suppressed	NA	NA
						1790	E3	1790_E3	A dominant	A dominant	A dominant	A dominant	NA	NA
						1791	E6	1791_E6	NA	NA	NA	NA	A dominant	NA
						1792	E3	1792_E3	Balanced	Balanced	Balanced	NA	A suppressed	A suppressed
						1792	E4	1792_E4	Balanced	Balanced	Balanced	Balanced	Balanced	Balanced
						1792	E5	1792_E5	Balanced	Balanced	NA	Balanced	Balanced	Balanced
						1792	E6	1792_E6	Balanced	Balanced	Balanced	Balanced	Balanced	Balanced
						1793	E4	1793_E4	NA	NA	NA	NA	NA	Balanced
						1793	E7	1793_E7	Balanced	Balanced	Balanced	Balanced	Balanced	Balanced
						1794	E4	1794_E4	D suppressed	D suppressed	D suppressed	D suppressed	Balanced	Balanced
						1794	E5	1794_E5	D suppressed	D suppressed	D suppressed	D suppressed	Balanced	Balanced
						1794	E6	1794_E6	D suppressed	D suppressed	D suppressed	D suppressed	D suppressed	Balanced
						1794	E7	1794_E7	D suppressed	D suppressed	D suppressed	D suppressed	Balanced	Balanced
						1798	E1	1798_E1	D suppressed	D suppressed	Balanced	Balanced	Balanced	Balanced
						1798	E2	1798_E2	D suppressed	D suppressed	Balanced	NA	Balanced	Balanced
						1802	E3	1802_E3	NA	NA	NA	Balanced	NA	NA
						1802	E5	1802_E5	Balanced	Balanced	Balanced	Balanced	Balanced	Balanced
						1802	E6	1802_E6	Balanced	Balanced	Balanced	Balanced	Balanced	Balanced
						1802	E7	1802_E7	Balanced	Balanced	Balanced	Balanced	Balanced	Balanced
						1805	E1	1805_E1	NA	NA	Balanced	NA	Balanced	Balanced
						1807	E4	1807_E4	A dominant	A dominant	A dominant	A dominant	A dominant	A dominant
						1808	E3	1808_E3	Balanced	Balanced	Balanced	D suppressed	Balanced	Balanced
						1812	E1	1812_E1	Balanced	Balanced	Balanced	Balanced	Balanced	Balanced
						1812	E2	1812_E2	Balanced	Balanced	Balanced	Balanced	Balanced	Balanced
						1812	E4	1812_E4	Balanced	Balanced	Balanced	Balanced	Balanced	Balanced
						1812	E5	1812_E5	Balanced	Balanced	Balanced	Balanced	NA	NA
						1812	E7	1812_E7	NA	NA	NA	Balanced	NA	Balanced
						1815	E1	1815_E1	D suppressed	D suppressed	D suppressed	D suppressed	D suppressed	D suppressed
						1815	E2	1815_E2	D suppressed	D suppressed	D suppressed	D suppressed	D suppressed	D suppressed
						1815	E4	1815_E4	Balanced	Balanced	Balanced	D suppressed	Balanced	NA
						1815	E5	1815_E5	NA	NA	NA	Balanced	NA	NA
						1816	E1	1816_E1	A dominant	A dominant	A dominant	A dominant	A dominant	NA
						1816	E5	1816_E5	A dominant	A dominant	A dominant	A dominant	B suppressed	A dominant
						1816	E6	1816_E6	A dominant	A dominant	A dominant	A dominant	A dominant	A dominant
						1816	E7	1816_E7	A dominant	A dominant	A dominant	A dominant	A dominant	B suppressed
						1818	E2	1818_E2	Balanced	Balanced	Balanced	NA	Balanced	Balanced
						1818	E3	1818_E3	Balanced	Balanced	Balanced	NA	Balanced	Balanced
						1818	E4	1818_E4	Balanced	Balanced	Balanced	D suppressed	Balanced	Balanced
						1818	E5	1818_E5	Balanced	Balanced	Balanced	Balanced	Balanced	Balanced
						1818	E6	1818_E6	Balanced	Balanced	Balanced	NA	NA	Balanced
						1823	E1	1823_E1	NA	NA	NA	Balanced	NA	NA
						1824	E3	1824_E3	NA	NA	NA	B dominant	A suppressed	NA
						1824	E7	1824_E7	NA	NA	NA	NA	A suppressed	NA
						1825	E1	1825_E1	D suppressed	D suppressed	D suppressed	D suppressed	Balanced	Balanced
						1825	E3	1825_E3	D suppressed	D suppressed	Balanced	D suppressed	Balanced	Balanced
						1825	E7	1825_E7	D suppressed	D suppressed	D suppressed	D suppressed	Balanced	Balanced
						1826	E1	1826_E1	Balanced	Balanced	Balanced	D suppressed	Balanced	Balanced
						1826	E2	1826_E2	Balanced	Balanced	Balanced	D suppressed	Balanced	Balanced
						1826	E3	1826_E3	Balanced	Balanced	Balanced	D suppressed	Balanced	Balanced
						1826	E4	1826_E4	Balanced	Balanced	Balanced	D suppressed	Balanced	Balanced
						1826	E7	1826_E7	Balanced	Balanced	Balanced	Balanced	Balanced	Balanced
						1828	E1	1828_E1	Balanced	Balanced	Balanced	Balanced	Balanced	Balanced
						1828	E2	1828_E2	Balanced	Balanced	Balanced	Balanced	Balanced	Balanced
						1828	E4	1828_E4	Balanced	Balanced	Balanced	Balanced	Balanced	Balanced
						1828	E5	1828_E5	Balanced	Balanced	Balanced	Balanced	Balanced	Balanced
						1828	E6	1828_E6	Balanced	Balanced	D suppressed	Balanced	Balanced	NA
						1829	E1	1829_E1	Balanced	Balanced	Balanced	Balanced	Balanced	Balanced
						1829	E2	1829_E2	Balanced	Balanced	Balanced	Balanced	Balanced	Balanced
						1829	E3	1829_E3	Balanced	Balanced	Balanced	Balanced	Balanced	Balanced
						1829	E4	1829_E4	Balanced	Balanced	Balanced	Balanced	Balanced	Balanced
						1829	E5	1829_E5	Balanced	Balanced	Balanced	Balanced	Balanced	Balanced
						1829	E6	1829_E6	Balanced	Balanced	Balanced	Balanced	Balanced	Balanced
						1841	E2	1841_E2	Balanced	Balanced	Balanced	NA	NA	NA
						1842	E5	1842_E5	NA	NA	NA	NA	Balanced	A suppressed
						1845	E3	1845_E3	A dominant	A dominant	D suppressed	A dominant	B suppressed	B suppressed
						1845	E5	1845_E5	A dominant	A dominant	A dominant	A dominant	B suppressed	B suppressed
						1845	E6	1845_E6	A dominant	A dominant	B suppressed	A dominant	B suppressed	B suppressed
						1846	E1	1846_E1	Balanced	Balanced	Balanced	Balanced	Balanced	Balanced
						1846	E2	1846_E2	Balanced	Balanced	Balanced	Balanced	Balanced	Balanced
						1846	E3	1846_E3	Balanced	Balanced	Balanced	Balanced	Balanced	Balanced
						1846	E4	1846_E4	Balanced	Balanced	Balanced	Balanced	Balanced	Balanced
						1846	E5	1846_E5	Balanced	Balanced	Balanced	Balanced	Balanced	Balanced
						1846	E6	1846_E6	Balanced	Balanced	Balanced	Balanced	Balanced	Balanced
						1846	E7	1846_E7	Balanced	Balanced	Balanced	Balanced	Balanced	Balanced
						1847	E2	1847_E2	Balanced	Balanced	Balanced	D suppressed	Balanced	Balanced
						1847	E3	1847_E3	Balanced	Balanced	Balanced	Balanced	Balanced	Balanced
						1847	E4	1847_E4	Balanced	Balanced	Balanced	Balanced	Balanced	Balanced
						1847	E5	1847_E5	Balanced	Balanced	Balanced	Balanced	Balanced	Balanced
						1847	E6	1847_E6	Balanced	Balanced	Balanced	Balanced	Balanced	Balanced
						1847	E7	1847_E7	Balanced	Balanced	Balanced	Balanced	Balanced	Balanced
						1848	E1	1848_E1	Balanced	Balanced	Balanced	Balanced	Balanced	Balanced
						1848	E2	1848_E2	Balanced	Balanced	Balanced	Balanced	Balanced	Balanced
						1848	E3	1848_E3	Balanced	Balanced	Balanced	Balanced	Balanced	Balanced
						1848	E4	1848_E4	Balanced	Balanced	Balanced	Balanced	Balanced	Balanced
						1848	E5	1848_E5	Balanced	Balanced	Balanced	Balanced	Balanced	Balanced
						1848	E6	1848_E6	Balanced	Balanced	Balanced	Balanced	Balanced	Balanced
						1848	E7	1848_E7	Balanced	Balanced	Balanced	Balanced	Balanced	Balanced
						1854	E2	1854_E2	NA	NA	NA	NA	Balanced	NA
						1859	E2	1859_E2	Balanced	Balanced	Balanced	D suppressed	Balanced	Balanced
						1859	E3	1859_E3	Balanced	Balanced	Balanced	D suppressed	Balanced	Balanced
						1859	E4	1859_E4	Balanced	Balanced	Balanced	Balanced	Balanced	Balanced
						1859	E5	1859_E5	Balanced	Balanced	Balanced	Balanced	Balanced	Balanced
						1859	E6	1859_E6	Balanced	Balanced	Balanced	Balanced	Balanced	Balanced
						1859	E7	1859_E7	Balanced	Balanced	Balanced	Balanced	Balanced	Balanced
						1864	E1	1864_E1	Balanced	Balanced	Balanced	Balanced	Balanced	Balanced
						1864	E2	1864_E2	Balanced	Balanced	Balanced	Balanced	Balanced	Balanced
						1864	E3	1864_E3	Balanced	Balanced	Balanced	Balanced	Balanced	Balanced
						1864	E4	1864_E4	Balanced	Balanced	Balanced	Balanced	Balanced	Balanced
						1864	E5	1864_E5	Balanced	Balanced	Balanced	Balanced	Balanced	Balanced
						1864	E6	1864_E6	Balanced	Balanced	Balanced	Balanced	Balanced	Balanced
						1864	E7	1864_E7	Balanced	Balanced	Balanced	Balanced	A suppressed	Balanced
						1867	E1	1867_E1	NA	NA	NA	NA	Balanced	NA
						1867	E2	1867_E2	NA	NA	Balanced	NA	NA	NA
						1867	E4	1867_E4	D suppressed	D suppressed	D suppressed	D suppressed	Balanced	Balanced
						1867	E5	1867_E5	D suppressed	D suppressed	D suppressed	D suppressed	Balanced	Balanced
						1867	E6	1867_E6	D suppressed	D suppressed	D suppressed	D suppressed	Balanced	Balanced
						1867	E7	1867_E7	D suppressed	D suppressed	D suppressed	D suppressed	Balanced	Balanced
						1874	E3	1874_E3	Balanced	Balanced	Balanced	Balanced	Balanced	Balanced
						1874	E4	1874_E4	Balanced	Balanced	Balanced	Balanced	Balanced	Balanced
						1874	E5	1874_E5	Balanced	Balanced	Balanced	Balanced	Balanced	Balanced
						1874	E6	1874_E6	Balanced	Balanced	Balanced	Balanced	Balanced	Balanced
						1874	E7	1874_E7	Balanced	Balanced	Balanced	Balanced	Balanced	Balanced
						1875	E6	1875_E6	B suppressed	B suppressed	B suppressed	B suppressed	NA	NA
						1876	E7	1876_E7	D suppressed	D suppressed	D suppressed	D suppressed	NA	Balanced
						1887	E4	1887_E4	B suppressed	B suppressed	B suppressed	B suppressed	B suppressed	B suppressed
						1887	E5	1887_E5	B suppressed	B suppressed	B suppressed	B suppressed	B suppressed	B suppressed
						1887	E6	1887_E6	B suppressed	B suppressed	NA	B suppressed	B suppressed	NA
						1888	E4	1888_E4	NA	NA	NA	NA	NA	Balanced
						1888	E6	1888_E6	NA	NA	NA	NA	NA	A suppressed
						1888	E7	1888_E7	NA	NA	NA	NA	NA	A suppressed
						1889	E1	1889_E1	NA	NA	NA	NA	B suppressed	NA
						1890	E3	1890_E3	Balanced	Balanced	NA	D suppressed	NA	NA
						1890	E6	1890_E6	NA	NA	Balanced	NA	NA	Balanced
						1895	E1	1895_E1	Balanced	Balanced	Balanced	Balanced	Balanced	Balanced
						1895	E6	1895_E6	NA	NA	NA	NA	NA	Balanced
						1897	E2	1897_E2	NA	NA	NA	NA	Balanced	NA
						1897	E6	1897_E6	NA	NA	NA	NA	Balanced	NA
						1898	E4	1898_E4	NA	NA	NA	Balanced	NA	NA
						1898	E5	1898_E5	NA	NA	NA	Balanced	NA	NA
						1898	E6	1898_E6	NA	NA	NA	Balanced	NA	NA
						1900	E4	1900_E4	B suppressed	B suppressed	B suppressed	B suppressed	B suppressed	B suppressed
						1900	E5	1900_E5	B suppressed	B suppressed	B suppressed	B suppressed	B suppressed	NA
						1901	E1	1901_E1	NA	NA	NA	D suppressed	NA	Balanced
						1901	E2	1901_E2	NA	NA	NA	D suppressed	D suppressed	Balanced
						1901	E5	1901_E5	A dominant	A dominant	A dominant	B suppressed	B suppressed	NA
						1903	E4	1903_E4	NA	NA	NA	D suppressed	NA	NA
						1904	E1	1904_E1	Balanced	Balanced	Balanced	Balanced	Balanced	Balanced
						1904	E2	1904_E2	Balanced	Balanced	Balanced	Balanced	Balanced	Balanced
						1904	E5	1904_E5	Balanced	Balanced	NA	Balanced	A suppressed	NA
						1904	E6	1904_E6	Balanced	Balanced	NA	Balanced	A suppressed	NA
						1907	E3	1907_E3	NA	NA	NA	Balanced	NA	NA
						1907	E5	1907_E5	NA	NA	NA	NA	NA	Balanced
						1908	E3	1908_E3	Balanced	Balanced	Balanced	Balanced	Balanced	Balanced
						1908	E4	1908_E4	Balanced	Balanced	Balanced	Balanced	Balanced	Balanced
						1908	E5	1908_E5	Balanced	Balanced	Balanced	Balanced	Balanced	Balanced
						1908	E6	1908_E6	Balanced	Balanced	Balanced	Balanced	Balanced	Balanced
						1908	E7	1908_E7	Balanced	Balanced	Balanced	Balanced	Balanced	Balanced
						1914	E1	1914_E1	D suppressed	D suppressed	Balanced	D suppressed	Balanced	B suppressed
						1914	E4	1914_E4	D suppressed	D suppressed	D suppressed	D suppressed	Balanced	Balanced
						1914	E5	1914_E5	D suppressed	D suppressed	D suppressed	D suppressed	Balanced	Balanced
						1915	E1	1915_E1	Balanced	Balanced	Balanced	Balanced	Balanced	Balanced
						1915	E2	1915_E2	Balanced	Balanced	Balanced	Balanced	Balanced	Balanced
						1915	E3	1915_E3	Balanced	Balanced	Balanced	Balanced	Balanced	Balanced
						1915	E4	1915_E4	Balanced	Balanced	Balanced	Balanced	Balanced	Balanced
						1915	E5	1915_E5	Balanced	Balanced	Balanced	Balanced	Balanced	Balanced
						1915	E6	1915_E6	Balanced	Balanced	Balanced	Balanced	Balanced	Balanced
						1915	E7	1915_E7	Balanced	Balanced	Balanced	Balanced	B suppressed	Balanced
						1917	E7	1917_E7	NA	NA	NA	NA	Balanced	NA
						1921	E7	1921_E7	D suppressed	D suppressed	B dominant	D suppressed	B dominant	B dominant
						1926	E1	1926_E1	D suppressed	D suppressed	Balanced	D suppressed	Balanced	Balanced
						1926	E2	1926_E2	D suppressed	D suppressed	D suppressed	D suppressed	Balanced	Balanced
						1926	E3	1926_E3	D suppressed	D suppressed	D suppressed	D suppressed	Balanced	Balanced
						1926	E7	1926_E7	Balanced	Balanced	Balanced	Balanced	Balanced	Balanced
						1927	E5	1927_E5	Balanced	Balanced	Balanced	Balanced	Balanced	Balanced
						1927	E6	1927_E6	Balanced	Balanced	Balanced	Balanced	Balanced	Balanced
						1929	E1	1929_E1	Balanced	Balanced	Balanced	Balanced	Balanced	Balanced
						1929	E2	1929_E2	Balanced	Balanced	Balanced	Balanced	Balanced	Balanced
						1929	E3	1929_E3	Balanced	Balanced	Balanced	Balanced	Balanced	Balanced
						1929	E4	1929_E4	Balanced	Balanced	Balanced	Balanced	Balanced	Balanced
						1929	E5	1929_E5	Balanced	Balanced	Balanced	Balanced	Balanced	Balanced
						1929	E6	1929_E6	Balanced	Balanced	Balanced	Balanced	NA	NA
						1933	E1	1933_E1	D suppressed	D suppressed	Balanced	D suppressed	Balanced	Balanced
						1933	E2	1933_E2	D suppressed	D suppressed	D suppressed	D suppressed	Balanced	Balanced
						1933	E3	1933_E3	D suppressed	D suppressed	D suppressed	D suppressed	Balanced	Balanced
						1933	E4	1933_E4	D suppressed	D suppressed	D suppressed	D suppressed	Balanced	Balanced
						1933	E5	1933_E5	D suppressed	D suppressed	D suppressed	D suppressed	Balanced	Balanced
						1933	E6	1933_E6	D suppressed	D suppressed	D suppressed	D suppressed	Balanced	Balanced
						1933	E7	1933_E7	D suppressed	D suppressed	D suppressed	D suppressed	Balanced	Balanced
						1936	E4	1936_E4	NA	NA	NA	Balanced	NA	NA
						1936	E5	1936_E5	NA	NA	NA	Balanced	NA	NA
						1936	E6	1936_E6	Balanced	Balanced	NA	Balanced	Balanced	NA
						1936	E7	1936_E7	Balanced	Balanced	NA	D suppressed	Balanced	NA
						1938	E6	1938_E6	NA	NA	NA	NA	D dominant	NA
						1941	E3	1941_E3	NA	NA	NA	NA	NA	Balanced
						1941	E5	1941_E5	NA	NA	NA	D suppressed	NA	NA
						1942	E5	1942_E5	NA	NA	NA	D suppressed	NA	NA
						1943	E4	1943_E4	D suppressed	D suppressed	NA	D suppressed	NA	NA
						1943	E5	1943_E5	NA	NA	D suppressed	D suppressed	NA	NA
						1949	E3	1949_E3	Balanced	Balanced	Balanced	D suppressed	Balanced	Balanced
						1949	E4	1949_E4	Balanced	Balanced	Balanced	Balanced	Balanced	Balanced
						1949	E5	1949_E5	Balanced	Balanced	Balanced	Balanced	Balanced	Balanced
						1949	E7	1949_E7	Balanced	Balanced	Balanced	Balanced	Balanced	Balanced
						1950	E4	1950_E4	Balanced	Balanced	D suppressed	Balanced	Balanced	Balanced
						1950	E5	1950_E5	Balanced	Balanced	Balanced	Balanced	Balanced	NA
						1953	E2	1953_E2	D suppressed	D suppressed	Balanced	D suppressed	Balanced	Balanced
						1953	E3	1953_E3	Balanced	Balanced	Balanced	Balanced	Balanced	Balanced
						1953	E4	1953_E4	Balanced	Balanced	Balanced	Balanced	Balanced	Balanced
						1953	E5	1953_E5	Balanced	Balanced	Balanced	Balanced	Balanced	Balanced
						1953	E6	1953_E6	Balanced	Balanced	Balanced	Balanced	Balanced	Balanced
						1954	E1	1954_E1	Balanced	Balanced	Balanced	Balanced	Balanced	Balanced
						1954	E2	1954_E2	Balanced	Balanced	Balanced	Balanced	Balanced	Balanced
						1954	E3	1954_E3	Balanced	Balanced	Balanced	Balanced	Balanced	Balanced
						1954	E4	1954_E4	Balanced	Balanced	Balanced	Balanced	Balanced	Balanced
						1954	E5	1954_E5	Balanced	Balanced	Balanced	Balanced	Balanced	Balanced
						1954	E6	1954_E6	Balanced	Balanced	Balanced	Balanced	Balanced	Balanced
						1954	E7	1954_E7	Balanced	Balanced	Balanced	Balanced	Balanced	Balanced
						1959	E1	1959_E1	NA	NA	B suppressed	B suppressed	B suppressed	NA
						1962	E4	1962_E4	Balanced	Balanced	Balanced	Balanced	Balanced	Balanced
						1962	E5	1962_E5	Balanced	Balanced	Balanced	Balanced	Balanced	Balanced
						1962	E6	1962_E6	Balanced	Balanced	Balanced	Balanced	Balanced	NA
						1965	E3	1965_E3	NA	NA	NA	B suppressed	NA	NA
						1968	E4	1968_E4	Balanced	Balanced	Balanced	Balanced	Balanced	Balanced
						1968	E5	1968_E5	Balanced	Balanced	Balanced	Balanced	Balanced	Balanced
						1968	E7	1968_E7	Balanced	Balanced	Balanced	Balanced	Balanced	Balanced
						1972	E5	1972_E5	NA	NA	NA	NA	NA	Balanced
						1972	E6	1972_E6	NA	NA	NA	D suppressed	Balanced	D suppressed
						1972	E7	1972_E7	NA	NA	NA	NA	NA	Balanced
						1978	E3	1978_E3	NA	NA	NA	Balanced	Balanced	A suppressed
						1978	E6	1978_E6	Balanced	Balanced	NA	Balanced	Balanced	NA
						1979	E3	1979_E3	Balanced	Balanced	Balanced	Balanced	Balanced	Balanced
						1979	E4	1979_E4	Balanced	Balanced	Balanced	Balanced	Balanced	Balanced
						1979	E6	1979_E6	D suppressed	D suppressed	D suppressed	D suppressed	Balanced	Balanced
						1979	E7	1979_E7	D suppressed	D suppressed	D suppressed	D suppressed	D suppressed	Balanced
						1980	E1	1980_E1	Balanced	Balanced	Balanced	Balanced	Balanced	Balanced
						1980	E2	1980_E2	Balanced	Balanced	Balanced	Balanced	Balanced	Balanced
						1980	E3	1980_E3	Balanced	Balanced	Balanced	Balanced	Balanced	Balanced
						1980	E4	1980_E4	Balanced	Balanced	Balanced	Balanced	Balanced	Balanced
						1980	E5	1980_E5	Balanced	Balanced	Balanced	Balanced	Balanced	Balanced
						1980	E6	1980_E6	Balanced	Balanced	Balanced	Balanced	Balanced	Balanced
						1980	E7	1980_E7	Balanced	Balanced	Balanced	Balanced	A suppressed	A suppressed
						1986	E7	1986_E7	NA	NA	NA	NA	NA	Balanced
						1993	E4	1993_E4	Balanced	Balanced	Balanced	NA	Balanced	NA
						1996	E1	1996_E1	Balanced	Balanced	Balanced	Balanced	Balanced	Balanced
						1996	E2	1996_E2	Balanced	Balanced	Balanced	D suppressed	Balanced	Balanced
						1996	E3	1996_E3	Balanced	Balanced	Balanced	Balanced	Balanced	Balanced
						1996	E4	1996_E4	Balanced	Balanced	Balanced	Balanced	Balanced	Balanced
						1996	E5	1996_E5	Balanced	Balanced	Balanced	Balanced	Balanced	Balanced
						1996	E6	1996_E6	Balanced	Balanced	Balanced	Balanced	Balanced	Balanced
						1997	E3	1997_E3	Balanced	Balanced	Balanced	A suppressed	A suppressed	A suppressed
						1997	E6	1997_E6	Balanced	Balanced	Balanced	A suppressed	A suppressed	Balanced
						1997	E7	1997_E7	Balanced	Balanced	Balanced	A suppressed	A suppressed	Balanced
						1999	E1	1999_E1	Balanced	Balanced	Balanced	Balanced	Balanced	Balanced
						1999	E2	1999_E2	Balanced	Balanced	Balanced	Balanced	Balanced	Balanced
						1999	E3	1999_E3	Balanced	Balanced	Balanced	Balanced	Balanced	Balanced
						1999	E4	1999_E4	Balanced	Balanced	Balanced	Balanced	Balanced	Balanced
						1999	E5	1999_E5	Balanced	Balanced	Balanced	Balanced	Balanced	Balanced
						1999	E6	1999_E6	Balanced	Balanced	Balanced	Balanced	Balanced	Balanced
						1999	E7	1999_E7	Balanced	Balanced	Balanced	Balanced	Balanced	Balanced
						2004	E1	2004_E1	Balanced	Balanced	Balanced	D suppressed	Balanced	Balanced
						2004	E2	2004_E2	Balanced	Balanced	Balanced	D suppressed	Balanced	Balanced
						2004	E4	2004_E4	Balanced	Balanced	Balanced	Balanced	Balanced	Balanced
						2004	E5	2004_E5	Balanced	Balanced	Balanced	Balanced	Balanced	Balanced
						2004	E6	2004_E6	Balanced	Balanced	Balanced	Balanced	Balanced	Balanced
						2013	E1	2013_E1	D suppressed	D suppressed	D suppressed	D suppressed	D suppressed	Balanced
						2013	E2	2013_E2	D suppressed	D suppressed	D suppressed	D suppressed	D suppressed	D suppressed
						2013	E3	2013_E3	D suppressed	D suppressed	D suppressed	D suppressed	D suppressed	D suppressed
						2013	E4	2013_E4	D suppressed	D suppressed	D suppressed	D suppressed	Balanced	Balanced
						2013	E5	2013_E5	D suppressed	D suppressed	D suppressed	D suppressed	Balanced	Balanced
						2013	E6	2013_E6	D suppressed	D suppressed	D suppressed	D suppressed	D suppressed	Balanced
						2013	E7	2013_E7	D suppressed	D suppressed	D suppressed	D suppressed	D suppressed	Balanced
						2015	E1	2015_E1	D dominant	D dominant	D dominant	Balanced	D dominant	D dominant
						2017	E3	2017_E3	NA	NA	NA	B suppressed	NA	NA
						2018	E5	2018_E5	D suppressed	D suppressed	NA	D suppressed	NA	Balanced
						2018	E6	2018_E6	D suppressed	D suppressed	D suppressed	D suppressed	Balanced	Balanced
						2020	E3	2020_E3	NA	NA	NA	B suppressed	NA	NA
						2022	E2	2022_E2	Balanced	Balanced	Balanced	NA	NA	NA
						2022	E6	2022_E6	D suppressed	D suppressed	D suppressed	Balanced	Balanced	Balanced
						2022	E7	2022_E7	D suppressed	D suppressed	D suppressed	D suppressed	Balanced	Balanced
						2024	E1	2024_E1	Balanced	Balanced	Balanced	Balanced	Balanced	Balanced
						2024	E2	2024_E2	Balanced	Balanced	Balanced	Balanced	Balanced	Balanced
						2024	E3	2024_E3	Balanced	Balanced	Balanced	Balanced	Balanced	Balanced
						2024	E4	2024_E4	Balanced	Balanced	Balanced	Balanced	Balanced	Balanced
						2024	E5	2024_E5	Balanced	Balanced	Balanced	Balanced	Balanced	Balanced
						2024	E6	2024_E6	Balanced	Balanced	Balanced	Balanced	Balanced	Balanced
						2024	E7	2024_E7	Balanced	Balanced	Balanced	Balanced	A suppressed	Balanced
						2026	E1	2026_E1	D suppressed	D suppressed	D suppressed	D suppressed	Balanced	B suppressed
						2026	E2	2026_E2	D suppressed	D suppressed	D suppressed	A dominant	Balanced	B suppressed
						2026	E3	2026_E3	D suppressed	D suppressed	D suppressed	D suppressed	Balanced	Balanced
						2026	E4	2026_E4	D suppressed	D suppressed	D suppressed	D suppressed	Balanced	D suppressed
						2026	E6	2026_E6	D suppressed	D suppressed	D suppressed	D suppressed	D suppressed	D suppressed
						2026	E7	2026_E7	D suppressed	D suppressed	A dominant	D suppressed	D suppressed	D suppressed
						2027	E5	2027_E5	NA	NA	NA	NA	NA	Balanced
						2029	E5	2029_E5	NA	NA	NA	Balanced	NA	NA
						2029	E6	2029_E6	NA	NA	NA	Balanced	Balanced	NA
						2030	E5	2030_E5	Balanced	Balanced	Balanced	Balanced	Balanced	Balanced
						2030	E7	2030_E7	NA	NA	D suppressed	NA	NA	D suppressed
						2032	E6	2032_E6	NA	NA	NA	D suppressed	NA	NA
						2034	E4	2034_E4	NA	NA	NA	NA	Balanced	Balanced
						2034	E6	2034_E6	Balanced	Balanced	Balanced	Balanced	Balanced	Balanced
						2036	E4	2036_E4	NA	NA	NA	NA	NA	Balanced
						2036	E6	2036_E6	B suppressed	B suppressed	B suppressed	B suppressed	Balanced	Balanced
						2036	E7	2036_E7	B suppressed	B suppressed	B suppressed	B suppressed	Balanced	Balanced
						2037	E1	2037_E1	NA	NA	NA	D suppressed	NA	NA
						2040	E2	2040_E2	Balanced	Balanced	Balanced	Balanced	Balanced	Balanced
						2040	E3	2040_E3	Balanced	Balanced	Balanced	Balanced	Balanced	Balanced
						2040	E4	2040_E4	Balanced	Balanced	Balanced	Balanced	Balanced	NA
						2043	E1	2043_E1	NA	NA	NA	Balanced	NA	Balanced
						2043	E4	2043_E4	Balanced	Balanced	Balanced	Balanced	Balanced	Balanced
						2043	E5	2043_E5	Balanced	Balanced	Balanced	Balanced	Balanced	Balanced
						2043	E6	2043_E6	Balanced	Balanced	Balanced	Balanced	Balanced	NA
						2044	E6	2044_E6	D suppressed	D suppressed	D suppressed	D suppressed	Balanced	NA
						2045	E3	2045_E3	Balanced	Balanced	Balanced	Balanced	Balanced	Balanced
						2045	E5	2045_E5	Balanced	Balanced	Balanced	Balanced	Balanced	Balanced
						2045	E6	2045_E6	Balanced	Balanced	Balanced	Balanced	Balanced	Balanced
						2045	E7	2045_E7	Balanced	Balanced	Balanced	Balanced	Balanced	Balanced
						2046	E5	2046_E5	NA	NA	NA	Balanced	NA	NA
						2046	E6	2046_E6	NA	NA	NA	Balanced	Balanced	NA
						2048	E1	2048_E1	NA	NA	NA	Balanced	NA	NA
						2048	E3	2048_E3	Balanced	Balanced	Balanced	Balanced	Balanced	Balanced
						2048	E4	2048_E4	Balanced	Balanced	Balanced	Balanced	A suppressed	Balanced
						2048	E7	2048_E7	Balanced	Balanced	Balanced	Balanced	Balanced	Balanced
						2049	E1	2049_E1	Balanced	Balanced	Balanced	Balanced	Balanced	Balanced
						2049	E2	2049_E2	Balanced	Balanced	Balanced	Balanced	Balanced	Balanced
						2049	E3	2049_E3	Balanced	Balanced	Balanced	Balanced	Balanced	Balanced
						2049	E4	2049_E4	Balanced	Balanced	Balanced	Balanced	Balanced	Balanced
						2049	E5	2049_E5	Balanced	Balanced	Balanced	Balanced	Balanced	Balanced
						2049	E6	2049_E6	Balanced	Balanced	Balanced	Balanced	Balanced	Balanced
						2050	E5	2050_E5	Balanced	Balanced	NA	Balanced	NA	NA
						2053	E1	2053_E1	Balanced	Balanced	Balanced	D suppressed	Balanced	Balanced
						2053	E3	2053_E3	D suppressed	D suppressed	Balanced	D suppressed	Balanced	Balanced
						2053	E4	2053_E4	Balanced	Balanced	D suppressed	D suppressed	Balanced	NA
						2056	E5	2056_E5	NA	NA	NA	Balanced	NA	NA
						2062	E1	2062_E1	Balanced	Balanced	Balanced	Balanced	Balanced	Balanced
						2062	E5	2062_E5	Balanced	Balanced	Balanced	Balanced	Balanced	Balanced
						2063	E6	2063_E6	NA	NA	NA	A suppressed	NA	NA
						2064	E3	2064_E3	Balanced	Balanced	Balanced	Balanced	Balanced	Balanced
						2064	E4	2064_E4	Balanced	Balanced	Balanced	Balanced	Balanced	Balanced
						2064	E5	2064_E5	Balanced	Balanced	Balanced	Balanced	Balanced	Balanced
						2066	E1	2066_E1	D suppressed	D suppressed	D suppressed	D suppressed	Balanced	Balanced
						2066	E2	2066_E2	D suppressed	D suppressed	Balanced	D suppressed	Balanced	Balanced
						2066	E3	2066_E3	D suppressed	D suppressed	D suppressed	D suppressed	Balanced	D suppressed
						2066	E4	2066_E4	D suppressed	D suppressed	D suppressed	D suppressed	Balanced	Balanced
						2066	E5	2066_E5	D suppressed	D suppressed	D suppressed	D suppressed	Balanced	Balanced
						2066	E6	2066_E6	D suppressed	D suppressed	D suppressed	D suppressed	Balanced	Balanced
						2066	E7	2066_E7	D suppressed	D suppressed	D suppressed	D suppressed	Balanced	Balanced
						2067	E1	2067_E1	Balanced	Balanced	Balanced	Balanced	Balanced	Balanced
						2067	E2	2067_E2	Balanced	Balanced	Balanced	Balanced	Balanced	Balanced
						2067	E3	2067_E3	Balanced	Balanced	Balanced	Balanced	Balanced	Balanced
						2067	E4	2067_E4	Balanced	Balanced	Balanced	Balanced	Balanced	Balanced
						2067	E5	2067_E5	Balanced	Balanced	Balanced	Balanced	Balanced	Balanced
						2067	E6	2067_E6	Balanced	Balanced	Balanced	Balanced	Balanced	Balanced
[truncated: 30,774 more rows]

## Sheet: Figure 6c,6e
Source data for Figure 6c						Source data for Figure 6e
samples	Stages	imprinting	Number			sample	subgenome	imprinting	Number
AxC-CxA	E1	MEG	60			AxC-CxA	A	MEG	71
AxC-CxA	E1	PEG	11			AxC-CxA	A	PEG	23
AxC-CxA	E2	MEG	14			AxC-CxA	B	MEG	83
AxC-CxA	E2	PEG	8			AxC-CxA	B	PEG	34
AxC-CxA	E3	MEG	4			AxS-SxA	A	MEG	85
AxC-CxA	E3	PEG	1			AxS-SxA	A	PEG	28
AxC-CxA	E4	MEG	1			AxS-SxA	B	MEG	92
AxC-CxA	E4	PEG	5			AxS-SxA	B	PEG	55
AxC-CxA	E5	MEG	3			AxZ-ZxA	A	MEG	89
AxC-CxA	E5	PEG	2			AxZ-ZxA	A	PEG	24
AxC-CxA	E6	MEG	3			AxZ-ZxA	B	MEG	77
AxC-CxA	E6	PEG	1			AxZ-ZxA	B	PEG	40
AxC-CxA	E8	MEG	34			AxZ-ZxA	D	MEG	20
AxC-CxA	E8	PEG	15			AxZ-ZxA	D	PEG	4
AxC-CxA	E9	MEG	80			CxS-SxC	A	MEG	76
AxC-CxA	E9	PEG	29			CxS-SxC	A	PEG	22
AxS-SxA	E1	MEG	52			CxS-SxC	B	MEG	66
AxS-SxA	E1	PEG	8			CxS-SxC	B	PEG	39
AxS-SxA	E2	MEG	25
AxS-SxA	E2	PEG	7
AxS-SxA	E3	MEG	8
AxS-SxA	E3	PEG	6
AxS-SxA	E4	MEG	1
AxS-SxA	E6	MEG	3
AxS-SxA	E7	MEG	4
AxS-SxA	E7	PEG	6
AxS-SxA	E8	MEG	44
AxS-SxA	E8	PEG	52
AxS-SxA	E9	MEG	97
AxS-SxA	E9	PEG	42
AxZ-ZxA	E1	MEG	55
AxZ-ZxA	E1	PEG	3
AxZ-ZxA	E2	MEG	26
AxZ-ZxA	E2	PEG	1
AxZ-ZxA	E3	MEG	28
AxZ-ZxA	E3	PEG	5
AxZ-ZxA	E5	PEG	1
AxZ-ZxA	E8	MEG	114
AxZ-ZxA	E8	PEG	61
AxZ-ZxA	E9	MEG	23
AxZ-ZxA	E9	PEG	12
CxS-SxC	E1	MEG	71
CxS-SxC	E1	PEG	9
CxS-SxC	E2	MEG	22
CxS-SxC	E2	PEG	8
CxS-SxC	E3	MEG	11
CxS-SxC	E3	PEG	1
CxS-SxC	E4	MEG	1
CxS-SxC	E5	MEG	3
CxS-SxC	E6	MEG	2
CxS-SxC	E6	PEG	1
CxS-SxC	E7	MEG	11
CxS-SxC	E7	PEG	3
CxS-SxC	E8	MEG	20
CxS-SxC	E8	PEG	34
CxS-SxC	E9	MEG	43
CxS-SxC	E9	PEG	20

## Sheet: Figure 7ab,7e
Source data for Figure 7a					Source data for Figure 7b					Source data for Figure 7e
Assay	Gene	Stage	Value		Assay	Event	Stage	Value		Assay	PEG/MEG	Crossing	A%	S%
RNAseq	XLOC_061322 (S x A)	E5 vs. E4	9.37927		RNAseq	XLOC_068425;A3:chr3A:474677322-474677405:474677322-474677411:+	E5	0.479558		RNAseq	XLOC_116226 (PEG, E3)	A x S	0	1
RNAseq	XLOC_061322 (S x A)	E6 vs. E4	8.54188		RNAseq	XLOC_068425;A3:chr3A:474677322-474677405:474677322-474677411:+	E6	0.196568		RNAseq	XLOC_116226 (PEG, E3)	A x S	0	1
RNAseq	XLOC_123260 (S x A)	E5 vs. E4	4.70854		RNAseq	XLOC_131342;A3:chr5A:393363946-393364023:393363946-393364044:+	E5	0.516687		ddPCR	XLOC_116226 (PEG, E3)	A x S	0.0929217	0.907078
RNAseq	XLOC_123260 (S x A)	E6 vs. E4	4.3631		RNAseq	XLOC_131342;A3:chr5A:393363946-393364023:393363946-393364044:+	E6	0.353609		ddPCR	XLOC_116226 (PEG, E3)	A x S	0.116984	0.883016
RNAseq	XLOC_114665 (S x A)	E5 vs. E4	3.99863		RNAseq	XLOC_131342;A3:chr5A:393363946-393364023:393363946-393364041:+	E5	0.419462		ddPCR	XLOC_116226 (PEG, E3)	A x S	0.100523	0.899477
RNAseq	XLOC_114665 (S x A)	E6 vs. E4	8.67727		RNAseq	XLOC_131342;A3:chr5A:393363946-393364023:393363946-393364041:+	E6	0.177451		RNAseq	XLOC_116226 (PEG, E3)	S x A	0.911111	0.0888889
RNAseq	XLOC_114665 (A x S)	E5 vs. E4	5.58588		RNAseq	XLOC_026726;RI:chr1D:332703281:332703379-332703500:332703634:-	E5	0.292912		RNAseq	XLOC_116226 (PEG, E3)	S x A	0.920455	0.0795455
RNAseq	XLOC_114665 (A x S)	E6 vs. E4	5.07458		RNAseq	XLOC_026726;RI:chr1D:332703281:332703379-332703500:332703634:-	E6	0.649246		ddPCR	XLOC_116226 (PEG, E3)	S x A	0.729786	0.270214
RNAseq	XLOC_061322 (S x A)	E5 vs. E4	6.58884		RNAseq	XLOC_068425;A3:chr3A:474677322-474677405:474677322-474677411:+	E5	0.267969		ddPCR	XLOC_116226 (PEG, E3)	S x A	0.77019	0.22981
RNAseq	XLOC_061322 (S x A)	E6 vs. E4	12.3304		RNAseq	XLOC_068425;A3:chr3A:474677322-474677405:474677322-474677411:+	E6	0.377097		ddPCR	XLOC_116226 (PEG, E3)	S x A	0.941324	0.0586759
RNAseq	XLOC_123260 (S x A)	E5 vs. E4	3.15116		RNAseq	XLOC_131342;A3:chr5A:393363946-393364023:393363946-393364044:+	E5	0.448414		RNAseq	XLOC_210220 (PEG, E8)	A x S	0.0852273	0.914773
RNAseq	XLOC_123260 (S x A)	E6 vs. E4	7.04865		RNAseq	XLOC_131342;A3:chr5A:393363946-393364023:393363946-393364044:+	E6	0.171506		RNAseq	XLOC_210220 (PEG, E8)	A x S	0.110714	0.889286
RNAseq	XLOC_114665 (S x A)	E5 vs. E4	6.13263		RNAseq	XLOC_131342;A3:chr5A:393363946-393364023:393363946-393364041:+	E5	0.227461		ddPCR	XLOC_210220 (PEG, E8)	A x S	0.0266971	0.973303
RNAseq	XLOC_114665 (S x A)	E6 vs. E4	5.87539		RNAseq	XLOC_131342;A3:chr5A:393363946-393364023:393363946-393364041:+	E6	0.133014		ddPCR	XLOC_210220 (PEG, E8)	A x S	0.0470825	0.952917
RNAseq	XLOC_114665 (A x S)	E5 vs. E4	3.02455		RNAseq	XLOC_026726;RI:chr1D:332703281:332703379-332703500:332703634:-	E5	0.499057		ddPCR	XLOC_210220 (PEG, E8)	A x S	0.0511771	0.948823
RNAseq	XLOC_114665 (A x S)	E6 vs. E4	6.62861		RNAseq	XLOC_026726;RI:chr1D:332703281:332703379-332703500:332703634:-	E6	0.399996		RNAseq	XLOC_210220 (PEG, E8)	S x A	0.847059	0.152941
ddPCR	XLOC_061322 (S x A)	E5 vs. E4	5.24721		ddPCR	XLOC_068425;A3:chr3A:474677322-474677405:474677322-474677411:+	E5	0.342616		RNAseq	XLOC_210220 (PEG, E8)	S x A	0.851711	0.148289
ddPCR	XLOC_061322 (S x A)	E6 vs. E4	8.60363		ddPCR	XLOC_068425;A3:chr3A:474677322-474677405:474677322-474677411:+	E6	0.327699		ddPCR	XLOC_210220 (PEG, E8)	S x A	0.788587	0.211413
ddPCR	XLOC_123260 (S x A)	E5 vs. E4	3.87032		ddPCR	XLOC_131342;A3:chr5A:393363946-393364023:393363946-393364044:+	E5	0.402589		ddPCR	XLOC_210220 (PEG, E8)	S x A	0.976773	0.0232273
ddPCR	XLOC_123260 (S x A)	E6 vs. E4	5.49909		ddPCR	XLOC_131342;A3:chr5A:393363946-393364023:393363946-393364044:+	E6	0.323941		ddPCR	XLOC_210220 (PEG, E8)	S x A	0.81801	0.18199
ddPCR	XLOC_114665 (S x A)	E5 vs. E4	4.23654		ddPCR	XLOC_131342;A3:chr5A:393363946-393364023:393363946-393364041:+	E5	0.276534		RNAseq	XLOC_045394 (MEG, E3)	A x S	0.814286	0.185714
ddPCR	XLOC_114665 (S x A)	E6 vs. E4	6.36448		ddPCR	XLOC_131342;A3:chr5A:393363946-393364023:393363946-393364041:+	E6	0.179438		RNAseq	XLOC_045394 (MEG, E3)	A x S	0.908397	0.0916031
ddPCR	XLOC_114665 (A x S)	E5 vs. E4	3.22253		ddPCR	XLOC_026726;RI:chr1D:332703281:332703379-332703500:332703634:-	E5	0.247456		ddPCR	XLOC_045394 (MEG, E3)	A x S	0.778918	0.221082
ddPCR	XLOC_114665 (A x S)	E6 vs. E4	6.13748		ddPCR	XLOC_026726;RI:chr1D:332703281:332703379-332703500:332703634:-	E6	0.532259		ddPCR	XLOC_045394 (MEG, E3)	A x S	0.772297	0.227704
ddPCR	XLOC_061322 (S x A)	E5 vs. E4	6.60442		ddPCR	XLOC_068425;A3:chr3A:474677322-474677405:474677322-474677411:+	E5	0.344399		ddPCR	XLOC_045394 (MEG, E3)	A x S	0.864155	0.135845
ddPCR	XLOC_061322 (S x A)	E6 vs. E4	9.03676		ddPCR	XLOC_068425;A3:chr3A:474677322-474677405:474677322-474677411:+	E6	0.354316		RNAseq	XLOC_045394 (MEG, E3)	S x A	0	1
ddPCR	XLOC_123260 (S x A)	E5 vs. E4	4.32001		ddPCR	XLOC_131342;A3:chr5A:393363946-393364023:393363946-393364044:+	E5	0.296583		RNAseq	XLOC_045394 (MEG, E3)	S x A	0	1
ddPCR	XLOC_123260 (S x A)	E6 vs. E4	5.0209		ddPCR	XLOC_131342;A3:chr5A:393363946-393364023:393363946-393364044:+	E6	0.365133		ddPCR	XLOC_045394 (MEG, E3)	S x A	0.0739041	0.926096
ddPCR	XLOC_114665 (S x A)	E5 vs. E4	4.84619		ddPCR	XLOC_131342;A3:chr5A:393363946-393364023:393363946-393364041:+	E5	0.357062		ddPCR	XLOC_045394 (MEG, E3)	S x A	0.0840126	0.915987
ddPCR	XLOC_114665 (S x A)	E6 vs. E4	4.65693		ddPCR	XLOC_131342;A3:chr5A:393363946-393364023:393363946-393364041:+	E6	0.22453		ddPCR	XLOC_045394 (MEG, E3)	S x A	0.0858184	0.914182
ddPCR	XLOC_114665 (A x S)	E5 vs. E4	4.23824		ddPCR	XLOC_026726;RI:chr1D:332703281:332703379-332703500:332703634:-	E5	0.315967		RNAseq	XLOC_193638 (MEG, E8)	A x S	0.956504	0.0434958
ddPCR	XLOC_114665 (A x S)	E6 vs. E4	4.41498		ddPCR	XLOC_026726;RI:chr1D:332703281:332703379-332703500:332703634:-	E6	0.362801		RNAseq	XLOC_193638 (MEG, E8)	A x S	0.953692	0.0463079
ddPCR	XLOC_061322 (S x A)	E5 vs. E4	4.89354		ddPCR	XLOC_068425;A3:chr3A:474677322-474677405:474677322-474677411:+	E5	0.226853		ddPCR	XLOC_193638 (MEG, E8)	A x S	0.908249	0.0917513
ddPCR	XLOC_061322 (S x A)	E6 vs. E4	6.76226		ddPCR	XLOC_068425;A3:chr3A:474677322-474677405:474677322-474677411:+	E6	0.184782		ddPCR	XLOC_193638 (MEG, E8)	A x S	0.946338	0.0536617
ddPCR	XLOC_123260 (S x A)	E5 vs. E4	2.92731		ddPCR	XLOC_131342;A3:chr5A:393363946-393364023:393363946-393364044:+	E5	0.4145		ddPCR	XLOC_193638 (MEG, E8)	A x S	0.822436	0.177564
ddPCR	XLOC_123260 (S x A)	E6 vs. E4	4.28566		ddPCR	XLOC_131342;A3:chr5A:393363946-393364023:393363946-393364044:+	E6	0.284787		RNAseq	XLOC_193638 (MEG, E8)	S x A	0.00100888	0.998991
ddPCR	XLOC_114665 (S x A)	E5 vs. E4	3.74627		ddPCR	XLOC_131342;A3:chr5A:393363946-393364023:393363946-393364041:+	E5	0.209436		RNAseq	XLOC_193638 (MEG, E8)	S x A	0.000856653	0.999143
ddPCR	XLOC_114665 (S x A)	E6 vs. E4	5.80958		ddPCR	XLOC_131342;A3:chr5A:393363946-393364023:393363946-393364041:+	E6	0.142434		ddPCR	XLOC_193638 (MEG, E8)	S x A	0.0961472	0.903853
ddPCR	XLOC_114665 (A x S)	E5 vs. E4	3.64233		ddPCR	XLOC_026726;RI:chr1D:332703281:332703379-332703500:332703634:-	E5	0.2206		ddPCR	XLOC_193638 (MEG, E8)	S x A	0.0885662	0.911434
ddPCR	XLOC_114665 (A x S)	E6 vs. E4	5.05064		ddPCR	XLOC_026726;RI:chr1D:332703281:332703379-332703500:332703634:-	E6	0.424374		ddPCR	XLOC_193638 (MEG, E8)	S x A	0.0890828	0.910917
